# Supplementary material for: Widespread occurrence of microRNA-mediated target cleavage on membrane-bound polysomes
Source: Genome Biol. 2021 Jan 5;22:15. doi: 10.1186/s13059-020-02242-6 (PMC7784310; doi:10.1186/s13059-020-02242-6)
Supplement: Supplementary file 2 — Additional file 2: Table S1. Raw data of maize and rice sRNA-seq and PARE libraries. [file 13059_2020_2242_MOESM2_ESM.xlsx]

## Sheet: Table S1
Table S1. Raw data of maize and rice sRNA-seq and PARE libraries.
Notes: "PARE" is short for "parallel analysis of RNA ends".
"rep1", "rep2" and "rep3" represent different biological repeats.
"Total", "TP" and "MBP" represent "input", "total polysome" and "membrane-bound polysome", respectively.
Library type	Species	Tissue	Genotype	RNA type	Sequenced read	Genome-matched read	Unique genome-matched read	rRNA-matched read
sRNA-seq library	Maize	Shoot, three-leaf stage, rep1	Fertile (B73)	Total	14372650	8867051	2176776	189414
		Shoot, three-leaf stage, rep2	Fertile (B73)	Total	10191849	6457586	1577600	143744
		Shoot, three-leaf stage, rep1	Fertile (B73)	TP	9525962	6046466	904376	381778
		Shoot, three-leaf stage, rep2	Fertile (B73)	TP	9379175	6271137	853668	364024
		Shoot, three-leaf stage, rep1	Fertile (B73)	MBP	13385934	8734024	1512177	367501
		Shoot, three-leaf stage, rep2	Fertile (B73)	MBP	11132155	6719496	981408	290061
		Ear, 3±1 cm length, rep1	Fertile (B73)	Total	13445019	8503490	3367150	4323
		Ear, 3±1 cm length, rep2	Fertile (B73)	Total	15218623	9363813	3858754	4057
		Ear, 3±1 cm length, rep3	Fertile (B73)	Total	16410083	10269148	4090857	4308
		Ear, 3±1 cm length, rep1	Fertile (B73)	TP	14624318	9253206	2993799	14432
		Ear, 3±1 cm length, rep2	Fertile (B73)	TP	13677655	8663813	2933955	11147
		Ear, 3±1 cm length, rep3	Fertile (B73)	TP	14965750	9415351	3044143	17720
		Ear, 3±1 cm length, rep1	Fertile (B73)	MBP	15958938	9508517	3023500	15382
		Ear, 3±1 cm length, rep2	Fertile (B73)	MBP	19408633	11794683	3767665	16348
		Ear, 3±1 cm length, rep3	Fertile (B73)	MBP	15384852	9380612	2810142	14752
		Tassel, 3.5±1.5 cm length, rep1	Fertile (B73)	Total	13698672	7944705	3280516	8683
		Tassel, 3.5±1.5 cm length, rep2	Fertile (B73)	Total	17438042	10443499	4269488	10470
		Tassel, 3.5±1,5 cm length, rep3	Fertile (B73)	Total	20811070	14712987	4776848	12519
		Tassel, 3.5±1.5 cm length, rep1	Fertile (B73)	TP	14350783	8470675	2659634	20710
		Tassel, 3.5±1.5 cm length, rep2	Fertile (B73)	TP	23433707	14375131	4478775	33269
		Tassel, 3.5±1.5 cm length, rep3	Fertile (B73)	TP	19386566	11735534	3631865	26821
		Tassel, 3.5±1.5 cm length, rep1	Fertile (B73)	MBP	18784339	11133771	3374385	25420
		Tassel, 3.5±1.5 cm length, rep2	Fertile (B73)	MBP	21497339	13156367	3754800	26618
		Tassel, 3.5±1.5 cm length, rep3	Fertile (B73)	MBP	15632763	9354975	2768849	22631
	Rice	Shoot, three-leaf stage, rep1	Fertile (Nipponbare)	Total	17378310	15838046	2288905	4273886
		Shoot, three-leaf stage, rep2	Fertile (Nipponbare)	Total	15716261	14313151	2045500	3806560
		Shoot, three-leaf stage, rep3	Fertile (Nipponbare)	Total	13348260	12191873	1729311	3407302
		Shoot, three-leaf stage, rep1	Fertile (Nipponbare)	TP	15262144	14128682	1043984	7030150
		Shoot, three-leaf stage, rep2	Fertile (Nipponbare)	TP	15284811	14306813	1088781	7158972
		Shoot, three-leaf stage, rep3	Fertile (Nipponbare)	TP	13485326	12610210	919354	6376574
		Shoot, three-leaf stage, rep1	Fertile (Nipponbare)	MBP	17080389	15546253	2404331	5981504
		Shoot, three-leaf stage, rep2	Fertile (Nipponbare)	MBP	17344024	15793194	2604742	5481987
		Shoot, three-leaf stage, rep3	Fertile (Nipponbare)	MBP	15443256	14020930	1970233	5156371
		Panicle, 3.5±1.5 cm length, rep1	Fertile (Nipponbare)	Total	15403017	13993527	6160992	1714144
		Panicle, 3.5±1.5 cm length, rep2	Fertile (Nipponbare)	Total	14687818	13295301	5886141	1620873
		Panicle, 3.5±1.5 cm length, rep3	Fertile (Nipponbare)	Total	16128269	14536420	6485133	1756040
		Panicle, 3.5±1.5 cm length, rep1	Fertile (Nipponbare)	TP	14522000	13035740	3223881	4844197
		Panicle, 3.5±1.5 cm length, rep2	Fertile (Nipponbare)	TP	15168201	13700507	3331189	5185740
		Panicle, 3.5±1.5 cm length, rep3	Fertile (Nipponbare)	TP	11824686	10654472	2652013	4045414
		Panicle, 3.5±1.5 cm length, rep1	Fertile (Nipponbare)	MBP	13568918	12185488	4142968	3501596
		Panicle, 3.5±1.5 cm length, rep2	Fertile (Nipponbare)	MBP	14576224	13260870	4520862	3848353
		Panicle, 3.5±1.5 cm length, rep3	Fertile (Nipponbare)	MBP	15106207	13663250	4831893	3724763
Library type	Species	Tissue	Genotype	RNA type	Sequenced read	Transcriptome-matched read Reads
PARE library	Maize	Shoot, three-leaf stage, rep1	Fertile (B73)	Total	25829732	19740882
		Shoot, three-leaf stage, rep2	Fertile (B73)	Total	25415792	19344804
		Shoot, three-leaf stage, rep1	Fertile (B73)	TP	28671639	23916179
		Shoot, three-leaf stage, rep2	Fertile (B73)	TP	32740269	27588156
		Shoot, three-leaf stage, rep1	Fertile (B73)	MBP	34697821	28494661
		Shoot, three-leaf stage, rep2	Fertile (B73)	MBP	34992326	28712842
		Ear, 3±1 cm length, rep1	Fertile (B73)	Total	26263463	19605984
		Ear, 3±1 cm length, rep2	Fertile (B73)	Total	28908218	21453474
		Ear, 3±1 cm length, rep3	Fertile (B73)	Total	24394510	18277756
		Ear, 3±1 cm length, rep1	Fertile (B73)	TP	31757854	25659029
		Ear, 3±1 cm length, rep2	Fertile (B73)	TP	42025546	34096871
		Ear, 3±1 cm length, rep3	Fertile (B73)	TP	34562466	28093597
		Ear, 3±1 cm length, rep1	Fertile (B73)	MBP	50661139	41889198
		Ear, 3±1 cm length, rep2	Fertile (B73)	MBP	53067538	44517647
		Ear, 3±1 cm length, rep3	Fertile (B73)	MBP	50464249	42568906
		Tassel, 3.5±1.5 cm length, rep1	Fertile (B73)	Total	27711007	20437672
		Tassel, 3.5±1.5 cm length, rep2	Fertile (B73)	Total	32862951	23701923
		Tassel, 3.5±1,5 cm length, rep3	Fertile (B73)	Total	24643900	17996565
		Tassel, 3.5±1.5 cm length, rep1	Fertile (B73)	TP	41630179	33004610
		Tassel, 3.5±1.5 cm length, rep2	Fertile (B73)	TP	42815324	33895828
		Tassel, 3.5±1.5 cm length, rep3	Fertile (B73)	TP	44818077	34975020
		Tassel, 3.5±1.5 cm length, rep1	Fertile (B73)	MBP	26683020	21912219
		Tassel, 3.5±1.5 cm length, rep2	Fertile (B73)	MBP	30609436	25251324
		Tassel, 3.5±1.5 cm length, rep3	Fertile (B73)	MBP	27223740	22383527
	Rice	Shoot, three-leaf stage, rep1	Fertile (Nipponbare)	Total	39576118	34172566
		Shoot, three-leaf stage, rep2	Fertile (Nipponbare)	Total	32255880	27892631
		Shoot, three-leaf stage, rep3	Fertile (Nipponbare)	Total	29523307	25618630
		Shoot, three-leaf stage, rep1	Fertile (Nipponbare)	TP	31869990	26768680
		Shoot, three-leaf stage, rep2	Fertile (Nipponbare)	TP	28036536	23735956
		Shoot, three-leaf stage, rep3	Fertile (Nipponbare)	TP	31674219	27104078
		Shoot, three-leaf stage, rep1	Fertile (Nipponbare)	MBP	28436225	25687189
		Shoot, three-leaf stage, rep2	Fertile (Nipponbare)	MBP	31530470	28578930
		Shoot, three-leaf stage, rep3	Fertile (Nipponbare)	MBP	32107823	28938172
		Panicle, 3.5±1.5 cm length, rep1	Fertile (Nipponbare)	Total	28530492	23610099
		Panicle, 3.5±1.5 cm length, rep2	Fertile (Nipponbare)	Total	29849775	24837584
		Panicle, 3.5±1.5 cm length, rep3	Fertile (Nipponbare)	Total	33809139	28380528
		Panicle, 3.5±1.5 cm length, rep1	Fertile (Nipponbare)	TP	32178505	28393963
		Panicle, 3.5±1.5 cm length, rep2	Fertile (Nipponbare)	TP	36544631	32168985
		Panicle, 3.5±1.5 cm length, rep3	Fertile (Nipponbare)	TP	35314357	31125021
		Panicle, 3.5±1.5 cm length, rep1	Fertile (Nipponbare)	MBP	35928163	32095618
		Panicle, 3.5±1.5 cm length, rep2	Fertile (Nipponbare)	MBP	33088818	29733056
		Panicle, 3.5±1.5 cm length, rep3	Fertile (Nipponbare)	MBP	34385396	30902747
