# Supplementary material for: Widespread occurrence of microRNA-mediated target cleavage on membrane-bound polysomes
Source: Genome Biol. 2021 Jan 5;22:15. doi: 10.1186/s13059-020-02242-6 (PMC7784310; doi:10.1186/s13059-020-02242-6)
Supplement: Supplementary file 3 — Additional file 3: Table S2. Complete lists of 21-nt and 22-nt differentially expressed transposable element-derived siRNAs between total polysome and input in maize and rice. [file 13059_2020_2242_MOESM3_ESM.xlsx]

## Sheet: 21-nt
Table S2. Complete lists of 21-nt and 22-nt differentially expressed transposable element-derived siRNAs between total polysome and input in maize and rice.
Notes: "TE-siRNA" is short for "transposable element-derived siRNA". 21-nt and 22-nt differentially expressed TE-siRNAs (DETs) are listed on separate sheets.
Total: input; TP: total polysome. "Total-1, 2, 3" and "TP-1, 2, 3" represent different biological repeats. The cutoff parameters for DETs are fold change >= 2 and P-value <= 0.05. Group I DET: TP < Total; Group II DET: TP > Total.
TE-siRNA abundance is in RPMR (reads per million rRNA fragments).
LINE: long interspersed nuclear element; LTR: long terminal repeat; SINE: short interspersed nuclear element; TIR: terminal inverted repeat.
Species	Tissue	TE ID	Log2(fold change)	P-value	TE-siRNA abundance						Annotation	DET
					Total-1	Total-2	Total-3	TP-1	TP-2	TP-3
Maize	Shoot	DHH00001B73v400008	-3.18159	0.0158236	42.2355	41.7409		5.23865	2.74707		DNA transposon, helitron	Group I
		DHH00001B73v400032	-3.60287	0.0459232	26.3972	20.8704		0	2.74707		DNA transposon, helitron	Group I
		DHH00001B73v400075	-3.96458	0.0252378	47.515	13.9136		0	2.74707		DNA transposon, helitron	Group I
		DHH00001B73v400089	-5.2928	0.000374705	84.4711	62.6113		2.61932	0		DNA transposon, helitron	Group I
		DHH00001B73v400106	-4.0912	0.0162515	36.9561	27.8272		2.61932	0		DNA transposon, helitron	Group I
		DHH00001B73v400114	-3.64564	0.042012	21.1178	27.8272		0	2.74707		DNA transposon, helitron	Group I
		DHH00001B73v400119	-1.88199	0.0263865	131.986	104.352		15.7159	46.7002		DNA transposon, helitron	Group I
		DHH00001B73v400180	-2.30605	0.0109906	63.3533	104.352		15.7159	16.4824		DNA transposon, helitron	Group I
		DHH00001B73v400297	-3.83167	0.00613897	31.6766	62.6113		2.61932	2.74707		DNA transposon, helitron	Group I
		DHH00001B73v400343	-2.4881	3.53505e-07	7913.88	4605.41		806.752	1395.51		DNA transposon, helitron	Group I
		DHH00001B73v400433	-4.82551	0.00223398	73.9122	34.7841		0	2.74707		DNA transposon, helitron	Group I
		DHH00001B73v400434	-4.59772	0.00544053	73.9122	20.8704		0	2.74707		DNA transposon, helitron	Group I
		DHH00001B73v400508	-5.01935	0.0411991	26.3972	6.95681		0	0		DNA transposon, helitron	Group I
		DHH00001B73v400530	-5.43277	0.0225267	15.8383	27.8272		0	0		DNA transposon, helitron	Group I
		DHH00001B73v400675	-5.01935	0.0411991	26.3972	6.95681		0	0		DNA transposon, helitron	Group I
		DHH00001B73v400742	-1.60145	0.0270774	131.986	132.179		55.0058	30.2178		DNA transposon, helitron	Group I
		DHH00001B73v400921	-4.22149	3.01149e-06	168.942	215.661		2.61932	16.4824		DNA transposon, helitron	Group I
		DHH00001B73v400986	-5.01935	0.0411991	26.3972	6.95681		0	0		DNA transposon, helitron	Group I
		DHH00001B73v401086	-3.04993	0.0470532	26.3972	27.8272		2.61932	2.74707		DNA transposon, helitron	Group I
		DHH00001B73v401107	-3.4316	0.0261485	36.9561	34.7841		5.23865	0		DNA transposon, helitron	Group I
		DHH00001B73v401136	-2.00909	0.0142414	105.589	83.4817		20.9546	24.7236		DNA transposon, helitron	Group I
		DHH00001B73v401270	-2.86223	4.72558e-05	174.222	187.834		28.8126	19.2295		DNA transposon, helitron	Group I
		DHH00001B73v401317	-3.51053	0.00578791	63.3533	76.5249		10.4773	0		DNA transposon, helitron	Group I
		DHH00001B73v401323	-2.51184	0.0469521	42.2355	41.7409		10.4773	2.74707		DNA transposon, helitron	Group I
		DHH00001B73v401354	-2.68702	0.0349649	42.2355	34.7841		5.23865	5.49414		DNA transposon, helitron	Group I
		DHH00001B73v401453	-3.7037	0.0131277	31.6766	55.6545		5.23865	0		DNA transposon, helitron	Group I
		DHH00001B73v401588	-3.23722	0.0237131	47.515	41.7409		7.85797	0		DNA transposon, helitron	Group I
		DHH00001B73v401761	-5.39625	0.0237194	21.1178	20.8704		0	0		DNA transposon, helitron	Group I
		DHH00001B73v401763	-4.70479	0.00305111	36.9561	62.6113		2.61932	0		DNA transposon, helitron	Group I
		DHH00001B73v401804	-3.16957	0.0287962	36.9561	48.6977		7.85797	0		DNA transposon, helitron	Group I
		DHH00001B73v401809	-5.34315	0.000314419	89.7505	62.6113		2.61932	0		DNA transposon, helitron	Group I
		DHH00001B73v401810	-3.82462	0.00589024	15.8383	125.223		2.61932	5.49414		DNA transposon, helitron	Group I
		DHH00001B73v401876	-5.60709	0.0171244	21.1178	27.8272		0	0		DNA transposon, helitron	Group I
		DHH00001B73v402042	-2.71187	0.0321615	36.9561	41.7409		5.23865	5.49414		DNA transposon, helitron	Group I
		DHH00001B73v402051	-4.95498	0.0440803	10.5589	20.8704		0	0		DNA transposon, helitron	Group I
		DHH00001B73v402149	-3.46175	0.0275484	21.1178	55.6545		0	5.49414		DNA transposon, helitron	Group I
		DHH00001B73v402238	-2.53071	0.0361991	36.9561	48.6977		5.23865	8.24121		DNA transposon, helitron	Group I
		DHH00001B73v402281	-2.13366	0.0258614	79.1916	55.6545		15.7159	13.7354		DNA transposon, helitron	Group I
		DHH00001B73v402300	-5.01935	0.0411991	26.3972	6.95681		0	0		DNA transposon, helitron	Group I
		DHH00001B73v402319	-3.30914	0.00470208	311.487	326.97		0	57.6885		DNA transposon, helitron	Group I
		DHH00001B73v402416	-3.0012	0.0287703	26.3972	48.6977		5.23865	2.74707		DNA transposon, helitron	Group I
		DHH00001B73v402526	-6.49501	0.00351971	26.3972	69.5681		0	0		DNA transposon, helitron	Group I
		DHH00001B73v402541	-2.3868	0.0179616	84.4711	48.6977		10.4773	13.7354		DNA transposon, helitron	Group I
		DHH00001B73v402545	-5.17809	0.000842747	105.589	34.7841		0	2.74707		DNA transposon, helitron	Group I
		DHH00001B73v402587	-2.77036	0.00244868	95.0299	97.3954		18.3353	8.24121		DNA transposon, helitron	Group I
		DHH00001B73v402595	-3.94475	0.0221671	31.6766	27.8272		0	2.74707		DNA transposon, helitron	Group I
		DHH00001B73v402654	-2.73821	0.0215097	63.3533	34.7841		5.23865	8.24121		DNA transposon, helitron	Group I
		DHH00001B73v402682	-5.49695	0.0206272	31.6766	13.9136		0	0		DNA transposon, helitron	Group I
		DHH00001B73v402688	-4.58241	0.00493273	63.3533	27.8272		2.61932	0		DNA transposon, helitron	Group I
		DHH00001B73v402714	-4.39517	4.07443e-12	417.076	403.495		23.5739	13.7354		DNA transposon, helitron	Group I
		DHH00001B73v402727	-4.95498	0.0440803	10.5589	20.8704		0	0		DNA transposon, helitron	Group I
		DHH00001B73v402754	-3.44585	0.0125375	47.515	55.6545		7.85797	0		DNA transposon, helitron	Group I
		DHH00001B73v402782	-5.00376	0.0458941	42.2355	0		0	0		DNA transposon, helitron	Group I
		DHH00001B73v402823	-1.31558	0.0365158	190.06	139.136		70.7217	60.4356		DNA transposon, helitron	Group I
		DHH00001B73v402997	-2.71158	0.0370921	36.9561	41.7409		7.85797	2.74707		DNA transposon, helitron	Group I
		DHH00001B73v403081	-3.69055	0.00278603	258.693	20.8704		5.23865	13.7354		DNA transposon, helitron	Group I
		DHH00001B73v403190	-2.35869	0.0123799	95.0299	62.6113		18.3353	10.9883		DNA transposon, helitron	Group I
		DHH00001B73v403209	-4.54674	0.00453891	47.515	41.7409		0	2.74707		DNA transposon, helitron	Group I
		DHH00001B73v403212	-3.4316	0.0261485	36.9561	34.7841		5.23865	0		DNA transposon, helitron	Group I
		DHH00001B73v403225	-5.19755	0.031658	15.8383	20.8704		0	0		DNA transposon, helitron	Group I
		DHH00001B73v403287	-5.62781	0.0167139	15.8383	34.7841		0	0		DNA transposon, helitron	Group I
		DHH00001B73v403340	-4.9511	0.0451124	5.27944	27.8272		0	0		DNA transposon, helitron	Group I
		DHH00001B73v403346	-5.01935	0.0411991	26.3972	6.95681		0	0		DNA transposon, helitron	Group I
		DHH00001B73v403395	-2.55124	0.0332499	73.9122	27.8272		10.4773	5.49414		DNA transposon, helitron	Group I
		DHH00001B73v403549	-5.13494	0.0346516	21.1178	13.9136		0	0		DNA transposon, helitron	Group I
		DHH00001B73v403562	-5.19755	0.031658	15.8383	20.8704		0	0		DNA transposon, helitron	Group I
		DHH00001B73v403606	-2.85118	0.0423066	73.9122	13.9136		7.85797	2.74707		DNA transposon, helitron	Group I
		DHH00001B73v403708	-4.40824	0.00761315	52.7944	27.8272		2.61932	0		DNA transposon, helitron	Group I
		DHH00001B73v403724	-5.13494	0.0346516	21.1178	13.9136		0	0		DNA transposon, helitron	Group I
		DHH00001B73v403745	-6.08331	3.96429e-28	1800.29	1600.07		34.0512	13.7354		DNA transposon, helitron	Group I
		DHH00001B73v403828	-4.58761	0.00412388	36.9561	55.6545		0	2.74707		DNA transposon, helitron	Group I
		DHH00001B73v403835	-5.16979	0.0372681	47.515	0		0	0		DNA transposon, helitron	Group I
		DHH00001B73v403877	-5.78423	0.0128498	21.1178	34.7841		0	0		DNA transposon, helitron	Group I
		DHH00001B73v403935	-9.8034	2.0576e-16	1911.16	1718.33		2.61932	0		DNA transposon, helitron	Group I
		DHH00001B73v403951	-5.77225	0.0134295	42.2355	13.9136		0	0		DNA transposon, helitron	Group I
		DHH00001B73v403984	-3.24239	0.0236712	36.9561	55.6545		0	8.24121		DNA transposon, helitron	Group I
		DHH00001B73v403991	-3.85608	0.0281572	21.1178	34.7841		2.61932	0		DNA transposon, helitron	Group I
		DHH00001B73v404078	-5.61488	1.88668e-06	411.796	69.5681		2.61932	5.49414		DNA transposon, helitron	Group I
		DHH00001B73v404114	-3.12091	0.00304088	121.427	83.4817		2.61932	19.2295		DNA transposon, helitron	Group I
		DHH00001B73v404117	-4.2926	0.00986332	47.515	27.8272		0	2.74707		DNA transposon, helitron	Group I
		DHH00001B73v404118	-1.60116	0.0418861	89.7505	118.266		41.9092	24.7236		DNA transposon, helitron	Group I
		DHH00001B73v404153	-3.62565	0.00668087	63.3533	55.6545		0	8.24121		DNA transposon, helitron	Group I
		DHH00001B73v404212	-3.31028	0.0354934	26.3972	41.7409		0	5.49414		DNA transposon, helitron	Group I
		DHH00001B73v404214	-2.67356	0.00505799	79.1916	83.4817		15.7159	8.24121		DNA transposon, helitron	Group I
		DHH00001B73v404380	-5.60709	0.0171244	21.1178	27.8272		0	0		DNA transposon, helitron	Group I
		DHH00001B73v404400	-4.26698	0.0102973	31.6766	41.7409		2.61932	0		DNA transposon, helitron	Group I
		DHH00001B73v404412	-3.07366	0.0175968	21.1178	83.4817		5.23865	5.49414		DNA transposon, helitron	Group I
		DHH00001B73v404460	-3.94475	0.0221671	31.6766	27.8272		0	2.74707		DNA transposon, helitron	Group I
		DHH00001B73v404462	-3.44403	7.9604e-05	116.148	132.179		13.0966	8.24121		DNA transposon, helitron	Group I
		DHH00001B73v404507	-2.18938	0.0161946	89.7505	90.4386		10.4773	27.4707		DNA transposon, helitron	Group I
		DHH00001B73v404560	-3.76097	2.66033e-05	126.707	146.093		13.0966	5.49414		DNA transposon, helitron	Group I
		DHH00001B73v404613	-3.09778	0.049558	42.2355	13.9136		2.61932	2.74707		DNA transposon, helitron	Group I
		DHH00001B73v404615	-3.41979	0.00298671	79.1916	48.6977		5.23865	5.49414		DNA transposon, helitron	Group I
		DHH00001B73v404622	-3.66795	0.0410244	21.1178	27.8272		2.61932	0		DNA transposon, helitron	Group I
		DHH00001B73v404626	-5.62557	0.017114	10.5589	41.7409		0	0		DNA transposon, helitron	Group I
		DHH00001B73v404659	-3.71691	0.013934	26.3972	62.6113		5.23865	0		DNA transposon, helitron	Group I
		DHH00001B73v404667	-4.90103	0.0471369	15.8383	13.9136		0	0		DNA transposon, helitron	Group I
		DHH00001B73v404740	-1.38078	0.00602611	306.208	347.841		138.824	109.883		DNA transposon, helitron	Group I
		DHH00001B73v404769	-4.0002	0.0204226	21.1178	41.7409		0	2.74707		DNA transposon, helitron	Group I
		DHH00001B73v404804	-2.65405	0.0254889	63.3533	48.6977		2.61932	13.7354		DNA transposon, helitron	Group I
		DHH00001B73v404809	-3.20238	0.00940986	36.9561	76.5249		2.61932	8.24121		DNA transposon, helitron	Group I
		DHH00001B73v404929	-2.21416	0.0193074	47.515	215.661		28.8126	24.7236		DNA transposon, helitron	Group I
		DHH00001B73v405004	-5.13494	0.0346516	21.1178	13.9136		0	0		DNA transposon, helitron	Group I
		DHH00001B73v405070	-4.16689	0.0145315	21.1178	48.6977		2.61932	0		DNA transposon, helitron	Group I
		DHH00001B73v405071	-5.21545	0.0317728	31.6766	6.95681		0	0		DNA transposon, helitron	Group I
		DHH00001B73v405072	-4.95498	0.0440803	10.5589	20.8704		0	0		DNA transposon, helitron	Group I
		DHH00001B73v405134	-5.91993	0.0101479	26.3972	34.7841		0	0		DNA transposon, helitron	Group I
		DHH00001B73v405218	-3.0655	6.42837e-05	131.986	173.92		15.7159	19.2295		DNA transposon, helitron	Group I
		DHH00001B73v405244	-1.86052	0.0449832	68.6327	62.6113		18.3353	16.4824		DNA transposon, helitron	Group I
		DHH00001B73v405247	-6.65377	0.00245738	42.2355	62.6113		0	0		DNA transposon, helitron	Group I
		DHH00001B73v405322	-3.2188	0.031991	26.3972	34.7841		2.61932	2.74707		DNA transposon, helitron	Group I
		DHH00001B73v405533	-2.44559	0.00649121	79.1916	104.352		20.9546	10.9883		DNA transposon, helitron	Group I
		DHH00001B73v405650	-4.41906	0.0094814	15.8383	69.5681		2.61932	0		DNA transposon, helitron	Group I
		DHH00001B73v405677	-5.19755	0.031658	15.8383	20.8704		0	0		DNA transposon, helitron	Group I
		DHH00001B73v405724	-5.49695	0.0206272	31.6766	13.9136		0	0		DNA transposon, helitron	Group I
		DHH00001B73v405752	-4.08759	0.00235661	42.2355	69.5681		2.61932	2.74707		DNA transposon, helitron	Group I
		DHH00001B73v405770	-3.88163	0.0080785	31.6766	69.5681		0	5.49414		DNA transposon, helitron	Group I
		DHH00001B73v405797	-2.87326	0.0130885	79.1916	48.6977		13.0966	2.74707		DNA transposon, helitron	Group I
		DHH00001B73v405888	-3.13481	0.0298138	68.6327	13.9136		5.23865	2.74707		DNA transposon, helitron	Group I
		DHH00001B73v405966	-3.68517	0.0444654	10.5589	41.7409		0	2.74707		DNA transposon, helitron	Group I
		DHH00001B73v406041	-5.223	0.0308273	10.5589	27.8272		0	0		DNA transposon, helitron	Group I
		DHH00001B73v406058	-6.246	0.0055873	42.2355	34.7841		0	0		DNA transposon, helitron	Group I
		DHH00001B73v406084	-4.31115	0.00964976	47.515	27.8272		2.61932	0		DNA transposon, helitron	Group I
		DHH00001B73v406090	-5.79444	0.0128031	15.8383	41.7409		0	0		DNA transposon, helitron	Group I
		DHH00001B73v406202	-5.56498	0.0183319	26.3972	20.8704		0	0		DNA transposon, helitron	Group I
		DHH00001B73v406309	-5.71164	0.0145181	31.6766	20.8704		0	0		DNA transposon, helitron	Group I
		DHH00001B73v406310	-4.67427	4.26983e-05	137.265	104.352		0	8.24121		DNA transposon, helitron	Group I
		DHH00001B73v406547	-6.06158	0.00790657	26.3972	41.7409		0	0		DNA transposon, helitron	Group I
		DHH00001B73v406558	-5.19755	0.031658	15.8383	20.8704		0	0		DNA transposon, helitron	Group I
		DHH00001B73v406593	-2.89546	0.0149701	47.515	62.6113		10.4773	2.74707		DNA transposon, helitron	Group I
		DHH00001B73v406600	-4.23778	0.000411131	126.707	48.6977		5.23865	2.74707		DNA transposon, helitron	Group I
		DHH00001B73v406615	-2.5673	5.1883e-05	221.737	201.748		31.4319	38.459		DNA transposon, helitron	Group I
		DHH00001B73v406621	-4.95498	0.0440803	10.5589	20.8704		0	0		DNA transposon, helitron	Group I
		DHH00001B73v406633	-3.1485	0.0397838	36.9561	20.8704		2.61932	2.74707		DNA transposon, helitron	Group I
		DHH00001B73v406913	-3.96321	0.00342509	52.7944	48.6977		2.61932	2.74707		DNA transposon, helitron	Group I
		DHH00001B73v406937	-3.78191	0.0101905	58.0738	34.7841		0	5.49414		DNA transposon, helitron	Group I
		DHH00001B73v406946	-6.00623	0.00872866	36.9561	27.8272		0	0		DNA transposon, helitron	Group I
		DHH00001B73v407064	-2.54654	0.0109933	100.309	48.6977		10.4773	13.7354		DNA transposon, helitron	Group I
		DHH00001B73v407087	-2.31435	4.69699e-05	1230.11	514.804		178.114	167.571		DNA transposon, helitron	Group I
		DHH00001B73v407092	-3.69606	0.0405051	15.8383	34.7841		2.61932	0		DNA transposon, helitron	Group I
		DHH00001B73v407100	-2.60765	0.0432512	31.6766	41.7409		5.23865	5.49414		DNA transposon, helitron	Group I
		DHH00001B73v407112	-3.18779	0.0344413	31.6766	27.8272		2.61932	2.74707		DNA transposon, helitron	Group I
		DHH00001B73v407209	-3.60287	0.0459232	26.3972	20.8704		0	2.74707		DNA transposon, helitron	Group I
		DHH00001B73v407314	-4.95498	0.0440803	10.5589	20.8704		0	0		DNA transposon, helitron	Group I
		DHH00001B73v407348	-5.21545	0.0317728	31.6766	6.95681		0	0		DNA transposon, helitron	Group I
		DHH00001B73v407408	-3.8251	0.0294749	26.3972	27.8272		2.61932	0		DNA transposon, helitron	Group I
		DHH00001B73v407467	-5.60709	0.0171244	21.1178	27.8272		0	0		DNA transposon, helitron	Group I
		DHH00001B73v407521	-5.43277	0.0225267	15.8383	27.8272		0	0		DNA transposon, helitron	Group I
		DHH00001B73v407543	-5.19755	0.031658	15.8383	20.8704		0	0		DNA transposon, helitron	Group I
		DHH00001B73v407562	-4.90103	0.0471369	15.8383	13.9136		0	0		DNA transposon, helitron	Group I
		DHH00001B73v407607	-4.0002	0.0204226	21.1178	41.7409		0	2.74707		DNA transposon, helitron	Group I
		DHH00001B73v407619	-5.223	0.0308273	10.5589	27.8272		0	0		DNA transposon, helitron	Group I
		DHH00001B73v407628	-3.4022	0.00115875	79.1916	76.5249		5.23865	8.24121		DNA transposon, helitron	Group I
		DHH00001B73v407733	-4.95498	0.0440803	10.5589	20.8704		0	0		DNA transposon, helitron	Group I
		DHH00001B73v407745	-3.17589	0.0318421	58.0738	27.8272		7.85797	0		DNA transposon, helitron	Group I
		DHH00001B73v407806	-3.61471	0.00106053	58.0738	125.223		10.4773	2.74707		DNA transposon, helitron	Group I
		DHH00001B73v407844	-1.34659	0.0135848	311.487	222.618		112.631	96.1475		DNA transposon, helitron	Group I
		DHH00001B73v407981	-4.95498	0.0440803	10.5589	20.8704		0	0		DNA transposon, helitron	Group I
		DHH00001B73v408023	-4.9511	0.0451124	5.27944	27.8272		0	0		DNA transposon, helitron	Group I
		DHH00001B73v408024	-5.84141	0.0117261	36.9561	20.8704		0	0		DNA transposon, helitron	Group I
		DHH00001B73v408057	-4.02066	0.0199487	21.1178	41.7409		2.61932	0		DNA transposon, helitron	Group I
		DHH00001B73v408068	-4.90103	0.0471369	15.8383	13.9136		0	0		DNA transposon, helitron	Group I
		DHH00001B73v408098	-3.27396	0.00564436	73.9122	41.7409		5.23865	5.49414		DNA transposon, helitron	Group I
		DHH00001B73v408099	-4.95498	0.0440803	10.5589	20.8704		0	0		DNA transposon, helitron	Group I
		DHH00001B73v408121	-2.4867	0.0189389	89.7505	55.6545		5.23865	19.2295		DNA transposon, helitron	Group I
		DHH00001B73v408139	-3.72621	0.000817913	68.6327	90.4386		7.85797	2.74707		DNA transposon, helitron	Group I
		DHH00001B73v408169	-3.3439	0.0231557	31.6766	34.7841		2.61932	2.74707		DNA transposon, helitron	Group I
		DHH00001B73v408241	-4.9511	0.0451124	5.27944	27.8272		0	0		DNA transposon, helitron	Group I
		DHH00001B73v408397	-4.9511	0.0451124	5.27944	27.8272		0	0		DNA transposon, helitron	Group I
		DHH00001B73v408449	-5.62557	0.017114	10.5589	41.7409		0	0		DNA transposon, helitron	Group I
		DHH00001B73v408618	-3.51756	0.010499	42.2355	69.5681		0	8.24121		DNA transposon, helitron	Group I
		DHH00001B73v408621	-3.5374	0.0199411	42.2355	34.7841		5.23865	0		DNA transposon, helitron	Group I
		DHH00001B73v408651	-3.59171	0.00621756	84.4711	27.8272		5.23865	2.74707		DNA transposon, helitron	Group I
		DHH00001B73v408657	-3.98626	1.0245e-06	380.12	424.366		41.9092	5.49414		DNA transposon, helitron	Group I
		DHH00001B73v408665	-2.16316	0.0212847	68.6327	69.5681		15.7159	13.7354		DNA transposon, helitron	Group I
		DHH00001B73v408676	-3.3656	0.0313274	42.2355	27.8272		0	5.49414		DNA transposon, helitron	Group I
		DHH00001B73v408689	-4.82699	1.43149e-05	142.545	125.223		0	8.24121		DNA transposon, helitron	Group I
		DHH00001B73v408706	-4.47206	0.00578471	42.2355	41.7409		2.61932	0		DNA transposon, helitron	Group I
		DHH00001B73v408719	-2.7425	0.0261129	36.9561	62.6113		10.4773	2.74707		DNA transposon, helitron	Group I
		DHH00001B73v408734	-4.78654	0.00228037	42.2355	62.6113		2.61932	0		DNA transposon, helitron	Group I
		DHH00001B73v408761	-3.68517	0.0444654	10.5589	41.7409		0	2.74707		DNA transposon, helitron	Group I
		DHH00001B73v408797	-5.223	0.0308273	10.5589	27.8272		0	0		DNA transposon, helitron	Group I
		DHH00001B73v408988	-2.16889	0.0430205	79.1916	34.7841		13.0966	10.9883		DNA transposon, helitron	Group I
		DHH00001B73v409002	-6.57379	0.00309526	21.1178	83.4817		0	0		DNA transposon, helitron	Group I
		DHH00001B73v409035	-6.04009	0.00818383	31.6766	34.7841		0	0		DNA transposon, helitron	Group I
		DHH00001B73v409045	-3.2355	0.0141442	52.7944	34.7841		2.61932	5.49414		DNA transposon, helitron	Group I
		DHH00001B73v409075	-2.8085	0.0242042	42.2355	41.7409		5.23865	5.49414		DNA transposon, helitron	Group I
		DHH00001B73v409084	-4.95498	0.0440803	10.5589	20.8704		0	0		DNA transposon, helitron	Group I
		DHH00001B73v409095	-6.00623	0.00872866	36.9561	27.8272		0	0		DNA transposon, helitron	Group I
		DHH00001B73v409138	-2.28784	0.00683354	105.589	97.3954		26.1932	13.7354		DNA transposon, helitron	Group I
		DHH00001B73v409172	-1.71418	1.85124e-07	5026.03	5029.78		1406.58	1645.5		DNA transposon, helitron	Group I
		DHH00001B73v409224	-3.42278	0.00341763	52.7944	76.5249		7.85797	2.74707		DNA transposon, helitron	Group I
		DHH00001B73v409231	-4.77145	0.00265739	68.6327	34.7841		2.61932	0		DNA transposon, helitron	Group I
		DHH00001B73v409267	-6.18695	0.00630021	26.3972	48.6977		0	0		DNA transposon, helitron	Group I
		DHH00001B73v409329	-5.32993	0.0263745	26.3972	13.9136		0	0		DNA transposon, helitron	Group I
		DHH00001B73v409531	-4.90103	0.0471369	15.8383	13.9136		0	0		DNA transposon, helitron	Group I
		DHH00001B73v409603	-5.62781	0.0167139	15.8383	34.7841		0	0		DNA transposon, helitron	Group I
		DHH00001B73v409609	-2.19137	0.0315379	52.7944	76.5249		18.3353	8.24121		DNA transposon, helitron	Group I
		DHH00001B73v409622	-4.90103	0.0471369	15.8383	13.9136		0	0		DNA transposon, helitron	Group I
		DHH00001B73v409664	-5.77225	0.0134295	42.2355	13.9136		0	0		DNA transposon, helitron	Group I
		DHH00001B73v409689	-1.92031	0.041611	95.0299	166.963		55.0058	10.9883		DNA transposon, helitron	Group I
		DHH00001B73v409697	-6.246	0.0055873	42.2355	34.7841		0	0		DNA transposon, helitron	Group I
		DHH00001B73v409701	-3.10336	0.0462364	15.8383	41.7409		2.61932	2.74707		DNA transposon, helitron	Group I
		DHH00001B73v409726	-2.08511	0.0260525	116.148	48.6977		18.3353	19.2295		DNA transposon, helitron	Group I
		DHH00001B73v409754	-4.48071	0.000416429	68.6327	76.5249		2.61932	2.74707		DNA transposon, helitron	Group I
		DHH00001B73v409850	-3.24018	0.0451209	42.2355	20.8704		5.23865	0		DNA transposon, helitron	Group I
		DHH00001B73v409922	-3.39681	0.00794016	42.2355	55.6545		5.23865	2.74707		DNA transposon, helitron	Group I
		DHH00001B73v409969	-3.62557	0.00710097	47.515	69.5681		7.85797	0		DNA transposon, helitron	Group I
		DHH00001B73v410069	-2.89854	0.0184392	47.515	41.7409		5.23865	5.49414		DNA transposon, helitron	Group I
		DHH00001B73v410138	-3.46714	0.000307821	95.0299	97.3954		7.85797	8.24121		DNA transposon, helitron	Group I
		DHH00001B73v410179	-5.38384	0.0251239	36.9561	6.95681		0	0		DNA transposon, helitron	Group I
		DHH00001B73v410182	-3.00419	0.0128494	47.515	48.6977		5.23865	5.49414		DNA transposon, helitron	Group I
		DHH00001B73v410218	-4.33759	0.000786649	68.6327	62.6113		2.61932	2.74707		DNA transposon, helitron	Group I
		DHH00001B73v410301	-2.06105	1.35474e-05	517.385	542.631		146.682	104.389		DNA transposon, helitron	Group I
		DHH00001B73v410321	-4.90103	0.0471369	15.8383	13.9136		0	0		DNA transposon, helitron	Group I
		DHH00001B73v410330	-3.91039	0.00758321	31.6766	69.5681		5.23865	0		DNA transposon, helitron	Group I
		DHH00001B73v410342	-7.30707	0.000540739	79.1916	90.4386		0	0		DNA transposon, helitron	Group I
		DHH00001B73v410350	-3.99776	0.0201047	26.3972	34.7841		2.61932	0		DNA transposon, helitron	Group I
		DHH00001B73v410404	-3.15283	0.0039614	68.6327	90.4386		2.61932	13.7354		DNA transposon, helitron	Group I
		DHH00001B73v410430	-3.02275	0.0123169	42.2355	55.6545		5.23865	5.49414		DNA transposon, helitron	Group I
		DHH00001B73v410434	-3.32883	0.0364469	21.1178	48.6977		0	5.49414		DNA transposon, helitron	Group I
		DHH00001B73v410455	-3.66795	0.0410244	21.1178	27.8272		2.61932	0		DNA transposon, helitron	Group I
		DHH00001B73v410487	-6.78949	0.00185431	73.9122	41.7409		0	0		DNA transposon, helitron	Group I
		DHH00001B73v410498	-3.66247	0.00245237	121.427	69.5681		13.0966	0		DNA transposon, helitron	Group I
		DHH00001B73v410532	-5.19755	0.031658	15.8383	20.8704		0	0		DNA transposon, helitron	Group I
		DHH00001B73v410578	-3.10336	0.0462364	15.8383	41.7409		2.61932	2.74707		DNA transposon, helitron	Group I
		DHH00001B73v410706	-6.01938	3.22568e-10	258.693	340.884		5.23865	2.74707		DNA transposon, helitron	Group I
		DHH00002B73v400005	-3.80683	0.00729404	26.3972	111.309		7.85797	0		DNA transposon, helitron	Group I
		DHH00002B73v400010	-5.49695	0.0206272	31.6766	13.9136		0	0		DNA transposon, helitron	Group I
		DHH00002B73v400141	-4.51733	0.00516434	52.7944	34.7841		0	2.74707		DNA transposon, helitron	Group I
		DHH00002B73v400166	-5.01935	0.0411991	26.3972	6.95681		0	0		DNA transposon, helitron	Group I
		DHH00002B73v400176	-3.55126	0.00441064	52.7944	55.6545		5.23865	2.74707		DNA transposon, helitron	Group I
		DHH00002B73v400191	-4.14322	0.00289408	47.515	69.5681		5.23865	0		DNA transposon, helitron	Group I
		DHH00002B73v400210	-2.62269	0.049393	52.7944	20.8704		5.23865	5.49414		DNA transposon, helitron	Group I
		DHH00002B73v400211	-3.8536	0.0296023	15.8383	41.7409		0	2.74707		DNA transposon, helitron	Group I
		DHH00002B73v400216	-3.11281	0.021866	26.3972	55.6545		2.61932	5.49414		DNA transposon, helitron	Group I
		DHH00002B73v400243	-1.88002	0.0028596	316.766	173.92		57.6251	74.1709		DNA transposon, helitron	Group I
		DHH00002B73v400251	-2.58827	0.00435968	137.265	97.3954		28.8126	8.24121		DNA transposon, helitron	Group I
		DHH00002B73v400254	-3.8251	0.0294749	26.3972	27.8272		2.61932	0		DNA transposon, helitron	Group I
		DHH00002B73v400260	-3.08339	0.00978002	52.7944	48.6977		5.23865	5.49414		DNA transposon, helitron	Group I
		DHH00002B73v400278	-3.72429	0.00478048	68.6327	55.6545		7.85797	0		DNA transposon, helitron	Group I
		DHH00002B73v400280	-6.29032	0.0051445	31.6766	48.6977		0	0		DNA transposon, helitron	Group I
		DHH00002B73v400286	-4.28338	0.0133032	63.3533	13.9136		0	2.74707		DNA transposon, helitron	Group I
		DHH00002B73v400294	-3.66795	0.0410244	21.1178	27.8272		2.61932	0		DNA transposon, helitron	Group I
		DHH00002B73v400304	-2.87538	0.0426403	47.515	20.8704		2.61932	5.49414		DNA transposon, helitron	Group I
		DHH00002B73v400316	-3.01059	0.00927874	36.9561	83.4817		7.85797	5.49414		DNA transposon, helitron	Group I
		DHH00002B73v400346	-4.90103	0.0471369	15.8383	13.9136		0	0		DNA transposon, helitron	Group I
		DHH00002B73v400373	-2.21103	0.000105381	258.693	299.143		49.7671	68.6768		DNA transposon, helitron	Group I
		DHH00002B73v400376	-3.95985	0.000835495	79.1916	111.309		10.4773	0		DNA transposon, helitron	Group I
		DHH00002B73v400377	-2.29634	0.000957287	427.635	180.877		44.5285	76.918		DNA transposon, helitron	Group I
		DHH00002B73v400379	-2.77009	0.0176416	58.0738	41.7409		7.85797	5.49414		DNA transposon, helitron	Group I
		DHH00002B73v400381	-3.5374	0.0199411	42.2355	34.7841		5.23865	0		DNA transposon, helitron	Group I
		DHH00002B73v400406	-5.19755	0.031658	15.8383	20.8704		0	0		DNA transposon, helitron	Group I
		DHH00002B73v400408	-2.75136	0.0324285	26.3972	55.6545		5.23865	5.49414		DNA transposon, helitron	Group I
		DHH00002B73v400417	-5.32993	0.0263745	26.3972	13.9136		0	0		DNA transposon, helitron	Group I
		DHH00002B73v400431	-3.61491	0.000112908	163.663	83.4817		7.85797	10.9883		DNA transposon, helitron	Group I
		DHH00002B73v400459	-2.13614	0.0221734	58.0738	90.4386		18.3353	13.7354		DNA transposon, helitron	Group I
		DHH00002B73v400469	-5.13494	0.0346516	21.1178	13.9136		0	0		DNA transposon, helitron	Group I
		DHH00002B73v400480	-3.8039	0.0301718	26.3972	27.8272		0	2.74707		DNA transposon, helitron	Group I
		DHH00002B73v400483	-3.92088	0.025033	36.9561	20.8704		2.61932	0		DNA transposon, helitron	Group I
		DHH00002B73v400577	-5.20143	0.0325808	5.27944	34.7841		0	0		DNA transposon, helitron	Group I
		DHH00002B73v400586	-4.24056	0.0109626	36.9561	34.7841		2.61932	0		DNA transposon, helitron	Group I
		DHH00002B73v400609	-3.67332	0.041508	15.8383	34.7841		0	2.74707		DNA transposon, helitron	Group I
		DHH00002B73v400631	-2.50946	0.0379467	42.2355	41.7409		5.23865	8.24121		DNA transposon, helitron	Group I
		DHH00002B73v400671	-2.21902	0.00355787	216.457	118.266		23.5739	46.7002		DNA transposon, helitron	Group I
		DHH00002B73v400680	-3.55126	0.00441064	52.7944	55.6545		5.23865	2.74707		DNA transposon, helitron	Group I
		DHH00002B73v400682	-3.06488	0.0125525	52.7944	48.6977		2.61932	8.24121		DNA transposon, helitron	Group I
		DHH00002B73v400691	-1.81379	0.0269711	84.4711	90.4386		23.5739	24.7236		DNA transposon, helitron	Group I
		DHH00002B73v400706	-3.25023	0.0405043	36.9561	27.8272		0	5.49414		DNA transposon, helitron	Group I
		DHH00002B73v400738	-5.38384	0.0251239	36.9561	6.95681		0	0		DNA transposon, helitron	Group I
		DHH00002B73v400790	-2.9862	0.00929099	89.7505	48.6977		13.0966	2.74707		DNA transposon, helitron	Group I
		DHH00002B73v400795	-7.11784	0.000866794	58.0738	90.4386		0	0		DNA transposon, helitron	Group I
		DHH00002B73v400811	-3.77637	0.0118812	63.3533	27.8272		5.23865	0		DNA transposon, helitron	Group I
		DHH00002B73v400861	-3.68318	5.25867e-22	7486.25	7061.16		667.927	450.52		DNA transposon, helitron	Group I
		DHH00002B73v401005	-3.74722	0.0448472	47.515	6.95681		0	2.74707		DNA transposon, helitron	Group I
		DHH00002B73v401044	-3.26326	0.0046811	95.0299	48.6977		2.61932	10.9883		DNA transposon, helitron	Group I
		DHH00002B73v401050	-2.50705	0.00132059	126.707	125.223		26.1932	16.4824		DNA transposon, helitron	Group I
		DHH00002B73v401068	-3.4265	0.0194244	42.2355	27.8272		2.61932	2.74707		DNA transposon, helitron	Group I
		DHH00002B73v401071	-3.85608	0.0281572	21.1178	34.7841		2.61932	0		DNA transposon, helitron	Group I
		DHH00002B73v401098	-5.75701	0.0133947	26.3972	27.8272		0	0		DNA transposon, helitron	Group I
		DHH00002B73v401103	-4.51863	0.00655152	68.6327	20.8704		0	2.74707		DNA transposon, helitron	Group I
		DHH00002B73v401118	-4.90103	0.0471369	15.8383	13.9136		0	0		DNA transposon, helitron	Group I
		DHH00002B73v401167	-3.66018	0.00599008	63.3533	55.6545		7.85797	0		DNA transposon, helitron	Group I
		DHH00002B73v401171	-3.26913	0.0448027	58.0738	6.95681		2.61932	2.74707		DNA transposon, helitron	Group I
		DHH00002B73v401188	-3.10608	0.0206374	31.6766	48.6977		5.23865	2.74707		DNA transposon, helitron	Group I
		DHH00002B73v401191	-4.78993	0.00257166	31.6766	76.5249		0	2.74707		DNA transposon, helitron	Group I
		DHH00002B73v401206	-2.07567	0.0410898	73.9122	55.6545		20.9546	8.24121		DNA transposon, helitron	Group I
		DHH00002B73v401251	-4.95498	0.0440803	10.5589	20.8704		0	0		DNA transposon, helitron	Group I
		DHH00002B73v401266	-5.01935	0.0411991	26.3972	6.95681		0	0		DNA transposon, helitron	Group I
		DHH00002B73v401281	-3.91774	0.00436241	36.9561	62.6113		2.61932	2.74707		DNA transposon, helitron	Group I
		DHH00002B73v401347	-3.13568	0.0396789	63.3533	20.8704		7.85797	0		DNA transposon, helitron	Group I
		DHH00002B73v401352	-5.43277	0.0225267	15.8383	27.8272		0	0		DNA transposon, helitron	Group I
		DHH00002B73v401358	-1.72075	1.5947e-06	1990.35	1760.07		605.064	527.438		DNA transposon, helitron	Group I
		DHH00002B73v401372	-5.56498	0.0183319	26.3972	20.8704		0	0		DNA transposon, helitron	Group I
		DHH00002B73v401378	-5.13494	0.0346516	21.1178	13.9136		0	0		DNA transposon, helitron	Group I
		DHH00002B73v401407	-3.97767	0.0205698	26.3972	34.7841		0	2.74707		DNA transposon, helitron	Group I
		DHH00002B73v401410	-4.29172	0.000958643	58.0738	69.5681		2.61932	2.74707		DNA transposon, helitron	Group I
		DHH00002B73v401428	-5.31637	0.0307473	52.7944	0		0	0		DNA transposon, helitron	Group I
		DHH00002B73v401455	-5.32993	0.0263745	26.3972	13.9136		0	0		DNA transposon, helitron	Group I
		DHH00002B73v401506	-6.06158	0.00790657	26.3972	41.7409		0	0		DNA transposon, helitron	Group I
		DHH00002B73v401586	-4.95498	0.0440803	10.5589	20.8704		0	0		DNA transposon, helitron	Group I
		DHH00002B73v401650	-2.92426	0.0345684	42.2355	27.8272		5.23865	2.74707		DNA transposon, helitron	Group I
		DHH00002B73v401684	-2.81073	0.0450732	36.9561	27.8272		5.23865	2.74707		DNA transposon, helitron	Group I
		DHH00002B73v401723	-3.90235	0.0043127	42.2355	55.6545		2.61932	2.74707		DNA transposon, helitron	Group I
		DHH00002B73v401748	-4.24056	0.0109626	36.9561	34.7841		2.61932	0		DNA transposon, helitron	Group I
		DHH00002B73v401754	-5.49695	0.0206272	31.6766	13.9136		0	0		DNA transposon, helitron	Group I
		DHH00002B73v401766	-3.70085	0.00304069	79.1916	41.7409		2.61932	5.49414		DNA transposon, helitron	Group I
		DHH00002B73v401793	-5.21545	0.0317728	31.6766	6.95681		0	0		DNA transposon, helitron	Group I
		DHH00002B73v401796	-3.2704	0.00230612	95.0299	76.5249		2.61932	13.7354		DNA transposon, helitron	Group I
		DHH00002B73v401801	-4.61691	0.00416073	31.6766	62.6113		2.61932	0		DNA transposon, helitron	Group I
		DHH00002B73v401818	-5.43277	0.0225267	15.8383	27.8272		0	0		DNA transposon, helitron	Group I
		DHH00002B73v401834	-3.97767	0.0205698	26.3972	34.7841		0	2.74707		DNA transposon, helitron	Group I
		DHH00002B73v401874	-2.63734	0.0159678	36.9561	90.4386		10.4773	8.24121		DNA transposon, helitron	Group I
		DHH00002B73v401933	-3.4275	8.76435e-05	158.383	146.093		20.9546	5.49414		DNA transposon, helitron	Group I
		DHH00002B73v401954	-2.11603	0.0170283	73.9122	83.4817		18.3353	16.4824		DNA transposon, helitron	Group I
		DHH00002B73v401978	-2.64597	0.00771916	73.9122	69.5681		7.85797	13.7354		DNA transposon, helitron	Group I
		DHH00002B73v401983	-5.93703	0.00993349	21.1178	41.7409		0	0		DNA transposon, helitron	Group I
		DHH00002B73v402048	-4.9511	0.0451124	5.27944	27.8272		0	0		DNA transposon, helitron	Group I
		DHH00002B73v402129	-5.71164	0.0145181	31.6766	20.8704		0	0		DNA transposon, helitron	Group I
		DHH00002B73v402166	-5.21545	0.0317728	31.6766	6.95681		0	0		DNA transposon, helitron	Group I
		DHH00002B73v402240	-5.43277	0.0225267	15.8383	27.8272		0	0		DNA transposon, helitron	Group I
		DHH00002B73v402279	-3.36889	0.0223517	26.3972	41.7409		2.61932	2.74707		DNA transposon, helitron	Group I
		DHH00002B73v402369	-2.65666	0.0460261	47.515	27.8272		7.85797	2.74707		DNA transposon, helitron	Group I
		DHH00002B73v402370	-5.71164	0.0145181	31.6766	20.8704		0	0		DNA transposon, helitron	Group I
		DHH00002B73v402430	-3.45806	0.017062	36.9561	34.7841		2.61932	2.74707		DNA transposon, helitron	Group I
		DHH00002B73v402432	-2.76479	0.0135665	36.9561	83.4817		7.85797	8.24121		DNA transposon, helitron	Group I
		DHH00002B73v402447	-5.01935	0.0411991	26.3972	6.95681		0	0		DNA transposon, helitron	Group I
		DHH00002B73v402449	-3.36387	0.00030662	137.265	97.3954		15.7159	5.49414		DNA transposon, helitron	Group I
		DHH00002B73v402452	-2.32994	1.12877e-05	322.046	375.668		75.9604	60.4356		DNA transposon, helitron	Group I
		DHH00002B73v402453	-3.94475	0.0221671	31.6766	27.8272		0	2.74707		DNA transposon, helitron	Group I
		DHH00002B73v402464	-4.90103	0.0471369	15.8383	13.9136		0	0		DNA transposon, helitron	Group I
		DHH00002B73v402496	-4.95498	0.0440803	10.5589	20.8704		0	0		DNA transposon, helitron	Group I
		DHH00002B73v402505	-3.36798	0.00852798	47.515	48.6977		2.61932	5.49414		DNA transposon, helitron	Group I
		DHH00002B73v402544	-3.97767	0.0205698	26.3972	34.7841		0	2.74707		DNA transposon, helitron	Group I
		DHH00002B73v402566	-3.87559	0.0288825	15.8383	41.7409		2.61932	0		DNA transposon, helitron	Group I
		DHH00002B73v402581	-6.66121	0.00253537	26.3972	83.4817		0	0		DNA transposon, helitron	Group I
		DHH00002B73v402591	-5.19755	0.031658	15.8383	20.8704		0	0		DNA transposon, helitron	Group I
		DHH00002B73v402594	-3.02395	0.00655585	68.6327	76.5249		2.61932	13.7354		DNA transposon, helitron	Group I
		DHH00002B73v402608	-3.53125	0.0149366	47.515	27.8272		2.61932	2.74707		DNA transposon, helitron	Group I
		DHH00002B73v402620	-5.20143	0.0325808	5.27944	34.7841		0	0		DNA transposon, helitron	Group I
		DHH00002B73v402637	-3.10336	0.0462364	15.8383	41.7409		2.61932	2.74707		DNA transposon, helitron	Group I
		DHH00002B73v402684	-5.44141	0.0225733	10.5589	34.7841		0	0		DNA transposon, helitron	Group I
		DHH00002B73v402710	-3.24018	0.0451209	42.2355	20.8704		5.23865	0		DNA transposon, helitron	Group I
		DHH00002B73v402715	-4.9511	0.0451124	5.27944	27.8272		0	0		DNA transposon, helitron	Group I
		DHH00002B73v402800	-2.05523	0.024063	105.589	55.6545		18.3353	19.2295		DNA transposon, helitron	Group I
		DHH00002B73v402812	-4.74746	1.57421e-06	195.339	125.223		7.85797	2.74707		DNA transposon, helitron	Group I
		DHH00002B73v402868	-2.81105	0.0282706	36.9561	48.6977		2.61932	8.24121		DNA transposon, helitron	Group I
		DHH00002B73v402880	-3.8251	0.0294749	26.3972	27.8272		2.61932	0		DNA transposon, helitron	Group I
		DHH00002B73v402891	-4.9511	0.0451124	5.27944	27.8272		0	0		DNA transposon, helitron	Group I
		DHH00002B73v402899	-5.43277	0.0225267	15.8383	27.8272		0	0		DNA transposon, helitron	Group I
		DHH00002B73v402940	-5.19755	0.031658	15.8383	20.8704		0	0		DNA transposon, helitron	Group I
		DHH00002B73v402966	-3.0042	0.000665572	100.309	104.352		13.0966	10.9883		DNA transposon, helitron	Group I
		DHH00002B73v402983	-3.10422	0.00166812	63.3533	111.309		10.4773	8.24121		DNA transposon, helitron	Group I
		DHH00002B73v403033	-2.94364	0.0312708	36.9561	34.7841		2.61932	5.49414		DNA transposon, helitron	Group I
		DHH00002B73v403057	-3.88909	0.0109004	79.1916	20.8704		5.23865	0		DNA transposon, helitron	Group I
		DHH00002B73v403059	-5.32993	0.0263745	26.3972	13.9136		0	0		DNA transposon, helitron	Group I
		DHH00002B73v403070	-3.92088	0.025033	36.9561	20.8704		2.61932	0		DNA transposon, helitron	Group I
		DHH00002B73v403078	-3.57992	5.12542e-06	158.383	180.877		10.4773	16.4824		DNA transposon, helitron	Group I
		DHH00002B73v403088	-2.24896	0.0305574	79.1916	41.7409		10.4773	13.7354		DNA transposon, helitron	Group I
		DHH00002B73v403117	-5.13494	0.0346516	21.1178	13.9136		0	0		DNA transposon, helitron	Group I
		DHH00002B73v403130	-2.50868	0.0478741	36.9561	48.6977		2.61932	10.9883		DNA transposon, helitron	Group I
		DHH00002B73v403138	-3.71533	0.000616613	73.9122	83.4817		5.23865	5.49414		DNA transposon, helitron	Group I
		DHH00002B73v403150	-3.3656	0.0313274	42.2355	27.8272		0	5.49414		DNA transposon, helitron	Group I
		DHH00002B73v403153	-2.56621	0.0232658	47.515	55.6545		10.4773	5.49414		DNA transposon, helitron	Group I
		DHH00002B73v403159	-3.48672	4.70751e-06	168.942	208.704		20.9546	10.9883		DNA transposon, helitron	Group I
		DHH00002B73v403167	-1.08397	0.0204632	1393.77	2650.55		1021.54	873.569		DNA transposon, helitron	Group I
		DHH00002B73v403212	-6.27268	0.00529711	36.9561	41.7409		0	0		DNA transposon, helitron	Group I
		DHH00002B73v403225	-3.93004	0.00465352	31.6766	69.5681		2.61932	2.74707		DNA transposon, helitron	Group I
		DHH00002B73v403324	-4.13076	0.0144851	26.3972	41.7409		0	2.74707		DNA transposon, helitron	Group I
		DHH00002B73v403356	-6.69119	0.00225988	58.0738	48.6977		0	0		DNA transposon, helitron	Group I
		DHH00002B73v403387	-2.73315	0.0313913	31.6766	48.6977		5.23865	5.49414		DNA transposon, helitron	Group I
		DHH00002B73v403393	-3.68587	0.013062	36.9561	48.6977		5.23865	0		DNA transposon, helitron	Group I
		DHH00002B73v403422	-5.44744	0.0257122	58.0738	0		0	0		DNA transposon, helitron	Group I
		DHH00002B73v403453	-4.90103	0.0471369	15.8383	13.9136		0	0		DNA transposon, helitron	Group I
		DHH00002B73v403462	-5.5312	0.0202757	42.2355	6.95681		0	0		DNA transposon, helitron	Group I
		DHH00002B73v403540	-5.60709	0.0171244	21.1178	27.8272		0	0		DNA transposon, helitron	Group I
		DHH00002B73v403603	-3.90809	0.0135166	89.7505	13.9136		5.23865	0		DNA transposon, helitron	Group I
		DHH00002B73v403618	-2.60771	0.0491812	31.6766	41.7409		7.85797	2.74707		DNA transposon, helitron	Group I
		DHH00002B73v403670	-2.2743	0.00295001	121.427	132.179		31.4319	19.2295		DNA transposon, helitron	Group I
		DHH00002B73v403671	-3.26065	0.0338272	15.8383	48.6977		2.61932	2.74707		DNA transposon, helitron	Group I
		DHH00002B73v403678	-2.60704	0.0286685	47.515	41.7409		7.85797	5.49414		DNA transposon, helitron	Group I
		DHH00002B73v403706	-3.03889	0.0149625	36.9561	62.6113		7.85797	2.74707		DNA transposon, helitron	Group I
		DHH00002B73v403713	-3.94632	0.000814411	95.0299	97.3954		0	10.9883		DNA transposon, helitron	Group I
		DHH00002B73v403732	-3.53194	0.0233315	10.5589	69.5681		2.61932	2.74707		DNA transposon, helitron	Group I
		DHH00002B73v403737	-6.3357	0.00470758	47.515	34.7841		0	0		DNA transposon, helitron	Group I
		DHH00002B73v403753	-4.2926	0.00986332	47.515	27.8272		0	2.74707		DNA transposon, helitron	Group I
		DHH00002B73v403756	-5.39625	0.0237194	21.1178	20.8704		0	0		DNA transposon, helitron	Group I
		DHH00002B73v403761	-3.23646	0.0152464	63.3533	55.6545		0	10.9883		DNA transposon, helitron	Group I
		DHH00002B73v403767	-2.58273	0.0458053	36.9561	34.7841		5.23865	5.49414		DNA transposon, helitron	Group I
		DHH00002B73v403789	-5.88873	0.0107143	31.6766	27.8272		0	0		DNA transposon, helitron	Group I
		DHH00002B73v403792	-4.75134	0.00246879	52.7944	48.6977		2.61932	0		DNA transposon, helitron	Group I
		DHH00002B73v403801	-6.56588	0.00294716	42.2355	55.6545		0	0		DNA transposon, helitron	Group I
		DHH00002B73v403819	-5.5312	0.0202757	42.2355	6.95681		0	0		DNA transposon, helitron	Group I
		DHH00002B73v403932	-5.19755	0.031658	15.8383	20.8704		0	0		DNA transposon, helitron	Group I
		DHH00002B73v403947	-3.05879	0.00630989	47.515	76.5249		5.23865	8.24121		DNA transposon, helitron	Group I
		DHH00002B73v403993	-2.76812	0.00192989	121.427	111.309		7.85797	24.7236		DNA transposon, helitron	Group I
		DHH00002B73v404005	-4.90103	0.0471369	15.8383	13.9136		0	0		DNA transposon, helitron	Group I
		DHH00002B73v404040	-3.8251	0.0294749	26.3972	27.8272		2.61932	0		DNA transposon, helitron	Group I
		DHH00002B73v404137	-3.62556	0.0448392	26.3972	20.8704		2.61932	0		DNA transposon, helitron	Group I
		DHH00002B73v404138	-5.43277	0.0225267	15.8383	27.8272		0	0		DNA transposon, helitron	Group I
		DHH00002B73v404143	-4.95498	0.0440803	10.5589	20.8704		0	0		DNA transposon, helitron	Group I
		DHH00002B73v404149	-3.26124	0.00649072	47.515	69.5681		2.61932	8.24121		DNA transposon, helitron	Group I
		DHH00002B73v404164	-2.63927	0.00744189	79.1916	62.6113		10.4773	10.9883		DNA transposon, helitron	Group I
		DHH00002B73v404179	-3.04993	0.0470532	26.3972	27.8272		2.61932	2.74707		DNA transposon, helitron	Group I
		DHH00002B73v404199	-6.04009	0.00818383	31.6766	34.7841		0	0		DNA transposon, helitron	Group I
		DHH00002B73v404202	-2.38263	0.0376979	42.2355	48.6977		7.85797	8.24121		DNA transposon, helitron	Group I
		DHH00002B73v404212	-6.09025	0.00788383	58.0738	13.9136		0	0		DNA transposon, helitron	Group I
		DHH00002B73v404224	-4.90103	0.0471369	15.8383	13.9136		0	0		DNA transposon, helitron	Group I
		DHH00002B73v404238	-2.98577	0.0326489	42.2355	55.6545		10.4773	0		DNA transposon, helitron	Group I
		DHH00002B73v404248	-5.19755	0.031658	15.8383	20.8704		0	0		DNA transposon, helitron	Group I
		DHH00002B73v404469	-2.50042	0.012552	95.0299	48.6977		13.0966	10.9883		DNA transposon, helitron	Group I
		DHH00002B73v404472	-5.13494	0.0346516	21.1178	13.9136		0	0		DNA transposon, helitron	Group I
		DHH00002B73v404479	-2.98011	0.0287473	31.6766	41.7409		5.23865	2.74707		DNA transposon, helitron	Group I
		DHH00002B73v404480	-2.73327	0.0361757	31.6766	48.6977		7.85797	2.74707		DNA transposon, helitron	Group I
		DHH00002B73v404547	-3.04993	0.0470532	26.3972	27.8272		2.61932	2.74707		DNA transposon, helitron	Group I
		DHH00002B73v404558	-3.78499	0.00172211	58.0738	69.5681		5.23865	2.74707		DNA transposon, helitron	Group I
		DHH00002B73v404569	-5.62781	0.0167139	15.8383	34.7841		0	0		DNA transposon, helitron	Group I
		DHH00002B73v404577	-4.90103	0.0471369	15.8383	13.9136		0	0		DNA transposon, helitron	Group I
		DHH00002B73v404585	-2.85608	0.00111157	131.986	111.309		23.5739	8.24121		DNA transposon, helitron	Group I
		DHH00002B73v404604	-3.15539	0.00376296	68.6327	62.6113		5.23865	8.24121		DNA transposon, helitron	Group I
		DHH00002B73v404609	-4.60974	0.0051895	21.1178	76.5249		0	2.74707		DNA transposon, helitron	Group I
		DHH00002B73v404610	-5.88873	0.0107143	31.6766	27.8272		0	0		DNA transposon, helitron	Group I
		DHH00002B73v404617	-5.13494	0.0346516	21.1178	13.9136		0	0		DNA transposon, helitron	Group I
		DHH00002B73v404619	-4.14703	0.014874	21.1178	48.6977		0	2.74707		DNA transposon, helitron	Group I
		DHH00002B73v404631	-5.01935	0.0411991	26.3972	6.95681		0	0		DNA transposon, helitron	Group I
		DHH00002B73v404661	-4.22219	5.04752e-08	216.457	208.704		10.4773	10.9883		DNA transposon, helitron	Group I
		DHH00002B73v404676	-4.7115	0.00281322	58.0738	41.7409		0	2.74707		DNA transposon, helitron	Group I
		DHH00002B73v404687	-4.25925	0.00111894	68.6327	55.6545		2.61932	2.74707		DNA transposon, helitron	Group I
		DHH00002B73v404703	-4.95498	0.0440803	10.5589	20.8704		0	0		DNA transposon, helitron	Group I
		DHH00002B73v404704	-3.60077	0.0183257	52.7944	27.8272		5.23865	0		DNA transposon, helitron	Group I
		DHH00002B73v404720	-4.90103	0.0471369	15.8383	13.9136		0	0		DNA transposon, helitron	Group I
		DHH00002B73v404727	-1.93582	0.0264553	116.148	62.6113		26.1932	19.2295		DNA transposon, helitron	Group I
		DHH00002B73v404733	-3.69813	0.0414388	36.9561	13.9136		0	2.74707		DNA transposon, helitron	Group I
		DHH00002B73v404788	-3.85608	0.0281572	21.1178	34.7841		2.61932	0		DNA transposon, helitron	Group I
		DHH00002B73v404810	-5.8535	2.3063e-07	142.545	236.532		2.61932	2.74707		DNA transposon, helitron	Group I
		DHH00002B73v404816	-5.43277	0.0225267	15.8383	27.8272		0	0		DNA transposon, helitron	Group I
		DHH00002B73v404855	-5.44141	0.0225733	10.5589	34.7841		0	0		DNA transposon, helitron	Group I
		DHH00002B73v404891	-3.06318	0.00523612	63.3533	111.309		2.61932	16.4824		DNA transposon, helitron	Group I
		DHH00002B73v404931	-6.00623	0.00872866	36.9561	27.8272		0	0		DNA transposon, helitron	Group I
		DHH00002B73v404936	-2.35505	0.0134912	68.6327	76.5249		10.4773	16.4824		DNA transposon, helitron	Group I
		DHH00002B73v404949	-3.56299	0.0127858	42.2355	34.7841		2.61932	2.74707		DNA transposon, helitron	Group I
		DHH00002B73v404963	-6.07145	0.00786316	21.1178	48.6977		0	0		DNA transposon, helitron	Group I
		DHH00002B73v404973	-3.02182	0.00970953	84.4711	34.7841		7.85797	5.49414		DNA transposon, helitron	Group I
		DHH00002B73v405009	-3.33996	0.0462151	10.5589	62.6113		0	5.49414		DNA transposon, helitron	Group I
		DHH00002B73v405030	-3.69606	0.0405051	15.8383	34.7841		2.61932	0		DNA transposon, helitron	Group I
		DHH00002B73v405051	-2.41294	0.00376131	84.4711	139.136		23.5739	16.4824		DNA transposon, helitron	Group I
		DHH00002B73v405071	-3.96506	0.0216641	31.6766	27.8272		2.61932	0		DNA transposon, helitron	Group I
		DHH00002B73v405076	-3.49576	0.00254645	79.1916	55.6545		7.85797	2.74707		DNA transposon, helitron	Group I
		DHH00002B73v405082	-5.58628	0.000107478	89.7505	90.4386		2.61932	0		DNA transposon, helitron	Group I
		DHH00002B73v405093	-5.60709	0.0171244	21.1178	27.8272		0	0		DNA transposon, helitron	Group I
		DHH00002B73v405112	-5.45787	0.000195295	68.6327	97.3954		2.61932	0		DNA transposon, helitron	Group I
		DHH00002B73v405133	-3.05585	0.00105064	105.589	83.4817		13.0966	8.24121		DNA transposon, helitron	Group I
		DHH00002B73v405144	-3.05924	0.0231155	42.2355	34.7841		5.23865	2.74707		DNA transposon, helitron	Group I
		DHH00002B73v405161	-5.32993	0.0263745	26.3972	13.9136		0	0		DNA transposon, helitron	Group I
		DHH00002B73v405192	-6.00623	0.00872866	36.9561	27.8272		0	0		DNA transposon, helitron	Group I
		DHH00002B73v405202	-3.57044	0.00462858	68.6327	41.7409		2.61932	5.49414		DNA transposon, helitron	Group I
		DHH00002B73v405233	-3.7215	0.040407	36.9561	13.9136		2.61932	0		DNA transposon, helitron	Group I
		DHH00002B73v405241	-5.39625	0.0237194	21.1178	20.8704		0	0		DNA transposon, helitron	Group I
		DHH00002B73v405276	-1.90668	0.0228732	158.383	118.266		55.0058	16.4824		DNA transposon, helitron	Group I
		DHH00002B73v405279	-5.13494	0.0346516	21.1178	13.9136		0	0		DNA transposon, helitron	Group I
		DHH00002B73v405358	-3.14438	0.00229311	58.0738	97.3954		7.85797	8.24121		DNA transposon, helitron	Group I
		DHH00002B73v405367	-3.28431	0.0367411	31.6766	34.7841		0	5.49414		DNA transposon, helitron	Group I
		DHH00002B73v405402	-4.01238	0.0216899	15.8383	48.6977		0	2.74707		DNA transposon, helitron	Group I
		DHH00002B73v405430	-2.51822	0.0372575	26.3972	76.5249		5.23865	10.9883		DNA transposon, helitron	Group I
		DHH00002B73v405457	-1.17395	0.0244731	248.134	257.402		117.87	104.389		DNA transposon, helitron	Group I
		DHH00002B73v405499	-3.20636	0.0476134	42.2355	20.8704		0	5.49414		DNA transposon, helitron	Group I
		DHH00002B73v405507	-3.27332	0.0304621	42.2355	20.8704		2.61932	2.74707		DNA transposon, helitron	Group I
		DHH00002B73v405510	-5.62781	0.0167139	15.8383	34.7841		0	0		DNA transposon, helitron	Group I
		DHH00002B73v405524	-2.02288	1.43547e-05	1467.68	2114.87		544.819	326.902		DNA transposon, helitron	Group I
		DHH00002B73v405529	-6.1123	0.00722035	42.2355	27.8272		0	0		DNA transposon, helitron	Group I
		DHH00002B73v405539	-6.39879	0.00432791	21.1178	69.5681		0	0		DNA transposon, helitron	Group I
		DHH00002B73v405542	-2.82327	0.000140627	385.399	333.927		78.5797	19.2295		DNA transposon, helitron	Group I
		DHH00002B73v405582	-3.25023	0.0405043	36.9561	27.8272		0	5.49414		DNA transposon, helitron	Group I
		DHH00002B73v405595	-4.90103	0.0471369	15.8383	13.9136		0	0		DNA transposon, helitron	Group I
		DHH00002B73v405615	-5.88873	0.0107143	31.6766	27.8272		0	0		DNA transposon, helitron	Group I
		DHH00002B73v405679	-4.28315	0.00199822	42.2355	90.4386		0	5.49414		DNA transposon, helitron	Group I
		DHH00002B73v405762	-3.78158	0.0331694	31.6766	20.8704		2.61932	0		DNA transposon, helitron	Group I
		DHH00002B73v405781	-5.13494	0.0346516	21.1178	13.9136		0	0		DNA transposon, helitron	Group I
		DHH00002B73v405838	-5.49695	0.0206272	31.6766	13.9136		0	0		DNA transposon, helitron	Group I
		DHH00002B73v405863	-5.21545	0.0317728	31.6766	6.95681		0	0		DNA transposon, helitron	Group I
		DHH00002B73v405960	-3.4265	0.0194244	42.2355	27.8272		2.61932	2.74707		DNA transposon, helitron	Group I
		DHH00002B73v405966	-2.70458	0.0208318	47.515	48.6977		5.23865	8.24121		DNA transposon, helitron	Group I
		DHH00002B73v405977	-4.56307	0.00445336	47.515	41.7409		2.61932	0		DNA transposon, helitron	Group I
		DHH00002B73v405979	-4.10586	0.0150215	31.6766	34.7841		0	2.74707		DNA transposon, helitron	Group I
		DHH00002B73v406004	-2.75137	0.00752503	79.1916	55.6545		10.4773	8.24121		DNA transposon, helitron	Group I
		DHH00002B73v406040	-3.70789	0.0082108	36.9561	48.6977		2.61932	2.74707		DNA transposon, helitron	Group I
		DHH00002B73v406046	-1.7504	6.25234e-08	5596.21	5189.78		1676.37	1516.38		DNA transposon, helitron	Group I
		DHH00002B73v406054	-3.58558	2.87139e-05	147.824	125.223		13.0966	8.24121		DNA transposon, helitron	Group I
		DHH00002B73v406060	-3.46549	5.439e-05	126.707	125.223		10.4773	10.9883		DNA transposon, helitron	Group I
		DHH00002B73v406076	-5.87446	5.26974e-05	163.663	62.6113		0	2.74707		DNA transposon, helitron	Group I
		DHH00002B73v406082	-3.65669	0.00122522	89.7505	62.6113		2.61932	8.24121		DNA transposon, helitron	Group I
		DHH00002B73v406128	-4.58605	0.0041356	42.2355	48.6977		2.61932	0		DNA transposon, helitron	Group I
		DHH00002B73v406133	-3.97767	0.0205698	26.3972	34.7841		0	2.74707		DNA transposon, helitron	Group I
		DHH00002B73v406150	-4.95498	0.0440803	10.5589	20.8704		0	0		DNA transposon, helitron	Group I
		DHH00002B73v406152	-2.90509	0.00661116	68.6327	62.6113		5.23865	10.9883		DNA transposon, helitron	Group I
		DHH00002B73v406154	-4.90103	0.0471369	15.8383	13.9136		0	0		DNA transposon, helitron	Group I
		DHH00002B73v406190	-5.39625	0.0237194	21.1178	20.8704		0	0		DNA transposon, helitron	Group I
		DHH00002B73v406205	-4.33759	0.000786649	68.6327	62.6113		2.61932	2.74707		DNA transposon, helitron	Group I
		DHH00002B73v406245	-3.46394	0.00221212	153.104	139.136		23.5739	0		DNA transposon, helitron	Group I
		DHH00002B73v406258	-2.13132	0.00994105	84.4711	111.309		18.3353	24.7236		DNA transposon, helitron	Group I
		DHH00002B73v406298	-5.75701	0.0133947	26.3972	27.8272		0	0		DNA transposon, helitron	Group I
		DHH00002B73v406339	-3.05924	0.0231155	42.2355	34.7841		5.23865	2.74707		DNA transposon, helitron	Group I
		DHH00002B73v406369	-2.82994	0.041849	31.6766	34.7841		2.61932	5.49414		DNA transposon, helitron	Group I
		DHH00002B73v406377	-6.04953	0.00861591	10.5589	62.6113		0	0		DNA transposon, helitron	Group I
		DHH00002B73v406414	-3.69606	0.0405051	15.8383	34.7841		2.61932	0		DNA transposon, helitron	Group I
		DHH00002B73v406427	-5.223	0.0308273	10.5589	27.8272		0	0		DNA transposon, helitron	Group I
		DHH00002B73v406473	-4.08125	0.0041947	36.9561	76.5249		5.23865	0		DNA transposon, helitron	Group I
		DHH00002B73v406476	-5.44141	0.0225733	10.5589	34.7841		0	0		DNA transposon, helitron	Group I
		DHH00002B73v406519	-5.01935	0.0411991	26.3972	6.95681		0	0		DNA transposon, helitron	Group I
		DHH00002B73v406583	-5.32993	0.0263745	26.3972	13.9136		0	0		DNA transposon, helitron	Group I
		DHH00002B73v406594	-4.90103	0.0471369	15.8383	13.9136		0	0		DNA transposon, helitron	Group I
		DHH00002B73v406604	-3.86128	0.00500591	52.7944	41.7409		2.61932	2.74707		DNA transposon, helitron	Group I
		DHH00002B73v406605	-2.33812	0.0454874	52.7944	34.7841		7.85797	8.24121		DNA transposon, helitron	Group I
		DHH00002B73v406654	-3.64463	0.00538274	89.7505	27.8272		2.61932	5.49414		DNA transposon, helitron	Group I
		DHH00002B73v406663	-4.18692	0.0126974	42.2355	27.8272		0	2.74707		DNA transposon, helitron	Group I
		DHH00002B73v406679	-3.45738	0.00629844	52.7944	48.6977		5.23865	2.74707		DNA transposon, helitron	Group I
		DHH00002B73v406685	-3.31567	0.0267531	21.1178	76.5249		7.85797	0		DNA transposon, helitron	Group I
		DHH00002B73v406733	-2.84468	0.0256011	58.0738	27.8272		5.23865	5.49414		DNA transposon, helitron	Group I
		DHH00002B73v406736	-2.93827	0.0198985	36.9561	55.6545		7.85797	2.74707		DNA transposon, helitron	Group I
		DHH00002B73v406759	-2.60955	0.00468799	84.4711	139.136		26.1932	8.24121		DNA transposon, helitron	Group I
		DHH00002B73v406761	-2.41312	0.0495819	36.9561	41.7409		5.23865	8.24121		DNA transposon, helitron	Group I
		DHH00002B73v406765	-4.12502	0.0146925	31.6766	34.7841		2.61932	0		DNA transposon, helitron	Group I
		DHH00002B73v406780	-5.223	0.0308273	10.5589	27.8272		0	0		DNA transposon, helitron	Group I
		DHH00002B73v406803	-2.3949	0.0322486	58.0738	48.6977		5.23865	13.7354		DNA transposon, helitron	Group I
		DHH00002B73v406813	-5.32993	0.0263745	26.3972	13.9136		0	0		DNA transposon, helitron	Group I
		DHH00002B73v406819	-3.78158	0.0331694	31.6766	20.8704		2.61932	0		DNA transposon, helitron	Group I
		DHH00002B73v406848	-6.87564	0.00151878	47.515	76.5249		0	0		DNA transposon, helitron	Group I
		DHH00002B73v406866	-3.18159	0.0158236	42.2355	41.7409		5.23865	2.74707		DNA transposon, helitron	Group I
		DHH00002B73v406882	-6.24756	0.00575784	58.0738	20.8704		0	0		DNA transposon, helitron	Group I
		DHH00002B73v406883	-3.37562	0.0437664	10.5589	62.6113		5.23865	0		DNA transposon, helitron	Group I
		DHH00002B73v406884	-4.95498	0.0440803	10.5589	20.8704		0	0		DNA transposon, helitron	Group I
		DHH00002B73v406914	-3.77777	0.00974193	42.2355	48.6977		5.23865	0		DNA transposon, helitron	Group I
		DHH00002B73v406925	-2.6813	0.0342537	21.1178	76.5249		5.23865	8.24121		DNA transposon, helitron	Group I
		DHH00002B73v407139	-3.96506	0.0216641	31.6766	27.8272		2.61932	0		DNA transposon, helitron	Group I
		DHH00002B73v407185	-4.90103	0.0471369	15.8383	13.9136		0	0		DNA transposon, helitron	Group I
		DHH00002B73v407191	-3.18159	0.0158236	42.2355	41.7409		5.23865	2.74707		DNA transposon, helitron	Group I
		DHH00002B73v407196	-5.223	0.0308273	10.5589	27.8272		0	0		DNA transposon, helitron	Group I
		DHH00002B73v407215	-4.15255	0.00579039	100.309	20.8704		5.23865	0		DNA transposon, helitron	Group I
		DHH00002B73v407224	-2.17814	0.0427836	47.515	55.6545		13.0966	8.24121		DNA transposon, helitron	Group I
		DHH00002B73v407256	-5.88845	0.0111049	47.515	13.9136		0	0		DNA transposon, helitron	Group I
		DHH00002B73v407318	-4.9511	0.0451124	5.27944	27.8272		0	0		DNA transposon, helitron	Group I
		DHH00002B73v407359	-2.9359	0.0216664	31.6766	62.6113		2.61932	8.24121		DNA transposon, helitron	Group I
		DHH00002B73v407411	-2.31486	0.0459952	52.7944	104.352		26.1932	2.74707		DNA transposon, helitron	Group I
		DHH00002B73v407415	-5.64285	0.0164924	36.9561	13.9136		0	0		DNA transposon, helitron	Group I
		DHH00002B73v407425	-2.4919	1.39686e-13	8557.97	8069.9		1626.6	1310.35		DNA transposon, helitron	Group I
		DHH00002B73v407429	-3.24922	0.00722983	79.1916	34.7841		5.23865	5.49414		DNA transposon, helitron	Group I
		DHH00002B73v407432	-4.90103	0.0471369	15.8383	13.9136		0	0		DNA transposon, helitron	Group I
		DHH00002B73v407450	-5.44141	0.0225733	10.5589	34.7841		0	0		DNA transposon, helitron	Group I
		DHH00002B73v407471	-2.6781	0.0428112	73.9122	20.8704		10.4773	2.74707		DNA transposon, helitron	Group I
		DHH00002B73v407541	-3.45344	0.00362919	36.9561	97.3954		5.23865	5.49414		DNA transposon, helitron	Group I
		DHH00002B73v407546	-4.9511	0.0451124	5.27944	27.8272		0	0		DNA transposon, helitron	Group I
		DHH00002B73v407552	-4.90103	0.0471369	15.8383	13.9136		0	0		DNA transposon, helitron	Group I
		DHH00002B73v407563	-2.144	0.0414564	63.3533	48.6977		15.7159	8.24121		DNA transposon, helitron	Group I
		DHH00002B73v407576	-4.0912	0.0162515	36.9561	27.8272		2.61932	0		DNA transposon, helitron	Group I
		DHH00002B73v407641	-3.66795	0.0410244	21.1178	27.8272		2.61932	0		DNA transposon, helitron	Group I
		DHH00002B73v407651	-3.33735	0.0310589	52.7944	13.9136		2.61932	2.74707		DNA transposon, helitron	Group I
		DHH00002B73v407660	-4.90103	0.0471369	15.8383	13.9136		0	0		DNA transposon, helitron	Group I
		DHH00002B73v407682	-3.21105	1.90032e-05	168.942	166.963		20.9546	13.7354		DNA transposon, helitron	Group I
		DHH00002B73v407683	-5.84141	0.0117261	36.9561	20.8704		0	0		DNA transposon, helitron	Group I
		DHH00002B73v407703	-5.60709	0.0171244	21.1178	27.8272		0	0		DNA transposon, helitron	Group I
		DHH00002B73v407705	-2.70079	0.014081	42.2355	90.4386		13.0966	5.49414		DNA transposon, helitron	Group I
		DHH00002B73v407707	-6.37988	0.0043887	58.0738	27.8272		0	0		DNA transposon, helitron	Group I
		DHH00002B73v407758	-5.01935	0.0411991	26.3972	6.95681		0	0		DNA transposon, helitron	Group I
		DHH00002B73v407760	-3.08047	0.0450381	21.1178	34.7841		2.61932	2.74707		DNA transposon, helitron	Group I
		DHH00002B73v407775	-3.88173	0.0319991	10.5589	48.6977		2.61932	0		DNA transposon, helitron	Group I
		DHH00002B73v407834	-3.30508	8.65798e-05	126.707	125.223		13.0966	10.9883		DNA transposon, helitron	Group I
		DHH00002B73v407854	-3.4265	0.0194244	42.2355	27.8272		2.61932	2.74707		DNA transposon, helitron	Group I
		DHH00002B73v407862	-2.87932	0.00372961	84.4711	83.4817		15.7159	5.49414		DNA transposon, helitron	Group I
		DHH00002B73v407876	-2.22079	0.0172409	100.309	55.6545		15.7159	16.4824		DNA transposon, helitron	Group I
		DHH00002B73v407927	-3.40877	0.00111822	79.1916	76.5249		7.85797	5.49414		DNA transposon, helitron	Group I
		DHH00002B73v407928	-3.60364	1.97647e-05	126.707	187.834		7.85797	16.4824		DNA transposon, helitron	Group I
		DHH00002B73v407937	-5.19755	0.031658	15.8383	20.8704		0	0		DNA transposon, helitron	Group I
		DHH00002B73v407969	-3.27332	0.0304621	42.2355	20.8704		2.61932	2.74707		DNA transposon, helitron	Group I
		DHH00002B73v407980	-5.20143	0.0325808	5.27944	34.7841		0	0		DNA transposon, helitron	Group I
		DHH00002B73v408045	-3.3439	0.0231557	31.6766	34.7841		2.61932	2.74707		DNA transposon, helitron	Group I
		DHH00002B73v408048	-2.98011	0.0287473	31.6766	41.7409		5.23865	2.74707		DNA transposon, helitron	Group I
		DHH00002B73v408076	-4.90103	0.0471369	15.8383	13.9136		0	0		DNA transposon, helitron	Group I
		DHH00002B73v408085	-4.10614	0.0402398	79.1916	0		2.61932	0		DNA transposon, helitron	Group I
		DHH00002B73v408152	-5.13494	0.0346516	21.1178	13.9136		0	0		DNA transposon, helitron	Group I
		DHH00002B73v408174	-2.28216	0.0406868	42.2355	69.5681		15.7159	5.49414		DNA transposon, helitron	Group I
		DHH00002B73v408212	-4.21894	0.0116747	5.27944	139.136		0	5.49414		DNA transposon, helitron	Group I
		DHH00002B73v408216	-4.9511	0.0451124	5.27944	27.8272		0	0		DNA transposon, helitron	Group I
		DHH00002B73v408227	-4.90103	0.0471369	15.8383	13.9136		0	0		DNA transposon, helitron	Group I
		DHH00002B73v408234	-4.4179	0.00826952	21.1178	62.6113		2.61932	0		DNA transposon, helitron	Group I
		DHH00002B73v408253	-2.51338	0.0499025	63.3533	20.8704		5.23865	8.24121		DNA transposon, helitron	Group I
		DHH00002B73v408269	-1.66441	0.00532846	274.531	180.877		65.4831	76.918		DNA transposon, helitron	Group I
		DHH00002B73v408271	-2.95085	0.000206792	121.427	139.136		15.7159	16.4824		DNA transposon, helitron	Group I
		DHH00002B73v408273	-4.03378	0.0211606	15.8383	48.6977		2.61932	0		DNA transposon, helitron	Group I
		DHH00002B73v408280	-3.34247	0.0335845	26.3972	41.7409		5.23865	0		DNA transposon, helitron	Group I
		DHH00002B73v408299	-2.65801	0.0102696	58.0738	69.5681		7.85797	10.9883		DNA transposon, helitron	Group I
		DHH00002B73v408311	-2.51008	0.0129635	73.9122	55.6545		10.4773	10.9883		DNA transposon, helitron	Group I
		DHH00002B73v408327	-2.03552	0.0132166	89.7505	104.352		18.3353	27.4707		DNA transposon, helitron	Group I
		DHH00002B73v408333	-3.76998	0.00181434	63.3533	62.6113		5.23865	2.74707		DNA transposon, helitron	Group I
		DHH00002B73v408346	-2.6804	0.020812	47.515	83.4817		15.7159	2.74707		DNA transposon, helitron	Group I
		DHH00002B73v408375	-3.41572	0.00884439	31.6766	69.5681		2.61932	5.49414		DNA transposon, helitron	Group I
		DHH00002B73v408401	-3.18779	0.0344413	31.6766	27.8272		2.61932	2.74707		DNA transposon, helitron	Group I
		DHH00002B73v408441	-4.90103	0.0471369	15.8383	13.9136		0	0		DNA transposon, helitron	Group I
		DHH00002B73v408473	-6.1848	0.00658009	15.8383	62.6113		0	0		DNA transposon, helitron	Group I
		DHH00002B73v408478	-2.62938	0.049121	26.3972	48.6977		7.85797	2.74707		DNA transposon, helitron	Group I
		DHH00002B73v408495	-4.35628	0.00780363	36.9561	41.7409		0	2.74707		DNA transposon, helitron	Group I
		DHH00002B73v408497	-2.87301	0.0327062	68.6327	20.8704		2.61932	8.24121		DNA transposon, helitron	Group I
		DHH00002B73v408512	-4.0912	0.0162515	36.9561	27.8272		2.61932	0		DNA transposon, helitron	Group I
		DHH00002B73v408526	-4.95498	0.0440803	10.5589	20.8704		0	0		DNA transposon, helitron	Group I
		DHH00002B73v408537	-3.22014	0.00728331	36.9561	76.5249		5.23865	5.49414		DNA transposon, helitron	Group I
		DHH00002B73v408546	-1.4311	1.26024e-05	2972.33	2824.47		1073.92	1068.61		DNA transposon, helitron	Group I
		DHH00002B73v408551	-3.56299	0.0127858	42.2355	34.7841		2.61932	2.74707		DNA transposon, helitron	Group I
		DHH00002B73v408557	-3.68835	1.70454e-05	211.178	160.007		5.23865	21.9766		DNA transposon, helitron	Group I
		DHH00002B73v408658	-2.92981	0.0134428	63.3533	48.6977		10.4773	2.74707		DNA transposon, helitron	Group I
		DHH00002B73v408695	-4.40937	0.00762921	26.3972	55.6545		2.61932	0		DNA transposon, helitron	Group I
		DHH00002B73v408702	-2.4267	0.0244912	68.6327	55.6545		5.23865	16.4824		DNA transposon, helitron	Group I
		DHH00002B73v408713	-4.90103	0.0471369	15.8383	13.9136		0	0		DNA transposon, helitron	Group I
		DHH00002B73v408716	-5.19755	0.031658	15.8383	20.8704		0	0		DNA transposon, helitron	Group I
		DHH00002B73v408755	-3.36889	0.0223517	26.3972	41.7409		2.61932	2.74707		DNA transposon, helitron	Group I
		DHH00002B73v408756	-5.39625	0.0237194	21.1178	20.8704		0	0		DNA transposon, helitron	Group I
		DHH00002B73v408799	-4.42652	0.00657808	47.515	34.7841		0	2.74707		DNA transposon, helitron	Group I
		DHH00002B73v408823	-3.53652	1.45227e-09	559.621	368.711		31.4319	46.7002		DNA transposon, helitron	Group I
		DHH00002B73v408836	-5.71164	0.0145181	31.6766	20.8704		0	0		DNA transposon, helitron	Group I
		DHH00002B73v408856	-4.41356	0.000915732	79.1916	62.6113		0	5.49414		DNA transposon, helitron	Group I
		DHH00002B73v408865	-2.6863	0.0402019	42.2355	34.7841		7.85797	2.74707		DNA transposon, helitron	Group I
		DHH00002B73v408907	-4.49351	0.00560992	31.6766	55.6545		0	2.74707		DNA transposon, helitron	Group I
		DHH00002B73v408908	-4.95498	0.0440803	10.5589	20.8704		0	0		DNA transposon, helitron	Group I
		DHH00002B73v408913	-3.32157	0.0377633	47.515	20.8704		0	5.49414		DNA transposon, helitron	Group I
		DHH00002B73v408949	-2.6013	0.0223032	63.3533	41.7409		10.4773	5.49414		DNA transposon, helitron	Group I
		DHH00002B73v408963	-5.91993	0.0101479	26.3972	34.7841		0	0		DNA transposon, helitron	Group I
		DHH00002B73v408977	-5.19755	0.031658	15.8383	20.8704		0	0		DNA transposon, helitron	Group I
		DHH00002B73v409034	-5.64285	0.0164924	36.9561	13.9136		0	0		DNA transposon, helitron	Group I
		DHH00002B73v409044	-4.90103	0.0471369	15.8383	13.9136		0	0		DNA transposon, helitron	Group I
		DHH00002B73v409072	-5.39625	0.0237194	21.1178	20.8704		0	0		DNA transposon, helitron	Group I
		DHH00002B73v409144	-2.90191	0.00102372	116.148	118.266		7.85797	21.9766		DNA transposon, helitron	Group I
		DHH00002B73v409146	-5.73932	0.0149641	5.27944	55.6545		0	0		DNA transposon, helitron	Group I
		DHH00002B73v409161	-4.90103	0.0471369	15.8383	13.9136		0	0		DNA transposon, helitron	Group I
		DHH00002B73v409187	-2.68348	0.00135087	105.589	111.309		13.0966	19.2295		DNA transposon, helitron	Group I
		DHH00002B73v409212	-3.77678	0.00653617	47.515	41.7409		2.61932	2.74707		DNA transposon, helitron	Group I
		DHH00002B73v409222	-5.62781	0.0167139	15.8383	34.7841		0	0		DNA transposon, helitron	Group I
		DHH00002B73v409284	-1.86602	0.0329602	79.1916	83.4817		15.7159	27.4707		DNA transposon, helitron	Group I
		DHH00002B73v409285	-3.85608	0.0281572	21.1178	34.7841		2.61932	0		DNA transposon, helitron	Group I
		DHH00002B73v409293	-4.90103	0.0471369	15.8383	13.9136		0	0		DNA transposon, helitron	Group I
		DHH00002B73v409307	-3.79323	0.00277842	95.0299	34.7841		2.61932	5.49414		DNA transposon, helitron	Group I
		DHH00002B73v409356	-2.05764	0.0262389	79.1916	97.3954		10.4773	30.2178		DNA transposon, helitron	Group I
		DHH00002B73v409357	-4.9511	0.0451124	5.27944	27.8272		0	0		DNA transposon, helitron	Group I
		DHH00002B73v409368	-5.77225	0.0134295	42.2355	13.9136		0	0		DNA transposon, helitron	Group I
		DHH00002B73v409394	-2.51729	0.0371264	42.2355	41.7409		7.85797	5.49414		DNA transposon, helitron	Group I
		DHH00002B73v409410	-5.43277	0.0225267	15.8383	27.8272		0	0		DNA transposon, helitron	Group I
		DHH00002B73v409422	-4.95498	0.0440803	10.5589	20.8704		0	0		DNA transposon, helitron	Group I
		DHH00002B73v409423	-3.7215	0.040407	36.9561	13.9136		2.61932	0		DNA transposon, helitron	Group I
		DHH00002B73v409451	-4.15754	0.00276081	68.6327	48.6977		5.23865	0		DNA transposon, helitron	Group I
		DHH00002B73v409467	-3.19265	0.0154082	36.9561	48.6977		2.61932	5.49414		DNA transposon, helitron	Group I
		DHH00002B73v409469	-4.9511	0.0451124	5.27944	27.8272		0	0		DNA transposon, helitron	Group I
		DHH00002B73v409507	-4.15001	0.0141641	26.3972	41.7409		2.61932	0		DNA transposon, helitron	Group I
		DHH00002B73v409532	-3.79881	0.00603647	42.2355	48.6977		2.61932	2.74707		DNA transposon, helitron	Group I
		DHH00002B73v409588	-5.01935	0.0411991	26.3972	6.95681		0	0		DNA transposon, helitron	Group I
		DHH00002B73v409599	-4.12502	0.0146925	31.6766	34.7841		2.61932	0		DNA transposon, helitron	Group I
		DHH00002B73v409622	-2.73383	0.038531	52.7944	27.8272		2.61932	8.24121		DNA transposon, helitron	Group I
		DHH00002B73v409625	-5.20143	0.0325808	5.27944	34.7841		0	0		DNA transposon, helitron	Group I
		DHH00002B73v409640	-4.95498	0.0440803	10.5589	20.8704		0	0		DNA transposon, helitron	Group I
		DHH00002B73v409689	-4.16689	0.0145315	21.1178	48.6977		2.61932	0		DNA transposon, helitron	Group I
		DHH00002B73v409733	-5.13494	0.0346516	21.1178	13.9136		0	0		DNA transposon, helitron	Group I
		DHH00002B73v409785	-4.37701	0.00758473	31.6766	48.6977		0	2.74707		DNA transposon, helitron	Group I
		DHH00002B73v409806	-3.8536	0.0296023	15.8383	41.7409		0	2.74707		DNA transposon, helitron	Group I
		DHH00002B73v409813	-2.63191	0.0403608	63.3533	27.8272		10.4773	2.74707		DNA transposon, helitron	Group I
		DHH00002B73v409821	-2.60645	0.0407609	68.6327	20.8704		7.85797	5.49414		DNA transposon, helitron	Group I
		DHH00002B73v409831	-3.11038	0.0129523	68.6327	34.7841		7.85797	2.74707		DNA transposon, helitron	Group I
		DHH00002B73v409865	-4.0509	4.33246e-07	184.78	194.791		7.85797	13.7354		DNA transposon, helitron	Group I
		DHH00002B73v409875	-2.24118	0.0351116	52.7944	55.6545		7.85797	13.7354		DNA transposon, helitron	Group I
		DHH00002B73v409879	-6.00623	0.00872866	36.9561	27.8272		0	0		DNA transposon, helitron	Group I
		DHH00002B73v409923	-3.99245	0.00468914	58.0738	48.6977		0	5.49414		DNA transposon, helitron	Group I
		DHH00002B73v409928	-5.20143	0.0325808	5.27944	34.7841		0	0		DNA transposon, helitron	Group I
		DHH00002B73v409938	-5.49695	0.0206272	31.6766	13.9136		0	0		DNA transposon, helitron	Group I
		DHH00002B73v409961	-5.223	0.0308273	10.5589	27.8272		0	0		DNA transposon, helitron	Group I
		DHH00002B73v409976	-5.19755	0.031658	15.8383	20.8704		0	0		DNA transposon, helitron	Group I
		DHH00002B73v409982	-5.60709	0.0171244	21.1178	27.8272		0	0		DNA transposon, helitron	Group I
		DHH00002B73v409985	-3.65333	0.00314402	47.515	69.5681		5.23865	2.74707		DNA transposon, helitron	Group I
		DHH00002B73v409992	-3.62556	0.0448392	26.3972	20.8704		2.61932	0		DNA transposon, helitron	Group I
		DHH00002B73v410060	-3.09752	0.00388464	100.309	76.5249		2.61932	16.4824		DNA transposon, helitron	Group I
		DHH00002B73v410068	-4.9511	0.0451124	5.27944	27.8272		0	0		DNA transposon, helitron	Group I
		DHH00002B73v410105	-3.28328	0.011383	42.2355	48.6977		2.61932	5.49414		DNA transposon, helitron	Group I
		DHH00002B73v410133	-4.69861	0.00327478	31.6766	69.5681		0	2.74707		DNA transposon, helitron	Group I
		DHH00002B73v410135	-4.90103	0.0471369	15.8383	13.9136		0	0		DNA transposon, helitron	Group I
		DHH00002B73v410165	-5.13494	0.0346516	21.1178	13.9136		0	0		DNA transposon, helitron	Group I
		DHH00002B73v410167	-6.17252	0.00641941	31.6766	41.7409		0	0		DNA transposon, helitron	Group I
		DHH00002B73v410172	-4.01238	0.0216899	15.8383	48.6977		0	2.74707		DNA transposon, helitron	Group I
		DHH00002B73v410175	-5.13494	0.0346516	21.1178	13.9136		0	0		DNA transposon, helitron	Group I
		DHH00002B73v410197	-4.04661	0.0192374	42.2355	20.8704		2.61932	0		DNA transposon, helitron	Group I
		DHH00002B73v410210	-3.58891	0.0116788	36.9561	41.7409		2.61932	2.74707		DNA transposon, helitron	Group I
		DHH00002B73v410216	-6.04009	0.00818383	31.6766	34.7841		0	0		DNA transposon, helitron	Group I
		DHH00002B73v410219	-2.77331	2.04135e-10	1018.93	1328.75		144.063	195.042		DNA transposon, helitron	Group I
		DHH00002B73v410235	-3.85608	0.0281572	21.1178	34.7841		2.61932	0		DNA transposon, helitron	Group I
		DHH00002B73v410245	-2.94018	4.28739e-08	390.679	452.193		44.5285	63.1826		DNA transposon, helitron	Group I
		DHH00002B73v410246	-3.49959	0.0179719	21.1178	90.4386		7.85797	0		DNA transposon, helitron	Group I
		DHH00002B73v410267	-2.85819	0.0125076	58.0738	48.6977		5.23865	8.24121		DNA transposon, helitron	Group I
		DHH00002B73v410268	-5.32993	0.0263745	26.3972	13.9136		0	0		DNA transposon, helitron	Group I
		DHH00002B73v410276	-5.19755	0.031658	15.8383	20.8704		0	0		DNA transposon, helitron	Group I
		DHH00002B73v410277	-9.32589	1.10605e-06	480.429	326.97		0	0		DNA transposon, helitron	Group I
		DHH00002B73v410290	-3.63521	0.0154155	47.515	34.7841		5.23865	0		DNA transposon, helitron	Group I
		DHH00002B73v410333	-4.77142	0.00232001	42.2355	62.6113		0	2.74707		DNA transposon, helitron	Group I
		DHH00002B73v410340	-2.6603	0.0337029	58.0738	34.7841		10.4773	2.74707		DNA transposon, helitron	Group I
		DHH00002B73v410352	-5.77225	0.0134295	42.2355	13.9136		0	0		DNA transposon, helitron	Group I
		DHH00002B73v410471	-4.95498	0.0440803	10.5589	20.8704		0	0		DNA transposon, helitron	Group I
		DHH00002B73v410475	-4.95498	0.0440803	10.5589	20.8704		0	0		DNA transposon, helitron	Group I
		DHH00002B73v410524	-2.65774	0.0403546	47.515	27.8272		5.23865	5.49414		DNA transposon, helitron	Group I
		DHH00002B73v410541	-2.88134	0.00735574	79.1916	48.6977		7.85797	8.24121		DNA transposon, helitron	Group I
		DHH00002B73v410542	-3.22538	0.00146414	79.1916	83.4817		10.4773	5.49414		DNA transposon, helitron	Group I
		DHH00002B73v410569	-3.75971	0.0339707	31.6766	20.8704		0	2.74707		DNA transposon, helitron	Group I
		DHH00002B73v410580	-4.24056	0.0109626	36.9561	34.7841		2.61932	0		DNA transposon, helitron	Group I
		DHH00002B73v410586	-2.89959	0.00616833	73.9122	55.6545		7.85797	8.24121		DNA transposon, helitron	Group I
		DHH00002B73v410591	-4.60192	0.00411238	58.0738	34.7841		0	2.74707		DNA transposon, helitron	Group I
		DHH00002B73v410596	-4.58605	0.0041356	42.2355	48.6977		2.61932	0		DNA transposon, helitron	Group I
		DHH00002B73v410611	-2.79728	0.00400869	68.6327	90.4386		13.0966	8.24121		DNA transposon, helitron	Group I
		DHH00003B73v400008	-5.93988	0.0100583	15.8383	48.6977		0	0		DNA transposon, helitron	Group I
		DHH00003B73v400030	-3.45806	0.017062	36.9561	34.7841		2.61932	2.74707		DNA transposon, helitron	Group I
		DHH00003B73v400099	-1.8124	1.30887e-05	712.725	751.336		188.591	225.26		DNA transposon, helitron	Group I
		DHH00003B73v400191	-2.56184	0.00203349	131.986	97.3954		23.5739	13.7354		DNA transposon, helitron	Group I
		DHH00003B73v400208	-3.4003	0.0276811	36.9561	34.7841		0	5.49414		DNA transposon, helitron	Group I
		DHH00003B73v400251	-2.24997	0.0415711	52.7944	55.6545		15.7159	5.49414		DNA transposon, helitron	Group I
		DHH00003B73v400264	-2.68702	0.0349649	42.2355	34.7841		5.23865	5.49414		DNA transposon, helitron	Group I
		DHH00003B73v400268	-4.90103	0.0471369	15.8383	13.9136		0	0		DNA transposon, helitron	Group I
		DHH00003B73v400387	-5.27619	1.43686e-08	190.06	278.272		2.61932	8.24121		DNA transposon, helitron	Group I
		DHH00003B73v400403	-3.64564	0.042012	21.1178	27.8272		0	2.74707		DNA transposon, helitron	Group I
		DHH00003B73v400474	-4.51062	0.00549741	31.6766	55.6545		2.61932	0		DNA transposon, helitron	Group I
		DHH00003B73v400511	-4.34632	0.00833462	42.2355	34.7841		2.61932	0		DNA transposon, helitron	Group I
		DHH00003B73v400529	-1.76279	0.0214441	116.148	118.266		23.5739	43.9531		DNA transposon, helitron	Group I
		DHH00003B73v400534	-3.26065	0.0338272	15.8383	48.6977		2.61932	2.74707		DNA transposon, helitron	Group I
		DHH00003B73v400551	-4.03762	0.00014388	105.589	90.4386		7.85797	2.74707		DNA transposon, helitron	Group I
		DHH00003B73v400569	-4.90103	0.0471369	15.8383	13.9136		0	0		DNA transposon, helitron	Group I
		DHH00003B73v400573	-3.00419	0.0128494	47.515	48.6977		5.23865	5.49414		DNA transposon, helitron	Group I
		DHH00003B73v400581	-2.79709	0.0212775	42.2355	62.6113		2.61932	10.9883		DNA transposon, helitron	Group I
		DHH00003B73v400601	-3.66795	0.0410244	21.1178	27.8272		2.61932	0		DNA transposon, helitron	Group I
		DHH00003B73v400623	-2.44542	0.0466531	21.1178	76.5249		7.85797	8.24121		DNA transposon, helitron	Group I
		DHH00003B73v400656	-2.51184	0.0469521	42.2355	41.7409		10.4773	2.74707		DNA transposon, helitron	Group I
		DHH00003B73v400671	-3.70789	0.0082108	36.9561	48.6977		2.61932	2.74707		DNA transposon, helitron	Group I
		DHH00003B73v400701	-2.51388	1.59881e-11	1647.19	1947.91		330.035	293.937		DNA transposon, helitron	Group I
		DHH00003B73v400800	-3.8536	0.0296023	15.8383	41.7409		0	2.74707		DNA transposon, helitron	Group I
		DHH00003B73v400853	-3.28431	0.0367411	31.6766	34.7841		0	5.49414		DNA transposon, helitron	Group I
		DHH00003B73v400901	-4.90103	0.0471369	15.8383	13.9136		0	0		DNA transposon, helitron	Group I
		DHH00003B73v400911	-3.2188	0.031991	26.3972	34.7841		2.61932	2.74707		DNA transposon, helitron	Group I
		DHH00003B73v400935	-2.96302	0.00525241	73.9122	62.6113		5.23865	10.9883		DNA transposon, helitron	Group I
		DHH00003B73v400942	-3.8251	0.0294749	26.3972	27.8272		2.61932	0		DNA transposon, helitron	Group I
		DHH00003B73v400961	-3.08648	3.10278e-14	1789.73	1342.66		178.114	186.801		DNA transposon, helitron	Group I
		DHH00003B73v401090	-2.56312	0.00697014	89.7505	76.5249		18.3353	8.24121		DNA transposon, helitron	Group I
		DHH00003B73v401115	-1.41783	0.00175649	1414.89	2010.52		783.178	488.979		DNA transposon, helitron	Group I
		DHH00003B73v401127	-2.80452	0.00268094	142.545	132.179		31.4319	5.49414		DNA transposon, helitron	Group I
		DHH00003B73v401132	-4.2243	0.00220599	47.515	76.5249		5.23865	0		DNA transposon, helitron	Group I
		DHH00003B73v401154	-3.99776	0.0201047	26.3972	34.7841		2.61932	0		DNA transposon, helitron	Group I
		DHH00003B73v401176	-2.29233	0.0333869	31.6766	125.223		10.4773	19.2295		DNA transposon, helitron	Group I
		DHH00003B73v401214	-4.95498	0.0440803	10.5589	20.8704		0	0		DNA transposon, helitron	Group I
		DHH00003B73v401236	-4.90103	0.0471369	15.8383	13.9136		0	0		DNA transposon, helitron	Group I
		DHH00003B73v401239	-3.08047	0.0450381	21.1178	34.7841		2.61932	2.74707		DNA transposon, helitron	Group I
		DHH00003B73v401269	-5.71164	0.0145181	31.6766	20.8704		0	0		DNA transposon, helitron	Group I
		DHH00003B73v401308	-2.28657	0.0176878	68.6327	69.5681		10.4773	16.4824		DNA transposon, helitron	Group I
		DHH00003B73v401309	-3.67332	0.041508	15.8383	34.7841		0	2.74707		DNA transposon, helitron	Group I
		DHH00003B73v401310	-6.07145	0.00786316	21.1178	48.6977		0	0		DNA transposon, helitron	Group I
		DHH00003B73v401330	-3.69659	0.0128382	52.7944	34.7841		0	5.49414		DNA transposon, helitron	Group I
		DHH00003B73v401333	-2.90229	0.00664633	116.148	76.5249		20.9546	2.74707		DNA transposon, helitron	Group I
		DHH00003B73v401346	-3.14284	0.0234518	36.9561	76.5249		0	10.9883		DNA transposon, helitron	Group I
		DHH00003B73v401347	-4.90103	0.0471369	15.8383	13.9136		0	0		DNA transposon, helitron	Group I
		DHH00003B73v401384	-3.60519	0.0163715	47.515	34.7841		0	5.49414		DNA transposon, helitron	Group I
		DHH00003B73v401449	-3.85608	0.0281572	21.1178	34.7841		2.61932	0		DNA transposon, helitron	Group I
		DHH00003B73v401465	-2.77009	0.0176416	58.0738	41.7409		7.85797	5.49414		DNA transposon, helitron	Group I
		DHH00003B73v401468	-3.4478	0.0260135	26.3972	48.6977		0	5.49414		DNA transposon, helitron	Group I
		DHH00003B73v401476	-4.10186	0.0196215	52.7944	13.9136		2.61932	0		DNA transposon, helitron	Group I
		DHH00003B73v401506	-2.08586	0.0249781	68.6327	97.3954		26.1932	10.9883		DNA transposon, helitron	Group I
		DHH00003B73v401623	-2.43195	0.0279598	52.7944	55.6545		13.0966	5.49414		DNA transposon, helitron	Group I
		DHH00003B73v401682	-6.94344	0.00130931	47.515	83.4817		0	0		DNA transposon, helitron	Group I
		DHH00003B73v401685	-3.4265	0.0194244	42.2355	27.8272		2.61932	2.74707		DNA transposon, helitron	Group I
		DHH00003B73v401700	-2.94364	0.0312708	36.9561	34.7841		2.61932	5.49414		DNA transposon, helitron	Group I
		DHH00003B73v401713	-6.00623	0.00872866	36.9561	27.8272		0	0		DNA transposon, helitron	Group I
		DHH00003B73v401715	-2.31036	0.00474873	89.7505	118.266		18.3353	21.9766		DNA transposon, helitron	Group I
		DHH00003B73v401720	-1.95805	0.0221563	100.309	83.4817		15.7159	30.2178		DNA transposon, helitron	Group I
		DHH00003B73v401844	-5.13494	0.0346516	21.1178	13.9136		0	0		DNA transposon, helitron	Group I
		DHH00003B73v401856	-3.24239	0.0236712	36.9561	55.6545		0	8.24121		DNA transposon, helitron	Group I
		DHH00003B73v401858	-5.91993	0.0101479	26.3972	34.7841		0	0		DNA transposon, helitron	Group I
		DHH00003B73v401870	-4.49351	0.00560992	31.6766	55.6545		0	2.74707		DNA transposon, helitron	Group I
		DHH00003B73v401911	-3.03801	0.00612818	58.0738	62.6113		7.85797	5.49414		DNA transposon, helitron	Group I
		DHH00003B73v401920	-5.19755	0.031658	15.8383	20.8704		0	0		DNA transposon, helitron	Group I
		DHH00003B73v401925	-3.60287	0.0459232	26.3972	20.8704		0	2.74707		DNA transposon, helitron	Group I
		DHH00003B73v402050	-3.63805	0.00737722	42.2355	76.5249		7.85797	0		DNA transposon, helitron	Group I
		DHH00003B73v402057	-4.90103	0.0471369	15.8383	13.9136		0	0		DNA transposon, helitron	Group I
		DHH00003B73v402071	-3.57445	0.000221102	116.148	90.4386		10.4773	5.49414		DNA transposon, helitron	Group I
		DHH00003B73v402096	-3.10045	0.0116293	42.2355	62.6113		2.61932	8.24121		DNA transposon, helitron	Group I
		DHH00003B73v402175	-4.9511	0.0451124	5.27944	27.8272		0	0		DNA transposon, helitron	Group I
		DHH00003B73v402199	-2.93887	0.00042091	184.78	118.266		10.4773	27.4707		DNA transposon, helitron	Group I
		DHH00003B73v402202	-1.575	0.00969238	221.737	180.877		78.5797	54.9414		DNA transposon, helitron	Group I
		DHH00003B73v402210	-5.13494	0.0346516	21.1178	13.9136		0	0		DNA transposon, helitron	Group I
		DHH00003B73v402225	-3.69813	0.0414388	36.9561	13.9136		0	2.74707		DNA transposon, helitron	Group I
		DHH00003B73v402227	-2.55284	0.0449356	31.6766	55.6545		10.4773	2.74707		DNA transposon, helitron	Group I
		DHH00003B73v402256	-4.47731	0.00559945	36.9561	48.6977		0	2.74707		DNA transposon, helitron	Group I
		DHH00003B73v402279	-4.90103	0.0471369	15.8383	13.9136		0	0		DNA transposon, helitron	Group I
		DHH00003B73v402385	-3.99462	0.00509248	63.3533	41.7409		5.23865	0		DNA transposon, helitron	Group I
		DHH00003B73v402413	-4.90103	0.0471369	15.8383	13.9136		0	0		DNA transposon, helitron	Group I
		DHH00003B73v402466	-5.91993	0.0101479	26.3972	34.7841		0	0		DNA transposon, helitron	Group I
		DHH00003B73v402501	-3.75452	0.01053	47.515	41.7409		5.23865	0		DNA transposon, helitron	Group I
		DHH00003B73v402649	-2.7474	0.0420728	21.1178	62.6113		2.61932	8.24121		DNA transposon, helitron	Group I
		DHH00003B73v402713	-6.03914	1.51405e-05	142.545	104.352		2.61932	0		DNA transposon, helitron	Group I
		DHH00003B73v402714	-4.95498	0.0440803	10.5589	20.8704		0	0		DNA transposon, helitron	Group I
		DHH00003B73v402719	-3.7215	0.040407	36.9561	13.9136		2.61932	0		DNA transposon, helitron	Group I
		DHH00003B73v402795	-4.01238	0.0216899	15.8383	48.6977		0	2.74707		DNA transposon, helitron	Group I
		DHH00003B73v402799	-5.75701	0.0133947	26.3972	27.8272		0	0		DNA transposon, helitron	Group I
		DHH00003B73v402820	-5.91993	0.0101479	26.3972	34.7841		0	0		DNA transposon, helitron	Group I
		DHH00003B73v402876	-2.65802	0.0190702	68.6327	41.7409		5.23865	10.9883		DNA transposon, helitron	Group I
		DHH00003B73v402884	-3.26124	0.00649072	47.515	69.5681		2.61932	8.24121		DNA transposon, helitron	Group I
		DHH00003B73v402888	-2.86418	3.19078e-07	311.487	326.97		41.9092	43.9531		DNA transposon, helitron	Group I
		DHH00003B73v402899	-4.95498	0.0440803	10.5589	20.8704		0	0		DNA transposon, helitron	Group I
		DHH00003B73v403004	-2.20382	1.53305e-11	4608.95	5148.04		1029.39	1076.85		DNA transposon, helitron	Group I
		DHH00003B73v403024	-5.19755	0.031658	15.8383	20.8704		0	0		DNA transposon, helitron	Group I
		DHH00003B73v403055	-5.223	0.0308273	10.5589	27.8272		0	0		DNA transposon, helitron	Group I
		DHH00003B73v403066	-2.68702	0.0349649	42.2355	34.7841		5.23865	5.49414		DNA transposon, helitron	Group I
		DHH00003B73v403114	-4.90103	0.0471369	15.8383	13.9136		0	0		DNA transposon, helitron	Group I
		DHH00003B73v403116	-4.90103	0.0471369	15.8383	13.9136		0	0		DNA transposon, helitron	Group I
		DHH00003B73v403138	-4.9511	0.0451124	5.27944	27.8272		0	0		DNA transposon, helitron	Group I
		DHH00003B73v403145	-2.09549	0.00809369	190.06	90.4386		39.2898	24.7236		DNA transposon, helitron	Group I
		DHH00003B73v403168	-4.90103	0.0471369	15.8383	13.9136		0	0		DNA transposon, helitron	Group I
		DHH00003B73v403183	-5.19755	0.031658	15.8383	20.8704		0	0		DNA transposon, helitron	Group I
		DHH00003B73v403212	-2.4218	0.0390496	47.515	76.5249		18.3353	2.74707		DNA transposon, helitron	Group I
		DHH00003B73v403213	-3.56527	0.000171534	95.0299	111.309		7.85797	8.24121		DNA transposon, helitron	Group I
		DHH00003B73v403241	-5.21545	0.0317728	31.6766	6.95681		0	0		DNA transposon, helitron	Group I
		DHH00003B73v403252	-3.96506	0.0216641	31.6766	27.8272		2.61932	0		DNA transposon, helitron	Group I
		DHH00003B73v403336	-5.5312	0.0202757	42.2355	6.95681		0	0		DNA transposon, helitron	Group I
		DHH00003B73v403347	-5.21545	0.0317728	31.6766	6.95681		0	0		DNA transposon, helitron	Group I
		DHH00003B73v403362	-6.29946	0.00511354	26.3972	55.6545		0	0		DNA transposon, helitron	Group I
		DHH00003B73v403388	-4.95498	0.0440803	10.5589	20.8704		0	0		DNA transposon, helitron	Group I
		DHH00003B73v403391	-5.19755	0.031658	15.8383	20.8704		0	0		DNA transposon, helitron	Group I
		DHH00003B73v403442	-2.72686	0.00323186	79.1916	90.4386		10.4773	13.7354		DNA transposon, helitron	Group I
		DHH00003B73v403461	-2.68702	0.0349649	42.2355	34.7841		5.23865	5.49414		DNA transposon, helitron	Group I
		DHH00003B73v403466	-5.91993	0.0101479	26.3972	34.7841		0	0		DNA transposon, helitron	Group I
		DHH00003B73v403481	-3.11858	0.0301199	26.3972	83.4817		10.4773	0		DNA transposon, helitron	Group I
		DHH00003B73v403530	-3.0012	0.0287703	26.3972	48.6977		5.23865	2.74707		DNA transposon, helitron	Group I
		DHH00003B73v403573	-2.67435	0.00271141	89.7505	90.4386		13.0966	13.7354		DNA transposon, helitron	Group I
		DHH00003B73v403577	-5.32993	0.0263745	26.3972	13.9136		0	0		DNA transposon, helitron	Group I
		DHH00003B73v403579	-5.84141	0.0117261	36.9561	20.8704		0	0		DNA transposon, helitron	Group I
		DHH00003B73v403594	-3.24614	0.0137783	52.7944	34.7841		5.23865	2.74707		DNA transposon, helitron	Group I
		DHH00003B73v403597	-7.93084	0.000102486	126.707	146.093		0	0		DNA transposon, helitron	Group I
		DHH00003B73v403623	-5.95769	0.00962879	42.2355	20.8704		0	0		DNA transposon, helitron	Group I
		DHH00003B73v403641	-4.90103	0.0471369	15.8383	13.9136		0	0		DNA transposon, helitron	Group I
		DHH00003B73v403644	-6.15911	0.00675916	52.7944	20.8704		0	0		DNA transposon, helitron	Group I
		DHH00003B73v403646	-4.09751	1.90107e-07	195.339	194.791		10.4773	10.9883		DNA transposon, helitron	Group I
		DHH00003B73v403709	-4.95498	0.0440803	10.5589	20.8704		0	0		DNA transposon, helitron	Group I
		DHH00003B73v403714	-2.69553	2.23011e-08	522.665	480.02		81.199	71.4239		DNA transposon, helitron	Group I
		DHH00003B73v403749	-4.90103	0.0471369	15.8383	13.9136		0	0		DNA transposon, helitron	Group I
		DHH00003B73v403793	-4.07983	0.0201344	52.7944	13.9136		0	2.74707		DNA transposon, helitron	Group I
		DHH00003B73v403856	-5.01935	0.0411991	26.3972	6.95681		0	0		DNA transposon, helitron	Group I
		DHH00003B73v403884	-2.50264	0.0246604	79.1916	34.7841		7.85797	10.9883		DNA transposon, helitron	Group I
		DHH00003B73v403896	-2.28279	0.0108842	105.589	83.4817		26.1932	10.9883		DNA transposon, helitron	Group I
		DHH00003B73v403909	-3.09696	0.00797856	79.1916	48.6977		2.61932	10.9883		DNA transposon, helitron	Group I
		DHH00003B73v403910	-3.4478	0.0260135	26.3972	48.6977		0	5.49414		DNA transposon, helitron	Group I
		DHH00003B73v403912	-3.62556	0.0448392	26.3972	20.8704		2.61932	0		DNA transposon, helitron	Group I
		DHH00003B73v403960	-1.1862	0.00160434	981.976	1043.52		471.478	414.808		DNA transposon, helitron	Group I
		DHH00003B73v403963	-5.43277	0.0225267	15.8383	27.8272		0	0		DNA transposon, helitron	Group I
		DHH00003B73v404006	-5.43277	0.0225267	15.8383	27.8272		0	0		DNA transposon, helitron	Group I
		DHH00003B73v404079	-2.52158	0.00892905	105.589	55.6545		15.7159	10.9883		DNA transposon, helitron	Group I
		DHH00003B73v404087	-6.56588	0.00294716	42.2355	55.6545		0	0		DNA transposon, helitron	Group I
		DHH00003B73v404090	-3.95297	0.00555598	42.2355	62.6113		0	5.49414		DNA transposon, helitron	Group I
		DHH00003B73v404102	-5.5312	0.0202757	42.2355	6.95681		0	0		DNA transposon, helitron	Group I
		DHH00003B73v404212	-5.01935	0.0411991	26.3972	6.95681		0	0		DNA transposon, helitron	Group I
		DHH00003B73v404251	-3.89302	6.80737e-06	126.707	173.92		7.85797	10.9883		DNA transposon, helitron	Group I
		DHH00003B73v404257	-3.64241	3.17238e-08	237.575	320.013		20.9546	21.9766		DNA transposon, helitron	Group I
		DHH00003B73v404264	-4.95498	0.0440803	10.5589	20.8704		0	0		DNA transposon, helitron	Group I
		DHH00003B73v404290	-4.90103	0.0471369	15.8383	13.9136		0	0		DNA transposon, helitron	Group I
		DHH00003B73v404339	-3.33555	0.0194326	63.3533	34.7841		0	8.24121		DNA transposon, helitron	Group I
		DHH00003B73v404366	-4.90103	0.0471369	15.8383	13.9136		0	0		DNA transposon, helitron	Group I
		DHH00003B73v404439	-3.29137	0.00516276	42.2355	76.5249		5.23865	5.49414		DNA transposon, helitron	Group I
		DHH00003B73v404440	-5.13494	0.0346516	21.1178	13.9136		0	0		DNA transposon, helitron	Group I
		DHH00003B73v404474	-5.01935	0.0411991	26.3972	6.95681		0	0		DNA transposon, helitron	Group I
		DHH00003B73v404495	-5.64285	0.0164924	36.9561	13.9136		0	0		DNA transposon, helitron	Group I
		DHH00003B73v404506	-2.44513	0.0293709	42.2355	69.5681		5.23865	13.7354		DNA transposon, helitron	Group I
		DHH00003B73v404518	-2.71033	0.00201429	79.1916	125.223		13.0966	16.4824		DNA transposon, helitron	Group I
		DHH00003B73v404565	-3.78158	0.0331694	31.6766	20.8704		2.61932	0		DNA transposon, helitron	Group I
		DHH00003B73v404633	-5.92463	0.0106212	10.5589	55.6545		0	0		DNA transposon, helitron	Group I
		DHH00003B73v404671	-3.05281	0.0133686	31.6766	69.5681		5.23865	5.49414		DNA transposon, helitron	Group I
		DHH00003B73v404678	-5.19755	0.031658	15.8383	20.8704		0	0		DNA transposon, helitron	Group I
		DHH00003B73v404683	-2.73383	0.038531	52.7944	27.8272		2.61932	8.24121		DNA transposon, helitron	Group I
		DHH00003B73v404695	-3.60287	0.0459232	26.3972	20.8704		0	2.74707		DNA transposon, helitron	Group I
		DHH00003B73v404735	-5.40874	0.0244509	5.27944	41.7409		0	0		DNA transposon, helitron	Group I
		DHH00003B73v404751	-5.223	0.0308273	10.5589	27.8272		0	0		DNA transposon, helitron	Group I
		DHH00003B73v404752	-4.95498	0.0440803	10.5589	20.8704		0	0		DNA transposon, helitron	Group I
		DHH00003B73v404855	-5.19755	0.031658	15.8383	20.8704		0	0		DNA transposon, helitron	Group I
		DHH00003B73v404856	-2.87468	0.00552598	84.4711	62.6113		13.0966	5.49414		DNA transposon, helitron	Group I
		DHH00003B73v404861	-2.1041	0.0178141	79.1916	76.5249		18.3353	16.4824		DNA transposon, helitron	Group I
		DHH00004B73v400047	-3.67402	0.0139499	31.6766	55.6545		0	5.49414		DNA transposon, helitron	Group I
		DHH00004B73v400058	-4.40824	0.00761315	52.7944	27.8272		2.61932	0		DNA transposon, helitron	Group I
		DHH00004B73v400090	-5.01935	0.0411991	26.3972	6.95681		0	0		DNA transposon, helitron	Group I
		DHH00004B73v400103	-2.92426	0.0345684	42.2355	27.8272		5.23865	2.74707		DNA transposon, helitron	Group I
		DHH00004B73v400122	-3.33152	3.04722e-06	205.898	187.834		15.7159	21.9766		DNA transposon, helitron	Group I
		DHH00004B73v400125	-3.87132	0.00127736	79.1916	55.6545		5.23865	2.74707		DNA transposon, helitron	Group I
		DHH00004B73v400126	-5.19755	0.031658	15.8383	20.8704		0	0		DNA transposon, helitron	Group I
		DHH00004B73v400162	-5.88873	0.0107143	31.6766	27.8272		0	0		DNA transposon, helitron	Group I
		DHH00004B73v400214	-3.0215	0.00664666	63.3533	55.6545		7.85797	5.49414		DNA transposon, helitron	Group I
		DHH00004B73v400222	-3.15703	0.0494655	26.3972	34.7841		0	5.49414		DNA transposon, helitron	Group I
		DHH00004B73v400356	-5.56498	0.0183319	26.3972	20.8704		0	0		DNA transposon, helitron	Group I
		DHH00004B73v400391	-3.15278	0.00494564	121.427	34.7841		7.85797	8.24121		DNA transposon, helitron	Group I
		DHH00004B73v400393	-2.99159	0.0391578	73.9122	27.8272		0	10.9883		DNA transposon, helitron	Group I
		DHH00004B73v400402	-3.98334	0.00019338	100.309	90.4386		2.61932	8.24121		DNA transposon, helitron	Group I
		DHH00004B73v400428	-3.1485	0.0397838	36.9561	20.8704		2.61932	2.74707		DNA transposon, helitron	Group I
		DHH00004B73v400438	-3.72574	0.0111988	47.515	41.7409		0	5.49414		DNA transposon, helitron	Group I
		DHH00004B73v400556	-4.30274	0.012157	15.8383	62.6113		2.61932	0		DNA transposon, helitron	Group I
		DHH00004B73v400621	-3.66795	0.0410244	21.1178	27.8272		2.61932	0		DNA transposon, helitron	Group I
		DHH00004B73v400659	-3.4605	0.0285939	52.7944	20.8704		5.23865	0		DNA transposon, helitron	Group I
		DHH00004B73v400676	-2.60765	0.0432512	31.6766	41.7409		5.23865	5.49414		DNA transposon, helitron	Group I
		DHH00004B73v400704	-3.69606	0.0405051	15.8383	34.7841		2.61932	0		DNA transposon, helitron	Group I
		DHH00004B73v400729	-2.16515	0.0010649	158.383	173.92		36.6705	35.7119		DNA transposon, helitron	Group I
		DHH00004B73v400753	-4.16113	0.0150276	47.515	20.8704		2.61932	0		DNA transposon, helitron	Group I
		DHH00004B73v400798	-5.91993	0.0101479	26.3972	34.7841		0	0		DNA transposon, helitron	Group I
		DHH00004B73v400829	-3.5824	0.0326446	126.707	0		5.23865	2.74707		DNA transposon, helitron	Group I
		DHH00004B73v401150	-5.78423	0.0128498	21.1178	34.7841		0	0		DNA transposon, helitron	Group I
		DHH00004B73v401158	-3.87559	0.0288825	15.8383	41.7409		2.61932	0		DNA transposon, helitron	Group I
		DHH00004B73v401201	-6.65728	0.00254641	79.1916	27.8272		0	0		DNA transposon, helitron	Group I
		DHH00004B73v401232	-3.72611	0.0120727	52.7944	34.7841		5.23865	0		DNA transposon, helitron	Group I
		DHH00004B73v401242	-3.00421	0.000448991	121.427	104.352		15.7159	10.9883		DNA transposon, helitron	Group I
		DHH00004B73v401282	-4.90103	0.0471369	15.8383	13.9136		0	0		DNA transposon, helitron	Group I
		DHH00004B73v401318	-2.82994	0.041849	31.6766	34.7841		2.61932	5.49414		DNA transposon, helitron	Group I
		DHH00004B73v401333	-5.77225	0.0134295	42.2355	13.9136		0	0		DNA transposon, helitron	Group I
		DHH00004B73v401366	-5.75701	0.0133947	26.3972	27.8272		0	0		DNA transposon, helitron	Group I
		DHH00004B73v401420	-3.37806	0.00829804	47.515	48.6977		5.23865	2.74707		DNA transposon, helitron	Group I
		DHH00004B73v401437	-3.92088	0.025033	36.9561	20.8704		2.61932	0		DNA transposon, helitron	Group I
		DHH00004B73v401447	-5.39625	0.0237194	21.1178	20.8704		0	0		DNA transposon, helitron	Group I
		DHH00004B73v401513	-2.39442	0.0375173	58.0738	97.3954		2.61932	24.7236		DNA transposon, helitron	Group I
		DHH00004B73v401544	-2.92426	0.0345684	42.2355	27.8272		5.23865	2.74707		DNA transposon, helitron	Group I
		DHH00004B73v401562	-2.67682	0.0124639	52.7944	76.5249		13.0966	5.49414		DNA transposon, helitron	Group I
		DHH00004B73v401572	-1.91639	0.000227467	570.18	786.12		227.881	126.365		DNA transposon, helitron	Group I
		DHH00004B73v401608	-3.8251	0.0294749	26.3972	27.8272		2.61932	0		DNA transposon, helitron	Group I
		DHH00004B73v401610	-2.1877	0.0420875	52.7944	76.5249		20.9546	5.49414		DNA transposon, helitron	Group I
		DHH00004B73v401636	-6.52745	0.00329681	68.6327	27.8272		0	0		DNA transposon, helitron	Group I
		DHH00004B73v401674	-6.07145	0.00786316	21.1178	48.6977		0	0		DNA transposon, helitron	Group I
		DHH00004B73v401767	-3.59534	0.0260158	68.6327	13.9136		5.23865	0		DNA transposon, helitron	Group I
		DHH00004B73v401774	-5.21545	0.0317728	31.6766	6.95681		0	0		DNA transposon, helitron	Group I
		DHH00004B73v401798	-3.069	0.00198711	105.589	62.6113		10.4773	8.24121		DNA transposon, helitron	Group I
		DHH00004B73v401800	-3.06451	0.0150057	26.3972	76.5249		5.23865	5.49414		DNA transposon, helitron	Group I
		DHH00004B73v401812	-3.07167	0.0379405	31.6766	48.6977		7.85797	0		DNA transposon, helitron	Group I
		DHH00004B73v401910	-3.66731	0.003165	89.7505	69.5681		0	10.9883		DNA transposon, helitron	Group I
		DHH00004B73v401913	-5.32993	0.0263745	26.3972	13.9136		0	0		DNA transposon, helitron	Group I
		DHH00004B73v401917	-4.61505	2.3032e-08	216.457	208.704		7.85797	8.24121		DNA transposon, helitron	Group I
		DHH00004B73v401965	-5.87046	0.0140102	0	83.4817		0	0		DNA transposon, helitron	Group I
		DHH00004B73v402082	-4.90103	0.0471369	15.8383	13.9136		0	0		DNA transposon, helitron	Group I
		DHH00004B73v402087	-2.35496	0.00684924	142.545	132.179		10.4773	41.2061		DNA transposon, helitron	Group I
		DHH00004B73v402141	-5.64285	0.0164924	36.9561	13.9136		0	0		DNA transposon, helitron	Group I
		DHH00004B73v402165	-5.43277	0.0225267	15.8383	27.8272		0	0		DNA transposon, helitron	Group I
		DHH00004B73v402220	-5.19755	0.031658	15.8383	20.8704		0	0		DNA transposon, helitron	Group I
		DHH00004B73v402279	-5.223	0.0308273	10.5589	27.8272		0	0		DNA transposon, helitron	Group I
		DHH00004B73v402359	-3.96015	0.00921429	84.4711	20.8704		5.23865	0		DNA transposon, helitron	Group I
		DHH00004B73v402433	-2.96192	0.0026059	73.9122	83.4817		7.85797	10.9883		DNA transposon, helitron	Group I
		DHH00004B73v402583	-3.2355	0.0141442	52.7944	34.7841		2.61932	5.49414		DNA transposon, helitron	Group I
		DHH00004B73v402590	-2.94364	0.0312708	36.9561	34.7841		2.61932	5.49414		DNA transposon, helitron	Group I
		DHH00004B73v402622	-1.34925	3.12886e-05	4909.88	4403.66		1878.05	1766.37		DNA transposon, helitron	Group I
		DHH00004B73v402650	-3.56495	0.0182664	36.9561	41.7409		5.23865	0		DNA transposon, helitron	Group I
		DHH00004B73v402659	-2.48011	0.0419765	42.2355	55.6545		13.0966	2.74707		DNA transposon, helitron	Group I
		DHH00004B73v402661	-5.00376	0.0458941	42.2355	0		0	0		DNA transposon, helitron	Group I
		DHH00004B73v402716	-3.02873	0.00494643	232.295	55.6545		5.23865	27.4707		DNA transposon, helitron	Group I
		DHH00004B73v402729	-5.13494	0.0346516	21.1178	13.9136		0	0		DNA transposon, helitron	Group I
		DHH00004B73v402736	-3.04993	0.0470532	26.3972	27.8272		2.61932	2.74707		DNA transposon, helitron	Group I
		DHH00004B73v402827	-4.41193	0.000717283	89.7505	48.6977		2.61932	2.74707		DNA transposon, helitron	Group I
		DHH00004B73v402849	-4.37422	0.0109905	68.6327	13.9136		0	2.74707		DNA transposon, helitron	Group I
		DHH00004B73v402864	-5.60709	0.0171244	21.1178	27.8272		0	0		DNA transposon, helitron	Group I
		DHH00004B73v402942	-2.60706	0.00574622	79.1916	76.5249		10.4773	13.7354		DNA transposon, helitron	Group I
		DHH00004B73v402955	-5.32993	0.0263745	26.3972	13.9136		0	0		DNA transposon, helitron	Group I
		DHH00004B73v402995	-3.61003	0.00143549	63.3533	83.4817		7.85797	2.74707		DNA transposon, helitron	Group I
		DHH00004B73v403006	-4.95498	0.0440803	10.5589	20.8704		0	0		DNA transposon, helitron	Group I
		DHH00004B73v403012	-2.88134	0.00735574	79.1916	48.6977		7.85797	8.24121		DNA transposon, helitron	Group I
		DHH00004B73v403117	-5.20143	0.0325808	5.27944	34.7841		0	0		DNA transposon, helitron	Group I
		DHH00004B73v403162	-4.95498	0.0440803	10.5589	20.8704		0	0		DNA transposon, helitron	Group I
		DHH00004B73v403238	-2.98829	0.0480054	47.515	27.8272		7.85797	0		DNA transposon, helitron	Group I
		DHH00004B73v403263	-4.9511	0.0451124	5.27944	27.8272		0	0		DNA transposon, helitron	Group I
		DHH00004B73v403280	-4.95498	0.0440803	10.5589	20.8704		0	0		DNA transposon, helitron	Group I
		DHH00004B73v403364	-2.76558	0.00368874	110.868	62.6113		10.4773	13.7354		DNA transposon, helitron	Group I
		DHH00004B73v403466	-4.90103	0.0471369	15.8383	13.9136		0	0		DNA transposon, helitron	Group I
		DHH00004B73v403498	-3.4557	0.00214386	52.7944	111.309		10.4773	2.74707		DNA transposon, helitron	Group I
		DHH00004B73v403556	-5.64285	0.0164924	36.9561	13.9136		0	0		DNA transposon, helitron	Group I
		DHH00004B73v403624	-5.19755	0.031658	15.8383	20.8704		0	0		DNA transposon, helitron	Group I
		DHH00004B73v403639	-3.62556	0.0448392	26.3972	20.8704		2.61932	0		DNA transposon, helitron	Group I
		DHH00004B73v403672	-2.56199	0.001177	147.824	146.093		34.0512	13.7354		DNA transposon, helitron	Group I
		DHH00004B73v403704	-4.90103	0.0471369	15.8383	13.9136		0	0		DNA transposon, helitron	Group I
		DHH00004B73v403709	-5.21545	0.0317728	31.6766	6.95681		0	0		DNA transposon, helitron	Group I
		DHH00004B73v403721	-5.84141	0.0117261	36.9561	20.8704		0	0		DNA transposon, helitron	Group I
		DHH00004B73v403740	-1.86052	0.0449832	68.6327	62.6113		18.3353	16.4824		DNA transposon, helitron	Group I
		DHH00004B73v403751	-2.74984	0.00777896	52.7944	83.4817		10.4773	8.24121		DNA transposon, helitron	Group I
		DHH00004B73v403770	-3.83813	0.0320849	42.2355	13.9136		0	2.74707		DNA transposon, helitron	Group I
		DHH00005B73v400005	-4.90103	0.0471369	15.8383	13.9136		0	0		DNA transposon, helitron	Group I
		DHH00005B73v400105	-3.04993	0.0470532	26.3972	27.8272		2.61932	2.74707		DNA transposon, helitron	Group I
		DHH00005B73v400122	-3.12562	0.0211257	52.7944	27.8272		5.23865	2.74707		DNA transposon, helitron	Group I
		DHH00005B73v400195	-2.57776	0.00254542	89.7505	111.309		18.3353	13.7354		DNA transposon, helitron	Group I
		DHH00005B73v400205	-2.37134	0.0345288	68.6327	34.7841		10.4773	8.24121		DNA transposon, helitron	Group I
		DHH00005B73v400274	-5.39625	0.0237194	21.1178	20.8704		0	0		DNA transposon, helitron	Group I
		DHH00005B73v400319	-4.12502	0.0146925	31.6766	34.7841		2.61932	0		DNA transposon, helitron	Group I
		DHH00005B73v400330	-5.20143	0.0325808	5.27944	34.7841		0	0		DNA transposon, helitron	Group I
		DHH00005B73v400335	-3.29107	0.00970962	89.7505	62.6113		0	13.7354		DNA transposon, helitron	Group I
		DHH00005B73v400337	-5.01935	0.0411991	26.3972	6.95681		0	0		DNA transposon, helitron	Group I
		DHH00005B73v400340	-4.19633	0.0202767	68.6327	6.95681		0	2.74707		DNA transposon, helitron	Group I
		DHH00005B73v400356	-2.53663	0.0347343	73.9122	27.8272		5.23865	10.9883		DNA transposon, helitron	Group I
		DHH00005B73v400371	-4.8321	0.00182638	52.7944	55.6545		0	2.74707		DNA transposon, helitron	Group I
		DHH00005B73v400416	-3.82334	0.000470919	79.1916	90.4386		7.85797	2.74707		DNA transposon, helitron	Group I
		DHH00005B73v400422	-3.24239	0.0236712	36.9561	55.6545		0	8.24121		DNA transposon, helitron	Group I
		DHH00005B73v400468	-3.32208	0.00188116	84.4711	62.6113		5.23865	8.24121		DNA transposon, helitron	Group I
		DHH00005B73v400469	-3.37352	0.0375971	15.8383	55.6545		5.23865	0		DNA transposon, helitron	Group I
		DHH00005B73v400473	-2.37368	5.12827e-10	4841.25	3353.18		767.462	802.145		DNA transposon, helitron	Group I
		DHH00005B73v400501	-5.60709	0.0171244	21.1178	27.8272		0	0		DNA transposon, helitron	Group I
		DHH00005B73v400512	-2.5801	0.0209623	42.2355	62.6113		7.85797	8.24121		DNA transposon, helitron	Group I
		DHH00005B73v400544	-5.66209	0.0166424	47.515	6.95681		0	0		DNA transposon, helitron	Group I
		DHH00005B73v400553	-4.12224	0.0236501	63.3533	6.95681		2.61932	0		DNA transposon, helitron	Group I
		DHH00005B73v400628	-5.32993	0.0263745	26.3972	13.9136		0	0		DNA transposon, helitron	Group I
		DHH00005B73v400641	-8.08467	6.92007e-05	105.589	208.704		0	0		DNA transposon, helitron	Group I
		DHH00005B73v400646	-5.62781	0.0167139	15.8383	34.7841		0	0		DNA transposon, helitron	Group I
		DHH00005B73v400650	-3.03261	0.0411569	31.6766	48.6977		0	8.24121		DNA transposon, helitron	Group I
		DHH00005B73v400663	-3.79807	0.00172506	52.7944	76.5249		5.23865	2.74707		DNA transposon, helitron	Group I
		DHH00005B73v400770	-3.7215	0.040407	36.9561	13.9136		2.61932	0		DNA transposon, helitron	Group I
		DHH00005B73v400789	-3.67332	0.041508	15.8383	34.7841		0	2.74707		DNA transposon, helitron	Group I
		DHH00005B73v400836	-5.64285	0.0164924	36.9561	13.9136		0	0		DNA transposon, helitron	Group I
		DHH00005B73v400851	-3.34834	0.000687263	100.309	76.5249		7.85797	8.24121		DNA transposon, helitron	Group I
		DHH00005B73v400881	-6.29946	0.00511354	26.3972	55.6545		0	0		DNA transposon, helitron	Group I
		DHH00005B73v400949	-5.21545	0.0317728	31.6766	6.95681		0	0		DNA transposon, helitron	Group I
		DHH00005B73v400965	-3.30245	0.00569397	36.9561	83.4817		5.23865	5.49414		DNA transposon, helitron	Group I
		DHH00005B73v400984	-5.03433	0.00150506	100.309	27.8272		0	2.74707		DNA transposon, helitron	Group I
		DHH00005B73v400987	-4.7115	0.00281322	58.0738	41.7409		0	2.74707		DNA transposon, helitron	Group I
		DHH00005B73v401008	-3.20636	0.0476134	42.2355	20.8704		0	5.49414		DNA transposon, helitron	Group I
		DHH00005B73v401040	-2.54444	0.0254107	110.868	55.6545		23.5739	2.74707		DNA transposon, helitron	Group I
		DHH00005B73v401056	-5.32993	0.0263745	26.3972	13.9136		0	0		DNA transposon, helitron	Group I
		DHH00005B73v401062	-2.96631	0.0185289	79.1916	83.4817		18.3353	0		DNA transposon, helitron	Group I
		DHH00005B73v401122	-3.0012	0.0287703	26.3972	48.6977		5.23865	2.74707		DNA transposon, helitron	Group I
		DHH00005B73v401129	-4.90103	0.0471369	15.8383	13.9136		0	0		DNA transposon, helitron	Group I
		DHH00005B73v401141	-4.01274	0.030827	5.27944	62.6113		2.61932	0		DNA transposon, helitron	Group I
		DHH00005B73v401195	-2.52623	0.0471987	26.3972	76.5249		13.0966	2.74707		DNA transposon, helitron	Group I
		DHH00005B73v401275	-2.58184	0.0120135	63.3533	90.4386		18.3353	5.49414		DNA transposon, helitron	Group I
		DHH00005B73v401278	-5.64285	0.0164924	36.9561	13.9136		0	0		DNA transposon, helitron	Group I
		DHH00005B73v401297	-5.91993	0.0101479	26.3972	34.7841		0	0		DNA transposon, helitron	Group I
		DHH00005B73v401355	-5.20143	0.0325808	5.27944	34.7841		0	0		DNA transposon, helitron	Group I
		DHH00005B73v401357	-4.95498	0.0440803	10.5589	20.8704		0	0		DNA transposon, helitron	Group I
		DHH00005B73v401444	-6.96878	0.00121628	68.6327	62.6113		0	0		DNA transposon, helitron	Group I
		DHH00005B73v401457	-4.91733	0.00204232	89.7505	27.8272		0	2.74707		DNA transposon, helitron	Group I
		DHH00005B73v401545	-3.78158	0.0331694	31.6766	20.8704		2.61932	0		DNA transposon, helitron	Group I
		DHH00005B73v401602	-3.33955	0.0397304	15.8383	55.6545		0	5.49414		DNA transposon, helitron	Group I
		DHH00005B73v401608	-4.87506	0.00588	5.27944	125.223		0	2.74707		DNA transposon, helitron	Group I
		DHH00005B73v401634	-3.8251	0.0294749	26.3972	27.8272		2.61932	0		DNA transposon, helitron	Group I
		DHH00005B73v401635	-3.13252	0.00946144	36.9561	69.5681		5.23865	5.49414		DNA transposon, helitron	Group I
		DHH00005B73v401662	-3.01087	0.000625631	79.1916	173.92		15.7159	13.7354		DNA transposon, helitron	Group I
		DHH00005B73v401683	-4.20755	2.89144e-06	205.898	166.963		15.7159	2.74707		DNA transposon, helitron	Group I
		DHH00005B73v401717	-2.49169	0.0211385	79.1916	48.6977		15.7159	5.49414		DNA transposon, helitron	Group I
		DHH00005B73v401728	-2.82994	0.041849	31.6766	34.7841		2.61932	5.49414		DNA transposon, helitron	Group I
		DHH00005B73v401731	-2.39138	0.00213196	121.427	111.309		20.9546	21.9766		DNA transposon, helitron	Group I
		DHH00005B73v401742	-4.44382	0.00644561	47.515	34.7841		2.61932	0		DNA transposon, helitron	Group I
		DHH00005B73v401743	-5.19755	0.031658	15.8383	20.8704		0	0		DNA transposon, helitron	Group I
		DHH00005B73v401745	-7.60769	2.53173e-06	15.8383	980.911		0	2.74707		DNA transposon, helitron	Group I
		DHH00005B73v401748	-4.2119	0.00216053	52.7944	69.5681		5.23865	0		DNA transposon, helitron	Group I
		DHH00005B73v401780	-3.40953	0.00863093	63.3533	34.7841		5.23865	2.74707		DNA transposon, helitron	Group I
		DHH00005B73v401803	-2.60122	0.037011	47.515	41.7409		10.4773	2.74707		DNA transposon, helitron	Group I
		DHH00005B73v401818	-5.44141	0.0225733	10.5589	34.7841		0	0		DNA transposon, helitron	Group I
		DHH00005B73v401838	-4.90103	0.0471369	15.8383	13.9136		0	0		DNA transposon, helitron	Group I
		DHH00005B73v401842	-6.07145	0.00786316	21.1178	48.6977		0	0		DNA transposon, helitron	Group I
		DHH00005B73v401868	-5.32993	0.0263745	26.3972	13.9136		0	0		DNA transposon, helitron	Group I
		DHH00005B73v401889	-2.78931	0.0296781	42.2355	41.7409		2.61932	8.24121		DNA transposon, helitron	Group I
		DHH00005B73v401890	-4.14703	0.014874	21.1178	48.6977		0	2.74707		DNA transposon, helitron	Group I
		DHH00005B73v401947	-2.62144	0.0204456	232.295	83.4817		44.5285	2.74707		DNA transposon, helitron	Group I
		DHH00005B73v402035	-4.95498	0.0440803	10.5589	20.8704		0	0		DNA transposon, helitron	Group I
		DHH00005B73v402072	-3.67332	0.041508	15.8383	34.7841		0	2.74707		DNA transposon, helitron	Group I
		DHH00005B73v402134	-3.69826	0.000395302	100.309	90.4386		10.4773	2.74707		DNA transposon, helitron	Group I
		DHH00005B73v402259	-3.03894	0.000193454	116.148	139.136		13.0966	16.4824		DNA transposon, helitron	Group I
		DHH00005B73v402281	-2.67042	0.00127224	126.707	139.136		28.8126	10.9883		DNA transposon, helitron	Group I
		DHH00005B73v402295	-3.97167	0.00178928	84.4711	62.6113		7.85797	0		DNA transposon, helitron	Group I
		DHH00005B73v402320	-4.9511	0.0451124	5.27944	27.8272		0	0		DNA transposon, helitron	Group I
		DHH00005B73v402330	-2.62938	0.049121	26.3972	48.6977		7.85797	2.74707		DNA transposon, helitron	Group I
		DHH00005B73v402334	-6.26135	0.00582436	68.6327	13.9136		0	0		DNA transposon, helitron	Group I
		DHH00005B73v402354	-5.60709	0.0171244	21.1178	27.8272		0	0		DNA transposon, helitron	Group I
		DHH00005B73v402417	-4.28214	0.0124616	15.8383	62.6113		0	2.74707		DNA transposon, helitron	Group I
		DHH00005B73v402441	-2.49507	0.0163289	79.1916	48.6977		13.0966	8.24121		DNA transposon, helitron	Group I
		DHH00005B73v402447	-2.13321	0.0214734	58.0738	90.4386		15.7159	16.4824		DNA transposon, helitron	Group I
		DHH00005B73v402474	-3.28427	0.0139503	47.515	76.5249		0	10.9883		DNA transposon, helitron	Group I
		DHH00005B73v402514	-2.24321	0.0254446	58.0738	62.6113		13.0966	10.9883		DNA transposon, helitron	Group I
		DHH00005B73v402525	-3.2188	0.031991	26.3972	34.7841		2.61932	2.74707		DNA transposon, helitron	Group I
		DHH00005B73v402535	-4.61847	0.00403312	58.0738	34.7841		2.61932	0		DNA transposon, helitron	Group I
		DHH00005B73v402568	-2.65801	0.0102696	58.0738	69.5681		7.85797	10.9883		DNA transposon, helitron	Group I
		DHH00005B73v402639	-4.00811	0.0054437	73.9122	34.7841		0	5.49414		DNA transposon, helitron	Group I
		DHH00005B73v402680	-3.01413	0.00378347	58.0738	83.4817		7.85797	8.24121		DNA transposon, helitron	Group I
		DHH00005B73v402716	-4.75604	0.00235668	47.515	55.6545		0	2.74707		DNA transposon, helitron	Group I
		DHH00005B73v402727	-3.50763	0.00685009	31.6766	76.5249		2.61932	5.49414		DNA transposon, helitron	Group I
		DHH00005B73v402763	-3.33516	2.22281e-05	158.383	243.488		10.4773	27.4707		DNA transposon, helitron	Group I
		DHH00005B73v402776	-5.77978	0.0138567	52.7944	6.95681		0	0		DNA transposon, helitron	Group I
		DHH00005B73v402790	-5.223	0.0308273	10.5589	27.8272		0	0		DNA transposon, helitron	Group I
		DHH00005B73v402793	-3.12655	0.023912	21.1178	62.6113		2.61932	5.49414		DNA transposon, helitron	Group I
		DHH00005B73v402843	-3.63521	0.0154155	47.515	34.7841		5.23865	0		DNA transposon, helitron	Group I
		DHH00005B73v402847	-1.38774	3.85702e-05	3579.46	3061		1307.04	1222.45		DNA transposon, helitron	Group I
		DHH00005B73v402867	-2.50526	0.0339157	31.6766	69.5681		5.23865	10.9883		DNA transposon, helitron	Group I
		DHH00005B73v402884	-2.68702	0.0349649	42.2355	34.7841		5.23865	5.49414		DNA transposon, helitron	Group I
		DHH00005B73v402934	-2.94936	0.00056003	100.309	118.266		13.0966	13.7354		DNA transposon, helitron	Group I
		DHH00005B73v402945	-2.60771	0.0491812	31.6766	41.7409		7.85797	2.74707		DNA transposon, helitron	Group I
		DHH00005B73v402983	-4.95498	0.0440803	10.5589	20.8704		0	0		DNA transposon, helitron	Group I
		DHH00005B73v403019	-5.13494	0.0346516	21.1178	13.9136		0	0		DNA transposon, helitron	Group I
		DHH00005B73v403035	-3.67332	0.041508	15.8383	34.7841		0	2.74707		DNA transposon, helitron	Group I
		DHH00005B73v403071	-5.19755	0.031658	15.8383	20.8704		0	0		DNA transposon, helitron	Group I
		DHH00005B73v403132	-4.06548	0.00409424	68.6327	41.7409		5.23865	0		DNA transposon, helitron	Group I
		DHH00005B73v403154	-2.82994	0.041849	31.6766	34.7841		2.61932	5.49414		DNA transposon, helitron	Group I
		DHH00005B73v403186	-5.21545	0.0317728	31.6766	6.95681		0	0		DNA transposon, helitron	Group I
		DHH00005B73v403205	-4.90103	0.0471369	15.8383	13.9136		0	0		DNA transposon, helitron	Group I
		DHH00005B73v403263	-4.30483	0.0129622	63.3533	13.9136		2.61932	0		DNA transposon, helitron	Group I
		DHH00005B73v403279	-6.14802	0.00671363	36.9561	34.7841		0	0		DNA transposon, helitron	Group I
		DHH00005B73v403284	-2.60771	0.0491812	31.6766	41.7409		7.85797	2.74707		DNA transposon, helitron	Group I
		DHH00005B73v403285	-3.08969	0.00438194	47.515	104.352		5.23865	10.9883		DNA transposon, helitron	Group I
		DHH00005B73v403315	-6.17252	0.00641941	31.6766	41.7409		0	0		DNA transposon, helitron	Group I
		DHH00005B73v403388	-4.90103	0.0471369	15.8383	13.9136		0	0		DNA transposon, helitron	Group I
		DHH00005B73v403415	-5.78423	0.0128498	21.1178	34.7841		0	0		DNA transposon, helitron	Group I
		DHH00005B73v403416	-2.66032	0.0316274	52.7944	41.7409		2.61932	10.9883		DNA transposon, helitron	Group I
		DHH00005B73v403442	-2.79709	0.0212775	42.2355	62.6113		2.61932	10.9883		DNA transposon, helitron	Group I
		DHH00005B73v403443	-3.59305	0.00388781	63.3533	48.6977		2.61932	5.49414		DNA transposon, helitron	Group I
		DHH00005B73v403475	-3.8251	0.0294749	26.3972	27.8272		2.61932	0		DNA transposon, helitron	Group I
		DHH00005B73v403478	-4.95498	0.0440803	10.5589	20.8704		0	0		DNA transposon, helitron	Group I
		DHH00005B73v403496	-2.24437	0.0197131	58.0738	90.4386		10.4773	19.2295		DNA transposon, helitron	Group I
		DHH00005B73v403514	-5.32993	0.0263745	26.3972	13.9136		0	0		DNA transposon, helitron	Group I
		DHH00005B73v403570	-5.01935	0.0411991	26.3972	6.95681		0	0		DNA transposon, helitron	Group I
		DHH00005B73v403579	-3.64719	0.00362319	73.9122	41.7409		5.23865	2.74707		DNA transposon, helitron	Group I
		DHH00005B73v403586	-3.24777	0.00880322	79.1916	34.7841		7.85797	2.74707		DNA transposon, helitron	Group I
		DHH00005B73v403617	-4.08759	0.00235661	42.2355	69.5681		2.61932	2.74707		DNA transposon, helitron	Group I
		DHH00005B73v403625	-5.38384	0.0251239	36.9561	6.95681		0	0		DNA transposon, helitron	Group I
		DHH00005B73v403641	-3.51502	0.0027063	100.309	104.352		15.7159	0		DNA transposon, helitron	Group I
		DHH00005B73v403674	-4.40937	0.00762921	26.3972	55.6545		2.61932	0		DNA transposon, helitron	Group I
		DHH00005B73v403705	-2.59797	0.0416394	68.6327	20.8704		5.23865	8.24121		DNA transposon, helitron	Group I
		DHH00005B73v403726	-3.96956	0.000405001	116.148	125.223		0	13.7354		DNA transposon, helitron	Group I
		DHH00005B73v403778	-5.223	0.0308273	10.5589	27.8272		0	0		DNA transposon, helitron	Group I
		DHH00005B73v403781	-3.51114	0.0109387	68.6327	41.7409		0	8.24121		DNA transposon, helitron	Group I
		DHH00005B73v403782	-5.64285	0.0164924	36.9561	13.9136		0	0		DNA transposon, helitron	Group I
		DHH00006B73v400008	-1.88457	0.0342409	84.4711	69.5681		15.7159	24.7236		DNA transposon, helitron	Group I
		DHH00006B73v400090	-3.0012	0.0287703	26.3972	48.6977		5.23865	2.74707		DNA transposon, helitron	Group I
		DHH00006B73v400135	-5.79444	0.0128031	15.8383	41.7409		0	0		DNA transposon, helitron	Group I
		DHH00006B73v400171	-3.04128	0.00110653	110.868	76.5249		10.4773	10.9883		DNA transposon, helitron	Group I
		DHH00006B73v400393	-2.96562	0.0339611	47.515	48.6977		10.4773	0		DNA transposon, helitron	Group I
		DHH00006B73v400503	-3.37777	0.00382742	63.3533	62.6113		2.61932	8.24121		DNA transposon, helitron	Group I
		DHH00006B73v400523	-2.48929	0.0338197	63.3533	34.7841		5.23865	10.9883		DNA transposon, helitron	Group I
		DHH00006B73v400597	-1.20519	0.0486454	158.383	173.92		62.8638	79.6651		DNA transposon, helitron	Group I
		DHH00006B73v400629	-3.3171	0.011611	31.6766	62.6113		2.61932	5.49414		DNA transposon, helitron	Group I
		DHH00006B73v400688	-2.4665	0.0289909	47.515	48.6977		7.85797	8.24121		DNA transposon, helitron	Group I
		DHH00006B73v400763	-3.06118	0.00883154	47.515	76.5249		10.4773	2.74707		DNA transposon, helitron	Group I
		DHH00006B73v400959	-4.9511	0.0451124	5.27944	27.8272		0	0		DNA transposon, helitron	Group I
		DHH00006B73v400993	-5.32993	0.0263745	26.3972	13.9136		0	0		DNA transposon, helitron	Group I
		DHH00006B73v401067	-5.44141	0.0225733	10.5589	34.7841		0	0		DNA transposon, helitron	Group I
		DHH00006B73v401100	-2.59827	0.0371054	42.2355	48.6977		2.61932	10.9883		DNA transposon, helitron	Group I
		DHH00006B73v401102	-3.87559	0.0288825	15.8383	41.7409		2.61932	0		DNA transposon, helitron	Group I
		DHH00006B73v401151	-3.37434	0.00146642	63.3533	90.4386		5.23865	8.24121		DNA transposon, helitron	Group I
		DHH00006B73v401157	-1.95238	0.0326086	95.0299	97.3954		36.6705	10.9883		DNA transposon, helitron	Group I
		DHH00006B73v401188	-2.86987	0.00880466	79.1916	48.6977		5.23865	10.9883		DNA transposon, helitron	Group I
		DHH00006B73v401195	-6.17905	0.00674691	63.3533	13.9136		0	0		DNA transposon, helitron	Group I
		DHH00006B73v401222	-4.90103	0.0471369	15.8383	13.9136		0	0		DNA transposon, helitron	Group I
		DHH00006B73v401374	-4.90103	0.0471369	15.8383	13.9136		0	0		DNA transposon, helitron	Group I
		DHH00006B73v401485	-4.10586	0.0150215	31.6766	34.7841		0	2.74707		DNA transposon, helitron	Group I
		DHH00006B73v401508	-2.8128	0.0175385	68.6327	34.7841		5.23865	8.24121		DNA transposon, helitron	Group I
		DHH00006B73v401549	-2.9726	0.011011	42.2355	97.3954		13.0966	2.74707		DNA transposon, helitron	Group I
		DHH00006B73v401582	-5.56498	0.0183319	26.3972	20.8704		0	0		DNA transposon, helitron	Group I
		DHH00006B73v401670	-5.223	0.0308273	10.5589	27.8272		0	0		DNA transposon, helitron	Group I
		DHH00006B73v401736	-5.66209	0.0166424	47.515	6.95681		0	0		DNA transposon, helitron	Group I
		DHH00006B73v401751	-6.96878	0.00121628	68.6327	62.6113		0	0		DNA transposon, helitron	Group I
		DHH00006B73v401768	-2.72051	0.00340675	63.3533	125.223		13.0966	13.7354		DNA transposon, helitron	Group I
		DHH00007B73v400034	-5.32993	0.0263745	26.3972	13.9136		0	0		DNA transposon, helitron	Group I
		DHH00007B73v400051	-5.26031	0.000437312	89.7505	55.6545		0	2.74707		DNA transposon, helitron	Group I
		DHH00007B73v400117	-2.18069	0.00530901	179.501	118.266		44.5285	19.2295		DNA transposon, helitron	Group I
		DHH00007B73v400127	-3.11843	0.0187329	84.4711	20.8704		7.85797	2.74707		DNA transposon, helitron	Group I
		DHH00007B73v400154	-4.02066	0.0199487	21.1178	41.7409		2.61932	0		DNA transposon, helitron	Group I
		DHH00007B73v400204	-3.91774	0.00436241	36.9561	62.6113		2.61932	2.74707		DNA transposon, helitron	Group I
		DHH00007B73v400212	-3.66667	0.000270225	89.7505	97.3954		5.23865	8.24121		DNA transposon, helitron	Group I
		DHH00007B73v400237	-3.68628	0.0086662	42.2355	41.7409		2.61932	2.74707		DNA transposon, helitron	Group I
		DHH00007B73v400238	-3.74317	0.0333364	100.309	0		2.61932	2.74707		DNA transposon, helitron	Group I
		DHH00007B73v400255	-3.11655	0.000133704	248.134	118.266		13.0966	27.4707		DNA transposon, helitron	Group I
		DHH00007B73v400264	-3.96458	0.0252378	47.515	13.9136		0	2.74707		DNA transposon, helitron	Group I
		DHH00007B73v400325	-5.63966	8.56737e-05	89.7505	97.3954		2.61932	0		DNA transposon, helitron	Group I
		DHH00007B73v400339	-5.19755	0.031658	15.8383	20.8704		0	0		DNA transposon, helitron	Group I
		DHH00007B73v400351	-5.19755	0.031658	15.8383	20.8704		0	0		DNA transposon, helitron	Group I
		DHH00007B73v400400	-5.40874	0.0244509	5.27944	41.7409		0	0		DNA transposon, helitron	Group I
		DHH00007B73v400460	-3.66795	0.0410244	21.1178	27.8272		2.61932	0		DNA transposon, helitron	Group I
		DHH00007B73v400482	-5.21545	0.0317728	31.6766	6.95681		0	0		DNA transposon, helitron	Group I
		DHH00007B73v400487	-2.07213	0.0463132	36.9561	83.4817		13.0966	13.7354		DNA transposon, helitron	Group I
		DHH00007B73v400495	-3.92088	0.025033	36.9561	20.8704		2.61932	0		DNA transposon, helitron	Group I
		DHH00007B73v400497	-5.39625	0.0237194	21.1178	20.8704		0	0		DNA transposon, helitron	Group I
		DHH00007B73v400551	-3.94475	0.0221671	31.6766	27.8272		0	2.74707		DNA transposon, helitron	Group I
		DHH00007B73v400569	-2.83081	0.000370478	158.383	118.266		23.5739	13.7354		DNA transposon, helitron	Group I
		DHH00007B73v400589	-3.63905	0.0128672	21.1178	62.6113		2.61932	2.74707		DNA transposon, helitron	Group I
		DHH00007B73v400613	-5.39625	0.0237194	21.1178	20.8704		0	0		DNA transposon, helitron	Group I
		DHH00007B73v400629	-3.29683	0.0146575	79.1916	41.7409		10.4773	0		DNA transposon, helitron	Group I
		DHH00007B73v400645	-5.75701	0.0133947	26.3972	27.8272		0	0		DNA transposon, helitron	Group I
		DHH00007B73v400650	-3.22158	1.34159e-07	332.605	257.402		31.4319	30.2178		DNA transposon, helitron	Group I
		DHH00007B73v400662	-3.82153	0.0107751	26.3972	69.5681		5.23865	0		DNA transposon, helitron	Group I
		DHH00007B73v400689	-3.24018	0.0451209	42.2355	20.8704		5.23865	0		DNA transposon, helitron	Group I
		DHH00007B73v400719	-2.38534	0.0407606	42.2355	48.6977		10.4773	5.49414		DNA transposon, helitron	Group I
		DHH00007B73v400724	-1.89401	0.0286013	95.0299	69.5681		18.3353	24.7236		DNA transposon, helitron	Group I
		DHH00007B73v400760	-5.88873	0.0107143	31.6766	27.8272		0	0		DNA transposon, helitron	Group I
		DHH00007B73v400789	-4.49835	0.0060899	58.0738	27.8272		2.61932	0		DNA transposon, helitron	Group I
		DHH00007B73v400805	-2.54473	0.0168871	79.1916	55.6545		5.23865	16.4824		DNA transposon, helitron	Group I
		DHH00007B73v400840	-3.08047	0.0450381	21.1178	34.7841		2.61932	2.74707		DNA transposon, helitron	Group I
		DHH00007B73v400851	-1.41467	0.0493001	95.0299	146.093		47.1478	41.2061		DNA transposon, helitron	Group I
		DHH00007B73v400855	-5.13494	0.0346516	21.1178	13.9136		0	0		DNA transposon, helitron	Group I
		DHH00007B73v400890	-2.47233	0.0157764	58.0738	69.5681		7.85797	13.7354		DNA transposon, helitron	Group I
		DHH00007B73v400923	-5.91993	0.0101479	26.3972	34.7841		0	0		DNA transposon, helitron	Group I
		DHH00007B73v400971	-4.95498	0.0440803	10.5589	20.8704		0	0		DNA transposon, helitron	Group I
		DHH00007B73v400982	-4.00273	0.0059119	31.6766	76.5249		5.23865	0		DNA transposon, helitron	Group I
		DHH00007B73v401015	-5.21545	0.0317728	31.6766	6.95681		0	0		DNA transposon, helitron	Group I
		DHH00007B73v401017	-3.83813	0.0320849	42.2355	13.9136		0	2.74707		DNA transposon, helitron	Group I
		DHH00007B73v401045	-5.19755	0.031658	15.8383	20.8704		0	0		DNA transposon, helitron	Group I
		DHH00007B73v401075	-4.02597	0.0196999	42.2355	20.8704		0	2.74707		DNA transposon, helitron	Group I
		DHH00007B73v401083	-3.89968	0.0256365	36.9561	20.8704		0	2.74707		DNA transposon, helitron	Group I
		DHH00007B73v401103	-5.13494	0.0346516	21.1178	13.9136		0	0		DNA transposon, helitron	Group I
		DHH00007B73v401114	-6.44805	0.00374977	47.515	41.7409		0	0		DNA transposon, helitron	Group I
		DHH00007B73v401117	-2.47314	2.90239e-05	385.399	278.272		73.3411	43.9531		DNA transposon, helitron	Group I
		DHH00007B73v401146	-2.92309	0.00480719	105.589	111.309		23.5739	2.74707		DNA transposon, helitron	Group I
		DHH00007B73v401163	-3.60077	0.0183257	52.7944	27.8272		5.23865	0		DNA transposon, helitron	Group I
		DHH00007B73v401180	-3.3077	0.0238811	26.3972	69.5681		7.85797	0		DNA transposon, helitron	Group I
		DHH00007B73v401267	-5.56498	0.0183319	26.3972	20.8704		0	0		DNA transposon, helitron	Group I
		DHH00007B73v401302	-5.49695	0.0206272	31.6766	13.9136		0	0		DNA transposon, helitron	Group I
		DHH00007B73v401305	-2.42095	0.0412914	31.6766	62.6113		10.4773	5.49414		DNA transposon, helitron	Group I
		DHH00007B73v401321	-3.8536	0.0296023	15.8383	41.7409		0	2.74707		DNA transposon, helitron	Group I
		DHH00007B73v401325	-2.76722	0.0402239	21.1178	62.6113		7.85797	2.74707		DNA transposon, helitron	Group I
		DHH00007B73v401379	-2.52294	0.0026515	131.986	139.136		34.0512	10.9883		DNA transposon, helitron	Group I
		DHH00008B73v400052	-3.48411	0.00197645	58.0738	76.5249		5.23865	5.49414		DNA transposon, helitron	Group I
		DHH00008B73v400056	-3.88159	0.0059679	68.6327	27.8272		2.61932	2.74707		DNA transposon, helitron	Group I
		DHH00008B73v400069	-5.20143	0.0325808	5.27944	34.7841		0	0		DNA transposon, helitron	Group I
		DHH00008B73v400081	-3.69606	0.0405051	15.8383	34.7841		2.61932	0		DNA transposon, helitron	Group I
		DHH00008B73v400107	-3.77706	4.08089e-05	126.707	111.309		7.85797	8.24121		DNA transposon, helitron	Group I
		DHH00008B73v400120	-5.62557	0.017114	10.5589	41.7409		0	0		DNA transposon, helitron	Group I
		DHH00008B73v400149	-2.79111	0.0156458	52.7944	48.6977		7.85797	5.49414		DNA transposon, helitron	Group I
		DHH00008B73v400193	-2.17814	0.0427836	47.515	55.6545		13.0966	8.24121		DNA transposon, helitron	Group I
		DHH00008B73v400214	-3.32818	0.000188528	105.589	125.223		7.85797	13.7354		DNA transposon, helitron	Group I
		DHH00008B73v400277	-3.04181	0.00041594	116.148	139.136		20.9546	8.24121		DNA transposon, helitron	Group I
		DHH00008B73v400344	-5.13728	0.0390767	0	48.6977		0	0		DNA transposon, helitron	Group I
		DHH00008B73v400434	-5.38384	0.0251239	36.9561	6.95681		0	0		DNA transposon, helitron	Group I
		DHH00008B73v400467	-4.0002	0.0204226	21.1178	41.7409		0	2.74707		DNA transposon, helitron	Group I
		DHH00008B73v400525	-2.61829	0.000868062	200.619	104.352		28.8126	19.2295		DNA transposon, helitron	Group I
		DHH00008B73v400544	-4.9511	0.0451124	5.27944	27.8272		0	0		DNA transposon, helitron	Group I
		DHH00008B73v400571	-3.85302	8.98962e-05	95.0299	118.266		5.23865	8.24121		DNA transposon, helitron	Group I
		DHH00008B73v400591	-2.84332	0.0297111	58.0738	27.8272		7.85797	2.74707		DNA transposon, helitron	Group I
		DHH00008B73v400636	-2.77247	0.0171846	52.7944	69.5681		2.61932	13.7354		DNA transposon, helitron	Group I
		DHH00008B73v400664	-5.223	0.0308273	10.5589	27.8272		0	0		DNA transposon, helitron	Group I
		DHH00008B73v400690	-5.19755	0.031658	15.8383	20.8704		0	0		DNA transposon, helitron	Group I
		DHH00008B73v400703	-3.8251	0.0294749	26.3972	27.8272		2.61932	0		DNA transposon, helitron	Group I
		DHH00008B73v400733	-5.56498	0.0183319	26.3972	20.8704		0	0		DNA transposon, helitron	Group I
		DHH00008B73v400750	-6.48969	0.00364135	21.1178	76.5249		0	0		DNA transposon, helitron	Group I
		DHH00008B73v400791	-5.48417	0.0246604	0	62.6113		0	0		DNA transposon, helitron	Group I
		DHH00008B73v400840	-5.43277	0.0225267	15.8383	27.8272		0	0		DNA transposon, helitron	Group I
		DHH00008B73v400889	-1.77026	0.028548	121.427	83.4817		36.6705	21.9766		DNA transposon, helitron	Group I
		DHH00008B73v400926	-4.16113	0.0150276	47.515	20.8704		2.61932	0		DNA transposon, helitron	Group I
		DHH00008B73v400948	-5.43277	0.0225267	15.8383	27.8272		0	0		DNA transposon, helitron	Group I
		DHH00008B73v400977	-5.5312	0.0202757	42.2355	6.95681		0	0		DNA transposon, helitron	Group I
		DHH00008B73v401019	-5.223	0.0308273	10.5589	27.8272		0	0		DNA transposon, helitron	Group I
		DHH00008B73v401035	-3.7215	0.040407	36.9561	13.9136		2.61932	0		DNA transposon, helitron	Group I
		DHH00008B73v401059	-2.97223	2.80827e-19	17659.7	16265		2362.63	1928.44		DNA transposon, helitron	Group I
		DHH00008B73v401073	-2.41234	5.46978e-15	60016.7	64559.2		12203.4	11076.2		DNA transposon, helitron	Group I
		DHH00008B73v401100	-5.14305	0.000631534	63.3533	69.5681		2.61932	0		DNA transposon, helitron	Group I
		DHH00008B73v401105	-5.55685	0.000133152	68.6327	111.309		0	2.74707		DNA transposon, helitron	Group I
		DHH00008B73v401148	-1.7706	0.0168216	100.309	153.05		41.9092	30.2178		DNA transposon, helitron	Group I
		DHH00008B73v401181	-7.4689	1.70497e-15	1066.45	605.243		7.85797	0		DNA transposon, helitron	Group I
		DHH00008B73v401199	-2.76382	0.0329195	47.515	34.7841		2.61932	8.24121		DNA transposon, helitron	Group I
		DHH00008B73v401206	-4.24056	0.0109626	36.9561	34.7841		2.61932	0		DNA transposon, helitron	Group I
		DHH00008B73v401237	-3.94475	0.0221671	31.6766	27.8272		0	2.74707		DNA transposon, helitron	Group I
		DHH00008B73v401263	-3.6027	0.00377579	63.3533	48.6977		5.23865	2.74707		DNA transposon, helitron	Group I
		DHH00008B73v401270	-5.62557	0.017114	10.5589	41.7409		0	0		DNA transposon, helitron	Group I
		DHH00008B73v401287	-3.87559	0.0288825	15.8383	41.7409		2.61932	0		DNA transposon, helitron	Group I
		DHH00008B73v401299	-3.04993	0.0470532	26.3972	27.8272		2.61932	2.74707		DNA transposon, helitron	Group I
		DHH00009B73v400068	-3.3312	0.00370372	58.0738	62.6113		5.23865	5.49414		DNA transposon, helitron	Group I
		DHH00009B73v400159	-5.01787	4.57248e-05	116.148	97.3954		0	5.49414		DNA transposon, helitron	Group I
		DHH00009B73v400242	-2.4253	0.0390142	95.0299	27.8272		15.7159	5.49414		DNA transposon, helitron	Group I
		DHH00009B73v400271	-1.81453	0.00804467	126.707	222.618		41.9092	54.9414		DNA transposon, helitron	Group I
		DHH00009B73v400333	-5.75483	0.0166914	0	76.5249		0	0		DNA transposon, helitron	Group I
		DHH00009B73v400347	-3.4316	0.0261485	36.9561	34.7841		5.23865	0		DNA transposon, helitron	Group I
		DHH00009B73v400370	-5.13494	0.0346516	21.1178	13.9136		0	0		DNA transposon, helitron	Group I
		DHH00009B73v400400	-3.97767	0.0205698	26.3972	34.7841		0	2.74707		DNA transposon, helitron	Group I
		DHH00009B73v400443	-3.3439	0.0231557	31.6766	34.7841		2.61932	2.74707		DNA transposon, helitron	Group I
		DHH00009B73v400465	-5.5312	0.0202757	42.2355	6.95681		0	0		DNA transposon, helitron	Group I
		DHH00009B73v400478	-4.39544	0.0107084	68.6327	13.9136		2.61932	0		DNA transposon, helitron	Group I
		DHH00009B73v400543	-5.19755	0.031658	15.8383	20.8704		0	0		DNA transposon, helitron	Group I
		DHH00009B73v400544	-5.44141	0.0225733	10.5589	34.7841		0	0		DNA transposon, helitron	Group I
		DHH00009B73v400548	-3.76837	0.000776656	52.7944	153.05		10.4773	2.74707		DNA transposon, helitron	Group I
		DHH00009B73v400591	-2.20925	0.000855784	163.663	229.575		49.7671	32.9649		DNA transposon, helitron	Group I
		DHH00009B73v400602	-3.24301	0.0318094	21.1178	41.7409		2.61932	2.74707		DNA transposon, helitron	Group I
		DHH00009B73v400709	-5.13494	0.0346516	21.1178	13.9136		0	0		DNA transposon, helitron	Group I
		DHH00009B73v400751	-4.18692	0.0126974	42.2355	27.8272		0	2.74707		DNA transposon, helitron	Group I
		DHH00009B73v400760	-5.13728	0.0390767	0	48.6977		0	0		DNA transposon, helitron	Group I
		DHH00009B73v400814	-6.07145	0.00786316	21.1178	48.6977		0	0		DNA transposon, helitron	Group I
		DHH00009B73v400967	-4.82389	0.0125636	0	139.136		2.61932	0		DNA transposon, helitron	Group I
		DHH00009B73v400980	-4.16998	0.00375207	31.6766	90.4386		5.23865	0		DNA transposon, helitron	Group I
		DHH00009B73v400997	-4.95498	0.0440803	10.5589	20.8704		0	0		DNA transposon, helitron	Group I
		DHH00009B73v401013	-2.27257	0.0345446	42.2355	69.5681		7.85797	13.7354		DNA transposon, helitron	Group I
		DHH00010B73v400010	-3.21894	0.000188792	110.868	153.05		18.3353	8.24121		DNA transposon, helitron	Group I
		DHH00010B73v400045	-5.19755	0.031658	15.8383	20.8704		0	0		DNA transposon, helitron	Group I
		DHH00010B73v400105	-5.56498	0.0183319	26.3972	20.8704		0	0		DNA transposon, helitron	Group I
		DHH00010B73v400147	-2.85515	0.0404789	26.3972	41.7409		2.61932	5.49414		DNA transposon, helitron	Group I
		DHH00010B73v400169	-2.37146	0.0425029	42.2355	48.6977		5.23865	10.9883		DNA transposon, helitron	Group I
		DHH00010B73v400196	-3.11843	0.0187329	84.4711	20.8704		7.85797	2.74707		DNA transposon, helitron	Group I
		DHH00010B73v400222	-5.60709	0.0171244	21.1178	27.8272		0	0		DNA transposon, helitron	Group I
		DHH00010B73v400233	-2.82956	0.0284199	31.6766	55.6545		2.61932	8.24121		DNA transposon, helitron	Group I
		DHH00010B73v400247	-2.52784	0.0177844	47.515	69.5681		7.85797	10.9883		DNA transposon, helitron	Group I
		DHH00010B73v400296	-3.08375	0.000999719	105.589	111.309		18.3353	5.49414		DNA transposon, helitron	Group I
		DHH00010B73v400327	-4.07159	0.0166224	36.9561	27.8272		0	2.74707		DNA transposon, helitron	Group I
		DHH00010B73v400330	-6.58191	0.00291222	31.6766	69.5681		0	0		DNA transposon, helitron	Group I
		DHH00010B73v400336	-4.31983	0.000889979	73.9122	55.6545		2.61932	2.74707		DNA transposon, helitron	Group I
		DHH00010B73v400348	-4.37701	0.00758473	31.6766	48.6977		0	2.74707		DNA transposon, helitron	Group I
		DHH00010B73v400374	-3.22137	0.0151267	31.6766	55.6545		5.23865	2.74707		DNA transposon, helitron	Group I
		DHH00010B73v400422	-4.9511	0.0451124	5.27944	27.8272		0	0		DNA transposon, helitron	Group I
		DHH00010B73v400431	-3.96506	0.0216641	31.6766	27.8272		2.61932	0		DNA transposon, helitron	Group I
		DHH00010B73v400454	-4.12502	0.0146925	31.6766	34.7841		2.61932	0		DNA transposon, helitron	Group I
		DHH00010B73v400490	-3.24807	0.0180966	21.1178	69.5681		5.23865	2.74707		DNA transposon, helitron	Group I
		DHH00010B73v400533	-2.67163	0.00719148	63.3533	83.4817		7.85797	13.7354		DNA transposon, helitron	Group I
		DHH00010B73v400536	-5.38384	0.0251239	36.9561	6.95681		0	0		DNA transposon, helitron	Group I
		DHH00010B73v400538	-5.71164	0.0145181	31.6766	20.8704		0	0		DNA transposon, helitron	Group I
		DHH00010B73v400540	-3.99776	0.0201047	26.3972	34.7841		2.61932	0		DNA transposon, helitron	Group I
		DHH00010B73v400544	-5.93703	0.00993349	21.1178	41.7409		0	0		DNA transposon, helitron	Group I
		DHH00010B73v400561	-3.8637	0.00377089	42.2355	97.3954		7.85797	0		DNA transposon, helitron	Group I
		DHH00010B73v400576	-3.91763	0.00106581	84.4711	55.6545		2.61932	5.49414		DNA transposon, helitron	Group I
		DHH00010B73v400579	-3.86345	0.00737122	47.515	48.6977		5.23865	0		DNA transposon, helitron	Group I
		DHH00010B73v400598	-2.45751	0.00555716	110.868	90.4386		10.4773	24.7236		DNA transposon, helitron	Group I
		DHH00011B73v400011	-5.43277	0.0225267	15.8383	27.8272		0	0		DNA transposon, helitron	Group I
		DHH00011B73v400015	-4.97103	0.00114536	63.3533	55.6545		0	2.74707		DNA transposon, helitron	Group I
		DHH00011B73v400052	-6.06889	0.00806622	15.8383	55.6545		0	0		DNA transposon, helitron	Group I
		DHH00011B73v400059	-4.88551	2.78945e-18	654.651	827.861		20.9546	27.4707		DNA transposon, helitron	Group I
		DHH00011B73v400063	-2.56955	0.0470281	26.3972	62.6113		10.4773	2.74707		DNA transposon, helitron	Group I
		DHH00011B73v400069	-2.02437	0.0451708	52.7944	62.6113		10.4773	16.4824		DNA transposon, helitron	Group I
		DHH00011B73v400115	-3.56501	0.00157818	52.7944	90.4386		5.23865	5.49414		DNA transposon, helitron	Group I
		DHH00011B73v400120	-4.9511	0.0451124	5.27944	27.8272		0	0		DNA transposon, helitron	Group I
		DHH00011B73v400150	-3.56969	0.0194563	52.7944	27.8272		0	5.49414		DNA transposon, helitron	Group I
		DHH00011B73v400173	-5.223	0.0308273	10.5589	27.8272		0	0		DNA transposon, helitron	Group I
		DHH00011B73v400185	-2.63294	0.0115355	68.6327	55.6545		10.4773	8.24121		DNA transposon, helitron	Group I
		DHH00011B73v400192	-3.18833	0.0288197	31.6766	55.6545		7.85797	0		DNA transposon, helitron	Group I
		DHH00011B73v400219	-5.06857	0.000808204	58.0738	69.5681		0	2.74707		DNA transposon, helitron	Group I
		DHH00011B73v400242	-4.90103	0.0471369	15.8383	13.9136		0	0		DNA transposon, helitron	Group I
		DHH00011B73v400248	-2.16159	0.0218306	137.265	48.6977		23.5739	16.4824		DNA transposon, helitron	Group I
		DHH00011B73v400288	-1.94003	1.13081e-08	5268.88	5099.34		1487.78	1200.47		DNA transposon, helitron	Group I
		DHH00011B73v400330	-3.67554	0.0112106	10.5589	118.266		2.61932	5.49414		DNA transposon, helitron	Group I
		DHH00011B73v400331	-3.10336	0.0462364	15.8383	41.7409		2.61932	2.74707		DNA transposon, helitron	Group I
		DHH00011B73v400340	-5.78423	0.0128498	21.1178	34.7841		0	0		DNA transposon, helitron	Group I
		DHH00011B73v400365	-3.4316	0.0261485	36.9561	34.7841		5.23865	0		DNA transposon, helitron	Group I
		DHH00011B73v400422	-3.21577	0.0168136	58.0738	27.8272		5.23865	2.74707		DNA transposon, helitron	Group I
		DHH00011B73v400434	-4.90103	0.0471369	15.8383	13.9136		0	0		DNA transposon, helitron	Group I
		DHH00011B73v400444	-4.90103	0.0471369	15.8383	13.9136		0	0		DNA transposon, helitron	Group I
		DHH00011B73v400463	-3.73825	0.00165414	121.427	41.7409		2.61932	8.24121		DNA transposon, helitron	Group I
		DHH00011B73v400472	-4.91767	0.00141467	58.0738	55.6545		2.61932	0		DNA transposon, helitron	Group I
		DHH00011B73v400501	-3.22299	0.0389802	47.515	13.9136		2.61932	2.74707		DNA transposon, helitron	Group I
		DHH00011B73v400502	-3.97767	0.0205698	26.3972	34.7841		0	2.74707		DNA transposon, helitron	Group I
		DHH00012B73v400044	-5.19755	0.031658	15.8383	20.8704		0	0		DNA transposon, helitron	Group I
		DHH00012B73v400097	-1.54282	0.0204506	733.842	473.063		309.08	98.8946		DNA transposon, helitron	Group I
		DHH00012B73v400165	-4.86989	0.00187204	36.9561	76.5249		0	2.74707		DNA transposon, helitron	Group I
		DHH00012B73v400170	-2.3949	0.0322486	58.0738	48.6977		5.23865	13.7354		DNA transposon, helitron	Group I
		DHH00012B73v400227	-3.31028	0.0354934	26.3972	41.7409		0	5.49414		DNA transposon, helitron	Group I
		DHH00012B73v400332	-3.3656	0.0313274	42.2355	27.8272		0	5.49414		DNA transposon, helitron	Group I
		DHH00012B73v400375	-4.9511	0.0451124	5.27944	27.8272		0	0		DNA transposon, helitron	Group I
		DHH00012B73v400392	-5.49695	0.0206272	31.6766	13.9136		0	0		DNA transposon, helitron	Group I
		DHH00012B73v400450	-3.74928	0.0103619	42.2355	48.6977		0	5.49414		DNA transposon, helitron	Group I
		DHH00012B73v400451	-2.78273	0.0314028	47.515	34.7841		7.85797	2.74707		DNA transposon, helitron	Group I
		DHH00013B73v400027	-5.223	0.0308273	10.5589	27.8272		0	0		DNA transposon, helitron	Group I
		DHH00013B73v400061	-1.87727	0.032248	73.9122	90.4386		15.7159	27.4707		DNA transposon, helitron	Group I
		DHH00013B73v400199	-6.38406	0.00426615	36.9561	48.6977		0	0		DNA transposon, helitron	Group I
		DHH00013B73v400232	-3.21551	0.0180324	42.2355	76.5249		0	10.9883		DNA transposon, helitron	Group I
		DHH00013B73v400258	-5.20143	0.0325808	5.27944	34.7841		0	0		DNA transposon, helitron	Group I
		DHH00013B73v400260	-7.47314	0.000360275	116.148	76.5249		0	0		DNA transposon, helitron	Group I
		DHH00014B73v400079	-5.56498	0.0183319	26.3972	20.8704		0	0		DNA transposon, helitron	Group I
		DHH00014B73v400130	-4.95498	0.0440803	10.5589	20.8704		0	0		DNA transposon, helitron	Group I
		DHH00014B73v400194	-7.11069	0.000875174	63.3533	83.4817		0	0		DNA transposon, helitron	Group I
		DHH00014B73v400241	-2.68342	0.0229203	52.7944	41.7409		5.23865	8.24121		DNA transposon, helitron	Group I
		DHH00015B73v400032	-2.14484	0.0234998	73.9122	62.6113		13.0966	16.4824		DNA transposon, helitron	Group I
		DHH00015B73v400081	-3.77706	4.08089e-05	126.707	111.309		7.85797	8.24121		DNA transposon, helitron	Group I
		DHH00015B73v400116	-5.223	0.0308273	10.5589	27.8272		0	0		DNA transposon, helitron	Group I
		DHH00015B73v400221	-5.19755	0.031658	15.8383	20.8704		0	0		DNA transposon, helitron	Group I
		DHH00015B73v400239	-4.14703	0.014874	21.1178	48.6977		0	2.74707		DNA transposon, helitron	Group I
		DHH00017B73v400089	-5.56498	0.0183319	26.3972	20.8704		0	0		DNA transposon, helitron	Group I
		DHH00017B73v400092	-5.64285	0.0164924	36.9561	13.9136		0	0		DNA transposon, helitron	Group I
		DHH00017B73v400104	-3.74834	0.000164517	100.309	97.3954		5.23865	8.24121		DNA transposon, helitron	Group I
		DHH00017B73v400112	-3.03787	0.00965638	47.515	76.5249		2.61932	10.9883		DNA transposon, helitron	Group I
		DHH00017B73v400190	-2.83613	0.020339	36.9561	69.5681		10.4773	2.74707		DNA transposon, helitron	Group I
		DHH00017B73v400210	-5.62781	0.0167139	15.8383	34.7841		0	0		DNA transposon, helitron	Group I
		DHH00018B73v400080	-4.95498	0.0440803	10.5589	20.8704		0	0		DNA transposon, helitron	Group I
		DHH00018B73v400142	-5.1166	0.00110354	31.6766	104.352		2.61932	0		DNA transposon, helitron	Group I
		DHH00018B73v400151	-4.9511	0.0451124	5.27944	27.8272		0	0		DNA transposon, helitron	Group I
		DHH00019B73v400016	-2.94376	0.0309752	36.9561	104.352		15.7159	0		DNA transposon, helitron	Group I
		DHH00019B73v400031	-3.31643	0.0347756	31.6766	34.7841		5.23865	0		DNA transposon, helitron	Group I
		DHH00019B73v400041	-2.60122	0.037011	47.515	41.7409		10.4773	2.74707		DNA transposon, helitron	Group I
		DHH00019B73v400124	-4.9511	0.0451124	5.27944	27.8272		0	0		DNA transposon, helitron	Group I
		DHH00022B73v400045	-3.87042	0.00758964	36.9561	62.6113		0	5.49414		DNA transposon, helitron	Group I
		DHH00022B73v400057	-3.86098	0.0312779	42.2355	13.9136		2.61932	0		DNA transposon, helitron	Group I
		DHH00022B73v400063	-3.25263	0.018268	68.6327	20.8704		2.61932	5.49414		DNA transposon, helitron	Group I
		DHH00022B73v400078	-3.1182	0.000981936	68.6327	132.179		10.4773	10.9883		DNA transposon, helitron	Group I
		DHH00023B73v400006	-3.34247	0.0335845	26.3972	41.7409		5.23865	0		DNA transposon, helitron	Group I
		DHH00023B73v400029	-4.90103	0.0471369	15.8383	13.9136		0	0		DNA transposon, helitron	Group I
		DHH00023B73v400068	-3.88291	0.00705058	42.2355	55.6545		5.23865	0		DNA transposon, helitron	Group I
		DHH00023B73v400073	-3.08353	0.000585485	100.309	118.266		7.85797	16.4824		DNA transposon, helitron	Group I
		DHH00023B73v400078	-5.64285	0.0164924	36.9561	13.9136		0	0		DNA transposon, helitron	Group I
		DHH00023B73v400087	-3.8583	0.0328485	10.5589	48.6977		0	2.74707		DNA transposon, helitron	Group I
		DHH00023B73v400104	-3.60287	0.0459232	26.3972	20.8704		0	2.74707		DNA transposon, helitron	Group I
		DHH00023B73v400107	-6.40982	0.00443817	79.1916	13.9136		0	0		DNA transposon, helitron	Group I
		DHH00023B73v400110	-3.79323	0.00277842	95.0299	34.7841		2.61932	5.49414		DNA transposon, helitron	Group I
		DHH00024B73v400037	-5.38384	0.0251239	36.9561	6.95681		0	0		DNA transposon, helitron	Group I
		DHH00026B73v400041	-2.70853	0.0125349	58.0738	55.6545		7.85797	8.24121		DNA transposon, helitron	Group I
		DHH00026B73v400072	-4.73624	0.00251149	52.7944	48.6977		0	2.74707		DNA transposon, helitron	Group I
		DHH00026B73v400078	-4.03378	0.0211606	15.8383	48.6977		2.61932	0		DNA transposon, helitron	Group I
		DHH00027B73v400004	-5.49695	0.0206272	31.6766	13.9136		0	0		DNA transposon, helitron	Group I
		DHH00027B73v400049	-3.28328	0.011383	42.2355	48.6977		2.61932	5.49414		DNA transposon, helitron	Group I
		DHH00028B73v400011	-4.95498	0.0440803	10.5589	20.8704		0	0		DNA transposon, helitron	Group I
		DHH00028B73v400042	-7.27542	0.000634409	42.2355	132.179		0	0		DNA transposon, helitron	Group I
		DHH00028B73v400073	-4.9721	0.00170756	0	480.02		5.23865	5.49414		DNA transposon, helitron	Group I
		DHH00029B73v400011	-4.15956	1.98932e-13	480.429	660.897		26.1932	35.7119		DNA transposon, helitron	Group I
		DHH00029B73v400014	-2.28455	0.0338008	68.6327	41.7409		13.0966	8.24121		DNA transposon, helitron	Group I
		DHH00029B73v400035	-2.15961	0.0298421	42.2355	111.309		13.0966	19.2295		DNA transposon, helitron	Group I
		DHH00029B73v400037	-2.98227	0.0456728	42.2355	34.7841		0	8.24121		DNA transposon, helitron	Group I
		DHH00029B73v400045	-2.90635	0.00188549	137.265	76.5249		7.85797	19.2295		DNA transposon, helitron	Group I
		DHH00029B73v400057	-2.72011	0.00489384	73.9122	76.5249		10.4773	10.9883		DNA transposon, helitron	Group I
		DHH00030B73v400029	-3.04915	0.0389835	36.9561	41.7409		7.85797	0		DNA transposon, helitron	Group I
		DHH00030B73v400036	-5.01935	0.0411991	26.3972	6.95681		0	0		DNA transposon, helitron	Group I
		DHH00031B73v400012	-3.08047	0.0450381	21.1178	34.7841		2.61932	2.74707		DNA transposon, helitron	Group I
		DHH00031B73v400019	-4.75604	0.00235668	47.515	55.6545		0	2.74707		DNA transposon, helitron	Group I
		DHH00031B73v400028	-2.98031	0.0339635	52.7944	20.8704		2.61932	5.49414		DNA transposon, helitron	Group I
		DHH00031B73v400058	-4.91307	1.9607e-07	205.898	153.05		5.23865	5.49414		DNA transposon, helitron	Group I
		DHH00032B73v400012	-3.69659	0.0128382	52.7944	34.7841		0	5.49414		DNA transposon, helitron	Group I
		DHH00032B73v400014	-3.33735	0.0310589	52.7944	13.9136		2.61932	2.74707		DNA transposon, helitron	Group I
		DHH00032B73v400017	-2.82119	0.0196871	42.2355	62.6113		10.4773	2.74707		DNA transposon, helitron	Group I
		DHH00032B73v400020	-4.36061	4.33201e-07	168.942	187.834		10.4773	5.49414		DNA transposon, helitron	Group I
		DHH00032B73v400023	-5.44744	0.0257122	58.0738	0		0	0		DNA transposon, helitron	Group I
		DHH00032B73v400025	-2.98519	0.0324668	84.4711	13.9136		2.61932	8.24121		DNA transposon, helitron	Group I
		DHH00032B73v400034	-4.9511	0.0451124	5.27944	27.8272		0	0		DNA transposon, helitron	Group I
		DHH00032B73v400041	-2.84127	0.0409228	31.6766	34.7841		5.23865	2.74707		DNA transposon, helitron	Group I
		DHH00032B73v400044	-5.40874	0.0244509	5.27944	41.7409		0	0		DNA transposon, helitron	Group I
		DHH00032B73v400045	-3.09566	0.0249514	63.3533	41.7409		10.4773	0		DNA transposon, helitron	Group I
		DHH00032B73v400056	-6.92695	0.00133905	58.0738	69.5681		0	0		DNA transposon, helitron	Group I
		DHH00033B73v400001	-3.03716	0.0133344	63.3533	34.7841		5.23865	5.49414		DNA transposon, helitron	Group I
		DHH00033B73v400008	-3.11946	0.0221921	58.0738	48.6977		10.4773	0		DNA transposon, helitron	Group I
		DHH00033B73v400022	-5.00376	0.0458941	42.2355	0		0	0		DNA transposon, helitron	Group I
		DHH00033B73v400029	-2.29004	0.0083752	100.309	76.5249		18.3353	16.4824		DNA transposon, helitron	Group I
		DHH00033B73v400060	-5.19755	0.031658	15.8383	20.8704		0	0		DNA transposon, helitron	Group I
		DHH00033B73v400062	-4.90103	0.0471369	15.8383	13.9136		0	0		DNA transposon, helitron	Group I
		DHH00034B73v400045	-2.3618	0.0403465	47.515	41.7409		7.85797	8.24121		DNA transposon, helitron	Group I
		DHH00034B73v400052	-5.13494	0.0346516	21.1178	13.9136		0	0		DNA transposon, helitron	Group I
		DHH00035B73v400003	-3.0851	0.00521987	68.6327	55.6545		7.85797	5.49414		DNA transposon, helitron	Group I
		DHH00035B73v400036	-5.5312	0.0202757	42.2355	6.95681		0	0		DNA transposon, helitron	Group I
		DHH00036B73v400028	-5.223	0.0308273	10.5589	27.8272		0	0		DNA transposon, helitron	Group I
		DHH00038B73v400015	-6.66121	0.00253537	26.3972	83.4817		0	0		DNA transposon, helitron	Group I
		DHH00039B73v400032	-5.43277	0.0225267	15.8383	27.8272		0	0		DNA transposon, helitron	Group I
		DHH00040B73v400005	-2.45224	0.0465314	89.7505	20.8704		13.0966	5.49414		DNA transposon, helitron	Group I
		DHH00040B73v400022	-5.01935	0.0411991	26.3972	6.95681		0	0		DNA transposon, helitron	Group I
		DHH00041B73v400015	-5.78467	0.0133341	10.5589	48.6977		0	0		DNA transposon, helitron	Group I
		DHH00041B73v400018	-5.13494	0.0346516	21.1178	13.9136		0	0		DNA transposon, helitron	Group I
		DHH00041B73v400028	-5.62781	0.0167139	15.8383	34.7841		0	0		DNA transposon, helitron	Group I
		DHH00042B73v400024	-3.87559	0.0288825	15.8383	41.7409		2.61932	0		DNA transposon, helitron	Group I
		DHH00042B73v400029	-5.93988	0.0100583	15.8383	48.6977		0	0		DNA transposon, helitron	Group I
		DHH00045B73v400016	-2.77009	0.0176416	58.0738	41.7409		7.85797	5.49414		DNA transposon, helitron	Group I
		DHH00045B73v400023	-3.89968	0.0256365	36.9561	20.8704		0	2.74707		DNA transposon, helitron	Group I
		DHH00047B73v400011	-6.3357	0.00470758	47.515	34.7841		0	0		DNA transposon, helitron	Group I
		DHH00050B73v400018	-2.7803	0.0215483	47.515	55.6545		2.61932	10.9883		DNA transposon, helitron	Group I
		DHH00056B73v400011	-4.16689	0.0145315	21.1178	48.6977		2.61932	0		DNA transposon, helitron	Group I
		DHH00059B73v400012	-4.7115	0.00281322	58.0738	41.7409		0	2.74707		DNA transposon, helitron	Group I
		DHH00061B73v400005	-2.86599	0.0252574	63.3533	132.179		23.5739	0		DNA transposon, helitron	Group I
		DHH00068B73v400004	-5.13494	0.0346516	21.1178	13.9136		0	0		DNA transposon, helitron	Group I
		DHH00068B73v400005	-2.38326	0.000410956	216.457	201.748		26.1932	52.1944		DNA transposon, helitron	Group I
		DHH00069B73v400002	-5.01935	0.0411991	26.3972	6.95681		0	0		DNA transposon, helitron	Group I
		DHH00069B73v400008	-2.60901	0.0270535	116.148	41.7409		20.9546	2.74707		DNA transposon, helitron	Group I
		DHH00069B73v400012	-5.38384	0.0251239	36.9561	6.95681		0	0		DNA transposon, helitron	Group I
		DHH00071B73v400005	-2.98227	0.0456728	42.2355	34.7841		0	8.24121		DNA transposon, helitron	Group I
		DHH00074B73v400007	-4.9511	0.0451124	5.27944	27.8272		0	0		DNA transposon, helitron	Group I
		DHH00075B73v400010	-4.41284	9.22418e-06	142.545	111.309		5.23865	5.49414		DNA transposon, helitron	Group I
		DHH00076B73v400003	-3.19055	1.30857e-06	432.914	368.711		62.8638	21.9766		DNA transposon, helitron	Group I
		DHH00076B73v400006	-3.40942	0.00341179	58.0738	69.5681		7.85797	2.74707		DNA transposon, helitron	Group I
		DHH00076B73v400008	-3.61941	0.00035363	89.7505	90.4386		7.85797	5.49414		DNA transposon, helitron	Group I
		DHH00082B73v400007	-2.66317	0.0271883	31.6766	62.6113		7.85797	5.49414		DNA transposon, helitron	Group I
		DHH00082B73v400008	-4.90103	0.0471369	15.8383	13.9136		0	0		DNA transposon, helitron	Group I
		DHH00089B73v400005	-4.9511	0.0451124	5.27944	27.8272		0	0		DNA transposon, helitron	Group I
		DHH00090B73v400003	-6.54893	3.25284e-27	2771.71	3019.26		47.1478	10.9883		DNA transposon, helitron	Group I
		DHH00096B73v400005	-4.90103	0.0471369	15.8383	13.9136		0	0		DNA transposon, helitron	Group I
		DHH00097B73v400008	-4.90103	0.0471369	15.8383	13.9136		0	0		DNA transposon, helitron	Group I
		DHH00099B73v400004	-3.70609	0.0023779	58.0738	62.6113		5.23865	2.74707		DNA transposon, helitron	Group I
		DHH00101B73v400005	-2.63908	0.0318206	63.3533	27.8272		7.85797	5.49414		DNA transposon, helitron	Group I
		DHH00104B73v400005	-3.38921	0.0147558	52.7944	48.6977		0	8.24121		DNA transposon, helitron	Group I
		DHH00104B73v400006	-2.96173	0.0414053	68.6327	27.8272		10.4773	0		DNA transposon, helitron	Group I
		DHH00104B73v400008	-2.66032	0.0316274	52.7944	41.7409		2.61932	10.9883		DNA transposon, helitron	Group I
		DHH00105B73v400007	-4.2862	0.0102663	26.3972	48.6977		2.61932	0		DNA transposon, helitron	Group I
		DHH00120B73v400003	-4.90103	0.0471369	15.8383	13.9136		0	0		DNA transposon, helitron	Group I
		DHH00121B73v400004	-3.18159	0.0158236	42.2355	41.7409		5.23865	2.74707		DNA transposon, helitron	Group I
		DHH00124B73v400005	-2.79064	1.9066e-06	454.032	285.229		44.5285	60.4356		DNA transposon, helitron	Group I
		DHH00133B73v400002	-3.62816	0.0116518	52.7944	27.8272		2.61932	2.74707		DNA transposon, helitron	Group I
		DHH00135B73v400004	-5.32993	0.0263745	26.3972	13.9136		0	0		DNA transposon, helitron	Group I
		DHH00135B73v400005	-2.69747	0.0147573	58.0738	55.6545		5.23865	10.9883		DNA transposon, helitron	Group I
		DHH00148B73v400005	-2.58284	0.0325425	52.7944	34.7841		7.85797	5.49414		DNA transposon, helitron	Group I
		DHH00150B73v400005	-6.36405	0.00443084	42.2355	41.7409		0	0		DNA transposon, helitron	Group I
		DHH00156B73v400003	-4.2243	0.00220599	47.515	76.5249		5.23865	0		DNA transposon, helitron	Group I
		DHH00157B73v400002	-3.1369	0.000633478	89.7505	111.309		13.0966	8.24121		DNA transposon, helitron	Group I
		DHH00165B73v400001	-4.77142	0.00232001	42.2355	62.6113		0	2.74707		DNA transposon, helitron	Group I
		DHH00181B73v400002	-2.6381	0.016205	52.7944	55.6545		7.85797	8.24121		DNA transposon, helitron	Group I
		DHH00200B73v400003	-3.73167	0.000205865	110.868	83.4817		7.85797	5.49414		DNA transposon, helitron	Group I
		DHH00208B73v400001	-4.90103	0.0471369	15.8383	13.9136		0	0		DNA transposon, helitron	Group I
		DHH00216B73v400003	-5.18511	0.000547482	73.9122	62.6113		2.61932	0		DNA transposon, helitron	Group I
		DHH00219B73v400002	-3.75971	0.0339707	31.6766	20.8704		0	2.74707		DNA transposon, helitron	Group I
		DHH00240B73v400003	-2.45056	0.045714	42.2355	55.6545		2.61932	13.7354		DNA transposon, helitron	Group I
		DHH00247B73v400003	-5.99384	0.00930402	52.7944	13.9136		0	0		DNA transposon, helitron	Group I
		DHH00254B73v400001	-2.38263	0.0376979	42.2355	48.6977		7.85797	8.24121		DNA transposon, helitron	Group I
		DHH00257B73v400001	-3.95484	1.82871e-05	110.868	160.007		10.4773	5.49414		DNA transposon, helitron	Group I
		DHH00263B73v400002	-4.1519	0.0133441	5.27944	132.179		0	5.49414		DNA transposon, helitron	Group I
		DHH00266B73v400002	-3.31258	0.0256532	36.9561	27.8272		2.61932	2.74707		DNA transposon, helitron	Group I
		DHH00267B73v400003	-3.45322	0.00140951	52.7944	111.309		5.23865	8.24121		DNA transposon, helitron	Group I
		DHH00268B73v400002	-3.05942	0.00348909	63.3533	83.4817		5.23865	10.9883		DNA transposon, helitron	Group I
		DHH00268B73v400003	-4.53422	0.0050627	52.7944	34.7841		2.61932	0		DNA transposon, helitron	Group I
		DHH00278B73v400002	-2.35733	0.000581437	163.663	160.007		34.0512	27.4707		DNA transposon, helitron	Group I
		DHH00287B73v400001	-5.16979	0.0372681	47.515	0		0	0		DNA transposon, helitron	Group I
		DHH00290B73v400003	-3.94475	0.0221671	31.6766	27.8272		0	2.74707		DNA transposon, helitron	Group I
		DHH00296B73v400003	-3.42115	0.00105513	73.9122	83.4817		7.85797	5.49414		DNA transposon, helitron	Group I
		DHH00303B73v400003	-3.57567	0.00796601	52.7944	62.6113		0	8.24121		DNA transposon, helitron	Group I
		DHH00304B73v400001	-5.19755	0.031658	15.8383	20.8704		0	0		DNA transposon, helitron	Group I
		DHH00305B73v400002	-5.21545	0.0317728	31.6766	6.95681		0	0		DNA transposon, helitron	Group I
		DHH00306B73v400003	-4.13076	0.0144851	26.3972	41.7409		0	2.74707		DNA transposon, helitron	Group I
		DHH00309B73v400001	-3.29569	0.0222223	31.6766	62.6113		7.85797	0		DNA transposon, helitron	Group I
		DHH00322B73v400001	-1.89962	0.000150232	459.311	396.538		133.585	93.4004		DNA transposon, helitron	Group I
		DHH00333B73v400002	-2.8872	0.0416867	47.515	20.8704		5.23865	2.74707		DNA transposon, helitron	Group I
		DHH00335B73v400002	-4.58761	0.00412388	36.9561	55.6545		0	2.74707		DNA transposon, helitron	Group I
		DHH00338B73v400002	-5.39625	0.0237194	21.1178	20.8704		0	0		DNA transposon, helitron	Group I
		DHH00344B73v400001	-2.25228	0.0129481	89.7505	69.5681		18.3353	13.7354		DNA transposon, helitron	Group I
		DHH00352B73v400001	-3.36849	0.0112823	68.6327	27.8272		2.61932	5.49414		DNA transposon, helitron	Group I
		DHH00352B73v400002	-1.87536	0.00476376	158.383	153.05		36.6705	46.7002		DNA transposon, helitron	Group I
		DHH00355B73v400001	-3.2695	0.000483662	89.7505	104.352		10.4773	8.24121		DNA transposon, helitron	Group I
		DHH00378B73v400002	-5.78423	0.0128498	21.1178	34.7841		0	0		DNA transposon, helitron	Group I
		DHH00379B73v400002	-5.223	0.0308273	10.5589	27.8272		0	0		DNA transposon, helitron	Group I
		DHH00385B73v400001	-3.34247	0.0335845	26.3972	41.7409		5.23865	0		DNA transposon, helitron	Group I
		DHH00385B73v400002	-2.65844	0.0320434	89.7505	20.8704		10.4773	5.49414		DNA transposon, helitron	Group I
		DHH00397B73v400002	-6.6659	0.00240396	63.3533	41.7409		0	0		DNA transposon, helitron	Group I
		DHH00399B73v400002	-6.246	0.0055873	42.2355	34.7841		0	0		DNA transposon, helitron	Group I
		DHH00405B73v400001	-6.2978	0.00512762	52.7944	27.8272		0	0		DNA transposon, helitron	Group I
		DHH00413B73v400002	-4.10586	0.0150215	31.6766	34.7841		0	2.74707		DNA transposon, helitron	Group I
		DHH00423B73v400002	-3.20318	0.0150173	36.9561	48.6977		5.23865	2.74707		DNA transposon, helitron	Group I
		DHH00431B73v400001	-2.92872	0.00984953	63.3533	48.6977		5.23865	8.24121		DNA transposon, helitron	Group I
		DHH00443B73v400001	-4.95498	0.0440803	10.5589	20.8704		0	0		DNA transposon, helitron	Group I
		DHH00445B73v400002	-4.17511	0.015873	15.8383	55.6545		2.61932	0		DNA transposon, helitron	Group I
		DHH00495B73v400001	-4.0002	0.0204226	21.1178	41.7409		0	2.74707		DNA transposon, helitron	Group I
		DHH00500B73v400001	-5.31637	0.0307473	52.7944	0		0	0		DNA transposon, helitron	Group I
		DHH00508B73v400001	-3.31258	0.0256532	36.9561	27.8272		2.61932	2.74707		DNA transposon, helitron	Group I
		DHH00518B73v400002	-4.95498	0.0440803	10.5589	20.8704		0	0		DNA transposon, helitron	Group I
		DHH00521B73v400001	-4.95498	0.0440803	10.5589	20.8704		0	0		DNA transposon, helitron	Group I
		DHH00535B73v400001	-2.56943	0.0144823	63.3533	55.6545		10.4773	8.24121		DNA transposon, helitron	Group I
		DHH00539B73v400002	-5.32993	0.0263745	26.3972	13.9136		0	0		DNA transposon, helitron	Group I
		DHH00573B73v400001	-4.90103	0.0471369	15.8383	13.9136		0	0		DNA transposon, helitron	Group I
		DHH00575B73v400001	-5.77978	0.0138567	52.7944	6.95681		0	0		DNA transposon, helitron	Group I
		DHH00629B73v400001	-4.11979	0.000235916	163.663	97.3954		13.0966	0		DNA transposon, helitron	Group I
		DHH00635B73v400001	-3.18779	0.0344413	31.6766	27.8272		2.61932	2.74707		DNA transposon, helitron	Group I
		DHH00638B73v400001	-2.60771	0.0491812	31.6766	41.7409		7.85797	2.74707		DNA transposon, helitron	Group I
		DHH00640B73v400001	-5.93703	0.00993349	21.1178	41.7409		0	0		DNA transposon, helitron	Group I
		DHH00653B73v400001	-3.81418	1.63367e-06	205.898	153.05		10.4773	13.7354		DNA transposon, helitron	Group I
		DHH00654B73v400001	-3.89968	0.0256365	36.9561	20.8704		0	2.74707		DNA transposon, helitron	Group I
		DHH00659B73v400001	-5.79444	0.0128031	15.8383	41.7409		0	0		DNA transposon, helitron	Group I
		DHH00662B73v400001	-3.65794	3.78048e-09	295.649	333.927		26.1932	21.9766		DNA transposon, helitron	Group I
		DHH00678B73v400001	-3.06145	0.00765751	100.309	48.6977		2.61932	13.7354		DNA transposon, helitron	Group I
		DHH00696B73v400001	-2.62048	0.0273198	42.2355	48.6977		5.23865	8.24121		DNA transposon, helitron	Group I
		DHH00698B73v400001	-2.38883	0.0213275	63.3533	55.6545		13.0966	8.24121		DNA transposon, helitron	Group I
		DHH00701B73v400001	-4.65817	2.12601e-05	89.7505	146.093		2.61932	5.49414		DNA transposon, helitron	Group I
		DHH00733B73v400001	-5.01935	0.0411991	26.3972	6.95681		0	0		DNA transposon, helitron	Group I
		DHH00737B73v400001	-3.22979	0.00456115	84.4711	55.6545		2.61932	10.9883		DNA transposon, helitron	Group I
		DHH00792B73v400001	-3.64564	0.042012	21.1178	27.8272		0	2.74707		DNA transposon, helitron	Group I
		DHH00799B73v400001	-2.82256	0.0101654	73.9122	48.6977		10.4773	5.49414		DNA transposon, helitron	Group I
		DHH00802B73v400001	-2.64204	0.0339867	36.9561	55.6545		10.4773	2.74707		DNA transposon, helitron	Group I
		DHH00805B73v400001	-5.93703	0.00993349	21.1178	41.7409		0	0		DNA transposon, helitron	Group I
		DHH00806B73v400001	-3.07393	0.0217071	36.9561	41.7409		2.61932	5.49414		DNA transposon, helitron	Group I
		DHH00821B73v400001	-2.70963	0.00823045	68.6327	62.6113		10.4773	8.24121		DNA transposon, helitron	Group I
		DHH00823B73v400001	-3.31283	0.00600373	84.4711	34.7841		5.23865	5.49414		DNA transposon, helitron	Group I
		DHH00826B73v400001	-3.15008	5.94107e-05	168.942	153.05		23.5739	10.9883		DNA transposon, helitron	Group I
		DHH00828B73v400001	-2.62048	0.0273198	42.2355	48.6977		5.23865	8.24121		DNA transposon, helitron	Group I
		DHH00829B73v400001	-2.5454	0.022508	52.7944	48.6977		7.85797	8.24121		DNA transposon, helitron	Group I
		DHH00835B73v400001	-3.56495	0.0182664	36.9561	41.7409		5.23865	0		DNA transposon, helitron	Group I
		DHH00847B73v400001	-4.95498	0.0440803	10.5589	20.8704		0	0		DNA transposon, helitron	Group I
		DHH00849B73v400001	-5.19755	0.031658	15.8383	20.8704		0	0		DNA transposon, helitron	Group I
		DHH00859B73v400001	-4.90103	0.0471369	15.8383	13.9136		0	0		DNA transposon, helitron	Group I
		DHH00860B73v400001	-2.3949	0.0115646	79.1916	69.5681		10.4773	16.4824		DNA transposon, helitron	Group I
		DHH00868B73v400001	-1.68271	0.000666719	422.355	382.625		144.063	104.389		DNA transposon, helitron	Group I
		DHH00890B73v400001	-3.83482	0.0288311	21.1178	34.7841		0	2.74707		DNA transposon, helitron	Group I
		DHH00903B73v400001	-4.90103	0.0471369	15.8383	13.9136		0	0		DNA transposon, helitron	Group I
		DHH00917B73v400001	-3.95961	0.00107114	95.0299	48.6977		5.23865	2.74707		DNA transposon, helitron	Group I
		DHH00920B73v400001	-3.65612	0.00339662	42.2355	76.5249		2.61932	5.49414		DNA transposon, helitron	Group I
		DHH00923B73v400001	-5.19755	0.031658	15.8383	20.8704		0	0		DNA transposon, helitron	Group I
		DHH00956B73v400001	-3.87132	0.00127736	79.1916	55.6545		5.23865	2.74707		DNA transposon, helitron	Group I
		DHH00984B73v400001	-3.0778	0.00659843	42.2355	83.4817		7.85797	5.49414		DNA transposon, helitron	Group I
		DHH00988B73v400001	-4.02597	0.0196999	42.2355	20.8704		0	2.74707		DNA transposon, helitron	Group I
		DHH00989B73v400001	-5.60709	0.0171244	21.1178	27.8272		0	0		DNA transposon, helitron	Group I
		DHH00997B73v400001	-5.74263	1.01379e-11	311.487	480.02		10.4773	2.74707		DNA transposon, helitron	Group I
		DHH00999B73v400001	-3.08047	0.0450381	21.1178	34.7841		2.61932	2.74707		DNA transposon, helitron	Group I
		DHH01005B73v400001	-3.22963	0.00690773	58.0738	55.6545		2.61932	8.24121		DNA transposon, helitron	Group I
		DHH01013B73v400001	-3.05924	0.0231155	42.2355	34.7841		5.23865	2.74707		DNA transposon, helitron	Group I
		DHH01024B73v400001	-5.32993	0.0263745	26.3972	13.9136		0	0		DNA transposon, helitron	Group I
		DHH01044B73v400001	-3.96506	0.0216641	31.6766	27.8272		2.61932	0		DNA transposon, helitron	Group I
		DHH01046B73v400001	-2.68221	0.0290056	47.515	48.6977		2.61932	10.9883		DNA transposon, helitron	Group I
		DHH01059B73v400001	-5.49695	0.0206272	31.6766	13.9136		0	0		DNA transposon, helitron	Group I
		DHH01082B73v400001	-3.33563	0.0109449	58.0738	69.5681		0	10.9883		DNA transposon, helitron	Group I
		DHH01084B73v400001	-2.92179	0.00243379	89.7505	104.352		18.3353	5.49414		DNA transposon, helitron	Group I
		DHH01086B73v400001	-4.05865	0.00125135	63.3533	97.3954		0	8.24121		DNA transposon, helitron	Group I
		DHH01096B73v400001	-5.56498	0.0183319	26.3972	20.8704		0	0		DNA transposon, helitron	Group I
		DHH01111B73v400001	-5.094	0.000792325	52.7944	76.5249		2.61932	0		DNA transposon, helitron	Group I
		DHH01121B73v400001	-2.64043	0.0179638	52.7944	55.6545		10.4773	5.49414		DNA transposon, helitron	Group I
		DHH01158B73v400001	-4.14703	0.014874	21.1178	48.6977		0	2.74707		DNA transposon, helitron	Group I
		DHH01164B73v400001	-3.60287	0.0459232	26.3972	20.8704		0	2.74707		DNA transposon, helitron	Group I
		DHH01175B73v400001	-4.81151	0.00198339	58.0738	48.6977		0	2.74707		DNA transposon, helitron	Group I
		DHH01176B73v400001	-3.15913	1.21674e-05	385.399	187.834		20.9546	41.2061		DNA transposon, helitron	Group I
		DHH01199B73v400001	-5.38384	0.0251239	36.9561	6.95681		0	0		DNA transposon, helitron	Group I
		DHH01212B73v400001	-4.18066	0.00196383	36.9561	83.4817		2.61932	2.74707		DNA transposon, helitron	Group I
		DHH01215B73v400001	-3.09723	0.00135255	95.0299	76.5249		10.4773	8.24121		DNA transposon, helitron	Group I
		DHH01221B73v400001	-5.56498	0.0183319	26.3972	20.8704		0	0		DNA transposon, helitron	Group I
		DHH01223B73v400001	-3.15787	0.000248997	110.868	166.963		20.9546	8.24121		DNA transposon, helitron	Group I
		DHH01237B73v400001	-4.90103	0.0471369	15.8383	13.9136		0	0		DNA transposon, helitron	Group I
		DHH01241B73v400001	-2.41835	0.000556466	137.265	187.834		31.4319	27.4707		DNA transposon, helitron	Group I
		DHH01266B73v400001	-3.92088	0.025033	36.9561	20.8704		2.61932	0		DNA transposon, helitron	Group I
		DHH01300B73v400001	-5.60709	0.0171244	21.1178	27.8272		0	0		DNA transposon, helitron	Group I
		DHH01303B73v400001	-1.92436	0.0491175	95.0299	41.7409		18.3353	16.4824		DNA transposon, helitron	Group I
		DHH01371B73v400001	-5.44141	0.0225733	10.5589	34.7841		0	0		DNA transposon, helitron	Group I
		DHH01381B73v400001	-2.54614	0.0357273	42.2355	62.6113		2.61932	13.7354		DNA transposon, helitron	Group I
		DHH01383B73v400001	-2.6071	0.00408187	95.0299	76.5249		13.0966	13.7354		DNA transposon, helitron	Group I
		DHH01394B73v400001	-2.33764	0.000214002	232.295	236.532		57.6251	32.9649		DNA transposon, helitron	Group I
		DHH01420B73v400001	-1.47064	0.0285413	422.355	486.977		75.9604	247.236		DNA transposon, helitron	Group I
		DHH01429B73v400001	-3.78191	0.0101905	58.0738	34.7841		0	5.49414		DNA transposon, helitron	Group I
		DHH01431B73v400001	-3.01016	0.0422814	36.9561	41.7409		0	8.24121		DNA transposon, helitron	Group I
		DHH01476B73v400001	-3.69606	0.0405051	15.8383	34.7841		2.61932	0		DNA transposon, helitron	Group I
		DHH01478B73v400001	-4.39775	3.52967e-07	200.619	166.963		5.23865	10.9883		DNA transposon, helitron	Group I
		DHH01507B73v400001	-3.53392	1.05147e-07	269.251	340.884		34.0512	16.4824		DNA transposon, helitron	Group I
		DHH01515B73v400001	-2.25521	0.00289576	105.589	146.093		26.1932	24.7236		DNA transposon, helitron	Group I
		DHH01529B73v400001	-2.68342	0.0229203	52.7944	41.7409		5.23865	8.24121		DNA transposon, helitron	Group I
		DHH01538B73v400001	-2.95801	0.016685	58.0738	34.7841		5.23865	5.49414		DNA transposon, helitron	Group I
		DHH01541B73v400001	-6.209	0.00605048	47.515	27.8272		0	0		DNA transposon, helitron	Group I
		DHH01553B73v400001	-3.8039	0.0301718	26.3972	27.8272		0	2.74707		DNA transposon, helitron	Group I
		DHH01558B73v400001	-3.88367	0.00451165	47.515	48.6977		2.61932	2.74707		DNA transposon, helitron	Group I
		DHH01585B73v400001	-4.13076	0.0144851	26.3972	41.7409		0	2.74707		DNA transposon, helitron	Group I
		DHH01588B73v400001	-2.81146	0.0472674	31.6766	76.5249		13.0966	0		DNA transposon, helitron	Group I
		DHH01610B73v400001	-5.223	0.0308273	10.5589	27.8272		0	0		DNA transposon, helitron	Group I
		DHH01611B73v400001	-3.22137	0.0151267	31.6766	55.6545		5.23865	2.74707		DNA transposon, helitron	Group I
		DHH01613B73v400001	-2.11853	7.4575e-10	27685.4	24585.4		6765.71	5202.95		DNA transposon, helitron	Group I
		DHH01621B73v400001	-3.78158	0.0331694	31.6766	20.8704		2.61932	0		DNA transposon, helitron	Group I
		DHH01624B73v400001	-3.94475	0.0221671	31.6766	27.8272		0	2.74707		DNA transposon, helitron	Group I
		DHH01631B73v400001	-5.20143	0.0325808	5.27944	34.7841		0	0		DNA transposon, helitron	Group I
		DHH01634B73v400001	-3.2276	0.00727852	63.3533	48.6977		7.85797	2.74707		DNA transposon, helitron	Group I
		DHH01648B73v400001	-5.21545	0.0317728	31.6766	6.95681		0	0		DNA transposon, helitron	Group I
		DHH01710B73v400001	-4.59763	0.000416046	68.6327	90.4386		5.23865	0		DNA transposon, helitron	Group I
		DHH01760B73v400001	-5.32993	0.0263745	26.3972	13.9136		0	0		DNA transposon, helitron	Group I
		DHH01774B73v400001	-5.49695	0.0206272	31.6766	13.9136		0	0		DNA transposon, helitron	Group I
		DHH01784B73v400001	-4.61847	0.00403312	58.0738	34.7841		2.61932	0		DNA transposon, helitron	Group I
		DHH01792B73v400001	-5.32993	0.0263745	26.3972	13.9136		0	0		DNA transposon, helitron	Group I
		DHH01794B73v400001	-5.75701	0.0133947	26.3972	27.8272		0	0		DNA transposon, helitron	Group I
		DHH01799B73v400001	-5.21545	0.0317728	31.6766	6.95681		0	0		DNA transposon, helitron	Group I
		DHH01809B73v400001	-2.70305	0.00706538	79.1916	90.4386		5.23865	19.2295		DNA transposon, helitron	Group I
		DHH01810B73v400001	-2.71428	0.0378804	31.6766	48.6977		2.61932	8.24121		DNA transposon, helitron	Group I
		DHH01812B73v400001	-5.44141	0.0225733	10.5589	34.7841		0	0		DNA transposon, helitron	Group I
		DHH01821B73v400001	-5.32993	0.0263745	26.3972	13.9136		0	0		DNA transposon, helitron	Group I
		DHH01845B73v400001	-2.40976	0.0119998	68.6327	111.309		23.5739	8.24121		DNA transposon, helitron	Group I
		DHH01857B73v400001	-4.56307	0.00445336	47.515	41.7409		2.61932	0		DNA transposon, helitron	Group I
		DHH01901B73v400001	-4.95498	0.0440803	10.5589	20.8704		0	0		DNA transposon, helitron	Group I
		DHH01914B73v400001	-3.85608	0.0281572	21.1178	34.7841		2.61932	0		DNA transposon, helitron	Group I
		DHH01937B73v400001	-4.95498	0.0440803	10.5589	20.8704		0	0		DNA transposon, helitron	Group I
		DHH01941B73v400001	-3.8408	0.00964034	137.265	6.95681		2.61932	5.49414		DNA transposon, helitron	Group I
		DHH01958B73v400001	-2.0538	0.000833138	258.693	194.791		44.5285	63.1826		DNA transposon, helitron	Group I
		DHH01980B73v400001	-4.12872	0.0029137	52.7944	62.6113		5.23865	0		DNA transposon, helitron	Group I
		DHH01987B73v400001	-3.83482	0.0288311	21.1178	34.7841		0	2.74707		DNA transposon, helitron	Group I
		DHH01997B73v400001	-3.6338	0.0146283	42.2355	41.7409		0	5.49414		DNA transposon, helitron	Group I
		DHH02006B73v400001	-5.44141	0.0225733	10.5589	34.7841		0	0		DNA transposon, helitron	Group I
		DHH02021B73v400001	-2.4415	0.00606724	126.707	69.5681		20.9546	13.7354		DNA transposon, helitron	Group I
		DHH02024B73v400001	-4.22215	0.0112006	36.9561	34.7841		0	2.74707		DNA transposon, helitron	Group I
		DHH02025B73v400001	-2.86651	0.039579	26.3972	41.7409		5.23865	2.74707		DNA transposon, helitron	Group I
		DHH02049B73v400001	-4.70479	0.00305111	36.9561	62.6113		2.61932	0		DNA transposon, helitron	Group I
		DHH02063B73v400001	-2.89312	0.00146883	79.1916	111.309		13.0966	10.9883		DNA transposon, helitron	Group I
		DHH02087B73v400001	-4.28195	0.000145035	89.7505	90.4386		2.61932	5.49414		DNA transposon, helitron	Group I
		DHH02092B73v400001	-2.31932	0.0251218	58.0738	55.6545		10.4773	10.9883		DNA transposon, helitron	Group I
		DHH02105B73v400001	-4.49351	0.00560992	31.6766	55.6545		0	2.74707		DNA transposon, helitron	Group I
		DHH02106B73v400001	-5.77225	0.0134295	42.2355	13.9136		0	0		DNA transposon, helitron	Group I
		DHH02133B73v400001	-3.4265	0.0194244	42.2355	27.8272		2.61932	2.74707		DNA transposon, helitron	Group I
		DHH02139B73v400001	-5.44141	0.0225733	10.5589	34.7841		0	0		DNA transposon, helitron	Group I
		DHH02153B73v400001	-3.69813	0.0414388	36.9561	13.9136		0	2.74707		DNA transposon, helitron	Group I
		DHH02194B73v400001	-3.85333	0.00937185	15.8383	83.4817		2.61932	2.74707		DNA transposon, helitron	Group I
		DHH02237B73v400001	-5.40874	0.0244509	5.27944	41.7409		0	0		DNA transposon, helitron	Group I
		DHH02240B73v400001	-3.35732	0.00426976	184.78	27.8272		13.0966	5.49414		DNA transposon, helitron	Group I
		DHH02241B73v400001	-5.01935	0.0411991	26.3972	6.95681		0	0		DNA transposon, helitron	Group I
		DHH02245B73v400001	-3.68517	0.0444654	10.5589	41.7409		0	2.74707		DNA transposon, helitron	Group I
		DHH02252B73v400001	-3.6338	0.0146283	42.2355	41.7409		0	5.49414		DNA transposon, helitron	Group I
		DHH02264B73v400001	-5.39625	0.0237194	21.1178	20.8704		0	0		DNA transposon, helitron	Group I
		DHH02271B73v400001	-3.10958	0.00119831	89.7505	83.4817		10.4773	8.24121		DNA transposon, helitron	Group I
		DHH02275B73v400001	-4.95498	0.0440803	10.5589	20.8704		0	0		DNA transposon, helitron	Group I
		DHH02278B73v400001	-4.95498	0.0440803	10.5589	20.8704		0	0		DNA transposon, helitron	Group I
		DHH02292B73v400001	-5.223	0.0308273	10.5589	27.8272		0	0		DNA transposon, helitron	Group I
		DHH02307B73v400001	-4.01238	0.0216899	15.8383	48.6977		0	2.74707		DNA transposon, helitron	Group I
		DHH02310B73v400001	-2.35685	0.000162864	232.295	187.834		39.2898	41.2061		DNA transposon, helitron	Group I
		DHH02314B73v400001	-1.80903	0.0015535	216.457	250.445		70.7217	60.4356		DNA transposon, helitron	Group I
		DHH02316B73v400001	-3.75971	0.0339707	31.6766	20.8704		0	2.74707		DNA transposon, helitron	Group I
		DHH02345B73v400001	-5.62557	0.017114	10.5589	41.7409		0	0		DNA transposon, helitron	Group I
		DHH02346B73v400001	-5.64285	0.0164924	36.9561	13.9136		0	0		DNA transposon, helitron	Group I
		DHH02352B73v400001	-5.49695	0.0206272	31.6766	13.9136		0	0		DNA transposon, helitron	Group I
		DHH02356B73v400001	-4.9511	0.0451124	5.27944	27.8272		0	0		DNA transposon, helitron	Group I
		DHH02400B73v400001	-5.49695	0.0206272	31.6766	13.9136		0	0		DNA transposon, helitron	Group I
		DHH02404B73v400001	-3.20636	0.0476134	42.2355	20.8704		0	5.49414		DNA transposon, helitron	Group I
		DHH02449B73v400001	-2.94099	0.00160626	211.178	69.5681		23.5739	10.9883		DNA transposon, helitron	Group I
		DHH02469B73v400001	-5.88873	0.0107143	31.6766	27.8272		0	0		DNA transposon, helitron	Group I
		DHH02480B73v400001	-3.81699	0.00591732	36.9561	55.6545		2.61932	2.74707		DNA transposon, helitron	Group I
		DHH02516B73v400001	-3.72525	0.0155706	21.1178	69.5681		5.23865	0		DNA transposon, helitron	Group I
		DHH02551B73v400001	-4.26698	0.0102973	31.6766	41.7409		2.61932	0		DNA transposon, helitron	Group I
		DHH02552B73v400001	-6.29946	0.00511354	26.3972	55.6545		0	0		DNA transposon, helitron	Group I
		DHH02569B73v400001	-2.9856	0.0162708	47.515	48.6977		2.61932	8.24121		DNA transposon, helitron	Group I
		DHH02647B73v400001	-3.60455	0.000672758	84.4711	97.3954		2.61932	10.9883		DNA transposon, helitron	Group I
		DHH02650B73v400001	-6.35937	0.00499854	10.5589	83.4817		0	0		DNA transposon, helitron	Group I
		DHH02654B73v400001	-4.40937	0.00762921	26.3972	55.6545		2.61932	0		DNA transposon, helitron	Group I
		DHH02655B73v400001	-2.26468	0.000751753	190.06	166.963		28.8126	43.9531		DNA transposon, helitron	Group I
		DHH02661B73v400001	-2.6863	0.0402019	42.2355	34.7841		7.85797	2.74707		DNA transposon, helitron	Group I
		DHH02664B73v400001	-2.12184	0.0419347	42.2355	69.5681		13.0966	10.9883		DNA transposon, helitron	Group I
		DHH02667B73v400001	-2.26873	0.00855151	84.4711	90.4386		18.3353	16.4824		DNA transposon, helitron	Group I
		DHH02671B73v400001	-2.86307	0.00434667	63.3533	83.4817		10.4773	8.24121		DNA transposon, helitron	Group I
		DHH02673B73v400001	-4.90103	0.0471369	15.8383	13.9136		0	0		DNA transposon, helitron	Group I
		DHH02683B73v400001	-2.75453	0.031971	52.7944	27.8272		5.23865	5.49414		DNA transposon, helitron	Group I
		DHH02689B73v400001	-4.56307	0.00445336	47.515	41.7409		2.61932	0		DNA transposon, helitron	Group I
		DTA_10_143568073_143568789	-2.79921	0.0460814	36.9561	27.8272		2.61932	5.49414		DNA transposon, TIR	Group I
		DTA_10_145592671_145593418	-2.99229	0.00161431	105.589	76.5249		7.85797	13.7354		DNA transposon, TIR	Group I
		DTA_10_147123531_147125002	-3.17555	0.00865906	47.515	62.6113		2.61932	8.24121		DNA transposon, TIR	Group I
		DTA_10_90385960_90386402	-3.34247	0.0335845	26.3972	41.7409		5.23865	0		DNA transposon, TIR	Group I
		DTA_10_90555232_90556155	-3.55486	8.27804e-05	131.986	104.352		7.85797	10.9883		DNA transposon, TIR	Group I
		DTA_1_15322104_15322847	-4.34632	0.00833462	42.2355	34.7841		2.61932	0		DNA transposon, TIR	Group I
		DTA_1_180440065_180440522	-5.95769	0.00962879	42.2355	20.8704		0	0		DNA transposon, TIR	Group I
		DTA_1_192362197_192362770	-5.32993	0.0263745	26.3972	13.9136		0	0		DNA transposon, TIR	Group I
		DTA_1_200056252_200057586	-5.44141	0.0225733	10.5589	34.7841		0	0		DNA transposon, TIR	Group I
		DTA_1_226377345_226377533	-5.19755	0.031658	15.8383	20.8704		0	0		DNA transposon, TIR	Group I
		DTA_1_253729851_253730602	-3.45582	0.00217431	68.6327	62.6113		5.23865	5.49414		DNA transposon, TIR	Group I
		DTA_1_263019754_263021884	-3.05924	0.0231155	42.2355	34.7841		5.23865	2.74707		DNA transposon, TIR	Group I
		DTA_1_294254465_294254884	-4.9511	0.0451124	5.27944	27.8272		0	0		DNA transposon, TIR	Group I
		DTA_1_294897991_294900912	-4.70479	0.00305111	36.9561	62.6113		2.61932	0		DNA transposon, TIR	Group I
		DTA_1_35298619_35299191	-4.90103	0.0471369	15.8383	13.9136		0	0		DNA transposon, TIR	Group I
		DTA_1_40116224_40116610	-2.82994	0.041849	31.6766	34.7841		2.61932	5.49414		DNA transposon, TIR	Group I
		DTA_1_44920197_44920822	-5.00376	0.0458941	42.2355	0		0	0		DNA transposon, TIR	Group I
		DTA_1_62727642_62728581	-3.69813	0.0414388	36.9561	13.9136		0	2.74707		DNA transposon, TIR	Group I
		DTA_1_76597702_76602592	-3.48583	0.0107498	52.7944	55.6545		0	8.24121		DNA transposon, TIR	Group I
		DTA_1_98384902_98389449	-4.13076	0.0144851	26.3972	41.7409		0	2.74707		DNA transposon, TIR	Group I
		DTA_2_10627143_10627625	-4.39874	0.00971873	15.8383	69.5681		0	2.74707		DNA transposon, TIR	Group I
		DTA_2_10778179_10778771	-4.02597	0.0196999	42.2355	20.8704		0	2.74707		DNA transposon, TIR	Group I
		DTA_2_135496473_135496707	-5.19755	0.031658	15.8383	20.8704		0	0		DNA transposon, TIR	Group I
		DTA_2_154448464_154449451	-4.10586	0.0150215	31.6766	34.7841		0	2.74707		DNA transposon, TIR	Group I
		DTA_2_17048190_17052300	-5.77978	0.0138567	52.7944	6.95681		0	0		DNA transposon, TIR	Group I
		DTA_2_186196521_186196827	-5.13494	0.0346516	21.1178	13.9136		0	0		DNA transposon, TIR	Group I
		DTA_2_193411603_193412782	-2.37009	0.0397303	31.6766	118.266		20.9546	5.49414		DNA transposon, TIR	Group I
		DTA_2_198375363_198376161	-3.11079	0.000345042	131.986	111.309		18.3353	8.24121		DNA transposon, TIR	Group I
		DTA_2_208891546_208892213	-3.78158	0.0331694	31.6766	20.8704		2.61932	0		DNA transposon, TIR	Group I
		DTA_2_224194141_224194504	-5.43277	0.0225267	15.8383	27.8272		0	0		DNA transposon, TIR	Group I
		DTA_2_239781643_239781826	-4.90103	0.0471369	15.8383	13.9136		0	0		DNA transposon, TIR	Group I
		DTA_2_39388179_39388899	-3.0525	0.0279958	63.3533	41.7409		0	10.9883		DNA transposon, TIR	Group I
		DTA_2_45344051_45344633	-4.90103	0.0471369	15.8383	13.9136		0	0		DNA transposon, TIR	Group I
		DTA_2_5667126_5669697	-4.22734	0.00127423	52.7944	69.5681		2.61932	2.74707		DNA transposon, TIR	Group I
		DTA_3_115241170_115242325	-3.58092	0.00639772	84.4711	27.8272		2.61932	5.49414		DNA transposon, TIR	Group I
		DTA_3_154684486_154684930	-3.69606	0.0405051	15.8383	34.7841		2.61932	0		DNA transposon, TIR	Group I
		DTA_3_170143343_170146848	-2.1997	0.0127587	116.148	76.5249		13.0966	27.4707		DNA transposon, TIR	Group I
		DTA_3_17518179_17518925	-3.20318	0.0150173	36.9561	48.6977		5.23865	2.74707		DNA transposon, TIR	Group I
		DTA_3_194224125_194224457	-3.62816	0.0116518	52.7944	27.8272		2.61932	2.74707		DNA transposon, TIR	Group I
		DTA_3_204231717_204232059	-7.61191	0.00024864	89.7505	125.223		0	0		DNA transposon, TIR	Group I
		DTA_3_215344545_215344904	-3.45806	0.017062	36.9561	34.7841		2.61932	2.74707		DNA transposon, TIR	Group I
		DTA_3_218258329_218259110	-4.90103	0.0471369	15.8383	13.9136		0	0		DNA transposon, TIR	Group I
		DTA_3_218345490_218348750	-3.66795	0.0410244	21.1178	27.8272		2.61932	0		DNA transposon, TIR	Group I
		DTA_3_41988147_41988681	-3.47163	0.0245396	47.515	27.8272		0	5.49414		DNA transposon, TIR	Group I
		DTA_3_45713957_45714190	-3.2188	0.031991	26.3972	34.7841		2.61932	2.74707		DNA transposon, TIR	Group I
		DTA_3_93523922_93524643	-3.97767	0.0205698	26.3972	34.7841		0	2.74707		DNA transposon, TIR	Group I
		DTA_4_101811929_101812430	-3.69813	0.0414388	36.9561	13.9136		0	2.74707		DNA transposon, TIR	Group I
		DTA_4_156140193_156141629	-6.246	0.0055873	42.2355	34.7841		0	0		DNA transposon, TIR	Group I
		DTA_4_161421522_161422407	-5.43277	0.0225267	15.8383	27.8272		0	0		DNA transposon, TIR	Group I
		DTA_4_165274107_165274850	-3.56781	0.00425408	47.515	62.6113		5.23865	2.74707		DNA transposon, TIR	Group I
		DTA_4_192861872_192862547	-4.90103	0.0471369	15.8383	13.9136		0	0		DNA transposon, TIR	Group I
		DTA_4_22932761_22933402	-2.33948	0.0375966	52.7944	48.6977		13.0966	5.49414		DNA transposon, TIR	Group I
		DTA_4_233593080_233593494	-3.70916	0.0433331	10.5589	41.7409		2.61932	0		DNA transposon, TIR	Group I
		DTA_4_245201167_245201364	-5.39625	0.0237194	21.1178	20.8704		0	0		DNA transposon, TIR	Group I
		DTA_4_29594115_29594539	-4.15943	0.00171935	47.515	69.5681		2.61932	2.74707		DNA transposon, TIR	Group I
		DTA_4_29627745_29628265	-4.18562	0.0162718	58.0738	13.9136		0	2.74707		DNA transposon, TIR	Group I
		DTA_4_35943400_35943916	-2.68342	0.0229203	52.7944	41.7409		5.23865	8.24121		DNA transposon, TIR	Group I
		DTA_4_87560559_87561302	-3.08911	0.0267027	58.0738	20.8704		5.23865	2.74707		DNA transposon, TIR	Group I
		DTA_5_10174569_10175382	-6.14802	0.00671363	36.9561	34.7841		0	0		DNA transposon, TIR	Group I
		DTA_5_13516647_13517057	-5.62557	0.017114	10.5589	41.7409		0	0		DNA transposon, TIR	Group I
		DTA_5_15340554_15348654	-3.28431	0.0367411	31.6766	34.7841		0	5.49414		DNA transposon, TIR	Group I
		DTA_5_157726974_157730936	-6.29946	0.00511354	26.3972	55.6545		0	0		DNA transposon, TIR	Group I
		DTA_5_163953967_163955038	-6.09025	0.00788383	58.0738	13.9136		0	0		DNA transposon, TIR	Group I
		DTA_5_17295855_17299914	-4.90103	0.0471369	15.8383	13.9136		0	0		DNA transposon, TIR	Group I
		DTA_5_185562973_185563340	-4.95498	0.0440803	10.5589	20.8704		0	0		DNA transposon, TIR	Group I
		DTA_5_205744841_205745654	-5.71164	0.0145181	31.6766	20.8704		0	0		DNA transposon, TIR	Group I
		DTA_5_220597215_220597945	-5.56498	0.0183319	26.3972	20.8704		0	0		DNA transposon, TIR	Group I
		DTA_5_41300099_41300256	-4.90103	0.0471369	15.8383	13.9136		0	0		DNA transposon, TIR	Group I
		DTA_5_63058694_63059051	-2.86651	0.039579	26.3972	41.7409		5.23865	2.74707		DNA transposon, TIR	Group I
		DTA_5_69420182_69420777	-3.76789	0.0101587	36.9561	55.6545		0	5.49414		DNA transposon, TIR	Group I
		DTA_5_73019340_73019529	-3.70916	0.0433331	10.5589	41.7409		2.61932	0		DNA transposon, TIR	Group I
		DTA_5_83926014_83927884	-3.99462	0.00509248	63.3533	41.7409		5.23865	0		DNA transposon, TIR	Group I
		DTA_6_105636387_105637353	-3.62556	0.0448392	26.3972	20.8704		2.61932	0		DNA transposon, TIR	Group I
		DTA_6_120873220_120873952	-5.79444	0.0128031	15.8383	41.7409		0	0		DNA transposon, TIR	Group I
		DTA_6_127177453_127177953	-4.9511	0.0451124	5.27944	27.8272		0	0		DNA transposon, TIR	Group I
		DTA_6_132137221_132137666	-5.75701	0.0133947	26.3972	27.8272		0	0		DNA transposon, TIR	Group I
		DTA_6_140458089_140458415	-4.0397	0.000583003	89.7505	62.6113		2.61932	5.49414		DNA transposon, TIR	Group I
		DTA_6_142668256_142668600	-3.06084	0.0133956	58.0738	41.7409		7.85797	2.74707		DNA transposon, TIR	Group I
		DTA_6_147781206_147781518	-3.35493	0.0357137	47.515	20.8704		5.23865	0		DNA transposon, TIR	Group I
		DTA_6_151956821_151957428	-5.88845	0.0111049	47.515	13.9136		0	0		DNA transposon, TIR	Group I
		DTA_6_156443505_156444239	-5.13494	0.0346516	21.1178	13.9136		0	0		DNA transposon, TIR	Group I
		DTA_6_164635378_164639252	-3.8039	0.0301718	26.3972	27.8272		0	2.74707		DNA transposon, TIR	Group I
		DTA_6_168121236_168122030	-5.21545	0.0317728	31.6766	6.95681		0	0		DNA transposon, TIR	Group I
		DTA_6_172182628_172183032	-2.14406	0.0473599	58.0738	69.5681		5.23865	21.9766		DNA transposon, TIR	Group I
		DTA_6_3354464_3355068	-4.90103	0.0471369	15.8383	13.9136		0	0		DNA transposon, TIR	Group I
		DTA_6_97230825_97231508	-4.90103	0.0471369	15.8383	13.9136		0	0		DNA transposon, TIR	Group I
		DTA_7_108132549_108133064	-3.4316	0.0261485	36.9561	34.7841		5.23865	0		DNA transposon, TIR	Group I
		DTA_7_120945420_120946843	-4.9511	0.0451124	5.27944	27.8272		0	0		DNA transposon, TIR	Group I
		DTA_7_128990253_128990747	-5.60709	0.0171244	21.1178	27.8272		0	0		DNA transposon, TIR	Group I
		DTA_7_137267035_137267454	-2.72066	0.0210287	68.6327	48.6977		2.61932	13.7354		DNA transposon, TIR	Group I
		DTA_7_147162678_147163286	-5.13494	0.0346516	21.1178	13.9136		0	0		DNA transposon, TIR	Group I
		DTA_7_148073709_148074456	-2.8768	0.0114488	52.7944	55.6545		5.23865	8.24121		DNA transposon, TIR	Group I
		DTA_7_178592328_178592514	-3.6267	0.0117471	26.3972	55.6545		2.61932	2.74707		DNA transposon, TIR	Group I
		DTA_7_81249080_81249802	-3.62556	0.0448392	26.3972	20.8704		2.61932	0		DNA transposon, TIR	Group I
		DTA_8_110969990_110970412	-5.32993	0.0263745	26.3972	13.9136		0	0		DNA transposon, TIR	Group I
		DTA_8_1235135_1235690	-3.60287	0.0459232	26.3972	20.8704		0	2.74707		DNA transposon, TIR	Group I
		DTA_8_12510094_12511313	-3.28289	0.0383553	36.9561	27.8272		5.23865	0		DNA transposon, TIR	Group I
		DTA_8_132813151_132813476	-5.32993	0.0263745	26.3972	13.9136		0	0		DNA transposon, TIR	Group I
		DTA_8_140399734_140400291	-4.20595	0.0124185	42.2355	27.8272		2.61932	0		DNA transposon, TIR	Group I
		DTA_8_146539288_146539868	-5.13494	0.0346516	21.1178	13.9136		0	0		DNA transposon, TIR	Group I
		DTA_8_150194668_150195227	-5.45787	0.000195295	68.6327	97.3954		2.61932	0		DNA transposon, TIR	Group I
		DTA_8_150441940_150442717	-4.51294	0.000791675	116.148	34.7841		2.61932	2.74707		DNA transposon, TIR	Group I
		DTA_8_157271185_157271890	-4.48462	0.00065137	79.1916	69.5681		0	5.49414		DNA transposon, TIR	Group I
		DTA_8_157575047_157575553	-4.0912	0.0162515	36.9561	27.8272		2.61932	0		DNA transposon, TIR	Group I
		DTA_8_16980014_16980591	-4.95498	0.0440803	10.5589	20.8704		0	0		DNA transposon, TIR	Group I
		DTA_8_9209631_9210736	-3.76383	0.00979753	68.6327	20.8704		2.61932	2.74707		DNA transposon, TIR	Group I
		DTA_8_98032359_98034873	-3.34247	0.0335845	26.3972	41.7409		5.23865	0		DNA transposon, TIR	Group I
		DTA_9_10544430_10544613	-3.94475	0.0221671	31.6766	27.8272		0	2.74707		DNA transposon, TIR	Group I
		DTA_9_106638350_106639552	-4.90103	0.0471369	15.8383	13.9136		0	0		DNA transposon, TIR	Group I
		DTA_9_142395820_142396233	-3.24301	0.0318094	21.1178	41.7409		2.61932	2.74707		DNA transposon, TIR	Group I
		DTA_9_152685160_152685339	-1.73788	0.0439308	105.589	69.5681		18.3353	32.9649		DNA transposon, TIR	Group I
		DTA_9_28570189_28570567	-2.58402	0.0250267	36.9561	69.5681		5.23865	10.9883		DNA transposon, TIR	Group I
		DTA_9_9021755_9022982	-4.0002	0.0204226	21.1178	41.7409		0	2.74707		DNA transposon, TIR	Group I
		DTA_9_96506206_96507370	-4.95498	0.0440803	10.5589	20.8704		0	0		DNA transposon, TIR	Group I
		DTC_10_100396013_100397286	-4.07983	0.0201344	52.7944	13.9136		0	2.74707		DNA transposon, TIR	Group I
		DTC_10_15303920_15304234	-3.78158	0.0331694	31.6766	20.8704		2.61932	0		DNA transposon, TIR	Group I
		DTC_10_59918674_59918978	-4.95498	0.0440803	10.5589	20.8704		0	0		DNA transposon, TIR	Group I
		DTC_1_184561993_184564830	-5.13494	0.0346516	21.1178	13.9136		0	0		DNA transposon, TIR	Group I
		DTC_1_252676855_252677541	-4.15001	0.0141641	26.3972	41.7409		2.61932	0		DNA transposon, TIR	Group I
		DTC_1_281031524_281031808	-3.47163	0.0245396	47.515	27.8272		0	5.49414		DNA transposon, TIR	Group I
		DTC_1_288683063_288690064	-5.40874	0.0244509	5.27944	41.7409		0	0		DNA transposon, TIR	Group I
		DTC_2_143857626_143857930	-5.78423	0.0128498	21.1178	34.7841		0	0		DNA transposon, TIR	Group I
		DTC_2_241539098_241540635	-5.39625	0.0237194	21.1178	20.8704		0	0		DNA transposon, TIR	Group I
		DTC_3_159496157_159501203	-2.94237	0.0125195	52.7944	62.6113		2.61932	10.9883		DNA transposon, TIR	Group I
		DTC_3_160328909_160339119	-3.88173	0.0319991	10.5589	48.6977		2.61932	0		DNA transposon, TIR	Group I
		DTC_3_198726496_198726761	-3.74928	0.0103619	42.2355	48.6977		0	5.49414		DNA transposon, TIR	Group I
		DTC_4_129005789_129007284	-5.01935	0.0411991	26.3972	6.95681		0	0		DNA transposon, TIR	Group I
		DTC_4_1453340_1456876	-5.21545	0.0317728	31.6766	6.95681		0	0		DNA transposon, TIR	Group I
		DTC_4_156034027_156034448	-5.01935	0.0411991	26.3972	6.95681		0	0		DNA transposon, TIR	Group I
		DTC_4_186151570_186159106	-5.32993	0.0263745	26.3972	13.9136		0	0		DNA transposon, TIR	Group I
		DTC_4_207315038_207315549	-3.31643	0.0347756	31.6766	34.7841		5.23865	0		DNA transposon, TIR	Group I
		DTC_4_37787605_37788142	-4.9511	0.0451124	5.27944	27.8272		0	0		DNA transposon, TIR	Group I
		DTC_5_109380873_109384893	-3.04782	0.00207536	63.3533	104.352		10.4773	8.24121		DNA transposon, TIR	Group I
		DTC_5_179018045_179018372	-5.60709	0.0171244	21.1178	27.8272		0	0		DNA transposon, TIR	Group I
		DTC_5_51379593_51379675	-4.90103	0.0471369	15.8383	13.9136		0	0		DNA transposon, TIR	Group I
		DTC_5_76532668_76532972	-6.71079	0.00216135	52.7944	55.6545		0	0		DNA transposon, TIR	Group I
		DTC_5_88545520_88553505	-5.00376	0.0458941	42.2355	0		0	0		DNA transposon, TIR	Group I
		DTC_5_91233_92267	-5.19755	0.031658	15.8383	20.8704		0	0		DNA transposon, TIR	Group I
		DTC_7_142527933_142528398	-5.13494	0.0346516	21.1178	13.9136		0	0		DNA transposon, TIR	Group I
		DTC_7_18646835_18647485	-5.32993	0.0263745	26.3972	13.9136		0	0		DNA transposon, TIR	Group I
		DTC_8_175631043_175631462	-5.60709	0.0171244	21.1178	27.8272		0	0		DNA transposon, TIR	Group I
		DTC_8_181020681_181021254	-3.68517	0.0444654	10.5589	41.7409		0	2.74707		DNA transposon, TIR	Group I
		DTC_8_28579482_28584661	-5.93988	0.0100583	15.8383	48.6977		0	0		DNA transposon, TIR	Group I
		DTC_9_118167670_118170798	-4.9511	0.0451124	5.27944	27.8272		0	0		DNA transposon, TIR	Group I
		DTC_9_120183632_120187171	-4.90103	0.0471369	15.8383	13.9136		0	0		DNA transposon, TIR	Group I
		DTC_9_148931351_148949946	-5.32993	0.0263745	26.3972	13.9136		0	0		DNA transposon, TIR	Group I
		DTC_9_153875809_153876337	-5.84141	0.0117261	36.9561	20.8704		0	0		DNA transposon, TIR	Group I
		DTC_9_23633358_23633454	-4.95498	0.0440803	10.5589	20.8704		0	0		DNA transposon, TIR	Group I
		DTH_10_108833354_108833471	-2.85483	0.016794	52.7944	55.6545		2.61932	10.9883		DNA transposon, TIR	Group I
		DTH_10_125752810_125753202	-3.36164	0.034483	21.1178	48.6977		5.23865	0		DNA transposon, TIR	Group I
		DTH_10_130722159_130722390	-5.5312	0.0202757	42.2355	6.95681		0	0		DNA transposon, TIR	Group I
		DTH_10_145204772_145204898	-4.7862	0.0022606	63.3533	41.7409		0	2.74707		DNA transposon, TIR	Group I
		DTH_10_149095555_149095855	-4.9511	0.0451124	5.27944	27.8272		0	0		DNA transposon, TIR	Group I
		DTH_10_17744446_17744750	-5.13494	0.0346516	21.1178	13.9136		0	0		DNA transposon, TIR	Group I
		DTH_10_5401762_5402498	-4.24056	0.0109626	36.9561	34.7841		2.61932	0		DNA transposon, TIR	Group I
		DTH_10_60808586_60808713	-5.13728	0.0390767	0	48.6977		0	0		DNA transposon, TIR	Group I
		DTH_10_87451136_87456222	-4.95498	0.0440803	10.5589	20.8704		0	0		DNA transposon, TIR	Group I
		DTH_1_15756266_15759157	-2.53914	0.0306364	68.6327	48.6977		15.7159	2.74707		DNA transposon, TIR	Group I
		DTH_1_16011039_16011164	-3.14655	0.0302524	42.2355	41.7409		7.85797	0		DNA transposon, TIR	Group I
		DTH_1_176971776_176972144	-5.39625	0.0237194	21.1178	20.8704		0	0		DNA transposon, TIR	Group I
		DTH_1_185322094_185322657	-2.6863	0.0402019	42.2355	34.7841		7.85797	2.74707		DNA transposon, TIR	Group I
		DTH_1_221697712_221697837	-4.40937	0.00762921	26.3972	55.6545		2.61932	0		DNA transposon, TIR	Group I
		DTH_1_241028414_241028541	-3.67332	0.041508	15.8383	34.7841		0	2.74707		DNA transposon, TIR	Group I
		DTH_1_242759536_242759662	-3.95989	0.000771683	73.9122	69.5681		5.23865	2.74707		DNA transposon, TIR	Group I
		DTH_1_244943430_244947324	-4.37378	0.00764503	36.9561	41.7409		2.61932	0		DNA transposon, TIR	Group I
		DTH_1_252683767_252683998	-3.1485	0.0397838	36.9561	20.8704		2.61932	2.74707		DNA transposon, TIR	Group I
		DTH_1_27310769_27310903	-5.20143	0.0325808	5.27944	34.7841		0	0		DNA transposon, TIR	Group I
		DTH_1_273175047_273175880	-4.9511	0.0451124	5.27944	27.8272		0	0		DNA transposon, TIR	Group I
		DTH_1_282856218_282856449	-4.10586	0.0150215	31.6766	34.7841		0	2.74707		DNA transposon, TIR	Group I
		DTH_1_301484483_301484872	-3.98699	0.0245982	47.515	13.9136		2.61932	0		DNA transposon, TIR	Group I
		DTH_1_305594895_305595020	-4.58605	0.0041356	42.2355	48.6977		2.61932	0		DNA transposon, TIR	Group I
		DTH_1_32322875_32323052	-4.95498	0.0440803	10.5589	20.8704		0	0		DNA transposon, TIR	Group I
		DTH_1_33543744_33543869	-4.90103	0.0471369	15.8383	13.9136		0	0		DNA transposon, TIR	Group I
		DTH_1_39392736_39393142	-4.90103	0.0471369	15.8383	13.9136		0	0		DNA transposon, TIR	Group I
		DTH_1_41464973_41465281	-4.9511	0.0451124	5.27944	27.8272		0	0		DNA transposon, TIR	Group I
		DTH_1_46373746_46374087	-4.44382	0.00644561	47.515	34.7841		2.61932	0		DNA transposon, TIR	Group I
		DTH_1_50230430_50231029	-3.62556	0.0448392	26.3972	20.8704		2.61932	0		DNA transposon, TIR	Group I
		DTH_1_57587164_57592936	-4.39463	0.00742859	31.6766	48.6977		2.61932	0		DNA transposon, TIR	Group I
		DTH_1_59025285_59025505	-5.19755	0.031658	15.8383	20.8704		0	0		DNA transposon, TIR	Group I
		DTH_2_113436_113971	-6.36405	0.00443084	42.2355	41.7409		0	0		DNA transposon, TIR	Group I
		DTH_2_114732968_114733401	-5.13494	0.0346516	21.1178	13.9136		0	0		DNA transposon, TIR	Group I
		DTH_2_12536163_12536341	-4.90103	0.0471369	15.8383	13.9136		0	0		DNA transposon, TIR	Group I
		DTH_2_142385006_142385142	-5.13494	0.0346516	21.1178	13.9136		0	0		DNA transposon, TIR	Group I
		DTH_2_29026465_29026590	-6.246	0.0055873	42.2355	34.7841		0	0		DNA transposon, TIR	Group I
		DTH_2_32739951_32740492	-4.48051	0.00622125	58.0738	27.8272		0	2.74707		DNA transposon, TIR	Group I
		DTH_2_71570894_71571272	-5.84141	0.0117261	36.9561	20.8704		0	0		DNA transposon, TIR	Group I
		DTH_3_190578572_190578697	-5.01935	0.0411991	26.3972	6.95681		0	0		DNA transposon, TIR	Group I
		DTH_3_196680278_196680901	-3.58117	0.0133071	137.265	20.8704		0	10.9883		DNA transposon, TIR	Group I
		DTH_3_202348385_202348648	-5.60709	0.0171244	21.1178	27.8272		0	0		DNA transposon, TIR	Group I
		DTH_3_216140795_216140921	-1.73563	0.000749172	337.884	292.186		99.5343	87.9063		DNA transposon, TIR	Group I
		DTH_4_160241820_160242188	-3.70609	0.0023779	58.0738	62.6113		5.23865	2.74707		DNA transposon, TIR	Group I
		DTH_4_164768228_164768364	-4.9511	0.0451124	5.27944	27.8272		0	0		DNA transposon, TIR	Group I
		DTH_4_175781408_175781639	-3.70592	0.00267361	89.7505	69.5681		10.4773	0		DNA transposon, TIR	Group I
		DTH_4_185235587_185237396	-5.13494	0.0346516	21.1178	13.9136		0	0		DNA transposon, TIR	Group I
		DTH_4_199478656_199478871	-3.8397	0.00816119	52.7944	41.7409		5.23865	0		DNA transposon, TIR	Group I
		DTH_4_205744669_205744956	-5.75701	0.0133947	26.3972	27.8272		0	0		DNA transposon, TIR	Group I
		DTH_4_21562768_21563135	-5.32993	0.0263745	26.3972	13.9136		0	0		DNA transposon, TIR	Group I
		DTH_4_22513940_22514245	-4.90103	0.0471369	15.8383	13.9136		0	0		DNA transposon, TIR	Group I
		DTH_4_44645003_44645479	-5.60709	0.0171244	21.1178	27.8272		0	0		DNA transposon, TIR	Group I
		DTH_4_93369359_93369485	-4.9511	0.0451124	5.27944	27.8272		0	0		DNA transposon, TIR	Group I
		DTH_5_1605148_1605379	-6.81019	0.00176755	42.2355	76.5249		0	0		DNA transposon, TIR	Group I
		DTH_5_163957460_163957585	-3.99776	0.0201047	26.3972	34.7841		2.61932	0		DNA transposon, TIR	Group I
		DTH_5_189163573_189163892	-4.95498	0.0440803	10.5589	20.8704		0	0		DNA transposon, TIR	Group I
		DTH_5_206592961_206593097	-5.01935	0.0411991	26.3972	6.95681		0	0		DNA transposon, TIR	Group I
		DTH_5_209467977_209468615	-5.19755	0.031658	15.8383	20.8704		0	0		DNA transposon, TIR	Group I
		DTH_5_209546733_209547088	-5.13494	0.0346516	21.1178	13.9136		0	0		DNA transposon, TIR	Group I
		DTH_5_211450982_211451167	-5.01935	0.0411991	26.3972	6.95681		0	0		DNA transposon, TIR	Group I
		DTH_5_54068228_54068364	-4.95498	0.0440803	10.5589	20.8704		0	0		DNA transposon, TIR	Group I
		DTH_5_56662401_56662774	-4.90103	0.0471369	15.8383	13.9136		0	0		DNA transposon, TIR	Group I
		DTH_5_92734251_92734430	-4.95498	0.0440803	10.5589	20.8704		0	0		DNA transposon, TIR	Group I
		DTH_5_96700863_96701497	-3.59885	7.3016e-08	337.884	271.316		15.7159	32.9649		DNA transposon, TIR	Group I
		DTH_5_99765412_99765530	-3.47639	0.0030988	84.4711	48.6977		7.85797	2.74707		DNA transposon, TIR	Group I
		DTH_6_105498944_105499480	-5.19755	0.031658	15.8383	20.8704		0	0		DNA transposon, TIR	Group I
		DTH_6_109112005_109112179	-5.43277	0.0225267	15.8383	27.8272		0	0		DNA transposon, TIR	Group I
		DTH_6_167391123_167391248	-4.90103	0.0471369	15.8383	13.9136		0	0		DNA transposon, TIR	Group I
		DTH_6_43153240_43153544	-5.223	0.0308273	10.5589	27.8272		0	0		DNA transposon, TIR	Group I
		DTH_6_97492003_97500409	-2.87932	0.00372961	84.4711	83.4817		15.7159	5.49414		DNA transposon, TIR	Group I
		DTH_7_118590212_118590537	-5.01935	0.0411991	26.3972	6.95681		0	0		DNA transposon, TIR	Group I
		DTH_7_149124864_149124989	-5.13494	0.0346516	21.1178	13.9136		0	0		DNA transposon, TIR	Group I
		DTH_7_162851029_162851413	-2.51298	0.00263515	116.148	90.4386		18.3353	16.4824		DNA transposon, TIR	Group I
		DTH_7_173172124_173172626	-5.13494	0.0346516	21.1178	13.9136		0	0		DNA transposon, TIR	Group I
		DTH_7_176819229_176819354	-5.32993	0.0263745	26.3972	13.9136		0	0		DNA transposon, TIR	Group I
		DTH_7_179962895_179963294	-4.95498	0.0440803	10.5589	20.8704		0	0		DNA transposon, TIR	Group I
		DTH_8_12680331_12680456	-6.1848	0.00658009	15.8383	62.6113		0	0		DNA transposon, TIR	Group I
		DTH_8_154122990_154123629	-3.83482	0.0288311	21.1178	34.7841		0	2.74707		DNA transposon, TIR	Group I
		DTH_8_157113265_157113584	-3.08471	0.0211782	36.9561	41.7409		5.23865	2.74707		DNA transposon, TIR	Group I
		DTH_8_159806042_159806166	-5.60709	0.0171244	21.1178	27.8272		0	0		DNA transposon, TIR	Group I
		DTH_8_164158905_164159539	-3.60287	0.0459232	26.3972	20.8704		0	2.74707		DNA transposon, TIR	Group I
		DTH_8_168723970_168724289	-3.85608	0.0281572	21.1178	34.7841		2.61932	0		DNA transposon, TIR	Group I
		DTH_8_173741671_173741992	-5.56498	0.0183319	26.3972	20.8704		0	0		DNA transposon, TIR	Group I
		DTH_8_65778666_65779228	-4.22215	0.0112006	36.9561	34.7841		0	2.74707		DNA transposon, TIR	Group I
		DTH_8_96390076_96390201	-5.19755	0.031658	15.8383	20.8704		0	0		DNA transposon, TIR	Group I
		DTH_9_134378773_134378898	-5.71164	0.0145181	31.6766	20.8704		0	0		DNA transposon, TIR	Group I
		DTH_9_154484517_154484801	-4.90103	0.0471369	15.8383	13.9136		0	0		DNA transposon, TIR	Group I
		DTH_9_19936299_19936617	-5.19755	0.031658	15.8383	20.8704		0	0		DNA transposon, TIR	Group I
		DTH_9_23150452_23151016	-3.14472	0.0103935	31.6766	76.5249		5.23865	5.49414		DNA transposon, TIR	Group I
		DTM_10_13356724_13357983	-3.45806	0.017062	36.9561	34.7841		2.61932	2.74707		DNA transposon, TIR	Group I
		DTM_10_136625379_136634487	-5.43277	0.0225267	15.8383	27.8272		0	0		DNA transposon, TIR	Group I
		DTM_10_148159169_148160483	-3.62938	0.00325283	52.7944	62.6113		2.61932	5.49414		DNA transposon, TIR	Group I
		DTM_10_8211623_8211862	-3.04368	0.00170302	84.4711	104.352		15.7159	5.49414		DNA transposon, TIR	Group I
		DTM_1_130572260_130572465	-3.8251	0.0294749	26.3972	27.8272		2.61932	0		DNA transposon, TIR	Group I
		DTM_1_15013666_15013861	-2.5801	0.0209623	42.2355	62.6113		7.85797	8.24121		DNA transposon, TIR	Group I
		DTM_1_17366953_17368187	-4.90103	0.0471369	15.8383	13.9136		0	0		DNA transposon, TIR	Group I
		DTM_1_214575831_214576280	-4.95498	0.0440803	10.5589	20.8704		0	0		DNA transposon, TIR	Group I
		DTM_1_229655278_229663900	-3.92596	0.000424583	121.427	62.6113		2.61932	8.24121		DNA transposon, TIR	Group I
		DTM_1_247755813_247756219	-7.02173	7.16833e-08	237.575	257.402		0	2.74707		DNA transposon, TIR	Group I
		DTM_1_255391555_255392909	-4.24056	0.0109626	36.9561	34.7841		2.61932	0		DNA transposon, TIR	Group I
		DTM_1_270872203_270873524	-5.98447	0.00994838	63.3533	6.95681		0	0		DNA transposon, TIR	Group I
		DTM_1_280652349_280660187	-5.38384	0.0251239	36.9561	6.95681		0	0		DNA transposon, TIR	Group I
		DTM_1_283035074_283038434	-3.60287	0.0459232	26.3972	20.8704		0	2.74707		DNA transposon, TIR	Group I
		DTM_1_284797924_284803579	-2.68702	0.0349649	42.2355	34.7841		5.23865	5.49414		DNA transposon, TIR	Group I
		DTM_1_55175284_55177131	-3.11879	0.0334584	47.515	34.7841		7.85797	0		DNA transposon, TIR	Group I
		DTM_1_74503063_74505213	-5.19755	0.031658	15.8383	20.8704		0	0		DNA transposon, TIR	Group I
		DTM_1_9494862_9496157	-4.37378	0.00764503	36.9561	41.7409		2.61932	0		DNA transposon, TIR	Group I
		DTM_2_158765681_158766096	-4.95498	0.0440803	10.5589	20.8704		0	0		DNA transposon, TIR	Group I
		DTM_2_178799617_178800989	-4.24056	0.0109626	36.9561	34.7841		2.61932	0		DNA transposon, TIR	Group I
		DTM_2_191775764_191777000	-3.66795	0.0410244	21.1178	27.8272		2.61932	0		DNA transposon, TIR	Group I
		DTM_2_198188676_198189957	-3.86128	0.00500591	52.7944	41.7409		2.61932	2.74707		DNA transposon, TIR	Group I
		DTM_2_216061519_216065665	-3.62359	0.000455216	110.868	69.5681		7.85797	5.49414		DNA transposon, TIR	Group I
		DTM_2_8120303_8120549	-4.90103	0.0471369	15.8383	13.9136		0	0		DNA transposon, TIR	Group I
		DTM_3_107765272_107766955	-2.06072	0.0362573	52.7944	76.5249		18.3353	10.9883		DNA transposon, TIR	Group I
		DTM_3_157661046_157661637	-5.32993	0.0263745	26.3972	13.9136		0	0		DNA transposon, TIR	Group I
		DTM_3_213819990_213820185	-5.20143	0.0325808	5.27944	34.7841		0	0		DNA transposon, TIR	Group I
		DTM_3_220669018_220670649	-4.95498	0.0440803	10.5589	20.8704		0	0		DNA transposon, TIR	Group I
		DTM_3_227045998_227051805	-5.19755	0.031658	15.8383	20.8704		0	0		DNA transposon, TIR	Group I
		DTM_3_227989436_227992862	-3.66795	0.0410244	21.1178	27.8272		2.61932	0		DNA transposon, TIR	Group I
		DTM_3_33384154_33384345	-4.05664	0.00386979	47.515	62.6113		5.23865	0		DNA transposon, TIR	Group I
		DTM_3_35655265_35656629	-5.92463	0.0106212	10.5589	55.6545		0	0		DNA transposon, TIR	Group I
		DTM_3_38774223_38778687	-3.27178	0.0119881	47.515	41.7409		5.23865	2.74707		DNA transposon, TIR	Group I
		DTM_3_6131917_6133107	-4.90103	0.0471369	15.8383	13.9136		0	0		DNA transposon, TIR	Group I
		DTM_3_7981624_7987468	-2.61502	0.0133584	73.9122	48.6977		10.4773	8.24121		DNA transposon, TIR	Group I
		DTM_3_835087_835331	-3.10336	0.0462364	15.8383	41.7409		2.61932	2.74707		DNA transposon, TIR	Group I
		DTM_4_108210979_108211232	-5.01935	0.0411991	26.3972	6.95681		0	0		DNA transposon, TIR	Group I
		DTM_4_174862867_174867858	-3.39765	0.0296056	42.2355	27.8272		5.23865	0		DNA transposon, TIR	Group I
		DTM_4_184918543_184918736	-5.223	0.0308273	10.5589	27.8272		0	0		DNA transposon, TIR	Group I
		DTM_4_187342686_187346131	-4.95498	0.0440803	10.5589	20.8704		0	0		DNA transposon, TIR	Group I
		DTM_4_19988865_19990030	-3.5321	0.00484525	58.0738	48.6977		5.23865	2.74707		DNA transposon, TIR	Group I
		DTM_4_218965105_218970938	-5.223	0.0308273	10.5589	27.8272		0	0		DNA transposon, TIR	Group I
		DTM_4_223167314_223168388	-2.26132	0.0408448	47.515	48.6977		10.4773	8.24121		DNA transposon, TIR	Group I
		DTM_4_48151955_48161238	-4.10186	0.0196215	52.7944	13.9136		2.61932	0		DNA transposon, TIR	Group I
		DTM_4_77688278_77691860	-4.95498	0.0440803	10.5589	20.8704		0	0		DNA transposon, TIR	Group I
		DTM_5_10335286_10346507	-5.60709	0.0171244	21.1178	27.8272		0	0		DNA transposon, TIR	Group I
		DTM_5_139148400_139148554	-5.19755	0.031658	15.8383	20.8704		0	0		DNA transposon, TIR	Group I
		DTM_5_201477245_201480011	-5.00376	0.0458941	42.2355	0		0	0		DNA transposon, TIR	Group I
		DTM_5_208257573_208259054	-5.5758	0.000108224	89.7505	90.4386		0	2.74707		DNA transposon, TIR	Group I
		DTM_5_208996817_209003501	-4.75134	0.00246879	52.7944	48.6977		2.61932	0		DNA transposon, TIR	Group I
		DTM_5_210667944_210669718	-4.95498	0.0440803	10.5589	20.8704		0	0		DNA transposon, TIR	Group I
		DTM_5_23457379_23458893	-2.80089	0.0154302	52.7944	69.5681		13.0966	2.74707		DNA transposon, TIR	Group I
		DTM_5_28483438_28484837	-3.03647	0.0353162	73.9122	27.8272		10.4773	0		DNA transposon, TIR	Group I
		DTM_5_28901675_28903281	-3.70916	0.0433331	10.5589	41.7409		2.61932	0		DNA transposon, TIR	Group I
		DTM_5_29225360_29225554	-5.44876	4.13231e-06	168.942	118.266		0	5.49414		DNA transposon, TIR	Group I
		DTM_5_36630675_36632215	-3.94475	0.0221671	31.6766	27.8272		0	2.74707		DNA transposon, TIR	Group I
		DTM_5_94707604_94709256	-5.44141	0.0225733	10.5589	34.7841		0	0		DNA transposon, TIR	Group I
		DTM_6_118393226_118394618	-4.26758	0.0104946	26.3972	48.6977		0	2.74707		DNA transposon, TIR	Group I
		DTM_7_105023445_105024958	-2.34272	0.00755549	131.986	111.309		10.4773	35.7119		DNA transposon, TIR	Group I
		DTM_7_125182148_125189040	-6.06158	0.00790657	26.3972	41.7409		0	0		DNA transposon, TIR	Group I
		DTM_7_138268452_138268899	-4.26698	0.0102973	31.6766	41.7409		2.61932	0		DNA transposon, TIR	Group I
		DTM_7_145651788_145651982	-3.58678	0.0177751	31.6766	48.6977		5.23865	0		DNA transposon, TIR	Group I
		DTM_7_163316060_163316346	-5.01935	0.0411991	26.3972	6.95681		0	0		DNA transposon, TIR	Group I
		DTM_7_40700205_40701790	-4.16113	0.0150276	47.515	20.8704		2.61932	0		DNA transposon, TIR	Group I
		DTM_8_111879597_111888674	-4.07159	0.0166224	36.9561	27.8272		0	2.74707		DNA transposon, TIR	Group I
		DTM_8_162550920_162554616	-2.71914	0.0200124	52.7944	62.6113		13.0966	2.74707		DNA transposon, TIR	Group I
		DTM_8_23560337_23561836	-4.0002	0.0204226	21.1178	41.7409		0	2.74707		DNA transposon, TIR	Group I
		DTM_8_55939353_55943413	-5.01935	0.0411991	26.3972	6.95681		0	0		DNA transposon, TIR	Group I
		DTM_8_86798101_86807263	-5.01935	0.0411991	26.3972	6.95681		0	0		DNA transposon, TIR	Group I
		DTM_9_117147902_117153845	-5.27301	0.000432001	89.7505	55.6545		2.61932	0		DNA transposon, TIR	Group I
[truncated: 50,829 more rows]

## Sheet: 22-nt
Table S2. Complete lists of 21-nt and 22-nt differentially expressed transposable element-derived siRNAs between total polysome and input in maize and rice.
Notes: "TE-siRNA" is short for "transposable element-derived siRNA". 21-nt and 22-nt differentially expressed TE-siRNAs (DETs) are listed on separate sheets.
Total: input; TP: total polysome. "Total-1, 2, 3" and "TP-1, 2, 3" represent different biological repeats. The cutoff parameters for DETs are fold change >= 2 and P-value <= 0.05. Group I DET: TP < Total; Group II DET: TP > Total.
TE-siRNA abundance is in RPMR (reads per million rRNA fragments).
LINE: long interspersed nuclear element; LTR: long terminal repeat; SINE: short interspersed nuclear element; TIR: terminal inverted repeat.
Species	Tissue	TE ID	Log2(fold change)	P-value	TE-siRNA abundance						Annotation	DET
					Total-1	Total-2	Total-3	TP-1	TP-2	TP-3
Maize	Shoot	DHH00001B73v400030	-6.06042	0.0075715	21.1178	55.6545		0	0		DNA transposon, helitron	Group I
		DHH00001B73v400070	-4.92483	0.0437423	26.3972	6.95681		0	0		DNA transposon, helitron	Group I
		DHH00001B73v400075	-3.68114	0.00132293	137.265	97.3954		5.23865	10.9883		DNA transposon, helitron	Group I
		DHH00001B73v400089	-3.71604	0.00140941	179.501	375.668		31.4319	5.49414		DNA transposon, helitron	Group I
		DHH00001B73v400106	-3.57434	0.0190765	52.7944	27.8272		2.61932	2.74707		DNA transposon, helitron	Group I
		DHH00001B73v400123	-5.88315	0.0101228	36.9561	27.8272		0	0		DNA transposon, helitron	Group I
		DHH00001B73v400179	-4.07308	0.0217526	21.1178	48.6977		0	2.74707		DNA transposon, helitron	Group I
		DHH00001B73v400195	-3.97866	0.0131523	84.4711	27.8272		5.23865	0		DNA transposon, helitron	Group I
		DHH00001B73v400205	-5.10322	0.0337884	15.8383	20.8704		0	0		DNA transposon, helitron	Group I
		DHH00001B73v400252	-5.2288	0.0285352	26.3972	13.9136		0	0		DNA transposon, helitron	Group I
		DHH00001B73v400297	-3.84921	0.00956241	52.7944	97.3954		0	8.24121		DNA transposon, helitron	Group I
		DHH00001B73v400317	-3.74452	0.0112926	42.2355	48.6977		2.61932	2.74707		DNA transposon, helitron	Group I
		DHH00001B73v400434	-6.51727	0.000265785	496.267	13.9136		0	2.74707		DNA transposon, helitron	Group I
		DHH00001B73v400441	-4.81649	0.0492936	15.8383	13.9136		0	0		DNA transposon, helitron	Group I
		DHH00001B73v400454	-5.45744	0.0202192	26.3972	20.8704		0	0		DNA transposon, helitron	Group I
		DHH00001B73v400466	-4.86802	0.0462998	10.5589	20.8704		0	0		DNA transposon, helitron	Group I
		DHH00001B73v400569	-3.85517	0.0333145	36.9561	20.8704		2.61932	0		DNA transposon, helitron	Group I
		DHH00001B73v400680	-4.46005	0.00829345	47.515	41.7409		0	2.74707		DNA transposon, helitron	Group I
		DHH00001B73v400736	-3.53025	0.000439635	158.383	180.877		13.0966	13.7354		DNA transposon, helitron	Group I
		DHH00001B73v400817	-3.93261	0.027595	26.3972	34.7841		2.61932	0		DNA transposon, helitron	Group I
		DHH00001B73v400921	-4.79446	5.40827e-05	401.238	591.329		2.61932	27.4707		DNA transposon, helitron	Group I
		DHH00001B73v400962	-5.33001	0.0245369	15.8383	27.8272		0	0		DNA transposon, helitron	Group I
		DHH00001B73v401107	-3.83111	0.034257	36.9561	20.8704		0	2.74707		DNA transposon, helitron	Group I
		DHH00001B73v401116	-6.15881	0.00619092	31.6766	48.6977		0	0		DNA transposon, helitron	Group I
		DHH00001B73v401142	-2.1649	0.0353322	100.309	90.4386		20.9546	19.2295		DNA transposon, helitron	Group I
		DHH00001B73v401270	-3.77655	0.000648381	274.531	215.661		26.1932	5.49414		DNA transposon, helitron	Group I
		DHH00001B73v401271	-5.71081	0.0171182	84.4711	0		0	0		DNA transposon, helitron	Group I
		DHH00001B73v401298	-5.4601	0.024308	68.6327	0		0	0		DNA transposon, helitron	Group I
		DHH00001B73v401317	-2.50776	0.0189272	89.7505	90.4386		15.7159	13.7354		DNA transposon, helitron	Group I
		DHH00001B73v401340	-5.83352	0.0111492	42.2355	20.8704		0	0		DNA transposon, helitron	Group I
		DHH00001B73v401358	-3.21835	0.0453529	15.8383	48.6977		2.61932	2.74707		DNA transposon, helitron	Group I
		DHH00001B73v401621	-5.46241	0.0213777	5.27944	48.6977		0	0		DNA transposon, helitron	Group I
		DHH00001B73v401761	-4.5112	0.0077098	58.0738	34.7841		0	2.74707		DNA transposon, helitron	Group I
		DHH00001B73v401763	-3.4571	0.0244707	26.3972	48.6977		2.61932	2.74707		DNA transposon, helitron	Group I
		DHH00001B73v401789	-4.85861	0.0477164	5.27944	27.8272		0	0		DNA transposon, helitron	Group I
		DHH00001B73v401827	-5.04167	0.0368545	21.1178	13.9136		0	0		DNA transposon, helitron	Group I
		DHH00001B73v401843	-2.39265	0.0169656	411.796	139.136		52.3865	46.7002		DNA transposon, helitron	Group I
		DHH00001B73v401954	-3.22781	0.0416038	42.2355	20.8704		2.61932	2.74707		DNA transposon, helitron	Group I
		DHH00001B73v401956	-3.77955	0.0144642	73.9122	20.8704		2.61932	2.74707		DNA transposon, helitron	Group I
		DHH00001B73v401978	-3.37216	0.0154392	58.0738	41.7409		2.61932	5.49414		DNA transposon, helitron	Group I
		DHH00001B73v402045	-4.85861	0.0477164	5.27944	27.8272		0	0		DNA transposon, helitron	Group I
		DHH00001B73v402075	-3.76839	0.0416831	42.2355	13.9136		0	2.74707		DNA transposon, helitron	Group I
		DHH00001B73v402308	-3.79389	0.0404957	42.2355	13.9136		2.61932	0		DNA transposon, helitron	Group I
		DHH00001B73v402319	-4.74381	0.000594932	142.545	326.97		0	13.7354		DNA transposon, helitron	Group I
		DHH00001B73v402410	-5.11185	0.0343483	31.6766	6.95681		0	0		DNA transposon, helitron	Group I
		DHH00001B73v402538	-5.4989	0.018948	21.1178	27.8272		0	0		DNA transposon, helitron	Group I
		DHH00001B73v402541	-2.34117	0.0269369	137.265	111.309		13.0966	32.9649		DNA transposon, helitron	Group I
		DHH00001B73v402545	-6.45127	3.88542e-05	723.283	34.7841		2.61932	2.74707		DNA transposon, helitron	Group I
		DHH00001B73v402560	-3.65216	0.0229014	52.7944	34.7841		5.23865	0		DNA transposon, helitron	Group I
		DHH00001B73v402587	-3.01511	0.0162071	89.7505	104.352		18.3353	2.74707		DNA transposon, helitron	Group I
		DHH00001B73v402596	-4.02081	0.00569131	68.6327	41.7409		2.61932	2.74707		DNA transposon, helitron	Group I
		DHH00001B73v402601	-3.51664	0.00126911	121.427	118.266		7.85797	10.9883		DNA transposon, helitron	Group I
		DHH00001B73v402605	-2.4728	0.0364669	47.515	83.4817		10.4773	10.9883		DNA transposon, helitron	Group I
		DHH00001B73v402647	-4.86802	0.0462998	10.5589	20.8704		0	0		DNA transposon, helitron	Group I
		DHH00001B73v402654	-4.27026	0.00242284	95.0299	104.352		0	8.24121		DNA transposon, helitron	Group I
		DHH00001B73v402682	-5.4989	0.018948	21.1178	27.8272		0	0		DNA transposon, helitron	Group I
		DHH00001B73v402694	-3.00479	0.0374551	42.2355	34.7841		2.61932	5.49414		DNA transposon, helitron	Group I
		DHH00001B73v402714	-5.03741	5.87675e-08	1087.56	890.472		15.7159	38.459		DNA transposon, helitron	Group I
		DHH00001B73v402735	-3.95266	0.027535	42.2355	20.8704		0	2.74707		DNA transposon, helitron	Group I
		DHH00001B73v402741	-5.12573	0.0330669	10.5589	27.8272		0	0		DNA transposon, helitron	Group I
		DHH00001B73v402759	-2.92019	0.0279934	68.6327	48.6977		2.61932	10.9883		DNA transposon, helitron	Group I
		DHH00001B73v402782	-3.6691	0.0412136	89.7505	6.95681		5.23865	0		DNA transposon, helitron	Group I
		DHH00001B73v402966	-3.31799	0.00282052	110.868	97.3954		7.85797	10.9883		DNA transposon, helitron	Group I
		DHH00001B73v403008	-4.92483	0.0437423	26.3972	6.95681		0	0		DNA transposon, helitron	Group I
		DHH00001B73v403017	-4.42	0.00238497	26.3972	271.316		7.85797	2.74707		DNA transposon, helitron	Group I
		DHH00001B73v403081	-2.70214	0.0258574	876.387	90.4386		62.8638	71.4239		DNA transposon, helitron	Group I
		DHH00001B73v403098	-4.81649	0.0492936	15.8383	13.9136		0	0		DNA transposon, helitron	Group I
		DHH00001B73v403132	-3.79487	0.0366746	21.1178	34.7841		2.61932	0		DNA transposon, helitron	Group I
		DHH00001B73v403153	-5.09763	0.0352369	5.27944	34.7841		0	0		DNA transposon, helitron	Group I
		DHH00001B73v403183	-4.86802	0.0462998	10.5589	20.8704		0	0		DNA transposon, helitron	Group I
		DHH00001B73v403190	-3.01652	0.00383817	110.868	125.223		13.0966	13.7354		DNA transposon, helitron	Group I
		DHH00001B73v403204	-4.81649	0.0492936	15.8383	13.9136		0	0		DNA transposon, helitron	Group I
		DHH00001B73v403209	-3.47961	0.0112329	58.0738	48.6977		5.23865	2.74707		DNA transposon, helitron	Group I
		DHH00001B73v403211	-3.33376	0.0451729	42.2355	27.8272		5.23865	0		DNA transposon, helitron	Group I
		DHH00001B73v403212	-4.08065	0.0206311	26.3972	41.7409		2.61932	0		DNA transposon, helitron	Group I
		DHH00001B73v403374	-4.08328	0.0218185	126.707	6.95681		5.23865	0		DNA transposon, helitron	Group I
		DHH00001B73v403395	-3.53032	0.0111946	36.9561	76.5249		2.61932	5.49414		DNA transposon, helitron	Group I
		DHH00001B73v403419	-3.64664	0.0221077	47.515	41.7409		0	5.49414		DNA transposon, helitron	Group I
		DHH00001B73v403459	-5.38867	0.0227022	31.6766	13.9136		0	0		DNA transposon, helitron	Group I
		DHH00001B73v403518	-4.81649	0.0492936	15.8383	13.9136		0	0		DNA transposon, helitron	Group I
		DHH00001B73v403551	-5.33511	0.0247274	10.5589	34.7841		0	0		DNA transposon, helitron	Group I
		DHH00001B73v403552	-2.80112	0.0305987	110.868	180.877		34.0512	2.74707		DNA transposon, helitron	Group I
		DHH00001B73v403587	-3.51641	0.0101855	47.515	62.6113		5.23865	2.74707		DNA transposon, helitron	Group I
		DHH00001B73v403595	-1.7281	0.034836	575.459	765.249		159.779	233.501		DNA transposon, helitron	Group I
		DHH00001B73v403599	-3.17794	0.0430863	26.3972	34.7841		2.61932	2.74707		DNA transposon, helitron	Group I
		DHH00001B73v403728	-4.60768	0.00642345	31.6766	69.5681		0	2.74707		DNA transposon, helitron	Group I
		DHH00001B73v403745	-3.69459	7.59433e-05	443.473	452.193		44.5285	19.2295		DNA transposon, helitron	Group I
		DHH00001B73v403759	-3.56813	0.00780561	42.2355	111.309		2.61932	8.24121		DNA transposon, helitron	Group I
		DHH00001B73v403780	-5.12573	0.0330669	10.5589	27.8272		0	0		DNA transposon, helitron	Group I
		DHH00001B73v403820	-5.13254	0.0373066	52.7944	0		0	0		DNA transposon, helitron	Group I
		DHH00001B73v403824	-5.51115	0.0191424	10.5589	41.7409		0	0		DNA transposon, helitron	Group I
		DHH00001B73v403828	-5.79119	0.000168279	95.0299	132.179		2.61932	0		DNA transposon, helitron	Group I
		DHH00001B73v403835	-7.1595	0.00160224	316.766	0		0	0		DNA transposon, helitron	Group I
		DHH00001B73v403873	-5.4989	0.018948	21.1178	27.8272		0	0		DNA transposon, helitron	Group I
		DHH00001B73v403875	-2.9586	0.0304292	42.2355	55.6545		2.61932	8.24121		DNA transposon, helitron	Group I
		DHH00001B73v403877	-5.91712	0.00951326	31.6766	34.7841		0	0		DNA transposon, helitron	Group I
		DHH00001B73v403911	-3.4571	0.0244707	26.3972	48.6977		2.61932	2.74707		DNA transposon, helitron	Group I
		DHH00001B73v403935	-11.1471	1.46209e-09	3526.67	1064.39		0	0		DNA transposon, helitron	Group I
		DHH00001B73v403936	-5.04167	0.0368545	21.1178	13.9136		0	0		DNA transposon, helitron	Group I
		DHH00001B73v403951	-3.09223	0.0383378	100.309	62.6113		15.7159	0		DNA transposon, helitron	Group I
		DHH00001B73v403952	-5.41419	0.0261508	0	69.5681		0	0		DNA transposon, helitron	Group I
		DHH00001B73v404059	-5.12573	0.0330669	10.5589	27.8272		0	0		DNA transposon, helitron	Group I
		DHH00001B73v404078	-2.93754	0.00631574	586.018	180.877		26.1932	65.9297		DNA transposon, helitron	Group I
		DHH00001B73v404098	-3.86333	0.00133677	242.854	215.661		2.61932	24.7236		DNA transposon, helitron	Group I
		DHH00001B73v404123	-3.63079	0.00384683	58.0738	97.3954		5.23865	5.49414		DNA transposon, helitron	Group I
		DHH00001B73v404153	-2.56418	0.0272135	68.6327	69.5681		13.0966	8.24121		DNA transposon, helitron	Group I
		DHH00001B73v404157	-5.25297	0.0319978	58.0738	0		0	0		DNA transposon, helitron	Group I
		DHH00001B73v404265	-3.807	0.0154025	42.2355	55.6545		5.23865	0		DNA transposon, helitron	Group I
		DHH00001B73v404324	-5.11185	0.0343483	31.6766	6.95681		0	0		DNA transposon, helitron	Group I
		DHH00001B73v404366	-4.37989	0.0206359	5.27944	90.4386		2.61932	0		DNA transposon, helitron	Group I
		DHH00001B73v404400	-6.43536	0.00365746	36.9561	62.6113		0	0		DNA transposon, helitron	Group I
		DHH00001B73v404412	-2.07545	0.0354615	110.868	173.92		39.2898	24.7236		DNA transposon, helitron	Group I
		DHH00001B73v404436	-5.10322	0.0337884	15.8383	20.8704		0	0		DNA transposon, helitron	Group I
		DHH00001B73v404460	-1.95235	0.0490357	100.309	118.266		23.5739	30.2178		DNA transposon, helitron	Group I
		DHH00001B73v404462	-3.1226	0.0066554	411.796	507.847		83.8183	10.9883		DNA transposon, helitron	Group I
		DHH00001B73v404510	-4.90815	0.002596	58.0738	62.6113		2.61932	0		DNA transposon, helitron	Group I
		DHH00001B73v404556	-3.81283	0.0376073	15.8383	41.7409		2.61932	0		DNA transposon, helitron	Group I
		DHH00001B73v404560	-2.65205	0.0111638	126.707	90.4386		15.7159	16.4824		DNA transposon, helitron	Group I
		DHH00001B73v404597	-4.96488	0.0461124	0	48.6977		0	0		DNA transposon, helitron	Group I
		DHH00001B73v404615	-3.23121	0.00399001	84.4711	111.309		10.4773	8.24121		DNA transposon, helitron	Group I
		DHH00001B73v404626	-6.89293	0.00138493	63.3533	76.5249		0	0		DNA transposon, helitron	Group I
		DHH00001B73v404645	-4.81649	0.0492936	15.8383	13.9136		0	0		DNA transposon, helitron	Group I
		DHH00001B73v404649	-2.47732	0.0237954	84.4711	76.5249		13.0966	13.7354		DNA transposon, helitron	Group I
		DHH00001B73v404722	-3.6129	0.00791392	68.6327	48.6977		5.23865	2.74707		DNA transposon, helitron	Group I
		DHH00001B73v404726	-5.25297	0.0319978	58.0738	0		0	0		DNA transposon, helitron	Group I
		DHH00001B73v404788	-3.01941	0.0499607	52.7944	55.6545		0	10.9883		DNA transposon, helitron	Group I
		DHH00001B73v404905	-6.18699	0.00634665	73.9122	13.9136		0	0		DNA transposon, helitron	Group I
		DHH00001B73v405004	-5.46988	0.000520669	110.868	69.5681		2.61932	0		DNA transposon, helitron	Group I
		DHH00001B73v405030	-4.81649	0.0492936	15.8383	13.9136		0	0		DNA transposon, helitron	Group I
		DHH00001B73v405070	-6.40881	0.00381356	47.515	48.6977		0	0		DNA transposon, helitron	Group I
		DHH00001B73v405186	-3.41225	0.017989	227.016	13.9136		10.4773	8.24121		DNA transposon, helitron	Group I
		DHH00001B73v405187	-5.64668	0.0160916	52.7944	6.95681		0	0		DNA transposon, helitron	Group I
		DHH00001B73v405218	-2.13076	0.0197827	232.295	194.791		57.6251	35.7119		DNA transposon, helitron	Group I
		DHH00001B73v405247	-3.29773	0.00761544	142.545	132.179		2.61932	21.9766		DNA transposon, helitron	Group I
		DHH00001B73v405259	-3.29993	0.0330011	31.6766	34.7841		2.61932	2.74707		DNA transposon, helitron	Group I
		DHH00001B73v405277	-3.18656	0.0252109	52.7944	34.7841		2.61932	5.49414		DNA transposon, helitron	Group I
		DHH00001B73v405293	-4.86802	0.0462998	10.5589	20.8704		0	0		DNA transposon, helitron	Group I
		DHH00001B73v405521	-5.11185	0.0343483	31.6766	6.95681		0	0		DNA transposon, helitron	Group I
		DHH00001B73v405533	-2.43075	0.00942625	211.178	243.488		52.3865	27.4707		DNA transposon, helitron	Group I
		DHH00001B73v405589	-5.11185	0.0343483	31.6766	6.95681		0	0		DNA transposon, helitron	Group I
		DHH00001B73v405597	-3.72062	0.0422246	31.6766	20.8704		2.61932	0		DNA transposon, helitron	Group I
		DHH00001B73v405616	-5.36147	0.0277541	63.3533	0		0	0		DNA transposon, helitron	Group I
		DHH00001B73v405637	-5.2288	0.0285352	26.3972	13.9136		0	0		DNA transposon, helitron	Group I
		DHH00001B73v405650	-3.03682	0.0246963	52.7944	48.6977		7.85797	2.74707		DNA transposon, helitron	Group I
		DHH00001B73v405708	-4.81649	0.0492936	15.8383	13.9136		0	0		DNA transposon, helitron	Group I
		DHH00001B73v405718	-4.81649	0.0492936	15.8383	13.9136		0	0		DNA transposon, helitron	Group I
		DHH00001B73v405724	-3.78527	0.0103116	79.1916	62.6113		0	8.24121		DNA transposon, helitron	Group I
		DHH00001B73v405770	-3.39482	0.00367582	79.1916	111.309		10.4773	5.49414		DNA transposon, helitron	Group I
		DHH00001B73v405943	-4.85861	0.0477164	5.27944	27.8272		0	0		DNA transposon, helitron	Group I
		DHH00001B73v405966	-3.50843	0.0191385	15.8383	139.136		2.61932	8.24121		DNA transposon, helitron	Group I
		DHH00001B73v405995	-3.28259	0.0497147	26.3972	41.7409		5.23865	0		DNA transposon, helitron	Group I
		DHH00001B73v406041	-5.64361	0.0150568	26.3972	27.8272		0	0		DNA transposon, helitron	Group I
		DHH00001B73v406058	-3.93108	0.0282509	21.1178	41.7409		0	2.74707		DNA transposon, helitron	Group I
		DHH00001B73v406270	-4.92483	0.0437423	26.3972	6.95681		0	0		DNA transposon, helitron	Group I
		DHH00001B73v406309	-2.8086	0.0445069	52.7944	34.7841		2.61932	8.24121		DNA transposon, helitron	Group I
		DHH00001B73v406310	-3.79305	0.000303203	158.383	173.92		7.85797	13.7354		DNA transposon, helitron	Group I
		DHH00001B73v406326	-3.89997	0.0293998	31.6766	27.8272		2.61932	0		DNA transposon, helitron	Group I
		DHH00001B73v406404	-4.08667	0.0218489	47.515	20.8704		2.61932	0		DNA transposon, helitron	Group I
		DHH00001B73v406456	-4.86802	0.0462998	10.5589	20.8704		0	0		DNA transposon, helitron	Group I
		DHH00001B73v406463	-4.92483	0.0437423	26.3972	6.95681		0	0		DNA transposon, helitron	Group I
		DHH00001B73v406526	-3.77083	0.0376983	21.1178	34.7841		0	2.74707		DNA transposon, helitron	Group I
		DHH00001B73v406547	-3.75344	0.0170708	47.515	48.6977		0	5.49414		DNA transposon, helitron	Group I
		DHH00001B73v406553	-2.82498	0.0265365	58.0738	48.6977		7.85797	5.49414		DNA transposon, helitron	Group I
		DHH00001B73v406558	-3.92758	0.00284004	153.104	41.7409		5.23865	5.49414		DNA transposon, helitron	Group I
		DHH00001B73v406561	-5.11185	0.0343483	31.6766	6.95681		0	0		DNA transposon, helitron	Group I
		DHH00001B73v406593	-2.32018	0.0444401	68.6327	104.352		23.5739	8.24121		DNA transposon, helitron	Group I
		DHH00001B73v406600	-3.06144	0.00189375	644.092	333.927		78.5797	30.2178		DNA transposon, helitron	Group I
		DHH00001B73v406625	-4.21008	0.00293018	63.3533	62.6113		2.61932	2.74707		DNA transposon, helitron	Group I
		DHH00001B73v406819	-4.81649	0.0492936	15.8383	13.9136		0	0		DNA transposon, helitron	Group I
		DHH00001B73v406831	-4.0219	0.0231524	36.9561	27.8272		2.61932	0		DNA transposon, helitron	Group I
		DHH00001B73v406946	-4.29775	0.0124454	36.9561	41.7409		2.61932	0		DNA transposon, helitron	Group I
		DHH00001B73v406954	-3.11984	0.00327074	110.868	118.266		13.0966	10.9883		DNA transposon, helitron	Group I
		DHH00001B73v406995	-4.86802	0.0462998	10.5589	20.8704		0	0		DNA transposon, helitron	Group I
		DHH00001B73v407035	-5.45744	0.0202192	26.3972	20.8704		0	0		DNA transposon, helitron	Group I
		DHH00001B73v407054	-3.69718	0.0394944	95.0299	6.95681		0	5.49414		DNA transposon, helitron	Group I
		DHH00001B73v407064	-2.5085	0.0112793	163.663	111.309		23.5739	21.9766		DNA transposon, helitron	Group I
		DHH00001B73v407087	-2.2642	0.0161052	786.637	292.186		117.87	96.1475		DNA transposon, helitron	Group I
		DHH00001B73v407095	-5.04167	0.0368545	21.1178	13.9136		0	0		DNA transposon, helitron	Group I
		DHH00001B73v407100	-2.29386	0.0411531	52.7944	118.266		15.7159	16.4824		DNA transposon, helitron	Group I
		DHH00001B73v407105	-2.22854	0.0496306	79.1916	55.6545		13.0966	13.7354		DNA transposon, helitron	Group I
		DHH00001B73v407119	-5.72243	0.0133622	36.9561	20.8704		0	0		DNA transposon, helitron	Group I
		DHH00001B73v407125	-5.97386	0.0118333	0	111.309		0	0		DNA transposon, helitron	Group I
		DHH00001B73v407154	-4.49973	0.029862	0	125.223		2.61932	0		DNA transposon, helitron	Group I
		DHH00001B73v407178	-2.90295	0.0465619	36.9561	34.7841		2.61932	5.49414		DNA transposon, helitron	Group I
		DHH00001B73v407209	-5.53559	0.0189883	47.515	6.95681		0	0		DNA transposon, helitron	Group I
		DHH00001B73v407213	-4.23665	0.0403847	100.309	0		0	2.74707		DNA transposon, helitron	Group I
		DHH00001B73v407238	-5.91305	0.0127217	100.309	0		0	0		DNA transposon, helitron	Group I
		DHH00001B73v407273	-3.08813	0.0123899	52.7944	153.05		15.7159	5.49414		DNA transposon, helitron	Group I
		DHH00001B73v407336	-3.48446	0.0324597	31.6766	48.6977		0	5.49414		DNA transposon, helitron	Group I
		DHH00001B73v407405	-6.40881	0.00381356	47.515	48.6977		0	0		DNA transposon, helitron	Group I
		DHH00001B73v407408	-2.58486	0.0479125	42.2355	48.6977		5.23865	8.24121		DNA transposon, helitron	Group I
		DHH00001B73v407467	-4.14581	0.0171747	36.9561	34.7841		0	2.74707		DNA transposon, helitron	Group I
		DHH00001B73v407497	-5.29507	0.0257339	21.1178	20.8704		0	0		DNA transposon, helitron	Group I
		DHH00001B73v407536	-5.64361	0.0150568	26.3972	27.8272		0	0		DNA transposon, helitron	Group I
		DHH00001B73v407555	-3.05284	0.0397598	15.8383	118.266		10.4773	2.74707		DNA transposon, helitron	Group I
		DHH00001B73v407590	-4.27636	0.0127931	36.9561	41.7409		0	2.74707		DNA transposon, helitron	Group I
		DHH00001B73v407642	-4.00031	0.0283617	52.7944	13.9136		0	2.74707		DNA transposon, helitron	Group I
		DHH00001B73v407672	-4.05603	0.0212542	31.6766	34.7841		2.61932	0		DNA transposon, helitron	Group I
		DHH00001B73v407695	-5.29507	0.0257339	21.1178	20.8704		0	0		DNA transposon, helitron	Group I
		DHH00001B73v407797	-5.74734	0.0138014	58.0738	6.95681		0	0		DNA transposon, helitron	Group I
		DHH00001B73v407806	-3.90351	0.00186846	110.868	76.5249		7.85797	2.74707		DNA transposon, helitron	Group I
		DHH00001B73v407908	-5.10322	0.0337884	15.8383	20.8704		0	0		DNA transposon, helitron	Group I
		DHH00001B73v407943	-1.98356	0.0488908	153.104	139.136		20.9546	49.4473		DNA transposon, helitron	Group I
		DHH00001B73v407981	-4.81649	0.0492936	15.8383	13.9136		0	0		DNA transposon, helitron	Group I
		DHH00001B73v408024	-3.06496	0.0333556	31.6766	48.6977		5.23865	2.74707		DNA transposon, helitron	Group I
		DHH00001B73v408057	-5.12573	0.0330669	10.5589	27.8272		0	0		DNA transposon, helitron	Group I
		DHH00001B73v408081	-2.43018	0.0254425	68.6327	118.266		18.3353	13.7354		DNA transposon, helitron	Group I
		DHH00001B73v408093	-3.90943	0.0283653	26.3972	34.7841		0	2.74707		DNA transposon, helitron	Group I
		DHH00001B73v408094	-3.23663	0.0249512	63.3533	27.8272		2.61932	5.49414		DNA transposon, helitron	Group I
		DHH00001B73v408136	-2.8997	0.03075	36.9561	55.6545		5.23865	5.49414		DNA transposon, helitron	Group I
		DHH00001B73v408139	-3.72633	0.000409641	163.663	153.05		7.85797	13.7354		DNA transposon, helitron	Group I
		DHH00001B73v408149	-4.81649	0.0492936	15.8383	13.9136		0	0		DNA transposon, helitron	Group I
		DHH00001B73v408169	-4.75666	0.0039382	52.7944	55.6545		2.61932	0		DNA transposon, helitron	Group I
		DHH00001B73v408366	-4.92483	0.0437423	26.3972	6.95681		0	0		DNA transposon, helitron	Group I
		DHH00001B73v408397	-5.12573	0.0330669	10.5589	27.8272		0	0		DNA transposon, helitron	Group I
		DHH00001B73v408556	-5.4989	0.018948	21.1178	27.8272		0	0		DNA transposon, helitron	Group I
		DHH00001B73v408571	-3.52943	0.0313243	52.7944	27.8272		5.23865	0		DNA transposon, helitron	Group I
		DHH00001B73v408618	-5.07941	0.00194091	42.2355	97.3954		2.61932	0		DNA transposon, helitron	Group I
		DHH00001B73v408621	-3.77626	0.00454578	63.3533	69.5681		2.61932	5.49414		DNA transposon, helitron	Group I
		DHH00001B73v408657	-4.0795	1.01679e-05	332.605	361.754		15.7159	21.9766		DNA transposon, helitron	Group I
		DHH00001B73v408665	-2.53297	0.0469365	42.2355	62.6113		5.23865	10.9883		DNA transposon, helitron	Group I
		DHH00001B73v408676	-4.52156	0.00746746	36.9561	55.6545		2.61932	0		DNA transposon, helitron	Group I
		DHH00001B73v408688	-5.63363	0.0191092	79.1916	0		0	0		DNA transposon, helitron	Group I
		DHH00001B73v408719	-2.13856	0.0345223	100.309	111.309		26.1932	19.2295		DNA transposon, helitron	Group I
		DHH00001B73v408732	-4.81649	0.0492936	15.8383	13.9136		0	0		DNA transposon, helitron	Group I
		DHH00001B73v408734	-3.26795	0.00277104	137.265	90.4386		10.4773	10.9883		DNA transposon, helitron	Group I
		DHH00001B73v408780	-2.73603	0.0195099	68.6327	69.5681		7.85797	10.9883		DNA transposon, helitron	Group I
		DHH00001B73v408893	-5.12573	0.0330669	10.5589	27.8272		0	0		DNA transposon, helitron	Group I
		DHH00001B73v408968	-5.72243	0.0133622	36.9561	20.8704		0	0		DNA transposon, helitron	Group I
		DHH00001B73v408998	-3.92699	0.0148551	26.3972	83.4817		5.23865	0		DNA transposon, helitron	Group I
		DHH00001B73v409002	-3.6517	0.00162508	73.9122	194.791		10.4773	8.24121		DNA transposon, helitron	Group I
		DHH00001B73v409014	-6.11508	0.00668916	42.2355	34.7841		0	0		DNA transposon, helitron	Group I
		DHH00001B73v409035	-8.82436	7.85545e-06	427.635	229.575		0	0		DNA transposon, helitron	Group I
		DHH00001B73v409052	-3.18656	0.0252109	52.7944	34.7841		2.61932	5.49414		DNA transposon, helitron	Group I
		DHH00001B73v409075	-4.30659	0.0168823	68.6327	13.9136		2.61932	0		DNA transposon, helitron	Group I
		DHH00001B73v409138	-2.05278	0.0272226	174.222	139.136		36.6705	35.7119		DNA transposon, helitron	Group I
		DHH00001B73v409172	-1.63245	0.030655	4360.82	4417.58		1197.03	1571.32		DNA transposon, helitron	Group I
		DHH00001B73v409231	-3.16569	0.00578215	131.986	111.309		5.23865	19.2295		DNA transposon, helitron	Group I
		DHH00001B73v409267	-5.66909	4.68241e-05	121.427	257.402		0	5.49414		DNA transposon, helitron	Group I
		DHH00001B73v409273	-5.11185	0.0343483	31.6766	6.95681		0	0		DNA transposon, helitron	Group I
		DHH00001B73v409331	-2.50264	0.045583	31.6766	104.352		10.4773	10.9883		DNA transposon, helitron	Group I
		DHH00001B73v409341	-5.29507	0.0257339	21.1178	20.8704		0	0		DNA transposon, helitron	Group I
		DHH00001B73v409470	-4.86802	0.0462998	10.5589	20.8704		0	0		DNA transposon, helitron	Group I
		DHH00001B73v409511	-4.96488	0.0461124	0	48.6977		0	0		DNA transposon, helitron	Group I
		DHH00001B73v409523	-3.95266	0.027535	42.2355	20.8704		0	2.74707		DNA transposon, helitron	Group I
		DHH00001B73v409525	-3.22781	0.0416038	42.2355	20.8704		2.61932	2.74707		DNA transposon, helitron	Group I
		DHH00001B73v409591	-5.2288	0.0285352	26.3972	13.9136		0	0		DNA transposon, helitron	Group I
		DHH00001B73v409611	-5.80112	0.0116213	26.3972	34.7841		0	0		DNA transposon, helitron	Group I
		DHH00001B73v409615	-3.96307	0.0327321	10.5589	55.6545		2.61932	0		DNA transposon, helitron	Group I
		DHH00001B73v409622	-4.24836	0.0137467	42.2355	34.7841		0	2.74707		DNA transposon, helitron	Group I
		DHH00001B73v409628	-5.46241	0.0213777	5.27944	48.6977		0	0		DNA transposon, helitron	Group I
		DHH00001B73v409690	-4.81649	0.0492936	15.8383	13.9136		0	0		DNA transposon, helitron	Group I
		DHH00001B73v409697	-8.36137	3.17279e-05	274.531	173.92		0	0		DNA transposon, helitron	Group I
		DHH00001B73v409711	-5.11185	0.0343483	31.6766	6.95681		0	0		DNA transposon, helitron	Group I
		DHH00001B73v409916	-5.41174	0.0227244	42.2355	6.95681		0	0		DNA transposon, helitron	Group I
		DHH00001B73v409922	-3.12936	0.00847683	73.9122	83.4817		10.4773	5.49414		DNA transposon, helitron	Group I
		DHH00001B73v409960	-3.19535	0.0271758	21.1178	97.3954		7.85797	2.74707		DNA transposon, helitron	Group I
		DHH00001B73v410176	-5.9339	0.00943212	47.515	20.8704		0	0		DNA transposon, helitron	Group I
		DHH00001B73v410179	-3.17794	0.0430863	26.3972	34.7841		2.61932	2.74707		DNA transposon, helitron	Group I
		DHH00001B73v410182	-2.76181	0.00396286	221.737	146.093		23.5739	27.4707		DNA transposon, helitron	Group I
		DHH00001B73v410218	-2.97347	0.00445321	131.986	118.266		18.3353	10.9883		DNA transposon, helitron	Group I
		DHH00001B73v410266	-5.38867	0.0227022	31.6766	13.9136		0	0		DNA transposon, helitron	Group I
		DHH00001B73v410316	-3.13199	0.00400785	126.707	104.352		15.7159	8.24121		DNA transposon, helitron	Group I
		DHH00001B73v410337	-5.52797	0.0184622	36.9561	13.9136		0	0		DNA transposon, helitron	Group I
		DHH00001B73v410342	-6.2992	3.16198e-05	211.178	118.266		2.61932	0		DNA transposon, helitron	Group I
		DHH00001B73v410382	-5.59819	0.0162776	31.6766	20.8704		0	0		DNA transposon, helitron	Group I
		DHH00001B73v410430	-2.88488	0.0143222	147.824	90.4386		23.5739	5.49414		DNA transposon, helitron	Group I
		DHH00001B73v410434	-8.58566	1.84734e-05	147.824	417.409		0	0		DNA transposon, helitron	Group I
		DHH00001B73v410455	-2.96628	0.00953405	68.6327	118.266		7.85797	13.7354		DNA transposon, helitron	Group I
		DHH00001B73v410487	-3.52943	0.0313243	52.7944	27.8272		5.23865	0		DNA transposon, helitron	Group I
		DHH00001B73v410498	-4.07852	0.000486095	195.339	166.963		15.7159	2.74707		DNA transposon, helitron	Group I
		DHH00001B73v410519	-4.89639	2.783e-05	163.663	215.661		7.85797	2.74707		DNA transposon, helitron	Group I
		DHH00001B73v410571	-2.47291	0.0339609	73.9122	55.6545		10.4773	10.9883		DNA transposon, helitron	Group I
		DHH00001B73v410578	-2.28345	0.0408275	58.0738	97.3954		13.0966	16.4824		DNA transposon, helitron	Group I
		DHH00001B73v410630	-4.81649	0.0492936	15.8383	13.9136		0	0		DNA transposon, helitron	Group I
		DHH00001B73v410635	-5.28373	0.031034	0	62.6113		0	0		DNA transposon, helitron	Group I
		DHH00001B73v410658	-6.64866	0.00252372	26.3972	97.3954		0	0		DNA transposon, helitron	Group I
		DHH00001B73v410706	-6.67526	1.00836e-10	691.607	953.083		7.85797	5.49414		DNA transposon, helitron	Group I
		DHH00001B73v410766	-3.79639	0.0469722	52.7944	6.95681		0	2.74707		DNA transposon, helitron	Group I
		DHH00001B73v410782	-6.11471	0.00718481	68.6327	13.9136		0	0		DNA transposon, helitron	Group I
		DHH00001B73v410783	-3.906	0.0422462	5.27944	62.6113		0	2.74707		DNA transposon, helitron	Group I
		DHH00002B73v400021	-5.2288	0.0285352	26.3972	13.9136		0	0		DNA transposon, helitron	Group I
		DHH00002B73v400068	-4.17082	0.00356518	73.9122	48.6977		2.61932	2.74707		DNA transposon, helitron	Group I
		DHH00002B73v400141	-3.50395	0.021342	47.515	69.5681		0	8.24121		DNA transposon, helitron	Group I
		DHH00002B73v400176	-2.88527	0.00477262	221.737	222.618		41.9092	13.7354		DNA transposon, helitron	Group I
		DHH00002B73v400190	-5.2288	0.0285352	26.3972	13.9136		0	0		DNA transposon, helitron	Group I
		DHH00002B73v400191	-4.22636	0.000335841	116.148	118.266		5.23865	5.49414		DNA transposon, helitron	Group I
		DHH00002B73v400209	-4.81649	0.0492936	15.8383	13.9136		0	0		DNA transposon, helitron	Group I
		DHH00002B73v400211	-3.73383	0.0193104	58.0738	34.7841		5.23865	0		DNA transposon, helitron	Group I
		DHH00002B73v400230	-2.44546	0.0491849	36.9561	76.5249		10.4773	8.24121		DNA transposon, helitron	Group I
		DHH00002B73v400234	-3.29875	0.0100877	52.7944	69.5681		5.23865	5.49414		DNA transposon, helitron	Group I
		DHH00002B73v400251	-2.34588	0.0284283	121.427	83.4817		13.0966	24.7236		DNA transposon, helitron	Group I
		DHH00002B73v400253	-5.63363	0.0191092	79.1916	0		0	0		DNA transposon, helitron	Group I
		DHH00002B73v400260	-2.50725	0.0397725	89.7505	62.6113		5.23865	19.2295		DNA transposon, helitron	Group I
		DHH00002B73v400261	-2.41206	0.00973327	184.78	160.007		34.0512	27.4707		DNA transposon, helitron	Group I
		DHH00002B73v400286	-3.37873	0.0286831	42.2355	27.8272		2.61932	2.74707		DNA transposon, helitron	Group I
		DHH00002B73v400337	-3.53948	0.0189812	36.9561	41.7409		2.61932	2.74707		DNA transposon, helitron	Group I
		DHH00002B73v400349	-5.04167	0.0368545	21.1178	13.9136		0	0		DNA transposon, helitron	Group I
		DHH00002B73v400376	-3.363	0.00214277	100.309	146.093		7.85797	13.7354		DNA transposon, helitron	Group I
		DHH00002B73v400377	-2.0579	0.0400894	353.723	125.223		62.8638	46.7002		DNA transposon, helitron	Group I
		DHH00002B73v400379	-2.43392	0.0449231	100.309	76.5249		5.23865	24.7236		DNA transposon, helitron	Group I
		DHH00002B73v400381	-3.3856	0.002957	100.309	118.266		13.0966	5.49414		DNA transposon, helitron	Group I
		DHH00002B73v400406	-6.43536	0.00365746	36.9561	62.6113		0	0		DNA transposon, helitron	Group I
		DHH00002B73v400413	-4.81649	0.0492936	15.8383	13.9136		0	0		DNA transposon, helitron	Group I
		DHH00002B73v400425	-5.59819	0.0162776	31.6766	20.8704		0	0		DNA transposon, helitron	Group I
		DHH00002B73v400459	-2.20635	0.0296169	131.986	90.4386		20.9546	24.7236		DNA transposon, helitron	Group I
		DHH00002B73v400477	-3.35474	0.0467764	52.7944	20.8704		0	5.49414		DNA transposon, helitron	Group I
		DHH00002B73v400483	-6.04518	0.00759387	31.6766	41.7409		0	0		DNA transposon, helitron	Group I
		DHH00002B73v400491	-4.86802	0.0462998	10.5589	20.8704		0	0		DNA transposon, helitron	Group I
		DHH00002B73v400547	-6.51728	0.00317139	31.6766	76.5249		0	0		DNA transposon, helitron	Group I
		DHH00002B73v400586	-5.04167	0.0368545	21.1178	13.9136		0	0		DNA transposon, helitron	Group I
		DHH00002B73v400621	-3.87664	0.0302176	31.6766	27.8272		0	2.74707		DNA transposon, helitron	Group I
		DHH00002B73v400631	-3.17599	0.0165972	36.9561	76.5249		5.23865	5.49414		DNA transposon, helitron	Group I
		DHH00002B73v400635	-3.34378	0.0329128	21.1178	48.6977		2.61932	2.74707		DNA transposon, helitron	Group I
		DHH00002B73v400642	-5.33001	0.0245369	15.8383	27.8272		0	0		DNA transposon, helitron	Group I
		DHH00002B73v400667	-4.37537	0.000364456	168.942	97.3954		2.61932	8.24121		DNA transposon, helitron	Group I
		DHH00002B73v400682	-3.39521	0.0140181	52.7944	48.6977		2.61932	5.49414		DNA transposon, helitron	Group I
		DHH00002B73v400726	-3.51301	0.0204385	42.2355	34.7841		2.61932	2.74707		DNA transposon, helitron	Group I
		DHH00002B73v400738	-4.16782	0.0167074	36.9561	34.7841		2.61932	0		DNA transposon, helitron	Group I
		DHH00002B73v400773	-4.07797	0.0235735	15.8383	55.6545		0	2.74707		DNA transposon, helitron	Group I
		DHH00002B73v400790	-4.15733	0.00642608	79.1916	48.6977		0	5.49414		DNA transposon, helitron	Group I
		DHH00002B73v400795	-7.42976	3.09341e-07	274.531	480.02		2.61932	0		DNA transposon, helitron	Group I
		DHH00002B73v400811	-3.12909	0.0371388	84.4711	55.6545		13.0966	0		DNA transposon, helitron	Group I
		DHH00002B73v400849	-5.38867	0.0227022	31.6766	13.9136		0	0		DNA transposon, helitron	Group I
		DHH00002B73v400860	-4.81649	0.0492936	15.8383	13.9136		0	0		DNA transposon, helitron	Group I
		DHH00002B73v400861	-3.18469	1.78173e-05	15178.4	14880.6		1720.9	1447.71		DNA transposon, helitron	Group I
		DHH00002B73v400900	-2.46019	0.0350166	95.0299	48.6977		13.0966	10.9883		DNA transposon, helitron	Group I
		DHH00002B73v400924	-5.77037	0.0122342	31.6766	27.8272		0	0		DNA transposon, helitron	Group I
		DHH00002B73v400926	-2.65847	0.0444522	58.0738	55.6545		13.0966	2.74707		DNA transposon, helitron	Group I
		DHH00002B73v400965	-5.38867	0.0227022	31.6766	13.9136		0	0		DNA transposon, helitron	Group I
		DHH00002B73v400974	-2.26137	0.0211473	126.707	132.179		20.9546	30.2178		DNA transposon, helitron	Group I
		DHH00002B73v401015	-4.86802	0.0462998	10.5589	20.8704		0	0		DNA transposon, helitron	Group I
		DHH00002B73v401032	-5.51753	0.0185759	15.8383	34.7841		0	0		DNA transposon, helitron	Group I
		DHH00002B73v401052	-5.51753	0.0185759	15.8383	34.7841		0	0		DNA transposon, helitron	Group I
		DHH00002B73v401060	-2.30839	0.0465243	89.7505	69.5681		7.85797	21.9766		DNA transposon, helitron	Group I
		DHH00002B73v401063	-5.30085	0.000831051	89.7505	69.5681		2.61932	0		DNA transposon, helitron	Group I
		DHH00002B73v401068	-4.13263	0.0185643	42.2355	27.8272		2.61932	0		DNA transposon, helitron	Group I
		DHH00002B73v401098	-4.44806	0.0110171	68.6327	20.8704		2.61932	0		DNA transposon, helitron	Group I
		DHH00002B73v401106	-4.05603	0.0212542	31.6766	34.7841		2.61932	0		DNA transposon, helitron	Group I
		DHH00002B73v401123	-5.1357	0.0374456	0	55.6545		0	0		DNA transposon, helitron	Group I
		DHH00002B73v401129	-3.39186	0.0440903	52.7944	20.8704		5.23865	0		DNA transposon, helitron	Group I
		DHH00002B73v401167	-3.14523	0.00427502	110.868	97.3954		13.0966	8.24121		DNA transposon, helitron	Group I
		DHH00002B73v401171	-2.97313	0.042213	47.515	27.8272		2.61932	5.49414		DNA transposon, helitron	Group I
		DHH00002B73v401175	-3.57434	0.0190765	52.7944	27.8272		2.61932	2.74707		DNA transposon, helitron	Group I
		DHH00002B73v401206	-2.94124	0.00508202	105.589	118.266		13.0966	13.7354		DNA transposon, helitron	Group I
		DHH00002B73v401233	-3.95266	0.027535	42.2355	20.8704		0	2.74707		DNA transposon, helitron	Group I
		DHH00002B73v401237	-3.72062	0.0422246	31.6766	20.8704		2.61932	0		DNA transposon, helitron	Group I
		DHH00002B73v401245	-2.26316	0.0276427	147.824	83.4817		23.5739	21.9766		DNA transposon, helitron	Group I
		DHH00002B73v401249	-5.04167	0.0368545	21.1178	13.9136		0	0		DNA transposon, helitron	Group I
		DHH00002B73v401251	-4.81649	0.0492936	15.8383	13.9136		0	0		DNA transposon, helitron	Group I
		DHH00002B73v401258	-5.13254	0.0373066	52.7944	0		0	0		DNA transposon, helitron	Group I
		DHH00002B73v401266	-3.83111	0.034257	36.9561	20.8704		0	2.74707		DNA transposon, helitron	Group I
		DHH00002B73v401267	-3.67035	0.0208647	42.2355	48.6977		0	5.49414		DNA transposon, helitron	Group I
		DHH00002B73v401274	-4.81649	0.0492936	15.8383	13.9136		0	0		DNA transposon, helitron	Group I
		DHH00002B73v401309	-4.81649	0.0492936	15.8383	13.9136		0	0		DNA transposon, helitron	Group I
		DHH00002B73v401327	-5.29507	0.0257339	21.1178	20.8704		0	0		DNA transposon, helitron	Group I
		DHH00002B73v401328	-5.83931	0.0119602	63.3533	6.95681		0	0		DNA transposon, helitron	Group I
		DHH00002B73v401338	-3.7644	0.0381036	26.3972	27.8272		2.61932	0		DNA transposon, helitron	Group I
		DHH00002B73v401358	-1.53269	0.0382481	8821.95	8702.97		3169.38	2766.3		DNA transposon, helitron	Group I
		DHH00002B73v401360	-4.85861	0.0477164	5.27944	27.8272		0	0		DNA transposon, helitron	Group I
		DHH00002B73v401369	-3.95275	0.00674373	63.3533	41.7409		2.61932	2.74707		DNA transposon, helitron	Group I
		DHH00002B73v401371	-2.65847	0.0444522	58.0738	55.6545		13.0966	2.74707		DNA transposon, helitron	Group I
		DHH00002B73v401374	-4.37184	0.0102182	42.2355	41.7409		0	2.74707		DNA transposon, helitron	Group I
		DHH00002B73v401412	-6.22655	0.00784435	131.986	0		0	0		DNA transposon, helitron	Group I
		DHH00002B73v401428	-5.27196	0.0276566	36.9561	6.95681		0	0		DNA transposon, helitron	Group I
		DHH00002B73v401431	-3.97654	0.00600467	58.0738	48.6977		2.61932	2.74707		DNA transposon, helitron	Group I
		DHH00002B73v401455	-5.8164	0.0116283	15.8383	48.6977		0	0		DNA transposon, helitron	Group I
		DHH00002B73v401470	-5.72243	0.0133622	36.9561	20.8704		0	0		DNA transposon, helitron	Group I
		DHH00002B73v401516	-3.72197	0.0120325	47.515	41.7409		2.61932	2.74707		DNA transposon, helitron	Group I
		DHH00002B73v401520	-3.39407	0.00297311	95.0299	125.223		13.0966	5.49414		DNA transposon, helitron	Group I
		DHH00002B73v401643	-4.88892	2.71728e-05	179.501	201.748		2.61932	8.24121		DNA transposon, helitron	Group I
		DHH00002B73v401651	-5.12573	0.0330669	10.5589	27.8272		0	0		DNA transposon, helitron	Group I
		DHH00002B73v401729	-3.325	0.0320615	26.3972	41.7409		2.61932	2.74707		DNA transposon, helitron	Group I
		DHH00002B73v401766	-3.30743	0.00177565	158.383	160.007		20.9546	8.24121		DNA transposon, helitron	Group I
		DHH00002B73v401811	-5.4989	0.018948	21.1178	27.8272		0	0		DNA transposon, helitron	Group I
		DHH00002B73v401815	-5.2288	0.0285352	26.3972	13.9136		0	0		DNA transposon, helitron	Group I
		DHH00002B73v401833	-3.26803	0.0359639	36.9561	27.8272		2.61932	2.74707		DNA transposon, helitron	Group I
		DHH00002B73v401881	-2.85612	0.0194143	47.515	83.4817		7.85797	8.24121		DNA transposon, helitron	Group I
		DHH00002B73v401896	-2.99703	0.0222018	137.265	55.6545		18.3353	2.74707		DNA transposon, helitron	Group I
		DHH00002B73v401915	-5.63555	0.0193251	0	83.4817		0	0		DNA transposon, helitron	Group I
		DHH00002B73v401921	-5.29507	0.0257339	21.1178	20.8704		0	0		DNA transposon, helitron	Group I
		DHH00002B73v401933	-2.85455	0.000282612	950.299	1099.18		123.108	148.342		DNA transposon, helitron	Group I
		DHH00002B73v401953	-4.92483	0.0437423	26.3972	6.95681		0	0		DNA transposon, helitron	Group I
		DHH00002B73v401954	-5.38867	0.0227022	31.6766	13.9136		0	0		DNA transposon, helitron	Group I
		DHH00002B73v401958	-1.85256	0.0419964	374.84	187.834		70.7217	79.6651		DNA transposon, helitron	Group I
		DHH00002B73v401964	-3.2478	0.0207231	42.2355	48.6977		5.23865	2.74707		DNA transposon, helitron	Group I
		DHH00002B73v401965	-3.18835	0.00914238	68.6327	69.5681		7.85797	5.49414		DNA transposon, helitron	Group I
		DHH00002B73v401978	-2.54709	0.0461227	63.3533	41.7409		5.23865	10.9883		DNA transposon, helitron	Group I
		DHH00002B73v401983	-3.19508	0.0353743	15.8383	76.5249		2.61932	5.49414		DNA transposon, helitron	Group I
		DHH00002B73v402048	-5.4989	0.018948	21.1178	27.8272		0	0		DNA transposon, helitron	Group I
		DHH00002B73v402056	-5.29507	0.0257339	21.1178	20.8704		0	0		DNA transposon, helitron	Group I
		DHH00002B73v402103	-4.33463	0.0355335	105.589	0		2.61932	0		DNA transposon, helitron	Group I
		DHH00002B73v402148	-4.99747	0.0440698	47.515	0		0	0		DNA transposon, helitron	Group I
		DHH00002B73v402166	-6.0254	0.00807475	52.7944	20.8704		0	0		DNA transposon, helitron	Group I
		DHH00002B73v402230	-2.58447	0.0401995	58.0738	48.6977		10.4773	5.49414		DNA transposon, helitron	Group I
		DHH00002B73v402237	-5.38867	0.0227022	31.6766	13.9136		0	0		DNA transposon, helitron	Group I
		DHH00002B73v402240	-4.79827	0.00483521	26.3972	90.4386		2.61932	0		DNA transposon, helitron	Group I
		DHH00002B73v402285	-3.43546	0.037396	47.515	27.8272		5.23865	0		DNA transposon, helitron	Group I
		DHH00002B73v402324	-4.81649	0.0492936	15.8383	13.9136		0	0		DNA transposon, helitron	Group I
		DHH00002B73v402331	-5.33511	0.0247274	10.5589	34.7841		0	0		DNA transposon, helitron	Group I
		DHH00002B73v402337	-4.05603	0.0212542	31.6766	34.7841		2.61932	0		DNA transposon, helitron	Group I
		DHH00002B73v402405	-2.65353	0.0412316	52.7944	41.7409		7.85797	5.49414		DNA transposon, helitron	Group I
		DHH00002B73v402410	-4.81649	0.0492936	15.8383	13.9136		0	0		DNA transposon, helitron	Group I
		DHH00002B73v402429	-3.21796	0.00864485	79.1916	62.6113		5.23865	8.24121		DNA transposon, helitron	Group I
		DHH00002B73v402430	-4.1059	0.00789089	79.1916	41.7409		5.23865	0		DNA transposon, helitron	Group I
		DHH00002B73v402432	-2.25534	0.0387706	95.0299	69.5681		13.0966	19.2295		DNA transposon, helitron	Group I
		DHH00002B73v402443	-3.05261	0.0342169	31.6766	48.6977		2.61932	5.49414		DNA transposon, helitron	Group I
		DHH00002B73v402449	-2.42463	0.0139124	153.104	180.877		39.2898	19.2295		DNA transposon, helitron	Group I
		DHH00002B73v402452	-2.62852	0.00201113	506.826	375.668		78.5797	57.6885		DNA transposon, helitron	Group I
		DHH00002B73v402455	-3.17862	0.0175407	100.309	41.7409		2.61932	10.9883		DNA transposon, helitron	Group I
		DHH00002B73v402463	-5.10322	0.0337884	15.8383	20.8704		0	0		DNA transposon, helitron	Group I
		DHH00002B73v402468	-5.29507	0.0257339	21.1178	20.8704		0	0		DNA transposon, helitron	Group I
		DHH00002B73v402505	-2.9586	0.0304292	42.2355	55.6545		2.61932	8.24121		DNA transposon, helitron	Group I
		DHH00002B73v402554	-5.12573	0.0330669	10.5589	27.8272		0	0		DNA transposon, helitron	Group I
		DHH00002B73v402558	-4.29508	0.000938578	68.6327	125.223		2.61932	5.49414		DNA transposon, helitron	Group I
		DHH00002B73v402566	-4.24836	0.0137467	42.2355	34.7841		0	2.74707		DNA transposon, helitron	Group I
		DHH00002B73v402581	-1.88914	0.0439308	126.707	153.05		36.6705	35.7119		DNA transposon, helitron	Group I
		DHH00002B73v402590	-3.83176	0.00276576	116.148	62.6113		7.85797	2.74707		DNA transposon, helitron	Group I
		DHH00002B73v402632	-4.99747	0.0440698	47.515	0		0	0		DNA transposon, helitron	Group I
		DHH00002B73v402642	-5.38867	0.0227022	31.6766	13.9136		0	0		DNA transposon, helitron	Group I
		DHH00002B73v402684	-4.58537	0.00610619	42.2355	55.6545		0	2.74707		DNA transposon, helitron	Group I
		DHH00002B73v402715	-3.7644	0.0381036	26.3972	27.8272		2.61932	0		DNA transposon, helitron	Group I
		DHH00002B73v402812	-3.96378	0.000113224	422.355	222.618		26.1932	10.9883		DNA transposon, helitron	Group I
		DHH00002B73v402823	-3.83111	0.034257	36.9561	20.8704		0	2.74707		DNA transposon, helitron	Group I
		DHH00002B73v402838	-4.81649	0.0492936	15.8383	13.9136		0	0		DNA transposon, helitron	Group I
		DHH00002B73v402867	-3.09215	0.0359621	105.589	83.4817		18.3353	0		DNA transposon, helitron	Group I
		DHH00002B73v402881	-5.93948	0.0095066	15.8383	55.6545		0	0		DNA transposon, helitron	Group I
		DHH00002B73v402899	-4.81649	0.0492936	15.8383	13.9136		0	0		DNA transposon, helitron	Group I
		DHH00002B73v402904	-4.86802	0.0462998	10.5589	20.8704		0	0		DNA transposon, helitron	Group I
		DHH00002B73v402912	-4.52156	0.00746746	36.9561	55.6545		2.61932	0		DNA transposon, helitron	Group I
		DHH00002B73v402935	-5.29507	0.0257339	21.1178	20.8704		0	0		DNA transposon, helitron	Group I
		DHH00002B73v402944	-5.51753	0.0185759	15.8383	34.7841		0	0		DNA transposon, helitron	Group I
		DHH00002B73v402966	-2.85397	0.00766049	100.309	111.309		10.4773	16.4824		DNA transposon, helitron	Group I
		DHH00002B73v402973	-5.10322	0.0337884	15.8383	20.8704		0	0		DNA transposon, helitron	Group I
		DHH00002B73v402983	-5.29507	0.0257339	21.1178	20.8704		0	0		DNA transposon, helitron	Group I
		DHH00002B73v402997	-3.43691	0.0244406	31.6766	41.7409		2.61932	2.74707		DNA transposon, helitron	Group I
		DHH00002B73v403057	-3.29726	0.000899233	163.663	180.877		13.0966	19.2295		DNA transposon, helitron	Group I
		DHH00002B73v403078	-2.55982	0.00656539	195.339	173.92		23.5739	35.7119		DNA transposon, helitron	Group I
		DHH00002B73v403138	-7.39257	0.000429757	95.0299	111.309		0	0		DNA transposon, helitron	Group I
		DHH00002B73v403159	-3.74553	0.000160708	179.501	215.661		13.0966	13.7354		DNA transposon, helitron	Group I
		DHH00002B73v403174	-2.54769	0.0285448	147.824	76.5249		7.85797	27.4707		DNA transposon, helitron	Group I
		DHH00002B73v403213	-4.86802	0.0462998	10.5589	20.8704		0	0		DNA transposon, helitron	Group I
		DHH00002B73v403225	-3.83094	0.00175777	73.9122	104.352		5.23865	5.49414		DNA transposon, helitron	Group I
		DHH00002B73v403226	-3.47173	0.025796	21.1178	55.6545		2.61932	2.74707		DNA transposon, helitron	Group I
		DHH00002B73v403239	-3.99441	0.00925508	58.0738	55.6545		0	5.49414		DNA transposon, helitron	Group I
		DHH00002B73v403282	-4.86802	0.0462998	10.5589	20.8704		0	0		DNA transposon, helitron	Group I
		DHH00002B73v403288	-5.11185	0.0343483	31.6766	6.95681		0	0		DNA transposon, helitron	Group I
		DHH00002B73v403294	-5.64361	0.0150568	26.3972	27.8272		0	0		DNA transposon, helitron	Group I
		DHH00002B73v403321	-5.45744	0.0202192	26.3972	20.8704		0	0		DNA transposon, helitron	Group I
		DHH00002B73v403356	-8.10169	6.92012e-05	126.707	243.488		0	0		DNA transposon, helitron	Group I
		DHH00002B73v403382	-4.00913	0.0339743	63.3533	6.95681		0	2.74707		DNA transposon, helitron	Group I
		DHH00002B73v403393	-3.74367	0.000317914	137.265	222.618		10.4773	13.7354		DNA transposon, helitron	Group I
		DHH00002B73v403399	-4.0219	0.0231524	36.9561	27.8272		2.61932	0		DNA transposon, helitron	Group I
		DHH00002B73v403400	-3.807	0.0154025	42.2355	55.6545		5.23865	0		DNA transposon, helitron	Group I
		DHH00002B73v403414	-4.81649	0.0492936	15.8383	13.9136		0	0		DNA transposon, helitron	Group I
		DHH00002B73v403422	-6.71222	0.00352117	205.898	0		0	0		DNA transposon, helitron	Group I
		DHH00002B73v403512	-3.03735	0.0148632	147.824	48.6977		15.7159	5.49414		DNA transposon, helitron	Group I
		DHH00002B73v403543	-5.04167	0.0368545	21.1178	13.9136		0	0		DNA transposon, helitron	Group I
		DHH00002B73v403559	-3.39912	0.0276453	63.3533	41.7409		7.85797	0		DNA transposon, helitron	Group I
		DHH00002B73v403584	-3.07985	0.0341661	52.7944	27.8272		5.23865	2.74707		DNA transposon, helitron	Group I
		DHH00002B73v403590	-2.80323	0.0308258	36.9561	69.5681		7.85797	5.49414		DNA transposon, helitron	Group I
		DHH00002B73v403618	-2.93753	0.032072	52.7944	41.7409		7.85797	2.74707		DNA transposon, helitron	Group I
		DHH00002B73v403628	-3.29875	0.0100877	52.7944	69.5681		5.23865	5.49414		DNA transposon, helitron	Group I
		DHH00002B73v403641	-4.81649	0.0492936	15.8383	13.9136		0	0		DNA transposon, helitron	Group I
		DHH00002B73v403673	-2.62024	0.0483944	31.6766	62.6113		5.23865	8.24121		DNA transposon, helitron	Group I
		DHH00002B73v403713	-3.47961	0.0112329	58.0738	48.6977		5.23865	2.74707		DNA transposon, helitron	Group I
		DHH00002B73v403727	-3.79487	0.0366746	21.1178	34.7841		2.61932	0		DNA transposon, helitron	Group I
		DHH00002B73v403732	-2.86068	0.0332576	68.6327	41.7409		10.4773	2.74707		DNA transposon, helitron	Group I
		DHH00002B73v403737	-6.18714	0.00609504	63.3533	20.8704		0	0		DNA transposon, helitron	Group I
		DHH00002B73v403748	-4.86802	0.0462998	10.5589	20.8704		0	0		DNA transposon, helitron	Group I
		DHH00002B73v403755	-5.2288	0.0285352	26.3972	13.9136		0	0		DNA transposon, helitron	Group I
		DHH00002B73v403756	-5.27196	0.0276566	36.9561	6.95681		0	0		DNA transposon, helitron	Group I
		DHH00002B73v403761	-2.86691	0.0324149	42.2355	69.5681		10.4773	2.74707		DNA transposon, helitron	Group I
		DHH00002B73v403785	-3.29096	0.00401612	131.986	104.352		5.23865	16.4824		DNA transposon, helitron	Group I
		DHH00002B73v403788	-4.86802	0.0462998	10.5589	20.8704		0	0		DNA transposon, helitron	Group I
		DHH00002B73v403792	-2.82831	0.0161267	58.0738	90.4386		7.85797	10.9883		DNA transposon, helitron	Group I
		DHH00002B73v403802	-5.9339	0.00943212	47.515	20.8704		0	0		DNA transposon, helitron	Group I
		DHH00002B73v403829	-4.81649	0.0492936	15.8383	13.9136		0	0		DNA transposon, helitron	Group I
		DHH00002B73v403849	-4.81649	0.0492936	15.8383	13.9136		0	0		DNA transposon, helitron	Group I
		DHH00002B73v403888	-3.73896	0.0209356	68.6327	27.8272		0	5.49414		DNA transposon, helitron	Group I
		DHH00002B73v404040	-3.95266	0.027535	42.2355	20.8704		0	2.74707		DNA transposon, helitron	Group I
		DHH00002B73v404062	-5.33001	0.0245369	15.8383	27.8272		0	0		DNA transposon, helitron	Group I
		DHH00002B73v404115	-4.92483	0.0437423	26.3972	6.95681		0	0		DNA transposon, helitron	Group I
		DHH00002B73v404120	-4.04521	0.0082262	52.7944	62.6113		5.23865	0		DNA transposon, helitron	Group I
		DHH00002B73v404164	-2.51926	0.0328276	79.1916	55.6545		7.85797	13.7354		DNA transposon, helitron	Group I
		DHH00002B73v404191	-2.64476	0.042187	52.7944	41.7409		5.23865	8.24121		DNA transposon, helitron	Group I
		DHH00002B73v404197	-5.2288	0.0285352	26.3972	13.9136		0	0		DNA transposon, helitron	Group I
		DHH00002B73v404202	-2.90153	0.00923534	89.7505	132.179		7.85797	19.2295		DNA transposon, helitron	Group I
		DHH00002B73v404203	-5.2288	0.0285352	26.3972	13.9136		0	0		DNA transposon, helitron	Group I
		DHH00002B73v404212	-4.63216	0.000771815	100.309	69.5681		2.61932	2.74707		DNA transposon, helitron	Group I
		DHH00002B73v404250	-2.69034	0.0420339	63.3533	55.6545		2.61932	13.7354		DNA transposon, helitron	Group I
		DHH00002B73v404290	-5.04167	0.0368545	21.1178	13.9136		0	0		DNA transposon, helitron	Group I
		DHH00002B73v404313	-3.54901	0.00193916	100.309	111.309		10.4773	5.49414		DNA transposon, helitron	Group I
		DHH00002B73v404359	-4.18282	0.0459073	0	97.3954		2.61932	0		DNA transposon, helitron	Group I
		DHH00002B73v404378	-5.80112	0.0116213	26.3972	34.7841		0	0		DNA transposon, helitron	Group I
		DHH00002B73v404399	-5.25297	0.0319978	58.0738	0		0	0		DNA transposon, helitron	Group I
		DHH00002B73v404534	-3.97642	0.0267644	42.2355	20.8704		2.61932	0		DNA transposon, helitron	Group I
		DHH00002B73v404540	-3.23575	0.0213081	42.2355	48.6977		2.61932	5.49414		DNA transposon, helitron	Group I
		DHH00002B73v404558	-2.84101	0.00995102	168.942	83.4817		10.4773	21.9766		DNA transposon, helitron	Group I
		DHH00002B73v404604	-3.31347	0.0213458	68.6327	27.8272		2.61932	5.49414		DNA transposon, helitron	Group I
		DHH00002B73v404605	-3.53948	0.0189812	36.9561	41.7409		2.61932	2.74707		DNA transposon, helitron	Group I
		DHH00002B73v404606	-4.81649	0.0492936	15.8383	13.9136		0	0		DNA transposon, helitron	Group I
		DHH00002B73v404609	-5.13319	0.00245367	26.3972	125.223		2.61932	0		DNA transposon, helitron	Group I
		DHH00002B73v404618	-3.5294	0.0292773	47.515	34.7841		0	5.49414		DNA transposon, helitron	Group I
		DHH00002B73v404640	-3.41104	0.0257511	36.9561	34.7841		2.61932	2.74707		DNA transposon, helitron	Group I
		DHH00002B73v404726	-2.77495	0.0191864	84.4711	76.5249		15.7159	5.49414		DNA transposon, helitron	Group I
		DHH00002B73v404727	-2.72609	0.00396026	190.06	166.963		28.8126	21.9766		DNA transposon, helitron	Group I
		DHH00002B73v404746	-4.81649	0.0492936	15.8383	13.9136		0	0		DNA transposon, helitron	Group I
		DHH00002B73v404810	-8.46644	2.40201e-05	168.942	326.97		0	0		DNA transposon, helitron	Group I
		DHH00002B73v404861	-3.25444	0.0209935	36.9561	55.6545		2.61932	5.49414		DNA transposon, helitron	Group I
		DHH00002B73v404914	-3.7644	0.0381036	26.3972	27.8272		2.61932	0		DNA transposon, helitron	Group I
		DHH00002B73v404927	-4.86802	0.0462998	10.5589	20.8704		0	0		DNA transposon, helitron	Group I
		DHH00002B73v404973	-2.61413	0.0274762	95.0299	83.4817		20.9546	5.49414		DNA transposon, helitron	Group I
		DHH00002B73v405009	-3.3745	0.00821494	52.7944	76.5249		5.23865	5.49414		DNA transposon, helitron	Group I
		DHH00002B73v405026	-4.86802	0.0462998	10.5589	20.8704		0	0		DNA transposon, helitron	Group I
		DHH00002B73v405051	-3.13203	0.00135271	195.339	160.007		15.7159	21.9766		DNA transposon, helitron	Group I
		DHH00002B73v405076	-2.5702	0.0227813	131.986	90.4386		26.1932	8.24121		DNA transposon, helitron	Group I
		DHH00002B73v405082	-5.66968	0.014496	21.1178	34.7841		0	0		DNA transposon, helitron	Group I
		DHH00002B73v405090	-4.86802	0.0462998	10.5589	20.8704		0	0		DNA transposon, helitron	Group I
		DHH00002B73v405144	-4.5526	0.00178	84.4711	83.4817		0	5.49414		DNA transposon, helitron	Group I
		DHH00002B73v405148	-5.79584	0.0123771	10.5589	55.6545		0	0		DNA transposon, helitron	Group I
		DHH00002B73v405172	-3.2478	0.0207231	42.2355	48.6977		5.23865	2.74707		DNA transposon, helitron	Group I
		DHH00002B73v405184	-4.29775	0.0124454	36.9561	41.7409		2.61932	0		DNA transposon, helitron	Group I
		DHH00002B73v405188	-2.68642	0.0224326	63.3533	69.5681		10.4773	8.24121		DNA transposon, helitron	Group I
		DHH00002B73v405202	-2.79233	0.0132454	179.501	62.6113		18.3353	13.7354		DNA transposon, helitron	Group I
		DHH00002B73v405203	-2.35812	0.0462836	137.265	41.7409		13.0966	19.2295		DNA transposon, helitron	Group I
		DHH00002B73v405207	-3.31074	0.0339888	36.9561	62.6113		7.85797	0		DNA transposon, helitron	Group I
		DHH00002B73v405307	-5.11185	0.0343483	31.6766	6.95681		0	0		DNA transposon, helitron	Group I
		DHH00002B73v405317	-3.12587	0.0479255	47.515	41.7409		0	8.24121		DNA transposon, helitron	Group I
		DHH00002B73v405358	-3.4565	0.0125816	63.3533	41.7409		5.23865	2.74707		DNA transposon, helitron	Group I
		DHH00002B73v405379	-3.04039	0.00558319	89.7505	104.352		10.4773	10.9883		DNA transposon, helitron	Group I
		DHH00002B73v405402	-4.41815	0.00286417	63.3533	90.4386		0	5.49414		DNA transposon, helitron	Group I
		DHH00002B73v405482	-7.07477	0.000727554	0	140048		209.546	104.389		DNA transposon, helitron	Group I
		DHH00002B73v405539	-5.91712	0.00951326	31.6766	34.7841		0	0		DNA transposon, helitron	Group I
		DHH00002B73v405542	-2.90103	0.00700297	696.886	591.329		133.585	24.7236		DNA transposon, helitron	Group I
		DHH00002B73v405549	-3.4629	0.0331619	36.9561	41.7409		0	5.49414		DNA transposon, helitron	Group I
		DHH00002B73v405582	-3.65607	0.0143593	36.9561	48.6977		2.61932	2.74707		DNA transposon, helitron	Group I
		DHH00002B73v405615	-3.62175	0.00108011	142.545	187.834		18.3353	5.49414		DNA transposon, helitron	Group I
		DHH00002B73v405642	-6.53941	1.05206e-05	158.383	236.532		0	2.74707		DNA transposon, helitron	Group I
		DHH00002B73v405655	-5.94557	0.00921106	21.1178	48.6977		0	0		DNA transposon, helitron	Group I
		DHH00002B73v405679	-5.04167	0.0368545	21.1178	13.9136		0	0		DNA transposon, helitron	Group I
		DHH00002B73v405743	-2.60286	0.030819	63.3533	97.3954		18.3353	5.49414		DNA transposon, helitron	Group I
		DHH00002B73v405791	-5.04167	0.0368545	21.1178	13.9136		0	0		DNA transposon, helitron	Group I
		DHH00002B73v405838	-1.82835	0.0349826	253.413	208.704		65.4831	60.4356		DNA transposon, helitron	Group I
		DHH00002B73v405942	-4.81649	0.0492936	15.8383	13.9136		0	0		DNA transposon, helitron	Group I
		DHH00002B73v405952	-5.74734	0.0138014	58.0738	6.95681		0	0		DNA transposon, helitron	Group I
		DHH00002B73v405972	-3.38417	0.0149919	58.0738	41.7409		5.23865	2.74707		DNA transposon, helitron	Group I
		DHH00002B73v405989	-5.95435	0.0101676	5.27944	76.5249		0	0		DNA transposon, helitron	Group I
		DHH00002B73v406002	-2.89245	0.00843008	168.942	132.179		28.8126	8.24121		DNA transposon, helitron	Group I
		DHH00002B73v406016	-3.03609	0.0246494	36.9561	90.4386		10.4773	2.74707		DNA transposon, helitron	Group I
		DHH00002B73v406026	-5.04167	0.0368545	21.1178	13.9136		0	0		DNA transposon, helitron	Group I
		DHH00002B73v406046	-1.85851	0.0116053	23878.9	23367.9		6715.94	5999.6		DNA transposon, helitron	Group I
		DHH00002B73v406054	-2.91683	0.00699437	95.0299	104.352		10.4773	13.7354		DNA transposon, helitron	Group I
		DHH00002B73v406060	-3.35082	0.000719017	258.693	250.445		13.0966	32.9649		DNA transposon, helitron	Group I
		DHH00002B73v406076	-2.795	0.0143766	100.309	62.6113		10.4773	10.9883		DNA transposon, helitron	Group I
		DHH00002B73v406128	-5.38867	0.0227022	31.6766	13.9136		0	0		DNA transposon, helitron	Group I
		DHH00002B73v406129	-2.92885	0.0443361	31.6766	41.7409		2.61932	5.49414		DNA transposon, helitron	Group I
		DHH00002B73v406133	-3.15479	0.0294281	58.0738	27.8272		2.61932	5.49414		DNA transposon, helitron	Group I
		DHH00002B73v406138	-4.92483	0.0437423	26.3972	6.95681		0	0		DNA transposon, helitron	Group I
		DHH00002B73v406182	-4.6399	0.000717233	73.9122	97.3954		2.61932	2.74707		DNA transposon, helitron	Group I
		DHH00002B73v406190	-4.86802	0.0462998	10.5589	20.8704		0	0		DNA transposon, helitron	Group I
		DHH00002B73v406205	-3.14755	0.0268062	36.9561	48.6977		2.61932	5.49414		DNA transposon, helitron	Group I
		DHH00002B73v406217	-5.45744	0.0202192	26.3972	20.8704		0	0		DNA transposon, helitron	Group I
		DHH00002B73v406245	-2.83246	0.00406285	168.942	160.007		15.7159	27.4707		DNA transposon, helitron	Group I
		DHH00002B73v406264	-6.11508	0.00668916	42.2355	34.7841		0	0		DNA transposon, helitron	Group I
		DHH00002B73v406268	-4.86802	0.0462998	10.5589	20.8704		0	0		DNA transposon, helitron	Group I
		DHH00002B73v406278	-3.14195	0.00628348	147.824	118.266		5.23865	21.9766		DNA transposon, helitron	Group I
		DHH00002B73v406284	-3.65557	0.00403383	73.9122	83.4817		7.85797	2.74707		DNA transposon, helitron	Group I
		DHH00002B73v406311	-5.12573	0.0330669	10.5589	27.8272		0	0		DNA transposon, helitron	Group I
		DHH00002B73v406317	-5.52797	0.0184622	36.9561	13.9136		0	0		DNA transposon, helitron	Group I
		DHH00002B73v406339	-2.49458	0.0244194	73.9122	90.4386		10.4773	16.4824		DNA transposon, helitron	Group I
		DHH00002B73v406369	-3.13768	0.0272003	42.2355	41.7409		5.23865	2.74707		DNA transposon, helitron	Group I
		DHH00002B73v406377	-3.93664	0.00954395	15.8383	146.093		2.61932	5.49414		DNA transposon, helitron	Group I
		DHH00002B73v406464	-5.67731	0.0145149	15.8383	41.7409		0	0		DNA transposon, helitron	Group I
		DHH00002B73v406580	-4.85861	0.0477164	5.27944	27.8272		0	0		DNA transposon, helitron	Group I
		DHH00002B73v406588	-5.09763	0.0352369	5.27944	34.7841		0	0		DNA transposon, helitron	Group I
		DHH00002B73v406617	-3.06833	0.0151383	121.427	347.841		5.23865	43.9531		DNA transposon, helitron	Group I
		DHH00002B73v406619	-5.11185	0.0343483	31.6766	6.95681		0	0		DNA transposon, helitron	Group I
		DHH00002B73v406654	-3.9149	0.000146814	353.723	187.834		10.4773	21.9766		DNA transposon, helitron	Group I
		DHH00002B73v406679	-4.41084	0.00284888	79.1916	69.5681		5.23865	0		DNA transposon, helitron	Group I
		DHH00002B73v406685	-3.06771	0.0197141	79.1916	48.6977		10.4773	2.74707		DNA transposon, helitron	Group I
		DHH00002B73v406716	-5.10322	0.0337884	15.8383	20.8704		0	0		DNA transposon, helitron	Group I
		DHH00002B73v406720	-6.07716	0.00723319	47.515	27.8272		0	0		DNA transposon, helitron	Group I
		DHH00002B73v406731	-5.49547	0.000606188	52.7944	139.136		0	2.74707		DNA transposon, helitron	Group I
		DHH00002B73v406733	-2.93537	0.0070458	84.4711	118.266		10.4773	13.7354		DNA transposon, helitron	Group I
		DHH00002B73v406759	-2.33645	0.0167752	131.986	125.223		26.1932	21.9766		DNA transposon, helitron	Group I
		DHH00002B73v406761	-3.45285	0.00770507	68.6327	69.5681		2.61932	8.24121		DNA transposon, helitron	Group I
		DHH00002B73v406765	-3.22184	0.0157784	68.6327	48.6977		2.61932	8.24121		DNA transposon, helitron	Group I
		DHH00002B73v406772	-5.29507	0.0257339	21.1178	20.8704		0	0		DNA transposon, helitron	Group I
		DHH00002B73v406777	-4.86802	0.0462998	10.5589	20.8704		0	0		DNA transposon, helitron	Group I
		DHH00002B73v406798	-5.27196	0.0276566	36.9561	6.95681		0	0		DNA transposon, helitron	Group I
		DHH00002B73v406820	-4.49471	0.00885888	63.3533	27.8272		2.61932	0		DNA transposon, helitron	Group I
		DHH00002B73v406848	-4.00031	0.0283617	52.7944	13.9136		0	2.74707		DNA transposon, helitron	Group I
		DHH00002B73v406957	-5.64361	0.0150568	26.3972	27.8272		0	0		DNA transposon, helitron	Group I
		DHH00002B73v406975	-5.36147	0.0277541	63.3533	0		0	0		DNA transposon, helitron	Group I
		DHH00002B73v407005	-4.81649	0.0492936	15.8383	13.9136		0	0		DNA transposon, helitron	Group I
		DHH00002B73v407010	-6.00228	0.00921766	73.9122	6.95681		0	0		DNA transposon, helitron	Group I
		DHH00002B73v407033	-2.81542	0.0193163	73.9122	139.136		5.23865	21.9766		DNA transposon, helitron	Group I
		DHH00002B73v407108	-2.30362	0.0376803	95.0299	76.5249		10.4773	21.9766		DNA transposon, helitron	Group I
		DHH00002B73v407190	-4.92483	0.0437423	26.3972	6.95681		0	0		DNA transposon, helitron	Group I
		DHH00002B73v407191	-3.66719	0.0068994	47.515	76.5249		2.61932	5.49414		DNA transposon, helitron	Group I
		DHH00002B73v407215	-3.9358	0.00346759	649.371	83.4817		34.0512	5.49414		DNA transposon, helitron	Group I
		DHH00002B73v407224	-4.88993	0.00274885	63.3533	55.6545		2.61932	0		DNA transposon, helitron	Group I
		DHH00002B73v407318	-5.4989	0.018948	21.1178	27.8272		0	0		DNA transposon, helitron	Group I
		DHH00002B73v407391	-5.29507	0.0257339	21.1178	20.8704		0	0		DNA transposon, helitron	Group I
		DHH00002B73v407395	-3.93527	0.0342889	126.707	0		2.61932	2.74707		DNA transposon, helitron	Group I
		DHH00002B73v407415	-3.74047	0.0391533	26.3972	27.8272		0	2.74707		DNA transposon, helitron	Group I
		DHH00002B73v407425	-1.95569	0.00768275	45698.8	45650.6		11855.1	11103.7		DNA transposon, helitron	Group I
		DHH00002B73v407438	-2.67599	0.0428802	52.7944	62.6113		13.0966	2.74707		DNA transposon, helitron	Group I
		DHH00002B73v407572	-2.77951	0.0255673	73.9122	48.6977		10.4773	5.49414		DNA transposon, helitron	Group I
		DHH00002B73v407576	-5.59819	0.0162776	31.6766	20.8704		0	0		DNA transposon, helitron	Group I
		DHH00002B73v407641	-3.5589	0.00146705	142.545	208.704		20.9546	5.49414		DNA transposon, helitron	Group I
		DHH00002B73v407675	-4.85861	0.0477164	5.27944	27.8272		0	0		DNA transposon, helitron	Group I
		DHH00002B73v407676	-2.69245	0.0301233	36.9561	118.266		13.0966	8.24121		DNA transposon, helitron	Group I
		DHH00002B73v407682	-2.12984	0.00851817	496.267	452.193		96.915	112.63		DNA transposon, helitron	Group I
		DHH00002B73v407707	-6.18714	0.00609504	63.3533	20.8704		0	0		DNA transposon, helitron	Group I
		DHH00002B73v407768	-5.83352	0.0111492	42.2355	20.8704		0	0		DNA transposon, helitron	Group I
		DHH00002B73v407784	-2.94313	0.00494354	126.707	118.266		18.3353	10.9883		DNA transposon, helitron	Group I
		DHH00002B73v407803	-3.77309	0.00135311	126.707	83.4817		5.23865	8.24121		DNA transposon, helitron	Group I
		DHH00002B73v407834	-3.35608	0.0219818	95.0299	69.5681		13.0966	0		DNA transposon, helitron	Group I
		DHH00002B73v407873	-3.14658	0.0458605	31.6766	27.8272		2.61932	2.74707		DNA transposon, helitron	Group I
		DHH00002B73v407899	-4.60787	0.00633692	63.3533	34.7841		2.61932	0		DNA transposon, helitron	Group I
		DHH00002B73v407927	-2.48663	0.0173754	84.4711	125.223		18.3353	16.4824		DNA transposon, helitron	Group I
		DHH00002B73v407928	-2.21412	0.0137639	227.016	187.834		47.1478	38.459		DNA transposon, helitron	Group I
		DHH00002B73v407938	-2.61811	0.0338288	52.7944	76.5249		5.23865	13.7354		DNA transposon, helitron	Group I
		DHH00002B73v407960	-5.10322	0.0337884	15.8383	20.8704		0	0		DNA transposon, helitron	Group I
		DHH00002B73v407962	-5.60782	0.017302	5.27944	55.6545		0	0		DNA transposon, helitron	Group I
		DHH00002B73v408027	-5.04167	0.0368545	21.1178	13.9136		0	0		DNA transposon, helitron	Group I
		DHH00002B73v408045	-5.29507	0.0257339	21.1178	20.8704		0	0		DNA transposon, helitron	Group I
		DHH00002B73v408058	-5.04167	0.0368545	21.1178	13.9136		0	0		DNA transposon, helitron	Group I
		DHH00002B73v408085	-2.96237	0.0432951	26.3972	48.6977		5.23865	2.74707		DNA transposon, helitron	Group I
		DHH00002B73v408152	-5.2288	0.0285352	26.3972	13.9136		0	0		DNA transposon, helitron	Group I
		DHH00002B73v408179	-3.48565	0.0130275	73.9122	34.7841		2.61932	5.49414		DNA transposon, helitron	Group I
		DHH00002B73v408235	-5.4989	0.018948	21.1178	27.8272		0	0		DNA transposon, helitron	Group I
		DHH00002B73v408248	-4.05603	0.0212542	31.6766	34.7841		2.61932	0		DNA transposon, helitron	Group I
		DHH00002B73v408253	-5.21491	0.00117469	95.0299	55.6545		2.61932	0		DNA transposon, helitron	Group I
		DHH00002B73v408255	-5.2288	0.0285352	26.3972	13.9136		0	0		DNA transposon, helitron	Group I
		DHH00002B73v408271	-3.30659	0.00195426	216.457	187.834		28.8126	8.24121		DNA transposon, helitron	Group I
		DHH00002B73v408280	-3.51422	0.00427785	116.148	97.3954		2.61932	13.7354		DNA transposon, helitron	Group I
		DHH00002B73v408287	-3.51301	0.0204385	42.2355	34.7841		2.61932	2.74707		DNA transposon, helitron	Group I
		DHH00002B73v408327	-2.59155	0.0125288	116.148	146.093		13.0966	27.4707		DNA transposon, helitron	Group I
		DHH00002B73v408335	-4.58537	0.00610619	42.2355	55.6545		0	2.74707		DNA transposon, helitron	Group I
		DHH00002B73v408337	-4.81649	0.0492936	15.8383	13.9136		0	0		DNA transposon, helitron	Group I
		DHH00002B73v408341	-3.7644	0.0381036	26.3972	27.8272		2.61932	0		DNA transposon, helitron	Group I
		DHH00002B73v408371	-4.86802	0.0462998	10.5589	20.8704		0	0		DNA transposon, helitron	Group I
		DHH00002B73v408375	-2.52629	0.0352103	63.3533	55.6545		7.85797	10.9883		DNA transposon, helitron	Group I
		DHH00002B73v408416	-4.51273	0.00787389	31.6766	62.6113		0	2.74707		DNA transposon, helitron	Group I
		DHH00002B73v408443	-4.86802	0.0462998	10.5589	20.8704		0	0		DNA transposon, helitron	Group I
		DHH00002B73v408468	-4.86802	0.0462998	10.5589	20.8704		0	0		DNA transposon, helitron	Group I
		DHH00002B73v408473	-7.52544	0.000354183	52.7944	194.791		0	0		DNA transposon, helitron	Group I
		DHH00002B73v408487	-5.38867	0.0227022	31.6766	13.9136		0	0		DNA transposon, helitron	Group I
		DHH00002B73v408491	-5.2288	0.0285352	26.3972	13.9136		0	0		DNA transposon, helitron	Group I
		DHH00002B73v408495	-3.13424	0.0154718	73.9122	62.6113		2.61932	10.9883		DNA transposon, helitron	Group I
		DHH00002B73v408523	-3.48446	0.0324597	31.6766	48.6977		0	5.49414		DNA transposon, helitron	Group I
		DHH00002B73v408557	-3.90186	0.000301476	190.06	125.223		7.85797	10.9883		DNA transposon, helitron	Group I
		DHH00002B73v408567	-5.38867	0.0227022	31.6766	13.9136		0	0		DNA transposon, helitron	Group I
		DHH00002B73v408607	-3.97993	0.0115288	79.1916	34.7841		0	5.49414		DNA transposon, helitron	Group I
		DHH00002B73v408631	-3.28259	0.0497147	26.3972	41.7409		5.23865	0		DNA transposon, helitron	Group I
		DHH00002B73v408649	-2.99537	0.0163602	58.0738	62.6113		7.85797	5.49414		DNA transposon, helitron	Group I
		DHH00002B73v408714	-3.37873	0.0286831	42.2355	27.8272		2.61932	2.74707		DNA transposon, helitron	Group I
		DHH00002B73v408756	-4.81649	0.0492936	15.8383	13.9136		0	0		DNA transposon, helitron	Group I
		DHH00002B73v408799	-6.57953	0.00271012	47.515	62.6113		0	0		DNA transposon, helitron	Group I
		DHH00002B73v408804	-2.96104	0.014389	63.3533	76.5249		10.4773	5.49414		DNA transposon, helitron	Group I
		DHH00002B73v408818	-5.65125	0.0152883	42.2355	13.9136		0	0		DNA transposon, helitron	Group I
		DHH00002B73v408823	-2.64742	0.000681818	2048.42	1773.99		246.216	340.637		DNA transposon, helitron	Group I
		DHH00002B73v408865	-3.77561	0.0176287	63.3533	34.7841		0	5.49414		DNA transposon, helitron	Group I
		DHH00002B73v408875	-5.66968	0.014496	21.1178	34.7841		0	0		DNA transposon, helitron	Group I
		DHH00002B73v408937	-2.97409	0.0062285	121.427	153.05		23.5739	8.24121		DNA transposon, helitron	Group I
		DHH00002B73v408963	-7.24366	0.000660322	52.7944	139.136		0	0		DNA transposon, helitron	Group I
		DHH00002B73v408988	-5.91712	0.00951326	31.6766	34.7841		0	0		DNA transposon, helitron	Group I
		DHH00002B73v409065	-5.33001	0.0245369	15.8383	27.8272		0	0		DNA transposon, helitron	Group I
		DHH00002B73v409072	-3.22081	0.0433351	100.309	27.8272		0	10.9883		DNA transposon, helitron	Group I
		DHH00002B73v409161	-5.10322	0.0337884	15.8383	20.8704		0	0		DNA transposon, helitron	Group I
		DHH00002B73v409187	-2.15267	0.0224611	158.383	153.05		39.2898	27.4707		DNA transposon, helitron	Group I
		DHH00002B73v409212	-3.96096	0.00106492	110.868	83.4817		5.23865	5.49414		DNA transposon, helitron	Group I
		DHH00002B73v409230	-2.85278	0.0248756	47.515	62.6113		5.23865	8.24121		DNA transposon, helitron	Group I
		DHH00002B73v409232	-2.74737	0.0490225	42.2355	41.7409		2.61932	8.24121		DNA transposon, helitron	Group I
		DHH00002B73v409237	-3.79389	0.0404957	42.2355	13.9136		2.61932	0		DNA transposon, helitron	Group I
		DHH00002B73v409241	-2.73573	0.0245411	63.3533	55.6545		7.85797	8.24121		DNA transposon, helitron	Group I
		DHH00002B73v409242	-4.81649	0.0492936	15.8383	13.9136		0	0		DNA transposon, helitron	Group I
		DHH00002B73v409244	-3.56461	0.0274623	47.515	34.7841		5.23865	0		DNA transposon, helitron	Group I
		DHH00002B73v409254	-3.17794	0.0430863	26.3972	34.7841		2.61932	2.74707		DNA transposon, helitron	Group I
		DHH00002B73v409284	-2.69255	0.00290332	221.737	271.316		41.9092	30.2178		DNA transposon, helitron	Group I
		DHH00002B73v409285	-3.99903	0.0238026	36.9561	27.8272		0	2.74707		DNA transposon, helitron	Group I
		DHH00002B73v409307	-2.24804	0.038284	73.9122	90.4386		13.0966	19.2295		DNA transposon, helitron	Group I
		DHH00002B73v409324	-3.77301	0.0165117	42.2355	55.6545		0	5.49414		DNA transposon, helitron	Group I
		DHH00002B73v409325	-2.64653	0.0197109	73.9122	90.4386		15.7159	8.24121		DNA transposon, helitron	Group I
		DHH00002B73v409394	-2.61413	0.0274762	95.0299	83.4817		20.9546	5.49414		DNA transposon, helitron	Group I
		DHH00002B73v409423	-3.48579	0.0374949	58.0738	20.8704		5.23865	0		DNA transposon, helitron	Group I
		DHH00002B73v409424	-5.52797	0.0184622	36.9561	13.9136		0	0		DNA transposon, helitron	Group I
		DHH00002B73v409451	-3.30873	0.0324865	52.7944	48.6977		0	8.24121		DNA transposon, helitron	Group I
		DHH00002B73v409514	-3.72431	0.00220265	58.0738	229.575		10.4773	8.24121		DNA transposon, helitron	Group I
		DHH00002B73v409557	-3.93108	0.0282509	21.1178	41.7409		0	2.74707		DNA transposon, helitron	Group I
		DHH00002B73v409619	-5.33001	0.0245369	15.8383	27.8272		0	0		DNA transposon, helitron	Group I
		DHH00002B73v409640	-3.79487	0.0366746	21.1178	34.7841		2.61932	0		DNA transposon, helitron	Group I
		DHH00002B73v409676	-5.11185	0.0343483	31.6766	6.95681		0	0		DNA transposon, helitron	Group I
		DHH00002B73v409759	-2.90311	0.0259805	52.7944	83.4817		13.0966	2.74707		DNA transposon, helitron	Group I
		DHH00002B73v409765	-5.9339	0.00943212	47.515	20.8704		0	0		DNA transposon, helitron	Group I
		DHH00002B73v409768	-5.81662	0.0114212	21.1178	41.7409		0	0		DNA transposon, helitron	Group I
		DHH00002B73v409796	-5.10322	0.0337884	15.8383	20.8704		0	0		DNA transposon, helitron	Group I
		DHH00002B73v409830	-5.04167	0.0368545	21.1178	13.9136		0	0		DNA transposon, helitron	Group I
		DHH00002B73v409898	-4.13051	0.0283721	68.6327	6.95681		2.61932	0		DNA transposon, helitron	Group I
		DHH00002B73v409928	-5.2288	0.0285352	26.3972	13.9136		0	0		DNA transposon, helitron	Group I
		DHH00002B73v409982	-5.4989	0.018948	21.1178	27.8272		0	0		DNA transposon, helitron	Group I
		DHH00002B73v409985	-2.66615	0.0490155	47.515	48.6977		10.4773	2.74707		DNA transposon, helitron	Group I
		DHH00002B73v410022	-3.73383	0.0193104	58.0738	34.7841		5.23865	0		DNA transposon, helitron	Group I
		DHH00002B73v410060	-3.7736	0.000194589	168.942	194.791		13.0966	10.9883		DNA transposon, helitron	Group I
		DHH00002B73v410080	-3.51301	0.0204385	42.2355	34.7841		2.61932	2.74707		DNA transposon, helitron	Group I
		DHH00002B73v410105	-3.19886	0.0245362	52.7944	34.7841		5.23865	2.74707		DNA transposon, helitron	Group I
		DHH00002B73v410167	-4.88993	0.00274885	63.3533	55.6545		2.61932	0		DNA transposon, helitron	Group I
		DHH00002B73v410201	-5.27196	0.0276566	36.9561	6.95681		0	0		DNA transposon, helitron	Group I
		DHH00002B73v410202	-3.33957	0.0365297	131.986	6.95681		2.61932	8.24121		DNA transposon, helitron	Group I
		DHH00002B73v410210	-2.40763	0.0319416	63.3533	90.4386		15.7159	10.9883		DNA transposon, helitron	Group I
		DHH00002B73v410212	-3.01547	0.016742	47.515	76.5249		5.23865	8.24121		DNA transposon, helitron	Group I
		DHH00002B73v410219	-2.34829	0.0157419	158.383	146.093		20.9546	35.7119		DNA transposon, helitron	Group I
		DHH00002B73v410230	-3.99903	0.0238026	36.9561	27.8272		0	2.74707		DNA transposon, helitron	Group I
		DHH00002B73v410245	-7.88321	2.37984e-08	564.9	480.02		0	2.74707		DNA transposon, helitron	Group I
		DHH00002B73v410267	-2.27258	0.0257996	95.0299	111.309		20.9546	19.2295		DNA transposon, helitron	Group I
		DHH00002B73v410268	-3.12894	0.0193628	52.7944	55.6545		7.85797	2.74707		DNA transposon, helitron	Group I
		DHH00002B73v410277	-6.31636	3.78477e-07	617.695	480.02		10.4773	0		DNA transposon, helitron	Group I
		DHH00002B73v410286	-4.86802	0.0462998	10.5589	20.8704		0	0		DNA transposon, helitron	Group I
		DHH00002B73v410298	-4.86802	0.0462998	10.5589	20.8704		0	0		DNA transposon, helitron	Group I
		DHH00002B73v410325	-4.0219	0.0231524	36.9561	27.8272		2.61932	0		DNA transposon, helitron	Group I
		DHH00002B73v410333	-2.61811	0.0338288	52.7944	76.5249		5.23865	13.7354		DNA transposon, helitron	Group I
		DHH00002B73v410340	-4.32741	0.0125008	52.7944	27.8272		2.61932	0		DNA transposon, helitron	Group I
		DHH00002B73v410341	-3.26803	0.0359639	36.9561	27.8272		2.61932	2.74707		DNA transposon, helitron	Group I
		DHH00002B73v410352	-5.88315	0.0101228	36.9561	27.8272		0	0		DNA transposon, helitron	Group I
		DHH00002B73v410400	-3.7898	0.0425749	10.5589	48.6977		0	2.74707		DNA transposon, helitron	Group I
		DHH00002B73v410471	-2.82355	0.0154021	63.3533	83.4817		10.4773	8.24121		DNA transposon, helitron	Group I
		DHH00002B73v410474	-3.11166	0.044343	10.5589	104.352		7.85797	2.74707		DNA transposon, helitron	Group I
		DHH00002B73v410496	-6.06042	0.0075715	21.1178	55.6545		0	0		DNA transposon, helitron	Group I
		DHH00002B73v410508	-4.81649	0.0492936	15.8383	13.9136		0	0		DNA transposon, helitron	Group I
		DHH00002B73v410513	-5.10322	0.0337884	15.8383	20.8704		0	0		DNA transposon, helitron	Group I
		DHH00002B73v410524	-4.56234	0.00664415	52.7944	41.7409		2.61932	0		DNA transposon, helitron	Group I
		DHH00002B73v410541	-2.80088	0.0227387	63.3533	62.6113		5.23865	10.9883		DNA transposon, helitron	Group I
		DHH00002B73v410580	-3.35579	0.0356993	15.8383	55.6545		2.61932	2.74707		DNA transposon, helitron	Group I
		DHH00002B73v410601	-3.18656	0.0252109	52.7944	34.7841		2.61932	5.49414		DNA transposon, helitron	Group I
		DHH00002B73v410611	-2.94974	0.0208932	42.2355	76.5249		5.23865	8.24121		DNA transposon, helitron	Group I
		DHH00002B73v410621	-2.23373	0.0425312	79.1916	69.5681		13.0966	16.4824		DNA transposon, helitron	Group I
		DHH00002B73v410624	-3.38881	0.0279447	42.2355	62.6113		7.85797	0		DNA transposon, helitron	Group I
		DHH00002B73v410630	-2.26427	0.0494359	89.7505	48.6977		13.0966	13.7354		DNA transposon, helitron	Group I
		DHH00003B73v400008	-5.38171	4.98537e-05	84.4711	354.797		2.61932	5.49414		DNA transposon, helitron	Group I
		DHH00003B73v400018	-4.76213	0.0191298	153.104	0		0	2.74707		DNA transposon, helitron	Group I
		DHH00003B73v400030	-3.99262	0.00677205	73.9122	34.7841		2.61932	2.74707		DNA transposon, helitron	Group I
		DHH00003B73v400099	-2.06403	0.00708459	1087.56	1092.22		267.171	238.995		DNA transposon, helitron	Group I
		DHH00003B73v400151	-5.66968	0.014496	21.1178	34.7841		0	0		DNA transposon, helitron	Group I
		DHH00003B73v400171	-2.64724	0.0358646	36.9561	76.5249		7.85797	8.24121		DNA transposon, helitron	Group I
		DHH00003B73v400191	-2.96041	0.0019517	168.942	187.834		23.5739	19.2295		DNA transposon, helitron	Group I
		DHH00003B73v400242	-5.86172	0.0109461	52.7944	13.9136		0	0		DNA transposon, helitron	Group I
		DHH00003B73v400261	-4.81649	0.0492936	15.8383	13.9136		0	0		DNA transposon, helitron	Group I
		DHH00003B73v400387	-3.40505	0.0015712	131.986	118.266		13.0966	8.24121		DNA transposon, helitron	Group I
		DHH00003B73v400511	-2.94985	0.0196078	68.6327	48.6977		5.23865	8.24121		DNA transposon, helitron	Group I
		DHH00003B73v400525	-4.8817	0.0030637	79.1916	41.7409		0	2.74707		DNA transposon, helitron	Group I
		DHH00003B73v400527	-4.86802	0.0462998	10.5589	20.8704		0	0		DNA transposon, helitron	Group I
		DHH00003B73v400535	-4.81649	0.0492936	15.8383	13.9136		0	0		DNA transposon, helitron	Group I
		DHH00003B73v400537	-3.90295	0.00339031	89.7505	55.6545		2.61932	5.49414		DNA transposon, helitron	Group I
		DHH00003B73v400551	-2.78351	0.025389	47.515	76.5249		10.4773	5.49414		DNA transposon, helitron	Group I
		DHH00003B73v400569	-3.17794	0.0430863	26.3972	34.7841		2.61932	2.74707		DNA transposon, helitron	Group I
		DHH00003B73v400599	-3.06725	0.0350496	52.7944	27.8272		2.61932	5.49414		DNA transposon, helitron	Group I
		DHH00003B73v400601	-2.81078	0.0155671	68.6327	76.5249		10.4773	8.24121		DNA transposon, helitron	Group I
		DHH00003B73v400625	-3.18452	0.0176888	142.545	27.8272		5.23865	10.9883		DNA transposon, helitron	Group I
		DHH00003B73v400641	-4.81649	0.0492936	15.8383	13.9136		0	0		DNA transposon, helitron	Group I
		DHH00003B73v400671	-4.6639	0.00493453	47.515	55.6545		0	2.74707		DNA transposon, helitron	Group I
		DHH00003B73v400678	-3.7644	0.0381036	26.3972	27.8272		2.61932	0		DNA transposon, helitron	Group I
		DHH00003B73v400701	-1.86371	0.0120086	9101.76	9843.89		2729.33	2348.75		DNA transposon, helitron	Group I
		DHH00003B73v400726	-4.54114	0.00907618	21.1178	76.5249		2.61932	0		DNA transposon, helitron	Group I
		DHH00003B73v400736	-2.30263	0.0485267	47.515	97.3954		10.4773	16.4824		DNA transposon, helitron	Group I
		DHH00003B73v400853	-3.87664	0.0302176	31.6766	27.8272		0	2.74707		DNA transposon, helitron	Group I
		DHH00003B73v400935	-2.17395	0.0478362	95.0299	97.3954		28.8126	10.9883		DNA transposon, helitron	Group I
		DHH00003B73v401004	-3.79336	0.0138309	21.1178	76.5249		2.61932	2.74707		DNA transposon, helitron	Group I
		DHH00003B73v401017	-2.91544	0.045456	36.9561	34.7841		5.23865	2.74707		DNA transposon, helitron	Group I
		DHH00003B73v401028	-5.04167	0.0368545	21.1178	13.9136		0	0		DNA transposon, helitron	Group I
		DHH00003B73v401051	-2.69785	0.0265454	58.0738	76.5249		13.0966	5.49414		DNA transposon, helitron	Group I
		DHH00003B73v401073	-4.058	0.0212143	26.3972	41.7409		0	2.74707		DNA transposon, helitron	Group I
		DHH00003B73v401115	-1.81503	0.0400382	295.649	473.063		130.966	79.6651		DNA transposon, helitron	Group I
		DHH00003B73v401127	-2.9164	0.000766222	343.164	445.236		57.6251	41.2061		DNA transposon, helitron	Group I
		DHH00003B73v401129	-5.09763	0.0352369	5.27944	34.7841		0	0		DNA transposon, helitron	Group I
		DHH00003B73v401159	-3.41104	0.0257511	36.9561	34.7841		2.61932	2.74707		DNA transposon, helitron	Group I
		DHH00003B73v401170	-4.81649	0.0492936	15.8383	13.9136		0	0		DNA transposon, helitron	Group I
		DHH00003B73v401176	-2.99016	0.00923971	84.4711	438.279		23.5739	35.7119		DNA transposon, helitron	Group I
		DHH00003B73v401222	-5.64668	0.0160916	52.7944	6.95681		0	0		DNA transposon, helitron	Group I
		DHH00003B73v401260	-3.70981	0.00996854	73.9122	97.3954		10.4773	0		DNA transposon, helitron	Group I
		DHH00003B73v401269	-5.4989	0.018948	21.1178	27.8272		0	0		DNA transposon, helitron	Group I
		DHH00003B73v401309	-5.38867	0.000761578	116.148	55.6545		2.61932	0		DNA transposon, helitron	Group I
		DHH00003B73v401310	-6.44655	1.40885e-05	195.339	166.963		2.61932	0		DNA transposon, helitron	Group I
		DHH00003B73v401330	-3.46099	0.00601847	73.9122	62.6113		5.23865	5.49414		DNA transposon, helitron	Group I
		DHH00003B73v401343	-3.44451	0.0129672	63.3533	41.7409		2.61932	5.49414		DNA transposon, helitron	Group I
		DHH00003B73v401346	-2.24276	0.0388138	105.589	69.5681		20.9546	13.7354		DNA transposon, helitron	Group I
		DHH00003B73v401361	-5.12573	0.0330669	10.5589	27.8272		0	0		DNA transposon, helitron	Group I
		DHH00003B73v401367	-5.04167	0.0368545	21.1178	13.9136		0	0		DNA transposon, helitron	Group I
		DHH00003B73v401384	-4.28092	0.0151694	58.0738	20.8704		2.61932	0		DNA transposon, helitron	Group I
		DHH00003B73v401429	-5.10322	0.0337884	15.8383	20.8704		0	0		DNA transposon, helitron	Group I
		DHH00003B73v401441	-6.24963	0.00520336	36.9561	48.6977		0	0		DNA transposon, helitron	Group I
		DHH00003B73v401449	-3.49245	0.00737294	84.4711	55.6545		7.85797	2.74707		DNA transposon, helitron	Group I
		DHH00003B73v401479	-4.81649	0.0492936	15.8383	13.9136		0	0		DNA transposon, helitron	Group I
		DHH00003B73v401506	-3.47219	0.00849858	89.7505	48.6977		7.85797	2.74707		DNA transposon, helitron	Group I
		DHH00003B73v401548	-6.59013	0.00275644	31.6766	83.4817		0	0		DNA transposon, helitron	Group I
		DHH00003B73v401558	-5.29507	0.0257339	21.1178	20.8704		0	0		DNA transposon, helitron	Group I
		DHH00003B73v401561	-6.21547	0.00664425	5.27944	97.3954		0	0		DNA transposon, helitron	Group I
		DHH00003B73v401623	-2.41054	0.024155	100.309	83.4817		13.0966	19.2295		DNA transposon, helitron	Group I
		DHH00003B73v401674	-5.12573	0.0330669	10.5589	27.8272		0	0		DNA transposon, helitron	Group I
		DHH00003B73v401682	-5.8446	2.29894e-06	168.942	424.366		2.61932	5.49414		DNA transposon, helitron	Group I
		DHH00003B73v401685	-3.58951	0.00912921	73.9122	41.7409		5.23865	2.74707		DNA transposon, helitron	Group I
		DHH00003B73v401703	-3.00009	0.000749213	285.09	285.229		28.8126	38.459		DNA transposon, helitron	Group I
		DHH00003B73v401735	-4.43935	0.0125354	15.8383	76.5249		2.61932	0		DNA transposon, helitron	Group I
		DHH00003B73v401820	-5.10322	0.0337884	15.8383	20.8704		0	0		DNA transposon, helitron	Group I
		DHH00003B73v401829	-5.04167	0.0368545	21.1178	13.9136		0	0		DNA transposon, helitron	Group I
		DHH00003B73v401844	-3.51761	0.00314321	227.016	83.4817		18.3353	5.49414		DNA transposon, helitron	Group I
		DHH00003B73v401856	-4.6399	0.000717233	73.9122	97.3954		2.61932	2.74707		DNA transposon, helitron	Group I
		DHH00003B73v401870	-3.15053	0.0122188	110.868	76.5249		15.7159	2.74707		DNA transposon, helitron	Group I
		DHH00003B73v401880	-2.17293	0.022778	190.06	271.316		31.4319	65.9297		DNA transposon, helitron	Group I
		DHH00003B73v401881	-4.02661	0.00881018	47.515	69.5681		0	5.49414		DNA transposon, helitron	Group I
		DHH00003B73v402050	-3.46153	0.00966708	42.2355	97.3954		7.85797	2.74707		DNA transposon, helitron	Group I
		DHH00003B73v402071	-4.08187	0.00329573	110.868	111.309		10.4773	0		DNA transposon, helitron	Group I
		DHH00003B73v402104	-3.95266	0.027535	42.2355	20.8704		0	2.74707		DNA transposon, helitron	Group I
		DHH00003B73v402158	-5.46241	0.0213777	5.27944	48.6977		0	0		DNA transposon, helitron	Group I
		DHH00003B73v402173	-2.25338	0.0278499	126.707	90.4386		18.3353	24.7236		DNA transposon, helitron	Group I
		DHH00003B73v402202	-1.94298	0.0109801	1071.73	1057.44		275.029	263.719		DNA transposon, helitron	Group I
		DHH00003B73v402231	-5.04167	0.0368545	21.1178	13.9136		0	0		DNA transposon, helitron	Group I
		DHH00003B73v402247	-5.04167	0.0368545	21.1178	13.9136		0	0		DNA transposon, helitron	Group I
		DHH00003B73v402263	-4.85861	0.0477164	5.27944	27.8272		0	0		DNA transposon, helitron	Group I
		DHH00003B73v402270	-4.86802	0.0462998	10.5589	20.8704		0	0		DNA transposon, helitron	Group I
		DHH00003B73v402385	-3.01613	0.019279	153.104	236.532		39.2898	2.74707		DNA transposon, helitron	Group I
		DHH00003B73v402426	-4.11011	0.0190907	42.2355	27.8272		0	2.74707		DNA transposon, helitron	Group I
		DHH00003B73v402442	-4.92483	0.0437423	26.3972	6.95681		0	0		DNA transposon, helitron	Group I
		DHH00003B73v402466	-4.92483	0.0437423	26.3972	6.95681		0	0		DNA transposon, helitron	Group I
		DHH00003B73v402494	-5.98474	0.00850273	42.2355	27.8272		0	0		DNA transposon, helitron	Group I
		DHH00003B73v402501	-6.34681	0.00433198	36.9561	55.6545		0	0		DNA transposon, helitron	Group I
		DHH00003B73v402531	-2.65353	0.0412316	52.7944	41.7409		7.85797	5.49414		DNA transposon, helitron	Group I
		DHH00003B73v402537	-3.99903	0.0238026	36.9561	27.8272		0	2.74707		DNA transposon, helitron	Group I
		DHH00003B73v402549	-2.22317	0.0374154	110.868	90.4386		13.0966	27.4707		DNA transposon, helitron	Group I
		DHH00003B73v402596	-3.4401	0.027934	52.7944	20.8704		2.61932	2.74707		DNA transposon, helitron	Group I
		DHH00003B73v402646	-4.81649	0.0492936	15.8383	13.9136		0	0		DNA transposon, helitron	Group I
		DHH00003B73v402686	-5.81662	0.0114212	21.1178	41.7409		0	0		DNA transposon, helitron	Group I
		DHH00003B73v402713	-4.74981	0.00514421	84.4711	27.8272		0	2.74707		DNA transposon, helitron	Group I
		DHH00003B73v402716	-5.72243	0.0133622	36.9561	20.8704		0	0		DNA transposon, helitron	Group I
		DHH00003B73v402755	-3.11676	0.0272337	21.1178	90.4386		5.23865	5.49414		DNA transposon, helitron	Group I
		DHH00003B73v402765	-5.77037	0.0122342	31.6766	27.8272		0	0		DNA transposon, helitron	Group I
		DHH00003B73v402768	-5.38867	0.0227022	31.6766	13.9136		0	0		DNA transposon, helitron	Group I
		DHH00003B73v402799	-5.46241	0.0213777	5.27944	48.6977		0	0		DNA transposon, helitron	Group I
		DHH00003B73v402800	-5.53559	0.0189883	47.515	6.95681		0	0		DNA transposon, helitron	Group I
		DHH00003B73v402811	-4.81649	0.0492936	15.8383	13.9136		0	0		DNA transposon, helitron	Group I
		DHH00003B73v402836	-5.10322	0.0337884	15.8383	20.8704		0	0		DNA transposon, helitron	Group I
		DHH00003B73v402870	-4.81649	0.0492936	15.8383	13.9136		0	0		DNA transposon, helitron	Group I
		DHH00003B73v402876	-2.96069	0.00839636	79.1916	104.352		13.0966	8.24121		DNA transposon, helitron	Group I
		DHH00003B73v402884	-4.11011	0.0190907	42.2355	27.8272		0	2.74707		DNA transposon, helitron	Group I
		DHH00003B73v402888	-2.23405	0.00542321	580.738	514.804		120.489	104.389		DNA transposon, helitron	Group I
		DHH00003B73v402936	-4.81649	0.0492936	15.8383	13.9136		0	0		DNA transposon, helitron	Group I
		DHH00003B73v402977	-2.69845	0.0494858	31.6766	48.6977		5.23865	5.49414		DNA transposon, helitron	Group I
		DHH00003B73v402989	-5.04167	0.0368545	21.1178	13.9136		0	0		DNA transposon, helitron	Group I
		DHH00003B73v403004	-2.07789	0.00571715	2433.82	2455.75		518.626	607.103		DNA transposon, helitron	Group I
		DHH00003B73v403009	-3.64664	0.0221077	47.515	41.7409		0	5.49414		DNA transposon, helitron	Group I
		DHH00003B73v403029	-5.9339	0.00943212	47.515	20.8704		0	0		DNA transposon, helitron	Group I
		DHH00003B73v403042	-3.34378	0.0329128	21.1178	48.6977		2.61932	2.74707		DNA transposon, helitron	Group I
		DHH00003B73v403051	-5.10322	0.0337884	15.8383	20.8704		0	0		DNA transposon, helitron	Group I
		DHH00003B73v403052	-4.92483	0.0437423	26.3972	6.95681		0	0		DNA transposon, helitron	Group I
		DHH00003B73v403053	-2.76841	0.046795	42.2355	41.7409		7.85797	2.74707		DNA transposon, helitron	Group I
		DHH00003B73v403092	-4.86802	0.0462998	10.5589	20.8704		0	0		DNA transposon, helitron	Group I
		DHH00003B73v403138	-6.25934	0.00536154	68.6327	20.8704		0	0		DNA transposon, helitron	Group I
		DHH00003B73v403144	-5.2288	0.0285352	26.3972	13.9136		0	0		DNA transposon, helitron	Group I
		DHH00003B73v403161	-5.94133	0.00310686	417.076	0		0	2.74707		DNA transposon, helitron	Group I
		DHH00003B73v403223	-4.81649	0.0492936	15.8383	13.9136		0	0		DNA transposon, helitron	Group I
		DHH00003B73v403241	-4.22793	0.00259324	153.104	34.7841		5.23865	2.74707		DNA transposon, helitron	Group I
		DHH00003B73v403258	-4.0335	0.0218478	31.6766	34.7841		0	2.74707		DNA transposon, helitron	Group I
		DHH00003B73v403283	-3.81283	0.0376073	15.8383	41.7409		2.61932	0		DNA transposon, helitron	Group I
		DHH00003B73v403292	-4.81649	0.0492936	15.8383	13.9136		0	0		DNA transposon, helitron	Group I
		DHH00003B73v403300	-4.08065	0.0206311	26.3972	41.7409		2.61932	0		DNA transposon, helitron	Group I
		DHH00003B73v403319	-2.41051	0.012403	126.707	160.007		26.1932	24.7236		DNA transposon, helitron	Group I
		DHH00003B73v403336	-6.07716	0.00723319	47.515	27.8272		0	0		DNA transposon, helitron	Group I
		DHH00003B73v403432	-3.21195	0.0411353	36.9561	55.6545		7.85797	0		DNA transposon, helitron	Group I
		DHH00003B73v403530	-3.74294	0.0037152	58.0738	111.309		7.85797	2.74707		DNA transposon, helitron	Group I
		DHH00003B73v403534	-3.78808	0.0386885	15.8383	41.7409		0	2.74707		DNA transposon, helitron	Group I
		DHH00003B73v403573	-2.86514	0.00660729	137.265	118.266		10.4773	21.9766		DNA transposon, helitron	Group I
		DHH00003B73v403579	-3.01945	0.0208639	63.3533	62.6113		2.61932	10.9883		DNA transposon, helitron	Group I
		DHH00003B73v403597	-3.23896	0.00553403	100.309	69.5681		7.85797	8.24121		DNA transposon, helitron	Group I
		DHH00003B73v403599	-4.11011	0.0190907	42.2355	27.8272		0	2.74707		DNA transposon, helitron	Group I
		DHH00003B73v403623	-4.0059	0.00930789	63.3533	48.6977		5.23865	0		DNA transposon, helitron	Group I
		DHH00003B73v403644	-3.26963	0.0216011	31.6766	62.6113		2.61932	5.49414		DNA transposon, helitron	Group I
		DHH00003B73v403646	-2.63837	0.000846401	960.858	841.774		154.54	123.618		DNA transposon, helitron	Group I
		DHH00003B73v403675	-5.4989	0.018948	21.1178	27.8272		0	0		DNA transposon, helitron	Group I
		DHH00003B73v403714	-2.00234	0.00775841	2803.38	3081.87		775.32	653.803		DNA transposon, helitron	Group I
		DHH00003B73v403841	-5.45744	0.0202192	26.3972	20.8704		0	0		DNA transposon, helitron	Group I
		DHH00003B73v403842	-5.11185	0.0343483	31.6766	6.95681		0	0		DNA transposon, helitron	Group I
		DHH00003B73v404006	-3.28259	0.0497147	26.3972	41.7409		5.23865	0		DNA transposon, helitron	Group I
		DHH00003B73v404087	-3.24712	0.00032154	263.972	417.409		31.4319	35.7119		DNA transposon, helitron	Group I
		DHH00003B73v404131	-4.51806	0.00202236	73.9122	90.4386		0	5.49414		DNA transposon, helitron	Group I
		DHH00003B73v404223	-5.81662	0.0114212	21.1178	41.7409		0	0		DNA transposon, helitron	Group I
		DHH00003B73v404233	-3.17794	0.0430863	26.3972	34.7841		2.61932	2.74707		DNA transposon, helitron	Group I
		DHH00003B73v404251	-2.76425	0.00251977	221.737	278.272		41.9092	27.4707		DNA transposon, helitron	Group I
		DHH00003B73v404257	-2.38249	0.00338273	1145.64	1238.31		275.029	164.824		DNA transposon, helitron	Group I
		DHH00003B73v404281	-2.6361	0.0372464	42.2355	69.5681		10.4773	5.49414		DNA transposon, helitron	Group I
		DHH00003B73v404319	-4.92483	0.0437423	26.3972	6.95681		0	0		DNA transposon, helitron	Group I
		DHH00003B73v404339	-2.87967	0.011432	63.3533	111.309		10.4773	10.9883		DNA transposon, helitron	Group I
		DHH00003B73v404367	-3.74047	0.0391533	26.3972	27.8272		0	2.74707		DNA transposon, helitron	Group I
		DHH00003B73v404459	-4.81649	0.0492936	15.8383	13.9136		0	0		DNA transposon, helitron	Group I
		DHH00003B73v404469	-3.36264	0.0110771	79.1916	48.6977		7.85797	2.74707		DNA transposon, helitron	Group I
		DHH00003B73v404477	-6.24093	0.00568781	15.8383	76.5249		0	0		DNA transposon, helitron	Group I
		DHH00003B73v404557	-2.18722	0.0246687	285.09	125.223		41.9092	43.9531		DNA transposon, helitron	Group I
		DHH00003B73v404558	-5.91712	0.00951326	31.6766	34.7841		0	0		DNA transposon, helitron	Group I
		DHH00003B73v404580	-2.70823	0.0425162	137.265	20.8704		10.4773	10.9883		DNA transposon, helitron	Group I
		DHH00003B73v404671	-3.54571	0.0152605	73.9122	83.4817		0	10.9883		DNA transposon, helitron	Group I
		DHH00003B73v404676	-3.69615	0.0433964	31.6766	20.8704		0	2.74707		DNA transposon, helitron	Group I
		DHH00003B73v404678	-3.38417	0.0149919	58.0738	41.7409		5.23865	2.74707		DNA transposon, helitron	Group I
		DHH00003B73v404685	-3.52032	0.0238517	84.4711	34.7841		0	8.24121		DNA transposon, helitron	Group I
		DHH00003B73v404751	-3.87664	0.0302176	31.6766	27.8272		0	2.74707		DNA transposon, helitron	Group I
		DHH00003B73v404774	-3.87664	0.0302176	31.6766	27.8272		0	2.74707		DNA transposon, helitron	Group I
		DHH00003B73v404778	-3.93261	0.027595	26.3972	34.7841		2.61932	0		DNA transposon, helitron	Group I
		DHH00003B73v404808	-5.77037	0.0122342	31.6766	27.8272		0	0		DNA transposon, helitron	Group I
		DHH00003B73v404861	-3.01547	0.016742	47.515	76.5249		5.23865	8.24121		DNA transposon, helitron	Group I
		DHH00003B73v404868	-4.86802	0.0462998	10.5589	20.8704		0	0		DNA transposon, helitron	Group I
		DHH00004B73v400018	-3.85517	0.0333145	36.9561	20.8704		2.61932	0		DNA transposon, helitron	Group I
		DHH00004B73v400058	-4.93783	5.07518e-05	153.104	146.093		5.23865	2.74707		DNA transposon, helitron	Group I
		DHH00004B73v400070	-5.2288	0.0285352	26.3972	13.9136		0	0		DNA transposon, helitron	Group I
		DHH00004B73v400090	-3.78808	0.0386885	15.8383	41.7409		0	2.74707		DNA transposon, helitron	Group I
		DHH00004B73v400095	-5.23758	0.00281133	15.8383	160.007		0	2.74707		DNA transposon, helitron	Group I
		DHH00004B73v400109	-2.65142	0.0314296	63.3533	48.6977		7.85797	8.24121		DNA transposon, helitron	Group I
		DHH00004B73v400113	-6.45436	0.00350465	58.0738	41.7409		0	0		DNA transposon, helitron	Group I
		DHH00004B73v400119	-2.96237	0.0432951	26.3972	48.6977		5.23865	2.74707		DNA transposon, helitron	Group I
		DHH00004B73v400122	-2.8019	0.00171221	263.972	229.575		34.0512	32.9649		DNA transposon, helitron	Group I
		DHH00004B73v400125	-3.22845	0.0307575	95.0299	55.6545		13.0966	0		DNA transposon, helitron	Group I
		DHH00004B73v400214	-2.63623	0.0341266	100.309	48.6977		5.23865	16.4824		DNA transposon, helitron	Group I
		DHH00004B73v400220	-3.39512	0.0390489	31.6766	41.7409		5.23865	0		DNA transposon, helitron	Group I
		DHH00004B73v400237	-3.17794	0.0430863	26.3972	34.7841		2.61932	2.74707		DNA transposon, helitron	Group I
		DHH00004B73v400260	-5.04167	0.0368545	21.1178	13.9136		0	0		DNA transposon, helitron	Group I
		DHH00004B73v400290	-4.86802	0.0462998	10.5589	20.8704		0	0		DNA transposon, helitron	Group I
		DHH00004B73v400345	-4.85861	0.0477164	5.27944	27.8272		0	0		DNA transposon, helitron	Group I
		DHH00004B73v400385	-2.89035	0.0376895	58.0738	34.7841		2.61932	8.24121		DNA transposon, helitron	Group I
		DHH00004B73v400479	-2.50048	0.0387614	47.515	69.5681		10.4773	8.24121		DNA transposon, helitron	Group I
		DHH00004B73v400489	-5.12573	0.0330669	10.5589	27.8272		0	0		DNA transposon, helitron	Group I
		DHH00004B73v400621	-2.93645	0.037119	137.265	27.8272		15.7159	2.74707		DNA transposon, helitron	Group I
		DHH00004B73v400659	-3.12621	0.0171152	110.868	48.6977		13.0966	2.74707		DNA transposon, helitron	Group I
		DHH00004B73v400704	-3.03682	0.0246963	52.7944	48.6977		7.85797	2.74707		DNA transposon, helitron	Group I
		DHH00004B73v400753	-7.17957	0.000989429	200.619	13.9136		0	0		DNA transposon, helitron	Group I
		DHH00004B73v400778	-4.92483	0.0437423	26.3972	6.95681		0	0		DNA transposon, helitron	Group I
		DHH00004B73v400784	-5.66278	0.0152258	10.5589	48.6977		0	0		DNA transposon, helitron	Group I
		DHH00004B73v400798	-2.47289	0.0318326	68.6327	76.5249		15.7159	8.24121		DNA transposon, helitron	Group I
		DHH00004B73v400825	-4.16782	0.0167074	36.9561	34.7841		2.61932	0		DNA transposon, helitron	Group I
		DHH00004B73v400829	-2.75623	0.0354767	469.87	55.6545		55.0058	13.7354		DNA transposon, helitron	Group I
		DHH00004B73v400891	-4.08667	0.0218489	47.515	20.8704		2.61932	0		DNA transposon, helitron	Group I
		DHH00004B73v400954	-2.76841	0.046795	42.2355	41.7409		7.85797	2.74707		DNA transposon, helitron	Group I
		DHH00004B73v401081	-2.53786	0.0460512	126.707	27.8272		13.0966	10.9883		DNA transposon, helitron	Group I
		DHH00004B73v401170	-4.99747	0.0440698	47.515	0		0	0		DNA transposon, helitron	Group I
		DHH00004B73v401215	-5.38867	0.0227022	31.6766	13.9136		0	0		DNA transposon, helitron	Group I
		DHH00004B73v401232	-3.33002	0.0166832	47.515	48.6977		5.23865	2.74707		DNA transposon, helitron	Group I
		DHH00004B73v401242	-2.73599	0.0120158	110.868	83.4817		10.4773	16.4824		DNA transposon, helitron	Group I
		DHH00004B73v401258	-4.81649	0.0492936	15.8383	13.9136		0	0		DNA transposon, helitron	Group I
		DHH00004B73v401271	-2.74794	0.024008	58.0738	104.352		5.23865	16.4824		DNA transposon, helitron	Group I
		DHH00004B73v401282	-6.02101	0.00792078	36.9561	34.7841		0	0		DNA transposon, helitron	Group I
		DHH00004B73v401333	-6.97579	0.00115041	79.1916	69.5681		0	0		DNA transposon, helitron	Group I
		DHH00004B73v401366	-4.30434	0.00287285	63.3533	139.136		7.85797	0		DNA transposon, helitron	Group I
		DHH00004B73v401386	-4.81649	0.0492936	15.8383	13.9136		0	0		DNA transposon, helitron	Group I
		DHH00004B73v401420	-2.34561	0.0392139	58.0738	90.4386		10.4773	16.4824		DNA transposon, helitron	Group I
		DHH00004B73v401439	-4.81649	0.0492936	15.8383	13.9136		0	0		DNA transposon, helitron	Group I
		DHH00004B73v401466	-3.65607	0.0143593	36.9561	48.6977		2.61932	2.74707		DNA transposon, helitron	Group I
		DHH00004B73v401513	-2.20338	0.0418209	105.589	201.748		15.7159	46.7002		DNA transposon, helitron	Group I
		DHH00004B73v401544	-3.7047	0.019507	42.2355	48.6977		5.23865	0		DNA transposon, helitron	Group I
		DHH00004B73v401572	-2.90376	0.000741918	607.136	633.07		102.154	54.9414		DNA transposon, helitron	Group I
		DHH00004B73v401622	-3.93261	0.027595	26.3972	34.7841		2.61932	0		DNA transposon, helitron	Group I
		DHH00004B73v401625	-5.29507	0.0257339	21.1178	20.8704		0	0		DNA transposon, helitron	Group I
		DHH00004B73v401626	-3.74047	0.0391533	26.3972	27.8272		0	2.74707		DNA transposon, helitron	Group I
		DHH00004B73v401628	-5.11185	0.0343483	31.6766	6.95681		0	0		DNA transposon, helitron	Group I
		DHH00004B73v401636	-3.62221	0.00154701	100.309	125.223		5.23865	10.9883		DNA transposon, helitron	Group I
		DHH00004B73v401674	-4.54052	0.00816799	26.3972	69.5681		2.61932	0		DNA transposon, helitron	Group I
		DHH00004B73v401725	-3.26655	0.0204171	36.9561	55.6545		5.23865	2.74707		DNA transposon, helitron	Group I
		DHH00004B73v401767	-2.64813	0.0211305	306.208	146.093		55.0058	10.9883		DNA transposon, helitron	Group I
		DHH00004B73v401793	-4.81649	0.0492936	15.8383	13.9136		0	0		DNA transposon, helitron	Group I
		DHH00004B73v401798	-2.42178	0.0164856	168.942	104.352		28.8126	19.2295		DNA transposon, helitron	Group I
		DHH00004B73v401849	-2.14801	0.0451948	79.1916	97.3954		23.5739	13.7354		DNA transposon, helitron	Group I
		DHH00004B73v401858	-5.41174	0.0227244	42.2355	6.95681		0	0		DNA transposon, helitron	Group I
		DHH00004B73v401914	-2.61346	0.0356979	79.1916	180.877		5.23865	32.9649		DNA transposon, helitron	Group I
		DHH00004B73v401915	-3.93416	0.0409204	5.27944	62.6113		2.61932	0		DNA transposon, helitron	Group I
		DHH00004B73v401916	-3.14658	0.0458605	31.6766	27.8272		2.61932	2.74707		DNA transposon, helitron	Group I
		DHH00004B73v401917	-2.65791	0.00161673	586.018	577.415		110.012	65.9297		DNA transposon, helitron	Group I
		DHH00004B73v401926	-4.81649	0.0492936	15.8383	13.9136		0	0		DNA transposon, helitron	Group I
		DHH00004B73v401965	-5.05617	0.000911577	21.1178	354.797		5.23865	2.74707		DNA transposon, helitron	Group I
		DHH00004B73v401999	-2.57308	0.0289718	84.4711	55.6545		7.85797	13.7354		DNA transposon, helitron	Group I
		DHH00004B73v402024	-5.10322	0.0337884	15.8383	20.8704		0	0		DNA transposon, helitron	Group I
		DHH00004B73v402081	-4.20704	8.9145e-05	195.339	194.791		13.0966	5.49414		DNA transposon, helitron	Group I
		DHH00004B73v402185	-4.67909	0.00487651	42.2355	62.6113		0	2.74707		DNA transposon, helitron	Group I
		DHH00004B73v402220	-3.99903	0.0238026	36.9561	27.8272		0	2.74707		DNA transposon, helitron	Group I
		DHH00004B73v402223	-4.17082	0.00356518	73.9122	48.6977		2.61932	2.74707		DNA transposon, helitron	Group I
		DHH00004B73v402263	-5.8164	0.0116283	15.8383	48.6977		0	0		DNA transposon, helitron	Group I
		DHH00004B73v402279	-4.0836	0.00976038	31.6766	90.4386		5.23865	0		DNA transposon, helitron	Group I
		DHH00004B73v402371	-5.10322	0.0337884	15.8383	20.8704		0	0		DNA transposon, helitron	Group I
		DHH00004B73v402407	-4.6286	0.00624282	31.6766	69.5681		2.61932	0		DNA transposon, helitron	Group I
		DHH00004B73v402433	-2.82764	0.00271243	190.06	173.92		26.1932	21.9766		DNA transposon, helitron	Group I
		DHH00004B73v402491	-5.4989	0.018948	21.1178	27.8272		0	0		DNA transposon, helitron	Group I
		DHH00004B73v402583	-3.06427	0.0135548	58.0738	69.5681		5.23865	8.24121		DNA transposon, helitron	Group I
		DHH00004B73v402590	-3.98909	0.0101268	42.2355	69.5681		5.23865	0		DNA transposon, helitron	Group I
		DHH00004B73v402601	-5.29487	0.0270424	5.27944	41.7409		0	0		DNA transposon, helitron	Group I
		DHH00004B73v402661	-6.61278	0.00322988	131.986	6.95681		0	0		DNA transposon, helitron	Group I
		DHH00004B73v402680	-6.54351	0.00330086	15.8383	104.352		0	0		DNA transposon, helitron	Group I
		DHH00004B73v402795	-3.83111	0.034257	36.9561	20.8704		0	2.74707		DNA transposon, helitron	Group I
		DHH00004B73v402820	-7.23946	0.00138662	343.164	0		0	0		DNA transposon, helitron	Group I
		DHH00004B73v402890	-4.81649	0.0492936	15.8383	13.9136		0	0		DNA transposon, helitron	Group I
		DHH00004B73v402991	-5.33001	0.0245369	15.8383	27.8272		0	0		DNA transposon, helitron	Group I
		DHH00004B73v402995	-4.77528	1.47748e-05	253.413	173.92		5.23865	8.24121		DNA transposon, helitron	Group I
		DHH00004B73v403023	-3.92365	0.0069251	47.515	55.6545		2.61932	2.74707		DNA transposon, helitron	Group I
		DHH00004B73v403031	-6.02101	0.00792078	36.9561	34.7841		0	0		DNA transposon, helitron	Group I
		DHH00004B73v403084	-5.28373	0.031034	0	62.6113		0	0		DNA transposon, helitron	Group I
		DHH00004B73v403104	-2.74384	0.0107767	110.868	83.4817		13.0966	13.7354		DNA transposon, helitron	Group I
		DHH00004B73v403114	-2.61986	0.0242079	58.0738	104.352		15.7159	8.24121		DNA transposon, helitron	Group I
		DHH00004B73v403117	-5.51115	0.0191424	10.5589	41.7409		0	0		DNA transposon, helitron	Group I
		DHH00004B73v403141	-5.33511	0.0247274	10.5589	34.7841		0	0		DNA transposon, helitron	Group I
		DHH00004B73v403162	-5.2288	0.0285352	26.3972	13.9136		0	0		DNA transposon, helitron	Group I
		DHH00004B73v403163	-5.66968	0.014496	21.1178	34.7841		0	0		DNA transposon, helitron	Group I
		DHH00004B73v403277	-2.65353	0.0412316	52.7944	41.7409		7.85797	5.49414		DNA transposon, helitron	Group I
		DHH00004B73v403302	-4.86802	0.0462998	10.5589	20.8704		0	0		DNA transposon, helitron	Group I
		DHH00004B73v403326	-5.33001	0.0245369	15.8383	27.8272		0	0		DNA transposon, helitron	Group I
		DHH00004B73v403338	-4.25773	0.015626	58.0738	20.8704		0	2.74707		DNA transposon, helitron	Group I
		DHH00004B73v403364	-3.22644	0.00837313	79.1916	62.6113		7.85797	5.49414		DNA transposon, helitron	Group I
		DHH00004B73v403424	-3.85517	0.0333145	36.9561	20.8704		2.61932	0		DNA transposon, helitron	Group I
		DHH00004B73v403461	-6.76085	0.00184461	63.3533	62.6113		0	0		DNA transposon, helitron	Group I
		DHH00004B73v403526	-3.32929	0.031081	47.515	55.6545		0	8.24121		DNA transposon, helitron	Group I
		DHH00004B73v403530	-5.29507	0.0257339	21.1178	20.8704		0	0		DNA transposon, helitron	Group I
		DHH00004B73v403535	-5.66968	0.014496	21.1178	34.7841		0	0		DNA transposon, helitron	Group I
		DHH00004B73v403547	-3.77955	0.0144642	73.9122	20.8704		2.61932	2.74707		DNA transposon, helitron	Group I
		DHH00004B73v403556	-6.42186	0.00378072	63.3533	34.7841		0	0		DNA transposon, helitron	Group I
		DHH00004B73v403634	-4.86802	0.0462998	10.5589	20.8704		0	0		DNA transposon, helitron	Group I
		DHH00004B73v403657	-2.94859	0.0134757	116.148	69.5681		5.23865	16.4824		DNA transposon, helitron	Group I
		DHH00004B73v403667	-3.4703	0.0333309	42.2355	34.7841		5.23865	0		DNA transposon, helitron	Group I
		DHH00004B73v403672	-2.99452	0.00153103	654.651	521.761		36.6705	101.642		DNA transposon, helitron	Group I
		DHH00004B73v403704	-3.42899	0.0407573	21.1178	55.6545		5.23865	0		DNA transposon, helitron	Group I
		DHH00004B73v403737	-2.58934	0.0307005	126.707	48.6977		18.3353	8.24121		DNA transposon, helitron	Group I
		DHH00004B73v403750	-5.11185	0.0343483	31.6766	6.95681		0	0		DNA transposon, helitron	Group I
		DHH00004B73v403751	-2.77077	0.00674486	116.148	139.136		20.9546	13.7354		DNA transposon, helitron	Group I
		DHH00005B73v400011	-3.33845	0.0338599	47.515	20.8704		2.61932	2.74707		DNA transposon, helitron	Group I
		DHH00005B73v400012	-4.68731	0.00132063	116.148	69.5681		0	5.49414		DNA transposon, helitron	Group I
		DHH00005B73v400069	-5.10322	0.0337884	15.8383	20.8704		0	0		DNA transposon, helitron	Group I
		DHH00005B73v400121	-3.39936	0.0397399	47.515	27.8272		0	5.49414		DNA transposon, helitron	Group I
		DHH00005B73v400122	-4.34368	0.000309774	237.575	83.4817		5.23865	8.24121		DNA transposon, helitron	Group I
		DHH00005B73v400129	-5.4989	0.018948	21.1178	27.8272		0	0		DNA transposon, helitron	Group I
		DHH00005B73v400174	-4.27636	0.0127931	36.9561	41.7409		0	2.74707		DNA transposon, helitron	Group I
		DHH00005B73v400192	-5.13254	0.0373066	52.7944	0		0	0		DNA transposon, helitron	Group I
		DHH00005B73v400205	-3.28126	0.0147254	79.1916	41.7409		7.85797	2.74707		DNA transposon, helitron	Group I
		DHH00005B73v400217	-5.2288	0.0285352	26.3972	13.9136		0	0		DNA transposon, helitron	Group I
		DHH00005B73v400219	-4.86802	0.0462998	10.5589	20.8704		0	0		DNA transposon, helitron	Group I
		DHH00005B73v400246	-2.74264	0.0412642	52.7944	48.6977		10.4773	2.74707		DNA transposon, helitron	Group I
		DHH00005B73v400264	-2.27204	0.0114691	448.752	438.279		120.489	54.9414		DNA transposon, helitron	Group I
		DHH00005B73v400278	-3.77083	0.0376983	21.1178	34.7841		0	2.74707		DNA transposon, helitron	Group I
		DHH00005B73v400331	-2.7682	0.0227582	52.7944	69.5681		7.85797	8.24121		DNA transposon, helitron	Group I
		DHH00005B73v400340	-6.30112	0.000175457	348.443	34.7841		0	2.74707		DNA transposon, helitron	Group I
		DHH00005B73v400351	-4.27028	0.0388284	100.309	0		2.61932	0		DNA transposon, helitron	Group I
		DHH00005B73v400356	-8.0624	0.000137185	448.752	20.8704		0	0		DNA transposon, helitron	Group I
		DHH00005B73v400374	-6.11508	0.00668916	42.2355	34.7841		0	0		DNA transposon, helitron	Group I
		DHH00005B73v400388	-4.99747	0.0440698	47.515	0		0	0		DNA transposon, helitron	Group I
		DHH00005B73v400404	-4.54052	0.00816799	26.3972	69.5681		2.61932	0		DNA transposon, helitron	Group I
		DHH00005B73v400412	-3.74047	0.0391533	26.3972	27.8272		0	2.74707		DNA transposon, helitron	Group I
		DHH00005B73v400422	-2.23673	0.0376431	79.1916	97.3954		13.0966	21.9766		DNA transposon, helitron	Group I
		DHH00005B73v400454	-4.96488	0.0461124	0	48.6977		0	0		DNA transposon, helitron	Group I
		DHH00005B73v400458	-2.97313	0.042213	47.515	27.8272		2.61932	5.49414		DNA transposon, helitron	Group I
		DHH00005B73v400469	-2.60163	0.0199627	63.3533	166.963		20.9546	13.7354		DNA transposon, helitron	Group I
		DHH00005B73v400553	-3.1124	0.0253999	179.501	34.7841		18.3353	2.74707		DNA transposon, helitron	Group I
		DHH00005B73v400607	-4.58658	0.00615227	47.515	48.6977		2.61932	0		DNA transposon, helitron	Group I
		DHH00005B73v400641	-6.90611	2.12476e-06	269.251	236.532		2.61932	0		DNA transposon, helitron	Group I
		DHH00005B73v400663	-3.16738	0.0286619	58.0738	27.8272		5.23865	2.74707		DNA transposon, helitron	Group I
		DHH00005B73v400671	-2.9413	0.0432747	31.6766	41.7409		5.23865	2.74707		DNA transposon, helitron	Group I
		DHH00005B73v400742	-5.2288	0.0285352	26.3972	13.9136		0	0		DNA transposon, helitron	Group I
		DHH00005B73v400782	-5.76172	0.0128532	47.515	13.9136		0	0		DNA transposon, helitron	Group I
		DHH00005B73v400819	-5.88315	0.0101228	36.9561	27.8272		0	0		DNA transposon, helitron	Group I
		DHH00005B73v400847	-5.04167	0.0368545	21.1178	13.9136		0	0		DNA transposon, helitron	Group I
		DHH00005B73v400881	-6.35757	6.48453e-05	68.6327	299.143		2.61932	0		DNA transposon, helitron	Group I
		DHH00005B73v400926	-2.60858	0.0353286	47.515	97.3954		15.7159	5.49414		DNA transposon, helitron	Group I
		DHH00005B73v400984	-3.44044	0.0061194	126.707	76.5249		2.61932	13.7354		DNA transposon, helitron	Group I
		DHH00005B73v400987	-3.05261	0.0342169	31.6766	48.6977		2.61932	5.49414		DNA transposon, helitron	Group I
		DHH00005B73v400994	-5.10322	0.0337884	15.8383	20.8704		0	0		DNA transposon, helitron	Group I
		DHH00005B73v401035	-5.27196	0.0276566	36.9561	6.95681		0	0		DNA transposon, helitron	Group I
		DHH00005B73v401056	-5.64361	0.0150568	26.3972	27.8272		0	0		DNA transposon, helitron	Group I
		DHH00005B73v401093	-5.10322	0.0337884	15.8383	20.8704		0	0		DNA transposon, helitron	Group I
		DHH00005B73v401113	-3.66602	0.00656953	52.7944	69.5681		5.23865	2.74707		DNA transposon, helitron	Group I
		DHH00005B73v401141	-4.26868	0.00456692	79.1916	55.6545		5.23865	0		DNA transposon, helitron	Group I
		DHH00005B73v401168	-3.29993	0.0330011	31.6766	34.7841		2.61932	2.74707		DNA transposon, helitron	Group I
		DHH00005B73v401175	-5.27196	0.0276566	36.9561	6.95681		0	0		DNA transposon, helitron	Group I
		DHH00005B73v401195	-2.24286	0.0308492	100.309	222.618		41.9092	21.9766		DNA transposon, helitron	Group I
		DHH00005B73v401222	-3.23911	0.0061672	95.0299	76.5249		5.23865	10.9883		DNA transposon, helitron	Group I
		DHH00005B73v401268	-2.65728	0.0213649	79.1916	69.5681		7.85797	13.7354		DNA transposon, helitron	Group I
		DHH00005B73v401275	-2.50764	0.0149644	137.265	90.4386		18.3353	19.2295		DNA transposon, helitron	Group I
		DHH00005B73v401297	-3.41104	0.0257511	36.9561	34.7841		2.61932	2.74707		DNA transposon, helitron	Group I
		DHH00005B73v401306	-3.78808	0.0386885	15.8383	41.7409		0	2.74707		DNA transposon, helitron	Group I
		DHH00005B73v401348	-4.63079	0.0248465	0	139.136		2.61932	0		DNA transposon, helitron	Group I
		DHH00005B73v401355	-5.28373	0.031034	0	62.6113		0	0		DNA transposon, helitron	Group I
		DHH00005B73v401357	-3.35621	0.0303623	63.3533	41.7409		0	8.24121		DNA transposon, helitron	Group I
		DHH00005B73v401371	-2.90437	0.017385	52.7944	104.352		13.0966	5.49414		DNA transposon, helitron	Group I
		DHH00005B73v401399	-6.16393	0.00632312	21.1178	62.6113		0	0		DNA transposon, helitron	Group I
		DHH00005B73v401409	-4.86802	0.0462998	10.5589	20.8704		0	0		DNA transposon, helitron	Group I
		DHH00005B73v401420	-4.81649	0.0492936	15.8383	13.9136		0	0		DNA transposon, helitron	Group I
		DHH00005B73v401432	-2.61937	0.0471836	58.0738	34.7841		5.23865	8.24121		DNA transposon, helitron	Group I
		DHH00005B73v401444	-6.35355	0.00430359	58.0738	34.7841		0	0		DNA transposon, helitron	Group I
		DHH00005B73v401457	-2.56267	0.040658	105.589	34.7841		7.85797	13.7354		DNA transposon, helitron	Group I
		DHH00005B73v401466	-4.81649	0.0492936	15.8383	13.9136		0	0		DNA transposon, helitron	Group I
		DHH00005B73v401467	-2.77101	0.0405972	42.2355	41.7409		5.23865	5.49414		DNA transposon, helitron	Group I
		DHH00005B73v401474	-5.45744	0.0202192	26.3972	20.8704		0	0		DNA transposon, helitron	Group I
		DHH00005B73v401481	-2.40792	0.00646752	327.325	271.316		41.9092	65.9297		DNA transposon, helitron	Group I
		DHH00005B73v401482	-3.26803	0.0359639	36.9561	27.8272		2.61932	2.74707		DNA transposon, helitron	Group I
		DHH00005B73v401545	-3.51882	0.0106424	42.2355	69.5681		2.61932	5.49414		DNA transposon, helitron	Group I
		DHH00005B73v401602	-5.98474	0.00850273	42.2355	27.8272		0	0		DNA transposon, helitron	Group I
		DHH00005B73v401608	-3.50371	0.0131509	47.515	514.804		5.23865	35.7119		DNA transposon, helitron	Group I
		DHH00005B73v401625	-4.96488	0.0461124	0	48.6977		0	0		DNA transposon, helitron	Group I
		DHH00005B73v401632	-4.23399	0.0151257	47.515	27.8272		2.61932	0		DNA transposon, helitron	Group I
		DHH00005B73v401669	-3.81283	0.0376073	15.8383	41.7409		2.61932	0		DNA transposon, helitron	Group I
		DHH00005B73v401683	-2.81322	0.00964126	1546.88	1982.69		395.518	65.9297		DNA transposon, helitron	Group I
		DHH00005B73v401715	-3.74623	0.0134655	15.8383	257.402		13.0966	2.74707		DNA transposon, helitron	Group I
		DHH00005B73v401717	-3.78141	0.00110933	105.589	104.352		7.85797	5.49414		DNA transposon, helitron	Group I
		DHH00005B73v401731	-2.6274	0.00315439	221.737	285.229		36.6705	41.2061		DNA transposon, helitron	Group I
		DHH00005B73v401744	-2.6568	0.0141166	79.1916	104.352		13.0966	13.7354		DNA transposon, helitron	Group I
		DHH00005B73v401745	-6.7472	0.00262356	5.27944	160.007		0	0		DNA transposon, helitron	Group I
		DHH00005B73v401761	-5.12573	0.0330669	10.5589	27.8272		0	0		DNA transposon, helitron	Group I
		DHH00005B73v401862	-5.10322	0.0337884	15.8383	20.8704		0	0		DNA transposon, helitron	Group I
		DHH00005B73v401875	-3.85517	0.0333145	36.9561	20.8704		2.61932	0		DNA transposon, helitron	Group I
		DHH00005B73v401889	-2.76402	0.0268417	73.9122	48.6977		5.23865	10.9883		DNA transposon, helitron	Group I
		DHH00005B73v401890	-3.96307	0.0327321	10.5589	55.6545		2.61932	0		DNA transposon, helitron	Group I
		DHH00005B73v401918	-2.91115	0.0214231	95.0299	41.7409		5.23865	10.9883		DNA transposon, helitron	Group I
		DHH00005B73v401925	-2.93019	0.0198106	52.7944	62.6113		7.85797	5.49414		DNA transposon, helitron	Group I
		DHH00005B73v401947	-2.77145	0.038489	549.062	187.834		89.057	5.49414		DNA transposon, helitron	Group I
		DHH00005B73v402019	-3.54107	0.0058396	68.6327	76.5249		7.85797	2.74707		DNA transposon, helitron	Group I
		DHH00005B73v402038	-2.18165	0.0432265	79.1916	76.5249		15.7159	16.4824		DNA transposon, helitron	Group I
		DHH00005B73v402065	-5.66968	0.014496	21.1178	34.7841		0	0		DNA transposon, helitron	Group I
		DHH00005B73v402093	-2.92885	0.0443361	31.6766	41.7409		2.61932	5.49414		DNA transposon, helitron	Group I
		DHH00005B73v402107	-4.20207	0.0426205	95.0299	0		2.61932	0		DNA transposon, helitron	Group I
		DHH00005B73v402134	-2.20302	0.048882	84.4711	139.136		34.0512	10.9883		DNA transposon, helitron	Group I
		DHH00005B73v402259	-2.89125	0.000461471	485.709	598.286		75.9604	63.1826		DNA transposon, helitron	Group I
		DHH00005B73v402281	-3.04523	0.00223284	200.619	132.179		20.9546	16.4824		DNA transposon, helitron	Group I
		DHH00005B73v402311	-5.2288	0.0285352	26.3972	13.9136		0	0		DNA transposon, helitron	Group I
		DHH00005B73v402313	-5.1357	0.0374456	0	55.6545		0	0		DNA transposon, helitron	Group I
		DHH00005B73v402320	-5.81662	0.0114212	21.1178	41.7409		0	0		DNA transposon, helitron	Group I
		DHH00005B73v402334	-3.93261	0.027595	26.3972	34.7841		2.61932	0		DNA transposon, helitron	Group I
		DHH00005B73v402344	-2.19742	0.0429137	73.9122	83.4817		18.3353	13.7354		DNA transposon, helitron	Group I
		DHH00005B73v402375	-4.17252	0.0242557	153.104	0		2.61932	2.74707		DNA transposon, helitron	Group I
		DHH00005B73v402380	-3.55448	0.0182964	58.0738	62.6113		0	8.24121		DNA transposon, helitron	Group I
		DHH00005B73v402417	-3.99262	0.00677205	73.9122	34.7841		2.61932	2.74707		DNA transposon, helitron	Group I
		DHH00005B73v402494	-6.11508	0.00668916	42.2355	34.7841		0	0		DNA transposon, helitron	Group I
		DHH00005B73v402496	-3.33235	0.0435018	36.9561	34.7841		0	5.49414		DNA transposon, helitron	Group I
		DHH00005B73v402504	-5.29507	0.0257339	21.1178	20.8704		0	0		DNA transposon, helitron	Group I
		DHH00005B73v402525	-3.65087	0.006714	58.0738	62.6113		5.23865	2.74707		DNA transposon, helitron	Group I
		DHH00005B73v402529	-5.67731	0.0145149	15.8383	41.7409		0	0		DNA transposon, helitron	Group I
		DHH00005B73v402540	-4.29775	0.0124454	36.9561	41.7409		2.61932	0		DNA transposon, helitron	Group I
		DHH00005B73v402579	-5.81662	0.0114212	21.1178	41.7409		0	0		DNA transposon, helitron	Group I
		DHH00005B73v402639	-7.97513	0.000101016	232.295	104.352		0	0		DNA transposon, helitron	Group I
		DHH00005B73v402714	-5.94557	0.00921106	21.1178	48.6977		0	0		DNA transposon, helitron	Group I
		DHH00005B73v402716	-3.04883	0.00547574	116.148	104.352		7.85797	16.4824		DNA transposon, helitron	Group I
		DHH00005B73v402763	-2.69034	0.0420339	63.3533	55.6545		2.61932	13.7354		DNA transposon, helitron	Group I
		DHH00005B73v402770	-5.51753	0.0185759	15.8383	34.7841		0	0		DNA transposon, helitron	Group I
		DHH00005B73v402776	-7.16934	0.000770166	121.427	55.6545		0	0		DNA transposon, helitron	Group I
		DHH00005B73v402934	-2.88424	0.0105567	84.4711	90.4386		7.85797	13.7354		DNA transposon, helitron	Group I
		DHH00005B73v402945	-2.69472	0.0371818	42.2355	55.6545		7.85797	5.49414		DNA transposon, helitron	Group I
		DHH00005B73v402983	-4.45106	0.00897157	52.7944	34.7841		2.61932	0		DNA transposon, helitron	Group I
		DHH00005B73v402997	-4.81649	0.0492936	15.8383	13.9136		0	0		DNA transposon, helitron	Group I
		DHH00005B73v403014	-4.32257	0.0180757	10.5589	76.5249		2.61932	0		DNA transposon, helitron	Group I
		DHH00005B73v403054	-4.05585	0.0106978	105.589	13.9136		2.61932	2.74707		DNA transposon, helitron	Group I
		DHH00005B73v403091	-5.89917	0.0132239	0	104.352		0	0		DNA transposon, helitron	Group I
		DHH00005B73v403129	-3.22781	0.0416038	42.2355	20.8704		2.61932	2.74707		DNA transposon, helitron	Group I
		DHH00005B73v403132	-2.55547	0.0307072	131.986	55.6545		20.9546	8.24121		DNA transposon, helitron	Group I
		DHH00005B73v403154	-2.22705	0.0492712	58.0738	90.4386		18.3353	10.9883		DNA transposon, helitron	Group I
		DHH00005B73v403172	-2.69109	0.0251074	84.4711	48.6977		10.4773	8.24121		DNA transposon, helitron	Group I
		DHH00005B73v403242	-3.17794	0.0430863	26.3972	34.7841		2.61932	2.74707		DNA transposon, helitron	Group I
		DHH00005B73v403263	-3.95266	0.027535	42.2355	20.8704		0	2.74707		DNA transposon, helitron	Group I
		DHH00005B73v403284	-2.01108	0.0451171	95.0299	132.179		31.4319	21.9766		DNA transposon, helitron	Group I
		DHH00005B73v403285	-2.35704	0.0291701	73.9122	132.179		23.5739	13.7354		DNA transposon, helitron	Group I
		DHH00005B73v403304	-4.86802	0.0462998	10.5589	20.8704		0	0		DNA transposon, helitron	Group I
		DHH00005B73v403315	-3.89997	0.0293998	31.6766	27.8272		2.61932	0		DNA transposon, helitron	Group I
		DHH00005B73v403326	-3.15685	0.00464898	126.707	83.4817		13.0966	8.24121		DNA transposon, helitron	Group I
		DHH00005B73v403388	-5.04167	0.0368545	21.1178	13.9136		0	0		DNA transposon, helitron	Group I
		DHH00005B73v403428	-3.0475	0.0208504	105.589	48.6977		2.61932	13.7354		DNA transposon, helitron	Group I
		DHH00005B73v403436	-5.52797	0.0184622	36.9561	13.9136		0	0		DNA transposon, helitron	Group I
		DHH00005B73v403442	-4.19801	0.00525539	26.3972	104.352		2.61932	2.74707		DNA transposon, helitron	Group I
		DHH00005B73v403443	-2.59669	0.021892	137.265	55.6545		15.7159	13.7354		DNA transposon, helitron	Group I
		DHH00005B73v403469	-4.81649	0.0492936	15.8383	13.9136		0	0		DNA transposon, helitron	Group I
		DHH00005B73v403506	-2.06137	0.0496947	432.914	111.309		57.6251	65.9297		DNA transposon, helitron	Group I
		DHH00005B73v403560	-2.97807	0.0173354	63.3533	55.6545		7.85797	5.49414		DNA transposon, helitron	Group I
		DHH00005B73v403577	-4.81649	0.0492936	15.8383	13.9136		0	0		DNA transposon, helitron	Group I
		DHH00005B73v403579	-2.64476	0.042187	52.7944	41.7409		5.23865	8.24121		DNA transposon, helitron	Group I
		DHH00005B73v403586	-2.06031	0.0152769	353.723	271.316		75.9604	68.6768		DNA transposon, helitron	Group I
		DHH00005B73v403599	-3.78808	0.0386885	15.8383	41.7409		0	2.74707		DNA transposon, helitron	Group I
		DHH00005B73v403641	-2.99492	0.00964916	121.427	118.266		5.23865	21.9766		DNA transposon, helitron	Group I
		DHH00005B73v403642	-3.57374	0.00405748	79.1916	104.352		10.4773	2.74707		DNA transposon, helitron	Group I
		DHH00005B73v403678	-3.76839	0.0416831	42.2355	13.9136		0	2.74707		DNA transposon, helitron	Group I
		DHH00005B73v403690	-4.0335	0.0218478	31.6766	34.7841		0	2.74707		DNA transposon, helitron	Group I
		DHH00005B73v403702	-5.4989	0.018948	21.1178	27.8272		0	0		DNA transposon, helitron	Group I
		DHH00005B73v403738	-6.34448	0.00458222	21.1178	76.5249		0	0		DNA transposon, helitron	Group I
		DHH00005B73v403758	-4.81649	0.0492936	15.8383	13.9136		0	0		DNA transposon, helitron	Group I
		DHH00005B73v403775	-4.29775	0.0124454	36.9561	41.7409		2.61932	0		DNA transposon, helitron	Group I
		DHH00005B73v403781	-3.10919	0.0206566	58.0738	48.6977		7.85797	2.74707		DNA transposon, helitron	Group I
		DHH00006B73v400077	-5.11185	0.0343483	31.6766	6.95681		0	0		DNA transposon, helitron	Group I
		DHH00006B73v400083	-4.0219	0.0231524	36.9561	27.8272		2.61932	0		DNA transposon, helitron	Group I
		DHH00006B73v400090	-3.53011	0.00671307	42.2355	104.352		5.23865	5.49414		DNA transposon, helitron	Group I
		DHH00006B73v400136	-6.34448	0.00458222	21.1178	76.5249		0	0		DNA transposon, helitron	Group I
		DHH00006B73v400171	-2.5354	0.0113631	137.265	111.309		18.3353	21.9766		DNA transposon, helitron	Group I
		DHH00006B73v400266	-5.33001	0.0245369	15.8383	27.8272		0	0		DNA transposon, helitron	Group I
		DHH00006B73v400414	-3.26655	0.0204171	36.9561	55.6545		5.23865	2.74707		DNA transposon, helitron	Group I
		DHH00006B73v400480	-3.43603	0.0248342	95.0299	13.9136		2.61932	5.49414		DNA transposon, helitron	Group I
		DHH00006B73v400503	-2.27253	0.0490514	100.309	83.4817		7.85797	27.4707		DNA transposon, helitron	Group I
		DHH00006B73v400513	-6.22655	0.00784435	131.986	0		0	0		DNA transposon, helitron	Group I
		DHH00006B73v400516	-4.77753	0.00398714	68.6327	41.7409		2.61932	0		DNA transposon, helitron	Group I
		DHH00006B73v400531	-3.94138	0.0298558	15.8383	48.6977		0	2.74707		DNA transposon, helitron	Group I
		DHH00006B73v400613	-2.57165	0.0495092	47.515	41.7409		7.85797	5.49414		DNA transposon, helitron	Group I
		DHH00006B73v400642	-3.17794	0.0430863	26.3972	34.7841		2.61932	2.74707		DNA transposon, helitron	Group I
		DHH00006B73v400681	-2.7682	0.0227582	52.7944	69.5681		7.85797	8.24121		DNA transposon, helitron	Group I
		DHH00006B73v400688	-3.18129	0.0143256	63.3533	48.6977		5.23865	5.49414		DNA transposon, helitron	Group I
		DHH00006B73v400727	-4.85861	0.0477164	5.27944	27.8272		0	0		DNA transposon, helitron	Group I
		DHH00006B73v400763	-2.8956	0.00296214	401.238	486.977		83.8183	27.4707		DNA transposon, helitron	Group I
		DHH00006B73v400960	-4.85861	0.0477164	5.27944	27.8272		0	0		DNA transposon, helitron	Group I
		DHH00006B73v401062	-6.18699	0.00634665	73.9122	13.9136		0	0		DNA transposon, helitron	Group I
		DHH00006B73v401100	-3.45288	0.00897704	47.515	90.4386		7.85797	2.74707		DNA transposon, helitron	Group I
		DHH00006B73v401151	-2.00298	0.0282381	190.06	382.625		68.1024	68.6768		DNA transposon, helitron	Group I
		DHH00006B73v401195	-4.92483	0.0437423	26.3972	6.95681		0	0		DNA transposon, helitron	Group I
		DHH00006B73v401266	-4.06157	0.0338246	5.27944	69.5681		2.61932	0		DNA transposon, helitron	Group I
		DHH00006B73v401293	-4.81649	0.0492936	15.8383	13.9136		0	0		DNA transposon, helitron	Group I
		DHH00006B73v401335	-4.92483	0.0437423	26.3972	6.95681		0	0		DNA transposon, helitron	Group I
		DHH00006B73v401437	-3.88982	0.0341447	47.515	13.9136		0	2.74707		DNA transposon, helitron	Group I
		DHH00006B73v401438	-3.43546	0.037396	47.515	27.8272		5.23865	0		DNA transposon, helitron	Group I
		DHH00006B73v401513	-3.4629	0.0331619	36.9561	41.7409		0	5.49414		DNA transposon, helitron	Group I
		DHH00006B73v401560	-2.92885	0.0443361	31.6766	41.7409		2.61932	5.49414		DNA transposon, helitron	Group I
		DHH00006B73v401670	-3.85987	0.010896	42.2355	111.309		0	8.24121		DNA transposon, helitron	Group I
		DHH00007B73v400037	-2.70664	0.0241649	121.427	69.5681		20.9546	5.49414		DNA transposon, helitron	Group I
		DHH00007B73v400051	-4.73582	0.00420785	58.0738	48.6977		2.61932	0		DNA transposon, helitron	Group I
		DHH00007B73v400074	-5.45744	0.0202192	26.3972	20.8704		0	0		DNA transposon, helitron	Group I
		DHH00007B73v400114	-4.85861	0.0477164	5.27944	27.8272		0	0		DNA transposon, helitron	Group I
		DHH00007B73v400117	-1.67496	0.0333904	945.02	813.947		306.461	230.754		DNA transposon, helitron	Group I
		DHH00007B73v400153	-3.90399	0.0118437	58.0738	48.6977		0	5.49414		DNA transposon, helitron	Group I
		DHH00007B73v400167	-2.90295	0.0465619	36.9561	34.7841		2.61932	5.49414		DNA transposon, helitron	Group I
		DHH00007B73v400203	-4.92483	0.0437423	26.3972	6.95681		0	0		DNA transposon, helitron	Group I
		DHH00007B73v400204	-2.72335	0.00795484	142.545	125.223		13.0966	24.7236		DNA transposon, helitron	Group I
		DHH00007B73v400239	-2.88084	0.0311817	42.2355	48.6977		5.23865	5.49414		DNA transposon, helitron	Group I
		DHH00007B73v400269	-3.93718	0.0337402	10.5589	55.6545		0	2.74707		DNA transposon, helitron	Group I
		DHH00007B73v400275	-3.54107	0.0058396	68.6327	76.5249		7.85797	2.74707		DNA transposon, helitron	Group I
		DHH00007B73v400333	-4.058	0.0212143	26.3972	41.7409		0	2.74707		DNA transposon, helitron	Group I
		DHH00007B73v400339	-4.81649	0.0492936	15.8383	13.9136		0	0		DNA transposon, helitron	Group I
		DHH00007B73v400355	-3.38417	0.0149919	58.0738	41.7409		5.23865	2.74707		DNA transposon, helitron	Group I
		DHH00007B73v400363	-5.45744	0.0202192	26.3972	20.8704		0	0		DNA transposon, helitron	Group I
		DHH00007B73v400366	-5.45744	0.0202192	26.3972	20.8704		0	0		DNA transposon, helitron	Group I
		DHH00007B73v400402	-4.86802	0.0462998	10.5589	20.8704		0	0		DNA transposon, helitron	Group I
		DHH00007B73v400423	-3.87977	0.0136557	36.9561	69.5681		0	5.49414		DNA transposon, helitron	Group I
		DHH00007B73v400430	-7.28374	0.00056463	79.1916	111.309		0	0		DNA transposon, helitron	Group I
		DHH00007B73v400460	-3.37873	0.0286831	42.2355	27.8272		2.61932	2.74707		DNA transposon, helitron	Group I
		DHH00007B73v400464	-2.5198	0.0221662	73.9122	125.223		20.9546	10.9883		DNA transposon, helitron	Group I
		DHH00007B73v400467	-3.78743	0.0159282	47.515	48.6977		5.23865	0		DNA transposon, helitron	Group I
		DHH00007B73v400497	-4.20101	0.018987	15.8383	62.6113		0	2.74707		DNA transposon, helitron	Group I
		DHH00007B73v400524	-5.38867	0.0227022	31.6766	13.9136		0	0		DNA transposon, helitron	Group I
		DHH00007B73v400569	-2.96369	0.0119669	205.898	69.5681		23.5739	8.24121		DNA transposon, helitron	Group I
		DHH00007B73v400616	-3.31996	0.0132629	42.2355	83.4817		7.85797	2.74707		DNA transposon, helitron	Group I
		DHH00007B73v400624	-3.69615	0.0433964	31.6766	20.8704		0	2.74707		DNA transposon, helitron	Group I
		DHH00007B73v400629	-2.26885	0.0263133	95.0299	111.309		18.3353	21.9766		DNA transposon, helitron	Group I
		DHH00007B73v400650	-2.37059	0.00286321	622.974	584.372		115.25	109.883		DNA transposon, helitron	Group I
		DHH00007B73v400662	-4.43085	0.00955207	31.6766	55.6545		2.61932	0		DNA transposon, helitron	Group I
		DHH00007B73v400689	-2.76789	0.0185506	105.589	55.6545		7.85797	13.7354		DNA transposon, helitron	Group I
		DHH00007B73v400756	-2.87384	0.0164668	68.6327	62.6113		7.85797	8.24121		DNA transposon, helitron	Group I
		DHH00007B73v400760	-3.93745	0.0110125	58.0738	48.6977		5.23865	0		DNA transposon, helitron	Group I
		DHH00007B73v400791	-5.38867	0.0227022	31.6766	13.9136		0	0		DNA transposon, helitron	Group I
		DHH00007B73v400832	-3.65087	0.006714	58.0738	62.6113		5.23865	2.74707		DNA transposon, helitron	Group I
		DHH00007B73v400982	-2.79759	0.0227043	58.0738	132.179		5.23865	19.2295		DNA transposon, helitron	Group I
		DHH00007B73v400985	-3.70762	0.0144782	42.2355	90.4386		7.85797	0		DNA transposon, helitron	Group I
		DHH00007B73v401009	-3.78214	0.0299913	10.5589	97.3954		0	5.49414		DNA transposon, helitron	Group I
		DHH00007B73v401025	-5.27196	0.0276566	36.9561	6.95681		0	0		DNA transposon, helitron	Group I
		DHH00007B73v401090	-3.53943	0.0437304	10.5589	76.5249		5.23865	0		DNA transposon, helitron	Group I
		DHH00007B73v401100	-6.02864	0.0106791	110.868	0		0	0		DNA transposon, helitron	Group I
		DHH00007B73v401117	-1.87457	0.0296651	1140.36	827.861		345.751	173.066		DNA transposon, helitron	Group I
		DHH00007B73v401163	-5.23398	0.000165562	147.824	118.266		5.23865	0		DNA transposon, helitron	Group I
		DHH00007B73v401180	-4.19216	0.00404014	36.9561	90.4386		2.61932	2.74707		DNA transposon, helitron	Group I
		DHH00007B73v401183	-5.10322	0.0337884	15.8383	20.8704		0	0		DNA transposon, helitron	Group I
		DHH00007B73v401242	-3.6735	0.0144391	31.6766	55.6545		2.61932	2.74707		DNA transposon, helitron	Group I
		DHH00007B73v401305	-3.80133	0.00431944	58.0738	76.5249		5.23865	2.74707		DNA transposon, helitron	Group I
		DHH00007B73v401321	-4.21279	0.0158503	26.3972	48.6977		2.61932	0		DNA transposon, helitron	Group I
		DHH00007B73v401325	-2.66087	0.0414446	31.6766	83.4817		10.4773	5.49414		DNA transposon, helitron	Group I
		DHH00007B73v401352	-4.26919	0.0324787	190.06	0		0	5.49414		DNA transposon, helitron	Group I
		DHH00007B73v401375	-4.92483	0.0437423	26.3972	6.95681		0	0		DNA transposon, helitron	Group I
		DHH00008B73v400007	-4.92483	0.0437423	26.3972	6.95681		0	0		DNA transposon, helitron	Group I
		DHH00008B73v400030	-6.47948	0.00331435	52.7944	48.6977		0	0		DNA transposon, helitron	Group I
		DHH00008B73v400038	-6.04358	0.0106515	0	118.266		0	0		DNA transposon, helitron	Group I
		DHH00008B73v400045	-5.13254	0.0373066	52.7944	0		0	0		DNA transposon, helitron	Group I
		DHH00008B73v400056	-2.15942	0.0357196	263.972	118.266		26.1932	54.9414		DNA transposon, helitron	Group I
		DHH00008B73v400058	-5.29507	0.0257339	21.1178	20.8704		0	0		DNA transposon, helitron	Group I
		DHH00008B73v400069	-3.73822	0.0139887	10.5589	173.92		5.23865	5.49414		DNA transposon, helitron	Group I
		DHH00008B73v400079	-6.16629	0.00617855	26.3972	55.6545		0	0		DNA transposon, helitron	Group I
		DHH00008B73v400081	-3.17794	0.0262341	31.6766	55.6545		5.23865	2.74707		DNA transposon, helitron	Group I
		DHH00008B73v400090	-3.14658	0.0458605	31.6766	27.8272		2.61932	2.74707		DNA transposon, helitron	Group I
		DHH00008B73v400099	-5.09763	0.0352369	5.27944	34.7841		0	0		DNA transposon, helitron	Group I
		DHH00008B73v400107	-2.31563	0.031332	68.6327	118.266		15.7159	19.2295		DNA transposon, helitron	Group I
		DHH00008B73v400132	-2.57165	0.0495092	47.515	41.7409		7.85797	5.49414		DNA transposon, helitron	Group I
		DHH00008B73v400171	-6.04358	0.0106515	0	118.266		0	0		DNA transposon, helitron	Group I
		DHH00008B73v400178	-5.2288	0.0285352	26.3972	13.9136		0	0		DNA transposon, helitron	Group I
		DHH00008B73v400214	-2.81282	0.00238497	617.695	278.272		68.1024	52.1944		DNA transposon, helitron	Group I
		DHH00008B73v400215	-4.42231	0.0152565	10.5589	83.4817		2.61932	0		DNA transposon, helitron	Group I
		DHH00008B73v400217	-6.51728	0.00317139	31.6766	76.5249		0	0		DNA transposon, helitron	Group I
		DHH00008B73v400223	-3.0699	0.0351099	26.3972	55.6545		2.61932	5.49414		DNA transposon, helitron	Group I
		DHH00008B73v400242	-4.92483	0.0437423	26.3972	6.95681		0	0		DNA transposon, helitron	Group I
		DHH00008B73v400243	-2.59743	0.0462016	116.148	125.223		2.61932	32.9649		DNA transposon, helitron	Group I
		DHH00008B73v400252	-3.72062	0.0422246	31.6766	20.8704		2.61932	0		DNA transposon, helitron	Group I
		DHH00008B73v400277	-2.07157	0.0206174	580.738	758.293		212.165	93.4004		DNA transposon, helitron	Group I
		DHH00008B73v400281	-4.47293	0.0091198	63.3533	27.8272		0	2.74707		DNA transposon, helitron	Group I
		DHH00008B73v400283	-4.92483	0.0437423	26.3972	6.95681		0	0		DNA transposon, helitron	Group I
		DHH00008B73v400331	-4.86802	0.0462998	10.5589	20.8704		0	0		DNA transposon, helitron	Group I
		DHH00008B73v400337	-4.92483	0.0437423	26.3972	6.95681		0	0		DNA transposon, helitron	Group I
		DHH00008B73v400375	-3.61673	0.0265221	58.0738	27.8272		5.23865	0		DNA transposon, helitron	Group I
		DHH00008B73v400420	-4.86802	0.0462998	10.5589	20.8704		0	0		DNA transposon, helitron	Group I
		DHH00008B73v400427	-3.87836	0.0131469	63.3533	41.7409		0	5.49414		DNA transposon, helitron	Group I
		DHH00008B73v400434	-2.53651	0.0468226	68.6327	34.7841		7.85797	8.24121		DNA transposon, helitron	Group I
		DHH00008B73v400448	-2.88464	0.0362943	63.3533	27.8272		5.23865	5.49414		DNA transposon, helitron	Group I
		DHH00008B73v400459	-5.29507	0.0257339	21.1178	20.8704		0	0		DNA transposon, helitron	Group I
		DHH00008B73v400467	-2.82498	0.0265365	58.0738	48.6977		7.85797	5.49414		DNA transposon, helitron	Group I
		DHH00008B73v400525	-2.17994	0.00631342	686.327	598.286		123.108	151.089		DNA transposon, helitron	Group I
		DHH00008B73v400529	-3.07985	0.0341661	52.7944	27.8272		5.23865	2.74707		DNA transposon, helitron	Group I
		DHH00008B73v400542	-5.52797	0.0184622	36.9561	13.9136		0	0		DNA transposon, helitron	Group I
		DHH00008B73v400544	-4.42139	0.0112692	21.1178	69.5681		0	2.74707		DNA transposon, helitron	Group I
		DHH00008B73v400568	-5.04167	0.0368545	21.1178	13.9136		0	0		DNA transposon, helitron	Group I
		DHH00008B73v400571	-2.86677	0.0206493	42.2355	90.4386		7.85797	8.24121		DNA transposon, helitron	Group I
		DHH00008B73v400591	-5.04167	0.0368545	21.1178	13.9136		0	0		DNA transposon, helitron	Group I
		DHH00008B73v400622	-3.59309	0.0252133	42.2355	41.7409		5.23865	0		DNA transposon, helitron	Group I
		DHH00008B73v400636	-2.74587	0.0168108	68.6327	90.4386		7.85797	13.7354		DNA transposon, helitron	Group I
		DHH00008B73v400651	-4.68967	0.00500357	36.9561	69.5681		0	2.74707		DNA transposon, helitron	Group I
		DHH00008B73v400686	-6.95812	0.00120368	84.4711	62.6113		0	0		DNA transposon, helitron	Group I
		DHH00008B73v400690	-4.8409	9.55938e-05	168.942	111.309		5.23865	2.74707		DNA transposon, helitron	Group I
		DHH00008B73v400714	-3.99903	0.0238026	36.9561	27.8272		0	2.74707		DNA transposon, helitron	Group I
		DHH00008B73v400769	-6.0818	0.00984092	116.148	0		0	0		DNA transposon, helitron	Group I
		DHH00008B73v400791	-3.94575	0.00752769	21.1178	139.136		2.61932	5.49414		DNA transposon, helitron	Group I
		DHH00008B73v400827	-3.37938	0.0414074	26.3972	48.6977		0	5.49414		DNA transposon, helitron	Group I
		DHH00008B73v400834	-4.81649	0.0492936	15.8383	13.9136		0	0		DNA transposon, helitron	Group I
		DHH00008B73v400863	-3.39936	0.0397399	47.515	27.8272		0	5.49414		DNA transposon, helitron	Group I
		DHH00008B73v400885	-4.80615	0.00335923	58.0738	55.6545		0	2.74707		DNA transposon, helitron	Group I
		DHH00008B73v400889	-2.60386	0.0174028	116.148	76.5249		18.3353	10.9883		DNA transposon, helitron	Group I
		DHH00008B73v400903	-3.44876	0.039854	58.0738	20.8704		0	5.49414		DNA transposon, helitron	Group I
		DHH00008B73v400952	-3.22781	0.0416038	42.2355	20.8704		2.61932	2.74707		DNA transposon, helitron	Group I
		DHH00008B73v400965	-5.2288	0.0285352	26.3972	13.9136		0	0		DNA transposon, helitron	Group I
		DHH00008B73v400970	-6.45436	0.00350465	58.0738	41.7409		0	0		DNA transposon, helitron	Group I
		DHH00008B73v401019	-5.03934	0.00176962	58.0738	76.5249		0	2.74707		DNA transposon, helitron	Group I
		DHH00008B73v401035	-6.96375	0.00125376	110.868	41.7409		0	0		DNA transposon, helitron	Group I
		DHH00008B73v401059	-2.06197	0.00499765	21223.4	19952.1		4814.32	4785.4		DNA transposon, helitron	Group I
		DHH00008B73v401064	-6.3851	0.00400891	52.7944	41.7409		0	0		DNA transposon, helitron	Group I
		DHH00008B73v401067	-2.29812	0.0492666	79.1916	48.6977		13.0966	10.9883		DNA transposon, helitron	Group I
		DHH00008B73v401073	-2.3828	0.00162239	10680.3	9989.98		2200.23	1634.51		DNA transposon, helitron	Group I
		DHH00008B73v401077	-4.21008	0.00293018	63.3533	62.6113		2.61932	2.74707		DNA transposon, helitron	Group I
		DHH00008B73v401100	-2.80179	0.0315812	63.3533	62.6113		13.0966	2.74707		DNA transposon, helitron	Group I
		DHH00008B73v401106	-2.43215	0.0143633	116.148	160.007		28.8126	19.2295		DNA transposon, helitron	Group I
		DHH00008B73v401124	-2.11826	0.0422771	79.1916	132.179		18.3353	27.4707		DNA transposon, helitron	Group I
		DHH00008B73v401128	-5.89917	0.0132239	0	104.352		0	0		DNA transposon, helitron	Group I
		DHH00008B73v401144	-5.5306	0.0223466	0	76.5249		0	0		DNA transposon, helitron	Group I
		DHH00008B73v401181	-4.15923	0.00756007	1277.62	653.94		81.199	0		DNA transposon, helitron	Group I
		DHH00008B73v401191	-5.77037	0.0122342	31.6766	27.8272		0	0		DNA transposon, helitron	Group I
		DHH00008B73v401227	-5.29487	0.0270424	5.27944	41.7409		0	0		DNA transposon, helitron	Group I
		DHH00008B73v401237	-3.81722	0.00629579	158.383	160.007		18.3353	0		DNA transposon, helitron	Group I
		DHH00008B73v401248	-4.10159	0.0238554	58.0738	13.9136		0	2.74707		DNA transposon, helitron	Group I
		DHH00008B73v401258	-5.94557	0.00921106	21.1178	48.6977		0	0		DNA transposon, helitron	Group I
		DHH00008B73v401263	-3.43691	0.0244406	31.6766	41.7409		2.61932	2.74707		DNA transposon, helitron	Group I
		DHH00008B73v401291	-5.5306	0.0223466	0	76.5249		0	0		DNA transposon, helitron	Group I
		DHH00009B73v400069	-5.33511	0.0247274	10.5589	34.7841		0	0		DNA transposon, helitron	Group I
		DHH00009B73v400126	-5.09763	0.0352369	5.27944	34.7841		0	0		DNA transposon, helitron	Group I
		DHH00009B73v400133	-4.81649	0.0492936	15.8383	13.9136		0	0		DNA transposon, helitron	Group I
		DHH00009B73v400159	-3.96978	0.00474163	105.589	160.007		0	13.7354		DNA transposon, helitron	Group I
		DHH00009B73v400210	-5.09763	0.0352369	5.27944	34.7841		0	0		DNA transposon, helitron	Group I
		DHH00009B73v400248	-1.63872	0.0326982	876.387	883.515		282.887	269.213		DNA transposon, helitron	Group I
		DHH00009B73v400323	-4.92483	0.0437423	26.3972	6.95681		0	0		DNA transposon, helitron	Group I
		DHH00009B73v400352	-3.55826	0.0268999	42.2355	41.7409		0	5.49414		DNA transposon, helitron	Group I
		DHH00009B73v400445	-4.0335	0.0218478	31.6766	34.7841		0	2.74707		DNA transposon, helitron	Group I
		DHH00009B73v400464	-3.2517	0.0371299	42.2355	55.6545		0	8.24121		DNA transposon, helitron	Group I
		DHH00009B73v400465	-6.35296	0.00640494	147.824	0		0	0		DNA transposon, helitron	Group I
		DHH00009B73v400478	-3.69326	0.0119997	200.619	13.9136		7.85797	5.49414		DNA transposon, helitron	Group I
		DHH00009B73v400563	-4.81649	0.0492936	15.8383	13.9136		0	0		DNA transposon, helitron	Group I
		DHH00009B73v400621	-4.22511	0.0184207	15.8383	62.6113		2.61932	0		DNA transposon, helitron	Group I
		DHH00009B73v400657	-4.29775	0.0124454	36.9561	41.7409		2.61932	0		DNA transposon, helitron	Group I
		DHH00009B73v400662	-5.36147	0.0277541	63.3533	0		0	0		DNA transposon, helitron	Group I
		DHH00009B73v400704	-4.86802	0.0462998	10.5589	20.8704		0	0		DNA transposon, helitron	Group I
		DHH00009B73v400723	-5.33001	0.0245369	15.8383	27.8272		0	0		DNA transposon, helitron	Group I
		DHH00009B73v400760	-6.42504	0.00465027	5.27944	118.266		0	0		DNA transposon, helitron	Group I
		DHH00009B73v400814	-3.46746	0.00240376	116.148	83.4817		7.85797	8.24121		DNA transposon, helitron	Group I
		DHH00009B73v400890	-4.09631	0.0211389	21.1178	48.6977		2.61932	0		DNA transposon, helitron	Group I
		DHH00009B73v400906	-6.43417	0.00410248	95.0299	13.9136		0	0		DNA transposon, helitron	Group I
		DHH00009B73v400919	-3.50839	0.037835	110.868	13.9136		0	8.24121		DNA transposon, helitron	Group I
		DHH00009B73v400933	-5.09763	0.0352369	5.27944	34.7841		0	0		DNA transposon, helitron	Group I
		DHH00009B73v400938	-6.47848	0.00410773	116.148	6.95681		0	0		DNA transposon, helitron	Group I
		DHH00009B73v400980	-3.87439	0.00145448	79.1916	104.352		5.23865	5.49414		DNA transposon, helitron	Group I
		DHH00009B73v400997	-3.36918	0.0326277	31.6766	76.5249		0	8.24121		DNA transposon, helitron	Group I
		DHH00009B73v401013	-2.40984	0.0478572	47.515	62.6113		7.85797	10.9883		DNA transposon, helitron	Group I
		DHH00009B73v401017	-2.20798	0.0379803	95.0299	76.5249		15.7159	19.2295		DNA transposon, helitron	Group I
		DHH00009B73v401025	-3.00033	0.00238502	274.531	139.136		26.1932	21.9766		DNA transposon, helitron	Group I
		DHH00009B73v401042	-4.19425	0.0158621	31.6766	41.7409		2.61932	0		DNA transposon, helitron	Group I
		DHH00010B73v400059	-4.38743	0.0146218	73.9122	13.9136		2.61932	0		DNA transposon, helitron	Group I
		DHH00010B73v400103	-3.93261	0.027595	26.3972	34.7841		2.61932	0		DNA transposon, helitron	Group I
		DHH00010B73v400196	-3.87664	0.0302176	31.6766	27.8272		0	2.74707		DNA transposon, helitron	Group I
		DHH00010B73v400197	-3.04333	0.0340588	36.9561	41.7409		5.23865	2.74707		DNA transposon, helitron	Group I
		DHH00010B73v400216	-3.489	0.0215407	52.7944	62.6113		0	8.24121		DNA transposon, helitron	Group I
		DHH00010B73v400238	-5.38867	0.0227022	31.6766	13.9136		0	0		DNA transposon, helitron	Group I
		DHH00010B73v400240	-2.93011	0.0225732	36.9561	104.352		5.23865	10.9883		DNA transposon, helitron	Group I
		DHH00010B73v400246	-4.11011	0.0190907	42.2355	27.8272		0	2.74707		DNA transposon, helitron	Group I
		DHH00010B73v400252	-3.09784	0.00485211	84.4711	118.266		10.4773	10.9883		DNA transposon, helitron	Group I
		DHH00010B73v400296	-2.76008	0.0106975	84.4711	132.179		18.3353	10.9883		DNA transposon, helitron	Group I
		DHH00010B73v400302	-3.77083	0.0376983	21.1178	34.7841		0	2.74707		DNA transposon, helitron	Group I
		DHH00010B73v400330	-8.29591	3.98953e-05	285.09	146.093		0	0		DNA transposon, helitron	Group I
		DHH00010B73v400431	-3.58102	0.0258401	36.9561	48.6977		0	5.49414		DNA transposon, helitron	Group I
		DHH00010B73v400441	-3.76282	0.0111179	36.9561	55.6545		2.61932	2.74707		DNA transposon, helitron	Group I
		DHH00010B73v400467	-3.54738	0.0159526	21.1178	97.3954		2.61932	5.49414		DNA transposon, helitron	Group I
		DHH00010B73v400472	-2.85612	0.0194143	47.515	83.4817		7.85797	8.24121		DNA transposon, helitron	Group I
		DHH00010B73v400485	-5.33511	0.0247274	10.5589	34.7841		0	0		DNA transposon, helitron	Group I
		DHH00010B73v400533	-2.76394	0.0194328	84.4711	55.6545		10.4773	8.24121		DNA transposon, helitron	Group I
		DHH00010B73v400561	-3.81965	0.00871208	89.7505	236.532		18.3353	0		DNA transposon, helitron	Group I
		DHH00010B73v400576	-2.61245	0.0298666	73.9122	69.5681		15.7159	5.49414		DNA transposon, helitron	Group I
		DHH00010B73v400598	-2.03242	0.0417457	131.986	111.309		20.9546	35.7119		DNA transposon, helitron	Group I
		DHH00010B73v400599	-3.69615	0.0433964	31.6766	20.8704		0	2.74707		DNA transposon, helitron	Group I
		DHH00011B73v400011	-5.83352	0.0111492	42.2355	20.8704		0	0		DNA transposon, helitron	Group I
		DHH00011B73v400028	-3.27987	0.0383017	31.6766	69.5681		0	8.24121		DNA transposon, helitron	Group I
		DHH00011B73v400052	-3.93261	0.027595	26.3972	34.7841		2.61932	0		DNA transposon, helitron	Group I
		DHH00011B73v400057	-5.04167	0.0368545	21.1178	13.9136		0	0		DNA transposon, helitron	Group I
		DHH00011B73v400063	-2.72106	0.0175457	79.1916	76.5249		7.85797	13.7354		DNA transposon, helitron	Group I
		DHH00011B73v400071	-4.81649	0.0492936	15.8383	13.9136		0	0		DNA transposon, helitron	Group I
		DHH00011B73v400115	-4.23399	0.0151257	47.515	27.8272		2.61932	0		DNA transposon, helitron	Group I
		DHH00011B73v400120	-4.86802	0.0462998	10.5589	20.8704		0	0		DNA transposon, helitron	Group I
		DHH00011B73v400144	-3.99903	0.0238026	36.9561	27.8272		0	2.74707		DNA transposon, helitron	Group I
		DHH00011B73v400173	-3.41539	0.0389952	26.3972	48.6977		5.23865	0		DNA transposon, helitron	Group I
		DHH00011B73v400192	-5.07941	0.00194091	42.2355	97.3954		2.61932	0		DNA transposon, helitron	Group I
		DHH00011B73v400194	-5.12573	0.0330669	10.5589	27.8272		0	0		DNA transposon, helitron	Group I
		DHH00011B73v400219	-6.42504	0.00465027	5.27944	118.266		0	0		DNA transposon, helitron	Group I
		DHH00011B73v400276	-3.96583	0.0290007	15.8383	48.6977		2.61932	0		DNA transposon, helitron	Group I
		DHH00011B73v400288	-2.15141	0.00706159	945.02	1029.61		256.694	173.066		DNA transposon, helitron	Group I
		DHH00011B73v400294	-6.02101	0.00792078	36.9561	34.7841		0	0		DNA transposon, helitron	Group I
		DHH00011B73v400340	-5.12573	0.0330669	10.5589	27.8272		0	0		DNA transposon, helitron	Group I
		DHH00011B73v400362	-6.95913	0.00120698	58.0738	90.4386		0	0		DNA transposon, helitron	Group I
		DHH00011B73v400374	-5.10322	0.0337884	15.8383	20.8704		0	0		DNA transposon, helitron	Group I
		DHH00011B73v400407	-6.04358	0.0106515	0	118.266		0	0		DNA transposon, helitron	Group I
		DHH00011B73v400447	-5.13254	0.0373066	52.7944	0		0	0		DNA transposon, helitron	Group I
		DHH00011B73v400472	-4.08065	0.0206311	26.3972	41.7409		2.61932	0		DNA transposon, helitron	Group I
		DHH00011B73v400501	-5.6185	0.000595157	168.942	41.7409		2.61932	0		DNA transposon, helitron	Group I
		DHH00012B73v400036	-5.29507	0.0257339	21.1178	20.8704		0	0		DNA transposon, helitron	Group I
		DHH00012B73v400044	-3.7644	0.0381036	26.3972	27.8272		2.61932	0		DNA transposon, helitron	Group I
		DHH00012B73v400127	-3.95519	0.016482	5.27944	166.963		5.23865	2.74707		DNA transposon, helitron	Group I
		DHH00012B73v400155	-4.86802	0.0462998	10.5589	20.8704		0	0		DNA transposon, helitron	Group I
		DHH00012B73v400165	-3.3492	0.0161231	42.2355	55.6545		5.23865	2.74707		DNA transposon, helitron	Group I
		DHH00012B73v400174	-2.42577	0.0469331	58.0738	83.4817		18.3353	5.49414		DNA transposon, helitron	Group I
		DHH00012B73v400211	-4.86802	0.0462998	10.5589	20.8704		0	0		DNA transposon, helitron	Group I
		DHH00012B73v400283	-3.6129	0.00791392	68.6327	48.6977		5.23865	2.74707		DNA transposon, helitron	Group I
		DHH00012B73v400332	-2.80781	0.0191434	68.6327	76.5249		13.0966	5.49414		DNA transposon, helitron	Group I
		DHH00012B73v400389	-5.66278	0.0152258	10.5589	48.6977		0	0		DNA transposon, helitron	Group I
		DHH00012B73v400451	-3.22243	0.00534124	84.4711	83.4817		7.85797	8.24121		DNA transposon, helitron	Group I
		DHH00012B73v400460	-4.92483	0.0437423	26.3972	6.95681		0	0		DNA transposon, helitron	Group I
		DHH00013B73v400072	-3.74047	0.0391533	26.3972	27.8272		0	2.74707		DNA transposon, helitron	Group I
		DHH00013B73v400138	-3.81283	0.0376073	15.8383	41.7409		2.61932	0		DNA transposon, helitron	Group I
		DHH00013B73v400199	-2.66615	0.0490155	47.515	48.6977		10.4773	2.74707		DNA transposon, helitron	Group I
		DHH00013B73v400216	-5.63555	0.0193251	0	83.4817		0	0		DNA transposon, helitron	Group I
		DHH00013B73v400229	-4.85861	0.0477164	5.27944	27.8272		0	0		DNA transposon, helitron	Group I
		DHH00013B73v400232	-2.05902	0.0490015	100.309	76.5249		20.9546	19.2295		DNA transposon, helitron	Group I
		DHH00013B73v400233	-4.86802	0.0462998	10.5589	20.8704		0	0		DNA transposon, helitron	Group I
		DHH00013B73v400248	-4.20912	0.00063289	142.545	90.4386		7.85797	2.74707		DNA transposon, helitron	Group I
		DHH00013B73v400258	-5.4989	0.018948	21.1178	27.8272		0	0		DNA transposon, helitron	Group I
		DHH00013B73v400260	-7.51935	0.000312402	116.148	111.309		0	0		DNA transposon, helitron	Group I
		DHH00014B73v400006	-5.29507	0.0257339	21.1178	20.8704		0	0		DNA transposon, helitron	Group I
		DHH00014B73v400092	-5.47774	0.000458824	79.1916	104.352		0	2.74707		DNA transposon, helitron	Group I
		DHH00014B73v400125	-5.13254	0.0373066	52.7944	0		0	0		DNA transposon, helitron	Group I
		DHH00014B73v400130	-5.33001	0.0245369	15.8383	27.8272		0	0		DNA transposon, helitron	Group I
		DHH00014B73v400188	-5.51753	0.0185759	15.8383	34.7841		0	0		DNA transposon, helitron	Group I
		DHH00014B73v400191	-4.81649	0.0492936	15.8383	13.9136		0	0		DNA transposon, helitron	Group I
		DHH00014B73v400194	-3.25209	0.00104337	174.222	410.452		23.5739	32.9649		DNA transposon, helitron	Group I
		DHH00014B73v400197	-4.2212	0.00825391	110.868	27.8272		0	5.49414		DNA transposon, helitron	Group I
		DHH00015B73v400032	-3.02733	0.00938482	105.589	90.4386		5.23865	16.4824		DNA transposon, helitron	Group I
		DHH00015B73v400169	-2.6719	0.0386593	79.1916	34.7841		10.4773	5.49414		DNA transposon, helitron	Group I
		DHH00015B73v400263	-5.10322	0.0337884	15.8383	20.8704		0	0		DNA transposon, helitron	Group I
		DHH00015B73v400268	-4.39443	0.0343133	0	118.266		0	2.74707		DNA transposon, helitron	Group I
		DHH00015B73v400279	-3.96583	0.0290007	15.8383	48.6977		2.61932	0		DNA transposon, helitron	Group I
		DHH00016B73v400006	-4.92483	0.0437423	26.3972	6.95681		0	0		DNA transposon, helitron	Group I
		DHH00016B73v400007	-5.83352	0.0111492	42.2355	20.8704		0	0		DNA transposon, helitron	Group I
		DHH00016B73v400088	-3.96583	0.0290007	15.8383	48.6977		2.61932	0		DNA transposon, helitron	Group I
		DHH00016B73v400100	-5.04167	0.0368545	21.1178	13.9136		0	0		DNA transposon, helitron	Group I
		DHH00016B73v400127	-4.61187	0.0127329	105.589	6.95681		0	2.74707		DNA transposon, helitron	Group I
		DHH00016B73v400148	-3.1138	0.0138831	73.9122	83.4817		13.0966	2.74707		DNA transposon, helitron	Group I
		DHH00016B73v400181	-5.29507	0.0257339	21.1178	20.8704		0	0		DNA transposon, helitron	Group I
		DHH00017B73v400029	-4.25773	0.015626	58.0738	20.8704		0	2.74707		DNA transposon, helitron	Group I
		DHH00017B73v400046	-5.2288	0.0285352	26.3972	13.9136		0	0		DNA transposon, helitron	Group I
		DHH00017B73v400049	-5.12573	0.0330669	10.5589	27.8272		0	0		DNA transposon, helitron	Group I
		DHH00017B73v400057	-5.15389	4.59552e-06	385.399	180.877		5.23865	8.24121		DNA transposon, helitron	Group I
		DHH00017B73v400104	-2.15964	0.0178475	195.339	166.963		41.9092	35.7119		DNA transposon, helitron	Group I
		DHH00017B73v400126	-4.86802	0.0462998	10.5589	20.8704		0	0		DNA transposon, helitron	Group I
		DHH00017B73v400134	-4.63144	4.32947e-05	158.383	389.581		5.23865	13.7354		DNA transposon, helitron	Group I
		DHH00017B73v400135	-3.52943	0.0313243	52.7944	27.8272		5.23865	0		DNA transposon, helitron	Group I
		DHH00017B73v400213	-4.93537	0.00422782	21.1178	111.309		2.61932	0		DNA transposon, helitron	Group I
		DHH00017B73v400264	-4.81649	0.0492936	15.8383	13.9136		0	0		DNA transposon, helitron	Group I
		DHH00018B73v400054	-5.65125	0.0152883	42.2355	13.9136		0	0		DNA transposon, helitron	Group I
		DHH00018B73v400142	-4.08636	0.000602007	205.898	278.272		2.61932	21.9766		DNA transposon, helitron	Group I
		DHH00018B73v400163	-2.72683	0.00339387	211.178	257.402		41.9092	24.7236		DNA transposon, helitron	Group I
		DHH00018B73v400198	-5.29507	0.0257339	21.1178	20.8704		0	0		DNA transposon, helitron	Group I
		DHH00019B73v400016	-2.2929	0.0114925	248.134	368.711		75.9604	43.9531		DNA transposon, helitron	Group I
		DHH00019B73v400124	-4.35233	0.0365484	0	111.309		2.61932	0		DNA transposon, helitron	Group I
		DHH00019B73v400143	-5.33001	0.0245369	15.8383	27.8272		0	0		DNA transposon, helitron	Group I
		DHH00020B73v400009	-5.76172	0.0128532	47.515	13.9136		0	0		DNA transposon, helitron	Group I
		DHH00020B73v400043	-4.85861	0.0477164	5.27944	27.8272		0	0		DNA transposon, helitron	Group I
		DHH00020B73v400063	-5.72243	0.0133622	36.9561	20.8704		0	0		DNA transposon, helitron	Group I
		DHH00020B73v400091	-2.26823	0.0407466	89.7505	62.6113		13.0966	16.4824		DNA transposon, helitron	Group I
		DHH00021B73v400023	-3.10504	0.00351041	116.148	111.309		10.4773	13.7354		DNA transposon, helitron	Group I
		DHH00021B73v400031	-3.57312	0.0321856	63.3533	20.8704		5.23865	0		DNA transposon, helitron	Group I
		DHH00021B73v400108	-5.72243	0.0133622	36.9561	20.8704		0	0		DNA transposon, helitron	Group I
		DHH00021B73v400127	-4.81649	0.0492936	15.8383	13.9136		0	0		DNA transposon, helitron	Group I
		DHH00021B73v400137	-3.30733	0.0180625	52.7944	41.7409		5.23865	2.74707		DNA transposon, helitron	Group I
		DHH00022B73v400045	-3.7047	0.019507	42.2355	48.6977		5.23865	0		DNA transposon, helitron	Group I
		DHH00022B73v400046	-6.14189	0.00635539	36.9561	41.7409		0	0		DNA transposon, helitron	Group I
		DHH00022B73v400063	-2.98362	0.0184666	89.7505	76.5249		15.7159	2.74707		DNA transposon, helitron	Group I
		DHH00022B73v400067	-4.99747	0.0440698	47.515	0		0	0		DNA transposon, helitron	Group I
		DHH00023B73v400006	-4.92272	0.00253728	52.7944	69.5681		2.61932	0		DNA transposon, helitron	Group I
		DHH00023B73v400023	-4.27162	0.0223894	79.1916	6.95681		0	2.74707		DNA transposon, helitron	Group I
		DHH00023B73v400039	-2.77101	0.0405972	42.2355	41.7409		5.23865	5.49414		DNA transposon, helitron	Group I
		DHH00023B73v400046	-4.6639	0.00493453	47.515	55.6545		0	2.74707		DNA transposon, helitron	Group I
		DHH00023B73v400061	-3.05731	0.0136466	63.3533	62.6113		7.85797	5.49414		DNA transposon, helitron	Group I
		DHH00023B73v400068	-3.27583	0.00851189	121.427	83.4817		15.7159	2.74707		DNA transposon, helitron	Group I
		DHH00023B73v400078	-5.50773	0.000503199	126.707	62.6113		0	2.74707		DNA transposon, helitron	Group I
		DHH00023B73v400084	-3.79856	0.0173528	31.6766	69.5681		0	5.49414		DNA transposon, helitron	Group I
		DHH00023B73v400087	-3.15479	0.0294281	58.0738	27.8272		2.61932	5.49414		DNA transposon, helitron	Group I
		DHH00023B73v400105	-3.22781	0.0416038	42.2355	20.8704		2.61932	2.74707		DNA transposon, helitron	Group I
		DHH00023B73v400107	-7.26822	0.000658636	158.383	41.7409		0	0		DNA transposon, helitron	Group I
		DHH00024B73v400037	-4.25773	0.015626	58.0738	20.8704		0	2.74707		DNA transposon, helitron	Group I
		DHH00026B73v400031	-4.1059	0.00789089	79.1916	41.7409		5.23865	0		DNA transposon, helitron	Group I
		DHH00026B73v400072	-3.05682	0.0071189	89.7505	83.4817		7.85797	10.9883		DNA transposon, helitron	Group I
		DHH00026B73v400075	-4.92483	0.0437423	26.3972	6.95681		0	0		DNA transposon, helitron	Group I
		DHH00026B73v400078	-3.9502	0.0122604	73.9122	34.7841		5.23865	0		DNA transposon, helitron	Group I
		DHH00027B73v400006	-2.56272	0.0442019	63.3533	41.7409		10.4773	5.49414		DNA transposon, helitron	Group I
		DHH00027B73v400009	-5.94557	0.00921106	21.1178	48.6977		0	0		DNA transposon, helitron	Group I
		DHH00027B73v400015	-4.19425	0.0158621	31.6766	41.7409		2.61932	0		DNA transposon, helitron	Group I
		DHH00027B73v400042	-5.12573	0.0330669	10.5589	27.8272		0	0		DNA transposon, helitron	Group I
		DHH00027B73v400049	-3.5128	0.00548308	68.6327	111.309		2.61932	10.9883		DNA transposon, helitron	Group I
		DHH00028B73v400011	-5.46241	0.0213777	5.27944	48.6977		0	0		DNA transposon, helitron	Group I
		DHH00028B73v400042	-6.51136	3.06474e-07	374.84	619.156		0	8.24121		DNA transposon, helitron	Group I
		DHH00028B73v400053	-5.33511	0.0247274	10.5589	34.7841		0	0		DNA transposon, helitron	Group I
		DHH00028B73v400071	-4.85861	0.0477164	5.27944	27.8272		0	0		DNA transposon, helitron	Group I
		DHH00028B73v400073	-7.31262	0.00126627	0	389.581		0	0		DNA transposon, helitron	Group I
		DHH00029B73v400011	-4.11117	1.23566e-06	596.577	800.033		36.6705	38.459		DNA transposon, helitron	Group I
		DHH00029B73v400015	-6.16189	0.00622133	52.7944	27.8272		0	0		DNA transposon, helitron	Group I
		DHH00029B73v400020	-5.64361	0.0150568	26.3972	27.8272		0	0		DNA transposon, helitron	Group I
		DHH00029B73v400045	-2.24936	0.0134229	179.501	180.877		36.6705	35.7119		DNA transposon, helitron	Group I
		DHH00029B73v400057	-2.6951	0.00870676	137.265	125.223		13.0966	24.7236		DNA transposon, helitron	Group I
		DHH00029B73v400069	-5.10322	0.0337884	15.8383	20.8704		0	0		DNA transposon, helitron	Group I
		DHH00030B73v400029	-3.44457	0.0238305	52.7944	55.6545		7.85797	0		DNA transposon, helitron	Group I
		DHH00030B73v400036	-4.82527	0.00327102	58.0738	55.6545		2.61932	0		DNA transposon, helitron	Group I
		DHH00030B73v400048	-5.10322	0.0337884	15.8383	20.8704		0	0		DNA transposon, helitron	Group I
		DHH00031B73v400012	-3.54193	0.00612695	84.4711	62.6113		2.61932	8.24121		DNA transposon, helitron	Group I
		DHH00031B73v400028	-3.59643	0.0164777	58.0738	62.6113		7.85797	0		DNA transposon, helitron	Group I
		DHH00031B73v400042	-5.04167	0.0368545	21.1178	13.9136		0	0		DNA transposon, helitron	Group I
		DHH00031B73v400053	-5.11185	0.0343483	31.6766	6.95681		0	0		DNA transposon, helitron	Group I
		DHH00031B73v400058	-3.52548	0.00224606	131.986	76.5249		7.85797	8.24121		DNA transposon, helitron	Group I
		DHH00032B73v400003	-5.93948	0.0095066	15.8383	55.6545		0	0		DNA transposon, helitron	Group I
		DHH00032B73v400012	-3.29383	0.022525	26.3972	69.5681		5.23865	2.74707		DNA transposon, helitron	Group I
		DHH00032B73v400020	-2.56628	0.0151902	131.986	90.4386		13.0966	21.9766		DNA transposon, helitron	Group I
		DHH00032B73v400025	-5.76172	0.0128532	47.515	13.9136		0	0		DNA transposon, helitron	Group I
		DHH00032B73v400041	-6.82009	0.00165449	84.4711	48.6977		0	0		DNA transposon, helitron	Group I
		DHH00032B73v400045	-3.41297	0.00680931	89.7505	76.5249		2.61932	10.9883		DNA transposon, helitron	Group I
		DHH00032B73v400047	-3.55826	0.0268999	42.2355	41.7409		0	5.49414		DNA transposon, helitron	Group I
		DHH00032B73v400052	-4.16782	0.0167074	36.9561	34.7841		2.61932	0		DNA transposon, helitron	Group I
		DHH00032B73v400056	-5.35803	0.000741432	63.3533	104.352		2.61932	0		DNA transposon, helitron	Group I
		DHH00033B73v400001	-2.8706	0.0286523	52.7944	83.4817		2.61932	13.7354		DNA transposon, helitron	Group I
		DHH00033B73v400007	-5.81662	0.0114212	21.1178	41.7409		0	0		DNA transposon, helitron	Group I
		DHH00033B73v400008	-3.65444	0.00678891	52.7944	69.5681		2.61932	5.49414		DNA transposon, helitron	Group I
		DHH00033B73v400029	-2.13338	0.0245935	137.265	146.093		34.0512	27.4707		DNA transposon, helitron	Group I
		DHH00033B73v400060	-3.47173	0.025796	21.1178	55.6545		2.61932	2.74707		DNA transposon, helitron	Group I
		DHH00034B73v400030	-2.77283	0.0119871	68.6327	132.179		13.0966	13.7354		DNA transposon, helitron	Group I
		DHH00035B73v400019	-4.16438	0.018628	52.7944	20.8704		0	2.74707		DNA transposon, helitron	Group I
		DHH00036B73v400028	-5.65125	0.0152883	42.2355	13.9136		0	0		DNA transposon, helitron	Group I
		DHH00038B73v400009	-5.056	0.000311534	116.148	118.266		5.23865	0		DNA transposon, helitron	Group I
		DHH00038B73v400015	-7.44749	5.18641e-07	221.737	563.502		2.61932	0		DNA transposon, helitron	Group I
		DHH00038B73v400017	-2.13587	0.038193	89.7505	97.3954		20.9546	19.2295		DNA transposon, helitron	Group I
		DHH00039B73v400002	-4.86802	0.0462998	10.5589	20.8704		0	0		DNA transposon, helitron	Group I
		DHH00040B73v400022	-4.06216	0.011224	95.0299	27.8272		0	5.49414		DNA transposon, helitron	Group I
		DHH00041B73v400005	-2.55686	0.0256789	79.1916	76.5249		7.85797	16.4824		DNA transposon, helitron	Group I
		DHH00041B73v400006	-2.77389	0.0259732	116.148	48.6977		5.23865	16.4824		DNA transposon, helitron	Group I
		DHH00041B73v400018	-3.74047	0.0391533	26.3972	27.8272		0	2.74707		DNA transposon, helitron	Group I
		DHH00041B73v400028	-2.4969	0.0262972	100.309	62.6113		15.7159	10.9883		DNA transposon, helitron	Group I
		DHH00045B73v400023	-4.41044	0.00171667	89.7505	55.6545		2.61932	2.74707		DNA transposon, helitron	Group I
		DHH00046B73v400025	-3.33723	0.0109818	58.0738	69.5681		2.61932	8.24121		DNA transposon, helitron	Group I
		DHH00047B73v400002	-5.4601	0.024308	68.6327	0		0	0		DNA transposon, helitron	Group I
		DHH00047B73v400011	-6.59013	0.00275644	31.6766	83.4817		0	0		DNA transposon, helitron	Group I
		DHH00052B73v400016	-3.69444	0.00258483	95.0299	104.352		10.4773	2.74707		DNA transposon, helitron	Group I
		DHH00056B73v400011	-4.72312	0.00129468	63.3533	125.223		5.23865	0		DNA transposon, helitron	Group I
		DHH00058B73v400016	-5.76172	0.0128532	47.515	13.9136		0	0		DNA transposon, helitron	Group I
		DHH00061B73v400006	-4.85861	0.0477164	5.27944	27.8272		0	0		DNA transposon, helitron	Group I
		DHH00061B73v400007	-3.41104	0.0257511	36.9561	34.7841		2.61932	2.74707		DNA transposon, helitron	Group I
		DHH00065B73v400003	-4.32741	0.0125008	52.7944	27.8272		2.61932	0		DNA transposon, helitron	Group I
		DHH00065B73v400011	-3.18129	0.0143256	63.3533	48.6977		5.23865	5.49414		DNA transposon, helitron	Group I
		DHH00066B73v400011	-4.81649	0.0492936	15.8383	13.9136		0	0		DNA transposon, helitron	Group I
		DHH00068B73v400005	-1.65466	0.0460652	1293.46	806.99		261.932	387.337		DNA transposon, helitron	Group I
		DHH00069B73v400002	-3.81958	0.0113404	68.6327	27.8272		2.61932	2.74707		DNA transposon, helitron	Group I
		DHH00069B73v400008	-3.9695	0.00161315	506.826	368.711		44.5285	2.74707		DNA transposon, helitron	Group I
		DHH00071B73v400005	-2.98829	0.0306	63.3533	34.7841		7.85797	2.74707		DNA transposon, helitron	Group I
		DHH00073B73v400003	-4.85861	0.0477164	5.27944	27.8272		0	0		DNA transposon, helitron	Group I
		DHH00075B73v400010	-1.98822	0.0345489	163.663	146.093		44.5285	30.2178		DNA transposon, helitron	Group I
		DHH00076B73v400003	-2.24138	0.00453965	1383.21	1398.32		340.512	228.007		DNA transposon, helitron	Group I
		DHH00078B73v400002	-5.27196	0.0276566	36.9561	6.95681		0	0		DNA transposon, helitron	Group I
		DHH00079B73v400009	-2.02171	0.0460323	116.148	90.4386		20.9546	27.4707		DNA transposon, helitron	Group I
		DHH00081B73v400010	-3.93498	0.0384954	58.0738	6.95681		2.61932	0		DNA transposon, helitron	Group I
		DHH00082B73v400001	-4.85861	0.0477164	5.27944	27.8272		0	0		DNA transposon, helitron	Group I
		DHH00082B73v400005	-5.59819	0.0162776	31.6766	20.8704		0	0		DNA transposon, helitron	Group I
		DHH00082B73v400008	-3.62195	0.0193736	89.7505	34.7841		7.85797	0		DNA transposon, helitron	Group I
		DHH00096B73v400005	-5.10322	0.0337884	15.8383	20.8704		0	0		DNA transposon, helitron	Group I
		DHH00099B73v400004	-3.46153	0.00966708	42.2355	97.3954		7.85797	2.74707		DNA transposon, helitron	Group I
		DHH00101B73v400005	-3.12984	0.0350595	63.3533	20.8704		5.23865	2.74707		DNA transposon, helitron	Group I
		DHH00104B73v400005	-3.67886	0.00667741	47.515	76.5249		5.23865	2.74707		DNA transposon, helitron	Group I
		DHH00104B73v400007	-3.81587	0.0413366	10.5589	48.6977		2.61932	0		DNA transposon, helitron	Group I
		DHH00104B73v400008	-2.61165	0.0196204	142.545	139.136		34.0512	8.24121		DNA transposon, helitron	Group I
		DHH00108B73v400007	-5.2288	0.0285352	26.3972	13.9136		0	0		DNA transposon, helitron	Group I
		DHH00118B73v400003	-5.4989	0.018948	21.1178	27.8272		0	0		DNA transposon, helitron	Group I
		DHH00122B73v400004	-4.81649	0.0492936	15.8383	13.9136		0	0		DNA transposon, helitron	Group I
		DHH00130B73v400002	-3.69615	0.0433964	31.6766	20.8704		0	2.74707		DNA transposon, helitron	Group I
		DHH00130B73v400004	-4.81649	0.0492936	15.8383	13.9136		0	0		DNA transposon, helitron	Group I
		DHH00131B73v400002	-3.44876	0.039854	58.0738	20.8704		0	5.49414		DNA transposon, helitron	Group I
		DHH00132B73v400006	-5.51115	0.0191424	10.5589	41.7409		0	0		DNA transposon, helitron	Group I
		DHH00135B73v400005	-3.14369	0.00433374	105.589	104.352		7.85797	13.7354		DNA transposon, helitron	Group I
		DHH00141B73v400002	-4.23665	0.0403847	100.309	0		0	2.74707		DNA transposon, helitron	Group I
		DHH00156B73v400003	-4.5127	0.000384701	84.4711	139.136		5.23865	2.74707		DNA transposon, helitron	Group I
		DHH00159B73v400004	-5.12573	0.0330669	10.5589	27.8272		0	0		DNA transposon, helitron	Group I
		DHH00161B73v400003	-5.55036	0.0214733	73.9122	0		0	0		DNA transposon, helitron	Group I
		DHH00165B73v400004	-3.3492	0.0161231	42.2355	55.6545		5.23865	2.74707		DNA transposon, helitron	Group I
		DHH00177B73v400002	-2.49661	0.0495838	52.7944	48.6977		5.23865	10.9883		DNA transposon, helitron	Group I
		DHH00181B73v400002	-2.78168	0.0145195	110.868	69.5681		15.7159	8.24121		DNA transposon, helitron	Group I
		DHH00193B73v400003	-3.43691	0.0244406	31.6766	41.7409		2.61932	2.74707		DNA transposon, helitron	Group I
		DHH00200B73v400003	-4.25446	1.05254e-06	617.695	549.588		23.5739	32.9649		DNA transposon, helitron	Group I
		DHH00209B73v400001	-6.43417	0.00410248	95.0299	13.9136		0	0		DNA transposon, helitron	Group I
		DHH00216B73v400003	-3.82823	0.00140246	263.972	83.4817		15.7159	5.49414		DNA transposon, helitron	Group I
		DHH00240B73v400003	-2.37061	0.0309555	84.4711	111.309		10.4773	24.7236		DNA transposon, helitron	Group I
		DHH00247B73v400003	-3.61897	0.00609979	158.383	34.7841		7.85797	5.49414		DNA transposon, helitron	Group I
		DHH00254B73v400001	-3.98237	0.00248494	89.7505	62.6113		5.23865	2.74707		DNA transposon, helitron	Group I
		DHH00254B73v400003	-4.92483	0.0437423	26.3972	6.95681		0	0		DNA transposon, helitron	Group I
		DHH00257B73v400001	-2.35305	0.00383056	559.621	820.904		133.585	126.365		DNA transposon, helitron	Group I
		DHH00263B73v400002	-3.98659	0.00653028	21.1178	194.791		7.85797	2.74707		DNA transposon, helitron	Group I
		DHH00268B73v400002	-1.88885	0.0454639	158.383	132.179		31.4319	43.9531		DNA transposon, helitron	Group I
		DHH00270B73v400003	-5.12573	0.0330669	10.5589	27.8272		0	0		DNA transposon, helitron	Group I
		DHH00271B73v400003	-5.66278	0.0152258	10.5589	48.6977		0	0		DNA transposon, helitron	Group I
		DHH00278B73v400002	-2.65143	0.00236934	300.928	299.143		52.3865	38.459		DNA transposon, helitron	Group I
		DHH00280B73v400002	-3.85517	0.0333145	36.9561	20.8704		2.61932	0		DNA transposon, helitron	Group I
		DHH00293B73v400002	-2.24078	0.025598	168.942	292.186		26.1932	65.9297		DNA transposon, helitron	Group I
		DHH00296B73v400003	-2.76714	0.0143617	116.148	62.6113		13.0966	10.9883		DNA transposon, helitron	Group I
		DHH00325B73v400001	-3.08656	0.0228897	63.3533	41.7409		7.85797	2.74707		DNA transposon, helitron	Group I
		DHH00344B73v400001	-2.63889	0.0265886	105.589	118.266		5.23865	27.4707		DNA transposon, helitron	Group I
		DHH00352B73v400001	-2.13644	0.0248101	131.986	201.748		41.9092	30.2178		DNA transposon, helitron	Group I
		DHH00355B73v400001	-4.40488	0.00304172	237.575	55.6545		10.4773	0		DNA transposon, helitron	Group I
		DHH00370B73v400002	-3.71096	0.0223907	26.3972	69.5681		0	5.49414		DNA transposon, helitron	Group I
		DHH00397B73v400002	-3.51624	0.0143864	121.427	146.093		0	19.2295		DNA transposon, helitron	Group I
		DHH00399B73v400002	-4.81649	0.0492936	15.8383	13.9136		0	0		DNA transposon, helitron	Group I
		DHH00413B73v400002	-6.84022	0.00155884	58.0738	76.5249		0	0		DNA transposon, helitron	Group I
		DHH00424B73v400002	-2.16088	0.0270136	121.427	118.266		26.1932	24.7236		DNA transposon, helitron	Group I
		DHH00425B73v400001	-3.16413	0.0100752	73.9122	62.6113		5.23865	8.24121		DNA transposon, helitron	Group I
		DHH00428B73v400002	-4.81649	0.0492936	15.8383	13.9136		0	0		DNA transposon, helitron	Group I
		DHH00431B73v400001	-2.63193	0.0335668	79.1916	48.6977		13.0966	5.49414		DNA transposon, helitron	Group I
		DHH00445B73v400002	-3.44201	0.00657999	100.309	69.5681		2.61932	10.9883		DNA transposon, helitron	Group I
		DHH00452B73v400001	-2.46683	0.0310962	73.9122	118.266		23.5739	8.24121		DNA transposon, helitron	Group I
		DHH00461B73v400001	-2.54759	0.0196144	68.6327	118.266		15.7159	13.7354		DNA transposon, helitron	Group I
		DHH00463B73v400002	-5.4989	0.018948	21.1178	27.8272		0	0		DNA transposon, helitron	Group I
		DHH00468B73v400002	-3.7644	0.0381036	26.3972	27.8272		2.61932	0		DNA transposon, helitron	Group I
		DHH00491B73v400001	-3.87664	0.0302176	31.6766	27.8272		0	2.74707		DNA transposon, helitron	Group I
		DHH00495B73v400001	-3.23974	0.0324497	73.9122	48.6977		10.4773	0		DNA transposon, helitron	Group I
		DHH00507B73v400001	-3.58815	0.0206146	21.1178	62.6113		2.61932	2.74707		DNA transposon, helitron	Group I
		DHH00510B73v400002	-3.25356	0.00496534	95.0299	76.5249		7.85797	8.24121		DNA transposon, helitron	Group I
		DHH00518B73v400001	-2.61268	0.0462073	36.9561	55.6545		7.85797	5.49414		DNA transposon, helitron	Group I
		DHH00527B73v400001	-3.03682	0.0246963	52.7944	48.6977		7.85797	2.74707		DNA transposon, helitron	Group I
		DHH00535B73v400002	-4.81649	0.0492936	15.8383	13.9136		0	0		DNA transposon, helitron	Group I
		DHH00538B73v400002	-3.77625	0.0111572	58.0738	34.7841		2.61932	2.74707		DNA transposon, helitron	Group I
		DHH00550B73v400001	-3.30873	0.0324865	52.7944	48.6977		0	8.24121		DNA transposon, helitron	Group I
		DHH00574B73v400001	-5.64361	0.0150568	26.3972	27.8272		0	0		DNA transposon, helitron	Group I
		DHH00599B73v400001	-5.29507	0.0257339	21.1178	20.8704		0	0		DNA transposon, helitron	Group I
		DHH00624B73v400001	-5.2288	0.0285352	26.3972	13.9136		0	0		DNA transposon, helitron	Group I
		DHH00629B73v400001	-4.67645	6.6703e-05	205.898	118.266		5.23865	5.49414		DNA transposon, helitron	Group I
		DHH00638B73v400001	-3.69498	0.00599741	68.6327	55.6545		5.23865	2.74707		DNA transposon, helitron	Group I
		DHH00640B73v400001	-4.0219	0.0231524	36.9561	27.8272		2.61932	0		DNA transposon, helitron	Group I
		DHH00641B73v400001	-3.7898	0.0425749	10.5589	48.6977		0	2.74707		DNA transposon, helitron	Group I
		DHH00648B73v400001	-3.08751	0.017726	73.9122	55.6545		10.4773	2.74707		DNA transposon, helitron	Group I
		DHH00650B73v400001	-2.83779	0.0110143	84.4711	83.4817		10.4773	10.9883		DNA transposon, helitron	Group I
		DHH00653B73v400001	-3.61189	0.00138944	242.854	243.488		5.23865	30.2178		DNA transposon, helitron	Group I
		DHH00657B73v400001	-3.0401	0.020659	52.7944	48.6977		5.23865	5.49414		DNA transposon, helitron	Group I
		DHH00662B73v400001	-2.58709	0.0313016	105.589	69.5681		20.9546	5.49414		DNA transposon, helitron	Group I
		DHH00678B73v400001	-2.37128	0.0254459	89.7505	104.352		13.0966	21.9766		DNA transposon, helitron	Group I
		DHH00679B73v400001	-5.66968	0.014496	21.1178	34.7841		0	0		DNA transposon, helitron	Group I
		DHH00698B73v400001	-2.73404	0.0169407	73.9122	83.4817		7.85797	13.7354		DNA transposon, helitron	Group I
		DHH00701B73v400001	-4.02506	0.000425312	110.868	139.136		7.85797	5.49414		DNA transposon, helitron	Group I
		DHH00726B73v400001	-3.90943	0.0283653	26.3972	34.7841		0	2.74707		DNA transposon, helitron	Group I
		DHH00733B73v400001	-5.4989	0.018948	21.1178	27.8272		0	0		DNA transposon, helitron	Group I
		DHH00748B73v400001	-3.44315	0.012787	42.2355	62.6113		5.23865	2.74707		DNA transposon, helitron	Group I
		DHH00757B73v400001	-2.72319	0.0156109	63.3533	111.309		13.0966	10.9883		DNA transposon, helitron	Group I
		DHH00799B73v400001	-3.00782	0.00392245	116.148	118.266		13.0966	13.7354		DNA transposon, helitron	Group I
		DHH00802B73v400001	-3.40853	0.00746459	100.309	62.6113		10.4773	2.74707		DNA transposon, helitron	Group I
		DHH00806B73v400001	-2.54784	0.0383766	58.0738	62.6113		13.0966	5.49414		DNA transposon, helitron	Group I
		DHH00821B73v400001	-2.63479	0.00702949	137.265	146.093		23.5739	19.2295		DNA transposon, helitron	Group I
		DHH00822B73v400001	-2.41918	0.0370342	63.3533	76.5249		15.7159	8.24121		DNA transposon, helitron	Group I
		DHH00823B73v400001	-2.42957	0.0272174	79.1916	76.5249		13.0966	13.7354		DNA transposon, helitron	Group I
		DHH00828B73v400001	-3.29745	0.0478987	42.2355	27.8272		0	5.49414		DNA transposon, helitron	Group I
		DHH00839B73v400001	-3.74374	0.000736916	110.868	132.179		7.85797	8.24121		DNA transposon, helitron	Group I
		DHH00856B73v400001	-4.17231	0.0163075	31.6766	41.7409		0	2.74707		DNA transposon, helitron	Group I
		DHH00860B73v400001	-2.20357	0.027187	110.868	111.309		20.9546	24.7236		DNA transposon, helitron	Group I
		DHH00869B73v400001	-5.38867	0.0227022	31.6766	13.9136		0	0		DNA transposon, helitron	Group I
		DHH00898B73v400001	-2.40925	0.0222462	121.427	90.4386		23.5739	13.7354		DNA transposon, helitron	Group I
		DHH00903B73v400001	-6.02101	0.00792078	36.9561	34.7841		0	0		DNA transposon, helitron	Group I
		DHH00917B73v400001	-3.01566	0.00499727	95.0299	118.266		13.0966	10.9883		DNA transposon, helitron	Group I
		DHH00923B73v400001	-3.83837	0.0062897	100.309	132.179		13.0966	0		DNA transposon, helitron	Group I
		DHH00932B73v400001	-3.43483	0.0354584	42.2355	34.7841		0	5.49414		DNA transposon, helitron	Group I
		DHH00956B73v400001	-2.68776	0.0279382	52.7944	62.6113		7.85797	8.24121		DNA transposon, helitron	Group I
		DHH00964B73v400001	-5.51753	0.0185759	15.8383	34.7841		0	0		DNA transposon, helitron	Group I
		DHH00969B73v400001	-2.53634	0.0301498	73.9122	62.6113		7.85797	13.7354		DNA transposon, helitron	Group I
		DHH00991B73v400001	-3.00479	0.0374551	42.2355	34.7841		2.61932	5.49414		DNA transposon, helitron	Group I
		DHH00997B73v400001	-4.4167	6.47636e-05	131.986	264.359		7.85797	8.24121		DNA transposon, helitron	Group I
		DHH01011B73v400001	-5.38867	0.0227022	31.6766	13.9136		0	0		DNA transposon, helitron	Group I
		DHH01013B73v400001	-3.62703	0.00285061	126.707	62.6113		7.85797	5.49414		DNA transposon, helitron	Group I
		DHH01018B73v400001	-3.25501	0.0390837	63.3533	34.7841		0	8.24121		DNA transposon, helitron	Group I
		DHH01059B73v400001	-7.2225	0.00102018	237.575	6.95681		0	0		DNA transposon, helitron	Group I
		DHH01063B73v400001	-5.04167	0.0368545	21.1178	13.9136		0	0		DNA transposon, helitron	Group I
		DHH01082B73v400001	-3.06347	0.0143336	89.7505	111.309		18.3353	2.74707		DNA transposon, helitron	Group I
		DHH01084B73v400001	-2.51415	0.0397852	42.2355	76.5249		10.4773	8.24121		DNA transposon, helitron	Group I
		DHH01088B73v400001	-5.4989	0.018948	21.1178	27.8272		0	0		DNA transposon, helitron	Group I
		DHH01111B73v400001	-2.79883	0.00968378	84.4711	118.266		15.7159	10.9883		DNA transposon, helitron	Group I
		DHH01121B73v400001	-3.62009	0.00541625	100.309	55.6545		2.61932	8.24121		DNA transposon, helitron	Group I
		DHH01143B73v400001	-5.45744	0.0202192	26.3972	20.8704		0	0		DNA transposon, helitron	Group I
		DHH01158B73v400001	-3.74617	0.00304668	142.545	69.5681		2.61932	10.9883		DNA transposon, helitron	Group I
		DHH01175B73v400001	-2.6961	0.0386907	58.0738	97.3954		18.3353	2.74707		DNA transposon, helitron	Group I
		DHH01179B73v400001	-4.81649	0.0492936	15.8383	13.9136		0	0		DNA transposon, helitron	Group I
		DHH01212B73v400001	-3.85517	0.0333145	36.9561	20.8704		2.61932	0		DNA transposon, helitron	Group I
		DHH01223B73v400001	-2.09826	0.0496626	100.309	69.5681		20.9546	16.4824		DNA transposon, helitron	Group I
		DHH01232B73v400001	-4.49345	0.00130637	58.0738	97.3954		2.61932	2.74707		DNA transposon, helitron	Group I
		DHH01241B73v400001	-2.10285	0.00742855	781.357	772.206		193.83	156.583		DNA transposon, helitron	Group I
		DHH01250B73v400001	-5.29487	0.0270424	5.27944	41.7409		0	0		DNA transposon, helitron	Group I
		DHH01262B73v400001	-2.8244	0.0347045	47.515	62.6113		2.61932	10.9883		DNA transposon, helitron	Group I
		DHH01269B73v400001	-3.29993	0.0330011	31.6766	34.7841		2.61932	2.74707		DNA transposon, helitron	Group I
		DHH01300B73v400001	-6.04518	0.00759387	31.6766	41.7409		0	0		DNA transposon, helitron	Group I
		DHH01314B73v400001	-3.82693	0.00902104	47.515	48.6977		2.61932	2.74707		DNA transposon, helitron	Group I
		DHH01325B73v400001	-3.37938	0.0414074	26.3972	48.6977		0	5.49414		DNA transposon, helitron	Group I
		DHH01327B73v400001	-3.16418	0.0086621	100.309	62.6113		5.23865	10.9883		DNA transposon, helitron	Group I
		DHH01329B73v400001	-5.66968	0.014496	21.1178	34.7841		0	0		DNA transposon, helitron	Group I
		DHH01337B73v400001	-6.24008	0.0054027	58.0738	27.8272		0	0		DNA transposon, helitron	Group I
		DHH01359B73v400001	-4.85861	0.0477164	5.27944	27.8272		0	0		DNA transposon, helitron	Group I
		DHH01365B73v400001	-2.93173	0.0156721	68.6327	69.5681		5.23865	10.9883		DNA transposon, helitron	Group I
		DHH01380B73v400001	-4.92483	0.0437423	26.3972	6.95681		0	0		DNA transposon, helitron	Group I
		DHH01381B73v400001	-3.6941	0.00300713	79.1916	125.223		2.61932	10.9883		DNA transposon, helitron	Group I
		DHH01429B73v400001	-3.95606	0.0014866	110.868	83.4817		7.85797	2.74707		DNA transposon, helitron	Group I
		DHH01436B73v400001	-2.99537	0.0163602	58.0738	62.6113		7.85797	5.49414		DNA transposon, helitron	Group I
		DHH01473B73v400001	-2.5485	0.0449692	42.2355	62.6113		10.4773	5.49414		DNA transposon, helitron	Group I
		DHH01476B73v400001	-4.24836	0.0137467	42.2355	34.7841		0	2.74707		DNA transposon, helitron	Group I
		DHH01478B73v400001	-3.1782	0.000891711	337.884	257.402		41.9092	19.2295		DNA transposon, helitron	Group I
		DHH01515B73v400001	-1.80406	0.0203044	823.593	779.163		240.978	206.03		DNA transposon, helitron	Group I
		DHH01543B73v400001	-3.4565	0.0125816	63.3533	41.7409		5.23865	2.74707		DNA transposon, helitron	Group I
		DHH01562B73v400001	-5.10322	0.0337884	15.8383	20.8704		0	0		DNA transposon, helitron	Group I
		DHH01564B73v400001	-3.13227	0.0159742	52.7944	55.6545		5.23865	5.49414		DNA transposon, helitron	Group I
		DHH01571B73v400001	-3.7644	0.0381036	26.3972	27.8272		2.61932	0		DNA transposon, helitron	Group I
		DHH01588B73v400001	-3.37938	0.0414074	26.3972	48.6977		0	5.49414		DNA transposon, helitron	Group I
		DHH01593B73v400001	-5.33511	0.0247274	10.5589	34.7841		0	0		DNA transposon, helitron	Group I
		DHH01608B73v400001	-3.79487	0.0366746	21.1178	34.7841		2.61932	0		DNA transposon, helitron	Group I
		DHH01613B73v400001	-2.47681	0.00497746	279.81	250.445		52.3865	38.459		DNA transposon, helitron	Group I
		DHH01623B73v400001	-2.35695	0.0241405	100.309	90.4386		15.7159	19.2295		DNA transposon, helitron	Group I
		DHH01624B73v400001	-2.29726	0.0354768	79.1916	76.5249		13.0966	16.4824		DNA transposon, helitron	Group I
		DHH01634B73v400001	-2.92133	0.00762061	116.148	104.352		18.3353	8.24121		DNA transposon, helitron	Group I
		DHH01642B73v400001	-4.81649	0.0492936	15.8383	13.9136		0	0		DNA transposon, helitron	Group I
		DHH01643B73v400001	-4.81649	0.0492936	15.8383	13.9136		0	0		DNA transposon, helitron	Group I
		DHH01647B73v400001	-3.75344	0.0170708	47.515	48.6977		0	5.49414		DNA transposon, helitron	Group I
		DHH01649B73v400001	-7.72166	0.000185655	121.427	146.093		0	0		DNA transposon, helitron	Group I
		DHH01655B73v400001	-2.70895	0.0117816	174.222	132.179		10.4773	32.9649		DNA transposon, helitron	Group I
		DHH01667B73v400001	-5.10322	0.0337884	15.8383	20.8704		0	0		DNA transposon, helitron	Group I
		DHH01710B73v400001	-3.30854	0.0232862	79.1916	111.309		15.7159	0		DNA transposon, helitron	Group I
		DHH01779B73v400001	-5.2288	0.0285352	26.3972	13.9136		0	0		DNA transposon, helitron	Group I
		DHH01784B73v400001	-2.89344	0.0135757	89.7505	111.309		5.23865	19.2295		DNA transposon, helitron	Group I
		DHH01792B73v400001	-3.16909	0.0440502	47.515	41.7409		7.85797	0		DNA transposon, helitron	Group I
		DHH01810B73v400001	-2.99484	0.0255538	95.0299	27.8272		5.23865	8.24121		DNA transposon, helitron	Group I
		DHH01823B73v400001	-3.07959	0.0183127	95.0299	34.7841		5.23865	8.24121		DNA transposon, helitron	Group I
		DHH01832B73v400001	-4.43085	0.00955207	31.6766	55.6545		2.61932	0		DNA transposon, helitron	Group I
		DHH01845B73v400001	-1.85143	0.0474276	163.663	139.136		34.0512	46.7002		DNA transposon, helitron	Group I
		DHH01854B73v400001	-3.88061	0.00807874	58.0738	41.7409		2.61932	2.74707		DNA transposon, helitron	Group I
		DHH01873B73v400001	-3.21138	0.00407074	95.0299	97.3954		10.4773	8.24121		DNA transposon, helitron	Group I
		DHH01887B73v400001	-5.45744	0.0202192	26.3972	20.8704		0	0		DNA transposon, helitron	Group I
		DHH01888B73v400001	-5.29507	0.0257339	21.1178	20.8704		0	0		DNA transposon, helitron	Group I
		DHH01933B73v400001	-3.90735	0.0397368	58.0738	6.95681		0	2.74707		DNA transposon, helitron	Group I
		DHH01936B73v400001	-4.81649	0.0492936	15.8383	13.9136		0	0		DNA transposon, helitron	Group I
		DHH01941B73v400001	-3.6591	0.019543	300.928	6.95681		5.23865	13.7354		DNA transposon, helitron	Group I
		DHH01942B73v400001	-5.38867	0.0227022	31.6766	13.9136		0	0		DNA transposon, helitron	Group I
		DHH01980B73v400001	-3.03751	0.0183948	89.7505	62.6113		2.61932	13.7354		DNA transposon, helitron	Group I
		DHH01983B73v400001	-2.57157	0.0120245	110.868	111.309		15.7159	19.2295		DNA transposon, helitron	Group I
		DHH01996B73v400001	-4.11011	0.0190907	42.2355	27.8272		0	2.74707		DNA transposon, helitron	Group I
		DHH01997B73v400001	-2.9856	0.0133985	73.9122	69.5681		5.23865	10.9883		DNA transposon, helitron	Group I
		DHH02021B73v400001	-2.4711	0.0271706	137.265	69.5681		23.5739	10.9883		DNA transposon, helitron	Group I
		DHH02023B73v400001	-3.43407	0.00665023	58.0738	76.5249		5.23865	5.49414		DNA transposon, helitron	Group I
		DHH02024B73v400001	-2.49251	0.0332752	68.6327	62.6113		13.0966	8.24121		DNA transposon, helitron	Group I
		DHH02049B73v400001	-4.90925	0.00266236	73.9122	48.6977		0	2.74707		DNA transposon, helitron	Group I
		DHH02061B73v400001	-2.52221	0.0377022	79.1916	139.136		28.8126	5.49414		DNA transposon, helitron	Group I
		DHH02063B73v400001	-2.5668	0.0201516	168.942	69.5681		23.5739	13.7354		DNA transposon, helitron	Group I
		DHH02068B73v400001	-2.77101	0.0405972	42.2355	41.7409		5.23865	5.49414		DNA transposon, helitron	Group I
		DHH02076B73v400001	-5.66968	0.014496	21.1178	34.7841		0	0		DNA transposon, helitron	Group I
		DHH02103B73v400001	-3.94138	0.0298558	15.8383	48.6977		0	2.74707		DNA transposon, helitron	Group I
		DHH02113B73v400001	-5.29507	0.0257339	21.1178	20.8704		0	0		DNA transposon, helitron	Group I
		DHH02125B73v400001	-3.39838	0.017912	73.9122	27.8272		5.23865	2.74707		DNA transposon, helitron	Group I
		DHH02133B73v400001	-3.10627	0.0478542	110.868	34.7841		0	13.7354		DNA transposon, helitron	Group I
		DHH02137B73v400001	-3.16738	0.0286619	58.0738	27.8272		5.23865	2.74707		DNA transposon, helitron	Group I
		DHH02156B73v400001	-2.77372	0.0197784	147.824	55.6545		7.85797	19.2295		DNA transposon, helitron	Group I
		DHH02163B73v400001	-3.82415	0.0455367	52.7944	6.95681		2.61932	0		DNA transposon, helitron	Group I
		DHH02164B73v400001	-3.82415	0.0455367	52.7944	6.95681		2.61932	0		DNA transposon, helitron	Group I
		DHH02194B73v400001	-3.7388	0.00031427	174.222	180.877		15.7159	8.24121		DNA transposon, helitron	Group I
		DHH02214B73v400001	-4.86802	0.0462998	10.5589	20.8704		0	0		DNA transposon, helitron	Group I
		DHH02216B73v400001	-5.80112	0.0116213	26.3972	34.7841		0	0		DNA transposon, helitron	Group I
		DHH02268B73v400001	-3.72062	0.0422246	31.6766	20.8704		2.61932	0		DNA transposon, helitron	Group I
		DHH02271B73v400001	-2.73098	0.0154893	79.1916	76.5249		10.4773	10.9883		DNA transposon, helitron	Group I
		DHH02307B73v400001	-3.2254	0.0220235	47.515	41.7409		5.23865	2.74707		DNA transposon, helitron	Group I
		DHH02310B73v400001	-1.72828	0.0282921	791.916	744.379		256.694	195.042		DNA transposon, helitron	Group I
		DHH02315B73v400001	-5.33511	0.0247274	10.5589	34.7841		0	0		DNA transposon, helitron	Group I
		DHH02326B73v400001	-3.68884	0.0205369	36.9561	55.6545		0	5.49414		DNA transposon, helitron	Group I
		DHH02329B73v400001	-3.63413	0.0149948	42.2355	41.7409		2.61932	2.74707		DNA transposon, helitron	Group I
		DHH02334B73v400001	-5.38867	0.0227022	31.6766	13.9136		0	0		DNA transposon, helitron	Group I
		DHH02339B73v400001	-5.29487	0.0270424	5.27944	41.7409		0	0		DNA transposon, helitron	Group I
		DHH02350B73v400001	-3.65087	0.006714	58.0738	62.6113		5.23865	2.74707		DNA transposon, helitron	Group I
		DHH02417B73v400001	-3.69615	0.0433964	31.6766	20.8704		0	2.74707		DNA transposon, helitron	Group I
		DHH02428B73v400001	-6.71936	0.00203802	73.9122	48.6977		0	0		DNA transposon, helitron	Group I
		DHH02449B73v400001	-2.22199	0.0160716	1087.56	486.977		206.927	115.377		DNA transposon, helitron	Group I
		DHH02452B73v400001	-5.51115	0.0191424	10.5589	41.7409		0	0		DNA transposon, helitron	Group I
		DHH02480B73v400001	-5.66968	0.014496	21.1178	34.7841		0	0		DNA transposon, helitron	Group I
		DHH02484B73v400001	-3.00479	0.0374551	42.2355	34.7841		2.61932	5.49414		DNA transposon, helitron	Group I
		DHH02500B73v400001	-5.72243	0.0133622	36.9561	20.8704		0	0		DNA transposon, helitron	Group I
		DHH02516B73v400001	-4.22346	0.0166502	21.1178	55.6545		2.61932	0		DNA transposon, helitron	Group I
		DHH02536B73v400001	-3.82733	0.00238936	52.7944	215.661		10.4773	5.49414		DNA transposon, helitron	Group I
		DHH02552B73v400001	-3.90285	0.00800028	58.0738	97.3954		0	8.24121		DNA transposon, helitron	Group I
		DHH02567B73v400001	-5.04167	0.0368545	21.1178	13.9136		0	0		DNA transposon, helitron	Group I
		DHH02569B73v400001	-2.76456	0.0145007	89.7505	69.5681		10.4773	10.9883		DNA transposon, helitron	Group I
		DHH02582B73v400001	-5.11185	0.0343483	31.6766	6.95681		0	0		DNA transposon, helitron	Group I
		DHH02585B73v400001	-4.16782	0.0167074	36.9561	34.7841		2.61932	0		DNA transposon, helitron	Group I
		DHH02606B73v400001	-5.66278	0.0152258	10.5589	48.6977		0	0		DNA transposon, helitron	Group I
		DHH02647B73v400001	-2.70888	0.0100696	110.868	97.3954		13.0966	16.4824		DNA transposon, helitron	Group I
		DHH02655B73v400001	-2.20657	0.0297358	158.383	118.266		18.3353	38.459		DNA transposon, helitron	Group I
		DHH02664B73v400001	-4.16782	0.0167074	36.9561	34.7841		2.61932	0		DNA transposon, helitron	Group I
		DHH02667B73v400001	-2.85205	0.0115763	79.1916	90.4386		13.0966	8.24121		DNA transposon, helitron	Group I
		DHH02671B73v400001	-2.73125	0.0155962	84.4711	132.179		7.85797	21.9766		DNA transposon, helitron	Group I
		DHH02689B73v400001	-3.85517	0.0333145	36.9561	20.8704		2.61932	0		DNA transposon, helitron	Group I
		DHH02691B73v400001	-3.90406	0.00731119	52.7944	48.6977		2.61932	2.74707		DNA transposon, helitron	Group I
		DTA_10_100281885_100282694	-3.89082	0.00612004	89.7505	111.309		0	10.9883		DNA transposon, TIR	Group I
		DTA_10_106378234_106378644	-3.39521	0.0140181	52.7944	48.6977		2.61932	5.49414		DNA transposon, TIR	Group I
		DTA_10_124123331_124123821	-4.86802	0.0462998	10.5589	20.8704		0	0		DNA transposon, TIR	Group I
		DTA_10_125363374_125363852	-3.70304	0.0168023	68.6327	20.8704		2.61932	2.74707		DNA transposon, TIR	Group I
		DTA_10_134817923_134818514	-3.81283	0.0376073	15.8383	41.7409		2.61932	0		DNA transposon, TIR	Group I
		DTA_10_145592671_145593418	-2.34472	0.0203625	105.589	111.309		20.9546	19.2295		DNA transposon, TIR	Group I
		DTA_10_149452611_149452925	-5.29507	0.0257339	21.1178	20.8704		0	0		DNA transposon, TIR	Group I
		DTA_10_90385960_90386402	-3.88982	0.0341447	47.515	13.9136		0	2.74707		DNA transposon, TIR	Group I
		DTA_1_10106177_10106834	-3.72062	0.0422246	31.6766	20.8704		2.61932	0		DNA transposon, TIR	Group I
		DTA_1_148692757_148693731	-4.07797	0.0235735	15.8383	55.6545		0	2.74707		DNA transposon, TIR	Group I
		DTA_1_200056252_200057586	-5.49463	0.000447814	79.1916	104.352		2.61932	0		DNA transposon, TIR	Group I
		DTA_1_220011867_220012339	-3.0699	0.0351099	26.3972	55.6545		2.61932	5.49414		DNA transposon, TIR	Group I
		DTA_1_226377345_226377533	-5.10322	0.0337884	15.8383	20.8704		0	0		DNA transposon, TIR	Group I
		DTA_1_255862637_255863174	-5.52797	0.0184622	36.9561	13.9136		0	0		DNA transposon, TIR	Group I
		DTA_1_257431196_257432412	-4.86802	0.0462998	10.5589	20.8704		0	0		DNA transposon, TIR	Group I
		DTA_1_283762249_283764253	-5.74734	0.0138014	58.0738	6.95681		0	0		DNA transposon, TIR	Group I
		DTA_1_288349005_288349383	-5.04167	0.0368545	21.1178	13.9136		0	0		DNA transposon, TIR	Group I
		DTA_1_33121647_33122349	-5.77037	0.0122342	31.6766	27.8272		0	0		DNA transposon, TIR	Group I
		DTA_1_60749094_60749619	-5.27196	0.0276566	36.9561	6.95681		0	0		DNA transposon, TIR	Group I
		DTA_1_89161285_89162755	-5.33001	0.0245369	15.8383	27.8272		0	0		DNA transposon, TIR	Group I
		DTA_1_91149984_91150142	-5.67731	0.0145149	15.8383	41.7409		0	0		DNA transposon, TIR	Group I
		DTA_1_98384902_98389449	-3.41539	0.0389952	26.3972	48.6977		5.23865	0		DNA transposon, TIR	Group I
		DTA_2_10778179_10778771	-4.4149	0.00952717	36.9561	48.6977		2.61932	0		DNA transposon, TIR	Group I
		DTA_2_135496473_135496707	-5.33001	0.0245369	15.8383	27.8272		0	0		DNA transposon, TIR	Group I
		DTA_2_178101722_178102244	-3.99903	0.0238026	36.9561	27.8272		0	2.74707		DNA transposon, TIR	Group I
		DTA_2_182516504_182516922	-5.04167	0.0368545	21.1178	13.9136		0	0		DNA transposon, TIR	Group I
		DTA_2_193411603_193412782	-2.6747	0.0104879	89.7505	132.179		15.7159	16.4824		DNA transposon, TIR	Group I
		DTA_2_198375363_198376161	-3.01296	0.00159038	295.649	166.963		26.1932	27.4707		DNA transposon, TIR	Group I
		DTA_2_198376426_198376963	-5.10322	0.0337884	15.8383	20.8704		0	0		DNA transposon, TIR	Group I
		DTA_2_39388179_39388899	-2.67408	0.0252279	95.0299	76.5249		5.23865	19.2295		DNA transposon, TIR	Group I
		DTA_2_43896714_43897243	-3.26463	0.0413741	68.6327	27.8272		7.85797	0		DNA transposon, TIR	Group I
		DTA_2_49277225_49277766	-6.43881	0.00368272	31.6766	69.5681		0	0		DNA transposon, TIR	Group I
		DTA_2_50117671_50118402	-4.48067	0.00806926	47.515	41.7409		2.61932	0		DNA transposon, TIR	Group I
		DTA_2_55435972_55436397	-4.86802	0.0462998	10.5589	20.8704		0	0		DNA transposon, TIR	Group I
		DTA_2_88709954_88710620	-3.76282	0.0111179	36.9561	55.6545		2.61932	2.74707		DNA transposon, TIR	Group I
		DTA_3_105550917_105551360	-4.81649	0.0492936	15.8383	13.9136		0	0		DNA transposon, TIR	Group I
		DTA_3_115241170_115242325	-2.84836	0.0139772	79.1916	69.5681		10.4773	8.24121		DNA transposon, TIR	Group I
		DTA_3_139031516_139031689	-4.92483	0.0437423	26.3972	6.95681		0	0		DNA transposon, TIR	Group I
		DTA_3_145507125_145507678	-5.27196	0.0276566	36.9561	6.95681		0	0		DNA transposon, TIR	Group I
		DTA_3_146542282_146542786	-3.94226	0.0107964	47.515	62.6113		0	5.49414		DNA transposon, TIR	Group I
		DTA_3_158058121_158060333	-4.0219	0.0231524	36.9561	27.8272		2.61932	0		DNA transposon, TIR	Group I
		DTA_3_175096141_175096692	-5.29507	0.0257339	21.1178	20.8704		0	0		DNA transposon, TIR	Group I
		DTA_3_194224125_194224457	-5.76172	0.0128532	47.515	13.9136		0	0		DNA transposon, TIR	Group I
		DTA_3_204231717_204232059	-3.54808	0.00937905	63.3533	48.6977		5.23865	2.74707		DNA transposon, TIR	Group I
		DTA_3_206030013_206031099	-5.04167	0.0368545	21.1178	13.9136		0	0		DNA transposon, TIR	Group I
		DTA_3_209630838_209631734	-4.96488	0.0461124	0	48.6977		0	0		DNA transposon, TIR	Group I
		DTA_3_210533596_210534074	-4.81649	0.0492936	15.8383	13.9136		0	0		DNA transposon, TIR	Group I
		DTA_3_215344545_215344904	-4.1059	0.00789089	79.1916	41.7409		5.23865	0		DNA transposon, TIR	Group I
		DTA_3_219884464_219884739	-5.33001	0.0245369	15.8383	27.8272		0	0		DNA transposon, TIR	Group I
		DTA_3_223318063_223322462	-5.2288	0.0285352	26.3972	13.9136		0	0		DNA transposon, TIR	Group I
		DTA_3_225392189_225392659	-5.45744	0.0202192	26.3972	20.8704		0	0		DNA transposon, TIR	Group I
		DTA_3_233466835_233467209	-3.95266	0.027535	42.2355	20.8704		0	2.74707		DNA transposon, TIR	Group I
		DTA_3_35452820_35453297	-4.81649	0.0492936	15.8383	13.9136		0	0		DNA transposon, TIR	Group I
		DTA_3_40520457_40520948	-4.90815	0.002596	58.0738	62.6113		2.61932	0		DNA transposon, TIR	Group I
		DTA_3_41988147_41988681	-4.058	0.0212143	26.3972	41.7409		0	2.74707		DNA transposon, TIR	Group I
		DTA_3_93523922_93524643	-3.42664	0.0129091	47.515	55.6545		5.23865	2.74707		DNA transposon, TIR	Group I
		DTA_3_9362628_9363365	-2.9055	0.0159204	95.0299	62.6113		5.23865	13.7354		DNA transposon, TIR	Group I
		DTA_3_9778040_9778948	-5.11185	0.0343483	31.6766	6.95681		0	0		DNA transposon, TIR	Group I
		DTA_4_156140193_156141629	-3.79336	0.0138309	21.1178	76.5249		2.61932	2.74707		DNA transposon, TIR	Group I
		DTA_4_161421522_161422407	-5.38867	0.0227022	31.6766	13.9136		0	0		DNA transposon, TIR	Group I
		DTA_4_165274107_165274850	-2.23414	0.0330201	84.4711	104.352		15.7159	21.9766		DNA transposon, TIR	Group I
		DTA_4_181556955_181557589	-4.09253	0.00722962	63.3533	55.6545		5.23865	0		DNA transposon, TIR	Group I
		DTA_4_182747904_182748441	-4.4149	0.00952717	36.9561	48.6977		2.61932	0		DNA transposon, TIR	Group I
		DTA_4_188875549_188875982	-4.86802	0.0462998	10.5589	20.8704		0	0		DNA transposon, TIR	Group I
		DTA_4_194615753_194616425	-5.12573	0.0330669	10.5589	27.8272		0	0		DNA transposon, TIR	Group I
		DTA_4_204210222_204210939	-4.81649	0.0492936	15.8383	13.9136		0	0		DNA transposon, TIR	Group I
		DTA_4_206924162_206925161	-3.28693	0.0426614	52.7944	13.9136		2.61932	2.74707		DNA transposon, TIR	Group I
		DTA_4_233593080_233593494	-4.92483	0.0437423	26.3972	6.95681		0	0		DNA transposon, TIR	Group I
		DTA_4_239922274_239922848	-4.0335	0.0218478	31.6766	34.7841		0	2.74707		DNA transposon, TIR	Group I
		DTA_5_10174569_10175382	-4.34067	0.00380202	89.7505	55.6545		0	5.49414		DNA transposon, TIR	Group I
		DTA_5_11830907_11831296	-4.18771	0.0180909	52.7944	20.8704		2.61932	0		DNA transposon, TIR	Group I
		DTA_5_162993974_162994521	-5.4989	0.018948	21.1178	27.8272		0	0		DNA transposon, TIR	Group I
		DTA_5_163953967_163955038	-3.10372	0.0412281	15.8383	69.5681		5.23865	2.74707		DNA transposon, TIR	Group I
		DTA_5_171712127_171712815	-3.06772	0.0104842	95.0299	55.6545		7.85797	8.24121		DNA transposon, TIR	Group I
		DTA_5_171746763_171747451	-6.04518	0.00759387	31.6766	41.7409		0	0		DNA transposon, TIR	Group I
		DTA_5_176689617_176689952	-4.06316	0.0224882	47.515	20.8704		0	2.74707		DNA transposon, TIR	Group I
		DTA_5_205744841_205745654	-4.05603	0.0212542	31.6766	34.7841		2.61932	0		DNA transposon, TIR	Group I
		DTA_5_212348894_212349394	-5.33511	0.0247274	10.5589	34.7841		0	0		DNA transposon, TIR	Group I
		DTA_5_214142686_214143221	-5.04167	0.0368545	21.1178	13.9136		0	0		DNA transposon, TIR	Group I
		DTA_5_216614816_216615171	-4.30528	0.00389012	68.6327	69.5681		5.23865	0		DNA transposon, TIR	Group I
		DTA_5_29410481_29410903	-5.52797	0.0184622	36.9561	13.9136		0	0		DNA transposon, TIR	Group I
		DTA_5_38467861_38468125	-4.86802	0.0462998	10.5589	20.8704		0	0		DNA transposon, TIR	Group I
		DTA_5_41174215_41174690	-4.86802	0.0462998	10.5589	20.8704		0	0		DNA transposon, TIR	Group I
		DTA_5_63058694_63059051	-3.34717	0.00690989	95.0299	90.4386		13.0966	2.74707		DNA transposon, TIR	Group I
		DTA_5_7770924_7771299	-4.85861	0.0477164	5.27944	27.8272		0	0		DNA transposon, TIR	Group I
		DTA_5_83926014_83927884	-3.13308	0.00570287	79.1916	104.352		7.85797	10.9883		DNA transposon, TIR	Group I
		DTA_5_91402407_91402562	-5.10322	0.0337884	15.8383	20.8704		0	0		DNA transposon, TIR	Group I
		DTA_5_92000214_92000939	-5.33001	0.0245369	15.8383	27.8272		0	0		DNA transposon, TIR	Group I
		DTA_6_105636387_105637353	-5.33001	0.0245369	15.8383	27.8272		0	0		DNA transposon, TIR	Group I
[truncated: 66,328 more rows]
