# Supplementary material for: Widespread occurrence of microRNA-mediated target cleavage on membrane-bound polysomes
Source: Genome Biol. 2021 Jan 5;22:15. doi: 10.1186/s13059-020-02242-6 (PMC7784310; doi:10.1186/s13059-020-02242-6)
Supplement: Supplementary file 4 — Additional file 4: Table S3. Complete lists of differentially expressed transposable element-derived siRNAs between membrane-bound polysome and total polysome in maize and rice. [file 13059_2020_2242_MOESM4_ESM.xlsx]

## Sheet: 21-nt
Table S3. Complete lists of differentially expressed transposable element-derived siRNAs between membrane-bound polysome and total polysome in maize and rice.
Notes: TE-siRNA: transposable element-derived siRNA. Differentially expressed TE-siRNAs (DETs) are listed on separate sheets for each of the three size classes: "21-nt", "22-nt” and “24-nt”.
TP: total polysome; MBP: membrane-bound polysome. "TP-1, 2, 3" and "MBP-1, 2, 3" represent different biological repeats. The cutoff parameters for DETs are fold change >= 2 and P-value <= 0.05. Group III DET: MBP < TP; Group IV DET: MBP > TP.
TE-siRNA abundance is in RPMR (reads per million rRNA fragments).
LINE: long interspersed nuclear element; LTR: long terminal repeat; SINE: short interspersed nuclear element; TIR: terminal inverted repeat.
Species	Tissue	TE ID	Log2(fold change)	P-value	TE-siRNA abundance						Annotation	DET
					TP-1	TP-2	TP-3	MBP-1	MBP-2	MBP-3
Maize	Shoot	DHH00001B73v402319	-5.67663	0.0306045	0	57.6885		0	0		DNA transposon, helitron	Group III
		DHH00002B73v400243	-6.74715	0.000454237	52.3865	68.6768		0	0		DNA transposon, helitron	Group III
		DHH00002B73v401954	-4.94969	0.0383751	18.3353	16.4824		0	0		DNA transposon, helitron	Group III
		DHH00003B73v400404	-5.94473	0.00428641	41.9092	27.4707		0	0		DNA transposon, helitron	Group III
		DHH00003B73v400690	-5.00111	0.00672636	269.79	2.74707		8.16324	0		DNA transposon, helitron	Group III
		DHH00004B73v400435	-4.1763	0.0163593	0	656.55		19.0476	17.2378		DNA transposon, helitron	Group III
		DHH00004B73v401984	-5.86209	0.0228448	65.4831	0		0	0		DNA transposon, helitron	Group III
		DHH00004B73v402136	-2.914	0.00756178	102.154	142.848		21.7686	10.3427		DNA transposon, helitron	Group III
		DHH00005B73v401178	-2.24742	0.0202905	392.898	513.702		43.5373	148.245		DNA transposon, helitron	Group III
		DHH00007B73v400198	-6.91965	0.000269099	75.9604	60.4356		0	0		DNA transposon, helitron	Group III
		DTH_2_31713218_31713539	-4.96905	0.0414973	7.85797	27.4707		0	0		DNA transposon, TIR	Group III
		RLC00002B73v407436	-5.04543	0.0341027	26.1932	10.9883		0	0		Retrotransposon, LTR	Group III
		RLC00002B73v407894	-4.83663	0.0472036	15.7159	16.4824		0	0		Retrotransposon, LTR	Group III
		RLC00002B73v408913	-4.935	0.0435719	26.1932	8.24121		0	0		Retrotransposon, LTR	Group III
		RLC00002B73v414924	-4.34843	0.0320006	39.2898	21.9766		2.72108	0		Retrotransposon, LTR	Group III
		RLC00002B73v415047	-4.14502	0.0468174	36.6705	16.4824		2.72108	0		Retrotransposon, LTR	Group III
		RLC00004B73v410383	-3.56637	0.0304594	34.0512	38.459		2.72108	3.44755		Retrotransposon, LTR	Group III
		RLC00019B73v400067	-5.94473	0.00428641	41.9092	27.4707		0	0		Retrotransposon, LTR	Group III
		RLC00019B73v400088	-4.94483	0.039282	20.9546	13.7354		0	0		Retrotransposon, LTR	Group III
		RLC00023B73v400002	-2.60416	0.046415	73.3411	35.7119		10.8843	6.8951		Retrotransposon, LTR	Group III
		RLC00023B73v400219	-2.5169	0.029194	52.3865	162.077		13.6054	24.1329		Retrotransposon, LTR	Group III
		RLC00029B73v400060	-5.16067	0.0254238	18.3353	21.9766		0	0		Retrotransposon, LTR	Group III
		RLC00033B73v400120	-4.935	0.0435719	26.1932	8.24121		0	0		Retrotransposon, LTR	Group III
		RLC00045B73v400160	-5.03613	0.0403963	31.4319	5.49414		0	0		Retrotransposon, LTR	Group III
		RLC00403B73v400008	-4.34843	0.0320006	39.2898	21.9766		2.72108	0		Retrotransposon, LTR	Group III
		RLC18030B73v400001	-5.42779	0.00164852	2.61932	695.009		2.72108	13.7902		Retrotransposon, LTR	Group III
		RLG00001B73v400240	-4.28554	0.0355178	36.6705	21.9766		2.72108	0		Retrotransposon, LTR	Group III
		RLG00001B73v400808	-6.74715	0.000454237	52.3865	68.6768		0	0		Retrotransposon, LTR	Group III
		RLG00001B73v402565	-5.06983	0.00683027	52.3865	52.1944		0	3.44755		Retrotransposon, LTR	Group III
		RLG00001B73v405404	-5.86209	0.0228448	65.4831	0		0	0		Retrotransposon, LTR	Group III
		RLG00001B73v406006	-5.05903	0.0310669	18.3353	19.2295		0	0		Retrotransposon, LTR	Group III
		RLG00001B73v406338	-5.78771	0.00694463	18.3353	43.9531		0	0		Retrotransposon, LTR	Group III
		RLG00001B73v408396	-5.38842	0.0462115	47.1478	0		0	0		Retrotransposon, LTR	Group III
		RLG00001B73v410725	-4.94483	0.039282	20.9546	13.7354		0	0		Retrotransposon, LTR	Group III
		RLG00001B73v413168	-5.06983	0.00683027	52.3865	52.1944		0	3.44755		Retrotransposon, LTR	Group III
		RLG00001B73v413642	-8.72358	1.95492e-06	374.563	101.642		0	0		Retrotransposon, LTR	Group III
		RLG00001B73v414289	-5.84994	0.00608136	18.3353	46.7002		0	0		Retrotransposon, LTR	Group III
		RLG00001B73v415877	-5.03131	0.0474479	34.0512	2.74707		0	0		Retrotransposon, LTR	Group III
		RLG00003B73v412122	-3.74167	0.0294259	23.5739	63.1826		0	6.8951		Retrotransposon, LTR	Group III
		RLG00006B73v403581	-5.1435	0.00647086	68.1024	38.459		2.72108	0		Retrotransposon, LTR	Group III
		RLG00008B73v400543	-5.49459	0.0124591	28.8126	21.9766		0	0		Retrotransposon, LTR	Group III
		RLG00008B73v401711	-4.27089	0.0442755	52.3865	8.24121		0	3.44755		Retrotransposon, LTR	Group III
		RLG00008B73v402268	-5.80323	0.0250092	62.8638	0		0	0		Retrotransposon, LTR	Group III
		RLG00009B73v401018	-4.79454	0.0141788	23.5739	63.1826		0	3.44755		Retrotransposon, LTR	Group III
		RLG00009B73v401783	-5.67663	0.0306045	0	57.6885		0	0		Retrotransposon, LTR	Group III
		RLG00017B73v400065	-5.04081	0.0365473	28.8126	8.24121		0	0		Retrotransposon, LTR	Group III
		RLG00017B73v400174	-4.10323	0.00285851	89.057	65.9297		5.44216	3.44755		Retrotransposon, LTR	Group III
		RLG00077B73v400023	-5.03131	0.0474479	34.0512	2.74707		0	0		Retrotransposon, LTR	Group III
		RLG00529B73v400001	-6.90931	0.000361526	96.915	38.459		0	0		Retrotransposon, LTR	Group III
		RLG01263B73v400004	-5.04543	0.0341027	26.1932	10.9883		0	0		Retrotransposon, LTR	Group III
		RLG01627B73v400002	-5.86209	0.0228448	65.4831	0		0	0		Retrotransposon, LTR	Group III
		RLG07522B73v400001	-5.1435	0.00647086	68.1024	38.459		2.72108	0		Retrotransposon, LTR	Group III
		RLX00861B73v400004	-5.67663	0.0306045	0	57.6885		0	0		Retrotransposon, LTR	Group III
		RLX01692B73v400002	-5.38842	0.0462115	47.1478	0		0	0		Retrotransposon, LTR	Group III
		RLX04425B73v400002	-5.08162	0.0378658	5.23865	32.9649		0	0		Retrotransposon, LTR	Group III
		RLX07768B73v400001	-4.47778	0.02318	36.6705	32.9649		0	3.44755		Retrotransposon, LTR	Group III
		RLX07769B73v400001	-4.53644	0.0207202	34.0512	38.459		0	3.44755		Retrotransposon, LTR	Group III
		RLX17120B73v400001	-4.86588	0.0251891	89.057	2.74707		0	3.44755		Retrotransposon, LTR	Group III
		RLX17927B73v400001	-2.25574	0.0197413	398.137	513.702		43.5373	148.245		Retrotransposon, LTR	Group III
		RLX18062B73v400001	-2.27658	0.019855	398.137	513.702		40.8162	148.245		Retrotransposon, LTR	Group III
		RLX18069B73v400001	-4.97395	0.0449203	5.23865	30.2178		0	0		Retrotransposon, LTR	Group III
		RLX20184B73v400001	-4.97395	0.0449203	5.23865	30.2178		0	0		Retrotransposon, LTR	Group III
		RLX20850B73v400001	-4.34843	0.0320006	39.2898	21.9766		2.72108	0		Retrotransposon, LTR	Group III
		RLX21597B73v400001	-4.94483	0.039282	20.9546	13.7354		0	0		Retrotransposon, LTR	Group III
		RLX22524B73v400001	-21.113	1.02526e-05	0	678.527		0	0		Retrotransposon, LTR	Group III
		DHH00001B73v400436	5.02983	0.0414986	0	0		21.7686	10.3427		DNA transposon, helitron	Group IV
		DHH00001B73v400921	2.9604	0.0343531	2.61932	13.7354		27.2108	99.979		DNA transposon, helitron	Group IV
		DHH00001B73v401136	2.46554	0.0180493	18.3353	30.2178		92.5168	175.825		DNA transposon, helitron	Group IV
		DHH00001B73v401445	5.55557	0.0158612	2.61932	0		125.17	0		DNA transposon, helitron	Group IV
		DHH00001B73v403346	7.29955	9.90191e-05	0	0		76.1903	79.2937		DNA transposon, helitron	Group IV
		DHH00001B73v403935	9.24045	1.24009e-07	0	0		334.693	262.014		DNA transposon, helitron	Group IV
		DHH00001B73v405186	5.22504	0.0395578	0	0		2.72108	34.4755		DNA transposon, helitron	Group IV
		DHH00001B73v405808	3.58301	0.0229406	7.85797	0		43.5373	51.7133		DNA transposon, helitron	Group IV
		DHH00001B73v407019	3.22743	0.00882575	10.4773	5.49414		84.3535	65.5035		DNA transposon, helitron	Group IV
		DHH00001B73v407059	2.42772	0.0224739	23.5739	16.4824		81.6324	134.454		DNA transposon, helitron	Group IV
		DHH00001B73v409686	4.93301	0.0474515	0	0		16.3265	13.7902		DNA transposon, helitron	Group IV
		DHH00002B73v401191	3.40672	0.0485871	2.61932	2.74707		32.653	24.1329		DNA transposon, helitron	Group IV
		DHH00002B73v405524	1.90456	0.0298029	492.433	340.637		968.705	2151.27		DNA transposon, helitron	Group IV
		DHH00002B73v406479	5.79333	0.0269354	0	0		54.4216	0		DNA transposon, helitron	Group IV
		DHH00002B73v409661	5.42663	0.00412756	0	2.74707		70.7481	44.8182		DNA transposon, helitron	Group IV
		DHH00002B73v409923	5.02455	0.0430925	0	0		8.16324	24.1329		DNA transposon, helitron	Group IV
		DHH00003B73v400961	2.25582	0.00835292	183.353	184.054		617.685	1137.69		DNA transposon, helitron	Group IV
		DHH00003B73v401115	2.03524	0.0211264	770.081	488.979		1559.18	3602.69		DNA transposon, helitron	Group IV
		DHH00003B73v401476	5.21549	0.000129027	7.85797	0		157.823	137.902		DNA transposon, helitron	Group IV
		DHH00003B73v402199	2.59845	0.0224343	10.4773	27.4707		163.265	65.5035		DNA transposon, helitron	Group IV
		DHH00003B73v404489	2.35528	0.0473045	13.0966	10.9883		68.027	55.1608		DNA transposon, helitron	Group IV
		DHH00004B73v401304	4.69443	0.0203401	0	2.74707		21.7686	48.2657		DNA transposon, helitron	Group IV
		DHH00004B73v402590	5.1155	0.0339287	0	0		13.6054	20.6853		DNA transposon, helitron	Group IV
		DHH00004B73v402740	3.90173	0.00602903	5.23865	2.74707		54.4216	65.5035		DNA transposon, helitron	Group IV
		DHH00005B73v401141	5.14782	0.0337413	0	0		24.4897	10.3427		DNA transposon, helitron	Group IV
		DHH00005B73v401745	6.04919	0.00844752	0	2.74707		0	179.273		DNA transposon, helitron	Group IV
		DHH00005B73v401772	3.35308	0.0261889	5.23865	5.49414		95.2378	13.7902		DNA transposon, helitron	Group IV
		DHH00005B73v401947	2.92102	0.0187086	36.6705	2.74707		103.401	196.51		DNA transposon, helitron	Group IV
		DHH00005B73v403316	5.22504	0.0395578	0	0		2.72108	34.4755		DNA transposon, helitron	Group IV
		DHH00007B73v401325	4.44419	0.0306214	2.61932	0		27.2108	31.028		DNA transposon, helitron	Group IV
		DHH00008B73v400434	4.81473	0.00417112	5.23865	2.74707		5.44216	220.643		DNA transposon, helitron	Group IV
		DHH00009B73v401047	5.30659	0.0229901	0	0		21.7686	17.2378		DNA transposon, helitron	Group IV
		DHH00010B73v400509	5.14309	0.0333191	0	0		10.8843	24.1329		DNA transposon, helitron	Group IV
		DHH00015B73v400239	6.17069	0.0146011	0	0		70.7481	0		DNA transposon, helitron	Group IV
		DHH00022B73v400025	2.28361	0.0136132	86.4377	93.4004		623.128	251.671		DNA transposon, helitron	Group IV
		DHH00024B73v400023	5.51986	0.0191915	0	0		38.0951	6.8951		DNA transposon, helitron	Group IV
		DHH00024B73v400097	2.71177	0.00670131	128.347	129.112		1382.31	303.384		DNA transposon, helitron	Group IV
		DHH00029B73v400018	4.34526	0.0361347	0	2.74707		27.2108	27.5804		DNA transposon, helitron	Group IV
		DHH00033B73v400022	5.51497	0.0166271	0	0		10.8843	34.4755		DNA transposon, helitron	Group IV
		DHH00153B73v400003	6.64546	0.00340133	0	0		2.72108	96.5314		DNA transposon, helitron	Group IV
		DHH00164B73v400001	2.96613	0.000636412	52.3865	63.1826		427.21	475.762		DNA transposon, helitron	Group IV
		DHH00164B73v400002	2.94584	0.00153281	34.0512	38.459		217.686	341.308		DNA transposon, helitron	Group IV
		DHH00216B73v400003	7.60211	3.61909e-05	0	2.74707		78.9113	444.734		DNA transposon, helitron	Group IV
		DHH00426B73v400002	3.47489	0.0428244	2.61932	2.74707		35.3741	24.1329		DNA transposon, helitron	Group IV
		DHH00550B73v400002	1.9104	0.0458095	75.9604	43.9531		155.102	296.489		DNA transposon, helitron	Group IV
		DHH01838B73v400001	5.4496	0.0168458	0	0		19.0476	24.1329		DNA transposon, helitron	Group IV
		DHH01994B73v400001	3.61317	0.0138138	10.4773	0		57.1427	72.3986		DNA transposon, helitron	Group IV
		DTH_10_129239702_129239829	5.35449	0.020869	0	0		16.3265	24.1329		DNA transposon, TIR	Group IV
		DTH_5_173936102_173936280	6.02603	0.00505579	0	0		16.3265	48.2657		DNA transposon, TIR	Group IV
		DTH_8_150214461_150214692	5.19763	0.0352067	0	0		5.44216	31.028		DNA transposon, TIR	Group IV
		DTM_5_23457379_23458893	2.88312	0.0135949	20.9546	5.49414		106.122	89.6363		DNA transposon, TIR	Group IV
		RLC00002B73v402863	5.55958	0.0386513	0	0		46.2584	0		Retrotransposon, LTR	Group IV
		RLC00002B73v403949	5.93041	0.021641	0	0		59.8638	0		Retrotransposon, LTR	Group IV
		RLC00002B73v404263	5.49621	0.0441283	0	0		0	44.8182		Retrotransposon, LTR	Group IV
		RLC00002B73v409448	3.56967	0.0250598	2.61932	5.49414		81.6324	13.7902		Retrotransposon, LTR	Group IV
		RLC00002B73v410894	5.84849	0.000215268	5.23865	0		51.7005	255.119		Retrotransposon, LTR	Group IV
		RLC00002B73v412707	6.04541	0.0190532	0	0		0	65.5035		Retrotransposon, LTR	Group IV
		RLC00002B73v412761	2.11393	0.0284388	146.682	49.4473		315.645	534.37		Retrotransposon, LTR	Group IV
		RLC00002B73v414004	5.38169	0.0205454	0	0		27.2108	13.7902		Retrotransposon, LTR	Group IV
		RLC00002B73v414192	5.22504	0.0395578	0	0		2.72108	34.4755		Retrotransposon, LTR	Group IV
		RLC00002B73v414855	2.04845	0.0334533	154.54	52.1944		318.366	537.818		Retrotransposon, LTR	Group IV
		RLC00004B73v407861	5.12311	0.00781191	0	2.74707		48.9795	44.8182		Retrotransposon, LTR	Group IV
		RLC00019B73v400050	5.14309	0.0333191	0	0		10.8843	24.1329		Retrotransposon, LTR	Group IV
		RLC00019B73v400051	5.42986	0.0225713	0	0		35.3741	6.8951		Retrotransposon, LTR	Group IV
		RLC00019B73v400097	5.02455	0.0430925	0	0		8.16324	24.1329		Retrotransposon, LTR	Group IV
		RLC00019B73v400118	5.8635	0.0240949	0	0		57.1427	0		Retrotransposon, LTR	Group IV
		RLC00019B73v400152	5.3464	0.0225041	0	2.74707		0	110.322		Retrotransposon, LTR	Group IV
		RLC00019B73v400183	5.49658	0.0155673	0	0		27.2108	17.2378		Retrotransposon, LTR	Group IV
		RLC00019B73v400229	5.9661	0.00533088	0	0		40.8162	20.6853		Retrotransposon, LTR	Group IV
		RLC00023B73v400388	4.46555	0.0364484	5.23865	0		0	117.217		Retrotransposon, LTR	Group IV
		RLC00045B73v400173	2.53906	0.0485707	5.23865	19.2295		35.3741	106.874		Retrotransposon, LTR	Group IV
		RLC00067B73v400014	5.2779	0.0260441	0	0		10.8843	27.5804		Retrotransposon, LTR	Group IV
		RLC00158B73v400024	3.78307	0.0395147	2.61932	2.74707		5.44216	68.951		Retrotransposon, LTR	Group IV
		RLC01368B73v400004	5.84849	0.000215268	5.23865	0		51.7005	255.119		Retrotransposon, LTR	Group IV
		RLC17591B73v400001	2.37225	0.0279963	15.7159	19.2295		97.9589	82.7412		Retrotransposon, LTR	Group IV
		RLC22195B73v400001	3.0749	0.0139787	10.4773	5.49414		76.1903	58.6084		Retrotransposon, LTR	Group IV
		RLC24982B73v400001	3.1933	0.0372158	2.61932	5.49414		32.653	41.3706		Retrotransposon, LTR	Group IV
		RLG00001B73v400337	4.2463	0.0439369	2.61932	0		29.9319	20.6853		Retrotransposon, LTR	Group IV
		RLG00001B73v401883	4.08235	0.0472567	7.85797	0		0	134.454		Retrotransposon, LTR	Group IV
		RLG00001B73v404047	5.37798	0.0205365	0	0		13.6054	27.5804		Retrotransposon, LTR	Group IV
		RLG00001B73v404067	5.2779	0.0260441	0	0		10.8843	27.5804		Retrotransposon, LTR	Group IV
		RLG00001B73v404633	7.38	8.03464e-05	0	0		68.027	96.5314		Retrotransposon, LTR	Group IV
		RLG00001B73v404939	5.99435	0.0195106	0	0		62.5849	0		Retrotransposon, LTR	Group IV
		RLG00001B73v407061	3.1551	0.0254276	2.61932	10.9883		92.5168	27.5804		Retrotransposon, LTR	Group IV
		RLG00001B73v409873	3.35172	0.00642148	7.85797	8.24121		54.4216	110.322		Retrotransposon, LTR	Group IV
		RLG00001B73v411391	5.30659	0.0229901	0	0		21.7686	17.2378		Retrotransposon, LTR	Group IV
		RLG00001B73v413296	5.93277	0.0011917	0	2.74707		68.027	96.5314		Retrotransposon, LTR	Group IV
		RLG00001B73v413956	5.02983	0.0414986	0	0		21.7686	10.3427		Retrotransposon, LTR	Group IV
		RLG00001B73v415338	5.25682	0.027747	0	0		27.2108	10.3427		Retrotransposon, LTR	Group IV
		RLG00001B73v416052	2.43759	0.0062901	62.8638	134.607		527.89	541.265		Retrotransposon, LTR	Group IV
		RLG00003B73v408746	3.58122	0.0216709	7.85797	2.74707		10.8843	117.217		Retrotransposon, LTR	Group IV
		RLG00003B73v409872	5.14782	0.0337413	0	0		24.4897	10.3427		Retrotransposon, LTR	Group IV
		RLG00003B73v411111	3.56967	0.0250598	2.61932	5.49414		81.6324	13.7902		Retrotransposon, LTR	Group IV
		RLG00003B73v411804	3.83196	0.0302296	0	5.49414		19.0476	58.6084		Retrotransposon, LTR	Group IV
		RLG00003B73v412459	5.49621	0.0441283	0	0		0	44.8182		Retrotransposon, LTR	Group IV
		RLG00003B73v412794	2.41853	0.0063946	65.4831	134.607		527.89	541.265		Retrotransposon, LTR	Group IV
		RLG00006B73v400596	3.37263	0.0249362	7.85797	2.74707		92.5168	17.2378		Retrotransposon, LTR	Group IV
		RLG00006B73v404015	2.36181	0.046032	34.0512	27.4707		277.55	37.9231		Retrotransposon, LTR	Group IV
		RLG00007B73v402213	4.08235	0.0472567	7.85797	0		0	134.454		Retrotransposon, LTR	Group IV
		RLG00007B73v402323	5.93041	0.021641	0	0		59.8638	0		Retrotransposon, LTR	Group IV
		RLG00007B73v403007	4.86921	0.0283066	2.61932	0		2.72108	75.8461		Retrotransposon, LTR	Group IV
		RLG00007B73v403146	5.38169	0.0205454	0	0		27.2108	13.7902		Retrotransposon, LTR	Group IV
		RLG00007B73v403270	3.55352	0.00751676	5.23865	5.49414		57.1427	68.951		Retrotransposon, LTR	Group IV
		RLG00008B73v401346	5.62278	0.0113359	0	0		24.4897	24.1329		Retrotransposon, LTR	Group IV
		RLG00008B73v401394	5.02983	0.0414986	0	0		21.7686	10.3427		Retrotransposon, LTR	Group IV
		RLG00008B73v401466	6.19024	0.0150902	0	0		0	72.3986		Retrotransposon, LTR	Group IV
		RLG00008B73v402492	5.25682	0.027747	0	0		27.2108	10.3427		Retrotransposon, LTR	Group IV
		RLG00008B73v402742	4.46773	0.0295439	0	2.74707		35.3741	24.1329		Retrotransposon, LTR	Group IV
		RLG00011B73v401234	6.11964	0.0169153	0	0		0	68.951		Retrotransposon, LTR	Group IV
		RLG00012B73v400906	5.42986	0.0225713	0	0		35.3741	6.8951		Retrotransposon, LTR	Group IV
		RLG00012B73v400979	3.56973	0.0345974	2.61932	2.74707		32.653	31.028		Retrotransposon, LTR	Group IV
		RLG00018B73v400515	5.8635	0.0240949	0	0		57.1427	0		Retrotransposon, LTR	Group IV
		RLG00027B73v400129	3.31618	0.00721615	10.4773	5.49414		59.8638	99.979		Retrotransposon, LTR	Group IV
		RLG00027B73v400182	3.14448	0.00825013	10.4773	8.24121		62.5849	103.427		Retrotransposon, LTR	Group IV
		RLG00039B73v400188	6.19024	0.0150902	0	0		0	72.3986		Retrotransposon, LTR	Group IV
		RLG00087B73v400045	4.30656	0.0397936	0	2.74707		19.0476	34.4755		Retrotransposon, LTR	Group IV
		RLG00103B73v400037	4.16592	0.0499527	2.61932	0		27.2108	20.6853		Retrotransposon, LTR	Group IV
		RLG00106B73v400025	2.10989	0.0349878	26.1932	35.7119		163.265	103.427		Retrotransposon, LTR	Group IV
		RLG00120B73v400033	2.43759	0.0062901	62.8638	134.607		527.89	541.265		Retrotransposon, LTR	Group IV
		RLG00136B73v400027	5.68125	0.0188503	0	0		2.72108	48.2657		Retrotransposon, LTR	Group IV
		RLG00239B73v400008	3.37263	0.0249362	7.85797	2.74707		92.5168	17.2378		Retrotransposon, LTR	Group IV
		RLG00569B73v400006	3.40492	0.005363	7.85797	8.24121		57.1427	113.769		Retrotransposon, LTR	Group IV
		RLG00768B73v400004	1.85198	0.0425807	99.5343	68.6768		214.965	393.021		Retrotransposon, LTR	Group IV
		RLG00878B73v400005	5.35323	0.032322	0	0		2.72108	37.9231		Retrotransposon, LTR	Group IV
		RLG02035B73v400002	6.49918	0.000424708	0	2.74707		54.4216	189.615		Retrotransposon, LTR	Group IV
		RLG04546B73v400002	5.70331	0.0324476	0	0		0	51.7133		Retrotransposon, LTR	Group IV
		RLG05673B73v400001	5.42442	0.0213862	0	0		8.16324	34.4755		Retrotransposon, LTR	Group IV
		RLG06930B73v400001	5.22504	0.0395578	0	0		2.72108	34.4755		Retrotransposon, LTR	Group IV
		RLG09660B73v400001	5.14782	0.0337413	0	0		24.4897	10.3427		Retrotransposon, LTR	Group IV
		RLG13904B73v400001	4.46258	0.0381892	0	2.74707		8.16324	51.7133		Retrotransposon, LTR	Group IV
		RLG17965B73v400001	2.86966	0.0141062	36.6705	5.49414		106.122	203.405		Retrotransposon, LTR	Group IV
		RLG23928B73v400001	5.51986	0.0191915	0	0		38.0951	6.8951		Retrotransposon, LTR	Group IV
		RLG24092B73v400001	5.3464	0.0225041	0	2.74707		0	110.322		Retrotransposon, LTR	Group IV
		RLX00065B73v400038	6.92553	0.000828305	0	0		13.6054	106.874		Retrotransposon, LTR	Group IV
		RLX00171B73v400012	3.11334	0.0166784	5.23865	8.24121		54.4216	62.0559		Retrotransposon, LTR	Group IV
		RLX00171B73v400016	2.6788	0.04365	10.4773	8.24121		95.2378	24.1329		Retrotransposon, LTR	Group IV
		RLX01197B73v400004	5.99435	0.0195106	0	0		62.5849	0		Retrotransposon, LTR	Group IV
		RLX02407B73v400002	4.18534	0.0479897	2.61932	0		24.4897	24.1329		Retrotransposon, LTR	Group IV
		RLX03621B73v400001	4.57027	0.0293936	5.23865	0		125.17	0		Retrotransposon, LTR	Group IV
		RLX04591B73v400002	5.12311	0.00781191	0	2.74707		48.9795	44.8182		Retrotransposon, LTR	Group IV
		RLX05040B73v400001	6.42369	0.00953773	0	0		84.3535	0		Retrotransposon, LTR	Group IV
		RLX05725B73v400001	5.05902	0.0378512	0	0		19.0476	13.7902		Retrotransposon, LTR	Group IV
		RLX05809B73v400001	2.75795	0.00211065	47.1478	96.1475		465.305	503.342		Retrotransposon, LTR	Group IV
		RLX07960B73v400001	5.93041	0.021641	0	0		59.8638	0		Retrotransposon, LTR	Group IV
		RLX11269B73v400001	6.71659	0.00576983	0	0		103.401	0		Retrotransposon, LTR	Group IV
		RLX11304B73v400001	5.03392	0.0325471	2.61932	0		87.0746	0		Retrotransposon, LTR	Group IV
		RLX12357B73v400001	2.14716	0.0270309	199.069	87.9063		334.693	937.734		Retrotransposon, LTR	Group IV
		RLX13556B73v400001	2.10623	0.0339328	36.6705	38.459		103.401	220.643		Retrotransposon, LTR	Group IV
		RLX14196B73v400001	5.9328	0.00536194	0	0		32.653	27.5804		Retrotransposon, LTR	Group IV
		RLX14509B73v400001	6.55657	0.00759988	0	0		92.5168	0		Retrotransposon, LTR	Group IV
		RLX15796B73v400001	6.05941	0.00512928	0	0		51.7005	13.7902		Retrotransposon, LTR	Group IV
		RLX18102B73v400001	6.90445	0.00187357	0	0		114.285	3.44755		Retrotransposon, LTR	Group IV
		RLX18374B73v400001	4.42514	0.0342498	2.61932	0		16.3265	41.3706		Retrotransposon, LTR	Group IV
		RLX18547B73v400001	2.56339	0.0229523	18.3353	13.7354		130.612	58.6084		Retrotransposon, LTR	Group IV
		RLX18893B73v400001	4.25462	0.049079	0	2.74707		40.8162	10.3427		Retrotransposon, LTR	Group IV
		RLX19017B73v400001	5.32993	9.86884e-06	7.85797	2.74707		253.061	175.825		Retrotransposon, LTR	Group IV
		RLX19977B73v400001	4.95231	0.0168283	5.23865	0		163.265	0		Retrotransposon, LTR	Group IV
		RLX20384B73v400001	3.43314	0.000110867	47.1478	49.4473		639.454	403.363		Retrotransposon, LTR	Group IV
		RLX21917B73v400001	5.20385	0.0394104	0	0		32.653	3.44755		Retrotransposon, LTR	Group IV
		RLX22976B73v400001	4.95231	0.0168283	5.23865	0		163.265	0		Retrotransposon, LTR	Group IV
		RLX23068B73v400001	3.04468	0.0140369	7.85797	8.24121		57.1427	75.8461		Retrotransposon, LTR	Group IV
		RLX23796B73v400001	2.41704	0.0119234	36.6705	30.2178		212.244	144.797		Retrotransposon, LTR	Group IV
		RLX24922B73v400001	4.2463	0.0439369	2.61932	0		29.9319	20.6853		Retrotransposon, LTR	Group IV
	Ear	DHH00001B73v401124	-1.55649	0.0455356	346.452	986.813	338.6	260.044	122.339	67.7874	DNA transposon, helitron	Group III
		DHH00001B73v401199	-2.04702	0.0320405	346.452	448.551	169.3	0	122.339	0	DNA transposon, helitron	Group III
		DHH00001B73v401254	-2.79246	0.00816168	207.871	179.42	282.167	0	0	0	DNA transposon, helitron	Group III
		DHH00001B73v401805	-2.37446	0.0105025	69.2905	448.551	1297.97	0	61.1696	135.575	DNA transposon, helitron	Group III
		DHH00001B73v402200	-2.34189	0.00824264	346.452	1076.52	225.734	0	122.339	67.7874	DNA transposon, helitron	Group III
		DHH00001B73v402647	-2.25443	0.00142278	970.067	1255.94	507.901	130.022	244.678	67.7874	DNA transposon, helitron	Group III
		DHH00001B73v403056	-1.2542	0.00746352	3325.94	2063.34	1580.14	1235.21	672.865	881.236	DNA transposon, helitron	Group III
		DHH00001B73v403729	-2.578	3.36415e-15	12403	10047.5	8239.28	1560.27	1529.24	1830.26	DNA transposon, helitron	Group III
		DHH00001B73v405548	-1.94993	0.0429078	277.162	448.551	169.3	0	122.339	0	DNA transposon, helitron	Group III
		DHH00001B73v406652	-2.07758	0.0269603	207.871	538.261	225.734	65.0111	61.1696	0	DNA transposon, helitron	Group III
		DHH00001B73v406940	-1.04672	0.0119231	3048.78	2960.44	1975.17	845.144	1590.41	1287.96	DNA transposon, helitron	Group III
		DHH00001B73v407345	-1.41393	0.0424609	485.033	1345.65	395.034	260.044	244.678	203.362	DNA transposon, helitron	Group III
		DHH00001B73v408713	-1.83198	0.0221499	415.743	627.972	451.467	130.022	183.509	0	DNA transposon, helitron	Group III
		DHH00001B73v408985	-2.42126	0.00342212	1177.94	179.42	677.201	130.022	61.1696	67.7874	DNA transposon, helitron	Group III
		DHH00001B73v409173	-1.17818	3.54976e-06	361211	342065	245937	157327	122767	134422	DNA transposon, helitron	Group III
		DHH00001B73v409609	-1.14192	0.0101702	1870.84	2242.76	1693	1170.2	672.865	677.874	DNA transposon, helitron	Group III
		DHH00001B73v410069	-1.51966	0.00845421	1177.94	1435.36	677.201	325.055	367.017	338.937	DNA transposon, helitron	Group III
		DHH00001B73v410500	-1.68081	0.0349446	415.743	448.551	451.467	195.033	61.1696	67.7874	DNA transposon, helitron	Group III
		DHH00002B73v400013	-1.76564	0.0145926	623.614	807.392	451.467	65.0111	183.509	203.362	DNA transposon, helitron	Group III
		DHH00002B73v400086	-1.67117	0.035188	415.743	358.841	507.901	130.022	122.339	67.7874	DNA transposon, helitron	Group III
		DHH00002B73v400375	-2.39774	0.0154002	207.871	448.551	225.734	0	0	67.7874	DNA transposon, helitron	Group III
		DHH00002B73v400377	-1.04915	0.023469	12957.3	21979	10891.6	7086.2	11071.7	3118.22	DNA transposon, helitron	Group III
		DHH00002B73v400513	-2.20874	0.0394896	69.2905	179.42	169.3	0	0	0	DNA transposon, helitron	Group III
		DHH00002B73v400750	-3.04215	0.00371692	554.324	358.841	56.4334	0	0	0	DNA transposon, helitron	Group III
		DHH00002B73v401239	-2.89191	0.0022807	346.452	448.551	451.467	0	0	67.7874	DNA transposon, helitron	Group III
		DHH00002B73v401570	-2.73694	0.00972537	207.871	358.841	112.867	0	0	0	DNA transposon, helitron	Group III
		DHH00002B73v401790	-1.77578	0.0250454	415.743	627.972	395.034	195.033	61.1696	67.7874	DNA transposon, helitron	Group III
		DHH00002B73v401815	-2.30993	0.0205905	277.162	358.841	169.3	0	61.1696	0	DNA transposon, helitron	Group III
		DHH00002B73v401895	-1.54837	0.0305522	692.905	448.551	620.767	65.0111	183.509	271.15	DNA transposon, helitron	Group III
		DHH00002B73v401954	-1.54522	0.0267606	554.324	1076.52	564.334	195.033	367.017	67.7874	DNA transposon, helitron	Group III
		DHH00002B73v401963	-2.10633	0.0495611	346.452	0	112.867	0	0	0	DNA transposon, helitron	Group III
		DHH00002B73v402088	-2.24826	0.0360358	69.2905	269.131	112.867	0	0	0	DNA transposon, helitron	Group III
		DHH00002B73v402402	-2.18372	0.0418409	346.452	179.42	0	0	0	0	DNA transposon, helitron	Group III
		DHH00002B73v402412	-1.61675	0.00547172	1039.36	986.813	1015.8	195.033	428.187	271.15	DNA transposon, helitron	Group III
		DHH00002B73v402522	-2.1701	0.0364018	69.2905	807.392	56.4334	0	0	67.7874	DNA transposon, helitron	Group III
		DHH00002B73v402530	-2.06617	0.00852903	900.776	627.972	282.167	130.022	122.339	67.7874	DNA transposon, helitron	Group III
		DHH00002B73v402957	-1.35064	0.0255618	1039.36	807.392	677.201	390.066	305.848	203.362	DNA transposon, helitron	Group III
		DHH00002B73v403222	-2.25582	0.0294678	0	717.682	282.167	65.0111	0	0	DNA transposon, helitron	Group III
		DHH00002B73v403374	-2.06387	8.09872e-10	8384.15	11662.3	7223.48	2470.42	1957.43	1830.26	DNA transposon, helitron	Group III
		DHH00002B73v403671	-1.54264	0.0496239	277.162	897.102	677.201	0	305.848	203.362	DNA transposon, helitron	Group III
		DHH00002B73v403706	-1.48431	0.0141555	1455.1	986.813	733.634	195.033	550.526	271.15	DNA transposon, helitron	Group III
		DHH00002B73v403734	-2.4123	0.0240348	138.581	179.42	169.3	0	0	0	DNA transposon, helitron	Group III
		DHH00002B73v403749	-2.19463	0.0301435	207.871	448.551	112.867	0	61.1696	0	DNA transposon, helitron	Group III
		DHH00002B73v403756	-2.77595	0.00886881	138.581	627.972	56.4334	0	0	0	DNA transposon, helitron	Group III
		DHH00002B73v404000	-1.84334	0.0351299	623.614	538.261	169.3	0	183.509	67.7874	DNA transposon, helitron	Group III
		DHH00002B73v404004	-1.07506	0.0252265	6097.56	7804.79	7279.91	3770.64	4832.4	1016.81	DNA transposon, helitron	Group III
		DHH00002B73v404014	-1.7363	0.0401711	346.452	627.972	225.734	65.0111	61.1696	135.575	DNA transposon, helitron	Group III
		DHH00002B73v404511	-1.7007	0.0146263	692.905	1435.36	395.034	260.044	244.678	135.575	DNA transposon, helitron	Group III
		DHH00002B73v404818	-2.61767	0.0139607	415.743	179.42	56.4334	0	0	0	DNA transposon, helitron	Group III
		DHH00002B73v404969	-2.29554	0.0221594	346.452	358.841	112.867	0	61.1696	0	DNA transposon, helitron	Group III
		DHH00002B73v405430	-1.46421	0.0334044	762.195	986.813	338.6	260.044	183.509	203.362	DNA transposon, helitron	Group III
		DHH00002B73v406144	-1.43357	0.0182988	900.776	807.392	959.368	455.077	305.848	135.575	DNA transposon, helitron	Group III
		DHH00002B73v406296	-2.38734	0.0257135	277.162	179.42	56.4334	0	0	0	DNA transposon, helitron	Group III
		DHH00002B73v406454	-1.27379	0.00187415	5751.11	3498.7	3103.84	1300.22	1406.9	2236.98	DNA transposon, helitron	Group III
		DHH00002B73v406684	-1.02229	0.0456174	1177.94	1525.07	902.935	455.077	672.865	542.299	DNA transposon, helitron	Group III
		DHH00002B73v406724	-1.8455	0.0389606	485.033	269.131	282.167	130.022	0	67.7874	DNA transposon, helitron	Group III
		DHH00002B73v406830	-2.16605	0.019106	346.452	448.551	225.734	0	61.1696	67.7874	DNA transposon, helitron	Group III
		DHH00002B73v406874	-1.55725	0.0355432	692.905	1166.23	225.734	195.033	244.678	135.575	DNA transposon, helitron	Group III
		DHH00002B73v406883	-1.21859	0.0384295	970.067	897.102	733.634	195.033	428.187	406.725	DNA transposon, helitron	Group III
		DHH00002B73v407041	-2.43817	0.0140333	485.033	179.42	225.734	0	61.1696	0	DNA transposon, helitron	Group III
		DHH00002B73v407085	-1.95697	0.0402732	415.743	358.841	112.867	65.0111	61.1696	0	DNA transposon, helitron	Group III
		DHH00002B73v407138	-2.11511	0.0487148	69.2905	89.7102	225.734	0	0	0	DNA transposon, helitron	Group III
		DHH00002B73v407230	-2.24801	0.00587193	554.324	807.392	395.034	0	183.509	67.7874	DNA transposon, helitron	Group III
		DHH00002B73v407461	-1.33639	0.023128	970.067	1166.23	1185.1	260.044	734.035	203.362	DNA transposon, helitron	Group III
		DHH00002B73v407978	-1.18557	0.0200736	1940.13	1525.07	902.935	715.122	550.526	542.299	DNA transposon, helitron	Group III
		DHH00002B73v408743	-2.3226	0.0148913	692.905	538.261	56.4334	65.0111	61.1696	0	DNA transposon, helitron	Group III
		DHH00002B73v408927	-1.50485	0.0493119	346.452	538.261	451.467	130.022	122.339	135.575	DNA transposon, helitron	Group III
		DHH00002B73v408999	-1.32425	3.60719e-05	54462.3	82712.8	39842	22818.9	25018.4	21285.2	DNA transposon, helitron	Group III
		DHH00002B73v409600	-2.23672	0.0370676	69.2905	358.841	56.4334	0	0	0	DNA transposon, helitron	Group III
		DHH00002B73v409678	-2.25904	0.0350918	138.581	179.42	112.867	0	0	0	DNA transposon, helitron	Group III
		DHH00002B73v409743	-2.07997	4.96535e-11	12472.3	18121.5	11681.7	3575.61	3486.67	2575.92	DNA transposon, helitron	Group III
		DHH00002B73v409815	-1.34294	0.0483588	485.033	807.392	564.334	195.033	305.848	135.575	DNA transposon, helitron	Group III
		DHH00002B73v410586	-1.96712	0.00355399	900.776	1345.65	790.068	455.077	122.339	67.7874	DNA transposon, helitron	Group III
		DHH00003B73v400187	-1.8008	0.0243954	415.743	807.392	282.167	130.022	61.1696	135.575	DNA transposon, helitron	Group III
		DHH00003B73v401713	-3.43915	0.000379283	2009.42	448.551	112.867	65.0111	0	0	DNA transposon, helitron	Group III
		DHH00003B73v403155	-2.31582	0.0207359	138.581	269.131	395.034	0	61.1696	0	DNA transposon, helitron	Group III
		DHH00003B73v403560	-2.23672	0.0370676	69.2905	358.841	56.4334	0	0	0	DNA transposon, helitron	Group III
		DHH00003B73v403910	-1.15273	0.0498033	623.614	1076.52	790.068	325.055	367.017	338.937	DNA transposon, helitron	Group III
		DHH00003B73v404462	-1.80085	0.00756099	623.614	897.102	846.501	65.0111	305.848	203.362	DNA transposon, helitron	Group III
		DHH00003B73v404683	-1.48096	0.0339072	623.614	897.102	395.034	260.044	122.339	203.362	DNA transposon, helitron	Group III
		DHH00003B73v404722	-2.20115	0.0401833	207.871	89.7102	112.867	0	0	0	DNA transposon, helitron	Group III
		DHH00004B73v400241	-2.2948	0.0216287	207.871	448.551	169.3	0	0	67.7874	DNA transposon, helitron	Group III
		DHH00004B73v401126	-2.20115	0.0401833	207.871	89.7102	112.867	0	0	0	DNA transposon, helitron	Group III
		DHH00004B73v402136	-1.02437	0.00910409	3395.23	3139.86	2708.8	1105.19	2079.77	1220.17	DNA transposon, helitron	Group III
		DHH00004B73v403364	-1.19048	0.00825227	3048.78	3229.57	2426.64	585.099	1835.09	1220.17	DNA transposon, helitron	Group III
		DHH00004B73v403709	-2.67984	0.0115553	346.452	179.42	112.867	0	0	0	DNA transposon, helitron	Group III
		DHH00005B73v400144	-1.44974	0.0487942	692.905	448.551	507.901	325.055	122.339	67.7874	DNA transposon, helitron	Group III
		DHH00005B73v400570	-2.50511	0.010878	207.871	269.131	451.467	65.0111	0	0	DNA transposon, helitron	Group III
		DHH00005B73v400604	-2.35916	0.00581031	415.743	807.392	338.6	65.0111	122.339	0	DNA transposon, helitron	Group III
		DHH00005B73v401032	-1.72401	0.0369017	415.743	717.682	282.167	130.022	183.509	0	DNA transposon, helitron	Group III
		DHH00005B73v401061	-2.54967	0.0167783	69.2905	358.841	169.3	0	0	0	DNA transposon, helitron	Group III
		DHH00005B73v401178	-1.53737	0.0356187	554.324	627.972	395.034	130.022	122.339	203.362	DNA transposon, helitron	Group III
		DHH00005B73v401561	-1.86265	0.023417	346.452	538.261	395.034	65.0111	61.1696	135.575	DNA transposon, helitron	Group III
		DHH00005B73v401602	-1.8037	0.0468054	485.033	358.841	169.3	65.0111	122.339	0	DNA transposon, helitron	Group III
		DHH00005B73v401704	-1.62877	0.0270444	485.033	717.682	507.901	130.022	61.1696	271.15	DNA transposon, helitron	Group III
		DHH00005B73v402311	-2.72182	0.0102431	138.581	448.551	112.867	0	0	0	DNA transposon, helitron	Group III
		DHH00005B73v402769	-2.00365	7.73286e-08	4711.75	5920.88	3781.04	975.166	1284.56	1152.39	DNA transposon, helitron	Group III
		DHH00006B73v401195	-1.98131	0.0240375	415.743	448.551	282.167	130.022	61.1696	0	DNA transposon, helitron	Group III
		DHH00007B73v400549	-1.40827	0.0208481	762.195	986.813	733.634	325.055	183.509	338.937	DNA transposon, helitron	Group III
		DHH00007B73v401232	-2.74489	0.0095046	138.581	179.42	338.6	0	0	0	DNA transposon, helitron	Group III
		DHH00008B73v400614	-1.12926	0.0425306	1316.52	2242.76	846.501	325.055	856.374	677.874	DNA transposon, helitron	Group III
		DHH00008B73v400805	-1.06654	0.0103017	5266.08	9329.86	4401.81	2340.4	4159.53	2236.98	DNA transposon, helitron	Group III
		DHH00008B73v401125	-2.08147	0.0368841	554.324	627.972	0	0	61.1696	67.7874	DNA transposon, helitron	Group III
		DHH00009B73v400033	-1.41784	0.00626429	2702.33	3319.28	2200.9	325.055	1651.58	881.236	DNA transposon, helitron	Group III
		DHH00009B73v400397	-1.2067	0.0356327	900.776	1435.36	733.634	390.066	550.526	271.15	DNA transposon, helitron	Group III
		DHH00009B73v400602	-1.12017	0.0351846	1039.36	1345.65	902.935	585.099	489.356	338.937	DNA transposon, helitron	Group III
		DHH00009B73v400978	-1.56135	0.00426567	1108.65	1435.36	2539.5	325.055	795.204	474.512	DNA transposon, helitron	Group III
		DHH00009B73v401043	-2.18372	0.0418409	346.452	179.42	0	0	0	0	DNA transposon, helitron	Group III
		DHH00010B73v400180	-2.26383	0.0347441	138.581	269.131	56.4334	0	0	0	DNA transposon, helitron	Group III
		DHH00011B73v400060	-2.10307	0.0499367	207.871	0	225.734	0	0	0	DNA transposon, helitron	Group III
		DHH00011B73v400391	-2.20115	0.0401833	207.871	89.7102	112.867	0	0	0	DNA transposon, helitron	Group III
		DHH00011B73v400461	-1.31547	0.0465684	692.905	717.682	733.634	65.0111	367.017	338.937	DNA transposon, helitron	Group III
		DHH00012B73v400298	-1.29792	0.0088368	2286.59	1525.07	1241.53	455.077	611.696	881.236	DNA transposon, helitron	Group III
		DHH00012B73v400379	-2.16934	0.0311073	207.871	269.131	225.734	0	61.1696	0	DNA transposon, helitron	Group III
		DHH00013B73v400326	-1.85715	7.12648e-05	4503.88	10316.7	7787.81	2470.42	856.374	2508.13	DNA transposon, helitron	Group III
		DHH00015B73v400086	-2.362	0.000686406	1247.23	1255.94	846.501	390.066	122.339	0	DNA transposon, helitron	Group III
		DHH00017B73v400211	-2.1846	0.0308791	138.581	448.551	169.3	0	61.1696	0	DNA transposon, helitron	Group III
		DHH00018B73v400198	-2.56323	0.0160864	277.162	179.42	112.867	0	0	0	DNA transposon, helitron	Group III
		DHH00036B73v400047	-2.19489	0.0407846	485.033	89.7102	0	0	0	0	DNA transposon, helitron	Group III
		DHH00038B73v400018	-1.59044	0.0370168	485.033	538.261	620.767	0	244.678	203.362	DNA transposon, helitron	Group III
		DHH00042B73v400025	-1.44965	0.0327323	900.776	1076.52	620.767	65.0111	550.526	203.362	DNA transposon, helitron	Group III
		DHH00079B73v400007	-2.20115	0.0401833	207.871	89.7102	112.867	0	0	0	DNA transposon, helitron	Group III
		DHH00105B73v400007	-1.77076	0.0484347	346.452	269.131	338.6	0	122.339	67.7874	DNA transposon, helitron	Group III
		DHH00120B73v400005	-2.04788	0.0464689	207.871	448.551	56.4334	0	61.1696	0	DNA transposon, helitron	Group III
		DHH00187B73v400004	-1.34315	0.0137589	831.486	1076.52	1580.14	455.077	367.017	474.512	DNA transposon, helitron	Group III
		DHH00305B73v400002	-1.74086	0.0396277	346.452	627.972	225.734	130.022	61.1696	67.7874	DNA transposon, helitron	Group III
		DHH00397B73v400002	-2.07114	0.0306121	138.581	448.551	395.034	0	122.339	0	DNA transposon, helitron	Group III
		DHH00475B73v400002	-2.06022	0.0428053	138.581	179.42	338.6	0	0	67.7874	DNA transposon, helitron	Group III
		DHH00524B73v400002	-2.1596	0.00137199	970.067	3319.28	677.201	195.033	367.017	338.937	DNA transposon, helitron	Group III
		DHH00705B73v400001	-2.09311	0.0150884	346.452	627.972	282.167	65.0111	61.1696	67.7874	DNA transposon, helitron	Group III
		DHH00788B73v400001	-2.54772	0.0168846	138.581	89.7102	338.6	0	0	0	DNA transposon, helitron	Group III
		DHH00884B73v400001	-2.43102	0.00380761	554.324	807.392	282.167	65.0111	61.1696	67.7874	DNA transposon, helitron	Group III
		DHH01014B73v400001	-2.59562	0.0147216	138.581	358.841	112.867	0	0	0	DNA transposon, helitron	Group III
		DHH01564B73v400001	-1.008	0.0394049	1455.1	2332.47	1241.53	715.122	1101.05	542.299	DNA transposon, helitron	Group III
		DHH01637B73v400001	-1.65965	0.0335641	3672.39	179.42	1749.44	910.155	122.339	406.725	DNA transposon, helitron	Group III
		DHH01641B73v400001	-1.31571	0.00665201	1662.97	1614.78	1749.44	650.111	917.543	338.937	DNA transposon, helitron	Group III
		DHH01860B73v400001	-2.29393	0.0231661	554.324	179.42	112.867	65.0111	0	0	DNA transposon, helitron	Group III
		DHH01996B73v400001	-2.20874	0.0394896	69.2905	179.42	169.3	0	0	0	DNA transposon, helitron	Group III
		DHH02032B73v400001	-1.61995	0.00540084	1108.65	1973.63	1128.67	130.022	489.356	610.087	DNA transposon, helitron	Group III
		DHH02382B73v400001	-1.80867	0.047307	277.162	627.972	169.3	65.0111	0	135.575	DNA transposon, helitron	Group III
		DTA_10_137321117_137321650	-2.17476	0.0305693	207.871	358.841	169.3	0	0	67.7874	DNA transposon, TIR	Group III
		DTA_10_146239752_146240296	-2.24826	0.0360358	69.2905	269.131	112.867	0	0	0	DNA transposon, TIR	Group III
		DTA_1_264463407_264463982	-1.76666	0.00504041	762.195	897.102	846.501	195.033	244.678	203.362	DNA transposon, TIR	Group III
		DTA_1_265956566_265957140	-1.1638	0.00833377	5958.98	7715.08	5925.51	1300.22	4587.72	2508.13	DNA transposon, TIR	Group III
		DTA_2_10627143_10627625	-1.3263	0.0410234	485.033	897.102	790.068	390.066	183.509	203.362	DNA transposon, TIR	Group III
		DTA_2_112421606_112422347	-1.53034	0.0413123	485.033	717.682	395.034	65.0111	122.339	271.15	DNA transposon, TIR	Group III
		DTA_3_19602373_19602539	-1.4546	0.0083371	1177.94	1704.49	1128.67	325.055	734.035	271.15	DNA transposon, TIR	Group III
		DTA_4_235211401_235216701	-2.74459	0.00126847	2009.42	358.841	451.467	0	183.509	67.7874	DNA transposon, TIR	Group III
		DTA_5_212366702_212367637	-1.58624	0.0385399	485.033	717.682	451.467	195.033	244.678	0	DNA transposon, TIR	Group III
		DTA_6_106095769_106098808	-2.26649	0.000363373	1524.39	807.392	2088.04	390.066	61.1696	338.937	DNA transposon, TIR	Group III
		DTA_7_128935262_128935799	-2.72324	0.0101216	277.162	269.131	112.867	0	0	0	DNA transposon, TIR	Group III
		DTA_7_134473628_134474232	-2.39718	0.0250487	69.2905	269.131	169.3	0	0	0	DNA transposon, TIR	Group III
		DTA_7_148699658_148700194	-1.6512	0.0447037	554.324	627.972	169.3	130.022	61.1696	135.575	DNA transposon, TIR	Group III
		DTC_2_137330998_137334071	-1.4482	0.00605329	1039.36	2242.76	1975.17	455.077	917.543	406.725	DNA transposon, TIR	Group III
		DTC_6_101682401_101687839	-1.33293	0.0438667	1385.81	897.102	451.467	520.088	305.848	135.575	DNA transposon, TIR	Group III
		DTH_1_298239727_298240046	-1.84779	0.000146879	3741.69	4754.64	2200.9	715.122	1468.07	542.299	DNA transposon, TIR	Group III
		DTH_1_305216224_305216561	-1.65114	0.0378033	415.743	538.261	338.6	130.022	122.339	67.7874	DNA transposon, TIR	Group III
		DTH_2_131349636_131349942	-2.3534	0.0279698	277.162	89.7102	112.867	0	0	0	DNA transposon, TIR	Group III
		DTH_2_45403969_45404087	-2.38734	0.0257135	277.162	179.42	56.4334	0	0	0	DNA transposon, TIR	Group III
		DTH_2_53280841_53281158	-1.28851	0.00104279	2771.62	2511.89	2539.5	1300.22	856.374	949.024	DNA transposon, TIR	Group III
		DTH_3_185655100_185655331	-3.05698	0.00120076	415.743	807.392	282.167	0	0	67.7874	DNA transposon, TIR	Group III
		DTH_3_25280654_25283223	-1.53534	0.0417654	623.614	986.813	225.734	130.022	244.678	135.575	DNA transposon, TIR	Group III
		DTH_3_68051701_68051932	-2.42586	0.0232194	207.871	179.42	112.867	0	0	0	DNA transposon, TIR	Group III
		DTH_4_126387243_126387379	-2.51087	0.0186819	346.452	179.42	56.4334	0	0	0	DNA transposon, TIR	Group III
		DTH_4_182662531_182662658	-2.05873	0.0037158	762.195	1166.23	451.467	130.022	122.339	203.362	DNA transposon, TIR	Group III
		DTH_5_198081675_198081996	-1.29805	0.0310487	970.067	986.813	959.368	130.022	611.696	338.937	DNA transposon, TIR	Group III
		DTH_6_137317965_137318090	-2.55588	0.0165035	277.162	269.131	56.4334	0	0	0	DNA transposon, TIR	Group III
		DTH_7_175703520_175703926	-2.23272	0.0066009	762.195	717.682	282.167	0	122.339	135.575	DNA transposon, TIR	Group III
		DTH_7_178319620_178319941	-1.67791	0.00436278	1177.94	1255.94	790.068	260.044	428.187	203.362	DNA transposon, TIR	Group III
		DTH_8_150214461_150214692	-2.12575	0.0244783	277.162	538.261	225.734	130.022	0	0	DNA transposon, TIR	Group III
		DTH_8_64429838_64429974	-2.94914	0.00498643	138.581	538.261	169.3	0	0	0	DNA transposon, TIR	Group III
		DTH_9_151240235_151240413	-2.24127	0.0366299	207.871	179.42	56.4334	0	0	0	DNA transposon, TIR	Group III
		DTH_9_153143190_153143595	-1.7338	0.0230631	970.067	807.392	338.6	65.0111	367.017	67.7874	DNA transposon, TIR	Group III
		DTM_5_201477245_201480011	-2.2028	0.0185508	346.452	538.261	225.734	0	0	135.575	DNA transposon, TIR	Group III
		DTM_5_49995654_49999146	-2.4123	0.0240348	138.581	179.42	169.3	0	0	0	DNA transposon, TIR	Group III
		DTM_7_138223015_138223260	-2.54967	0.0167783	69.2905	358.841	169.3	0	0	0	DNA transposon, TIR	Group III
		DTM_8_137272824_137273018	-2.18839	0.0310589	69.2905	358.841	338.6	65.0111	0	0	DNA transposon, TIR	Group III
		RLC00002B73v402456	-2.36838	0.0165767	277.162	269.131	282.167	0	0	67.7874	Retrotransposon, LTR	Group III
		RLC00002B73v405725	-2.15037	0.0330243	138.581	358.841	225.734	0	0	67.7874	Retrotransposon, LTR	Group III
		RLC00002B73v408236	-1.33882	0.0316321	1732.26	1525.07	395.034	455.077	367.017	474.512	Retrotransposon, LTR	Group III
		RLC00002B73v410122	-2.75638	0.00167431	554.324	717.682	338.6	0	61.1696	67.7874	Retrotransposon, LTR	Group III
		RLC00002B73v410176	-3.46356	0.000672968	346.452	358.841	451.467	0	0	0	Retrotransposon, LTR	Group III
		RLC00002B73v412138	-2.49833	0.0192392	277.162	89.7102	169.3	0	0	0	Retrotransposon, LTR	Group III
		RLC00002B73v412188	-2.61562	0.0141796	554.324	89.7102	56.4334	0	0	0	Retrotransposon, LTR	Group III
		RLC00002B73v413817	-2.25904	0.0350918	138.581	179.42	112.867	0	0	0	Retrotransposon, LTR	Group III
		RLC00002B73v414083	-2.07326	0.0107157	554.324	179.42	1072.23	130.022	122.339	67.7874	Retrotransposon, LTR	Group III
		RLC00002B73v414225	-2.5425	0.0086887	138.581	1525.07	112.867	65.0111	0	67.7874	Retrotransposon, LTR	Group III
		RLC00002B73v414331	-3.11987	0.00271462	138.581	448.551	338.6	0	0	0	Retrotransposon, LTR	Group III
		RLC00002B73v414526	-1.70098	2.05154e-05	3672.39	3767.83	2652.37	975.166	1223.39	745.662	Retrotransposon, LTR	Group III
		RLC00002B73v414913	-2.50876	0.0189366	69.2905	538.261	56.4334	0	0	0	Retrotransposon, LTR	Group III
		RLC00002B73v415152	-1.0008	0.0402862	1732.26	1794.2	1185.1	910.155	917.543	406.725	Retrotransposon, LTR	Group III
		RLC00004B73v410741	-2.11511	0.0487148	69.2905	89.7102	225.734	0	0	0	Retrotransposon, LTR	Group III
		RLC00004B73v411970	-2.03134	0.0277514	831.486	89.7102	338.6	65.0111	122.339	0	Retrotransposon, LTR	Group III
		RLC00014B73v400592	-1.10235	0.000462959	14828.2	14981.6	12697.5	8841.5	4648.89	5965.29	Retrotransposon, LTR	Group III
		RLC00015B73v400589	-2.23672	0.0370676	69.2905	358.841	56.4334	0	0	0	Retrotransposon, LTR	Group III
		RLC00015B73v400723	-2.88277	0.00612868	207.871	179.42	338.6	0	0	0	Retrotransposon, LTR	Group III
		RLC00016B73v400520	-2.37682	0.0267169	623.614	89.7102	0	0	0	0	Retrotransposon, LTR	Group III
		RLC00019B73v400111	-1.96752	0.0383921	207.871	538.261	169.3	65.0111	0	67.7874	Retrotransposon, LTR	Group III
		RLC00019B73v400260	-3.43915	0.000379283	2009.42	448.551	112.867	65.0111	0	0	Retrotransposon, LTR	Group III
		RLC00019B73v400265	-2.1781	0.042329	0	538.261	56.4334	0	0	0	Retrotransposon, LTR	Group III
		RLC00019B73v400383	-1.78041	0.0292369	623.614	807.392	338.6	325.055	61.1696	0	Retrotransposon, LTR	Group III
		RLC00029B73v400389	-2.25904	0.0350918	138.581	179.42	112.867	0	0	0	Retrotransposon, LTR	Group III
		RLC00030B73v400032	-2.67549	0.0118845	138.581	538.261	56.4334	0	0	0	Retrotransposon, LTR	Group III
		RLC00030B73v400315	-2.40352	0.00932079	346.452	807.392	169.3	65.0111	0	67.7874	Retrotransposon, LTR	Group III
		RLC00034B73v400082	-2.26383	0.0347441	138.581	269.131	56.4334	0	0	0	Retrotransposon, LTR	Group III
		RLC00034B73v400221	-2.20115	0.0401833	207.871	89.7102	112.867	0	0	0	Retrotransposon, LTR	Group III
		RLC00034B73v400232	-2.46261	0.0211868	69.2905	179.42	282.167	0	0	0	Retrotransposon, LTR	Group III
		RLC00034B73v400253	-2.184	0.0417827	138.581	89.7102	169.3	0	0	0	Retrotransposon, LTR	Group III
		RLC00045B73v400111	-2.184	0.0417827	138.581	89.7102	169.3	0	0	0	Retrotransposon, LTR	Group III
		RLC00076B73v400028	-2.46694	0.00161778	831.486	807.392	395.034	65.0111	122.339	67.7874	Retrotransposon, LTR	Group III
		RLC00158B73v400013	-2.38734	0.0257135	277.162	179.42	56.4334	0	0	0	Retrotransposon, LTR	Group III
		RLC00444B73v400008	-1.96319	0.0344943	485.033	1166.23	56.4334	65.0111	0	203.362	Retrotransposon, LTR	Group III
		RLC00621B73v400002	-1.64481	0.0388112	277.162	807.392	451.467	65.0111	244.678	67.7874	Retrotransposon, LTR	Group III
		RLC00687B73v400002	-2.184	0.0417827	138.581	89.7102	169.3	0	0	0	Retrotransposon, LTR	Group III
		RLC00950B73v400001	-2.04895	0.0465777	485.033	179.42	56.4334	0	0	67.7874	Retrotransposon, LTR	Group III
		RLC01455B73v400003	-2.24602	0.0363427	138.581	448.551	0	0	0	0	Retrotransposon, LTR	Group III
		RLC01604B73v400002	-2.21687	0.0388391	0	179.42	338.6	0	0	0	Retrotransposon, LTR	Group III
		RLC02176B73v400003	-2.16438	0.0376049	0	269.131	620.767	65.0111	0	0	Retrotransposon, LTR	Group III
		RLC03310B73v400002	-2.11511	0.0487148	69.2905	89.7102	225.734	0	0	0	Retrotransposon, LTR	Group III
		RLC08024B73v400001	-1.99484	0.000356563	2217.29	2691.31	1128.67	260.044	734.035	338.937	Retrotransposon, LTR	Group III
		RLC16111B73v400001	-2.21687	0.0388391	0	179.42	338.6	0	0	0	Retrotransposon, LTR	Group III
		RLC16999B73v400001	-1.43666	0.00549656	1385.81	2960.44	1354.4	455.077	611.696	881.236	Retrotransposon, LTR	Group III
		RLC21937B73v400001	-2.64698	0.00686926	1732.26	179.42	56.4334	65.0111	61.1696	0	Retrotransposon, LTR	Group III
		RLC23459B73v400001	-1.95254	6.04803e-05	2563.75	4844.35	1862.3	780.133	795.204	610.087	Retrotransposon, LTR	Group III
		RLG00001B73v400007	-2.12096	0.0383162	415.743	269.131	56.4334	0	61.1696	0	Retrotransposon, LTR	Group III
		RLG00001B73v400085	-2.1032	0.016684	623.614	448.551	225.734	130.022	0	67.7874	Retrotransposon, LTR	Group III
		RLG00001B73v400426	-2.26812	0.0157943	1870.84	89.7102	225.734	65.0111	183.509	0	Retrotransposon, LTR	Group III
		RLG00001B73v400495	-3.3603	0.00104885	346.452	269.131	451.467	0	0	0	Retrotransposon, LTR	Group III
		RLG00001B73v400984	-2.37682	0.0267169	623.614	89.7102	0	0	0	0	Retrotransposon, LTR	Group III
		RLG00001B73v402183	-2.4815	0.0201772	346.452	89.7102	112.867	0	0	0	Retrotransposon, LTR	Group III
		RLG00001B73v402711	-2.11511	0.0487148	69.2905	89.7102	225.734	0	0	0	Retrotransposon, LTR	Group III
		RLG00001B73v402902	-1.84258	0.0459947	207.871	448.551	451.467	0	0	203.362	Retrotransposon, LTR	Group III
		RLG00001B73v404793	-2.23382	0.0263585	415.743	179.42	169.3	65.0111	0	0	Retrotransposon, LTR	Group III
		RLG00001B73v405691	-2.25904	0.0350918	138.581	179.42	112.867	0	0	0	Retrotransposon, LTR	Group III
		RLG00001B73v405699	-2.12019	0.048126	277.162	0	169.3	0	0	0	Retrotransposon, LTR	Group III
		RLG00001B73v405771	-1.23452	0.016667	1940.13	1525.07	902.935	715.122	550.526	474.512	Retrotransposon, LTR	Group III
		RLG00001B73v406979	-1.77989	0.0462794	346.452	358.841	282.167	65.0111	0	135.575	Retrotransposon, LTR	Group III
		RLG00001B73v407305	-2.24575	0.0275707	0	1525.07	112.867	65.0111	0	67.7874	Retrotransposon, LTR	Group III
		RLG00001B73v408318	-1.82567	0.0067825	623.614	807.392	959.368	195.033	305.848	67.7874	Retrotransposon, LTR	Group III
		RLG00001B73v408927	-1.8443	0.0369241	277.162	538.261	225.734	65.0111	61.1696	67.7874	Retrotransposon, LTR	Group III
		RLG00001B73v409273	-3.38279	0.00121094	1662.97	89.7102	56.4334	0	0	0	Retrotransposon, LTR	Group III
		RLG00001B73v410104	-2.53004	0.0181751	69.2905	0	733.634	0	0	0	Retrotransposon, LTR	Group III
		RLG00001B73v410710	-2.69367	0.0111732	277.162	358.841	56.4334	0	0	0	Retrotransposon, LTR	Group III
		RLG00001B73v411655	-2.25904	0.0350918	138.581	179.42	112.867	0	0	0	Retrotransposon, LTR	Group III
		RLG00001B73v412093	-2.32432	0.0300292	138.581	89.7102	225.734	0	0	0	Retrotransposon, LTR	Group III
		RLG00001B73v414104	-2.11511	0.0487148	69.2905	89.7102	225.734	0	0	0	Retrotransposon, LTR	Group III
		RLG00001B73v414113	-3.76451	0.000191455	415.743	179.42	1072.23	0	0	0	Retrotransposon, LTR	Group III
		RLG00001B73v414762	-2.01263	0.020475	415.743	538.261	225.734	65.0111	61.1696	67.7874	Retrotransposon, LTR	Group III
		RLG00001B73v415293	-2.05617	0.0445314	415.743	89.7102	169.3	65.0111	0	0	Retrotransposon, LTR	Group III
		RLG00001B73v416061	-2.44492	0.0221099	138.581	269.131	112.867	0	0	0	Retrotransposon, LTR	Group III
		RLG00003B73v401482	-2.15574	0.0333348	346.452	89.7102	282.167	0	0	67.7874	Retrotransposon, LTR	Group III
		RLG00003B73v401744	-1.97147	0.0325127	207.871	897.102	169.3	0	61.1696	135.575	Retrotransposon, LTR	Group III
		RLG00003B73v401876	-2.4564	0.0218873	0	627.972	112.867	0	0	0	Retrotransposon, LTR	Group III
		RLG00003B73v404067	-2.52178	0.00437171	1593.68	89.7102	846.501	65.0111	0	203.362	Retrotransposon, LTR	Group III
		RLG00003B73v406796	-2.11697	0.0223099	415.743	269.131	282.167	65.0111	0	67.7874	Retrotransposon, LTR	Group III
		RLG00003B73v409849	-1.46435	0.00621506	4781.04	2870.73	1805.87	1170.2	1590.41	406.725	Retrotransposon, LTR	Group III
		RLG00003B73v410112	-3.43915	0.000379283	2009.42	448.551	112.867	65.0111	0	0	Retrotransposon, LTR	Group III
		RLG00003B73v411343	-1.71052	2.19067e-05	3672.39	3678.12	2595.94	910.155	1223.39	745.662	Retrotransposon, LTR	Group III
		RLG00003B73v412764	-2.44492	0.0221099	138.581	269.131	112.867	0	0	0	Retrotransposon, LTR	Group III
		RLG00003B73v412784	-2.16715	0.0434235	277.162	89.7102	56.4334	0	0	0	Retrotransposon, LTR	Group III
		RLG00005B73v400251	-1.44974	0.0487942	692.905	448.551	507.901	325.055	122.339	67.7874	Retrotransposon, LTR	Group III
		RLG00005B73v400681	-2.42376	0.0234246	207.871	269.131	56.4334	0	0	0	Retrotransposon, LTR	Group III
		RLG00005B73v403667	-1.58856	0.0387118	554.324	538.261	338.6	130.022	183.509	67.7874	Retrotransposon, LTR	Group III
		RLG00006B73v402183	-2.70389	0.0107028	138.581	269.131	225.734	0	0	0	Retrotransposon, LTR	Group III
		RLG00006B73v402301	-2.25904	0.0350918	138.581	179.42	112.867	0	0	0	Retrotransposon, LTR	Group III
		RLG00006B73v403940	-2.1002	0.044072	0	269.131	564.334	65.0111	0	0	Retrotransposon, LTR	Group III
		RLG00006B73v404052	-2.2268	0.0289273	69.2905	627.972	169.3	0	0	67.7874	Retrotransposon, LTR	Group III
		RLG00007B73v400620	-2.39718	0.0250487	69.2905	269.131	169.3	0	0	0	Retrotransposon, LTR	Group III
		RLG00007B73v401526	-2.33411	0.000809365	1177.94	1255.94	846.501	390.066	122.339	0	Retrotransposon, LTR	Group III
		RLG00007B73v402149	-2.14446	0.0362077	69.2905	538.261	169.3	0	61.1696	0	Retrotransposon, LTR	Group III
		RLG00007B73v402692	-2.25904	0.0350918	138.581	179.42	112.867	0	0	0	Retrotransposon, LTR	Group III
		RLG00008B73v400053	-2.05649	0.0434447	138.581	358.841	169.3	0	61.1696	0	Retrotransposon, LTR	Group III
		RLG00008B73v400193	-2.01832	0.0350946	554.324	89.7102	282.167	0	61.1696	67.7874	Retrotransposon, LTR	Group III
		RLG00008B73v400212	-2.17863	0.00347967	554.324	1166.23	564.334	65.0111	244.678	67.7874	Retrotransposon, LTR	Group III
		RLG00008B73v400792	-2.11511	0.0487148	69.2905	89.7102	225.734	0	0	0	Retrotransposon, LTR	Group III
		RLG00008B73v401151	-2.41252	0.0241364	69.2905	358.841	112.867	0	0	0	Retrotransposon, LTR	Group III
		RLG00008B73v401237	-1.91739	0.0375264	207.871	807.392	169.3	65.0111	122.339	0	Retrotransposon, LTR	Group III
		RLG00008B73v401322	-2.30372	0.021384	207.871	179.42	395.034	0	61.1696	0	Retrotransposon, LTR	Group III
		RLG00008B73v401373	-2.27131	0.0245994	69.2905	358.841	395.034	65.0111	0	0	Retrotransposon, LTR	Group III
		RLG00008B73v401452	-2.49071	0.0122667	138.581	627.972	225.734	0	61.1696	0	Retrotransposon, LTR	Group III
		RLG00008B73v401467	-1.34127	0.0115941	1316.52	897.102	1241.53	455.077	489.356	338.937	Retrotransposon, LTR	Group III
		RLG00008B73v402027	-1.54756	0.0382796	554.324	717.682	338.6	65.0111	183.509	203.362	Retrotransposon, LTR	Group III
		RLG00008B73v402401	-2.29554	0.0221594	346.452	358.841	112.867	0	61.1696	0	Retrotransposon, LTR	Group III
		RLG00008B73v402863	-2.4564	0.0218873	0	627.972	112.867	0	0	0	Retrotransposon, LTR	Group III
		RLG00009B73v401665	-2.45513	0.00665681	692.905	1166.23	56.4334	65.0111	61.1696	67.7874	Retrotransposon, LTR	Group III
		RLG00009B73v401799	-2.01625	0.0214391	762.195	1166.23	56.4334	195.033	61.1696	67.7874	Retrotransposon, LTR	Group III
		RLG00010B73v400136	-2.10658	0.0495387	0	179.42	282.167	0	0	0	Retrotransposon, LTR	Group III
		RLG00011B73v400436	-2.20874	0.0394896	69.2905	179.42	169.3	0	0	0	Retrotransposon, LTR	Group III
		RLG00011B73v400440	-2.1304	0.0351349	346.452	179.42	169.3	65.0111	0	0	Retrotransposon, LTR	Group III
		RLG00011B73v400737	-2.46261	0.0211868	69.2905	179.42	282.167	0	0	0	Retrotransposon, LTR	Group III
		RLG00017B73v400141	-3.30346	0.00160439	485.033	1166.23	0	0	0	0	Retrotransposon, LTR	Group III
		RLG00017B73v400577	-2.35753	0.0277655	69.2905	89.7102	338.6	0	0	0	Retrotransposon, LTR	Group III
		RLG00021B73v400192	-1.3997	0.00348729	5058.2	12469.7	9762.98	4940.84	1468.07	3389.37	Retrotransposon, LTR	Group III
		RLG00024B73v400031	-2.26383	0.0347441	138.581	269.131	56.4334	0	0	0	Retrotransposon, LTR	Group III
		RLG00028B73v400289	-1.57191	0.0294421	623.614	717.682	507.901	130.022	61.1696	338.937	Retrotransposon, LTR	Group III
		RLG00031B73v400103	-2.68828	0.011414	485.033	89.7102	112.867	0	0	0	Retrotransposon, LTR	Group III
		RLG00031B73v400148	-2.19489	0.0407846	485.033	89.7102	0	0	0	0	Retrotransposon, LTR	Group III
		RLG00031B73v400329	-2.22694	0.00199147	831.486	807.392	677.201	260.044	61.1696	67.7874	Retrotransposon, LTR	Group III
		RLG00038B73v400044	-2.39625	0.0154906	207.871	358.841	282.167	0	61.1696	0	Retrotransposon, LTR	Group III
		RLG00038B73v400077	-2.14041	0.0202566	346.452	358.841	282.167	65.0111	0	67.7874	Retrotransposon, LTR	Group III
		RLG00040B73v400097	-2.39717	0.025364	485.033	179.42	0	0	0	0	Retrotransposon, LTR	Group III
		RLG00047B73v400008	-1.38581	0.0441095	623.614	986.813	507.901	130.022	428.187	135.575	Retrotransposon, LTR	Group III
		RLG00053B73v400033	-1.98082	0.0281034	346.452	538.261	338.6	0	0	203.362	Retrotransposon, LTR	Group III
		RLG00106B73v400010	-1.7576	0.041029	692.905	358.841	169.3	65.0111	61.1696	135.575	Retrotransposon, LTR	Group III
		RLG00123B73v400028	-2.52178	0.00437171	1593.68	89.7102	846.501	65.0111	0	203.362	Retrotransposon, LTR	Group III
		RLG00185B73v400021	-1.14635	0.0343335	1455.1	3857.54	1241.53	910.155	1223.39	610.087	Retrotransposon, LTR	Group III
		RLG00185B73v400022	-2.56323	0.0160864	277.162	179.42	112.867	0	0	0	Retrotransposon, LTR	Group III
		RLG00204B73v400008	-2.9041	0.00203285	69.2905	2870.73	395.034	130.022	0	67.7874	Retrotransposon, LTR	Group III
		RLG00339B73v400003	-2.66432	0.0121388	69.2905	358.841	225.734	0	0	0	Retrotransposon, LTR	Group III
		RLG00382B73v400006	-1.78157	0.037075	346.452	538.261	338.6	0	183.509	67.7874	Retrotransposon, LTR	Group III
		RLG00481B73v400004	-2.21687	0.0388391	0	179.42	338.6	0	0	0	Retrotransposon, LTR	Group III
		RLG00632B73v400004	-1.64237	0.0449008	485.033	627.972	225.734	65.0111	61.1696	203.362	Retrotransposon, LTR	Group III
		RLG00727B73v400004	-1.78246	0.00783596	415.743	1704.49	1241.53	260.044	428.187	135.575	Retrotransposon, LTR	Group III
		RLG00757B73v400001	-2.20874	0.0394896	69.2905	179.42	169.3	0	0	0	Retrotransposon, LTR	Group III
		RLG00930B73v400005	-1.05793	0.0382757	1247.23	1704.49	902.935	455.077	672.865	610.087	Retrotransposon, LTR	Group III
		RLG01381B73v400002	-1.61589	0.0226544	485.033	717.682	677.201	260.044	61.1696	203.362	Retrotransposon, LTR	Group III
		RLG02050B73v400001	-2.654	0.0125674	69.2905	179.42	395.034	0	0	0	Retrotransposon, LTR	Group III
		RLG02236B73v400001	-1.46534	0.0395435	762.195	986.813	338.6	130.022	367.017	135.575	Retrotransposon, LTR	Group III
		RLG03566B73v400002	-1.3194	0.0406903	762.195	1076.52	507.901	325.055	367.017	135.575	Retrotransposon, LTR	Group III
		RLG03985B73v400001	-2.3534	0.0279698	277.162	89.7102	112.867	0	0	0	Retrotransposon, LTR	Group III
		RLG04207B73v400001	-1.96633	0.0308876	554.324	538.261	112.867	0	122.339	67.7874	Retrotransposon, LTR	Group III
		RLG06490B73v400001	-1.35053	0.0228578	1455.1	1345.65	677.201	455.077	183.509	610.087	Retrotransposon, LTR	Group III
		RLG06939B73v400001	-2.23672	0.0370676	69.2905	358.841	56.4334	0	0	0	Retrotransposon, LTR	Group III
		RLG07111B73v400001	-2.70389	0.0107028	138.581	269.131	225.734	0	0	0	Retrotransposon, LTR	Group III
		RLG15961B73v400001	-1.97887	0.0362248	277.162	179.42	395.034	65.0111	61.1696	0	Retrotransposon, LTR	Group III
		RLG17335B73v400001	-2.53989	0.0171328	138.581	179.42	225.734	0	0	0	Retrotransposon, LTR	Group III
		RLG18532B73v400001	-2.09876	0.0018398	900.776	986.813	790.068	325.055	122.339	67.7874	Retrotransposon, LTR	Group III
		RLG19477B73v400001	-2.19608	0.0133006	692.905	1166.23	56.4334	130.022	61.1696	67.7874	Retrotransposon, LTR	Group III
		RLG20398B73v400001	-2.3534	0.0279698	277.162	89.7102	112.867	0	0	0	Retrotransposon, LTR	Group III
		RLG20859B73v400001	-2.72748	0.00999549	138.581	358.841	169.3	0	0	0	Retrotransposon, LTR	Group III
		RLG21455B73v400001	-2.42548	0.0233596	138.581	358.841	56.4334	0	0	0	Retrotransposon, LTR	Group III
		RLX00511B73v400004	-1.21458	0.0493635	1732.26	1525.07	395.034	520.088	367.017	542.299	Retrotransposon, LTR	Group III
		RLX00824B73v4S0012	-2.59722	0.0146085	207.871	269.131	112.867	0	0	0	Retrotransposon, LTR	Group III
		RLX00929B73v400001	-1.22072	0.0221812	1247.23	1525.07	790.068	520.088	489.356	406.725	Retrotransposon, LTR	Group III
		RLX01266B73v400002	-2.88277	0.00612868	207.871	179.42	338.6	0	0	0	Retrotransposon, LTR	Group III
		RLX02076B73v400001	-1.22992	0.0345481	970.067	1076.52	733.634	390.066	489.356	203.362	Retrotransposon, LTR	Group III
		RLX02619B73v400002	-2.31416	0.0160818	69.2905	179.42	1636.57	130.022	0	67.7874	Retrotransposon, LTR	Group III
		RLX02684B73v400001	-2.06776	0.0423237	207.871	358.841	112.867	0	61.1696	0	Retrotransposon, LTR	Group III
		RLX03399B73v400002	-1.0803	0.019095	12957.3	21979	10835.2	7086.2	10643.5	3050.43	Retrotransposon, LTR	Group III
		RLX03621B73v400001	-3.09411	0.00295555	346.452	179.42	338.6	0	0	0	Retrotransposon, LTR	Group III
		RLX03621B73v400002	-2.21902	0.0386504	0	448.551	112.867	0	0	0	Retrotransposon, LTR	Group III
		RLX04694B73v400002	-1.90343	0.0409978	69.2905	717.682	395.034	130.022	61.1696	0	Retrotransposon, LTR	Group III
		RLX04754B73v400002	-1.74813	0.000246761	2148	1525.07	1862.3	650.111	489.356	406.725	Retrotransposon, LTR	Group III
		RLX05100B73v400001	-1.73156	1.55818e-05	3603.1	3678.12	2595.94	910.155	1162.22	745.662	Retrotransposon, LTR	Group III
		RLX05471B73v400001	-1.77216	0.0220335	2910.2	1973.63	112.867	195.033	489.356	474.512	Retrotransposon, LTR	Group III
		RLX06014B73v400001	-1.97794	0.0403133	138.581	538.261	282.167	0	0	135.575	Retrotransposon, LTR	Group III
		RLX06255B73v400001	-2.0802	0.0111839	1455.1	448.551	338.6	0	244.678	135.575	Retrotransposon, LTR	Group III
		RLX06542B73v400001	-2.06561	0.0344155	69.2905	448.551	507.901	0	122.339	0	Retrotransposon, LTR	Group III
		RLX06813B73v400001	-2.04778	0.0441601	207.871	358.841	112.867	0	0	67.7874	Retrotransposon, LTR	Group III
		RLX06887B73v400001	-1.48889	0.00497489	1385.81	1614.78	1467.27	195.033	734.035	542.299	Retrotransposon, LTR	Group III
		RLX08166B73v400001	-1.73282	0.0395249	554.324	179.42	677.201	0	122.339	203.362	Retrotransposon, LTR	Group III
		RLX08970B73v400001	-1.6382	0.0409939	554.324	448.551	282.167	65.0111	122.339	135.575	Retrotransposon, LTR	Group III
		RLX09049B73v400001	-1.07386	0.00964373	3395.23	3050.15	1749.44	1235.21	1162.22	1355.75	Retrotransposon, LTR	Group III
		RLX09979B73v400001	-2.54967	0.0167783	69.2905	358.841	169.3	0	0	0	Retrotransposon, LTR	Group III
		RLX11704B73v400001	-1.84598	0.0195042	415.743	717.682	395.034	195.033	61.1696	67.7874	Retrotransposon, LTR	Group III
		RLX13704B73v400001	-1.39851	0.0442659	762.195	538.261	620.767	65.0111	367.017	203.362	Retrotransposon, LTR	Group III
		RLX13966B73v400001	-2.02741	0.0300782	277.162	269.131	338.6	65.0111	61.1696	0	Retrotransposon, LTR	Group III
		RLX14650B73v400001	-1.69791	0.0062504	1593.68	448.551	1693	390.066	244.678	406.725	Retrotransposon, LTR	Group III
		RLX14842B73v400001	-1.45459	0.0430388	970.067	897.102	225.734	195.033	244.678	203.362	Retrotransposon, LTR	Group III
		RLX14874B73v400001	-2.23472	9.22839e-10	6166.85	6548.85	4627.54	1040.18	978.713	1491.32	Retrotransposon, LTR	Group III
		RLX15130B73v400001	-2.51167	0.0104296	346.452	358.841	225.734	0	61.1696	0	Retrotransposon, LTR	Group III
		RLX15572B73v400001	-2.14158	0.0229405	346.452	448.551	225.734	0	122.339	0	Retrotransposon, LTR	Group III
		RLX15918B73v400001	-2.3087	0.0091036	970.067	358.841	225.734	130.022	61.1696	0	Retrotransposon, LTR	Group III
		RLX16269B73v400001	-2.4123	0.0240348	138.581	179.42	169.3	0	0	0	Retrotransposon, LTR	Group III
		RLX17220B73v400001	-1.89124	1.30149e-06	3880.27	3767.83	3837.47	650.111	1345.73	949.024	Retrotransposon, LTR	Group III
		RLX19095B73v400001	-1.43489	0.000196809	4434.59	5292.9	3103.84	1365.23	1957.43	1220.17	Retrotransposon, LTR	Group III
		RLX19652B73v4S0001	-1.21509	2.23582e-06	325873	363596	268679	108243	140384	158961	Retrotransposon, LTR	Group III
		RLX19688B73v400001	-1.03773	0.0235673	1524.39	2063.34	1523.7	520.088	978.713	881.236	Retrotransposon, LTR	Group III
		RLX20276B73v400001	-2.06247	0.0178786	346.452	538.261	338.6	130.022	61.1696	0	Retrotransposon, LTR	Group III
		RLX20766B73v400001	-2.00502	0.0487912	277.162	179.42	169.3	0	0	67.7874	Retrotransposon, LTR	Group III
		RLX21737B73v400001	-1.77216	0.0220335	2910.2	1973.63	112.867	195.033	489.356	474.512	Retrotransposon, LTR	Group III
		RLX21763B73v400001	-2.22694	0.00199147	831.486	807.392	677.201	260.044	61.1696	67.7874	Retrotransposon, LTR	Group III
		RLX22998B73v400001	-2.61623	0.0141875	69.2905	627.972	56.4334	0	0	0	Retrotransposon, LTR	Group III
		RLX23852B73v400001	-1.06683	0.0208533	2494.46	2781.02	1354.4	780.133	1345.73	881.236	Retrotransposon, LTR	Group III
		RLX24276B73v400001	-1.09648	0.012745	5958.98	7894.5	6094.81	1365.23	4832.4	2779.28	Retrotransposon, LTR	Group III
		RLX24386B73v400001	-2.70389	0.0107028	138.581	269.131	225.734	0	0	0	Retrotransposon, LTR	Group III
		RLX24391B73v400001	-2.01278	0.0480138	277.162	179.42	169.3	65.0111	0	0	Retrotransposon, LTR	Group III
		RLX25021B73v400001	-2.15129	0.0323568	207.871	269.131	225.734	0	0	67.7874	Retrotransposon, LTR	Group III
		RST00234B73v400001	-1.66278	0.00242626	1801.55	1794.2	902.935	260.044	550.526	474.512	Retrotransposon, SINE	Group III
		DHH00001B73v400008	1.02729	4.29765e-05	5473.95	5920.88	4966.14	10856.8	11989.2	10710.4	DNA transposon, helitron	Group IV
		DHH00001B73v400043	2.13368	0.0170768	0	0	169.3	260.044	611.696	474.512	DNA transposon, helitron	Group IV
		DHH00001B73v400075	2.67621	0.0114911	0	0	0	130.022	244.678	271.15	DNA transposon, helitron	Group IV
		DHH00001B73v400089	1.38955	0.0187457	762.195	538.261	112.867	1170.2	1406.9	1355.75	DNA transposon, helitron	Group IV
		DHH00001B73v400103	2.41525	0.0237368	0	0	0	260.044	122.339	135.575	DNA transposon, helitron	Group IV
		DHH00001B73v400128	2.87111	0.00106366	138.581	0	0	455.077	978.713	474.512	DNA transposon, helitron	Group IV
		DHH00001B73v400272	1.71626	0.0173827	207.871	179.42	112.867	975.166	489.356	474.512	DNA transposon, helitron	Group IV
		DHH00001B73v400279	1.21357	0.00200759	1177.94	2691.31	1410.84	4615.78	3976.02	3796.1	DNA transposon, helitron	Group IV
		DHH00001B73v400539	3.16654	3.03301e-06	69.2905	269.131	56.4334	1625.28	1101.05	1626.9	DNA transposon, helitron	Group IV
		DHH00001B73v400559	2.66031	0.012059	0	0	0	130.022	305.848	203.362	DNA transposon, helitron	Group IV
		DHH00001B73v400670	2.36267	0.00931094	0	89.7102	56.4334	455.077	611.696	203.362	DNA transposon, helitron	Group IV
		DHH00001B73v400681	2.11588	0.0486066	0	0	0	130.022	122.339	135.575	DNA transposon, helitron	Group IV
		DHH00001B73v400736	1.39329	0.0367338	207.871	358.841	225.734	715.122	1162.22	406.725	DNA transposon, helitron	Group IV
		DHH00001B73v400849	2.57579	0.0153262	0	0	0	195.033	183.509	203.362	DNA transposon, helitron	Group IV
		DHH00001B73v400903	1.73904	0.0395883	69.2905	269.131	0	325.055	428.187	610.087	DNA transposon, helitron	Group IV
		DHH00001B73v400921	2.2325	0.000208155	831.486	358.841	169.3	1170.2	3119.65	3050.43	DNA transposon, helitron	Group IV
		DHH00001B73v401056	2.11588	0.0486066	0	0	0	130.022	122.339	135.575	DNA transposon, helitron	Group IV
		DHH00001B73v401108	2.7172	0.00229178	0	89.7102	56.4334	715.122	795.204	203.362	DNA transposon, helitron	Group IV
		DHH00001B73v401142	1.26241	0.0427208	415.743	717.682	112.867	845.144	917.543	1355.75	DNA transposon, helitron	Group IV
		DHH00001B73v401155	1.45877	0.0361205	277.162	358.841	56.4334	520.088	672.865	881.236	DNA transposon, helitron	Group IV
		DHH00001B73v401285	1.16205	0.0406702	485.033	538.261	282.167	1235.21	672.865	1152.39	DNA transposon, helitron	Group IV
		DHH00001B73v401398	2.23622	0.0371573	0	0	0	455.077	0	135.575	DNA transposon, helitron	Group IV
		DHH00001B73v401405	2.40466	0.0155109	0	0	56.4334	130.022	367.017	406.725	DNA transposon, helitron	Group IV
		DHH00001B73v401438	2.21345	0.0320151	0	89.7102	0	0	734.035	338.937	DNA transposon, helitron	Group IV
		DHH00001B73v401465	2.2856	0.0329955	0	0	0	390.066	61.1696	67.7874	DNA transposon, helitron	Group IV
		DHH00001B73v401565	2.21876	0.00885138	0	89.7102	169.3	975.166	672.865	203.362	DNA transposon, helitron	Group IV
		DHH00001B73v401616	1.43911	0.00104923	1455.1	717.682	677.201	2665.45	3119.65	2304.77	DNA transposon, helitron	Group IV
		DHH00001B73v401745	2.1831	0.0418683	0	0	0	65.0111	61.1696	338.937	DNA transposon, helitron	Group IV
		DHH00001B73v401902	1.44799	0.00826945	970.067	538.261	451.467	1495.25	1162.22	3118.22	DNA transposon, helitron	Group IV
		DHH00001B73v402007	1.32187	0.00329614	762.195	1166.23	677.201	2600.44	2507.95	1559.11	DNA transposon, helitron	Group IV
		DHH00001B73v402255	1.87814	0.0017228	415.743	538.261	112.867	975.166	1896.26	1355.75	DNA transposon, helitron	Group IV
		DHH00001B73v402782	2.7882	0.00864451	0	0	0	585.099	367.017	0	DNA transposon, helitron	Group IV
		DHH00001B73v403081	1.51226	0.00337502	1524.39	807.392	338.6	2470.42	3364.33	2236.98	DNA transposon, helitron	Group IV
		DHH00001B73v403172	1.88167	0.00949941	207.871	89.7102	112.867	650.111	550.526	677.874	DNA transposon, helitron	Group IV
		DHH00001B73v403174	1.75295	0.00800465	138.581	358.841	169.3	780.133	1101.05	610.087	DNA transposon, helitron	Group IV
		DHH00001B73v403250	2.26927	0.0015129	0	269.131	169.3	1040.18	734.035	813.449	DNA transposon, helitron	Group IV
		DHH00001B73v403310	1.62253	0.00688182	277.162	179.42	395.034	910.155	1284.56	813.449	DNA transposon, helitron	Group IV
		DHH00001B73v403346	2.66676	0.0119891	0	0	0	195.033	428.187	67.7874	DNA transposon, helitron	Group IV
		DHH00001B73v403441	3.59579	2.9716e-06	69.2905	0	112.867	845.144	2079.77	1152.39	DNA transposon, helitron	Group IV
		DHH00001B73v403610	1.11149	0.0153903	1177.94	1166.23	620.767	1495.25	2752.63	2304.77	DNA transposon, helitron	Group IV
		DHH00001B73v403759	1.23847	0.0165475	415.743	448.551	564.334	1105.19	1406.9	1084.6	DNA transposon, helitron	Group IV
		DHH00001B73v404098	2.2791	0.0236994	69.2905	0	0	325.055	489.356	67.7874	DNA transposon, helitron	Group IV
		DHH00001B73v404214	1.68595	1.07864e-05	1177.94	1345.65	1015.8	3380.57	4954.73	3389.37	DNA transposon, helitron	Group IV
		DHH00001B73v404366	2.09278	0.0452031	0	0	56.4334	0	244.678	610.087	DNA transposon, helitron	Group IV
		DHH00001B73v404380	2.58461	0.0151322	0	0	0	65.0111	367.017	203.362	DNA transposon, helitron	Group IV
		DHH00001B73v404439	1.88442	0.0458984	69.2905	0	56.4334	260.044	367.017	203.362	DNA transposon, helitron	Group IV
		DHH00001B73v404733	2.53343	5.42844e-06	554.324	179.42	1241.53	3445.59	3241.99	6982.1	DNA transposon, helitron	Group IV
		DHH00001B73v404769	1.8183	0.0156614	207.871	269.131	0	715.122	611.696	610.087	DNA transposon, helitron	Group IV
		DHH00001B73v404891	1.84697	0.00331421	138.581	269.131	282.167	1170.2	734.035	949.024	DNA transposon, helitron	Group IV
		DHH00001B73v404980	1.76332	0.0314856	207.871	89.7102	112.867	650.111	122.339	1084.6	DNA transposon, helitron	Group IV
		DHH00001B73v404998	3.44473	0.000712771	0	0	0	325.055	550.526	338.937	DNA transposon, helitron	Group IV
		DHH00001B73v405186	1.51386	0.0166542	346.452	89.7102	338.6	650.111	917.543	1016.81	DNA transposon, helitron	Group IV
		DHH00001B73v405240	1.0432	0.00287178	5058.2	7625.37	3555.3	9491.61	13396.1	10981.6	DNA transposon, helitron	Group IV
		DHH00001B73v405560	2.11588	0.0486066	0	0	0	130.022	122.339	135.575	DNA transposon, helitron	Group IV
		DHH00001B73v405669	2.93141	0.000191817	69.2905	89.7102	56.4334	1040.18	550.526	881.236	DNA transposon, helitron	Group IV
		DHH00001B73v405738	2.90908	0.000319497	485.033	358.841	225.734	8061.37	122.339	4135.03	DNA transposon, helitron	Group IV
		DHH00001B73v405819	1.02936	0.0442624	692.905	448.551	507.901	1430.24	1162.22	949.024	DNA transposon, helitron	Group IV
		DHH00001B73v405837	2.4688	0.0207882	0	0	0	65.0111	122.339	406.725	DNA transposon, helitron	Group IV
		DHH00001B73v405858	2.61245	0.00783837	0	0	56.4334	585.099	367.017	135.575	DNA transposon, helitron	Group IV
		DHH00001B73v405888	2.55573	0.0162486	0	0	0	260.044	183.509	135.575	DNA transposon, helitron	Group IV
		DHH00001B73v405908	1.78913	0.0175785	69.2905	269.131	169.3	260.044	1039.88	813.449	DNA transposon, helitron	Group IV
		DHH00001B73v405995	1.66699	0.0394935	138.581	0	169.3	585.099	428.187	338.937	DNA transposon, helitron	Group IV
		DHH00001B73v406007	2.09899	0.0316692	0	89.7102	56.4334	195.033	61.1696	949.024	DNA transposon, helitron	Group IV
		DHH00001B73v406203	2.22032	0.0383852	0	0	0	65.0111	244.678	135.575	DNA transposon, helitron	Group IV
		DHH00001B73v406273	2.69903	0.0108727	0	0	0	390.066	244.678	67.7874	DNA transposon, helitron	Group IV
		DHH00001B73v406288	3.12657	1.15311e-09	415.743	179.42	338.6	2535.43	4220.7	2914.86	DNA transposon, helitron	Group IV
		DHH00001B73v406445	1.78015	0.0131923	138.581	269.131	112.867	1040.18	550.526	474.512	DNA transposon, helitron	Group IV
		DHH00001B73v406600	2.31843	0.00681426	69.2905	179.42	0	520.088	917.543	271.15	DNA transposon, helitron	Group IV
		DHH00001B73v406677	1.98016	0.0277359	207.871	0	0	325.055	611.696	338.937	DNA transposon, helitron	Group IV
		DHH00001B73v406923	2.10999	0.0492162	0	0	0	0	367.017	135.575	DNA transposon, helitron	Group IV
		DHH00001B73v406937	2.69937	0.0108619	0	0	0	65.0111	367.017	271.15	DNA transposon, helitron	Group IV
		DHH00001B73v406980	2.59698	0.000272785	346.452	0	56.4334	910.155	1101.05	1287.96	DNA transposon, helitron	Group IV
		DHH00001B73v407007	1.96752	0.0123658	207.871	448.551	0	325.055	1529.24	1287.96	DNA transposon, helitron	Group IV
		DHH00001B73v407112	1.62206	0.018451	346.452	1345.65	395.034	3315.56	3486.67	474.512	DNA transposon, helitron	Group IV
		DHH00001B73v407227	2.57085	0.00806586	0	89.7102	0	585.099	305.848	203.362	DNA transposon, helitron	Group IV
		DHH00001B73v407273	2.12107	0.0480485	0	0	0	390.066	122.339	0	DNA transposon, helitron	Group IV
		DHH00001B73v407339	1.70614	0.0488531	69.2905	179.42	56.4334	845.144	183.509	271.15	DNA transposon, helitron	Group IV
		DHH00001B73v407408	1.38301	0.023798	485.033	89.7102	395.034	780.133	1223.39	881.236	DNA transposon, helitron	Group IV
		DHH00001B73v407435	1.79201	0.0394434	69.2905	89.7102	56.4334	390.066	367.017	271.15	DNA transposon, helitron	Group IV
		DHH00001B73v407501	2.00689	0.0199982	415.743	0	0	325.055	1162.22	949.024	DNA transposon, helitron	Group IV
		DHH00001B73v407573	1.19198	1.23082e-07	21618.6	24580.6	23814.9	50448.6	62331.8	48603.6	DNA transposon, helitron	Group IV
		DHH00001B73v407788	1.95789	0.0220281	346.452	0	56.4334	455.077	1529.24	271.15	DNA transposon, helitron	Group IV
		DHH00001B73v407844	1.34465	2.50146e-05	5404.66	8343.05	4401.81	14302.4	17922.7	14506.5	DNA transposon, helitron	Group IV
		DHH00001B73v407888	2.54484	0.00550967	69.2905	89.7102	0	1105.19	244.678	271.15	DNA transposon, helitron	Group IV
		DHH00001B73v408235	1.58129	0.00653433	415.743	179.42	395.034	1495.25	978.713	881.236	DNA transposon, helitron	Group IV
		DHH00001B73v408662	1.97925	0.00101646	277.162	717.682	112.867	1235.21	1406.9	2033.62	DNA transposon, helitron	Group IV
		DHH00001B73v408691	2.82291	0.000797883	207.871	0	0	650.111	1345.73	474.512	DNA transposon, helitron	Group IV
		DHH00001B73v408711	1.74988	0.0154856	207.871	89.7102	169.3	390.066	672.865	881.236	DNA transposon, helitron	Group IV
		DHH00001B73v408763	2.37542	0.0263428	0	0	0	65.0111	244.678	203.362	DNA transposon, helitron	Group IV
		DHH00001B73v408958	2.42051	0.000953374	207.871	89.7102	112.867	715.122	1651.58	542.299	DNA transposon, helitron	Group IV
		DHH00001B73v408968	1.99052	0.000807561	277.162	358.841	282.167	910.155	1101.05	2101.41	DNA transposon, helitron	Group IV
		DHH00001B73v409095	1.88071	0.00408225	138.581	538.261	169.3	845.144	1773.92	813.449	DNA transposon, helitron	Group IV
		DHH00001B73v409114	2.19117	0.012162	207.871	0	0	650.111	428.187	406.725	DNA transposon, helitron	Group IV
		DHH00001B73v409172	1.54874	9.6927e-09	11848.7	13277.1	12979.7	31660.4	48385.1	33351.4	DNA transposon, helitron	Group IV
		DHH00001B73v409203	4.06957	2.26475e-06	69.2905	0	0	910.155	1039.88	1287.96	DNA transposon, helitron	Group IV
		DHH00001B73v409224	1.19598	0.00422361	1247.23	986.813	677.201	2275.39	2385.61	2169.2	DNA transposon, helitron	Group IV
		DHH00001B73v409681	2.17052	0.043074	0	0	0	325.055	61.1696	67.7874	DNA transposon, helitron	Group IV
		DHH00001B73v409689	1.97923	0.000513615	485.033	89.7102	395.034	1235.21	1345.73	1898.05	DNA transposon, helitron	Group IV
		DHH00001B73v409701	2.75683	9.4817e-07	554.324	0	846.501	2795.48	4159.53	4745.12	DNA transposon, helitron	Group IV
		DHH00001B73v409878	1.3023	0.0483017	277.162	448.551	112.867	520.088	856.374	813.449	DNA transposon, helitron	Group IV
		DHH00001B73v410072	2.29904	0.0224714	0	0	56.4334	195.033	122.339	542.299	DNA transposon, helitron	Group IV
		DHH00001B73v410182	2.46191	0.000145	485.033	538.261	56.4334	1690.29	1345.73	3931.67	DNA transposon, helitron	Group IV
		DHH00001B73v410314	2.88624	0.00595969	0	0	0	390.066	183.509	203.362	DNA transposon, helitron	Group IV
		DHH00001B73v410389	3.03892	0.00376893	0	0	0	195.033	795.204	67.7874	DNA transposon, helitron	Group IV
		DHH00001B73v410530	1.64925	0.00788912	69.2905	448.551	451.467	1430.24	1162.22	813.449	DNA transposon, helitron	Group IV
		DHH00001B73v410571	2.10375	0.0498844	0	0	0	130.022	367.017	0	DNA transposon, helitron	Group IV
		DHH00002B73v400003	1.52167	0.0231008	69.2905	448.551	225.734	780.133	611.696	949.024	DNA transposon, helitron	Group IV
		DHH00002B73v400039	1.69124	0.000743467	692.905	538.261	282.167	1560.27	1896.26	1694.69	DNA transposon, helitron	Group IV
		DHH00002B73v400068	2.52493	0.00978949	0	0	169.3	65.0111	2079.77	271.15	DNA transposon, helitron	Group IV
		DHH00002B73v400089	1.71316	0.00800649	277.162	89.7102	395.034	845.144	1468.07	677.874	DNA transposon, helitron	Group IV
		DHH00002B73v400100	2.27996	0.0332694	0	0	0	195.033	122.339	135.575	DNA transposon, helitron	Group IV
		DHH00002B73v400141	2.14003	0.0365553	0	89.7102	0	715.122	122.339	67.7874	DNA transposon, helitron	Group IV
		DHH00002B73v400243	1.0574	0.000173844	3464.52	4395.8	4458.24	9036.54	7523.86	9422.45	DNA transposon, helitron	Group IV
		DHH00002B73v400281	2.40381	0.00815464	69.2905	0	56.4334	585.099	489.356	203.362	DNA transposon, helitron	Group IV
		DHH00002B73v400330	2.27996	0.0332694	0	0	0	195.033	122.339	135.575	DNA transposon, helitron	Group IV
		DHH00002B73v400342	2.15216	0.0448833	0	0	0	65.0111	305.848	67.7874	DNA transposon, helitron	Group IV
		DHH00002B73v400348	2.23622	0.0371573	0	0	0	455.077	0	135.575	DNA transposon, helitron	Group IV
		DHH00002B73v400462	2.38505	0.000684362	207.871	269.131	0	975.166	917.543	1016.81	DNA transposon, helitron	Group IV
		DHH00002B73v400565	2.40792	0.0241839	0	0	0	130.022	244.678	135.575	DNA transposon, helitron	Group IV
		DHH00002B73v400671	1.05414	0.0145862	970.067	2153.05	959.368	2470.42	3364.33	2711.5	DNA transposon, helitron	Group IV
		DHH00002B73v400782	1.26792	0.0193777	415.743	358.841	507.901	1300.22	1223.39	813.449	DNA transposon, helitron	Group IV
		DHH00002B73v400861	1.32504	0.000170756	1801.55	1345.65	1297.97	3445.59	3853.68	4135.03	DNA transposon, helitron	Group IV
		DHH00002B73v401044	1.53938	0.0001035	1108.65	807.392	846.501	2665.45	3058.48	2643.71	DNA transposon, helitron	Group IV
		DHH00002B73v401103	1.91161	0.000748463	554.324	269.131	169.3	1300.22	1468.07	1355.75	DNA transposon, helitron	Group IV
		DHH00002B73v401266	2.23347	0.0372297	0	0	0	260.044	61.1696	135.575	DNA transposon, helitron	Group IV
		DHH00002B73v401269	1.51286	0.0053339	277.162	538.261	451.467	910.155	1468.07	1491.32	DNA transposon, helitron	Group IV
		DHH00002B73v401302	2.77754	0.00875367	0	0	0	650.111	122.339	67.7874	DNA transposon, helitron	Group IV
		DHH00002B73v401338	1.38196	7.70629e-08	5335.37	6459.14	5925.51	13522.3	17494.5	15726.7	DNA transposon, helitron	Group IV
		DHH00002B73v401346	1.67185	0.0495746	0	179.42	225.734	1170.2	367.017	203.362	DNA transposon, helitron	Group IV
		DHH00002B73v401358	1.33245	3.91853e-07	33259.4	43958	27652.4	83409.2	99278.2	84802.1	DNA transposon, helitron	Group IV
		DHH00002B73v401466	1.68435	0.0260669	69.2905	358.841	56.4334	520.088	550.526	677.874	DNA transposon, helitron	Group IV
		DHH00002B73v401530	2.48259	0.019962	0	0	0	195.033	305.848	67.7874	DNA transposon, helitron	Group IV
		DHH00002B73v401638	1.96607	0.02288	138.581	89.7102	0	455.077	428.187	338.937	DNA transposon, helitron	Group IV
		DHH00002B73v401701	1.5894	0.011379	762.195	0	733.634	2015.34	2079.77	1152.39	DNA transposon, helitron	Group IV
		DHH00002B73v401933	1.08757	0.00875811	2563.75	2242.76	959.368	3705.63	4771.23	3999.46	DNA transposon, helitron	Group IV
		DHH00002B73v401958	1.22451	0.0107817	762.195	2422.18	846.501	3055.52	3853.68	2711.5	DNA transposon, helitron	Group IV
		DHH00002B73v402009	1.15247	0.00283415	1177.94	1345.65	1072.23	3185.54	2263.27	2711.5	DNA transposon, helitron	Group IV
		DHH00002B73v402021	3.55797	0.000469802	0	0	0	130.022	611.696	745.662	DNA transposon, helitron	Group IV
		DHH00002B73v402103	1.78106	0.0128116	277.162	179.42	56.4334	520.088	856.374	677.874	DNA transposon, helitron	Group IV
		DHH00002B73v402120	2.23823	0.0367929	0	0	0	195.033	183.509	67.7874	DNA transposon, helitron	Group IV
		DHH00002B73v402240	1.79502	0.00343831	69.2905	358.841	451.467	1430.24	978.713	1084.6	DNA transposon, helitron	Group IV
		DHH00002B73v402354	1.99437	0.0326558	69.2905	0	56.4334	260.044	244.678	406.725	DNA transposon, helitron	Group IV
		DHH00002B73v402432	1.64254	0.00760245	346.452	89.7102	338.6	1040.18	978.713	813.449	DNA transposon, helitron	Group IV
		DHH00002B73v402450	1.76368	0.0158291	69.2905	89.7102	282.167	585.099	795.204	542.299	DNA transposon, helitron	Group IV
		DHH00002B73v402452	1.21677	0.00357443	1316.52	1794.2	902.935	2600.44	4159.53	2711.5	DNA transposon, helitron	Group IV
		DHH00002B73v402457	1.75271	0.0134639	277.162	179.42	56.4334	650.111	672.865	677.874	DNA transposon, helitron	Group IV
		DHH00002B73v402458	1.93857	0.028405	0	89.7102	112.867	325.055	244.678	610.087	DNA transposon, helitron	Group IV
		DHH00002B73v402465	2.21717	0.0386665	0	0	0	130.022	244.678	67.7874	DNA transposon, helitron	Group IV
		DHH00002B73v402471	2.17918	0.0183264	138.581	0	0	390.066	305.848	406.725	DNA transposon, helitron	Group IV
		DHH00002B73v402581	1.58217	0.0283007	69.2905	448.551	112.867	585.099	550.526	949.024	DNA transposon, helitron	Group IV
		DHH00002B73v402833	1.3255	0.036771	138.581	538.261	225.734	715.122	856.374	813.449	DNA transposon, helitron	Group IV
		DHH00002B73v403021	2.05302	7.0278e-05	485.033	358.841	338.6	1820.31	2202.1	1355.75	DNA transposon, helitron	Group IV
		DHH00002B73v403206	2.06547	0.00869114	138.581	0	169.3	390.066	917.543	542.299	DNA transposon, helitron	Group IV
		DHH00002B73v403216	2.52252	0.00422446	69.2905	269.131	56.4334	260.044	3058.48	271.15	DNA transposon, helitron	Group IV
		DHH00002B73v403338	2.62879	0.00112425	0	179.42	56.4334	715.122	550.526	745.662	DNA transposon, helitron	Group IV
		DHH00002B73v403552	2.83423	0.00751841	0	0	0	65.0111	856.374	67.7874	DNA transposon, helitron	Group IV
		DHH00002B73v403559	2.86288	1.2824e-11	415.743	717.682	677.201	4810.82	3853.68	5626.36	DNA transposon, helitron	Group IV
		DHH00002B73v403661	1.92214	0.000602485	207.871	358.841	338.6	1365.23	1284.56	1152.39	DNA transposon, helitron	Group IV
		DHH00002B73v403762	2.62195	0.000830946	207.871	0	56.4334	455.077	978.713	1016.81	DNA transposon, helitron	Group IV
		DHH00002B73v403772	2.60199	0.0143746	0	0	0	260.044	305.848	67.7874	DNA transposon, helitron	Group IV
		DHH00002B73v403785	1.79036	0.00190401	138.581	538.261	451.467	1105.19	1957.43	1220.17	DNA transposon, helitron	Group IV
		DHH00002B73v403817	1.37238	0.0421462	69.2905	1076.52	282.167	910.155	1651.58	1423.54	DNA transposon, helitron	Group IV
		DHH00002B73v404155	2.27996	0.0332694	0	0	0	195.033	122.339	135.575	DNA transposon, helitron	Group IV
		DHH00002B73v404469	3.09794	4.42087e-10	346.452	269.131	338.6	3835.65	2630.29	2982.65	DNA transposon, helitron	Group IV
		DHH00002B73v404558	1.18624	0.0446373	485.033	358.841	225.734	715.122	856.374	1016.81	DNA transposon, helitron	Group IV
		DHH00002B73v404618	2.58043	0.0153055	0	0	0	195.033	367.017	67.7874	DNA transposon, helitron	Group IV
		DHH00002B73v404669	2.43155	0.0227172	0	0	0	130.022	183.509	203.362	DNA transposon, helitron	Group IV
		DHH00002B73v404686	1.52383	2.12694e-05	1801.55	1525.07	2088.04	6566.12	5688.77	3931.67	DNA transposon, helitron	Group IV
		DHH00002B73v404801	1.30042	0.0375273	485.033	358.841	169.3	975.166	1162.22	542.299	DNA transposon, helitron	Group IV
		DHH00002B73v404865	2.08661	0.0269008	69.2905	0	56.4334	195.033	611.696	203.362	DNA transposon, helitron	Group IV
		DHH00002B73v404973	1.03161	0.0439505	762.195	807.392	338.6	1235.21	1590.41	1152.39	DNA transposon, helitron	Group IV
		DHH00002B73v405202	1.87847	4.97871e-06	1732.26	986.813	1241.53	6111.04	6055.79	3253.8	DNA transposon, helitron	Group IV
		DHH00002B73v405276	1.08719	0.000408695	3672.39	4754.64	3498.87	7606.29	10582.3	7388.83	DNA transposon, helitron	Group IV
		DHH00002B73v405499	1.67793	0.000332327	623.614	1704.49	564.334	2795.48	3180.82	3524.95	DNA transposon, helitron	Group IV
		DHH00002B73v405544	1.40417	0.00727999	277.162	1255.94	1128.67	3380.57	2202.1	1898.05	DNA transposon, helitron	Group IV
		DHH00002B73v405599	2.46297	1.74884e-06	138.581	717.682	395.034	2470.42	2202.1	2779.28	DNA transposon, helitron	Group IV
		DHH00002B73v405608	1.7046	0.0342198	277.162	179.42	0	390.066	428.187	1016.81	DNA transposon, helitron	Group IV
		DHH00002B73v405620	1.42364	0.0430103	138.581	269.131	169.3	715.122	611.696	406.725	DNA transposon, helitron	Group IV
		DHH00002B73v405660	1.26042	8.63395e-05	3395.23	5562.03	4571.11	11116.9	13273.8	8541.21	DNA transposon, helitron	Group IV
		DHH00002B73v406004	1.74843	2.83039e-05	1593.68	807.392	733.634	3185.54	4220.7	3660.52	DNA transposon, helitron	Group IV
		DHH00002B73v406046	1.02583	2.33363e-05	47394.7	58760.2	42042.9	96736.4	115427	92123.1	DNA transposon, helitron	Group IV
		DHH00002B73v406084	2.28297	0.0330299	0	0	0	130.022	122.339	203.362	DNA transposon, helitron	Group IV
		DHH00002B73v406129	1.15006	0.0497598	554.324	269.131	282.167	1040.18	856.374	745.662	DNA transposon, helitron	Group IV
		DHH00002B73v406195	1.3213	0.0170089	623.614	179.42	507.901	975.166	1162.22	1491.32	DNA transposon, helitron	Group IV
		DHH00002B73v406269	4.53304	9.57348e-08	0	89.7102	0	1755.3	2507.95	813.449	DNA transposon, helitron	Group IV
		DHH00002B73v406284	2.26587	0.0167421	69.2905	89.7102	0	845.144	428.187	67.7874	DNA transposon, helitron	Group IV
		DHH00002B73v406376	1.86155	0.0352625	138.581	0	56.4334	325.055	489.356	271.15	DNA transposon, helitron	Group IV
		DHH00002B73v406377	2.66144	0.00238789	0	179.42	0	650.111	611.696	406.725	DNA transposon, helitron	Group IV
		DHH00002B73v406380	1.23557	0.00395376	762.195	1345.65	790.068	2340.4	2691.46	1898.05	DNA transposon, helitron	Group IV
		DHH00002B73v406487	1.6772	0.0343136	69.2905	269.131	56.4334	390.066	672.865	406.725	DNA transposon, helitron	Group IV
		DHH00002B73v406490	1.00624	0.0110941	1662.97	2332.47	1185.1	2600.44	4037.19	3863.88	DNA transposon, helitron	Group IV
		DHH00002B73v406580	2.42898	0.022868	0	0	0	195.033	183.509	135.575	DNA transposon, helitron	Group IV
		DHH00002B73v406654	1.69189	0.00178194	207.871	538.261	564.334	1690.29	1835.09	1084.6	DNA transposon, helitron	Group IV
		DHH00002B73v406686	1.19915	0.0320328	831.486	717.682	282.167	1105.19	2202.1	1084.6	DNA transposon, helitron	Group IV
		DHH00002B73v406731	1.43	0.0421229	207.871	358.841	112.867	390.066	611.696	1016.81	DNA transposon, helitron	Group IV
		DHH00002B73v406759	1.20357	0.00366046	1593.68	1883.91	733.634	3185.54	3180.82	3457.16	DNA transposon, helitron	Group IV
		DHH00002B73v407010	2.03212	0.0307826	69.2905	0	56.4334	390.066	428.187	135.575	DNA transposon, helitron	Group IV
		DHH00002B73v407081	1.63979	0.00635	623.614	717.682	846.501	1560.27	5015.9	1016.81	DNA transposon, helitron	Group IV
		DHH00002B73v407130	2.4826	0.0110268	69.2905	0	0	260.044	428.187	271.15	DNA transposon, helitron	Group IV
		DHH00002B73v407191	1.68843	0.0367031	762.195	0	112.867	910.155	2263.27	474.512	DNA transposon, helitron	Group IV
		DHH00002B73v407215	1.85683	0.0329984	69.2905	269.131	0	325.055	978.713	271.15	DNA transposon, helitron	Group IV
		DHH00002B73v407224	1.17142	0.013231	623.614	1614.78	733.634	1755.3	2813.8	2236.98	DNA transposon, helitron	Group IV
		DHH00002B73v407263	1.63518	7.45847e-07	18362	9060.73	11004.5	34065.8	46427.7	42434.9	DNA transposon, helitron	Group IV
		DHH00002B73v407411	1.20349	0.000196365	4434.59	6638.56	4909.71	9036.54	13029.1	15320	DNA transposon, helitron	Group IV
		DHH00002B73v407425	1.32275	4.788e-08	59174.1	71588.8	49435.7	140944	169746	145133	DNA transposon, helitron	Group IV
		DHH00002B73v407463	2.02117	0.00149924	277.162	0	507.901	975.166	1468.07	1559.11	DNA transposon, helitron	Group IV
		DHH00002B73v407607	3.95736	5.79234e-06	0	89.7102	0	845.144	734.035	1559.11	DNA transposon, helitron	Group IV
		DHH00002B73v407641	1.39783	0.0247125	623.614	269.131	282.167	975.166	1835.09	610.087	DNA transposon, helitron	Group IV
		DHH00002B73v407676	2.31565	6.37595e-08	485.033	807.392	564.334	3640.62	3241.99	2847.07	DNA transposon, helitron	Group IV
		DHH00002B73v407682	2.17883	0.000918134	69.2905	89.7102	451.467	1300.22	978.713	1287.96	DNA transposon, helitron	Group IV
		DHH00002B73v407938	1.05684	0.0381665	554.324	717.682	451.467	975.166	1162.22	1559.11	DNA transposon, helitron	Group IV
		DHH00002B73v408002	2.10987	0.0251141	69.2905	89.7102	56.4334	0	856.374	745.662	DNA transposon, helitron	Group IV
		DHH00002B73v408299	1.16771	0.040937	346.452	717.682	282.167	910.155	856.374	1355.75	DNA transposon, helitron	Group IV
		DHH00002B73v408304	1.32147	0.0465195	207.871	448.551	169.3	520.088	611.696	1084.6	DNA transposon, helitron	Group IV
		DHH00002B73v408491	2.06958	0.0409982	0	89.7102	0	325.055	367.017	67.7874	DNA transposon, helitron	Group IV
		DHH00002B73v408799	2.431	0.000802802	277.162	89.7102	564.334	4745.81	1345.73	677.874	DNA transposon, helitron	Group IV
		DHH00002B73v408822	1.35327	0.00147061	970.067	627.972	846.501	2470.42	2202.1	1898.05	DNA transposon, helitron	Group IV
		DHH00002B73v408823	1.84223	3.04805e-09	2078.71	2422.18	1693	7281.24	8319.06	6982.1	DNA transposon, helitron	Group IV
		DHH00002B73v408880	2.4719	0.00369784	0	179.42	56.4334	455.077	1101.05	338.937	DNA transposon, helitron	Group IV
		DHH00002B73v409163	2.23347	0.0372297	0	0	0	260.044	61.1696	135.575	DNA transposon, helitron	Group IV
		DHH00002B73v409316	2.59502	0.00614915	69.2905	0	56.4334	130.022	244.678	1355.75	DNA transposon, helitron	Group IV
		DHH00002B73v409424	2.42688	0.0134005	0	89.7102	0	260.044	183.509	542.299	DNA transposon, helitron	Group IV
		DHH00002B73v409445	2.87453	0.0062076	0	0	0	130.022	305.848	338.937	DNA transposon, helitron	Group IV
		DHH00002B73v409456	2.16325	0.0197145	138.581	0	0	455.077	367.017	271.15	DNA transposon, helitron	Group IV
		DHH00002B73v409511	1.7937	0.004395	762.195	717.682	225.734	715.122	2385.61	3524.95	DNA transposon, helitron	Group IV
		DHH00002B73v409584	2.19347	0.000634692	207.871	358.841	112.867	1560.27	734.035	1220.17	DNA transposon, helitron	Group IV
		DHH00002B73v409689	2.48726	0.0197189	0	0	0	65.0111	305.848	203.362	DNA transposon, helitron	Group IV
		DHH00002B73v409832	2.15979	0.0441471	0	0	0	260.044	244.678	0	DNA transposon, helitron	Group IV
		DHH00002B73v409852	3.55897	2.64443e-07	69.2905	89.7102	112.867	1300.22	1835.09	1559.11	DNA transposon, helitron	Group IV
		DHH00002B73v409888	2.8759	0.00230435	69.2905	0	0	390.066	428.187	474.512	DNA transposon, helitron	Group IV
		DHH00002B73v410080	1.94328	0.0164256	69.2905	89.7102	112.867	325.055	489.356	610.087	DNA transposon, helitron	Group IV
		DHH00002B73v410283	2.30888	0.0196632	0	89.7102	0	195.033	489.356	203.362	DNA transposon, helitron	Group IV
		DHH00002B73v410413	1.14727	0.000137854	3048.78	3229.57	3273.14	6436.09	8747.25	6304.23	DNA transposon, helitron	Group IV
		DHH00002B73v410519	1.45858	0.00284045	762.195	986.813	1072.23	1885.32	1896.26	4473.97	DNA transposon, helitron	Group IV
		DHH00002B73v410523	1.06748	0.0367635	485.033	538.261	507.901	975.166	1162.22	1220.17	DNA transposon, helitron	Group IV
		DHH00002B73v410537	1.91054	1.94605e-05	1247.23	1166.23	1015.8	4810.82	6422.8	2440.35	DNA transposon, helitron	Group IV
		DHH00002B73v410542	2.45075	0.000144251	207.871	0	338.6	1170.2	1101.05	1694.69	DNA transposon, helitron	Group IV
		DHH00002B73v410547	3.53336	2.40948e-06	0	179.42	56.4334	1690.29	1223.39	1016.81	DNA transposon, helitron	Group IV
		DHH00002B73v410580	1.77296	0.0211	138.581	269.131	112.867	520.088	1345.73	271.15	DNA transposon, helitron	Group IV
		DHH00003B73v400070	1.44728	0.00107214	831.486	1435.36	1015.8	3380.57	3976.02	1898.05	DNA transposon, helitron	Group IV
		DHH00003B73v400099	1.12394	4.16102e-05	7552.66	6010.59	4853.27	13067.2	13885.5	13625.3	DNA transposon, helitron	Group IV
		DHH00003B73v400240	2.14656	0.0332008	0	0	56.4334	195.033	183.509	338.937	DNA transposon, helitron	Group IV
		DHH00003B73v400394	1.87153	0.0492742	69.2905	0	56.4334	130.022	367.017	338.937	DNA transposon, helitron	Group IV
		DHH00003B73v400404	3.63653	2.12311e-08	0	0	451.467	2925.5	3241.99	2508.13	DNA transposon, helitron	Group IV
		DHH00003B73v400580	1.38856	1.4285e-05	2078.71	2242.76	1862.3	5850.99	5994.62	4609.54	DNA transposon, helitron	Group IV
		DHH00003B73v400601	1.98877	0.014017	69.2905	179.42	56.4334	325.055	734.035	474.512	DNA transposon, helitron	Group IV
		DHH00003B73v400701	1.30782	4.51967e-06	12818.7	17044.9	9762.98	30945.3	36762.9	31656.7	DNA transposon, helitron	Group IV
		DHH00003B73v400727	3.25029	0.000101795	0	179.42	0	975.166	550.526	1084.6	DNA transposon, helitron	Group IV
		DHH00003B73v400802	2.98678	0.00422444	0	0	0	195.033	367.017	271.15	DNA transposon, helitron	Group IV
		DHH00003B73v400804	2.44456	0.00646779	69.2905	0	56.4334	390.066	305.848	610.087	DNA transposon, helitron	Group IV
		DHH00003B73v400821	2.14656	0.0332008	0	0	56.4334	195.033	183.509	338.937	DNA transposon, helitron	Group IV
		DHH00003B73v401176	1.67378	3.16867e-07	1455.1	1704.49	1693	4745.81	5811.11	5355.21	DNA transposon, helitron	Group IV
		DHH00003B73v401184	1.54964	0.0123655	554.324	179.42	169.3	910.155	1162.22	881.236	DNA transposon, helitron	Group IV
		DHH00003B73v401310	2.05565	0.00344018	0	269.131	338.6	780.133	795.204	1559.11	DNA transposon, helitron	Group IV
		DHH00003B73v401333	1.02811	0.0172436	762.195	1345.65	902.935	1690.29	2507.95	2033.62	DNA transposon, helitron	Group IV
		DHH00003B73v401469	1.94681	0.0402637	0	179.42	0	195.033	550.526	271.15	DNA transposon, helitron	Group IV
		DHH00003B73v401523	2.82617	0.00360705	69.2905	0	0	260.044	917.543	203.362	DNA transposon, helitron	Group IV
		DHH00003B73v401530	2.02791	0.0468303	69.2905	0	0	325.055	305.848	67.7874	DNA transposon, helitron	Group IV
		DHH00003B73v401561	2.50363	0.0188572	0	0	0	65.0111	244.678	271.15	DNA transposon, helitron	Group IV
		DHH00003B73v401682	1.92029	0.0117791	277.162	627.972	0	1105.19	2385.61	610.087	DNA transposon, helitron	Group IV
		DHH00003B73v401735	2.9604	2.36557e-05	0	807.392	225.734	2080.35	5994.62	2169.2	DNA transposon, helitron	Group IV
		DHH00003B73v401766	1.67735	0.00715678	346.452	358.841	169.3	650.111	1468.07	949.024	DNA transposon, helitron	Group IV
		DHH00003B73v401797	1.7668	0.0449028	69.2905	89.7102	56.4334	325.055	489.356	203.362	DNA transposon, helitron	Group IV
		DHH00003B73v401880	1.12717	0.0313698	623.614	358.841	620.767	975.166	1101.05	1694.69	DNA transposon, helitron	Group IV
		DHH00003B73v402054	1.89137	0.0206269	346.452	0	112.867	260.044	1468.07	610.087	DNA transposon, helitron	Group IV
		DHH00003B73v402199	3.34439	4.36654e-14	1455.1	897.102	677.201	17032.9	8747.25	8405.64	DNA transposon, helitron	Group IV
		DHH00003B73v402202	2.30883	1.36171e-14	4365.3	4664.93	3103.84	17748	25018.4	18912.7	DNA transposon, helitron	Group IV
		DHH00003B73v402274	1.97793	0.0345271	69.2905	0	56.4334	325.055	367.017	203.362	DNA transposon, helitron	Group IV
		DHH00003B73v402386	1.3935	0.0353954	277.162	538.261	112.867	585.099	734.035	1287.96	DNA transposon, helitron	Group IV
		DHH00003B73v402442	2.09346	0.0142061	138.581	89.7102	0	390.066	550.526	406.725	DNA transposon, helitron	Group IV
		DHH00003B73v402479	2.0054	0.000198247	207.871	358.841	451.467	1300.22	1651.58	1626.9	DNA transposon, helitron	Group IV
		DHH00003B73v402507	1.34754	0.0142709	277.162	807.392	395.034	1365.23	1590.41	949.024	DNA transposon, helitron	Group IV
		DHH00003B73v402645	2.07327	0.0383086	0	89.7102	0	260.044	183.509	271.15	DNA transposon, helitron	Group IV
		DHH00003B73v402663	2.21717	0.0386665	0	0	0	130.022	244.678	67.7874	DNA transposon, helitron	Group IV
		DHH00003B73v402692	1.61329	0.0137076	485.033	179.42	112.867	910.155	1101.05	677.874	DNA transposon, helitron	Group IV
		DHH00003B73v402820	2.93752	0.00505654	0	0	0	260.044	428.187	135.575	DNA transposon, helitron	Group IV
		DHH00003B73v402888	1.25203	0.000375105	2494.46	3139.86	1975.17	5005.85	7952.04	5422.99	DNA transposon, helitron	Group IV
		DHH00003B73v403078	1.63081	0.0133172	207.871	179.42	225.734	585.099	734.035	881.236	DNA transposon, helitron	Group IV
		DHH00003B73v403148	1.7077	0.0184143	415.743	627.972	225.734	2145.36	2507.95	203.362	DNA transposon, helitron	Group IV
		DHH00003B73v403288	1.22908	0.0386344	415.743	358.841	395.034	1560.27	672.865	745.662	DNA transposon, helitron	Group IV
		DHH00003B73v403342	2.18981	0.000706829	623.614	1614.78	2539.5	18398.1	2630.29	4948.48	DNA transposon, helitron	Group IV
		DHH00003B73v403567	2.76473	0.00883972	0	0	0	130.022	183.509	406.725	DNA transposon, helitron	Group IV
		DHH00003B73v403611	1.83499	0.0367532	69.2905	89.7102	56.4334	325.055	550.526	203.362	DNA transposon, helitron	Group IV
		DHH00003B73v403646	1.14981	0.0373086	900.776	538.261	225.734	1365.23	1345.73	1152.39	DNA transposon, helitron	Group IV
		DHH00003B73v403655	1.10455	1.60836e-07	19886.4	23504.1	19300.2	44337.5	44898.5	46366.6	DNA transposon, helitron	Group IV
		DHH00003B73v403672	2.11588	0.0486066	0	0	0	130.022	122.339	135.575	DNA transposon, helitron	Group IV
		DHH00003B73v403679	2.06563	0.0413242	69.2905	0	0	130.022	367.017	203.362	DNA transposon, helitron	Group IV
		DHH00003B73v403792	3.07587	0.00345815	0	0	0	780.133	489.356	0	DNA transposon, helitron	Group IV
		DHH00003B73v403818	2.17158	0.0329691	0	0	56.4334	520.088	122.339	135.575	DNA transposon, helitron	Group IV
		DHH00003B73v403853	2.08038	0.0267985	0	0	112.867	325.055	305.848	338.937	DNA transposon, helitron	Group IV
		DHH00003B73v403896	2.77662	7.16571e-21	2148	1614.78	2426.64	13912.4	14252.5	16472.3	DNA transposon, helitron	Group IV
		DHH00003B73v403924	1.90383	0.0182456	138.581	89.7102	112.867	390.066	1039.88	271.15	DNA transposon, helitron	Group IV
		DHH00003B73v403959	2.30965	0.00325677	69.2905	179.42	112.867	585.099	1468.07	338.937	DNA transposon, helitron	Group IV
		DHH00003B73v404257	1.41541	0.000171136	2702.33	2781.02	1297.97	5395.92	7279.18	5761.93	DNA transposon, helitron	Group IV
		DHH00003B73v404340	2.14229	0.00143734	138.581	448.551	56.4334	1105.19	1223.39	813.449	DNA transposon, helitron	Group IV
		DHH00003B73v404431	1.55987	0.0467078	0	269.131	169.3	390.066	672.865	474.512	DNA transposon, helitron	Group IV
		DHH00003B73v404496	2.65602	0.00578436	0	89.7102	0	195.033	489.356	474.512	DNA transposon, helitron	Group IV
		DHH00003B73v404557	1.73757	0.00509357	346.452	358.841	225.734	1560.27	550.526	1355.75	DNA transposon, helitron	Group IV
		DHH00003B73v404604	2.12872	0.00896118	69.2905	0	169.3	390.066	611.696	610.087	DNA transposon, helitron	Group IV
		DHH00003B73v404630	2.78948	0.000771644	69.2905	179.42	0	390.066	1406.9	677.874	DNA transposon, helitron	Group IV
		DHH00003B73v404735	3.49195	8.28332e-07	0	269.131	56.4334	1235.21	2018.6	1491.32	DNA transposon, helitron	Group IV
		DHH00003B73v404737	2.0257	0.00485569	138.581	269.131	56.4334	845.144	795.204	542.299	DNA transposon, helitron	Group IV
		DHH00003B73v404808	2.01855	0.0490037	69.2905	0	0	455.077	61.1696	203.362	DNA transposon, helitron	Group IV
		DHH00003B73v404823	2.3215	0.0109447	0	179.42	112.867	65.0111	550.526	1830.26	DNA transposon, helitron	Group IV
		DHH00003B73v404837	1.6707	0.000714807	277.162	538.261	733.634	1820.31	1773.92	1762.47	DNA transposon, helitron	Group IV
		DHH00004B73v400729	1.54419	3.85945e-07	2355.88	3319.28	2144.47	7476.27	7829.7	7727.77	DNA transposon, helitron	Group IV
		DHH00004B73v400988	2.15216	0.0448833	0	0	0	65.0111	305.848	67.7874	DNA transposon, helitron	Group IV
		DHH00004B73v401230	1.64446	0.0236209	207.871	269.131	112.867	1235.21	489.356	406.725	DNA transposon, helitron	Group IV
		DHH00004B73v401299	2.97268	0.0028833	0	89.7102	0	1040.18	1101.05	0	DNA transposon, helitron	Group IV
		DHH00004B73v401306	2.37007	0.0266967	0	0	0	195.033	244.678	67.7874	DNA transposon, helitron	Group IV
		DHH00004B73v401333	2.62632	0.00275373	69.2905	0	56.4334	520.088	550.526	406.725	DNA transposon, helitron	Group IV
		DHH00004B73v401366	1.78532	0.0124703	207.871	358.841	56.4334	975.166	1039.88	406.725	DNA transposon, helitron	Group IV
		DHH00004B73v401427	2.22609	4.46621e-05	970.067	1883.91	225.734	4160.71	6300.46	5219.63	DNA transposon, helitron	Group IV
		DHH00004B73v401610	1.7091	0.00323873	1108.65	1435.36	2934.54	9036.54	9175.43	1762.47	DNA transposon, helitron	Group IV
		DHH00004B73v401676	2.78169	0.00400343	0	89.7102	0	715.122	122.339	542.299	DNA transposon, helitron	Group IV
		DHH00004B73v401762	1.51742	0.0330513	69.2905	269.131	225.734	715.122	734.035	406.725	DNA transposon, helitron	Group IV
		DHH00004B73v401767	1.55847	0.00212534	207.871	897.102	846.501	2210.38	2079.77	1830.26	DNA transposon, helitron	Group IV
		DHH00004B73v401798	2.27927	5.37731e-05	415.743	179.42	1185.1	2080.35	3976.02	4202.82	DNA transposon, helitron	Group IV
		DHH00004B73v401800	1.76416	0.00378333	485.033	358.841	225.734	2080.35	1284.56	677.874	DNA transposon, helitron	Group IV
		DHH00004B73v401914	2.94156	0.000237689	69.2905	0	112.867	1170.2	672.865	610.087	DNA transposon, helitron	Group IV
		DHH00004B73v401917	2.03153	0.0452423	0	0	56.4334	195.033	244.678	203.362	DNA transposon, helitron	Group IV
		DHH00004B73v402026	2.21717	0.0386665	0	0	0	130.022	244.678	67.7874	DNA transposon, helitron	Group IV
		DHH00004B73v402116	1.73426	0.0382248	69.2905	179.42	56.4334	260.044	672.865	338.937	DNA transposon, helitron	Group IV
		DHH00004B73v402263	3.23385	8.31466e-07	692.905	0	56.4334	2990.51	2691.46	3728.31	DNA transposon, helitron	Group IV
		DHH00004B73v402415	2.0913	0.014494	0	179.42	56.4334	325.055	489.356	542.299	DNA transposon, helitron	Group IV
		DHH00004B73v402659	1.91118	0.00344336	277.162	358.841	169.3	1365.23	1590.41	474.512	DNA transposon, helitron	Group IV
		DHH00004B73v402675	2.01718	0.0478936	0	0	56.4334	325.055	122.339	203.362	DNA transposon, helitron	Group IV
		DHH00004B73v402716	1.42243	0.00434164	1940.13	3408.99	677.201	5460.93	6912.16	4473.97	DNA transposon, helitron	Group IV
		DHH00004B73v402722	2.28297	0.0330299	0	0	0	130.022	122.339	203.362	DNA transposon, helitron	Group IV
		DHH00004B73v402864	1.72889	0.0396165	69.2905	89.7102	112.867	195.033	550.526	474.512	DNA transposon, helitron	Group IV
		DHH00004B73v403360	2.25308	0.0355317	0	0	0	195.033	61.1696	203.362	DNA transposon, helitron	Group IV
		DHH00004B73v403672	1.05595	0.0113765	1385.81	2332.47	902.935	3640.62	3119.65	2914.86	DNA transposon, helitron	Group IV
		DHH00004B73v403704	2.03074	0.0380087	0	0	112.867	390.066	550.526	67.7874	DNA transposon, helitron	Group IV
		DHH00004B73v403744	1.69767	0.0134337	485.033	448.551	112.867	585.099	2385.61	881.236	DNA transposon, helitron	Group IV
		DHH00004B73v403764	1.99655	0.0354949	138.581	0	0	325.055	183.509	474.512	DNA transposon, helitron	Group IV
		DHH00005B73v400011	1.38247	0.0468831	207.871	269.131	169.3	390.066	550.526	949.024	DNA transposon, helitron	Group IV
		DHH00005B73v400042	1.69443	0.0199348	0	358.841	225.734	520.088	734.035	949.024	DNA transposon, helitron	Group IV
		DHH00005B73v400048	2.63133	0.0137691	0	0	0	0	795.204	135.575	DNA transposon, helitron	Group IV
		DHH00005B73v400115	1.88289	0.00214075	415.743	89.7102	225.734	1040.18	1039.88	1084.6	DNA transposon, helitron	Group IV
		DHH00005B73v400171	1.57691	0.00100679	762.195	807.392	677.201	1690.29	3547.83	1830.26	DNA transposon, helitron	Group IV
		DHH00005B73v400264	3.23825	2.72779e-05	138.581	0	56.4334	1040.18	1284.56	745.662	DNA transposon, helitron	Group IV
		DHH00005B73v400335	1.65548	0.0023698	485.033	448.551	225.734	1365.23	1101.05	1423.54	DNA transposon, helitron	Group IV
		DHH00005B73v400340	1.8277	0.021415	69.2905	448.551	112.867	195.033	1590.41	949.024	DNA transposon, helitron	Group IV
		DHH00005B73v400400	1.74958	0.00924199	138.581	269.131	169.3	715.122	611.696	881.236	DNA transposon, helitron	Group IV
		DHH00005B73v400439	2.1831	0.0418683	0	0	0	65.0111	61.1696	338.937	DNA transposon, helitron	Group IV
		DHH00005B73v400464	1.89375	0.0138966	346.452	0	169.3	325.055	795.204	1423.54	DNA transposon, helitron	Group IV
		DHH00005B73v400468	1.59936	0.00223089	485.033	1345.65	395.034	1690.29	2997.31	2304.77	DNA transposon, helitron	Group IV
		DHH00005B73v400487	2.26066	0.00840771	69.2905	0	112.867	390.066	734.035	338.937	DNA transposon, helitron	Group IV
		DHH00005B73v400629	1.7104	0.0263674	138.581	179.42	112.867	325.055	978.713	406.725	DNA transposon, helitron	Group IV
		DHH00005B73v400641	1.16991	0.0304365	3949.56	4395.8	677.201	8841.5	6483.97	6033.08	DNA transposon, helitron	Group IV
		DHH00005B73v400649	2.82658	0.00745559	0	0	0	585.099	183.509	67.7874	DNA transposon, helitron	Group IV
		DHH00005B73v400800	2.18814	0.0335427	0	89.7102	0	520.088	489.356	0	DNA transposon, helitron	Group IV
		DHH00005B73v400881	2.20634	0.00442092	69.2905	269.131	112.867	325.055	1651.58	677.874	DNA transposon, helitron	Group IV
		DHH00005B73v401025	2.23823	0.0367929	0	0	0	195.033	183.509	67.7874	DNA transposon, helitron	Group IV
		DHH00005B73v401034	2.20831	0.0151357	0	89.7102	56.4334	455.077	305.848	338.937	DNA transposon, helitron	Group IV
		DHH00005B73v401062	1.2387	0.0132045	1177.94	538.261	451.467	1885.32	1406.9	2101.41	DNA transposon, helitron	Group IV
		DHH00005B73v401072	2.14976	0.0450877	0	0	0	520.088	0	67.7874	DNA transposon, helitron	Group IV
		DHH00005B73v401285	2.55573	0.0162486	0	0	0	260.044	183.509	135.575	DNA transposon, helitron	Group IV
		DHH00005B73v401371	1.40064	0.0489188	207.871	179.42	169.3	455.077	428.187	813.449	DNA transposon, helitron	Group IV
		DHH00005B73v401390	1.02577	0.0163664	831.486	986.813	959.368	1560.27	1896.26	2372.56	DNA transposon, helitron	Group IV
		DHH00005B73v401478	2.90879	0.00550567	0	0	0	260.044	183.509	338.937	DNA transposon, helitron	Group IV
		DHH00005B73v401503	2.11588	0.0486066	0	0	0	130.022	122.339	135.575	DNA transposon, helitron	Group IV
		DHH00005B73v401608	1.82921	0.00100663	207.871	717.682	564.334	1105.19	2630.29	2033.62	DNA transposon, helitron	Group IV
		DHH00005B73v401662	1.35451	0.0270383	623.614	269.131	169.3	1170.2	1039.88	745.662	DNA transposon, helitron	Group IV
		DHH00005B73v401683	2.03892	8.15934e-08	1662.97	1525.07	733.634	5525.94	5382.92	5694.14	DNA transposon, helitron	Group IV
		DHH00005B73v401746	2.71581	0.00463522	69.2905	0	0	260.044	489.356	406.725	DNA transposon, helitron	Group IV
		DHH00005B73v401772	1.47073	0.0225163	207.871	538.261	225.734	1560.27	672.865	677.874	DNA transposon, helitron	Group IV
		DHH00005B73v401848	2.79133	0.00821311	0	0	0	325.055	367.017	67.7874	DNA transposon, helitron	Group IV
		DHH00005B73v401933	1.81027	0.00578019	346.452	179.42	112.867	780.133	1039.88	745.662	DNA transposon, helitron	Group IV
		DHH00005B73v401990	2.81991	0.00498382	0	89.7102	0	0	917.543	949.024	DNA transposon, helitron	Group IV
		DHH00005B73v402006	1.81913	0.00120737	554.324	358.841	169.3	1300.22	1223.39	1626.9	DNA transposon, helitron	Group IV
		DHH00005B73v402068	2.39177	0.00732896	69.2905	89.7102	0	520.088	305.848	474.512	DNA transposon, helitron	Group IV
		DHH00005B73v402157	2.01706	4.07487e-06	762.195	448.551	564.334	2535.43	2691.46	2508.13	DNA transposon, helitron	Group IV
		DHH00005B73v402273	1.6766	0.0247854	138.581	179.42	677.201	260.044	1896.26	1830.26	DNA transposon, helitron	Group IV
		DHH00005B73v402374	2.31198	0.0109649	0	89.7102	56.4334	260.044	611.696	338.937	DNA transposon, helitron	Group IV
		DHH00005B73v402502	1.94166	0.0262108	138.581	89.7102	0	390.066	550.526	271.15	DNA transposon, helitron	Group IV
		DHH00005B73v402611	1.39794	0.00646672	623.614	627.972	282.167	1300.22	1468.07	1423.54	DNA transposon, helitron	Group IV
		DHH00005B73v402630	2.23347	0.0372297	0	0	0	260.044	61.1696	135.575	DNA transposon, helitron	Group IV
		DHH00005B73v402639	2.90153	7.91116e-05	138.581	89.7102	56.4334	845.144	1284.56	813.449	DNA transposon, helitron	Group IV
		DHH00005B73v402843	1.42313	0.00586746	762.195	538.261	395.034	1755.3	1039.88	2033.62	DNA transposon, helitron	Group IV
		DHH00005B73v402847	2.08599	5.44465e-15	17253.3	17314.1	11230.2	62735.7	72914.1	62838.9	DNA transposon, helitron	Group IV
		DHH00005B73v403045	2.13556	0.046555	0	0	0	390.066	0	135.575	DNA transposon, helitron	Group IV
		DHH00005B73v403054	2.16853	0.0131559	207.871	0	56.4334	1300.22	244.678	338.937	DNA transposon, helitron	Group IV
		DHH00005B73v403073	2.55573	0.0162486	0	0	0	260.044	183.509	135.575	DNA transposon, helitron	Group IV
		DHH00005B73v403132	1.39342	0.0464521	346.452	179.42	169.3	845.144	305.848	949.024	DNA transposon, helitron	Group IV
		DHH00005B73v403172	1.49247	0.00515251	346.452	627.972	451.467	910.155	1712.75	1626.9	DNA transposon, helitron	Group IV
		DHH00005B73v403494	2.43155	0.0227172	0	0	0	130.022	183.509	203.362	DNA transposon, helitron	Group IV
		DHH00005B73v403581	1.30375	0.026278	346.452	269.131	507.901	1300.22	1162.22	610.087	DNA transposon, helitron	Group IV
		DHH00005B73v403586	1.54262	0.00802549	831.486	717.682	169.3	1430.24	2630.29	1287.96	DNA transposon, helitron	Group IV
		DHH00005B73v403755	3.65021	0.000288375	0	0	0	715.122	489.356	271.15	DNA transposon, helitron	Group IV
		DHH00006B73v400008	1.73573	0.0070781	138.581	717.682	451.467	1820.31	2446.78	610.087	DNA transposon, helitron	Group IV
		DHH00006B73v400536	1.89579	0.00509097	554.324	0	225.734	1690.29	856.374	1016.81	DNA transposon, helitron	Group IV
		DHH00006B73v400763	1.55273	0.0297572	207.871	358.841	112.867	325.055	1162.22	745.662	DNA transposon, helitron	Group IV
		DHH00006B73v400809	1.66421	0.000553291	692.905	448.551	451.467	1690.29	2140.93	1559.11	DNA transposon, helitron	Group IV
		DHH00006B73v401067	2.27568	0.0336122	0	0	0	130.022	183.509	135.575	DNA transposon, helitron	Group IV
		DHH00006B73v401451	1.29852	0.0382171	346.452	179.42	338.6	1105.19	611.696	677.874	DNA transposon, helitron	Group IV
		DHH00006B73v401626	2.11621	0.0485005	0	0	0	65.0111	489.356	0	DNA transposon, helitron	Group IV
		DHH00006B73v401755	1.66841	0.0125441	69.2905	358.841	225.734	910.155	672.865	745.662	DNA transposon, helitron	Group IV
		DHH00007B73v400048	1.11191	0.023256	692.905	1435.36	1241.53	1755.3	3976.02	1830.26	DNA transposon, helitron	Group IV
		DHH00007B73v400198	1.27619	0.001627	3048.78	1076.52	1918.74	5330.91	5749.94	4202.82	DNA transposon, helitron	Group IV
		DHH00007B73v400212	1.15575	0.0441249	346.452	627.972	282.167	715.122	1162.22	1016.81	DNA transposon, helitron	Group IV
		DHH00007B73v400234	2.2993	0.0319369	0	0	0	65.0111	61.1696	406.725	DNA transposon, helitron	Group IV
		DHH00007B73v400241	2.30283	3.57349e-05	1108.65	448.551	282.167	4225.72	1773.92	4270.61	DNA transposon, helitron	Group IV
		DHH00007B73v400255	2.40985	0.00869522	138.581	0	0	715.122	244.678	406.725	DNA transposon, helitron	Group IV
		DHH00007B73v400287	2.28429	0.0331943	0	0	0	0	305.848	271.15	DNA transposon, helitron	Group IV
		DHH00007B73v400306	2.3009	0.0122115	69.2905	89.7102	0	195.033	734.035	338.937	DNA transposon, helitron	Group IV
		DHH00007B73v400361	2.07681	0.0403282	0	89.7102	0	65.0111	367.017	338.937	DNA transposon, helitron	Group IV
		DHH00007B73v400430	2.38919	0.0254508	0	0	0	195.033	61.1696	271.15	DNA transposon, helitron	Group IV
		DHH00007B73v400461	2.77754	0.00875367	0	0	0	650.111	122.339	67.7874	DNA transposon, helitron	Group IV
		DHH00007B73v400485	2.19498	0.0297921	0	0	56.4334	130.022	428.187	203.362	DNA transposon, helitron	Group IV
		DHH00007B73v400504	1.77775	0.00132212	277.162	538.261	677.201	1235.21	2936.14	1491.32	DNA transposon, helitron	Group IV
		DHH00007B73v400521	2.27568	0.0336122	0	0	0	130.022	183.509	135.575	DNA transposon, helitron	Group IV
		DHH00007B73v400574	2.24384	0.0181979	0	0	112.867	715.122	183.509	271.15	DNA transposon, helitron	Group IV
		DHH00007B73v400696	1.28071	0.000577147	1801.55	1076.52	1185.1	3640.62	3303.16	3253.8	DNA transposon, helitron	Group IV
		DHH00007B73v400724	2.12466	2.46922e-06	1039.36	627.972	620.767	3250.55	4893.56	2575.92	DNA transposon, helitron	Group IV
		DHH00007B73v400756	2.52946	0.000880818	69.2905	89.7102	112.867	650.111	611.696	949.024	DNA transposon, helitron	Group IV
		DHH00007B73v400760	2.40114	0.00761492	0	89.7102	56.4334	260.044	428.187	610.087	DNA transposon, helitron	Group IV
		DHH00007B73v400806	1.01241	0.0300729	623.614	627.972	790.068	1365.23	1651.58	1287.96	DNA transposon, helitron	Group IV
		DHH00007B73v400867	2.52066	0.0179516	0	0	0	130.022	305.848	135.575	DNA transposon, helitron	Group IV
		DHH00007B73v400944	1.13034	0.0463762	277.162	358.841	507.901	845.144	917.543	949.024	DNA transposon, helitron	Group IV
		DHH00007B73v401117	2.47256	4.37027e-11	1732.26	1345.65	959.368	6696.14	10031.8	6778.74	DNA transposon, helitron	Group IV
		DHH00007B73v401206	1.59946	0.000411718	762.195	627.972	564.334	2275.39	2324.44	1626.9	DNA transposon, helitron	Group IV
		DHH00007B73v401238	3.42564	0.000792746	0	0	0	325.055	244.678	677.874	DNA transposon, helitron	Group IV
		DHH00008B73v400031	2.42898	0.022868	0	0	0	195.033	183.509	135.575	DNA transposon, helitron	Group IV
		DHH00008B73v400098	1.772	0.00706278	277.162	448.551	56.4334	715.122	1101.05	1084.6	DNA transposon, helitron	Group IV
		DHH00008B73v400186	2.39573	0.0253246	0	0	0	0	305.848	338.937	DNA transposon, helitron	Group IV
		DHH00008B73v400214	1.11784	0.000945026	4018.85	2960.44	3273.14	5720.97	10031.8	6982.1	DNA transposon, helitron	Group IV
		DHH00008B73v400223	1.23083	0.0434123	692.905	627.972	338.6	1105.19	2446.78	610.087	DNA transposon, helitron	Group IV
		DHH00008B73v400227	1.52956	0.0469116	0	269.131	282.167	975.166	611.696	338.937	DNA transposon, helitron	Group IV
		DHH00008B73v400248	2.87449	0.00633333	0	0	0	65.0111	428.187	338.937	DNA transposon, helitron	Group IV
		DHH00008B73v400277	1.51345	0.030219	207.871	538.261	56.4334	715.122	611.696	1152.39	DNA transposon, helitron	Group IV
		DHH00008B73v400281	1.98863	0.0257317	69.2905	89.7102	112.867	130.022	244.678	1287.96	DNA transposon, helitron	Group IV
		DHH00008B73v400337	2.65544	0.00586021	69.2905	0	0	455.077	244.678	406.725	DNA transposon, helitron	Group IV
		DHH00008B73v400433	2.29814	0.0223569	69.2905	0	0	65.0111	428.187	406.725	DNA transposon, helitron	Group IV
		DHH00008B73v400525	1.86096	0.000374838	207.871	538.261	507.901	1495.25	1957.43	1491.32	DNA transposon, helitron	Group IV
		DHH00008B73v400566	2.61999	0.0137941	0	0	0	65.0111	489.356	135.575	DNA transposon, helitron	Group IV
		DHH00008B73v400597	2.25312	0.0133843	0	89.7102	56.4334	260.044	550.526	338.937	DNA transposon, helitron	Group IV
		DHH00008B73v400625	2.50014	0.000201451	207.871	448.551	56.4334	975.166	1162.22	2575.92	DNA transposon, helitron	Group IV
		DHH00008B73v400626	1.04906	0.0413014	554.324	627.972	564.334	1235.21	856.374	1694.69	DNA transposon, helitron	Group IV
		DHH00008B73v400651	1.85257	0.000662603	415.743	179.42	451.467	1625.28	1529.24	1152.39	DNA transposon, helitron	Group IV
		DHH00008B73v400690	2.15933	0.0210032	0	0	112.867	390.066	244.678	406.725	DNA transposon, helitron	Group IV
		DHH00008B73v400778	2.84299	0.00718502	0	0	0	715.122	61.1696	135.575	DNA transposon, helitron	Group IV
		DHH00008B73v400878	3.3671	0.000226178	0	0	56.4334	455.077	734.035	677.874	DNA transposon, helitron	Group IV
		DHH00008B73v400950	2.9675	5.79096e-05	69.2905	179.42	56.4334	715.122	978.713	1491.32	DNA transposon, helitron	Group IV
		DHH00008B73v400962	2.16628	0.00901523	69.2905	0	169.3	325.055	489.356	881.236	DNA transposon, helitron	Group IV
		DHH00008B73v401030	2.68595	0.011357	0	0	0	455.077	61.1696	203.362	DNA transposon, helitron	Group IV
		DHH00008B73v401059	1.28237	1.28582e-06	35338.1	47546.4	30474	87374.9	106313	85547.7	DNA transposon, helitron	Group IV
		DHH00008B73v401073	2.00164	4.74792e-10	262264	468826	236512	1.23534e+06	1.49498e+06	1.27223e+06	DNA transposon, helitron	Group IV
		DHH00008B73v401128	2.3644	0.0271405	0	0	0	130.022	61.1696	338.937	DNA transposon, helitron	Group IV
		DHH00008B73v401140	2.42904	0.00905591	0	89.7102	56.4334	195.033	244.678	1016.81	DNA transposon, helitron	Group IV
		DHH00008B73v401181	2.32125	0.00566574	138.581	0	56.4334	520.088	611.696	406.725	DNA transposon, helitron	Group IV
		DHH00008B73v401196	2.1436	0.0456999	0	0	0	520.088	61.1696	0	DNA transposon, helitron	Group IV
		DHH00008B73v401221	2.798	7.91156e-19	1455.1	2511.89	1580.14	12417.1	14130.2	13083	DNA transposon, helitron	Group IV
		DHH00008B73v401222	1.9694	0.0211907	138.581	89.7102	56.4334	845.144	122.339	610.087	DNA transposon, helitron	Group IV
		DHH00008B73v401270	1.71532	0.0364441	69.2905	179.42	56.4334	390.066	367.017	474.512	DNA transposon, helitron	Group IV
		DHH00008B73v401286	2.1831	0.0418683	0	0	0	65.0111	61.1696	338.937	DNA transposon, helitron	Group IV
		DHH00008B73v401287	1.75635	0.016388	0	269.131	225.734	585.099	734.035	677.874	DNA transposon, helitron	Group IV
		DHH00009B73v400036	1.38445	0.00100105	1177.94	1345.65	846.501	3380.57	3609	2033.62	DNA transposon, helitron	Group IV
		DHH00009B73v400068	1.41749	0.000816769	762.195	986.813	733.634	1885.32	2569.12	2372.56	DNA transposon, helitron	Group IV
		DHH00009B73v400091	3.98662	5.04644e-05	0	0	0	585.099	489.356	813.449	DNA transposon, helitron	Group IV
		DHH00009B73v400146	3.07947	6.62872e-14	1108.65	897.102	451.467	6696.14	9114.26	6372.02	DNA transposon, helitron	Group IV
		DHH00009B73v400194	1.79784	0.0213997	0	179.42	225.734	910.155	428.187	474.512	DNA transposon, helitron	Group IV
		DHH00009B73v400248	2.22498	0.000262801	138.581	538.261	677.201	2080.35	4098.36	1220.17	DNA transposon, helitron	Group IV
		DHH00009B73v400386	2.76285	0.00278576	0	0	282.167	1755.3	2263.27	67.7874	DNA transposon, helitron	Group IV
		DHH00009B73v400443	1.06336	0.00375871	1247.23	1255.94	1297.97	2600.44	2691.46	2847.07	DNA transposon, helitron	Group IV
		DHH00009B73v400463	1.69733	0.0368202	207.871	89.7102	56.4334	650.111	611.696	203.362	DNA transposon, helitron	Group IV
		DHH00009B73v400491	1.94509	0.000694358	207.871	538.261	282.167	1105.19	1957.43	1220.17	DNA transposon, helitron	Group IV
		DHH00009B73v400494	2.24444	0.0362612	0	0	0	65.0111	183.509	203.362	DNA transposon, helitron	Group IV
		DHH00009B73v400497	1.5562	0.000426945	3256.65	6010.59	1918.74	9556.62	15781.7	8880.15	DNA transposon, helitron	Group IV
		DHH00009B73v400547	2.1831	0.0418683	0	0	0	65.0111	61.1696	338.937	DNA transposon, helitron	Group IV
		DHH00009B73v400554	2.7604	0.00706327	69.2905	0	0	65.0111	61.1696	1762.47	DNA transposon, helitron	Group IV
		DHH00009B73v400563	2.22032	0.0383852	0	0	0	65.0111	244.678	135.575	DNA transposon, helitron	Group IV
		DHH00009B73v400591	1.22955	0.000220008	3325.94	2960.44	2088.04	5395.92	7829.7	6710.95	DNA transposon, helitron	Group IV
		DHH00009B73v400647	2.8579	0.000871943	69.2905	89.7102	0	455.077	856.374	542.299	DNA transposon, helitron	Group IV
		DHH00009B73v400808	3.55933	0.000456518	0	0	0	455.077	183.509	813.449	DNA transposon, helitron	Group IV
		DHH00009B73v400825	1.07855	0.0259547	831.486	807.392	395.034	1495.25	1468.07	1423.54	DNA transposon, helitron	Group IV
		DHH00009B73v400905	2.37385	0.0264468	0	0	0	260.044	183.509	67.7874	DNA transposon, helitron	Group IV
		DHH00009B73v400910	2.02248	0.018965	0	89.7102	112.867	390.066	428.187	406.725	DNA transposon, helitron	Group IV
		DHH00009B73v401047	1.95814	0.011989	415.743	179.42	0	1690.29	489.356	745.662	DNA transposon, helitron	Group IV
		DHH00010B73v400048	1.97146	0.000485829	277.162	448.551	507.901	910.155	2018.6	2508.13	DNA transposon, helitron	Group IV
		DHH00010B73v400172	1.27683	0.000102603	6305.43	8971.02	6151.24	14822.5	23917.3	14099.8	DNA transposon, helitron	Group IV
		DHH00010B73v400181	1.53612	0.000970806	415.743	627.972	846.501	1690.29	2140.93	2033.62	DNA transposon, helitron	Group IV
		DHH00010B73v400223	1.52872	0.000867995	692.905	627.972	846.501	2990.51	1651.58	2033.62	DNA transposon, helitron	Group IV
		DHH00010B73v400228	1.38504	0.0124561	1108.65	807.392	282.167	1170.2	2140.93	2779.28	DNA transposon, helitron	Group IV
		DHH00010B73v400233	1.4731	0.0144216	346.452	269.131	451.467	1430.24	1345.73	542.299	DNA transposon, helitron	Group IV
		DHH00010B73v400288	2.19299	0.000372026	138.581	269.131	225.734	1040.18	1284.56	1016.81	DNA transposon, helitron	Group IV
		DHH00010B73v400290	1.77764	0.00319809	692.905	5023.77	1015.8	7541.28	11866.9	6168.66	DNA transposon, helitron	Group IV
		DHH00010B73v400330	1.8801	0.0300601	0	0	338.6	1105.19	367.017	474.512	DNA transposon, helitron	Group IV
		DHH00010B73v400561	1.53611	0.0205099	692.905	358.841	169.3	455.077	1835.09	1694.69	DNA transposon, helitron	Group IV
		DHH00010B73v400576	2.11445	0.000664249	415.743	627.972	169.3	3445.59	1162.22	1287.96	DNA transposon, helitron	Group IV
		DHH00011B73v400055	1.84645	1.52989e-05	1247.23	1166.23	677.201	3575.61	2874.97	5151.84	DNA transposon, helitron	Group IV
		DHH00011B73v400085	2.03402	8.00448e-08	970.067	1614.78	959.368	4030.69	5260.58	5626.36	DNA transposon, helitron	Group IV
		DHH00011B73v400255	1.27773	0.0237211	277.162	358.841	620.767	780.133	1345.73	1220.17	DNA transposon, helitron	Group IV
		DHH00011B73v400268	1.63822	0.00225877	554.324	1076.52	338.6	3055.52	1345.73	2033.62	DNA transposon, helitron	Group IV
		DHH00011B73v400347	2.81361	0.00833953	0	0	0	1300.22	61.1696	0	DNA transposon, helitron	Group IV
		DHH00011B73v400362	2.42041	0.000616207	69.2905	538.261	56.4334	910.155	2079.77	1152.39	DNA transposon, helitron	Group IV
		DHH00011B73v400389	1.73936	0.00313763	346.452	627.972	112.867	1300.22	1162.22	1355.75	DNA transposon, helitron	Group IV
		DHH00012B73v400043	1.71957	0.0418488	138.581	179.42	0	520.088	244.678	542.299	DNA transposon, helitron	Group IV
		DHH00012B73v400057	1.28636	5.34322e-05	3048.78	1794.2	2595.94	6371.08	6483.97	5829.72	DNA transposon, helitron	Group IV
		DHH00012B73v400087	1.81451	0.0394146	138.581	89.7102	0	260.044	428.187	406.725	DNA transposon, helitron	Group IV
		DHH00012B73v400089	1.03644	0.0387549	554.324	538.261	564.334	1365.23	978.713	1220.17	DNA transposon, helitron	Group IV
		DHH00012B73v400354	2.23823	0.0367929	0	0	0	195.033	183.509	67.7874	DNA transposon, helitron	Group IV
		DHH00013B73v400084	2.69515	0.0108267	0	0	0	260.044	183.509	203.362	DNA transposon, helitron	Group IV
		DHH00013B73v400199	2.2082	0.00168317	346.452	269.131	56.4334	975.166	2140.93	610.087	DNA transposon, helitron	Group IV
		DHH00014B73v400015	2.81936	0.00310758	0	89.7102	0	325.055	734.035	271.15	DNA transposon, helitron	Group IV
		DHH00014B73v400076	2.36472	0.0118187	207.871	0	0	1040.18	917.543	67.7874	DNA transposon, helitron	Group IV
		DHH00014B73v400194	1.91884	0.000608268	277.162	717.682	225.734	1235.21	2079.77	1559.11	DNA transposon, helitron	Group IV
		DHH00015B73v400209	1.63784	0.0202345	623.614	0	225.734	650.111	1529.24	1016.81	DNA transposon, helitron	Group IV
		DHH00015B73v400274	2.3517	0.0104825	138.581	0	0	650.111	367.017	271.15	DNA transposon, helitron	Group IV
		DHH00015B73v400275	1.72135	0.0184379	138.581	179.42	112.867	585.099	550.526	542.299	DNA transposon, helitron	Group IV
		DHH00015B73v400279	1.44026	0.0249859	207.871	448.551	169.3	1040.18	611.696	745.662	DNA transposon, helitron	Group IV
		DHH00016B73v400035	1.84781	0.000268653	2286.59	1794.2	902.935	10856.8	5077.07	3389.37	DNA transposon, helitron	Group IV
		DHH00016B73v400126	1.91575	0.00408702	138.581	269.131	169.3	650.111	1101.05	745.662	DNA transposon, helitron	Group IV
		DHH00016B73v400161	1.69059	0.000929499	762.195	1704.49	564.334	3835.65	4526.55	1898.05	DNA transposon, helitron	Group IV
		DHH00016B73v400220	1.73987	2.93678e-06	1732.26	2242.76	2088.04	4550.77	9053.1	7388.83	DNA transposon, helitron	Group IV
		DHH00016B73v400271	1.51663	0.0124005	485.033	1076.52	733.634	650.111	2752.63	3796.1	DNA transposon, helitron	Group IV
		DHH00017B73v400023	1.48964	1.2744e-08	7344.79	8971.02	7618.51	20153.4	27342.8	20607.4	DNA transposon, helitron	Group IV
		DHH00017B73v400116	2.44313	0.022518	0	0	0	520.088	183.509	0	DNA transposon, helitron	Group IV
		DHH00017B73v400159	2.28297	0.0330299	0	0	0	130.022	122.339	203.362	DNA transposon, helitron	Group IV
		DHH00018B73v400044	3.27307	1.79234e-06	69.2905	179.42	112.867	1170.2	2263.27	1220.17	DNA transposon, helitron	Group IV
		DHH00018B73v400142	1.2702	0.0283421	415.743	538.261	564.334	650.111	2140.93	1152.39	DNA transposon, helitron	Group IV
		DHH00018B73v400166	2.00188	0.0308729	69.2905	89.7102	0	195.033	367.017	406.725	DNA transposon, helitron	Group IV
		DHH00018B73v400174	1.26799	0.002062	1455.1	1883.91	733.634	3250.55	3486.67	3186.01	DNA transposon, helitron	Group IV
		DHH00018B73v400201	1.82544	0.0286643	138.581	89.7102	56.4334	650.111	489.356	203.362	DNA transposon, helitron	Group IV
		DHH00019B73v400016	1.58568	3.90889e-05	2009.42	3588.41	1354.4	6696.14	7523.86	7049.89	DNA transposon, helitron	Group IV
		DHH00020B73v400063	2.37979	0.00802568	69.2905	0	56.4334	455.077	428.187	338.937	DNA transposon, helitron	Group IV
		DHH00020B73v400083	2.2396	0.0367009	0	0	0	130.022	61.1696	271.15	DNA transposon, helitron	Group IV
		DHH00020B73v400091	3.12244	0.000189978	0	89.7102	56.4334	585.099	734.035	881.236	DNA transposon, helitron	Group IV
		DHH00021B73v400012	2.37297	0.0267973	0	0	0	260.044	367.017	0	DNA transposon, helitron	Group IV
		DHH00021B73v400013	2.62133	0.0136277	0	0	0	260.044	61.1696	338.937	DNA transposon, helitron	Group IV
		DHH00021B73v400023	1.16858	0.0345351	692.905	538.261	225.734	1105.19	1284.56	1016.81	DNA transposon, helitron	Group IV
		DHH00021B73v400050	2.26616	0.034547	0	0	0	65.0111	367.017	67.7874	DNA transposon, helitron	Group IV
		DHH00021B73v400127	2.0418	0.0100059	0	269.131	112.867	455.077	1039.88	474.512	DNA transposon, helitron	Group IV
		DHH00022B73v400071	1.31862	0.000400956	1455.1	2332.47	1297.97	5135.87	3976.02	3728.31	DNA transposon, helitron	Group IV
		DHH00023B73v400001	1.57117	0.040861	277.162	269.131	0	390.066	734.035	745.662	DNA transposon, helitron	Group IV
		DHH00023B73v400105	1.91793	0.00533404	138.581	179.42	169.3	585.099	734.035	881.236	DNA transposon, helitron	Group IV
		DHH00024B73v400012	2.03573	0.000159868	138.581	627.972	507.901	1560.27	2385.61	1762.47	DNA transposon, helitron	Group IV
		DHH00024B73v400023	2.49112	0.00785325	0	0	112.867	260.044	244.678	949.024	DNA transposon, helitron	Group IV
		DHH00026B73v400037	1.00746	0.0308821	692.905	1076.52	620.767	1820.31	1835.09	1220.17	DNA transposon, helitron	Group IV
		DHH00027B73v400038	2.2003	0.015735	0	89.7102	56.4334	260.044	428.187	406.725	DNA transposon, helitron	Group IV
		DHH00028B73v400018	2.58043	0.0153055	0	0	0	195.033	367.017	67.7874	DNA transposon, helitron	Group IV
		DHH00028B73v400042	3.15867	0.000608559	0	89.7102	0	390.066	734.035	542.299	DNA transposon, helitron	Group IV
		DHH00029B73v400035	1.48841	0.00110772	554.324	1076.52	733.634	2665.45	2569.12	1626.9	DNA transposon, helitron	Group IV
		DHH00029B73v400045	1.84643	0.00113266	900.776	807.392	282.167	1885.32	4343.04	1559.11	DNA transposon, helitron	Group IV
		DHH00030B73v400050	1.47973	0.000396744	1732.26	1883.91	790.068	4680.8	3180.82	4745.12	DNA transposon, helitron	Group IV
		DHH00031B73v400024	2.14101	0.0321837	0	89.7102	0	325.055	305.848	135.575	DNA transposon, helitron	Group IV
		DHH00032B73v400010	1.28611	0.00456055	623.614	717.682	902.935	1560.27	1773.92	2440.35	DNA transposon, helitron	Group IV
		DHH00032B73v400020	1.33876	0.0371333	207.871	269.131	282.167	520.088	734.035	881.236	DNA transposon, helitron	Group IV
		DHH00033B73v400008	1.0984	0.0432878	346.452	448.551	790.068	845.144	1529.24	1287.96	DNA transposon, helitron	Group IV
		DHH00033B73v400016	2.91912	0.00576321	0	0	0	520.088	550.526	0	DNA transposon, helitron	Group IV
		DHH00033B73v400034	2.76501	5.81798e-12	554.324	807.392	564.334	5005.85	4281.87	4541.76	DNA transposon, helitron	Group IV
		DHH00036B73v400007	2.41525	0.0237368	0	0	0	260.044	122.339	135.575	DNA transposon, helitron	Group IV
		DHH00037B73v400002	1.6055	0.0349897	69.2905	89.7102	282.167	455.077	856.374	406.725	DNA transposon, helitron	Group IV
		DHH00039B73v400019	2.79339	0.00136792	0	179.42	0	910.155	428.187	542.299	DNA transposon, helitron	Group IV
		DHH00040B73v400007	1.33179	0.0103	554.324	358.841	507.901	1040.18	1590.41	1220.17	DNA transposon, helitron	Group IV
		DHH00040B73v400022	2.52868	0.00506502	0	89.7102	56.4334	780.133	489.356	203.362	DNA transposon, helitron	Group IV
		DHH00041B73v400008	1.52917	0.0409526	346.452	358.841	0	455.077	1039.88	813.449	DNA transposon, helitron	Group IV
		DHH00043B73v400008	2.01853	0.0477439	0	0	56.4334	130.022	183.509	338.937	DNA transposon, helitron	Group IV
		DHH00052B73v400016	2.04172	0.0467994	0	0	56.4334	195.033	428.187	67.7874	DNA transposon, helitron	Group IV
		DHH00059B73v400015	1.70498	0.0342147	207.871	0	112.867	585.099	489.356	338.937	DNA transposon, helitron	Group IV
		DHH00060B73v400011	2.46553	0.00575133	0	89.7102	56.4334	650.111	367.017	338.937	DNA transposon, helitron	Group IV
		DHH00064B73v400003	2.56014	0.0160548	0	0	0	130.022	183.509	271.15	DNA transposon, helitron	Group IV
		DHH00066B73v400008	2.40792	0.0241839	0	0	0	130.022	244.678	135.575	DNA transposon, helitron	Group IV
		DHH00068B73v400001	2.08734	0.0110168	0	89.7102	169.3	455.077	734.035	406.725	DNA transposon, helitron	Group IV
		DHH00068B73v400002	2.12558	0.0104197	277.162	269.131	0	260.044	734.035	2236.98	DNA transposon, helitron	Group IV
		DHH00068B73v400005	1.40813	9.57977e-06	3880.27	3857.54	3216.7	9881.68	12417.4	7321.04	DNA transposon, helitron	Group IV
		DHH00068B73v400011	2.14577	6.97518e-07	415.743	986.813	846.501	3055.52	4220.7	3253.8	DNA transposon, helitron	Group IV
		DHH00069B73v400008	1.77708	0.00217397	346.452	448.551	169.3	975.166	1406.9	1152.39	DNA transposon, helitron	Group IV
		DHH00076B73v400006	1.46686	0.03829	69.2905	179.42	338.6	455.077	672.865	813.449	DNA transposon, helitron	Group IV
		DHH00076B73v400008	1.56496	0.00833539	207.871	538.261	225.734	910.155	978.713	1152.39	DNA transposon, helitron	Group IV
		DHH00081B73v400002	1.76515	0.00674043	277.162	358.841	112.867	780.133	1345.73	677.874	DNA transposon, helitron	Group IV
		DHH00082B73v400004	1.93066	0.0160459	138.581	89.7102	56.4334	455.077	489.356	474.512	DNA transposon, helitron	Group IV
		DHH00083B73v400004	2.33543	0.0190182	69.2905	0	0	260.044	489.356	135.575	DNA transposon, helitron	Group IV
		DHH00089B73v400005	2.12461	0.00209937	207.871	269.131	56.4334	780.133	1223.39	677.874	DNA transposon, helitron	Group IV
		DHH00090B73v400009	1.4331	0.00693422	277.162	448.551	620.767	1300.22	1101.05	1559.11	DNA transposon, helitron	Group IV
		DHH00091B73v400003	2.00018	0.0153066	138.581	89.7102	112.867	650.111	1101.05	135.575	DNA transposon, helitron	Group IV
		DHH00091B73v400008	1.70753	0.0481592	69.2905	89.7102	112.867	780.133	183.509	271.15	DNA transposon, helitron	Group IV
		DHH00091B73v400009	1.89413	0.032425	69.2905	0	112.867	520.088	305.848	271.15	DNA transposon, helitron	Group IV
		DHH00099B73v400004	1.66481	0.00623788	623.614	627.972	56.4334	1625.28	1406.9	1423.54	DNA transposon, helitron	Group IV
		DHH00099B73v400006	1.3997	0.0161185	346.452	448.551	225.734	1040.18	795.204	1016.81	DNA transposon, helitron	Group IV
		DHH00104B73v400008	2.03688	0.00300554	346.452	448.551	0	975.166	1039.88	1694.69	DNA transposon, helitron	Group IV
		DHH00111B73v400006	2.22128	0.0258847	0	89.7102	0	455.077	244.678	135.575	DNA transposon, helitron	Group IV
		DHH00122B73v400006	2.22661	0.008916	69.2905	0	112.867	520.088	550.526	338.937	DNA transposon, helitron	Group IV
		DHH00123B73v400002	1.3525	0.0118734	277.162	897.102	395.034	1170.2	1468.07	1491.32	DNA transposon, helitron	Group IV
		DHH00124B73v400005	1.20068	0.000333672	3048.78	2242.76	2088.04	4615.78	6728.65	5965.29	DNA transposon, helitron	Group IV
		DHH00163B73v400004	2.01615	1.73315e-05	346.452	1076.52	620.767	2405.41	3547.83	2711.5	DNA transposon, helitron	Group IV
		DHH00192B73v400004	2.62808	7.17446e-06	207.871	179.42	282.167	1365.23	2202.1	1423.54	DNA transposon, helitron	Group IV
		DHH00199B73v400002	1.58254	0.0496078	346.452	89.7102	112.867	195.033	1406.9	474.512	DNA transposon, helitron	Group IV
		DHH00200B73v400003	3.15809	0.00227739	0	0	0	195.033	367.017	406.725	DNA transposon, helitron	Group IV
		DHH00264B73v400001	2.22032	0.0383852	0	0	0	65.0111	244.678	135.575	DNA transposon, helitron	Group IV
		DHH00293B73v400002	2.46843	5.70706e-09	554.324	627.972	677.201	3315.56	4526.55	3253.8	DNA transposon, helitron	Group IV
		DHH00319B73v400001	1.23187	0.0393099	277.162	358.841	507.901	585.099	1406.9	949.024	DNA transposon, helitron	Group IV
		DHH00322B73v400001	2.10566	7.79705e-07	485.033	717.682	846.501	3445.59	2630.29	3389.37	DNA transposon, helitron	Group IV
		DHH00348B73v400001	2.21717	0.0386665	0	0	0	130.022	244.678	67.7874	DNA transposon, helitron	Group IV
		DHH00351B73v400002	1.64708	0.00118378	1108.65	627.972	338.6	1950.33	3058.48	1898.05	DNA transposon, helitron	Group IV
		DHH00373B73v400002	2.22601	0.0378818	0	0	0	260.044	122.339	67.7874	DNA transposon, helitron	Group IV
		DHH00500B73v400002	1.40806	0.0210943	277.162	179.42	395.034	780.133	1039.88	745.662	DNA transposon, helitron	Group IV
		DHH00544B73v400002	1.70767	0.000462176	554.324	448.551	507.901	2080.35	1345.73	1898.05	DNA transposon, helitron	Group IV
		DHH00545B73v400001	1.84696	0.0380531	138.581	89.7102	0	260.044	611.696	271.15	DNA transposon, helitron	Group IV
		DHH00727B73v400001	3.664	1.21898e-06	0	89.7102	112.867	1690.29	856.374	1762.47	DNA transposon, helitron	Group IV
		DHH00750B73v400001	2.04605	0.00736853	207.871	179.42	0	650.111	611.696	677.874	DNA transposon, helitron	Group IV
		DHH01005B73v400001	1.66703	0.0125437	207.871	179.42	338.6	455.077	856.374	1423.54	DNA transposon, helitron	Group IV
		DHH01030B73v400001	1.67394	0.0370324	0	627.972	56.4334	585.099	1162.22	813.449	DNA transposon, helitron	Group IV
		DHH01111B73v400001	1.81885	0.000182653	554.324	538.261	620.767	2600.44	2569.12	1355.75	DNA transposon, helitron	Group IV
		DHH01176B73v400001	1.71545	0.012371	346.452	358.841	225.734	650.111	2324.44	542.299	DNA transposon, helitron	Group IV
		DHH01197B73v400001	1.1743	0.0285209	554.324	717.682	282.167	1365.23	1284.56	949.024	DNA transposon, helitron	Group IV
		DHH01215B73v400001	1.64415	0.000389557	554.324	1076.52	507.901	2340.4	1835.09	2711.5	DNA transposon, helitron	Group IV
		DHH01237B73v400001	1.98416	0.0218432	69.2905	89.7102	56.4334	520.088	489.356	203.362	DNA transposon, helitron	Group IV
		DHH01241B73v400001	1.13024	0.000471142	2286.59	2781.02	2144.47	4355.74	6116.96	5490.78	DNA transposon, helitron	Group IV
		DHH01247B73v400001	2.34474	0.0287368	0	0	0	195.033	428.187	0	DNA transposon, helitron	Group IV
		DHH01310B73v400001	1.55231	0.0303881	69.2905	448.551	169.3	1105.19	734.035	406.725	DNA transposon, helitron	Group IV
		DHH01362B73v400001	3.81741	0.000127992	0	0	0	585.099	305.848	813.449	DNA transposon, helitron	Group IV
		DHH01515B73v400001	1.34221	0.00170666	762.195	1166.23	959.368	2210.38	3303.16	2033.62	DNA transposon, helitron	Group IV
		DHH01525B73v400001	1.1454	0.00255765	1316.52	1883.91	1072.23	2795.48	3547.83	3186.01	DNA transposon, helitron	Group IV
		DHH01605B73v400001	1.36959	5.24189e-05	1870.84	2691.31	1636.57	5720.97	4648.89	5829.72	DNA transposon, helitron	Group IV
		DHH01613B73v400001	1.82221	1.41265e-09	184243	251727	128273	696138	733117	617747	DNA transposon, helitron	Group IV
		DHH01655B73v400001	1.79037	0.00686001	69.2905	538.261	225.734	1040.18	672.865	1491.32	DNA transposon, helitron	Group IV
		DHH01679B73v400001	1.98161	0.0167476	0	269.131	56.4334	325.055	672.865	610.087	DNA transposon, helitron	Group IV
		DHH01764B73v400001	2.31159	0.0312072	0	0	0	650.111	0	67.7874	DNA transposon, helitron	Group IV
		DHH01805B73v400001	2.05658	0.00591221	69.2905	179.42	112.867	585.099	734.035	542.299	DNA transposon, helitron	Group IV
		DHH01815B73v400001	1.82485	0.0160728	0	358.841	112.867	715.122	611.696	610.087	DNA transposon, helitron	Group IV
		DHH01833B73v400001	2.35201	9.73516e-10	762.195	897.102	733.634	4225.72	4710.06	3863.88	DNA transposon, helitron	Group IV
		DHH01965B73v400001	2.89134	1.1045e-05	138.581	89.7102	169.3	1235.21	1590.41	1084.6	DNA transposon, helitron	Group IV
		DHH02194B73v400001	1.56045	0.0330427	346.452	448.551	112.867	1755.3	244.678	1084.6	DNA transposon, helitron	Group IV
		DHH02310B73v400001	1.30912	2.37305e-05	2355.88	3229.57	2200.9	7021.19	6545.14	5897.51	DNA transposon, helitron	Group IV
		DHH02449B73v400001	1.26893	0.000476002	5196.78	8701.89	3442.44	13457.3	14191.3	14913.2	DNA transposon, helitron	Group IV
		DHH02562B73v400001	2.06201	0.000642265	207.871	358.841	225.734	1105.19	1712.75	881.236	DNA transposon, helitron	Group IV
		DHH02626B73v400001	1.10485	0.0439866	346.452	448.551	451.467	845.144	978.713	1016.81	DNA transposon, helitron	Group IV
		DHH02650B73v400001	2.30953	0.00536285	69.2905	89.7102	56.4334	455.077	672.865	406.725	DNA transposon, helitron	Group IV
		DHH02654B73v400001	1.2756	0.0266529	554.324	269.131	282.167	1040.18	1039.88	813.449	DNA transposon, helitron	Group IV
		DHH02667B73v400001	1.6256	0.000363281	692.905	1525.07	507.901	2990.51	2874.97	2711.5	DNA transposon, helitron	Group IV
		DHH02685B73v400001	2.3645	0.00882405	69.2905	0	56.4334	455.077	489.356	271.15	DNA transposon, helitron	Group IV
		DTA_1_11149561_11149884	3.15898	0.00015444	69.2905	89.7102	0	975.166	795.204	542.299	DNA transposon, TIR	Group IV
		DTA_1_149696975_149697467	2.35192	0.0282417	0	0	0	0	428.187	203.362	DNA transposon, TIR	Group IV
		DTA_1_22814468_22815010	2.80049	0.0078421	0	0	0	195.033	183.509	338.937	DNA transposon, TIR	Group IV
		DTA_1_293105355_293105886	2.10777	0.00903541	0	269.131	56.4334	455.077	672.865	610.087	DNA transposon, TIR	Group IV
		DTA_1_294255039_294256461	1.5577	0.000199435	1455.1	1794.2	733.634	4485.76	3058.48	4473.97	DNA transposon, TIR	Group IV
		DTA_1_294897991_294900912	1.33369	0.0384618	207.871	448.551	225.734	455.077	917.543	1016.81	DNA transposon, TIR	Group IV
		DTA_1_96684527_96684957	2.42898	0.022868	0	0	0	195.033	183.509	135.575	DNA transposon, TIR	Group IV
		DTA_1_98384902_98389449	1.59018	0.0209418	207.871	89.7102	282.167	520.088	978.713	610.087	DNA transposon, TIR	Group IV
		DTA_2_193411603_193412782	1.86499	0.00514525	207.871	807.392	169.3	975.166	2813.8	1016.81	DNA transposon, TIR	Group IV
		DTA_2_210504683_210505320	2.03664	0.0180961	138.581	89.7102	0	455.077	305.848	542.299	DNA transposon, TIR	Group IV
		DTA_3_170143343_170146848	1.58688	1.75096e-06	2979.49	2691.31	2370.2	8126.38	10460	6168.66	DNA transposon, TIR	Group IV
		DTA_3_203428917_203437900	2.21717	0.0386665	0	0	0	130.022	244.678	67.7874	DNA transposon, TIR	Group IV
		DTA_3_209227179_209227683	1.7668	0.0449028	69.2905	89.7102	56.4334	325.055	489.356	203.362	DNA transposon, TIR	Group IV
		DTA_3_215344545_215344904	1.92218	0.048397	0	179.42	0	585.099	428.187	67.7874	DNA transposon, TIR	Group IV
		DTA_3_40520457_40520948	1.72631	0.0250556	138.581	89.7102	169.3	910.155	305.848	474.512	DNA transposon, TIR	Group IV
		DTA_3_41988147_41988681	1.33517	0.0453139	346.452	269.131	112.867	780.133	550.526	677.874	DNA transposon, TIR	Group IV
		DTA_5_178436391_178436734	1.57218	0.0283476	69.2905	179.42	338.6	390.066	978.713	745.662	DNA transposon, TIR	Group IV
		DTA_5_188470205_188470861	4.40032	5.66358e-06	0	0	0	910.155	1773.92	338.937	DNA transposon, TIR	Group IV
		DTA_5_205515477_205516576	2.65836	0.0121258	0	0	0	195.033	305.848	135.575	DNA transposon, TIR	Group IV
		DTA_7_108132549_108133064	2.03702	0.0446718	0	0	56.4334	195.033	183.509	271.15	DNA transposon, TIR	Group IV
		DTA_7_178592328_178592514	2.56323	0.0159205	0	0	0	195.033	122.339	271.15	DNA transposon, TIR	Group IV
		DTA_8_108542277_108542788	2.27568	0.0336122	0	0	0	130.022	183.509	135.575	DNA transposon, TIR	Group IV
		DTA_8_137414097_137414706	2.44729	9.34524e-05	277.162	179.42	112.867	1300.22	1345.73	1016.81	DNA transposon, TIR	Group IV
		DTA_8_81381014_81381459	2.23823	0.0367929	0	0	0	195.033	183.509	67.7874	DNA transposon, TIR	Group IV
		DTA_9_136188005_136188677	1.40011	0.0235157	554.324	89.7102	282.167	975.166	917.543	881.236	DNA transposon, TIR	Group IV
		DTA_9_73115745_73116182	2.5526	0.0163873	0	0	0	195.033	244.678	135.575	DNA transposon, TIR	Group IV
		DTA_9_8562768_8564546	1.89889	0.0457179	0	89.7102	56.4334	130.022	489.356	271.15	DNA transposon, TIR	Group IV
		DTC_2_11831847_11839841	1.19769	0.00761293	554.324	807.392	1015.8	1885.32	2202.1	1626.9	DNA transposon, TIR	Group IV
		DTC_2_211604362_211609655	2.48385	0.0202542	0	0	0	0	244.678	474.512	DNA transposon, TIR	Group IV
		DTC_2_64249752_64251768	2.06261	0.00375687	69.2905	269.131	169.3	780.133	489.356	1287.96	DNA transposon, TIR	Group IV
		DTC_7_134919032_134927052	1.8714	0.0200359	69.2905	89.7102	169.3	325.055	367.017	949.024	DNA transposon, TIR	Group IV
		DTC_7_139305785_139308543	1.73439	0.0230123	415.743	269.131	0	1495.25	489.356	745.662	DNA transposon, TIR	Group IV
		DTC_8_47992727_47994838	1.26368	0.00550974	900.776	1076.52	620.767	1495.25	2202.1	2711.5	DNA transposon, TIR	Group IV
		DTH_10_125752810_125753202	2.21617	0.00344837	0	269.131	112.867	520.088	856.374	813.449	DNA transposon, TIR	Group IV
		DTH_10_85877652_85877883	2.10999	0.0492162	0	0	0	0	367.017	135.575	DNA transposon, TIR	Group IV
		DTH_1_224850156_224850776	3.68759	0.000267646	0	0	0	780.133	122.339	813.449	DNA transposon, TIR	Group IV
		DTH_1_242759536_242759662	1.86925	0.00929563	138.581	179.42	112.867	585.099	611.696	677.874	DNA transposon, TIR	Group IV
		DTH_1_282856218_282856449	2.0359	0.0195204	69.2905	0	112.867	260.044	489.356	474.512	DNA transposon, TIR	Group IV
		DTH_1_51469736_51470035	2.19782	0.0283702	69.2905	0	0	325.055	122.339	338.937	DNA transposon, TIR	Group IV
		DTH_3_71586154_71586503	2.12949	0.00225927	138.581	179.42	169.3	910.155	1223.39	474.512	DNA transposon, TIR	Group IV
		DTH_3_84055496_84055814	2.01894	0.0455694	0	89.7102	0	130.022	367.017	203.362	DNA transposon, TIR	Group IV
		DTH_4_4713341_4713619	1.60503	0.0472956	0	627.972	225.734	1235.21	244.678	1694.69	DNA transposon, TIR	Group IV
		DTH_7_178204464_178204813	2.4903	0.0114659	0	0	56.4334	195.033	489.356	271.15	DNA transposon, TIR	Group IV
		DTH_8_170071957_170072084	1.69182	0.0227311	207.871	179.42	56.4334	650.111	550.526	474.512	DNA transposon, TIR	Group IV
		DTH_9_95380665_95380844	2.27447	0.0229254	69.2905	0	0	455.077	122.339	271.15	DNA transposon, TIR	Group IV
		DTM_1_229655278_229663900	2.09498	0.000139674	415.743	269.131	225.734	1495.25	1345.73	1491.32	DNA transposon, TIR	Group IV
		DTM_1_275848993_275850481	1.62645	0.0124162	277.162	179.42	282.167	455.077	1039.88	1152.39	DNA transposon, TIR	Group IV
		DTM_1_33756607_33756802	2.34128	0.028731	0	0	0	65.0111	305.848	135.575	DNA transposon, TIR	Group IV
		DTM_2_183637231_183637484	2.90331	0.00559939	0	0	0	195.033	305.848	271.15	DNA transposon, TIR	Group IV
		DTM_2_222252964_222254471	2.21534	0.0117403	138.581	89.7102	0	325.055	978.713	271.15	DNA transposon, TIR	Group IV
		DTM_4_138324344_138334851	2.28429	0.0331943	0	0	0	0	305.848	271.15	DNA transposon, TIR	Group IV
		DTM_5_10483436_10484964	2.86266	3.83116e-05	69.2905	269.131	56.4334	910.155	1284.56	1287.96	DNA transposon, TIR	Group IV
		DTM_5_14027920_14028549	2.27981	0.0141568	0	0	112.867	260.044	550.526	338.937	DNA transposon, TIR	Group IV
		DTM_5_203222308_203224666	2.5625	1.40912e-07	415.743	358.841	733.634	3575.61	4343.04	2236.98	DNA transposon, TIR	Group IV
		DTM_5_211819406_211827256	2.05154	0.0442756	69.2905	0	0	130.022	122.339	474.512	DNA transposon, TIR	Group IV
		DTM_6_107952310_107952593	2.30239	0.0318045	0	0	0	325.055	0	271.15	DNA transposon, TIR	Group IV
		DTM_8_118828295_118829388	1.89292	0.0211573	138.581	89.7102	56.4334	455.077	672.865	271.15	DNA transposon, TIR	Group IV
		DTM_8_121441873_121442270	2.11261	0.0352899	69.2905	0	0	195.033	244.678	271.15	DNA transposon, TIR	Group IV
		DTM_8_96264955_96283320	2.28297	0.0330299	0	0	0	130.022	122.339	203.362	DNA transposon, TIR	Group IV
		DTT_2_205019354_205019676	2.29056	0.0327074	0	0	0	0	244.678	338.937	DNA transposon, TIR	Group IV
		DTT_3_183916920_183917589	2.44909	0.00701181	69.2905	0	56.4334	455.077	672.865	203.362	DNA transposon, TIR	Group IV
		RIT00002B73v400011	3.30993	0.00028235	69.2905	0	0	715.122	550.526	542.299	Retrotransposon, LINE	Group IV
		RLC00002B73v400639	2.21717	0.0386665	0	0	0	130.022	244.678	67.7874	Retrotransposon, LTR	Group IV
		RLC00002B73v400972	1.63142	0.00190589	554.324	179.42	846.501	2080.35	2018.6	1423.54	Retrotransposon, LTR	Group IV
		RLC00002B73v401018	3.26366	0.00149569	0	0	0	390.066	305.848	338.937	Retrotransposon, LTR	Group IV
		RLC00002B73v401256	1.64796	0.00162486	346.452	538.261	451.467	1365.23	1957.43	1152.39	Retrotransposon, LTR	Group IV
		RLC00002B73v401441	2.15216	0.0448833	0	0	0	65.0111	305.848	67.7874	Retrotransposon, LTR	Group IV
		RLC00002B73v401687	1.33178	0.000146216	1732.26	1345.65	1297.97	3445.59	3792.51	4067.25	Retrotransposon, LTR	Group IV
		RLC00002B73v401721	2.30946	0.0198303	69.2905	0	0	195.033	244.678	406.725	Retrotransposon, LTR	Group IV
		RLC00002B73v401981	2.66676	0.0119891	0	0	0	195.033	428.187	67.7874	Retrotransposon, LTR	Group IV
		RLC00002B73v402027	2.36538	0.00616206	69.2905	89.7102	56.4334	195.033	1039.88	474.512	Retrotransposon, LTR	Group IV
		RLC00002B73v402062	2.44332	0.00624894	69.2905	0	56.4334	520.088	428.187	338.937	Retrotransposon, LTR	Group IV
		RLC00002B73v402437	2.23808	0.00449486	138.581	89.7102	56.4334	845.144	428.187	542.299	Retrotransposon, LTR	Group IV
		RLC00002B73v402745	2.94995	0.00486535	0	0	0	130.022	244.678	474.512	Retrotransposon, LTR	Group IV
		RLC00002B73v402952	1.98359	0.0221385	69.2905	89.7102	56.4334	585.099	428.187	203.362	Retrotransposon, LTR	Group IV
		RLC00002B73v403037	2.76012	0.00973047	0	0	0	65.0111	0	1220.17	Retrotransposon, LTR	Group IV
		RLC00002B73v403155	1.78522	0.0305477	138.581	89.7102	56.4334	585.099	428.187	271.15	Retrotransposon, LTR	Group IV
		RLC00002B73v403275	2.35265	0.0177009	0	0	56.4334	325.055	183.509	338.937	Retrotransposon, LTR	Group IV
		RLC00002B73v403392	2.15305	0.04481	0	0	0	325.055	183.509	0	Retrotransposon, LTR	Group IV
		RLC00002B73v403508	3.22416	0.00177016	0	0	0	390.066	428.187	203.362	Retrotransposon, LTR	Group IV
		RLC00002B73v403514	2.22601	0.0378818	0	0	0	260.044	122.339	67.7874	Retrotransposon, LTR	Group IV
		RLC00002B73v403593	2.1132	0.0372488	0	0	56.4334	390.066	183.509	135.575	Retrotransposon, LTR	Group IV
		RLC00002B73v403828	2.638	0.0133982	0	0	0	585.099	0	271.15	Retrotransposon, LTR	Group IV
		RLC00002B73v403854	2.26616	0.034547	0	0	0	65.0111	367.017	67.7874	Retrotransposon, LTR	Group IV
		RLC00002B73v403880	2.88795	5.349e-07	69.2905	179.42	451.467	1820.31	2324.44	2372.56	Retrotransposon, LTR	Group IV
		RLC00002B73v403998	2.50329	0.0192864	0	0	0	195.033	550.526	0	Retrotransposon, LTR	Group IV
		RLC00002B73v404008	2.28214	0.00936535	0	89.7102	112.867	195.033	917.543	474.512	Retrotransposon, LTR	Group IV
		RLC00002B73v404027	2.50476	0.018832	0	0	0	195.033	61.1696	338.937	Retrotransposon, LTR	Group IV
		RLC00002B73v404258	1.84476	0.00107955	207.871	627.972	451.467	1235.21	2507.95	1287.96	Retrotransposon, LTR	Group IV
		RLC00002B73v404710	2.52161	0.0131118	0	89.7102	0	0	795.204	610.087	Retrotransposon, LTR	Group IV
		RLC00002B73v404911	2.38603	0.0258321	0	0	0	455.077	61.1696	67.7874	Retrotransposon, LTR	Group IV
		RLC00002B73v405318	2.26983	0.0250785	0	0	56.4334	455.077	61.1696	338.937	Retrotransposon, LTR	Group IV
		RLC00002B73v405750	2.91319	0.00231862	69.2905	0	0	845.144	244.678	338.937	Retrotransposon, LTR	Group IV
		RLC00002B73v405784	1.29471	8.60151e-06	5127.49	6279.72	3724.6	11702	13212.6	12540.7	Retrotransposon, LTR	Group IV
		RLC00002B73v406242	1.74524	2.01764e-11	3464.52	4036.96	3555.3	12547.1	13335	11727.2	Retrotransposon, LTR	Group IV
		RLC00002B73v406409	2.42538	0.0146246	0	179.42	0	975.166	1101.05	0	Retrotransposon, LTR	Group IV
		RLC00002B73v406807	2.38835	0.015607	0	89.7102	0	585.099	183.509	203.362	Retrotransposon, LTR	Group IV
		RLC00002B73v406931	2.25308	0.0355317	0	0	0	195.033	61.1696	203.362	Retrotransposon, LTR	Group IV
		RLC00002B73v407134	2.27568	0.0336122	0	0	0	130.022	183.509	135.575	Retrotransposon, LTR	Group IV
		RLC00002B73v407296	2.2854	0.0113154	0	89.7102	56.4334	455.077	305.848	406.725	Retrotransposon, LTR	Group IV
		RLC00002B73v407316	2.77578	0.00849836	0	0	0	130.022	305.848	271.15	Retrotransposon, LTR	Group IV
		RLC00002B73v407353	2.14976	0.0450877	0	0	0	520.088	0	67.7874	Retrotransposon, LTR	Group IV
		RLC00002B73v407482	2.24243	8.25974e-05	277.162	269.131	225.734	1560.27	1284.56	1287.96	Retrotransposon, LTR	Group IV
		RLC00002B73v407860	2.12159	0.0365192	0	0	56.4334	130.022	183.509	406.725	Retrotransposon, LTR	Group IV
		RLC00002B73v408127	2.13672	0.0339842	0	0	56.4334	195.033	305.848	203.362	Retrotransposon, LTR	Group IV
		RLC00002B73v408346	2.49647	0.0114752	0	89.7102	0	715.122	122.339	271.15	Retrotransposon, LTR	Group IV
		RLC00002B73v408375	3.22947	0.00177878	0	0	0	390.066	550.526	135.575	Retrotransposon, LTR	Group IV
		RLC00002B73v408482	2.61988	0.00640613	0	89.7102	0	455.077	244.678	406.725	Retrotransposon, LTR	Group IV
		RLC00002B73v408660	2.15305	0.04481	0	0	0	325.055	183.509	0	Retrotransposon, LTR	Group IV
		RLC00002B73v408782	1.80125	0.0380451	69.2905	89.7102	56.4334	325.055	305.848	406.725	Retrotransposon, LTR	Group IV
		RLC00002B73v408790	2.22601	0.0378818	0	0	0	260.044	122.339	67.7874	Retrotransposon, LTR	Group IV
		RLC00002B73v408975	3.08178	2.5128e-06	207.871	179.42	56.4334	1300.22	2079.77	1287.96	Retrotransposon, LTR	Group IV
		RLC00002B73v409212	2.00733	0.048983	0	0	56.4334	130.022	305.848	203.362	Retrotransposon, LTR	Group IV
		RLC00002B73v409244	2.88002	0.00607411	0	0	0	195.033	367.017	203.362	Retrotransposon, LTR	Group IV
		RLC00002B73v409448	3.6171	0.000371878	0	0	0	1105.19	183.509	338.937	Retrotransposon, LTR	Group IV
		RLC00002B73v409490	2.06241	0.00959229	69.2905	89.7102	112.867	650.111	428.187	474.512	Retrotransposon, LTR	Group IV
		RLC00002B73v409556	2.10898	0.0488122	0	0	0	845.144	0	0	Retrotransposon, LTR	Group IV
		RLC00002B73v409615	2.14446	0.0456671	0	0	0	195.033	305.848	0	Retrotransposon, LTR	Group IV
		RLC00002B73v409654	3.60336	0.000484116	0	0	0	1495.25	734.035	0	Retrotransposon, LTR	Group IV
		RLC00002B73v409673	1.74217	0.01028	207.871	179.42	225.734	715.122	1223.39	474.512	Retrotransposon, LTR	Group IV
		RLC00002B73v409820	1.49312	0.00842281	346.452	448.551	282.167	1365.23	856.374	1016.81	Retrotransposon, LTR	Group IV
		RLC00002B73v410152	1.83713	0.000971884	554.324	358.841	338.6	2275.39	917.543	1762.47	Retrotransposon, LTR	Group IV
		RLC00002B73v410185	1.72692	0.0196123	207.871	269.131	282.167	2145.36	305.848	610.087	Retrotransposon, LTR	Group IV
		RLC00002B73v410191	3.0131	0.00058816	0	89.7102	56.4334	1365.23	428.187	406.725	Retrotransposon, LTR	Group IV
		RLC00002B73v410196	4.18136	5.14239e-08	69.2905	89.7102	0	1365.23	1896.26	1626.9	Retrotransposon, LTR	Group IV
		RLC00002B73v410209	2.50504	0.00603099	0	89.7102	56.4334	910.155	367.017	203.362	Retrotransposon, LTR	Group IV
		RLC00002B73v410218	1.76888	0.0166156	69.2905	269.131	169.3	1040.18	672.865	338.937	Retrotransposon, LTR	Group IV
		RLC00002B73v410228	2.23529	0.0370724	0	0	0	65.0111	122.339	271.15	Retrotransposon, LTR	Group IV
		RLC00002B73v410247	2.14446	0.0456671	0	0	0	195.033	305.848	0	Retrotransposon, LTR	Group IV
		RLC00002B73v410262	1.48251	0.00610899	346.452	717.682	677.201	1755.3	2507.95	949.024	Retrotransposon, LTR	Group IV
		RLC00002B73v410272	2.09452	0.0379498	69.2905	0	0	325.055	122.339	271.15	Retrotransposon, LTR	Group IV
		RLC00002B73v410280	2.08888	1.3287e-07	900.776	986.813	959.368	3575.61	5505.26	3660.52	Retrotransposon, LTR	Group IV
		RLC00002B73v410294	2.1037	0.00692506	207.871	269.131	0	715.122	1406.9	406.725	Retrotransposon, LTR	Group IV
		RLC00002B73v410299	2.23529	0.0370724	0	0	0	65.0111	122.339	271.15	Retrotransposon, LTR	Group IV
		RLC00002B73v410303	2.37542	0.0263428	0	0	0	65.0111	244.678	203.362	Retrotransposon, LTR	Group IV
		RLC00002B73v410309	2.11763	4.81022e-05	554.324	1166.23	395.034	5005.85	2569.12	2236.98	Retrotransposon, LTR	Group IV
		RLC00002B73v410329	2.10783	0.0105975	0	0	338.6	1105.19	489.356	677.874	Retrotransposon, LTR	Group IV
		RLC00002B73v410336	1.05375	0.0275811	623.614	717.682	620.767	1430.24	1101.05	1694.69	Retrotransposon, LTR	Group IV
		RLC00002B73v410349	3.35314	7.09632e-05	0	89.7102	56.4334	390.066	1162.22	1220.17	Retrotransposon, LTR	Group IV
		RLC00002B73v410371	2.72139	0.0101759	0	0	0	325.055	61.1696	338.937	Retrotransposon, LTR	Group IV
		RLC00002B73v410374	2.24451	0.0182104	69.2905	0	56.4334	65.0111	672.865	474.512	Retrotransposon, LTR	Group IV
		RLC00002B73v410382	2.77578	0.00849836	0	0	0	130.022	305.848	271.15	Retrotransposon, LTR	Group IV
		RLC00002B73v410389	2.1831	0.0418683	0	0	0	65.0111	61.1696	338.937	Retrotransposon, LTR	Group IV
		RLC00002B73v410418	3.8175	1.19249e-09	346.452	269.131	395.034	9231.57	1590.41	8405.64	Retrotransposon, LTR	Group IV
		RLC00002B73v410634	1.78738	1.4261e-07	1524.39	2153.05	1297.97	6371.08	5321.75	5761.93	Retrotransposon, LTR	Group IV
		RLC00002B73v410653	1.94958	0.0233842	0	448.551	56.4334	520.088	305.848	1762.47	Retrotransposon, LTR	Group IV
		RLC00002B73v410696	2.47199	0.0210811	0	0	0	0	795.204	67.7874	Retrotransposon, LTR	Group IV
		RLC00002B73v410718	1.772	0.00706278	277.162	448.551	56.4334	715.122	1101.05	1084.6	Retrotransposon, LTR	Group IV
		RLC00002B73v410749	1.26217	0.0183702	1108.65	448.551	338.6	1950.33	1590.41	1287.96	Retrotransposon, LTR	Group IV
		RLC00002B73v410894	2.45518	6.05345e-06	207.871	358.841	282.167	1755.3	1896.26	1559.11	Retrotransposon, LTR	Group IV
		RLC00002B73v410923	2.24959	5.09742e-07	554.324	358.841	620.767	2535.43	2874.97	2643.71	Retrotransposon, LTR	Group IV
		RLC00002B73v410982	1.93279	0.0149867	0	179.42	169.3	325.055	734.035	677.874	Retrotransposon, LTR	Group IV
		RLC00002B73v410987	2.8517	6.73634e-07	138.581	269.131	338.6	1430.24	2202.1	2847.07	Retrotransposon, LTR	Group IV
		RLC00002B73v411056	1.9162	0.0281037	69.2905	89.7102	56.4334	585.099	367.017	203.362	Retrotransposon, LTR	Group IV
		RLC00002B73v411070	1.44232	0.0164185	485.033	358.841	169.3	715.122	1162.22	1084.6	Retrotransposon, LTR	Group IV
		RLC00002B73v411139	2.50329	0.0192864	0	0	0	195.033	550.526	0	Retrotransposon, LTR	Group IV
		RLC00002B73v411152	2.38658	0.0256181	0	0	0	260.044	61.1696	203.362	Retrotransposon, LTR	Group IV
		RLC00002B73v411155	2.40792	0.0241839	0	0	0	130.022	244.678	135.575	Retrotransposon, LTR	Group IV
		RLC00002B73v411211	2.00172	0.00366923	207.871	179.42	112.867	585.099	1039.88	745.662	Retrotransposon, LTR	Group IV
		RLC00002B73v411216	2.84614	0.00113016	0	179.42	0	910.155	734.035	338.937	Retrotransposon, LTR	Group IV
		RLC00002B73v411228	2.04034	0.0104577	138.581	89.7102	112.867	390.066	1162.22	338.937	Retrotransposon, LTR	Group IV
		RLC00002B73v411356	1.91303	0.014157	0	179.42	169.3	520.088	489.356	677.874	Retrotransposon, LTR	Group IV
		RLC00002B73v411422	1.91017	0.0431812	0	179.42	0	195.033	367.017	406.725	Retrotransposon, LTR	Group IV
		RLC00002B73v411426	1.72173	0.0131857	0	269.131	620.767	1495.25	856.374	1220.17	Retrotransposon, LTR	Group IV
		RLC00002B73v411475	1.06285	0.0361044	623.614	807.392	451.467	1235.21	1773.92	1016.81	Retrotransposon, LTR	Group IV
		RLC00002B73v411485	2.10942	0.0252797	207.871	0	169.3	65.0111	2630.29	203.362	Retrotransposon, LTR	Group IV
		RLC00002B73v411513	1.96003	0.0184518	69.2905	0	338.6	1235.21	917.543	203.362	Retrotransposon, LTR	Group IV
		RLC00002B73v411526	1.03644	0.0387549	554.324	538.261	564.334	1365.23	978.713	1220.17	Retrotransposon, LTR	Group IV
		RLC00002B73v411556	1.96835	0.00130861	277.162	179.42	225.734	1235.21	978.713	881.236	Retrotransposon, LTR	Group IV
		RLC00002B73v411558	1.56378	0.0100911	346.452	358.841	225.734	1040.18	1345.73	610.087	Retrotransposon, LTR	Group IV
		RLC00002B73v411562	2.27742	0.0337353	0	0	0	325.055	244.678	0	Retrotransposon, LTR	Group IV
		RLC00002B73v411614	1.48223	0.00358762	415.743	358.841	733.634	1690.29	1712.75	1220.17	Retrotransposon, LTR	Group IV
		RLC00002B73v411618	2.14217	0.0116405	69.2905	89.7102	56.4334	390.066	305.848	677.874	Retrotransposon, LTR	Group IV
		RLC00002B73v411621	1.30835	0.0253735	415.743	538.261	564.334	650.111	2263.27	1152.39	Retrotransposon, LTR	Group IV
		RLC00002B73v411650	1.63172	6.95754e-07	18362	9150.44	11004.5	34065.8	46305.4	42502.7	Retrotransposon, LTR	Group IV
		RLC00002B73v411664	1.22058	2.8491e-06	6305.43	8791.6	7223.48	15927.7	19696.6	16879.1	Retrotransposon, LTR	Group IV
		RLC00002B73v411699	2.33088	0.0298147	0	0	0	65.0111	0	677.874	Retrotransposon, LTR	Group IV
		RLC00002B73v411802	1.28119	1.03697e-05	5127.49	6369.43	3781.04	11702	13212.6	12540.7	Retrotransposon, LTR	Group IV
		RLC00002B73v411832	1.62255	0.0376801	0	269.131	282.167	650.111	305.848	1152.39	Retrotransposon, LTR	Group IV
		RLC00002B73v411841	3.84409	0.000138018	0	0	0	195.033	1590.41	338.937	Retrotransposon, LTR	Group IV
		RLC00002B73v411855	2.23347	0.0372297	0	0	0	260.044	61.1696	135.575	Retrotransposon, LTR	Group IV
		RLC00002B73v411858	1.8797	0.00908371	415.743	448.551	0	650.111	1223.39	1830.26	Retrotransposon, LTR	Group IV
		RLC00002B73v411861	1.37288	0.0360802	346.452	179.42	225.734	455.077	795.204	949.024	Retrotransposon, LTR	Group IV
		RLC00002B73v411941	2.58743	0.000776371	69.2905	0	169.3	715.122	672.865	881.236	Retrotransposon, LTR	Group IV
		RLC00002B73v411987	1.34109	0.0424828	277.162	269.131	169.3	520.088	856.374	610.087	Retrotransposon, LTR	Group IV
		RLC00002B73v412016	2.37007	0.0266967	0	0	0	195.033	244.678	67.7874	Retrotransposon, LTR	Group IV
		RLC00002B73v412189	1.78801	0.0329572	69.2905	89.7102	112.867	195.033	611.696	474.512	Retrotransposon, LTR	Group IV
		RLC00002B73v412202	2.48259	0.019962	0	0	0	195.033	305.848	67.7874	Retrotransposon, LTR	Group IV
		RLC00002B73v412260	2.17052	0.043074	0	0	0	325.055	61.1696	67.7874	Retrotransposon, LTR	Group IV
		RLC00002B73v412273	2.32944	0.0267312	69.2905	0	0	65.0111	1345.73	0	Retrotransposon, LTR	Group IV
		RLC00002B73v412296	1.85547	0.00391783	69.2905	538.261	282.167	1235.21	734.035	1626.9	Retrotransposon, LTR	Group IV
		RLC00002B73v412330	1.14154	0.02701	1177.94	717.682	507.901	2795.48	1406.9	1355.75	Retrotransposon, LTR	Group IV
		RLC00002B73v412332	1.06712	0.0296671	415.743	986.813	790.068	1430.24	2018.6	1287.96	Retrotransposon, LTR	Group IV
		RLC00002B73v412338	2.14976	0.0450877	0	0	0	520.088	0	67.7874	Retrotransposon, LTR	Group IV
		RLC00002B73v412379	2.45321	0.0118427	0	89.7102	0	260.044	244.678	474.512	Retrotransposon, LTR	Group IV
		RLC00002B73v412420	1.5284	0.0300935	623.614	358.841	56.4334	1235.21	489.356	1694.69	Retrotransposon, LTR	Group IV
		RLC00002B73v412421	1.81758	0.0231856	138.581	717.682	0	1040.18	2079.77	542.299	Retrotransposon, LTR	Group IV
		RLC00002B73v412434	3.17663	0.00231298	0	0	0	65.0111	856.374	271.15	Retrotransposon, LTR	Group IV
		RLC00002B73v412470	4.30005	2.9491e-07	0	0	112.867	520.088	3241.99	2440.35	Retrotransposon, LTR	Group IV
		RLC00002B73v412547	2.23529	0.0370724	0	0	0	65.0111	122.339	271.15	Retrotransposon, LTR	Group IV
		RLC00002B73v412570	2.06379	0.0113773	207.871	0	112.867	1170.2	428.187	338.937	Retrotransposon, LTR	Group IV
		RLC00002B73v412593	1.30815	0.0270302	692.905	358.841	169.3	975.166	978.713	1287.96	Retrotransposon, LTR	Group IV
		RLC00002B73v412606	1.2737	0.0479716	69.2905	538.261	338.6	910.155	734.035	813.449	Retrotransposon, LTR	Group IV
		RLC00002B73v412631	2.09439	0.0232204	0	179.42	0	325.055	428.187	338.937	Retrotransposon, LTR	Group IV
		RLC00002B73v412651	1.89137	0.0206269	346.452	0	112.867	260.044	1468.07	610.087	Retrotransposon, LTR	Group IV
		RLC00002B73v412652	1.75427	1.94747e-05	1870.84	2601.6	3216.7	10271.7	11989.2	5016.27	Retrotransposon, LTR	Group IV
		RLC00002B73v412667	2.0854	3.29856e-06	1039.36	897.102	395.034	4225.72	3241.99	2914.86	Retrotransposon, LTR	Group IV
		RLC00002B73v412681	1.79098	0.045215	277.162	538.261	282.167	65.0111	5077.07	271.15	Retrotransposon, LTR	Group IV
		RLC00002B73v412707	3.99592	7.14299e-05	0	0	0	65.0111	856.374	1762.47	Retrotransposon, LTR	Group IV
		RLC00002B73v412708	2.50563	2.00337e-05	138.581	627.972	1918.74	6761.15	5688.77	5761.93	Retrotransposon, LTR	Group IV
		RLC00002B73v412711	1.4331	0.00693422	277.162	448.551	620.767	1300.22	1101.05	1559.11	Retrotransposon, LTR	Group IV
		RLC00002B73v412780	1.13585	0.00720265	2702.33	2601.6	1015.8	4225.72	5811.11	4135.03	Retrotransposon, LTR	Group IV
		RLC00002B73v412781	2.26368	0.00735601	0	179.42	56.4334	715.122	367.017	474.512	Retrotransposon, LTR	Group IV
		RLC00002B73v412855	3.1456	1.22095e-09	415.743	717.682	112.867	3770.64	4954.73	3253.8	Retrotransposon, LTR	Group IV
		RLC00002B73v412920	2.23529	0.0370724	0	0	0	65.0111	122.339	271.15	Retrotransposon, LTR	Group IV
		RLC00002B73v412927	2.22609	4.46621e-05	970.067	1883.91	225.734	4160.71	6300.46	5219.63	Retrotransposon, LTR	Group IV
		RLC00002B73v413010	2.52523	1.13515e-06	346.452	717.682	395.034	3575.61	1712.75	3931.67	Retrotransposon, LTR	Group IV
		RLC00002B73v413039	2.63301	0.00929652	0	89.7102	0	585.099	978.713	0	Retrotransposon, LTR	Group IV
		RLC00002B73v413056	1.93652	0.000352098	346.452	358.841	282.167	1560.27	1284.56	1287.96	Retrotransposon, LTR	Group IV
		RLC00002B73v413087	2.3038	0.0216085	0	89.7102	0	585.099	305.848	67.7874	Retrotransposon, LTR	Group IV
		RLC00002B73v413136	1.9315	0.00917814	69.2905	179.42	169.3	455.077	978.713	542.299	Retrotransposon, LTR	Group IV
		RLC00002B73v413144	2.38919	0.0254508	0	0	0	195.033	61.1696	271.15	Retrotransposon, LTR	Group IV
		RLC00002B73v413190	1.6818	0.00345695	415.743	448.551	169.3	975.166	1406.9	1152.39	Retrotransposon, LTR	Group IV
		RLC00002B73v413264	1.69622	0.00892811	138.581	179.42	338.6	1040.18	795.204	677.874	Retrotransposon, LTR	Group IV
		RLC00002B73v413309	2.05359	5.31077e-15	3880.27	4126.67	3555.3	14302.4	16699.3	17895.9	Retrotransposon, LTR	Group IV
		RLC00002B73v413347	2.85925	0.00698102	0	0	0	910.155	61.1696	67.7874	Retrotransposon, LTR	Group IV
		RLC00002B73v413414	2.09499	1.35136e-07	900.776	986.813	959.368	3575.61	5566.43	3660.52	Retrotransposon, LTR	Group IV
		RLC00002B73v413448	2.39177	0.00732896	69.2905	89.7102	0	520.088	305.848	474.512	Retrotransposon, LTR	Group IV
		RLC00002B73v413464	1.75639	0.00686193	138.581	269.131	282.167	715.122	1284.56	677.874	Retrotransposon, LTR	Group IV
		RLC00002B73v413534	2.24437	0.000440082	277.162	89.7102	225.734	1300.22	1406.9	745.662	Retrotransposon, LTR	Group IV
		RLC00002B73v413538	2.11588	0.0486066	0	0	0	130.022	122.339	135.575	Retrotransposon, LTR	Group IV
		RLC00002B73v413558	2.09865	0.0369037	69.2905	0	0	195.033	305.848	203.362	Retrotransposon, LTR	Group IV
		RLC00002B73v413562	1.78738	1.4261e-07	1524.39	2153.05	1297.97	6371.08	5321.75	5761.93	Retrotransposon, LTR	Group IV
		RLC00002B73v413602	1.96186	0.00730487	69.2905	179.42	338.6	1040.18	1529.24	338.937	Retrotransposon, LTR	Group IV
		RLC00002B73v413615	2.47388	0.0115257	69.2905	0	0	195.033	428.187	338.937	Retrotransposon, LTR	Group IV
		RLC00002B73v413622	1.89145	3.04389e-08	1732.26	1614.78	1128.67	6176.05	5688.77	5151.84	Retrotransposon, LTR	Group IV
		RLC00002B73v413627	2.25443	0.0240136	0	0	56.4334	325.055	183.509	271.15	Retrotransposon, LTR	Group IV
		RLC00002B73v413636	2.25062	0.0249758	0	89.7102	0	65.0111	367.017	474.512	Retrotransposon, LTR	Group IV
		RLC00002B73v413652	2.28014	0.00685039	69.2905	89.7102	56.4334	325.055	795.204	406.725	Retrotransposon, LTR	Group IV
		RLC00002B73v413655	2.18749	0.00190031	138.581	89.7102	169.3	715.122	672.865	949.024	Retrotransposon, LTR	Group IV
		RLC00002B73v413680	1.3148	0.0219336	554.324	358.841	338.6	650.111	1223.39	1491.32	Retrotransposon, LTR	Group IV
		RLC00002B73v413685	2.23529	0.0370724	0	0	0	65.0111	122.339	271.15	Retrotransposon, LTR	Group IV
		RLC00002B73v413691	1.32246	0.0426409	207.871	179.42	338.6	650.111	550.526	881.236	Retrotransposon, LTR	Group IV
		RLC00002B73v413696	2.37542	0.0263428	0	0	0	65.0111	244.678	203.362	Retrotransposon, LTR	Group IV
		RLC00002B73v413705	2.71277	0.0027471	69.2905	0	56.4334	195.033	1039.88	474.512	Retrotransposon, LTR	Group IV
		RLC00002B73v413715	1.2439	0.0103251	623.614	807.392	620.767	1495.25	2324.44	1220.17	Retrotransposon, LTR	Group IV
		RLC00002B73v413756	1.43708	0.0326331	485.033	269.131	451.467	1690.29	1773.92	271.15	Retrotransposon, LTR	Group IV
		RLC00002B73v413760	2.57179	0.00795987	69.2905	0	0	260.044	428.187	338.937	Retrotransposon, LTR	Group IV
		RLC00002B73v413791	1.20736	0.00401784	1385.81	1973.63	902.935	2860.49	4343.04	2779.28	Retrotransposon, LTR	Group IV
		RLC00002B73v413807	1.0373	0.0278309	623.614	807.392	564.334	1235.21	1468.07	1491.32	Retrotransposon, LTR	Group IV
		RLC00002B73v413828	2.22032	0.0383852	0	0	0	65.0111	244.678	135.575	Retrotransposon, LTR	Group IV
		RLC00002B73v413832	2.08434	0.0414055	69.2905	0	0	65.0111	489.356	203.362	Retrotransposon, LTR	Group IV
		RLC00002B73v413884	1.46925	0.0493752	0	448.551	225.734	1040.18	611.696	474.512	Retrotransposon, LTR	Group IV
		RLC00002B73v413888	2.20642	0.0165463	69.2905	0	56.4334	390.066	489.356	203.362	Retrotransposon, LTR	Group IV
		RLC00002B73v413917	1.87977	0.0073592	69.2905	179.42	225.734	845.144	672.865	610.087	Retrotransposon, LTR	Group IV
		RLC00002B73v413925	2.16281	0.000652357	762.195	1614.78	2539.5	18398.1	2630.29	4948.48	Retrotransposon, LTR	Group IV
		RLC00002B73v413950	1.62306	0.0207769	207.871	269.131	112.867	390.066	917.543	745.662	Retrotransposon, LTR	Group IV
		RLC00002B73v413966	2.03674	0.0302422	0	179.42	0	195.033	550.526	338.937	Retrotransposon, LTR	Group IV
		RLC00002B73v413984	2.27568	0.0336122	0	0	0	130.022	183.509	135.575	Retrotransposon, LTR	Group IV
		RLC00002B73v413993	1.37678	0.0314592	415.743	179.42	225.734	520.088	856.374	1016.81	Retrotransposon, LTR	Group IV
		RLC00002B73v414017	1.63082	0.00870045	277.162	448.551	225.734	1625.28	978.713	610.087	Retrotransposon, LTR	Group IV
		RLC00002B73v414019	1.32092	0.000962072	1039.36	1435.36	1015.8	2925.5	3670.17	2304.77	Retrotransposon, LTR	Group IV
		RLC00002B73v414028	1.07929	0.0464168	762.195	538.261	282.167	1365.23	1162.22	949.024	Retrotransposon, LTR	Group IV
		RLC00002B73v414082	1.83836	0.00143311	207.871	358.841	338.6	1365.23	1345.73	881.236	Retrotransposon, LTR	Group IV
		RLC00002B73v414123	1.73076	0.0151124	69.2905	358.841	112.867	715.122	611.696	677.874	Retrotransposon, LTR	Group IV
		RLC00002B73v414141	1.08615	0.0423686	692.905	448.551	507.901	845.144	1773.92	1084.6	Retrotransposon, LTR	Group IV
		RLC00002B73v414167	1.64603	0.00523516	207.871	807.392	225.734	1690.29	1101.05	1287.96	Retrotransposon, LTR	Group IV
		RLC00002B73v414178	2.46806	2.88156e-07	415.743	448.551	338.6	2145.36	2385.61	2711.5	Retrotransposon, LTR	Group IV
		RLC00002B73v414183	2.03615	0.0304733	69.2905	89.7102	56.4334	1235.21	183.509	67.7874	Retrotransposon, LTR	Group IV
		RLC00002B73v414204	2.54211	0.00857612	0	89.7102	0	325.055	244.678	474.512	Retrotransposon, LTR	Group IV
		RLC00002B73v414226	1.82273	0.0466908	0	269.131	0	455.077	611.696	203.362	Retrotransposon, LTR	Group IV
		RLC00002B73v414230	1.70269	0.0109104	69.2905	269.131	395.034	1040.18	1223.39	542.299	Retrotransposon, LTR	Group IV
		RLC00002B73v414236	4.31866	2.68781e-07	0	0	112.867	520.088	3364.33	2440.35	Retrotransposon, LTR	Group IV
		RLC00002B73v414258	2.58135	1.58127e-05	207.871	627.972	225.734	1170.2	2507.95	3524.95	Retrotransposon, LTR	Group IV
		RLC00002B73v414265	1.45884	0.0259485	415.743	448.551	56.4334	1105.19	734.035	881.236	Retrotransposon, LTR	Group IV
		RLC00002B73v414270	1.40619	0.0301174	415.743	179.42	169.3	650.111	672.865	949.024	Retrotransposon, LTR	Group IV
		RLC00002B73v414277	2.27158	0.00839728	69.2905	0	112.867	260.044	489.356	745.662	Retrotransposon, LTR	Group IV
		RLC00002B73v414289	1.60766	0.0373203	138.581	89.7102	169.3	390.066	795.204	338.937	Retrotransposon, LTR	Group IV
		RLC00002B73v414301	1.11974	0.0285463	485.033	448.551	790.068	1625.28	978.713	1423.54	Retrotransposon, LTR	Group IV
		RLC00002B73v414311	1.49799	0.035765	207.871	179.42	225.734	390.066	1162.22	474.512	Retrotransposon, LTR	Group IV
		RLC00002B73v414318	1.35503	0.00196531	831.486	627.972	846.501	2015.34	1712.75	2508.13	Retrotransposon, LTR	Group IV
		RLC00002B73v414343	1.13585	0.00720265	2702.33	2601.6	1015.8	4225.72	5811.11	4135.03	Retrotransposon, LTR	Group IV
		RLC00002B73v414356	2.35791	0.00189179	138.581	0	169.3	520.088	1101.05	677.874	Retrotransposon, LTR	Group IV
		RLC00002B73v414373	1.81785	0.0141533	138.581	269.131	56.4334	650.111	428.187	813.449	Retrotransposon, LTR	Group IV
		RLC00002B73v414430	2.40792	0.0241839	0	0	0	130.022	244.678	135.575	Retrotransposon, LTR	Group IV
		RLC00002B73v414443	2.46077	0.0214857	0	0	0	260.044	428.187	0	Retrotransposon, LTR	Group IV
		RLC00002B73v414460	2.06241	0.00959229	69.2905	89.7102	112.867	650.111	428.187	474.512	Retrotransposon, LTR	Group IV
		RLC00002B73v414461	2.92217	2.9435e-05	692.905	179.42	564.334	8841.5	734.035	5151.84	Retrotransposon, LTR	Group IV
		RLC00002B73v414484	2.78749	0.000674506	69.2905	0	169.3	1820.31	428.187	610.087	Retrotransposon, LTR	Group IV
		RLC00002B73v414495	2.43155	0.0227172	0	0	0	130.022	183.509	203.362	Retrotransposon, LTR	Group IV
		RLC00002B73v414496	1.98996	0.0367256	0	179.42	56.4334	260.044	61.1696	1220.17	Retrotransposon, LTR	Group IV
		RLC00002B73v414508	3.09454	0.00293095	0	0	0	325.055	489.356	135.575	Retrotransposon, LTR	Group IV
		RLC00002B73v414512	1.50412	0.0400009	277.162	269.131	56.4334	325.055	795.204	813.449	Retrotransposon, LTR	Group IV
		RLC00002B73v414516	1.41576	0.00448369	831.486	807.392	790.068	2340.4	3364.33	1152.39	Retrotransposon, LTR	Group IV
		RLC00002B73v414523	1.64598	0.00964483	762.195	807.392	112.867	1040.18	3119.65	1626.9	Retrotransposon, LTR	Group IV
		RLC00002B73v414542	1.44452	2.07559e-05	2840.91	6190.01	3724.6	11051.9	12478.6	11795	Retrotransposon, LTR	Group IV
		RLC00002B73v414557	1.8418	1.88761e-12	4573.17	5472.32	3837.47	17358	16944	16065.6	Retrotransposon, LTR	Group IV
		RLC00002B73v414590	1.38892	0.0289861	277.162	179.42	282.167	845.144	734.035	610.087	Retrotransposon, LTR	Group IV
		RLC00002B73v414612	2.37074	0.000359334	277.162	358.841	0	1170.2	1406.9	1152.39	Retrotransposon, LTR	Group IV
		RLC00002B73v414620	2.43665	0.000622702	138.581	0	225.734	1040.18	672.865	1084.6	Retrotransposon, LTR	Group IV
		RLC00002B73v414631	2.12239	0.0183219	138.581	89.7102	0	520.088	122.339	881.236	Retrotransposon, LTR	Group IV
		RLC00002B73v414647	1.92478	0.0336557	138.581	89.7102	112.867	65.0111	244.678	1694.69	Retrotransposon, LTR	Group IV
		RLC00002B73v414659	2.12397	0.0442007	69.2905	0	0	65.0111	1039.88	0	Retrotransposon, LTR	Group IV
		RLC00002B73v414676	2.25507	0.00323214	138.581	89.7102	112.867	325.055	795.204	1084.6	Retrotransposon, LTR	Group IV
		RLC00002B73v414715	1.37754	0.0187268	346.452	179.42	564.334	1235.21	1223.39	745.662	Retrotransposon, LTR	Group IV
		RLC00002B73v414731	2.02363	0.00104302	415.743	1525.07	282.167	1430.24	4159.53	4473.97	Retrotransposon, LTR	Group IV
		RLC00002B73v414742	3.01795	0.00302181	69.2905	0	0	325.055	2140.93	0	Retrotransposon, LTR	Group IV
		RLC00002B73v414743	1.73369	0.0263145	485.033	0	56.4334	585.099	1039.88	677.874	Retrotransposon, LTR	Group IV
		RLC00002B73v414749	4.60766	2.68934e-17	346.452	179.42	169.3	5265.9	10643.5	5897.51	Retrotransposon, LTR	Group IV
		RLC00002B73v414751	2.18255	0.0327883	138.581	0	0	260.044	1345.73	0	Retrotransposon, LTR	Group IV
		RLC00002B73v414780	1.8655	0.047429	0	89.7102	56.4334	325.055	183.509	338.937	Retrotransposon, LTR	Group IV
		RLC00002B73v414796	2.40405	0.000167757	277.162	89.7102	338.6	1300.22	2507.95	881.236	Retrotransposon, LTR	Group IV
		RLC00002B73v414811	2.24459	0.0300568	0	0	56.4334	520.088	428.187	0	Retrotransposon, LTR	Group IV
		RLC00002B73v414815	1.40432	0.00429002	1524.39	1076.52	395.034	2665.45	3364.33	2236.98	Retrotransposon, LTR	Group IV
		RLC00002B73v414832	2.27996	0.0332694	0	0	0	195.033	122.339	135.575	Retrotransposon, LTR	Group IV
		RLC00002B73v414834	1.42163	0.0408384	346.452	89.7102	225.734	845.144	367.017	881.236	Retrotransposon, LTR	Group IV
		RLC00002B73v414859	3.18896	1.19184e-08	277.162	1435.36	564.334	4030.69	12478.6	7592.19	Retrotransposon, LTR	Group IV
		RLC00002B73v414860	2.35791	0.00189179	138.581	0	169.3	520.088	1101.05	677.874	Retrotransposon, LTR	Group IV
		RLC00002B73v414861	1.45685	0.00100889	485.033	986.813	1072.23	2080.35	2874.97	2372.56	Retrotransposon, LTR	Group IV
		RLC00002B73v414886	2.46918	0.0210296	0	0	0	0	428.187	271.15	Retrotransposon, LTR	Group IV
		RLC00002B73v414893	2.63301	0.00929652	0	89.7102	0	585.099	978.713	0	Retrotransposon, LTR	Group IV
		RLC00002B73v414896	1.30843	4.25954e-05	2355.88	1973.63	2144.47	4615.78	5505.26	6304.23	Retrotransposon, LTR	Group IV
		RLC00002B73v414902	1.60783	0.000359441	1801.55	2511.89	790.068	5460.93	6850.99	3796.1	Retrotransposon, LTR	Group IV
		RLC00002B73v414910	2.09942	8.93472e-07	623.614	538.261	620.767	2795.48	2752.63	2643.71	Retrotransposon, LTR	Group IV
		RLC00002B73v414924	2.2228	0.0010121	346.452	358.841	0	1105.19	1651.58	1016.81	Retrotransposon, LTR	Group IV
		RLC00002B73v414929	2.33854	0.0289252	0	0	0	130.022	305.848	67.7874	Retrotransposon, LTR	Group IV
		RLC00002B73v414968	1.79043	0.0103509	277.162	89.7102	225.734	1365.23	672.865	474.512	Retrotransposon, LTR	Group IV
		RLC00002B73v414969	2.07069	0.0385338	0	89.7102	0	195.033	244.678	271.15	Retrotransposon, LTR	Group IV
		RLC00002B73v415014	1.77516	0.00597092	207.871	448.551	112.867	1170.2	672.865	1016.81	Retrotransposon, LTR	Group IV
		RLC00002B73v415033	1.29126	3.75606e-05	2425.17	2063.34	2200.9	4810.82	5627.6	6304.23	Retrotransposon, LTR	Group IV
		RLC00002B73v415070	1.88232	1.0023e-09	1870.84	1883.91	2426.64	6956.18	8257.89	8405.64	Retrotransposon, LTR	Group IV
		RLC00002B73v415084	2.34641	0.000618704	1108.65	897.102	620.767	5655.96	10215.3	610.087	Retrotransposon, LTR	Group IV
		RLC00002B73v415085	2.786	6.71062e-05	138.581	0	282.167	2210.38	1039.88	949.024	Retrotransposon, LTR	Group IV
		RLC00002B73v415116	2.22814	0.00174047	69.2905	89.7102	225.734	715.122	734.035	949.024	Retrotransposon, LTR	Group IV
		RLC00002B73v415134	1.60758	0.000194106	692.905	807.392	620.767	2535.43	2079.77	2101.41	Retrotransposon, LTR	Group IV
		RLC00002B73v415138	2.64166	0.00177639	207.871	89.7102	56.4334	195.033	672.865	2643.71	Retrotransposon, LTR	Group IV
		RLC00002B73v415149	1.63978	2.27589e-07	1870.84	2960.44	2088.04	7021.19	8074.38	6778.74	Retrotransposon, LTR	Group IV
		RLC00002B73v415162	2.39943	0.00943917	0	179.42	0	195.033	428.187	881.236	Retrotransposon, LTR	Group IV
		RLC00002B73v415172	2.10708	0.0200422	69.2905	179.42	0	260.044	1101.05	203.362	Retrotransposon, LTR	Group IV
		RLC00002B73v415216	1.89427	0.0315569	346.452	89.7102	112.867	260.044	2569.12	135.575	Retrotransposon, LTR	Group IV
		RLC00002B73v415224	1.19308	4.46122e-05	2563.75	2601.6	2483.07	5525.94	6116.96	6100.87	Retrotransposon, LTR	Group IV
		RLC00002B73v415229	2.34633	0.00772448	277.162	0	56.4334	260.044	367.017	2169.2	Retrotransposon, LTR	Group IV
		RLC00002B73v415230	1.24272	0.0401907	415.743	448.551	169.3	715.122	1039.88	813.449	Retrotransposon, LTR	Group IV
		RLC00002B73v415236	1.882	0.00626805	207.871	358.841	56.4334	650.111	1162.22	745.662	Retrotransposon, LTR	Group IV
		RLC00004B73v401042	1.38147	1.57665e-06	11848.7	14263.9	8069.98	29320	32970.4	27996.2	Retrotransposon, LTR	Group IV
		RLC00004B73v401055	2.56014	0.0160548	0	0	0	130.022	183.509	271.15	Retrotransposon, LTR	Group IV
		RLC00004B73v401278	2.22032	0.0383852	0	0	0	65.0111	244.678	135.575	Retrotransposon, LTR	Group IV
		RLC00004B73v401461	1.37129	0.00128581	1316.52	2153.05	902.935	5005.85	3547.83	2982.65	Retrotransposon, LTR	Group IV
		RLC00004B73v401867	2.04623	0.0463145	0	0	56.4334	65.0111	428.187	203.362	Retrotransposon, LTR	Group IV
		RLC00004B73v401913	2.59613	1.06106e-15	1455.1	1435.36	1185.1	9166.56	7585.03	8812.36	Retrotransposon, LTR	Group IV
		RLC00004B73v402373	2.06457	0.0290782	0	179.42	0	260.044	672.865	203.362	Retrotransposon, LTR	Group IV
		RLC00004B73v403365	2.22032	0.0383852	0	0	0	65.0111	244.678	135.575	Retrotransposon, LTR	Group IV
		RLC00004B73v403807	1.77438	0.0471508	0	89.7102	112.867	260.044	489.356	271.15	Retrotransposon, LTR	Group IV
		RLC00004B73v404397	2.1436	0.0456999	0	0	0	520.088	61.1696	0	Retrotransposon, LTR	Group IV
		RLC00004B73v404427	2.95362	0.00481044	0	0	0	260.044	122.339	474.512	Retrotransposon, LTR	Group IV
		RLC00004B73v406313	2.41159	0.0243464	0	0	0	325.055	0	338.937	Retrotransposon, LTR	Group IV
		RLC00004B73v406414	2.33854	0.0289252	0	0	0	130.022	305.848	67.7874	Retrotransposon, LTR	Group IV
		RLC00004B73v406490	2.48259	0.019962	0	0	0	195.033	305.848	67.7874	Retrotransposon, LTR	Group IV
		RLC00004B73v407146	2.3818	0.025926	0	0	0	65.0111	183.509	271.15	Retrotransposon, LTR	Group IV
		RLC00004B73v407416	2.11423	0.0166136	0	89.7102	112.867	325.055	244.678	813.449	Retrotransposon, LTR	Group IV
		RLC00004B73v408395	2.53188	0.0177286	0	0	0	65.0111	550.526	67.7874	Retrotransposon, LTR	Group IV
		RLC00004B73v408496	2.51325	0.0183834	0	0	0	260.044	61.1696	271.15	Retrotransposon, LTR	Group IV
		RLC00004B73v408719	2.85925	0.00698102	0	0	0	910.155	61.1696	67.7874	Retrotransposon, LTR	Group IV
		RLC00004B73v408728	1.61263	0.0311079	415.743	179.42	0	715.122	672.865	745.662	Retrotransposon, LTR	Group IV
		RLC00004B73v408826	1.89248	0.0259691	69.2905	0	169.3	260.044	428.187	677.874	Retrotransposon, LTR	Group IV
		RLC00004B73v408832	1.99467	0.0357981	0	89.7102	56.4334	260.044	122.339	610.087	Retrotransposon, LTR	Group IV
		RLC00004B73v408911	2.16525	0.0174748	0	0	225.734	260.044	305.848	1287.96	Retrotransposon, LTR	Group IV
		RLC00004B73v408993	2.11588	0.0486066	0	0	0	130.022	122.339	135.575	Retrotransposon, LTR	Group IV
		RLC00004B73v409006	2.50363	0.0188572	0	0	0	65.0111	244.678	271.15	Retrotransposon, LTR	Group IV
		RLC00004B73v409041	2.14296	2.10794e-06	831.486	1614.78	507.901	3445.59	4771.23	5355.21	Retrotransposon, LTR	Group IV
		RLC00004B73v409050	1.89834	0.0140668	207.871	89.7102	56.4334	715.122	550.526	406.725	Retrotransposon, LTR	Group IV
		RLC00004B73v409110	1.40706	0.016726	346.452	807.392	169.3	1300.22	978.713	1355.75	Retrotransposon, LTR	Group IV
		RLC00004B73v409117	1.79904	0.047513	0	358.841	0	195.033	795.204	677.874	Retrotransposon, LTR	Group IV
		RLC00004B73v409129	2.22601	0.0378818	0	0	0	260.044	122.339	67.7874	Retrotransposon, LTR	Group IV
		RLC00004B73v409157	1.43952	0.00322445	485.033	807.392	451.467	1820.31	1773.92	1287.96	Retrotransposon, LTR	Group IV
		RLC00004B73v409208	1.93974	0.0169669	415.743	0	56.4334	780.133	1345.73	338.937	Retrotransposon, LTR	Group IV
		RLC00004B73v409315	2.26616	0.034547	0	0	0	65.0111	367.017	67.7874	Retrotransposon, LTR	Group IV
		RLC00004B73v409333	1.54419	3.85945e-07	2355.88	3319.28	2144.47	7476.27	7829.7	7727.77	Retrotransposon, LTR	Group IV
		RLC00004B73v409354	1.60139	0.000891812	1108.65	448.551	451.467	1885.32	2385.61	2236.98	Retrotransposon, LTR	Group IV
		RLC00004B73v409376	2.77193	0.00881582	0	0	0	195.033	61.1696	542.299	Retrotransposon, LTR	Group IV
		RLC00004B73v409401	2.37542	0.0263428	0	0	0	65.0111	244.678	203.362	Retrotransposon, LTR	Group IV
		RLC00004B73v409414	2.08861	0.0132794	69.2905	89.7102	112.867	1105.19	305.848	271.15	Retrotransposon, LTR	Group IV
		RLC00004B73v409421	2.90285	0.000146422	346.452	89.7102	0	585.099	2446.78	1626.9	Retrotransposon, LTR	Group IV
		RLC00004B73v409527	1.6402	7.72314e-05	1455.1	986.813	1072.23	2925.5	3241.99	5355.21	Retrotransposon, LTR	Group IV
		RLC00004B73v409650	2.61999	0.0137941	0	0	0	65.0111	489.356	135.575	Retrotransposon, LTR	Group IV
		RLC00004B73v409654	2.1946	0.00313171	69.2905	179.42	112.867	715.122	489.356	881.236	Retrotransposon, LTR	Group IV
		RLC00004B73v409661	1.37921	0.00127715	900.776	2332.47	2257.34	4225.72	6545.14	4067.25	Retrotransposon, LTR	Group IV
		RLC00004B73v409674	1.99175	0.0244602	69.2905	89.7102	56.4334	260.044	795.204	203.362	Retrotransposon, LTR	Group IV
		RLC00004B73v409760	3.07816	0.00305422	0	0	0	195.033	367.017	338.937	Retrotransposon, LTR	Group IV
		RLC00004B73v409898	2.03674	0.0302422	0	179.42	0	195.033	550.526	338.937	Retrotransposon, LTR	Group IV
		RLC00004B73v409974	1.80624	2.56953e-08	3118.07	2242.76	1975.17	8321.41	10398.8	7659.98	Retrotransposon, LTR	Group IV
		RLC00004B73v410040	2.26288	0.00560224	0	0	282.167	780.133	917.543	474.512	Retrotransposon, LTR	Group IV
		RLC00004B73v410077	1.33651	0.000603752	2979.49	4395.8	1693	7281.24	9420.11	6643.17	Retrotransposon, LTR	Group IV
		RLC00004B73v410106	1.39341	7.11939e-05	1732.26	1704.49	1354.4	3835.65	5138.24	3863.88	Retrotransposon, LTR	Group IV
		RLC00004B73v410211	2.03177	0.0182888	0	179.42	56.4334	520.088	305.848	474.512	Retrotransposon, LTR	Group IV
		RLC00004B73v410220	2.28198	0.0204254	0	89.7102	0	260.044	305.848	271.15	Retrotransposon, LTR	Group IV
		RLC00004B73v410244	1.83256	0.0487255	0	89.7102	112.867	650.111	428.187	67.7874	Retrotransposon, LTR	Group IV
		RLC00004B73v410270	2.38658	0.0256181	0	0	0	260.044	61.1696	203.362	Retrotransposon, LTR	Group IV
		RLC00004B73v410283	2.58765	0.0109769	69.2905	0	0	845.144	550.526	0	Retrotransposon, LTR	Group IV
		RLC00004B73v410320	1.96064	0.0306305	0	0	169.3	455.077	244.678	474.512	Retrotransposon, LTR	Group IV
		RLC00004B73v410376	3.29822	0.00136322	0	0	0	585.099	428.187	135.575	Retrotransposon, LTR	Group IV
		RLC00004B73v410434	1.6095	0.00308097	415.743	538.261	451.467	1105.19	1162.22	2372.56	Retrotransposon, LTR	Group IV
		RLC00004B73v410486	1.45516	8.7427e-06	3048.78	3857.54	3047.4	8516.45	12111.6	7185.47	Retrotransposon, LTR	Group IV
		RLC00004B73v410597	1.22671	0.00758601	2009.42	2242.76	1580.14	2665.45	7829.7	3660.52	Retrotransposon, LTR	Group IV
		RLC00004B73v410600	1.74396	0.0036172	138.581	448.551	338.6	780.133	1345.73	1287.96	Retrotransposon, LTR	Group IV
		RLC00004B73v410658	3.14942	0.00235553	0	0	0	195.033	428.187	338.937	Retrotransposon, LTR	Group IV
		RLC00004B73v410668	1.68293	0.022664	138.581	448.551	56.4334	1235.21	611.696	474.512	Retrotransposon, LTR	Group IV
		RLC00004B73v410681	2.41544	0.000330669	69.2905	269.131	225.734	1950.33	856.374	881.236	Retrotransposon, LTR	Group IV
		RLC00004B73v410740	2.1436	0.0456999	0	0	0	520.088	61.1696	0	Retrotransposon, LTR	Group IV
		RLC00004B73v410792	2.23823	0.0367929	0	0	0	195.033	183.509	67.7874	Retrotransposon, LTR	Group IV
		RLC00004B73v410849	1.36864	0.0215249	346.452	358.841	225.734	910.155	917.543	745.662	Retrotransposon, LTR	Group IV
		RLC00004B73v410875	2.53188	0.0177286	0	0	0	65.0111	550.526	67.7874	Retrotransposon, LTR	Group IV
		RLC00004B73v411009	1.94266	0.00514419	415.743	89.7102	169.3	1040.18	1651.58	474.512	Retrotransposon, LTR	Group IV
		RLC00004B73v411013	2.09048	0.0147998	0	179.42	56.4334	325.055	428.187	610.087	Retrotransposon, LTR	Group IV
		RLC00004B73v411028	2.6078	0.00608046	69.2905	0	56.4334	65.0111	1284.56	406.725	Retrotransposon, LTR	Group IV
		RLC00004B73v411029	1.43746	6.96577e-05	2009.42	3229.57	1862.3	8061.37	6483.97	5016.27	Retrotransposon, LTR	Group IV
		RLC00004B73v411050	1.31078	0.0121983	485.033	1794.2	620.767	2535.43	3119.65	1762.47	Retrotransposon, LTR	Group IV
		RLC00004B73v411087	1.36472	0.0237389	346.452	627.972	225.734	1170.2	1468.07	610.087	Retrotransposon, LTR	Group IV
		RLC00004B73v411099	1.27665	0.00044942	5196.78	8701.89	3442.44	13262.3	14558.4	14981	Retrotransposon, LTR	Group IV
		RLC00004B73v411111	2.45811	4.95403e-05	207.871	358.841	169.3	1105.19	2202.1	1287.96	Retrotransposon, LTR	Group IV
		RLC00004B73v411119	1.92478	0.0336557	138.581	89.7102	112.867	65.0111	244.678	1694.69	Retrotransposon, LTR	Group IV
		RLC00004B73v411145	1.54832	3.58482e-07	2355.88	3319.28	2144.47	7476.27	7829.7	7795.55	Retrotransposon, LTR	Group IV
		RLC00004B73v411185	1.36692	0.0314077	138.581	269.131	451.467	585.099	978.713	949.024	Retrotransposon, LTR	Group IV
		RLC00004B73v411213	1.49275	0.0229244	346.452	269.131	112.867	910.155	734.035	610.087	Retrotransposon, LTR	Group IV
		RLC00004B73v411216	1.77305	0.0162725	138.581	179.42	169.3	520.088	367.017	1152.39	Retrotransposon, LTR	Group IV
		RLC00004B73v411222	1.24972	0.0297384	277.162	269.131	620.767	1170.2	1101.05	813.449	Retrotransposon, LTR	Group IV
		RLC00004B73v411242	2.39359	0.00235926	0	179.42	112.867	455.077	672.865	949.024	Retrotransposon, LTR	Group IV
		RLC00004B73v411243	2.18434	0.0293106	0	89.7102	0	195.033	489.356	135.575	Retrotransposon, LTR	Group IV
		RLC00004B73v411261	1.21056	0.0363618	277.162	448.551	395.034	1170.2	917.543	677.874	Retrotransposon, LTR	Group IV
		RLC00004B73v411277	2.06331	0.00101752	415.743	1435.36	225.734	1365.23	4098.36	4270.61	Retrotransposon, LTR	Group IV
		RLC00004B73v411341	1.75166	0.000242158	485.033	717.682	395.034	1755.3	2079.77	1762.47	Retrotransposon, LTR	Group IV
		RLC00004B73v411360	1.46435	0.000101152	1177.94	2063.34	2088.04	4745.81	6361.63	4067.25	Retrotransposon, LTR	Group IV
		RLC00004B73v411363	1.78807	0.00113856	762.195	358.841	225.734	1300.22	2140.93	1626.9	Retrotransposon, LTR	Group IV
		RLC00004B73v411441	3.42661	0.000887165	0	0	0	390.066	1039.88	67.7874	Retrotransposon, LTR	Group IV
		RLC00004B73v411444	2.00638	0.0155873	69.2905	0	169.3	390.066	672.865	406.725	Retrotransposon, LTR	Group IV
		RLC00004B73v411482	1.79828	0.0189047	277.162	89.7102	282.167	2080.35	489.356	338.937	Retrotransposon, LTR	Group IV
		RLC00004B73v411509	1.44062	1.07302e-06	3464.52	4934.06	3216.7	11897	9664.79	10303.7	Retrotransposon, LTR	Group IV
		RLC00004B73v411511	1.55139	0.0017299	415.743	807.392	620.767	1755.3	2569.12	1355.75	Retrotransposon, LTR	Group IV
		RLC00004B73v411513	2.27568	0.0336122	0	0	0	130.022	183.509	135.575	Retrotransposon, LTR	Group IV
		RLC00004B73v411516	3.07088	0.00316089	0	0	0	260.044	183.509	474.512	Retrotransposon, LTR	Group IV
		RLC00004B73v411520	1.85098	5.09849e-05	970.067	448.551	564.334	3120.53	2140.93	2440.35	Retrotransposon, LTR	Group IV
		RLC00004B73v411535	1.43045	1.47281e-05	3048.78	4036.96	3047.4	8516.45	12111.6	7185.47	Retrotransposon, LTR	Group IV
		RLC00004B73v411569	3.86575	1.01148e-05	0	0	56.4334	910.155	795.204	1016.81	Retrotransposon, LTR	Group IV
		RLC00004B73v411579	1.81785	0.000768447	207.871	627.972	338.6	1300.22	1529.24	1559.11	Retrotransposon, LTR	Group IV
		RLC00004B73v411616	2.41153	0.00708165	0	89.7102	56.4334	585.099	305.848	406.725	Retrotransposon, LTR	Group IV
		RLC00004B73v411620	1.64189	0.0338272	138.581	89.7102	225.734	1105.19	305.848	406.725	Retrotransposon, LTR	Group IV
		RLC00004B73v411624	1.56229	5.37721e-05	1316.52	2870.73	1354.4	5460.93	6239.3	4948.48	Retrotransposon, LTR	Group IV
		RLC00004B73v411633	2.44359	0.0221839	0	0	0	130.022	367.017	67.7874	Retrotransposon, LTR	Group IV
		RLC00004B73v411666	1.21244	0.0206598	623.614	717.682	620.767	2535.43	1039.88	1220.17	Retrotransposon, LTR	Group IV
		RLC00004B73v411670	1.98241	0.0346748	0	179.42	0	260.044	489.356	271.15	Retrotransposon, LTR	Group IV
		RLC00004B73v411682	2.21717	0.0386665	0	0	0	130.022	244.678	67.7874	Retrotransposon, LTR	Group IV
		RLC00004B73v411723	2.03498	0.0323006	138.581	0	0	195.033	550.526	271.15	Retrotransposon, LTR	Group IV
		RLC00004B73v411731	1.32478	0.0107752	485.033	1794.2	620.767	2535.43	3119.65	1830.26	Retrotransposon, LTR	Group IV
		RLC00004B73v411741	1.87166	0.000344032	207.871	1076.52	1015.8	3055.52	3914.85	2169.2	Retrotransposon, LTR	Group IV
		RLC00004B73v411746	1.73599	3.60233e-05	1455.1	1166.23	790.068	3640.62	2936.14	5287.42	Retrotransposon, LTR	Group IV
		RLC00004B73v411752	2.83527	0.00108279	69.2905	89.7102	0	910.155	611.696	338.937	Retrotransposon, LTR	Group IV
		RLC00004B73v411756	2.13637	0.00165457	138.581	269.131	112.867	650.111	856.374	1152.39	Retrotransposon, LTR	Group IV
		RLC00004B73v411758	2.36505	0.0272069	0	0	0	65.0111	428.187	67.7874	Retrotransposon, LTR	Group IV
		RLC00004B73v411779	1.89175	5.38252e-05	346.452	627.972	620.767	2340.4	1896.26	2101.41	Retrotransposon, LTR	Group IV
		RLC00004B73v411801	2.10685	0.0361792	0	89.7102	0	130.022	428.187	203.362	Retrotransposon, LTR	Group IV
		RLC00004B73v411803	2.53609	0.0173712	0	0	0	130.022	428.187	67.7874	Retrotransposon, LTR	Group IV
		RLC00004B73v411853	2.58133	0.00757833	0	89.7102	0	390.066	489.356	203.362	Retrotransposon, LTR	Group IV
		RLC00004B73v411861	1.45122	0.0497105	69.2905	538.261	112.867	585.099	1101.05	474.512	Retrotransposon, LTR	Group IV
		RLC00004B73v411867	1.5035	0.00201899	485.033	807.392	620.767	1755.3	2569.12	1355.75	Retrotransposon, LTR	Group IV
		RLC00004B73v411880	2.60913	0.000655026	207.871	89.7102	0	975.166	795.204	677.874	Retrotransposon, LTR	Group IV
		RLC00004B73v411897	1.74699	8.05498e-05	762.195	538.261	1128.67	2665.45	3792.51	2372.56	Retrotransposon, LTR	Group IV
		RLC00004B73v411916	2.03971	7.10816e-15	3949.56	4126.67	3611.74	14302.4	16699.3	17963.7	Retrotransposon, LTR	Group IV
		RLC00004B73v411920	1.08904	0.00340374	2702.33	3319.28	1805.87	7281.24	5321.75	4270.61	Retrotransposon, LTR	Group IV
		RLC00004B73v411923	2.10935	1.446e-05	277.162	1614.78	1072.23	4745.81	5077.07	3863.88	Retrotransposon, LTR	Group IV
		RLC00004B73v411926	1.48124	9.02092e-05	1039.36	2601.6	1862.3	5265.9	5566.43	4880.69	Retrotransposon, LTR	Group IV
		RLC00004B73v411933	2.37542	0.0263428	0	0	0	65.0111	244.678	203.362	Retrotransposon, LTR	Group IV
		RLC00004B73v411937	1.91017	0.0431812	0	179.42	0	195.033	367.017	406.725	Retrotransposon, LTR	Group IV
		RLC00004B73v411949	2.09889	0.0263202	0	89.7102	56.4334	130.022	672.865	271.15	Retrotransposon, LTR	Group IV
		RLC00004B73v411988	1.29635	0.00970674	485.033	807.392	395.034	1560.27	1468.07	1220.17	Retrotransposon, LTR	Group IV
		RLC00004B73v412015	2.10708	0.0200422	69.2905	179.42	0	260.044	1101.05	203.362	Retrotransposon, LTR	Group IV
		RLC00004B73v412020	1.47725	0.00297007	970.067	986.813	282.167	2405.41	2140.93	1898.05	Retrotransposon, LTR	Group IV
		RLC00013B73v400158	2.23529	0.0370724	0	0	0	65.0111	122.339	271.15	Retrotransposon, LTR	Group IV
		RLC00013B73v400417	2.95316	2.45803e-06	69.2905	269.131	169.3	1365.23	1957.43	1423.54	Retrotransposon, LTR	Group IV
		RLC00013B73v400477	2.24444	0.0362612	0	0	0	65.0111	183.509	203.362	Retrotransposon, LTR	Group IV
		RLC00013B73v400797	3.60091	0.000389408	0	0	0	130.022	672.865	745.662	Retrotransposon, LTR	Group IV
		RLC00013B73v400837	3.78903	7.05053e-07	69.2905	179.42	0	1755.3	2569.12	813.449	Retrotransposon, LTR	Group IV
		RLC00013B73v400875	2.56323	0.0159205	0	0	0	195.033	122.339	271.15	Retrotransposon, LTR	Group IV
		RLC00013B73v400877	1.88348	0.0458141	69.2905	89.7102	0	390.066	367.017	135.575	Retrotransposon, LTR	Group IV
		RLC00013B73v400955	2.26616	0.034547	0	0	0	65.0111	367.017	67.7874	Retrotransposon, LTR	Group IV
		RLC00013B73v400975	1.99809	0.000811474	69.2905	448.551	507.901	1170.2	2079.77	1423.54	Retrotransposon, LTR	Group IV
		RLC00013B73v401014	1.65183	1.93472e-07	1870.84	2960.44	2088.04	7021.19	8196.72	6846.53	Retrotransposon, LTR	Group IV
		RLC00014B73v400283	2.24444	0.0362612	0	0	0	65.0111	183.509	203.362	Retrotransposon, LTR	Group IV
		RLC00014B73v400514	2.29026	0.0211231	0	89.7102	0	260.044	489.356	135.575	Retrotransposon, LTR	Group IV
		RLC00014B73v400813	1.93507	0.0202506	0	89.7102	169.3	325.055	489.356	610.087	Retrotransposon, LTR	Group IV
		RLC00014B73v400918	2.50476	0.018832	0	0	0	195.033	61.1696	338.937	Retrotransposon, LTR	Group IV
		RLC00014B73v400922	1.67194	0.0126158	69.2905	269.131	395.034	975.166	1223.39	542.299	Retrotransposon, LTR	Group IV
		RLC00014B73v400949	2.56647	0.000408534	138.581	269.131	0	1105.19	1039.88	745.662	Retrotransposon, LTR	Group IV
		RLC00014B73v400954	1.33075	0.0168117	831.486	807.392	733.634	2275.39	3364.33	745.662	Retrotransposon, LTR	Group IV
		RLC00014B73v400957	3.25848	2.68252e-06	138.581	269.131	169.3	2795.48	672.865	3999.46	Retrotransposon, LTR	Group IV
		RLC00014B73v400976	2.4166	0.00128312	138.581	269.131	282.167	780.133	489.356	3660.52	Retrotransposon, LTR	Group IV
		RLC00014B73v400987	1.90956	0.0024368	415.743	179.42	112.867	975.166	978.713	1084.6	Retrotransposon, LTR	Group IV
		RLC00014B73v400993	1.37534	0.0012695	2494.46	2601.6	902.935	4485.76	5199.41	6304.23	Retrotransposon, LTR	Group IV
		RLC00014B73v400996	2.29445	0.0105731	207.871	0	0	325.055	1039.88	338.937	Retrotransposon, LTR	Group IV
		RLC00014B73v401000	1.89975	0.0291561	138.581	89.7102	0	325.055	367.017	474.512	Retrotransposon, LTR	Group IV
		RLC00014B73v401005	2.032	3.53262e-05	554.324	538.261	338.6	1560.27	2385.61	2304.77	Retrotransposon, LTR	Group IV
		RLC00014B73v401013	1.77874	0.0467108	138.581	0	56.4334	260.044	489.356	271.15	Retrotransposon, LTR	Group IV
		RLC00015B73v400570	2.24762	0.00339869	69.2905	0	395.034	650.111	734.035	1830.26	Retrotransposon, LTR	Group IV
		RLC00015B73v400588	1.57253	0.0340641	207.871	358.841	56.4334	780.133	305.848	1016.81	Retrotransposon, LTR	Group IV
		RLC00015B73v400591	1.99286	0.0348052	138.581	0	0	260.044	428.187	271.15	Retrotransposon, LTR	Group IV
		RLC00015B73v400626	2.2993	0.0319369	0	0	0	65.0111	61.1696	406.725	Retrotransposon, LTR	Group IV
		RLC00015B73v400719	1.11535	0.0174679	831.486	538.261	790.068	1690.29	2018.6	1220.17	Retrotransposon, LTR	Group IV
		RLC00015B73v400748	3.15376	0.00068718	0	89.7102	0	650.111	795.204	271.15	Retrotransposon, LTR	Group IV
		RLC00015B73v400749	2.26616	0.034547	0	0	0	65.0111	367.017	67.7874	Retrotransposon, LTR	Group IV
		RLC00015B73v400763	1.29612	0.0429483	207.871	448.551	282.167	585.099	1284.56	610.087	Retrotransposon, LTR	Group IV
		RLC00015B73v400773	1.3818	2.47696e-05	3118.07	1883.91	1975.17	6501.11	6055.79	6100.87	Retrotransposon, LTR	Group IV
		RLC00016B73v400081	2.18044	0.0421602	0	0	0	195.033	0	338.937	Retrotransposon, LTR	Group IV
		RLC00016B73v400514	2.23554	0.00286881	623.614	358.841	0	845.144	3609	1423.54	Retrotransposon, LTR	Group IV
		RLC00016B73v400523	1.19634	0.0275785	692.905	269.131	395.034	1170.2	1162.22	1016.81	Retrotransposon, LTR	Group IV
		RLC00016B73v400538	2.22601	0.0378818	0	0	0	260.044	122.339	67.7874	Retrotransposon, LTR	Group IV
		RLC00016B73v400550	1.10503	0.000463864	5266.08	4664.93	3668.17	8386.43	12662.1	8609	Retrotransposon, LTR	Group IV
		RLC00016B73v400611	1.7077	3.29447e-13	11017.2	13815.4	10722.3	36406.2	42696.4	38367.7	Retrotransposon, LTR	Group IV
		RLC00016B73v400625	2.1549	0.000800631	415.743	448.551	225.734	3185.54	1835.09	610.087	Retrotransposon, LTR	Group IV
		RLC00016B73v400629	1.7206	0.00407461	207.871	538.261	338.6	1755.3	1468.07	677.874	Retrotransposon, LTR	Group IV
		RLC00016B73v400634	2.47519	2.16965e-06	277.162	986.813	282.167	2925.5	2385.61	3863.88	Retrotransposon, LTR	Group IV
		RLC00019B73v400004	2.06299	0.0437708	0	0	56.4334	260.044	367.017	67.7874	Retrotransposon, LTR	Group IV
		RLC00019B73v400005	1.91682	0.0428914	0	0	169.3	195.033	795.204	203.362	Retrotransposon, LTR	Group IV
		RLC00019B73v400007	1.48521	0.0142626	900.776	986.813	112.867	1560.27	2813.8	1626.9	Retrotransposon, LTR	Group IV
		RLC00019B73v400015	1.54998	0.0165512	277.162	448.551	225.734	1365.23	1284.56	406.725	Retrotransposon, LTR	Group IV
		RLC00019B73v400020	2.66825	0.0121986	0	0	0	65.0111	672.865	67.7874	Retrotransposon, LTR	Group IV
		RLC00019B73v400024	2.26258	2.41043e-05	138.581	1166.23	790.068	2665.45	4526.55	3863.88	Retrotransposon, LTR	Group IV
		RLC00019B73v400025	2.44462	0.00744427	0	269.131	0	520.088	1590.41	203.362	Retrotransposon, LTR	Group IV
		RLC00019B73v400028	2.23622	0.0371573	0	0	0	455.077	0	135.575	Retrotransposon, LTR	Group IV
		RLC00019B73v400029	2.87405	1.36557e-18	1662.97	2063.34	1975.17	12027	18534.4	13218.5	Retrotransposon, LTR	Group IV
		RLC00019B73v400030	1.54378	0.020585	207.871	179.42	225.734	845.144	672.865	542.299	Retrotransposon, LTR	Group IV
		RLC00019B73v400031	2.4756	0.0115473	0	89.7102	0	130.022	428.187	474.512	Retrotransposon, LTR	Group IV
		RLC00019B73v400032	2.52377	0.0162439	0	0	56.4334	0	61.1696	1626.9	Retrotransposon, LTR	Group IV
		RLC00019B73v400034	3.99017	5.32219e-05	0	0	0	1040.18	611.696	338.937	Retrotransposon, LTR	Group IV
		RLC00019B73v400035	2.04023	0.0293952	0	0	225.734	195.033	244.678	1287.96	Retrotransposon, LTR	Group IV
		RLC00019B73v400037	2.25452	0.0249395	69.2905	0	0	130.022	183.509	542.299	Retrotransposon, LTR	Group IV
		RLC00019B73v400041	2.38193	0.00084504	346.452	0	169.3	1105.19	611.696	1898.05	Retrotransposon, LTR	Group IV
		RLC00019B73v400043	2.27571	1.94031e-05	554.324	358.841	395.034	1300.22	3241.99	2575.92	Retrotransposon, LTR	Group IV
		RLC00019B73v400045	1.36517	0.0107709	1108.65	627.972	338.6	1560.27	1406.9	2711.5	Retrotransposon, LTR	Group IV
		RLC00019B73v400050	1.89934	0.00110211	415.743	897.102	112.867	2080.35	1468.07	2101.41	Retrotransposon, LTR	Group IV
		RLC00019B73v400056	2.28241	0.0148991	69.2905	89.7102	0	195.033	917.543	203.362	Retrotransposon, LTR	Group IV
		RLC00019B73v400065	2.71142	0.000449639	69.2905	269.131	0	1105.19	1162.22	542.299	Retrotransposon, LTR	Group IV
		RLC00019B73v400067	3.63653	2.12311e-08	0	0	451.467	2925.5	3241.99	2508.13	Retrotransposon, LTR	Group IV
		RLC00019B73v400075	1.35001	0.0105757	970.067	448.551	338.6	1950.33	1590.41	1220.17	Retrotransposon, LTR	Group IV
		RLC00019B73v400082	1.69653	0.0272715	0	89.7102	959.368	1560.27	1284.56	1559.11	Retrotransposon, LTR	Group IV
		RLC00019B73v400083	1.73197	0.00373831	207.871	538.261	225.734	1170.2	1468.07	813.449	Retrotransposon, LTR	Group IV
		RLC00019B73v400091	3.9713	1.17473e-06	69.2905	0	56.4334	585.099	2018.6	1830.26	Retrotransposon, LTR	Group IV
		RLC00019B73v400092	3.1978	0.00216628	0	0	0	130.022	122.339	1016.81	Retrotransposon, LTR	Group IV
		RLC00019B73v400093	2.88045	0.000298424	415.743	0	0	780.133	2630.29	1287.96	Retrotransposon, LTR	Group IV
		RLC00019B73v400096	1.35218	0.0218306	277.162	1255.94	395.034	2535.43	1406.9	1220.17	Retrotransposon, LTR	Group IV
		RLC00019B73v400097	1.84698	0.00798875	69.2905	2781.02	620.767	4160.71	4465.38	5965.29	Retrotransposon, LTR	Group IV
		RLC00019B73v400100	1.46133	3.18497e-06	4088.14	5472.32	2934.54	12287.1	12172.7	10371.5	Retrotransposon, LTR	Group IV
		RLC00019B73v400101	1.8255	0.0264642	69.2905	179.42	56.4334	260.044	489.356	610.087	Retrotransposon, LTR	Group IV
		RLC00019B73v400104	2.39667	0.000838115	69.2905	179.42	112.867	780.133	795.204	813.449	Retrotransposon, LTR	Group IV
		RLC00019B73v400105	1.63195	0.00398729	277.162	627.972	225.734	1040.18	1406.9	1220.17	Retrotransposon, LTR	Group IV
		RLC00019B73v400107	1.9336	0.011948	207.871	89.7102	112.867	845.144	244.678	949.024	Retrotransposon, LTR	Group IV
		RLC00019B73v400110	2.24531	0.0152033	69.2905	89.7102	0	130.022	489.356	610.087	Retrotransposon, LTR	Group IV
		RLC00019B73v400115	2.0901	0.0084014	138.581	89.7102	56.4334	650.111	550.526	406.725	Retrotransposon, LTR	Group IV
		RLC00019B73v400119	2.34128	0.0173212	0	89.7102	0	195.033	428.187	271.15	Retrotransposon, LTR	Group IV
		RLC00019B73v400121	1.53447	0.00968448	415.743	717.682	169.3	1690.29	1468.07	813.449	Retrotransposon, LTR	Group IV
		RLC00019B73v400127	3.49206	0.00018675	69.2905	0	0	585.099	244.678	1626.9	Retrotransposon, LTR	Group IV
		RLC00019B73v400128	2.12428	0.00320552	69.2905	269.131	112.867	910.155	489.356	949.024	Retrotransposon, LTR	Group IV
		RLC00019B73v400133	2.4166	0.00128312	138.581	269.131	282.167	780.133	489.356	3660.52	Retrotransposon, LTR	Group IV
		RLC00019B73v400138	3.26206	2.19924e-05	69.2905	89.7102	56.4334	715.122	978.713	1491.32	Retrotransposon, LTR	Group IV
		RLC00019B73v400139	2.22032	0.0383852	0	0	0	65.0111	244.678	135.575	Retrotransposon, LTR	Group IV
		RLC00019B73v400144	1.54419	3.85945e-07	2355.88	3319.28	2144.47	7476.27	7829.7	7727.77	Retrotransposon, LTR	Group IV
		RLC00019B73v400147	1.8469	0.0129577	207.871	448.551	169.3	195.033	1468.07	1898.05	Retrotransposon, LTR	Group IV
		RLC00019B73v400148	3.23687	0.00011558	0	269.131	0	390.066	1468.07	2101.41	Retrotransposon, LTR	Group IV
		RLC00019B73v400153	2.90285	0.000146422	346.452	89.7102	0	585.099	2446.78	1626.9	Retrotransposon, LTR	Group IV
		RLC00019B73v400154	1.6204	8.71087e-08	2563.75	2870.73	2144.47	7346.25	9053.1	7253.25	Retrotransposon, LTR	Group IV
		RLC00019B73v400155	2.00242	1.71925e-05	1108.65	986.813	1467.27	8386.43	3914.85	3186.01	Retrotransposon, LTR	Group IV
		RLC00019B73v400158	3.31947	1.28892e-05	69.2905	269.131	0	1105.19	2630.29	881.236	Retrotransposon, LTR	Group IV
		RLC00019B73v400165	1.44764	0.000181226	2425.17	5920.88	2878.1	12482.1	8991.93	9896.96	Retrotransposon, LTR	Group IV
		RLC00019B73v400166	1.28689	2.58078e-07	4850.33	4844.35	5699.77	12872.2	13212.6	12066.2	Retrotransposon, LTR	Group IV
		RLC00019B73v400172	1.64159	0.00601877	346.452	179.42	338.6	910.155	1345.73	813.449	Retrotransposon, LTR	Group IV
		RLC00019B73v400173	1.33714	0.0172463	415.743	179.42	564.334	1170.2	1162.22	949.024	Retrotransposon, LTR	Group IV
		RLC00019B73v400174	2.77414	8.63752e-07	138.581	538.261	507.901	1885.32	4832.4	2711.5	Retrotransposon, LTR	Group IV
		RLC00019B73v400175	2.22855	0.000195626	554.324	179.42	112.867	1365.23	1773.92	1423.54	Retrotransposon, LTR	Group IV
		RLC00019B73v400177	1.7483	1.27182e-09	5196.78	7266.53	4232.51	17943.1	20247.1	18709.3	Retrotransposon, LTR	Group IV
		RLC00019B73v400180	2.70488	0.00545867	0	89.7102	0	130.022	367.017	813.449	Retrotransposon, LTR	Group IV
		RLC00019B73v400181	1.63569	0.0448836	623.614	179.42	0	1365.23	305.848	1491.32	Retrotransposon, LTR	Group IV
		RLC00019B73v400182	3.31097	0.00132207	0	0	0	130.022	734.035	338.937	Retrotransposon, LTR	Group IV
		RLC00019B73v400184	1.96955	0.00161492	554.324	627.972	225.734	2340.4	3180.82	677.874	Retrotransposon, LTR	Group IV
		RLC00019B73v400185	2.55173	0.00895677	69.2905	0	0	520.088	183.509	338.937	Retrotransposon, LTR	Group IV
		RLC00019B73v400196	1.92805	0.0143965	69.2905	0	338.6	1040.18	367.017	813.449	Retrotransposon, LTR	Group IV
		RLC00019B73v400204	1.7155	0.00752551	4711.75	179.42	2257.34	9231.57	10521.2	7185.47	Retrotransposon, LTR	Group IV
		RLC00019B73v400207	1.65537	0.0138827	207.871	179.42	282.167	715.122	1284.56	474.512	Retrotransposon, LTR	Group IV
		RLC00019B73v400210	1.2387	0.0132045	1177.94	538.261	451.467	1885.32	1406.9	2101.41	Retrotransposon, LTR	Group IV
		RLC00019B73v400211	4.30005	2.9491e-07	0	0	112.867	520.088	3241.99	2440.35	Retrotransposon, LTR	Group IV
		RLC00019B73v400212	1.31293	0.0372521	277.162	179.42	1297.97	1560.27	2140.93	1287.96	Retrotransposon, LTR	Group IV
		RLC00019B73v400213	1.32919	0.0140942	485.033	1704.49	395.034	2015.34	2569.12	2101.41	Retrotransposon, LTR	Group IV
		RLC00019B73v400215	2.4557	0.00593506	69.2905	269.131	56.4334	260.044	2997.31	203.362	Retrotransposon, LTR	Group IV
		RLC00019B73v400221	1.38942	2.54069e-05	1940.13	3139.86	3047.4	7021.19	8563.74	6168.66	Retrotransposon, LTR	Group IV
		RLC00019B73v400222	1.55317	0.000897393	415.743	627.972	1015.8	1820.31	2324.44	2372.56	Retrotransposon, LTR	Group IV
		RLC00019B73v400227	1.31064	3.42934e-05	2633.04	3857.54	2878.1	7411.26	9481.28	6643.17	Retrotransposon, LTR	Group IV
		RLC00019B73v400228	1.43546	1.07923e-05	3048.78	3229.57	2088.04	7606.29	9053.1	6304.23	Retrotransposon, LTR	Group IV
		RLC00019B73v400236	2.26855	0.00967672	138.581	0	56.4334	195.033	489.356	881.236	Retrotransposon, LTR	Group IV
		RLC00019B73v400238	3.3062	0.000346422	0	0	112.867	2080.35	122.339	949.024	Retrotransposon, LTR	Group IV
		RLC00019B73v400239	2.431	0.000802802	277.162	89.7102	564.334	4745.81	1345.73	677.874	Retrotransposon, LTR	Group IV
		RLC00019B73v400240	1.34421	0.0150689	692.905	627.972	225.734	1690.29	1468.07	949.024	Retrotransposon, LTR	Group IV
		RLC00019B73v400241	2.68151	1.22507e-06	277.162	179.42	338.6	2600.44	1529.24	1965.84	Retrotransposon, LTR	Group IV
		RLC00019B73v400242	1.6854	0.0222898	277.162	0	225.734	1040.18	489.356	542.299	Retrotransposon, LTR	Group IV
		RLC00019B73v400249	2.26326	1.86683e-07	762.195	538.261	846.501	4680.8	3914.85	2643.71	Retrotransposon, LTR	Group IV
		RLC00019B73v400251	2.66805	1.46799e-05	277.162	269.131	112.867	2340.4	1406.9	1152.39	Retrotransposon, LTR	Group IV
		RLC00019B73v400252	1.32473	0.000685744	2979.49	4395.8	1693	7216.23	9358.94	6575.38	Retrotransposon, LTR	Group IV
		RLC00019B73v400253	1.49805	2.47238e-05	2425.17	3588.41	2144.47	6696.14	10276.5	6507.59	Retrotransposon, LTR	Group IV
		RLC00019B73v400254	1.96807	0.000678355	207.871	358.841	677.201	1235.21	2874.97	1491.32	Retrotransposon, LTR	Group IV
		RLC00019B73v400256	1.85876	0.00430712	138.581	179.42	282.167	1040.18	672.865	881.236	Retrotransposon, LTR	Group IV
		RLC00019B73v400259	1.84147	0.00584735	69.2905	448.551	169.3	1040.18	672.865	1016.81	Retrotransposon, LTR	Group IV
		RLC00019B73v400262	1.56237	0.0268371	277.162	179.42	169.3	845.144	305.848	1016.81	Retrotransposon, LTR	Group IV
		RLC00019B73v400263	1.45173	0.00706177	415.743	538.261	338.6	910.155	1529.24	1287.96	Retrotransposon, LTR	Group IV
		RLC00019B73v400267	4.65596	1.26128e-06	0	0	0	2795.48	550.526	677.874	Retrotransposon, LTR	Group IV
		RLC00019B73v400270	1.19598	0.00422361	1247.23	986.813	677.201	2275.39	2385.61	2169.2	Retrotransposon, LTR	Group IV
		RLC00019B73v400271	2.23125	0.0250099	0	89.7102	56.4334	325.055	1162.22	0	Retrotransposon, LTR	Group IV
		RLC00019B73v400272	1.49507	0.0444958	69.2905	179.42	451.467	1105.19	1039.88	271.15	Retrotransposon, LTR	Group IV
		RLC00019B73v400274	2.48711	0.000918816	207.871	89.7102	56.4334	1365.23	489.356	813.449	Retrotransposon, LTR	Group IV
		RLC00019B73v400276	2.12103	0.00697205	0	358.841	56.4334	845.144	856.374	474.512	Retrotransposon, LTR	Group IV
		RLC00019B73v400278	2.60199	0.0143746	0	0	0	260.044	305.848	67.7874	Retrotransposon, LTR	Group IV
		RLC00019B73v400282	1.91436	0.0241009	69.2905	269.131	56.4334	1365.23	183.509	406.725	Retrotransposon, LTR	Group IV
		RLC00019B73v400285	2.36987	0.0193871	69.2905	0	0	780.133	183.509	67.7874	Retrotransposon, LTR	Group IV
		RLC00019B73v400288	2.33092	0.00317185	207.871	0	56.4334	650.111	734.035	542.299	Retrotransposon, LTR	Group IV
		RLC00019B73v400291	2.53343	5.42844e-06	554.324	179.42	1241.53	3445.59	3241.99	6982.1	Retrotransposon, LTR	Group IV
		RLC00019B73v400293	2.01254	0.00897471	0	269.131	112.867	520.088	611.696	745.662	Retrotransposon, LTR	Group IV
		RLC00019B73v400296	2.98891	1.19112e-05	277.162	179.42	0	1625.28	1896.26	1016.81	Retrotransposon, LTR	Group IV
		RLC00019B73v400302	1.30754	0.0165397	831.486	717.682	225.734	1105.19	1651.58	1830.26	Retrotransposon, LTR	Group IV
		RLC00019B73v400311	1.94569	0.0369255	207.871	0	112.867	1755.3	244.678	67.7874	Retrotransposon, LTR	Group IV
		RLC00019B73v400313	2.50713	6.52367e-05	69.2905	627.972	1918.74	6761.15	5688.77	5761.93	Retrotransposon, LTR	Group IV
		RLC00019B73v400314	1.4331	0.00693422	277.162	448.551	620.767	1300.22	1101.05	1559.11	Retrotransposon, LTR	Group IV
		RLC00019B73v400315	2.70418	0.0106911	0	0	0	325.055	305.848	67.7874	Retrotransposon, LTR	Group IV
		RLC00019B73v400317	1.53938	0.0253578	277.162	179.42	225.734	1170.2	795.204	338.937	Retrotransposon, LTR	Group IV
		RLC00019B73v400318	2.21532	0.0149464	0	0	169.3	910.155	244.678	338.937	Retrotransposon, LTR	Group IV
		RLC00019B73v400322	2.79278	0.000458809	138.581	89.7102	0	715.122	611.696	949.024	Retrotransposon, LTR	Group IV
		RLC00019B73v400329	3.78862	7.02966e-17	346.452	358.841	338.6	5916.01	4771.23	5761.93	Retrotransposon, LTR	Group IV
		RLC00019B73v400330	1.15482	0.00733016	1524.39	1255.94	2821.67	3445.59	6055.79	3592.73	Retrotransposon, LTR	Group IV
		RLC00019B73v400331	2.15855	0.0339302	0	89.7102	56.4334	0	1406.9	135.575	Retrotransposon, LTR	Group IV
		RLC00019B73v400334	1.00039	0.015969	900.776	986.813	1015.8	1950.33	2324.44	1694.69	Retrotransposon, LTR	Group IV
		RLC00019B73v400335	2.03094	0.0371325	138.581	0	0	65.0111	550.526	474.512	Retrotransposon, LTR	Group IV
		RLC00019B73v400336	1.48531	9.88065e-05	2563.75	4216.38	1749.44	7866.34	9787.13	6710.95	Retrotransposon, LTR	Group IV
		RLC00019B73v400338	1.80373	3.5057e-11	7899.11	8073.92	5417.61	25549.3	27832.2	22505.4	Retrotransposon, LTR	Group IV
		RLC00019B73v400340	2.67731	0.0116375	0	0	0	455.077	183.509	67.7874	Retrotransposon, LTR	Group IV
		RLC00019B73v400341	1.89014	0.00522717	69.2905	358.841	225.734	1365.23	611.696	813.449	Retrotransposon, LTR	Group IV
		RLC00019B73v400342	2.92527	0.00100404	138.581	0	56.4334	195.033	2202.1	542.299	Retrotransposon, LTR	Group IV
		RLC00019B73v400343	2.81908	0.00795844	0	0	0	0	244.678	813.449	Retrotransposon, LTR	Group IV
		RLC00019B73v400347	1.53181	0.0088736	623.614	538.261	169.3	1885.32	1345.73	881.236	Retrotransposon, LTR	Group IV
		RLC00019B73v400350	1.34791	0.0485394	0	538.261	564.334	1365.23	917.543	881.236	Retrotransposon, LTR	Group IV
		RLC00019B73v400353	1.35451	0.0270383	623.614	269.131	169.3	1170.2	1039.88	745.662	Retrotransposon, LTR	Group IV
		RLC00019B73v400366	1.12604	0.0111176	900.776	1435.36	620.767	1820.31	2324.44	2372.56	Retrotransposon, LTR	Group IV
		RLC00019B73v400370	1.80872	0.0232657	69.2905	179.42	225.734	1105.19	917.543	135.575	Retrotransposon, LTR	Group IV
		RLC00019B73v400373	1.6707	0.0494629	69.2905	179.42	56.4334	715.122	244.678	271.15	Retrotransposon, LTR	Group IV
		RLC00019B73v400374	1.49581	1.06757e-06	2633.04	3408.99	2595.94	8451.44	9481.28	6778.74	Retrotransposon, LTR	Group IV
		RLC00019B73v400375	2.28531	0.0154437	69.2905	89.7102	0	975.166	244.678	135.575	Retrotransposon, LTR	Group IV
		RLC00019B73v400376	2.50698	0.00585438	69.2905	89.7102	0	195.033	917.543	406.725	Retrotransposon, LTR	Group IV
		RLC00019B73v400381	2.76453	0.000158656	69.2905	89.7102	169.3	1625.28	611.696	949.024	Retrotransposon, LTR	Group IV
		RLC00019B73v400387	2.13793	0.00168767	69.2905	269.131	169.3	715.122	1101.05	813.449	Retrotransposon, LTR	Group IV
		RLC00019B73v400391	1.81577	0.00202418	277.162	448.551	225.734	910.155	1039.88	1694.69	Retrotransposon, LTR	Group IV
		RLC00019B73v400394	1.64132	0.00242771	1039.36	448.551	225.734	2080.35	1651.58	2033.62	Retrotransposon, LTR	Group IV
		RLC00019B73v400395	1.66847	0.000354626	623.614	1704.49	564.334	2795.48	3180.82	3457.16	Retrotransposon, LTR	Group IV
		RLC00019B73v400396	3.13891	0.00257597	0	0	0	130.022	734.035	203.362	Retrotransposon, LTR	Group IV
		RLC00019B73v400399	1.80511	0.000410534	554.324	1704.49	1185.1	4420.75	6300.46	2169.2	Retrotransposon, LTR	Group IV
		RLC00019B73v400401	2.06367	0.000332687	485.033	358.841	112.867	1300.22	1651.58	1423.54	Retrotransposon, LTR	Group IV
		RLC00019B73v400409	3.60947	1.05907e-05	138.581	89.7102	56.4334	2405.41	244.678	3660.52	Retrotransposon, LTR	Group IV
		RLC00019B73v400412	3.17264	0.00157961	138.581	89.7102	225.734	65.0111	5872.28	7998.92	Retrotransposon, LTR	Group IV
		RLC00019B73v400413	2.69086	0.000917066	69.2905	269.131	0	1105.19	1529.24	338.937	Retrotransposon, LTR	Group IV
		RLC00019B73v400426	1.5256	0.0119741	554.324	538.261	112.867	1235.21	856.374	1626.9	Retrotransposon, LTR	Group IV
		RLC00019B73v400441	1.36939	0.000206758	1385.81	1166.23	1580.14	3575.61	4465.38	3050.43	Retrotransposon, LTR	Group IV
		RLC00019B73v400442	1.30419	0.0287162	623.614	448.551	282.167	1170.2	611.696	1830.26	Retrotransposon, LTR	Group IV
		RLC00019B73v400449	2.79705	0.00461641	0	0	56.4334	130.022	244.678	1016.81	Retrotransposon, LTR	Group IV
		RLC00019B73v400450	1.48951	0.0271603	415.743	269.131	451.467	1690.29	1712.75	271.15	Retrotransposon, LTR	Group IV
		RLC00019B73v400454	2.14287	0.0342245	0	89.7102	0	520.088	244.678	67.7874	Retrotransposon, LTR	Group IV
		RLC00019B73v400455	1.42042	0.0205106	138.581	269.131	564.334	1170.2	978.713	813.449	Retrotransposon, LTR	Group IV
		RLC00019B73v400460	1.91691	0.0216555	207.871	89.7102	0	325.055	489.356	677.874	Retrotransposon, LTR	Group IV
		RLC00019B73v400467	2.98394	0.00155353	0	89.7102	0	325.055	856.374	338.937	Retrotransposon, LTR	Group IV
		RLC00019B73v400468	1.70855	0.000582074	485.033	1076.52	1241.53	1755.3	3976.02	4135.03	Retrotransposon, LTR	Group IV
		RLC00019B73v400470	2.15683	0.013399	0	89.7102	112.867	585.099	611.696	203.362	Retrotransposon, LTR	Group IV
		RLC00019B73v400477	1.98169	0.000866893	69.2905	448.551	507.901	1170.2	2018.6	1423.54	Retrotransposon, LTR	Group IV
		RLC00019B73v400479	2.20275	0.013597	0	89.7102	112.867	520.088	856.374	135.575	Retrotransposon, LTR	Group IV
		RLC00019B73v400494	1.35414	0.0077931	554.324	448.551	564.334	1300.22	1896.26	1084.6	Retrotransposon, LTR	Group IV
		RLC00019B73v400504	1.78468	0.0469198	0	179.42	56.4334	585.099	183.509	338.937	Retrotransposon, LTR	Group IV
		RLC00019B73v400511	3.11513	0.000739367	0	89.7102	0	520.088	672.865	406.725	Retrotransposon, LTR	Group IV
		RLC00019B73v400513	2.78039	0.000609578	69.2905	269.131	0	650.111	550.526	2033.62	Retrotransposon, LTR	Group IV
		RLC00019B73v400516	1.84692	0.0190841	0	179.42	169.3	585.099	611.696	406.725	Retrotransposon, LTR	Group IV
		RLC00019B73v400520	2.37366	0.000500053	207.871	0	225.734	780.133	1162.22	1084.6	Retrotransposon, LTR	Group IV
		RLC00019B73v400527	1.66711	0.00371137	831.486	358.841	169.3	1950.33	1406.9	1355.75	Retrotransposon, LTR	Group IV
		RLC00019B73v400534	1.32288	0.00161123	2702.33	4395.8	1354.4	6241.06	8013.21	7388.83	Retrotransposon, LTR	Group IV
		RLC00019B73v400539	2.07055	0.0263132	69.2905	0	225.734	1885.32	122.339	203.362	Retrotransposon, LTR	Group IV
		RLC00019B73v400544	2.14197	0.000293989	415.743	269.131	112.867	1430.24	1284.56	1220.17	Retrotransposon, LTR	Group IV
		RLC00019B73v400545	1.23355	0.0249722	1870.84	807.392	564.334	2210.38	1590.41	4338.39	Retrotransposon, LTR	Group IV
		RLC00019B73v400546	1.72229	0.0269287	762.195	0	169.3	975.166	2385.61	542.299	Retrotransposon, LTR	Group IV
		RLC00019B73v400547	2.46638	0.000411785	138.581	448.551	338.6	1170.2	795.204	4473.97	Retrotransposon, LTR	Group IV
		RLC00019B73v400548	2.00939	0.0236003	69.2905	0	112.867	650.111	367.017	203.362	Retrotransposon, LTR	Group IV
		RLC00019B73v400550	1.41758	0.0192691	415.743	1435.36	169.3	1885.32	2018.6	1762.47	Retrotransposon, LTR	Group IV
		RLC00019B73v400561	2.99798	0.000222387	69.2905	89.7102	112.867	325.055	856.374	2372.56	Retrotransposon, LTR	Group IV
		RLC00022B73v400012	2.23529	0.0370724	0	0	0	65.0111	122.339	271.15	Retrotransposon, LTR	Group IV
		RLC00022B73v400030	2.6662	0.0126324	0	0	0	65.0111	1039.88	0	Retrotransposon, LTR	Group IV
		RLC00022B73v400192	2.17254	0.0288092	0	89.7102	0	325.055	244.678	203.362	Retrotransposon, LTR	Group IV
		RLC00022B73v400193	2.47747	0.0206972	0	0	0	650.111	0	135.575	Retrotransposon, LTR	Group IV
		RLC00022B73v400244	1.59922	0.0414572	207.871	269.131	0	390.066	734.035	542.299	Retrotransposon, LTR	Group IV
		RLC00022B73v400257	2.14101	0.0321837	0	89.7102	0	325.055	305.848	135.575	Retrotransposon, LTR	Group IV
		RLC00022B73v400324	2.63164	0.00200493	69.2905	0	112.867	325.055	489.356	1220.17	Retrotransposon, LTR	Group IV
		RLC00022B73v400385	2.23529	0.0370724	0	0	0	65.0111	122.339	271.15	Retrotransposon, LTR	Group IV
		RLC00022B73v400400	2.45904	0.0114045	0	179.42	0	130.022	1590.41	203.362	Retrotransposon, LTR	Group IV
		RLC00022B73v400439	2.33865	0.00114659	277.162	179.42	112.867	2145.36	428.187	1084.6	Retrotransposon, LTR	Group IV
		RLC00022B73v400446	1.90971	0.00476642	207.871	358.841	338.6	390.066	2263.27	1355.75	Retrotransposon, LTR	Group IV
		RLC00022B73v400461	2.10375	0.0498844	0	0	0	130.022	367.017	0	Retrotransposon, LTR	Group IV
		RLC00022B73v400465	2.04356	0.0267278	0	89.7102	56.4334	325.055	367.017	271.15	Retrotransposon, LTR	Group IV
		RLC00022B73v400498	2.40792	0.0241839	0	0	0	130.022	244.678	135.575	Retrotransposon, LTR	Group IV
		RLC00023B73v400001	1.37428	0.0498794	207.871	89.7102	395.034	520.088	489.356	1152.39	Retrotransposon, LTR	Group IV
		RLC00023B73v400002	2.02099	1.01996e-10	3810.98	4485.51	2652.37	13262.3	14007.8	18167	Retrotransposon, LTR	Group IV
		RLC00023B73v400020	4.14494	7.31842e-08	69.2905	89.7102	0	1300.22	1835.09	1626.9	Retrotransposon, LTR	Group IV
		RLC00023B73v400025	1.83309	0.0312921	69.2905	0	169.3	260.044	428.187	610.087	Retrotransposon, LTR	Group IV
		RLC00023B73v400027	2.04909	0.0196845	138.581	0	56.4334	585.099	489.356	203.362	Retrotransposon, LTR	Group IV
		RLC00023B73v400034	2.8171	0.000384954	69.2905	0	169.3	390.066	1345.73	1084.6	Retrotransposon, LTR	Group IV
		RLC00023B73v400037	2.03804	3.69707e-11	3048.78	1973.63	1975.17	9426.6	10337.7	9896.96	Retrotransposon, LTR	Group IV
		RLC00023B73v400042	2.71782	0.00172945	69.2905	89.7102	0	520.088	734.035	406.725	Retrotransposon, LTR	Group IV
		RLC00023B73v400052	2.47179	0.000354318	277.162	0	169.3	1300.22	1345.73	677.874	Retrotransposon, LTR	Group IV
		RLC00023B73v400059	1.46185	0.01492	277.162	448.551	395.034	910.155	1773.92	677.874	Retrotransposon, LTR	Group IV
		RLC00023B73v400063	3.66151	0.000275101	0	0	0	585.099	244.678	677.874	Retrotransposon, LTR	Group IV
		RLC00023B73v400066	2.41159	0.0243464	0	0	0	325.055	0	338.937	Retrotransposon, LTR	Group IV
		RLC00023B73v400075	2.05991	0.0424432	0	89.7102	0	65.0111	428.187	271.15	Retrotransposon, LTR	Group IV
		RLC00023B73v400083	1.75019	3.98628e-05	1108.65	986.813	959.368	3250.55	2507.95	5084.06	Retrotransposon, LTR	Group IV
		RLC00023B73v400085	1.84643	0.00112184	207.871	448.551	338.6	1365.23	1590.41	949.024	Retrotransposon, LTR	Group IV
		RLC00023B73v400086	1.91153	0.0184707	415.743	0	56.4334	780.133	1284.56	338.937	Retrotransposon, LTR	Group IV
		RLC00023B73v400100	1.90144	0.00596945	69.2905	179.42	282.167	845.144	1039.88	542.299	Retrotransposon, LTR	Group IV
		RLC00023B73v400105	1.79138	0.0436613	138.581	0	56.4334	325.055	428.187	271.15	Retrotransposon, LTR	Group IV
		RLC00023B73v400107	1.7631	0.000981969	207.871	448.551	564.334	1755.3	1590.41	1220.17	Retrotransposon, LTR	Group IV
		RLC00023B73v400108	1.85897	3.63787e-05	554.324	1076.52	451.467	2730.46	2446.78	2575.92	Retrotransposon, LTR	Group IV
		RLC00023B73v400114	2.26884	6.18089e-05	277.162	179.42	338.6	1235.21	1835.09	1423.54	Retrotransposon, LTR	Group IV
		RLC00023B73v400115	1.52982	0.000435185	900.776	1704.49	959.368	2340.4	4526.55	3728.31	Retrotransposon, LTR	Group IV
		RLC00023B73v400121	1.14363	0.00738541	1108.65	2242.76	1185.1	3900.66	3976.02	2304.77	Retrotransposon, LTR	Group IV
		RLC00023B73v400122	1.52525	0.0480048	69.2905	358.841	56.4334	455.077	489.356	610.087	Retrotransposon, LTR	Group IV
		RLC00023B73v400133	2.22682	0.000236149	346.452	89.7102	282.167	910.155	1529.24	1626.9	Retrotransposon, LTR	Group IV
		RLC00023B73v400139	2.12994	0.0466945	0	0	0	0	856.374	0	Retrotransposon, LTR	Group IV
		RLC00023B73v400165	1.88092	1.74991e-14	4226.72	4485.51	4740.41	16382.8	16209.9	17895.9	Retrotransposon, LTR	Group IV
		RLC00023B73v400167	3.29434	0.00139917	0	0	0	130.022	367.017	677.874	Retrotransposon, LTR	Group IV
		RLC00023B73v400169	2.21416	7.48995e-05	207.871	358.841	395.034	1170.2	2263.27	1626.9	Retrotransposon, LTR	Group IV
		RLC00023B73v400174	2.36063	0.00468208	0	179.42	56.4334	520.088	734.035	406.725	Retrotransposon, LTR	Group IV
		RLC00023B73v400177	1.50629	0.0356456	207.871	358.841	112.867	520.088	1223.39	406.725	Retrotransposon, LTR	Group IV
		RLC00023B73v400182	1.39604	0.0416197	277.162	179.42	169.3	845.144	550.526	474.512	Retrotransposon, LTR	Group IV
		RLC00023B73v400186	2.90153	7.91116e-05	138.581	89.7102	56.4334	845.144	1284.56	813.449	Retrotransposon, LTR	Group IV
		RLC00023B73v400194	1.80257	3.86516e-05	970.067	717.682	507.901	2990.51	2202.1	2847.07	Retrotransposon, LTR	Group IV
		RLC00023B73v400196	1.12357	0.0220613	831.486	448.551	790.068	1690.29	2018.6	1084.6	Retrotransposon, LTR	Group IV
		RLC00023B73v400197	2.24444	0.0362612	0	0	0	65.0111	183.509	203.362	Retrotransposon, LTR	Group IV
		RLC00023B73v400202	1.27292	0.0168732	762.195	2422.18	677.201	2925.5	4587.72	2169.2	Retrotransposon, LTR	Group IV
		RLC00023B73v400207	1.59267	0.0115122	277.162	269.131	225.734	975.166	550.526	1084.6	Retrotransposon, LTR	Group IV
		RLC00023B73v400208	1.40813	9.57977e-06	3880.27	3857.54	3216.7	9881.68	12417.4	7321.04	Retrotransposon, LTR	Group IV
		RLC00023B73v400209	1.41554	0.0335571	69.2905	538.261	225.734	650.111	856.374	881.236	Retrotransposon, LTR	Group IV
		RLC00023B73v400212	2.5284	9.2686e-08	485.033	448.551	338.6	2990.51	2752.63	2236.98	Retrotransposon, LTR	Group IV
		RLC00023B73v400214	1.98937	0.00064476	346.452	448.551	112.867	1235.21	1345.73	1287.96	Retrotransposon, LTR	Group IV
		RLC00023B73v400219	2.17753	1.96103e-05	1316.52	3408.99	1015.8	5590.95	14619.5	7931.13	Retrotransposon, LTR	Group IV
		RLC00023B73v400224	2.14577	6.97518e-07	415.743	986.813	846.501	3055.52	4220.7	3253.8	Retrotransposon, LTR	Group IV
		RLC00023B73v400229	2.94192	0.000186702	69.2905	89.7102	56.4334	715.122	1162.22	610.087	Retrotransposon, LTR	Group IV
		RLC00023B73v400239	2.45321	0.0118427	0	89.7102	0	260.044	244.678	474.512	Retrotransposon, LTR	Group IV
		RLC00023B73v400242	1.59738	0.0107853	900.776	538.261	56.4334	1430.24	1773.92	1762.47	Retrotransposon, LTR	Group IV
		RLC00023B73v400244	1.11639	0.0142059	1247.23	1076.52	507.901	1820.31	2079.77	2372.56	Retrotransposon, LTR	Group IV
		RLC00023B73v400245	2.12601	0.0206314	0	89.7102	56.4334	455.077	244.678	338.937	Retrotransposon, LTR	Group IV
		RLC00023B73v400246	1.81758	0.0231856	138.581	717.682	0	1040.18	2079.77	542.299	Retrotransposon, LTR	Group IV
[truncated: 7,795 more rows]

## Sheet: 22-nt
Table S4. Complete lists of differentially expressed transposable element-derived siRNAs between membrane-bound polysome and total polysome in maize and rice.
Notes: TE-siRNA: transposable element-derived siRNA. Differentially expressed TE-siRNAs (DETs) are listed on separate sheets for each of the three size classes: "21-nt", "22-nt” and “24-nt”.
TP: total polysome; MBP: membrane-bound polysome. "TP-1, 2, 3" and "MBP-1, 2, 3" represent different biological repeats. The cutoff parameters for DETs are fold change >= 2 and P-value <= 0.05. Group III DET: MBP < TP; Group IV DET: MBP > TP.
TE-siRNA abundance is in RPMR (reads per million rRNA fragments).
LINE: long interspersed nuclear element; LTR: long terminal repeat; SINE: short interspersed nuclear element; TIR: terminal inverted repeat.
Species	Tissue	TE ID	Log2(fold change)	P-value	TE-siRNA abundance						Annotation	DET
					TP-1	TP-2	TP-3	MBP-1	MBP-2	MBP-3
Maize	Shoot	DHH00001B73v406007	-4.41689	0.0277683	188.591	2.74707		5.44216	3.44755		DNA transposon, helitron	Group III
		DHH00001B73v408771	-4.05051	0.0196439	60.2444	41.2061		2.72108	3.44755		DNA transposon, helitron	Group III
		DHH00002B73v400243	-5.78199	4.51434e-05	447.904	436.784		2.72108	13.7902		DNA transposon, helitron	Group III
		DHH00002B73v401805	-5.56713	0.0185674	31.4319	21.9766		0	0		DNA transposon, helitron	Group III
		DHH00002B73v402665	-5.23547	0.036261	31.4319	10.9883		0	0		DNA transposon, helitron	Group III
		DHH00002B73v404781	-6.37248	0.0282525	0	93.4004		0	0		DNA transposon, helitron	Group III
		DHH00002B73v405392	-3.91222	0.0224125	110.012	90.6534		0	13.7902		DNA transposon, helitron	Group III
		DHH00002B73v407607	-4.89613	0.0183911	55.0058	38.459		0	3.44755		DNA transposon, helitron	Group III
		DHH00002B73v409852	-4.08169	0.0329994	10.4773	93.4004		2.72108	3.44755		DNA transposon, helitron	Group III
		DHH00003B73v400404	-6.04968	0.0076883	47.1478	27.4707		0	0		DNA transposon, helitron	Group III
		DHH00003B73v401469	-4.77681	0.0222339	36.6705	49.4473		0	3.44755		DNA transposon, helitron	Group III
		DHH00003B73v401903	-6.42703	0.0263494	96.915	0		0	0		DNA transposon, helitron	Group III
		DHH00003B73v402680	-6.22451	0.010056	75.9604	8.24121		0	0		DNA transposon, helitron	Group III
		DHH00003B73v403065	-3.34488	0.0408314	41.9092	49.4473		5.44216	3.44755		DNA transposon, helitron	Group III
		DHH00004B73v401007	-6.12459	0.0364055	78.5797	0		0	0		DNA transposon, helitron	Group III
		DHH00004B73v402091	-5.23751	0.0491312	112.631	0		2.72108	0		DNA transposon, helitron	Group III
		DHH00004B73v402659	-6.34912	0.0132362	89.057	2.74707		0	0		DNA transposon, helitron	Group III
		DHH00005B73v400048	-5.88762	0.00293858	89.057	96.1475		0	3.44755		DNA transposon, helitron	Group III
		DHH00005B73v400162	-5.30023	0.0324507	330.035	0		8.16324	0		DNA transposon, helitron	Group III
		DHH00005B73v401178	-2.95318	0.0246077	571.012	703.25		27.2108	137.902		DNA transposon, helitron	Group III
		DHH00005B73v402732	-5.62212	0.00605392	41.9092	112.63		0	3.44755		DNA transposon, helitron	Group III
		DHH00005B73v403680	-5.58008	0.0183136	20.9546	32.9649		0	0		DNA transposon, helitron	Group III
		DHH00007B73v400198	-5.58671	6.21604e-05	306.461	282.948		5.44216	6.8951		DNA transposon, helitron	Group III
		DHH00007B73v400382	-4.45365	0.00620637	162.398	206.03		16.3265	0		DNA transposon, helitron	Group III
		DHH00008B73v400887	-5.35239	0.0292443	13.0966	32.9649		0	0		DNA transposon, helitron	Group III
		DHH00008B73v401149	-4.89166	0.0192051	60.2444	32.9649		0	3.44755		DNA transposon, helitron	Group III
		DHH00009B73v400443	-3.12024	0.0374735	91.6763	43.9531		5.44216	10.3427		DNA transposon, helitron	Group III
		DHH00019B73v400175	-5.78231	0.0127016	23.5739	38.459		0	0		DNA transposon, helitron	Group III
		DHH00033B73v400016	-7.90012	0.00556236	0	269.213		0	0		DNA transposon, helitron	Group III
		DHH00074B73v400008	-5.97265	0.0427832	70.7217	0		0	0		DNA transposon, helitron	Group III
		DHH01752B73v400001	-5.23889	0.0112628	36.6705	76.918		2.72108	0		DNA transposon, helitron	Group III
		DTH_10_123359543_123359910	-3.99284	0.0338638	36.6705	54.9414		5.44216	0		DNA transposon, TIR	Group III
		DTM_9_149716541_149716727	-5.83937	0.0110578	28.8126	35.7119		0	0		DNA transposon, TIR	Group III
		RLC00002B73v400427	-5.13465	0.049509	34.0512	5.49414		0	0		Retrotransposon, LTR	Group III
		RLC00002B73v400893	-6.70807	0.00646464	5.23865	112.63		0	0		Retrotransposon, LTR	Group III
		RLC00002B73v401721	-4.89388	0.0416914	91.6763	2.74707		0	3.44755		Retrotransposon, LTR	Group III
		RLC00002B73v402224	-6.4122	0.0124411	2.61932	93.4004		0	0		Retrotransposon, LTR	Group III
		RLC00002B73v404389	-5.62212	0.00605392	41.9092	112.63		0	3.44755		Retrotransposon, LTR	Group III
		RLC00002B73v405098	-7.04012	0.0138405	0	148.342		0	0		Retrotransposon, LTR	Group III
		RLC00002B73v406931	-5.15215	0.0378092	23.5739	16.4824		0	0		Retrotransposon, LTR	Group III
		RLC00002B73v407341	-6.57508	0.0224822	107.392	0		0	0		Retrotransposon, LTR	Group III
		RLC00002B73v407436	-8.11881	0.000101275	225.262	87.9063		0	0		Retrotransposon, LTR	Group III
		RLC00002B73v407894	-4.41424	0.00998841	83.8183	46.7002		2.72108	3.44755		Retrotransposon, LTR	Group III
		RLC00002B73v408005	-6.60703	0.0219881	0	109.883		0	0		Retrotransposon, LTR	Group III
		RLC00002B73v408913	-6.25061	0.00156746	144.063	85.1592		2.72108	0		Retrotransposon, LTR	Group III
		RLC00002B73v409292	-5.23625	0.0496689	0	112.63		2.72108	0		Retrotransposon, LTR	Group III
		RLC00002B73v410294	-5.39219	0.0430284	44.5285	2.74707		0	0		Retrotransposon, LTR	Group III
		RLC00002B73v410349	-4.04367	0.0291541	44.5285	63.1826		0	6.8951		Retrotransposon, LTR	Group III
		RLC00002B73v411513	-3.81524	0.0305204	34.0512	52.1944		2.72108	3.44755		Retrotransposon, LTR	Group III
		RLC00002B73v412412	-5.41443	0.024427	28.8126	19.2295		0	0		Retrotransposon, LTR	Group III
		RLC00002B73v413181	-3.65818	0.0144204	110.012	93.4004		2.72108	13.7902		Retrotransposon, LTR	Group III
		RLC00002B73v413755	-5.06079	0.0247073	298.603	0		5.44216	3.44755		Retrotransposon, LTR	Group III
		RLC00002B73v413966	-3.80797	0.043448	36.6705	54.9414		0	6.8951		Retrotransposon, LTR	Group III
		RLC00002B73v414183	-5.34294	0.011226	246.216	2.74707		2.72108	3.44755		Retrotransposon, LTR	Group III
		RLC00002B73v414496	-3.96051	0.0415852	188.591	2.74707		5.44216	6.8951		Retrotransposon, LTR	Group III
		RLC00002B73v414523	-3.56476	0.0163811	110.012	120.871		2.72108	17.2378		Retrotransposon, LTR	Group III
		RLC00002B73v414657	-4.53089	0.0189703	201.688	5.49414		5.44216	3.44755		Retrotransposon, LTR	Group III
		RLC00002B73v414924	-3.55438	0.0164799	322.177	236.248		43.5373	3.44755		Retrotransposon, LTR	Group III
		RLC00002B73v415172	-5.65587	0.0072371	130.966	27.4707		0	3.44755		Retrotransposon, LTR	Group III
		RLC00002B73v415205	-3.14736	0.0155026	159.779	112.63		13.6054	17.2378		Retrotransposon, LTR	Group III
		RLC00004B73v408728	-3.80828	0.0310745	267.171	13.7354		16.3265	3.44755		Retrotransposon, LTR	Group III
		RLC00004B73v409349	-6.22233	0.0119792	78.5797	5.49414		0	0		Retrotransposon, LTR	Group III
		RLC00004B73v409898	-4.82227	0.0207529	36.6705	52.1944		0	3.44755		Retrotransposon, LTR	Group III
		RLC00004B73v410369	-6.53946	0.0233595	104.773	0		0	0		Retrotransposon, LTR	Group III
		RLC00004B73v410383	-3.57349	0.00804215	99.5343	186.801		13.6054	10.3427		Retrotransposon, LTR	Group III
		RLC00004B73v410817	-4.52489	0.0327525	36.6705	35.7119		0	3.44755		Retrotransposon, LTR	Group III
		RLC00004B73v411266	-4.33954	0.0173734	52.3865	79.6651		0	6.8951		Retrotransposon, LTR	Group III
		RLC00004B73v411773	-8.38959	0.000409351	364.086	13.7354		0	0		Retrotransposon, LTR	Group III
		RLC00004B73v411854	-3.27219	0.0266398	117.87	76.918		16.3265	3.44755		Retrotransposon, LTR	Group III
		RLC00004B73v412015	-4.69348	0.00873513	130.966	27.4707		2.72108	3.44755		Retrotransposon, LTR	Group III
		RLC00013B73v400219	-5.58654	0.0195342	15.7159	38.459		0	0		Retrotransposon, LTR	Group III
		RLC00014B73v400591	-5.69926	0.0154243	39.2898	19.2295		0	0		Retrotransposon, LTR	Group III
		RLC00019B73v400038	-6.61341	0.00716358	104.773	5.49414		0	0		Retrotransposon, LTR	Group III
		RLC00019B73v400039	-5.30023	0.0324507	330.035	0		8.16324	0		Retrotransposon, LTR	Group III
		RLC00019B73v400067	-6.04968	0.0076883	47.1478	27.4707		0	0		Retrotransposon, LTR	Group III
		RLC00019B73v400088	-5.55729	0.021318	39.2898	13.7354		0	0		Retrotransposon, LTR	Group III
		RLC00019B73v400096	-6.24347	0.00514821	52.3865	32.9649		0	0		Retrotransposon, LTR	Group III
		RLC00019B73v400110	-4.47361	0.0356028	31.4319	38.459		0	3.44755		Retrotransposon, LTR	Group III
		RLC00019B73v400138	-5.70224	0.0148002	36.6705	21.9766		0	0		Retrotransposon, LTR	Group III
		RLC00019B73v400145	-6.30509	0.0300362	89.057	0		0	0		Retrotransposon, LTR	Group III
		RLC00019B73v400278	-6.03977	0.0402351	0	74.1709		0	0		Retrotransposon, LTR	Group III
		RLC00019B73v400466	-6.96363	0.00124201	44.5285	96.1475		0	0		Retrotransposon, LTR	Group III
		RLC00022B73v400244	-4.30153	0.0480132	20.9546	41.2061		0	3.44755		Retrotransposon, LTR	Group III
		RLC00023B73v400124	-6.87015	0.016598	0	131.859		0	0		Retrotransposon, LTR	Group III
		RLC00023B73v400162	-5.47718	0.0281251	41.9092	8.24121		0	0		Retrotransposon, LTR	Group III
		RLC00023B73v400164	-6.42893	0.00354242	36.6705	60.4356		0	0		Retrotransposon, LTR	Group III
		RLC00023B73v400219	-3.53503	0.00452894	416.472	1274.64		59.8638	86.1888		Retrotransposon, LTR	Group III
		RLC00023B73v400228	-5.16944	0.00363489	73.3411	134.607		5.44216	0		Retrotransposon, LTR	Group III
		RLC00023B73v400256	-4.77681	0.0222339	36.6705	49.4473		0	3.44755		Retrotransposon, LTR	Group III
		RLC00023B73v400471	-6.22881	0.00786782	70.7217	13.7354		0	0		Retrotransposon, LTR	Group III
		RLC00025B73v400266	-5.27586	0.0418212	5.23865	38.459		0	0		Retrotransposon, LTR	Group III
		RLC00026B73v400072	-5.26774	0.0350141	10.4773	32.9649		0	0		Retrotransposon, LTR	Group III
		RLC00026B73v400248	-5.97265	0.0427832	70.7217	0		0	0		Retrotransposon, LTR	Group III
		RLC00026B73v400343	-5.04986	0.0451995	23.5739	13.7354		0	0		Retrotransposon, LTR	Group III
		RLC00026B73v400394	-5.04523	0.0473516	26.1932	10.9883		0	0		Retrotransposon, LTR	Group III
		RLC00029B73v400150	-4.89166	0.0192051	60.2444	32.9649		0	3.44755		Retrotransposon, LTR	Group III
		RLC00029B73v400197	-6.42703	0.0263494	96.915	0		0	0		Retrotransposon, LTR	Group III
		RLC00029B73v400221	-5.31407	0.0393909	39.2898	5.49414		0	0		Retrotransposon, LTR	Group III
		RLC00029B73v400335	-4.59426	0.0434597	68.1024	8.24121		0	3.44755		Retrotransposon, LTR	Group III
		RLC00029B73v400356	-5.34104	0.0272567	20.9546	24.7236		0	0		Retrotransposon, LTR	Group III
		RLC00033B73v400120	-6.25061	0.00156746	144.063	85.1592		2.72108	0		Retrotransposon, LTR	Group III
		RLC00045B73v400183	-2.77343	0.0468658	62.8638	82.4121		10.8843	10.3427		Retrotransposon, LTR	Group III
		RLC00052B73v400018	-3.90976	0.0286973	26.1932	65.9297		2.72108	3.44755		Retrotransposon, LTR	Group III
		RLC00052B73v400070	-5.84207	0.0111848	26.1932	38.459		0	0		Retrotransposon, LTR	Group III
		RLC00069B73v400024	-3.14783	0.0309252	70.7217	63.1826		8.16324	6.8951		Retrotransposon, LTR	Group III
		RLC00074B73v400041	-5.49707	0.0083522	31.4319	104.389		2.72108	0		Retrotransposon, LTR	Group III
		RLC00146B73v400026	-6.70807	0.00646464	5.23865	112.63		0	0		Retrotransposon, LTR	Group III
		RLC00173B73v400019	-3.38078	0.0161672	120.489	71.4239		8.16324	10.3427		Retrotransposon, LTR	Group III
		RLC00252B73v400006	-5.5499	0.0065847	96.915	43.9531		2.72108	0		Retrotransposon, LTR	Group III
		RLC00403B73v400008	-3.55438	0.0164799	322.177	236.248		43.5373	3.44755		Retrotransposon, LTR	Group III
		RLC00429B73v400008	-5.28001	0.049679	2.61932	41.2061		0	0		Retrotransposon, LTR	Group III
		RLC00475B73v400005	-5.80602	0.0259657	60.2444	2.74707		0	0		Retrotransposon, LTR	Group III
		RLC01047B73v400002	-6.34689	0.028712	91.6763	0		0	0		Retrotransposon, LTR	Group III
		RLC01079B73v400003	-5.89425	0.00987597	34.0512	32.9649		0	0		Retrotransposon, LTR	Group III
		RLC01115B73v400004	-6.37628	0.00378458	52.3865	41.2061		0	0		Retrotransposon, LTR	Group III
		RLC01507B73v400002	-5.5499	0.0065847	96.915	43.9531		2.72108	0		Retrotransposon, LTR	Group III
		RLC02521B73v400001	-5.32964	0.0287486	28.8126	16.4824		0	0		Retrotransposon, LTR	Group III
		RLC02557B73v400002	-2.9016	0.0435081	70.7217	63.1826		10.8843	6.8951		Retrotransposon, LTR	Group III
		RLC03275B73v400001	-2.64141	0.0397723	201.688	134.607		16.3265	37.9231		Retrotransposon, LTR	Group III
		RLC04515B73v400002	-5.91823	0.0453455	68.1024	0		0	0		Retrotransposon, LTR	Group III
		RLC04571B73v400001	-4.93942	0.0400296	89.057	2.74707		2.72108	0		Retrotransposon, LTR	Group III
		RLC18030B73v400001	-4.82704	0.0175852	2.61932	266.466		2.72108	6.8951		Retrotransposon, LTR	Group III
		RLC19014B73v400001	-6.87814	0.00174346	99.5343	32.9649		0	0		Retrotransposon, LTR	Group III
		RLG00001B73v400018	-3.80828	0.0310745	267.171	13.7354		16.3265	3.44755		Retrotransposon, LTR	Group III
		RLG00001B73v400240	-3.60211	0.0355179	303.841	230.754		43.5373	0		Retrotransposon, LTR	Group III
		RLG00001B73v400366	-3.03586	0.021171	584.109	219.766		73.4692	24.1329		Retrotransposon, LTR	Group III
		RLG00001B73v400465	-5.88762	0.00293858	89.057	96.1475		0	3.44755		Retrotransposon, LTR	Group III
		RLG00001B73v400645	-4.86287	0.0191231	41.9092	49.4473		0	3.44755		Retrotransposon, LTR	Group III
		RLG00001B73v400785	-4.56491	0.0129945	125.728	19.2295		2.72108	3.44755		Retrotransposon, LTR	Group III
		RLG00001B73v400808	-6.05745	0.000181949	447.904	436.784		0	13.7902		Retrotransposon, LTR	Group III
		RLG00001B73v400886	-4.88679	0.0204489	65.4831	27.4707		0	3.44755		Retrotransposon, LTR	Group III
		RLG00001B73v401579	-6.36266	0.00647364	240.978	5.49414		2.72108	0		Retrotransposon, LTR	Group III
		RLG00001B73v401721	-6.03977	0.0402351	0	74.1709		0	0		Retrotransposon, LTR	Group III
		RLG00001B73v402211	-4.76649	0.0226876	49.7671	35.7119		0	3.44755		Retrotransposon, LTR	Group III
		RLG00001B73v402295	-5.86977	0.048154	0	65.9297		0	0		Retrotransposon, LTR	Group III
		RLG00001B73v402527	-5.38482	0.00582152	214.785	24.7236		5.44216	0		Retrotransposon, LTR	Group III
		RLG00001B73v402565	-7.69616	6.28403e-05	243.597	403.82		0	3.44755		Retrotransposon, LTR	Group III
		RLG00001B73v402716	-7.84735	0.00209009	256.694	2.74707		0	0		Retrotransposon, LTR	Group III
		RLG00001B73v403227	-6.00916	0.00231461	94.2956	107.136		0	3.44755		Retrotransposon, LTR	Group III
		RLG00001B73v403493	-6.87251	0.00134567	52.3865	79.6651		0	0		Retrotransposon, LTR	Group III
		RLG00001B73v403731	-5.86167	0.0481231	65.4831	0		0	0		Retrotransposon, LTR	Group III
		RLG00001B73v404212	-5.91823	0.0453455	68.1024	0		0	0		Retrotransposon, LTR	Group III
		RLG00001B73v404305	-6.12459	0.0364055	78.5797	0		0	0		Retrotransposon, LTR	Group III
		RLG00001B73v404849	-7.32697	0.00394276	178.114	2.74707		0	0		Retrotransposon, LTR	Group III
		RLG00001B73v404878	-6.36042	0.00136146	167.637	79.6651		2.72108	0		Retrotransposon, LTR	Group III
		RLG00001B73v404952	-6.26204	0.0314313	86.4377	0		0	0		Retrotransposon, LTR	Group III
		RLG00001B73v405298	-5.51672	0.0375117	146.682	0		0	3.44755		Retrotransposon, LTR	Group III
		RLG00001B73v405404	-21.1822	1.10344e-13	364.086	0		0	0		Retrotransposon, LTR	Group III
		RLG00001B73v405421	-6.54157	0.0138451	298.603	0		0	3.44755		Retrotransposon, LTR	Group III
		RLG00001B73v405487	-5.05128	0.0146242	39.2898	60.4356		2.72108	0		Retrotransposon, LTR	Group III
		RLG00001B73v406006	-4.56282	0.0338056	52.3865	21.9766		0	3.44755		Retrotransposon, LTR	Group III
		RLG00001B73v406267	-6.12459	0.0364055	78.5797	0		0	0		Retrotransposon, LTR	Group III
		RLG00001B73v406302	-5.86167	0.0481231	65.4831	0		0	0		Retrotransposon, LTR	Group III
		RLG00001B73v406318	-3.53821	0.0296412	68.1024	41.2061		2.72108	6.8951		Retrotransposon, LTR	Group III
		RLG00001B73v406338	-6.88236	0.000371224	162.398	206.03		0	3.44755		Retrotransposon, LTR	Group III
		RLG00001B73v406850	-7.90012	0.00556236	0	269.213		0	0		Retrotransposon, LTR	Group III
		RLG00001B73v408593	-5.20257	0.0106368	55.0058	60.4356		0	3.44755		Retrotransposon, LTR	Group III
		RLG00001B73v408744	-6.79709	0.0016311	78.5797	46.7002		0	0		Retrotransposon, LTR	Group III
		RLG00001B73v408992	-6.03977	0.0402351	0	74.1709		0	0		Retrotransposon, LTR	Group III
		RLG00001B73v409163	-3.84175	0.0202562	20.9546	203.283		5.44216	10.3427		Retrotransposon, LTR	Group III
		RLG00001B73v409409	-6.87015	0.016598	0	131.859		0	0		Retrotransposon, LTR	Group III
		RLG00001B73v409512	-3.23117	0.041801	78.5797	41.2061		2.72108	10.3427		Retrotransposon, LTR	Group III
		RLG00001B73v410306	-4.16256	0.0284838	28.8126	74.1709		5.44216	0		Retrotransposon, LTR	Group III
		RLG00001B73v410721	-3.09061	0.0404114	91.6763	41.2061		5.44216	10.3427		Retrotransposon, LTR	Group III
		RLG00001B73v411168	-6.67568	0.00897147	2.61932	112.63		0	0		Retrotransposon, LTR	Group III
		RLG00001B73v411794	-3.93589	0.0378732	55.0058	32.9649		5.44216	0		Retrotransposon, LTR	Group III
		RLG00001B73v412403	-5.44679	0.0335989	5.23865	43.9531		0	0		Retrotransposon, LTR	Group III
		RLG00001B73v412720	-4.01276	0.00501687	466.24	225.26		5.44216	37.9231		Retrotransposon, LTR	Group III
		RLG00001B73v412958	-6.36266	0.00647364	240.978	5.49414		2.72108	0		Retrotransposon, LTR	Group III
		RLG00001B73v412994	-6.03977	0.0402351	0	74.1709		0	0		Retrotransposon, LTR	Group III
		RLG00001B73v413168	-6.73704	2.65205e-05	246.216	406.567		2.72108	3.44755		Retrotransposon, LTR	Group III
		RLG00001B73v413642	-7.08759	0.00143373	125.728	27.4707		0	0		Retrotransposon, LTR	Group III
		RLG00001B73v413819	-6.08323	0.012215	68.1024	8.24121		0	0		Retrotransposon, LTR	Group III
		RLG00001B73v414289	-6.88236	0.000371224	162.398	206.03		0	3.44755		Retrotransposon, LTR	Group III
		RLG00001B73v414333	-6.68949	0.00223367	36.6705	79.6651		0	0		Retrotransposon, LTR	Group III
		RLG00001B73v414335	-4.78618	0.0472055	2.61932	85.1592		0	3.44755		Retrotransposon, LTR	Group III
		RLG00001B73v414510	-5.28001	0.049679	2.61932	41.2061		0	0		Retrotransposon, LTR	Group III
		RLG00001B73v414733	-6.49451	0.0248037	0	101.642		0	0		Retrotransposon, LTR	Group III
		RLG00001B73v414764	-6.12459	0.0364055	78.5797	0		0	0		Retrotransposon, LTR	Group III
		RLG00001B73v415171	-6.87814	0.00174346	99.5343	32.9649		0	0		Retrotransposon, LTR	Group III
		RLG00001B73v415367	-6.91433	0.00127809	86.4377	49.4473		0	0		Retrotransposon, LTR	Group III
		RLG00001B73v416058	-3.96962	0.0031287	162.398	206.03		16.3265	6.8951		Retrotransposon, LTR	Group III
		RLG00003B73v408129	-5.88762	0.00293858	89.057	96.1475		0	3.44755		Retrotransposon, LTR	Group III
		RLG00003B73v408217	-5.13465	0.049509	34.0512	5.49414		0	0		Retrotransposon, LTR	Group III
		RLG00003B73v408461	-6.84795	0.00193913	99.5343	30.2178		0	0		Retrotransposon, LTR	Group III
		RLG00003B73v408725	-6.91937	0.00651268	133.585	2.74707		0	0		Retrotransposon, LTR	Group III
		RLG00003B73v409010	-3.61758	0.015224	65.4831	85.1592		5.44216	6.8951		Retrotransposon, LTR	Group III
		RLG00003B73v409233	-4.6568	0.00704282	41.9092	112.63		2.72108	3.44755		Retrotransposon, LTR	Group III
		RLG00003B73v409552	-6.95981	0.0011408	52.3865	87.9063		0	0		Retrotransposon, LTR	Group III
		RLG00003B73v409627	-4.50502	0.0453951	10.4773	57.6885		2.72108	0		Retrotransposon, LTR	Group III
		RLG00003B73v410993	-6.60983	0.0216576	110.012	0		0	0		Retrotransposon, LTR	Group III
		RLG00003B73v411483	-4.04367	0.0291541	44.5285	63.1826		0	6.8951		Retrotransposon, LTR	Group III
		RLG00003B73v411749	-8.38959	0.000409351	364.086	13.7354		0	0		Retrotransposon, LTR	Group III
		RLG00003B73v412122	-3.59048	0.00895002	96.915	206.03		8.16324	17.2378		Retrotransposon, LTR	Group III
		RLG00003B73v412473	-3.82286	0.0488332	23.5739	57.6885		5.44216	0		Retrotransposon, LTR	Group III
		RLG00005B73v403480	-5.43235	0.0247592	15.7159	32.9649		0	0		Retrotransposon, LTR	Group III
		RLG00006B73v403581	-4.13267	0.00280644	199.069	115.377		10.8843	6.8951		Retrotransposon, LTR	Group III
		RLG00006B73v403859	-4.76649	0.0226876	49.7671	35.7119		0	3.44755		Retrotransposon, LTR	Group III
		RLG00006B73v404095	-3.5082	0.0490551	7.85797	170.318		5.44216	10.3427		Retrotransposon, LTR	Group III
		RLG00007B73v400134	-5.86167	0.0481231	65.4831	0		0	0		Retrotransposon, LTR	Group III
		RLG00007B73v401398	-6.3687	0.00427261	62.8638	30.2178		0	0		Retrotransposon, LTR	Group III
		RLG00007B73v402071	-6.23916	0.0325792	0	85.1592		0	0		Retrotransposon, LTR	Group III
		RLG00007B73v402637	-4.49935	0.00431738	146.682	65.9297		2.72108	6.8951		Retrotransposon, LTR	Group III
		RLG00007B73v403272	-7.16305	0.000685806	68.1024	93.4004		0	0		Retrotransposon, LTR	Group III
		RLG00008B73v400010	-5.42365	0.0236152	133.585	2.74707		0	3.44755		Retrotransposon, LTR	Group III
		RLG00008B73v400071	-4.01276	0.00501687	466.24	225.26		5.44216	37.9231		Retrotransposon, LTR	Group III
		RLG00008B73v400081	-3.19724	0.0357007	57.6251	54.9414		5.44216	6.8951		Retrotransposon, LTR	Group III
		RLG00008B73v400229	-21.0877	1.50494e-13	0	340.637		0	0		Retrotransposon, LTR	Group III
		RLG00008B73v400314	-3.81995	0.0475318	26.1932	54.9414		5.44216	0		Retrotransposon, LTR	Group III
		RLG00008B73v400419	-6.91937	0.00651268	133.585	2.74707		0	0		Retrotransposon, LTR	Group III
		RLG00008B73v400432	-4.36776	0.047279	15.7159	49.4473		0	3.44755		Retrotransposon, LTR	Group III
		RLG00008B73v400563	-3.23576	0.0218332	86.4377	82.4121		10.8843	6.8951		Retrotransposon, LTR	Group III
		RLG00008B73v400609	-3.76857	0.0329231	34.0512	49.4473		2.72108	3.44755		Retrotransposon, LTR	Group III
		RLG00008B73v400763	-6.22222	0.00402134	20.9546	203.283		2.72108	0		Retrotransposon, LTR	Group III
		RLG00008B73v400809	-5.2036	0.0118647	36.6705	74.1709		2.72108	0		Retrotransposon, LTR	Group III
		RLG00008B73v400830	-5.27586	0.0418212	5.23865	38.459		0	0		Retrotransposon, LTR	Group III
		RLG00008B73v401046	-6.03705	0.0197973	2.61932	71.4239		0	0		Retrotransposon, LTR	Group III
		RLG00008B73v401205	-4.51973	0.033464	41.9092	30.2178		0	3.44755		Retrotransposon, LTR	Group III
		RLG00008B73v401221	-4.70729	0.027656	23.5739	54.9414		2.72108	0		Retrotransposon, LTR	Group III
		RLG00008B73v401227	-4.07739	0.0270898	49.7671	60.4356		0	6.8951		Retrotransposon, LTR	Group III
		RLG00008B73v401280	-4.49935	0.00431738	146.682	65.9297		2.72108	6.8951		Retrotransposon, LTR	Group III
		RLG00008B73v401339	-5.01508	0.0150995	60.2444	41.2061		0	3.44755		Retrotransposon, LTR	Group III
		RLG00008B73v401375	-5.74478	0.0280025	57.6251	2.74707		0	0		Retrotransposon, LTR	Group III
		RLG00008B73v401407	-5.83666	0.0110359	31.4319	32.9649		0	0		Retrotransposon, LTR	Group III
		RLG00008B73v401723	-5.28001	0.049679	2.61932	41.2061		0	0		Retrotransposon, LTR	Group III
		RLG00008B73v401904	-4.04301	0.0346841	10.4773	90.6534		2.72108	3.44755		Retrotransposon, LTR	Group III
		RLG00008B73v401974	-5.7132	0.00425326	68.1024	96.1475		0	3.44755		Retrotransposon, LTR	Group III
		RLG00008B73v402026	-6.94039	0.001542	34.0512	104.389		0	0		Retrotransposon, LTR	Group III
		RLG00008B73v402027	-4.15957	0.00117814	238.358	291.19		19.0476	10.3427		Retrotransposon, LTR	Group III
		RLG00008B73v402116	-4.52489	0.0327525	36.6705	35.7119		0	3.44755		Retrotransposon, LTR	Group III
		RLG00008B73v402134	-5.5081	0.021202	18.3353	32.9649		0	0		Retrotransposon, LTR	Group III
		RLG00008B73v402154	-7.80445	0.000797276	15.7159	236.248		0	0		Retrotransposon, LTR	Group III
		RLG00008B73v402158	-3.91222	0.0224125	110.012	90.6534		0	13.7902		Retrotransposon, LTR	Group III
		RLG00008B73v402290	-5.5472	0.0291261	47.1478	5.49414		0	0		Retrotransposon, LTR	Group III
		RLG00008B73v402383	-4.19078	0.0409391	10.4773	109.883		0	6.8951		Retrotransposon, LTR	Group III
		RLG00008B73v402441	-4.69537	0.0392667	7.85797	74.1709		0	3.44755		Retrotransposon, LTR	Group III
		RLG00008B73v402644	-5.62048	0.0231189	47.1478	8.24121		0	0		Retrotransposon, LTR	Group III
		RLG00008B73v402660	-6.29123	0.00905612	246.216	2.74707		0	3.44755		Retrotransposon, LTR	Group III
		RLG00008B73v402673	-6.01021	0.00797537	31.4319	41.2061		0	0		Retrotransposon, LTR	Group III
		RLG00008B73v402774	-4.29989	0.0474326	26.1932	32.9649		2.72108	0		Retrotransposon, LTR	Group III
		RLG00008B73v402794	-5.51841	0.0079208	104.773	32.9649		2.72108	0		Retrotransposon, LTR	Group III
		RLG00008B73v402804	-4.41689	0.0277683	188.591	2.74707		5.44216	3.44755		Retrotransposon, LTR	Group III
		RLG00008B73v402812	-3.76653	0.0273491	110.012	118.124		0	17.2378		Retrotransposon, LTR	Group III
		RLG00009B73v400118	-6.81711	0.00217353	99.5343	27.4707		0	0		Retrotransposon, LTR	Group III
		RLG00009B73v400391	-6.95981	0.0011408	52.3865	87.9063		0	0		Retrotransposon, LTR	Group III
		RLG00009B73v400412	-4.50502	0.0453951	10.4773	57.6885		2.72108	0		Retrotransposon, LTR	Group III
		RLG00009B73v401018	-3.97283	0.00524873	94.2956	203.283		5.44216	13.7902		Retrotransposon, LTR	Group III
		RLG00009B73v401152	-6.30738	0.0139427	86.4377	2.74707		0	0		Retrotransposon, LTR	Group III
		RLG00011B73v401175	-4.85967	0.0361823	86.4377	5.49414		0	3.44755		Retrotransposon, LTR	Group III
		RLG00017B73v400020	-5.39219	0.0430284	44.5285	2.74707		0	0		Retrotransposon, LTR	Group III
		RLG00017B73v400065	-5.82576	0.0120575	41.9092	21.9766		0	0		Retrotransposon, LTR	Group III
		RLG00017B73v400148	-4.26734	0.0131687	89.057	101.642		0	10.3427		Retrotransposon, LTR	Group III
		RLG00017B73v400193	-6.09226	0.0380592	0	76.918		0	0		Retrotransposon, LTR	Group III
		RLG00017B73v400297	-3.93913	0.0453175	18.3353	82.4121		0	6.8951		Retrotransposon, LTR	Group III
		RLG00017B73v400336	-5.80602	0.0259657	60.2444	2.74707		0	0		Retrotransposon, LTR	Group III
		RLG00017B73v400475	-5.03036	0.020503	86.4377	16.4824		0	3.44755		Retrotransposon, LTR	Group III
		RLG00021B73v400327	-4.30291	0.0478196	23.5739	35.7119		2.72108	0		Retrotransposon, LTR	Group III
		RLG00021B73v400364	-5.5081	0.021202	18.3353	32.9649		0	0		Retrotransposon, LTR	Group III
		RLG00024B73v400454	-4.99981	0.0251554	10.4773	90.6534		0	3.44755		Retrotransposon, LTR	Group III
		RLG00028B73v400207	-5.23547	0.036261	31.4319	10.9883		0	0		Retrotransposon, LTR	Group III
		RLG00043B73v400071	-4.01276	0.00501687	466.24	225.26		5.44216	37.9231		Retrotransposon, LTR	Group III
		RLG00051B73v400093	-4.26453	0.0411831	2.61932	115.377		2.72108	3.44755		Retrotransposon, LTR	Group III
		RLG00055B73v400094	-5.91823	0.0453455	68.1024	0		0	0		Retrotransposon, LTR	Group III
		RLG00058B73v400028	-5.13465	0.049509	34.0512	5.49414		0	0		Retrotransposon, LTR	Group III
		RLG00071B73v400023	-5.26573	0.0285515	2.61932	112.63		2.72108	0		Retrotransposon, LTR	Group III
		RLG00078B73v400026	-5.54372	0.0358319	49.7671	2.74707		0	0		Retrotransposon, LTR	Group III
		RLG00204B73v400008	-4.23469	0.0192598	13.0966	164.824		2.72108	6.8951		Retrotransposon, LTR	Group III
		RLG00241B73v400012	-6.03977	0.0402351	0	74.1709		0	0		Retrotransposon, LTR	Group III
		RLG00334B73v400010	-6.1357	0.0115847	7.85797	71.4239		0	0		Retrotransposon, LTR	Group III
		RLG00441B73v400008	-6.26869	0.00946748	78.5797	8.24121		0	0		Retrotransposon, LTR	Group III
		RLG00529B73v400001	-5.56059	0.0200805	36.6705	16.4824		0	0		Retrotransposon, LTR	Group III
		RLG00984B73v400005	-5.31407	0.0393909	39.2898	5.49414		0	0		Retrotransposon, LTR	Group III
		RLG01085B73v400003	-5.89425	0.00987597	34.0512	32.9649		0	0		Retrotransposon, LTR	Group III
		RLG01263B73v400004	-8.14331	9.42555e-05	227.881	90.6534		0	0		Retrotransposon, LTR	Group III
		RLG01380B73v400001	-3.51737	0.0375638	115.25	76.918		16.3265	0		Retrotransposon, LTR	Group III
		RLG01381B73v400002	-2.72288	0.0347112	369.325	255.478		73.4692	20.6853		Retrotransposon, LTR	Group III
		RLG01513B73v400002	-3.85931	0.0197762	20.9546	206.03		5.44216	10.3427		Retrotransposon, LTR	Group III
		RLG01573B73v400002	-5.86167	0.0481231	65.4831	0		0	0		Retrotransposon, LTR	Group III
		RLG03261B73v400002	-3.57207	0.0473614	26.1932	46.7002		2.72108	3.44755		Retrotransposon, LTR	Group III
		RLG04552B73v400002	-5.23889	0.0112628	36.6705	76.918		2.72108	0		Retrotransposon, LTR	Group III
		RLG07522B73v400001	-4.12006	0.00294135	199.069	112.63		10.8843	6.8951		Retrotransposon, LTR	Group III
		RLG07846B73v4S0081	-5.20257	0.0106368	55.0058	60.4356		0	3.44755		Retrotransposon, LTR	Group III
		RLG08201B73v400001	-4.69452	0.00581081	154.54	101.642		0	10.3427		Retrotransposon, LTR	Group III
		RLG10040B73v400001	-4.30291	0.0478196	23.5739	35.7119		2.72108	0		Retrotransposon, LTR	Group III
		RLG19147B73v400001	-5.91823	0.0453455	68.1024	0		0	0		Retrotransposon, LTR	Group III
		RLG20872B73v400001	-6.42703	0.0263494	96.915	0		0	0		Retrotransposon, LTR	Group III
		RLG21031B73v400001	-6.70807	0.00646464	5.23865	112.63		0	0		Retrotransposon, LTR	Group III
		RLG21507B73v400001	-6.37248	0.0282525	0	93.4004		0	0		Retrotransposon, LTR	Group III
		RLG24027B73v400001	-5.93777	0.01062	178.114	5.49414		2.72108	0		Retrotransposon, LTR	Group III
		RLX01642B73v400003	-6.03977	0.0402351	0	74.1709		0	0		Retrotransposon, LTR	Group III
		RLX03715B73v4S0012	-5.23393	0.0369932	212.165	0		5.44216	0		Retrotransposon, LTR	Group III
		RLX07482B73v400001	-3.84587	0.0399464	44.5285	49.4473		0	6.8951		Retrotransposon, LTR	Group III
		RLX07769B73v400001	-6.38916	0.00124239	86.4377	175.813		0	3.44755		Retrotransposon, LTR	Group III
		RLX10081B73v400001	-5.41443	0.024427	28.8126	19.2295		0	0		Retrotransposon, LTR	Group III
		RLX10256B73v400001	-2.27415	0.0480719	374.563	387.337		68.027	89.6363		Retrotransposon, LTR	Group III
		RLX10780B73v400001	-6.57528	0.0024608	49.7671	57.6885		0	0		Retrotransposon, LTR	Group III
		RLX12121B73v400001	-4.06546	0.00960057	65.4831	85.1592		5.44216	3.44755		Retrotransposon, LTR	Group III
		RLX12924B73v4S0003	-6.19847	0.00558685	49.7671	32.9649		0	0		Retrotransposon, LTR	Group III
		RLX14842B73v400001	-3.96385	0.0243488	83.8183	49.4473		8.16324	0		Retrotransposon, LTR	Group III
		RLX17378B73v400001	-3.3915	0.0063924	419.092	1277.39		65.3059	96.5314		Retrotransposon, LTR	Group III
		RLX17927B73v400001	-2.93549	0.0237213	573.632	705.997		29.9319	137.902		Retrotransposon, LTR	Group III
		RLX18062B73v400001	-2.95924	0.0243061	573.632	705.997		27.2108	137.902		Retrotransposon, LTR	Group III
		RLX18373B73v400001	-2.77343	0.0468658	62.8638	82.4121		10.8843	10.3427		Retrotransposon, LTR	Group III
		RLX18839B73v400001	-3.5082	0.0490551	7.85797	170.318		5.44216	10.3427		Retrotransposon, LTR	Group III
		RLX18882B73v400001	-5.06079	0.0247073	298.603	0		5.44216	3.44755		Retrotransposon, LTR	Group III
		RLX19453B73v400001	-3.0026	0.0337837	110.012	96.1475		5.44216	20.6853		Retrotransposon, LTR	Group III
		RLX20334B73v4S0001	-5.80222	0.0211714	5.23865	57.6885		0	0		Retrotransposon, LTR	Group III
		RLX20850B73v400001	-3.55438	0.0164799	322.177	236.248		43.5373	3.44755		Retrotransposon, LTR	Group III
		RLX21231B73v400001	-6.34496	0.00413429	36.6705	54.9414		0	0		Retrotransposon, LTR	Group III
		RLX21874B73v400001	-3.23117	0.041801	78.5797	41.2061		2.72108	10.3427		Retrotransposon, LTR	Group III
		RLX22524B73v400001	-7.87037	0.00573921	0	263.719		0	0		Retrotransposon, LTR	Group III
		RLX22553B73v400001	-5.41443	0.024427	28.8126	19.2295		0	0		Retrotransposon, LTR	Group III
		RLX23778B73v400001	-6.24347	0.00514821	52.3865	32.9649		0	0		Retrotransposon, LTR	Group III
		RLX24232B73v400001	-4.17439	0.0273664	256.694	5.49414		10.8843	3.44755		Retrotransposon, LTR	Group III
		RLX24304B73v400001	-5.38482	0.00582152	214.785	24.7236		5.44216	0		Retrotransposon, LTR	Group III
		DHH00001B73v400297	5.49522	0.0384702	0	0		40.8162	3.44755		DNA transposon, helitron	Group IV
		DHH00001B73v400434	6.64752	0.00940061	0	0		2.72108	96.5314		DNA transposon, helitron	Group IV
		DHH00001B73v401829	5.44964	0.0355553	0	0		5.44216	37.9231		DNA transposon, helitron	Group IV
		DHH00001B73v403147	3.76467	0.0122079	5.23865	5.49414		87.0746	58.6084		DNA transposon, helitron	Group IV
		DHH00001B73v403935	10.8491	1.77342e-07	0	0		372.788	1447.97		DNA transposon, helitron	Group IV
		DHH00001B73v404608	4.68005	0.0304825	2.61932	0		40.8162	27.5804		DNA transposon, helitron	Group IV
		DHH00001B73v404723	6.12187	0.0384051	0	0		0	68.951		DNA transposon, helitron	Group IV
		DHH00001B73v405186	3.88046	0.0243693	10.4773	8.24121		10.8843	265.461		DNA transposon, helitron	Group IV
		DHH00001B73v407019	3.28567	0.0237165	10.4773	5.49414		100.68	55.1608		DNA transposon, helitron	Group IV
		DHH00001B73v407238	6.36775	0.00439985	0	0		43.5373	37.9231		DNA transposon, helitron	Group IV
		DHH00001B73v408635	4.0428	0.0434029	7.85797	0		119.728	10.3427		DNA transposon, helitron	Group IV
		DHH00001B73v409302	6.75559	0.019156	0	0		0	106.874		DNA transposon, helitron	Group IV
		DHH00001B73v409510	6.97173	0.0151005	0	0		0	124.112		DNA transposon, helitron	Group IV
		DHH00001B73v409697	5.30625	0.0334801	0	0		21.7686	17.2378		DNA transposon, helitron	Group IV
		DHH00001B73v410658	4.85489	0.0435197	2.61932	0		73.4692	3.44755		DNA transposon, helitron	Group IV
		DHH00002B73v400667	4.62117	0.0331856	2.61932	0		38.0951	27.5804		DNA transposon, helitron	Group IV
		DHH00002B73v401412	5.47326	0.0416317	0	0		2.72108	41.3706		DNA transposon, helitron	Group IV
		DHH00002B73v406431	5.44964	0.0355553	0	0		5.44216	37.9231		DNA transposon, helitron	Group IV
		DHH00002B73v406679	4.10976	0.0346522	0	5.49414		21.7686	72.3986		DNA transposon, helitron	Group IV
		DHH00002B73v406731	4.62136	0.0344291	0	2.74707		21.7686	44.8182		DNA transposon, helitron	Group IV
		DHH00002B73v407010	5.44964	0.0355553	0	0		5.44216	37.9231		DNA transposon, helitron	Group IV
		DHH00002B73v407191	3.27836	0.0342042	5.23865	5.49414		62.5849	41.3706		DNA transposon, helitron	Group IV
		DHH00002B73v407284	5.28121	0.0359558	0	0		24.4897	13.7902		DNA transposon, helitron	Group IV
		DHH00002B73v408195	5.19944	0.0493495	0	0		5.44216	31.028		DNA transposon, helitron	Group IV
		DHH00002B73v409661	4.01333	0.0233646	7.85797	0		76.1903	51.7133		DNA transposon, helitron	Group IV
		DHH00002B73v410245	3.35224	0.0360301	5.23865	5.49414		27.2108	82.7412		DNA transposon, helitron	Group IV
		DHH00003B73v400870	5.23267	0.0129613	0	2.74707		32.653	68.951		DNA transposon, helitron	Group IV
		DHH00003B73v401115	3.03985	0.0138905	144.063	74.1709		492.516	1303.17		DNA transposon, helitron	Group IV
		DHH00003B73v404430	6.32401	0.0307905	0	0		0	79.2937		DNA transposon, helitron	Group IV
		DHH00004B73v400621	3.17489	0.0295918	10.4773	5.49414		51.7005	93.0839		DNA transposon, helitron	Group IV
		DHH00004B73v400943	5.81147	0.0256304	0	0		51.7005	3.44755		DNA transposon, helitron	Group IV
		DHH00004B73v402740	6.93148	0.00143901	0	0		78.9113	41.3706		DNA transposon, helitron	Group IV
		DHH00004B73v402820	6.16839	0.0347018	0	0		70.7481	0		DNA transposon, helitron	Group IV
		DHH00004B73v403023	3.77387	0.0203177	5.23865	2.74707		68.027	41.3706		DNA transposon, helitron	Group IV
		DHH00004B73v403225	4.65096	0.045853	2.61932	0		59.8638	6.8951		DNA transposon, helitron	Group IV
		DHH00005B73v400881	7.2269	0.000707241	0	0		92.5168	55.1608		DNA transposon, helitron	Group IV
		DHH00005B73v401372	5.75813	0.0219385	0	0		46.2584	6.8951		DNA transposon, helitron	Group IV
		DHH00005B73v401745	5.35542	0.0480819	0	0		2.72108	37.9231		DNA transposon, helitron	Group IV
		DHH00005B73v402639	3.73735	0.025776	5.23865	2.74707		78.9113	27.5804		DNA transposon, helitron	Group IV
		DHH00005B73v402945	5.47236	0.025683	0	0		16.3265	27.5804		DNA transposon, helitron	Group IV
		DHH00005B73v403054	5.15945	0.0331923	2.61932	0		2.72108	93.0839		DNA transposon, helitron	Group IV
		DHH00006B73v400513	6.78576	0.00177329	0	0		57.1427	51.7133		DNA transposon, helitron	Group IV
		DHH00006B73v400568	6.1051	0.0187976	0	0		2.72108	65.5035		DNA transposon, helitron	Group IV
		DHH00007B73v400363	6.46722	0.0248254	0	0		87.0746	0		DNA transposon, helitron	Group IV
		DHH00007B73v401100	6.24189	0.00747806	0	0		16.3265	58.6084		DNA transposon, helitron	Group IV
		DHH00007B73v401325	4.5288	0.0160256	0	5.49414		32.653	93.0839		DNA transposon, helitron	Group IV
		DHH00008B73v400434	5.95355	0.00372842	2.61932	2.74707		5.44216	327.517		DNA transposon, helitron	Group IV
		DHH00008B73v400834	5.03522	0.0233857	2.61932	0		73.4692	13.7902		DNA transposon, helitron	Group IV
		DHH00008B73v400959	4.76328	0.0276743	2.61932	0		24.4897	48.2657		DNA transposon, helitron	Group IV
		DHH00008B73v400970	6.10232	0.00763569	0	0		29.9319	37.9231		DNA transposon, helitron	Group IV
		DHH00009B73v400502	5.26176	0.0138889	0	2.74707		24.4897	79.2937		DNA transposon, helitron	Group IV
		DHH00009B73v400581	5.88678	0.0495304	0	0		0	58.6084		DNA transposon, helitron	Group IV
		DHH00010B73v400046	5.40395	0.0431782	0	0		38.0951	3.44755		DNA transposon, helitron	Group IV
		DHH00010B73v400330	8.36065	4.87785e-05	0	0		114.285	210.301		DNA transposon, helitron	Group IV
		DHH00012B73v400320	5.15945	0.0331923	2.61932	0		2.72108	93.0839		DNA transposon, helitron	Group IV
		DHH00015B73v400209	4.37928	0.0174502	5.23865	0		51.7005	58.6084		DNA transposon, helitron	Group IV
		DHH00015B73v400239	5.82411	0.00388847	2.61932	2.74707		296.598	6.8951		DNA transposon, helitron	Group IV
		DHH00015B73v400268	5.2426	0.00293857	5.23865	0		87.0746	113.769		DNA transposon, helitron	Group IV
		DHH00017B73v400124	5.06936	0.0181142	2.61932	0		24.4897	65.5035		DNA transposon, helitron	Group IV
		DHH00017B73v400135	4.90489	0.0239832	0	2.74707		59.8638	20.6853		DNA transposon, helitron	Group IV
		DHH00019B73v400045	3.57792	0.0293552	2.61932	5.49414		38.0951	58.6084		DNA transposon, helitron	Group IV
		DHH00021B73v400015	5.53839	0.0279914	0	0		8.16324	37.9231		DNA transposon, helitron	Group IV
		DHH00024B73v400097	3.38116	0.00834121	110.012	60.4356		1393.19	382.678		DNA transposon, helitron	Group IV
		DHH00033B73v400022	5.98121	0.0132844	0	0		10.8843	51.7133		DNA transposon, helitron	Group IV
		DHH00038B73v400015	7.15968	0.0122806	0	0		0	141.35		DNA transposon, helitron	Group IV
		DHH00068B73v400012	4.96503	0.0341242	0	2.74707		5.44216	79.2937		DNA transposon, helitron	Group IV
		DHH00077B73v400001	3.68893	0.040609	2.61932	2.74707		38.0951	31.028		DNA transposon, helitron	Group IV
		DHH00092B73v400001	22.1434	5.0859e-15	0	0		397.278	0		DNA transposon, helitron	Group IV
		DHH00099B73v400004	4.41448	0.044483	0	2.74707		29.9319	27.5804		DNA transposon, helitron	Group IV
		DHH00153B73v400003	5.75869	0.0309093	2.61932	0		0	144.797		DNA transposon, helitron	Group IV
		DHH00164B73v400001	3.26446	0.00592692	55.0058	115.377		661.223	975.657		DNA transposon, helitron	Group IV
		DHH00164B73v400002	3.7986	0.00131082	34.0512	60.4356		552.379	761.909		DNA transposon, helitron	Group IV
		DHH00216B73v400003	3.98599	0.007754	13.0966	5.49414		54.4216	241.329		DNA transposon, helitron	Group IV
		DHH00270B73v400001	5.44995	0.0260759	0	0		19.0476	24.1329		DNA transposon, helitron	Group IV
		DHH00887B73v400001	4.56056	0.042231	2.61932	0		48.9795	13.7902		DNA transposon, helitron	Group IV
		DHH01324B73v400001	3.99278	0.0426567	5.23865	0		19.0476	65.5035		DNA transposon, helitron	Group IV
		DHH01994B73v400001	4.22678	0.00710387	2.61932	5.49414		78.9113	72.3986		DNA transposon, helitron	Group IV
		DHH02164B73v400001	6.29001	0.0137163	0	0		73.4692	3.44755		DNA transposon, helitron	Group IV
		DTC_9_148931351_148949946	6.43752	0.00539825	0	0		68.027	17.2378		DNA transposon, TIR	Group IV
		RLC00002B73v400875	7.32356	0.00951193	0	0		157.823	0		Retrotransposon, LTR	Group IV
		RLC00002B73v401011	5.49522	0.0384702	0	0		40.8162	3.44755		Retrotransposon, LTR	Group IV
		RLC00002B73v401146	6.44459	0.0269666	0	0		0	86.1888		Retrotransposon, LTR	Group IV
		RLC00002B73v401892	5.92803	0.0452807	0	0		59.8638	0		Retrotransposon, LTR	Group IV
		RLC00002B73v402132	7.55759	0.00794201	0	0		0	186.168		Retrotransposon, LTR	Group IV
		RLC00002B73v402186	6.19244	0.0355613	0	0		0	72.3986		Retrotransposon, LTR	Group IV
		RLC00002B73v402863	7.4877	0.00792715	0	0		176.87	0		Retrotransposon, LTR	Group IV
		RLC00002B73v403231	7.07872	0.00542565	0	0		2.72108	131.007		Retrotransposon, LTR	Group IV
		RLC00002B73v403949	7.94051	0.00481628	0	0		242.176	0		Retrotransposon, LTR	Group IV
		RLC00002B73v404263	7.04987	0.0138562	0	0		0	131.007		Retrotransposon, LTR	Group IV
		RLC00002B73v405070	7.35702	0.00989282	0	0		0	162.035		Retrotransposon, LTR	Group IV
		RLC00002B73v406864	6.79091	0.00782801	0	0		2.72108	106.874		Retrotransposon, LTR	Group IV
		RLC00002B73v407299	6.80471	0.00188601	0	0		38.0951	72.3986		Retrotransposon, LTR	Group IV
		RLC00002B73v407768	5.31961	0.0472976	2.61932	0		0	106.874		Retrotransposon, LTR	Group IV
		RLC00002B73v409227	20.9786	1.99605e-13	0	0		0	379.231		Retrotransposon, LTR	Group IV
		RLC00002B73v409322	7.01133	0.0144564	0	0		0	127.559		Retrotransposon, LTR	Group IV
		RLC00002B73v409448	4.06334	0.0236313	7.85797	10.9883		307.482	6.8951		Retrotransposon, LTR	Group IV
		RLC00002B73v410079	5.20239	0.0138305	0	2.74707		68.027	31.028		Retrotransposon, LTR	Group IV
		RLC00002B73v410329	6.1673	0.000183238	2.61932	2.74707		117.006	268.909		Retrotransposon, LTR	Group IV
		RLC00002B73v410582	4.85489	0.0435197	2.61932	0		73.4692	3.44755		Retrotransposon, LTR	Group IV
		RLC00002B73v410716	6.80149	0.0182099	0	0		0	110.322		Retrotransposon, LTR	Group IV
		RLC00002B73v410729	6.14555	0.00773128	0	0		21.7686	48.2657		Retrotransposon, LTR	Group IV
		RLC00002B73v410942	7.72811	0.00239923	0	0		2.72108	206.853		Retrotransposon, LTR	Group IV
		RLC00002B73v411320	6.03005	0.0206959	0	0		2.72108	62.0559		Retrotransposon, LTR	Group IV
		RLC00002B73v411553	5.35542	0.0480819	0	0		2.72108	37.9231		Retrotransposon, LTR	Group IV
		RLC00002B73v412681	5.83082	0.0184726	0	0		8.16324	48.2657		Retrotransposon, LTR	Group IV
		RLC00002B73v412707	22.0287	1.15788e-14	0	0		0	365.44		Retrotransposon, LTR	Group IV
		RLC00002B73v412874	6.29576	0.0113546	0	0		5.44216	72.3986		Retrotransposon, LTR	Group IV
		RLC00002B73v412900	6.97173	0.0151005	0	0		0	124.112		Retrotransposon, LTR	Group IV
		RLC00002B73v412914	7.89216	0.000144221	0	0		89.7957	144.797		Retrotransposon, LTR	Group IV
		RLC00002B73v413006	5.40395	0.0431782	0	0		38.0951	3.44755		Retrotransposon, LTR	Group IV
		RLC00002B73v413308	6.57711	0.0137305	2.61932	0		0	255.119		Retrotransposon, LTR	Group IV
		RLC00002B73v413467	7.32356	0.00951193	0	0		157.823	0		Retrotransposon, LTR	Group IV
		RLC00002B73v413697	4.15197	0.0465429	2.61932	2.74707		2.72108	93.0839		Retrotransposon, LTR	Group IV
		RLC00002B73v413935	5.32726	0.0112938	0	2.74707		32.653	75.8461		Retrotransposon, LTR	Group IV
		RLC00002B73v414028	3.3548	0.0430489	15.7159	2.74707		24.4897	165.482		Retrotransposon, LTR	Group IV
		RLC00002B73v414083	7.64952	0.00186867	0	0		5.44216	193.063		Retrotransposon, LTR	Group IV
		RLC00002B73v414192	5.45421	0.00592251	2.61932	2.74707		8.16324	227.538		Retrotransposon, LTR	Group IV
		RLC00002B73v414878	3.69417	0.0412934	7.85797	8.24121		5.44216	203.405		Retrotransposon, LTR	Group IV
		RLC00002B73v414883	4.0832	0.0344921	5.23865	0		24.4897	65.5035		Retrotransposon, LTR	Group IV
		RLC00002B73v414919	3.89355	0.0484418	0	5.49414		19.0476	62.0559		Retrotransposon, LTR	Group IV
		RLC00002B73v415168	3.39246	0.016228	5.23865	13.7354		81.6324	117.217		Retrotransposon, LTR	Group IV
		RLC00004B73v405588	6.0429	0.00897321	0	0		40.8162	24.1329		Retrotransposon, LTR	Group IV
		RLC00004B73v408745	5.68356	0.0320681	0	0		2.72108	48.2657		Retrotransposon, LTR	Group IV
		RLC00004B73v408944	7.32356	0.00951193	0	0		157.823	0		Retrotransposon, LTR	Group IV
		RLC00004B73v408984	5.49522	0.0384702	0	0		40.8162	3.44755		Retrotransposon, LTR	Group IV
		RLC00004B73v409017	6.44459	0.0269666	0	0		0	86.1888		Retrotransposon, LTR	Group IV
		RLC00004B73v409057	5.53839	0.0279914	0	0		8.16324	37.9231		Retrotransposon, LTR	Group IV
		RLC00004B73v409060	7.25277	0.00210314	2.61932	0		399.999	6.8951		Retrotransposon, LTR	Group IV
		RLC00004B73v410721	6.13121	0.00720623	0	0		38.0951	31.028		Retrotransposon, LTR	Group IV
		RLC00004B73v410849	5.54085	0.00293195	2.61932	2.74707		228.571	20.6853		Retrotransposon, LTR	Group IV
		RLC00004B73v411526	3.18255	0.0378335	13.0966	2.74707		92.5168	51.7133		Retrotransposon, LTR	Group IV
		RLC00004B73v411601	7.07872	0.00542565	0	0		2.72108	131.007		Retrotransposon, LTR	Group IV
		RLC00004B73v411612	5.35542	0.0480819	0	0		2.72108	37.9231		Retrotransposon, LTR	Group IV
		RLC00014B73v400871	5.77827	0.0284783	0	0		2.72108	51.7133		Retrotransposon, LTR	Group IV
		RLC00014B73v400949	4.65043	0.0312739	2.61932	0		32.653	34.4755		Retrotransposon, LTR	Group IV
		RLC00019B73v400041	4.08225	0.0340349	7.85797	5.49414		2.72108	224.091		Retrotransposon, LTR	Group IV
		RLC00019B73v400050	5.66161	0.00986483	0	2.74707		16.3265	120.664		Retrotransposon, LTR	Group IV
		RLC00019B73v400073	6.80149	0.0182099	0	0		0	110.322		Retrotransposon, LTR	Group IV
		RLC00019B73v400086	5.58222	0.0363844	0	0		2.72108	44.8182		Retrotransposon, LTR	Group IV
		RLC00019B73v400087	5.93225	0.0116008	0	0		19.0476	41.3706		Retrotransposon, LTR	Group IV
		RLC00019B73v400093	5.53895	0.0221815	0	0		21.7686	24.1329		Retrotransposon, LTR	Group IV
		RLC00019B73v400097	5.51759	0.0231389	0	0		24.4897	20.6853		Retrotransposon, LTR	Group IV
		RLC00019B73v400114	5.88075	0.0234265	0	0		54.4216	3.44755		Retrotransposon, LTR	Group IV
		RLC00019B73v400127	5.65134	0.00660718	2.61932	0		38.0951	96.5314		Retrotransposon, LTR	Group IV
		RLC00019B73v400183	4.46554	0.0419209	0	2.74707		35.3741	24.1329		Retrotransposon, LTR	Group IV
		RLC00019B73v400187	7.02442	0.0034403	0	0		8.16324	120.664		Retrotransposon, LTR	Group IV
		RLC00019B73v400190	4.76328	0.0276743	2.61932	0		24.4897	48.2657		Retrotransposon, LTR	Group IV
		RLC00019B73v400201	7.84744	0.00580343	0	0		0	227.538		Retrotransposon, LTR	Group IV
		RLC00019B73v400230	6.61242	0.00260584	0	0		51.7005	44.8182		Retrotransposon, LTR	Group IV
		RLC00019B73v400264	4.12843	0.0179186	2.61932	2.74707		48.9795	44.8182		Retrotransposon, LTR	Group IV
		RLC00019B73v400310	5.83082	0.0184726	0	0		8.16324	48.2657		Retrotransposon, LTR	Group IV
		RLC00019B73v400320	5.38074	0.030888	0	0		27.2108	13.7902		Retrotransposon, LTR	Group IV
		RLC00019B73v400331	5.77689	0.0185486	0	0		43.5373	10.3427		Retrotransposon, LTR	Group IV
		RLC00019B73v400397	5.02822	0.0359059	0	2.74707		84.3535	3.44755		Retrotransposon, LTR	Group IV
		RLC00019B73v400501	3.64654	0.0403256	2.61932	5.49414		87.0746	13.7902		Retrotransposon, LTR	Group IV
		RLC00019B73v400520	5.4951	0.0399396	2.61932	0		0	120.664		Retrotransposon, LTR	Group IV
		RLC00019B73v400539	5.77239	0.0304615	0	2.74707		0	148.245		Retrotransposon, LTR	Group IV
		RLC00019B73v400546	2.99855	0.0468178	7.85797	5.49414		65.3059	41.3706		Retrotransposon, LTR	Group IV
		RLC00022B73v400475	5.77827	0.0284783	0	0		2.72108	51.7133		Retrotransposon, LTR	Group IV
		RLC00023B73v400056	4.52739	0.0379819	2.61932	0		27.2108	34.4755		Retrotransposon, LTR	Group IV
		RLC00023B73v400066	5.02469	0.0200613	2.61932	0		21.7686	65.5035		Retrotransposon, LTR	Group IV
		RLC00023B73v400184	6.5013	0.0253505	0	0		0	89.6363		Retrotransposon, LTR	Group IV
		RLC00023B73v400186	3.73735	0.025776	5.23865	2.74707		78.9113	27.5804		Retrotransposon, LTR	Group IV
		RLC00023B73v400195	6.32401	0.0307905	0	0		0	79.2937		Retrotransposon, LTR	Group IV
		RLC00023B73v400197	5.49522	0.0384702	0	0		40.8162	3.44755		Retrotransposon, LTR	Group IV
		RLC00023B73v400239	5.35542	0.0480819	0	0		2.72108	37.9231		Retrotransposon, LTR	Group IV
		RLC00023B73v400241	6.12187	0.0384051	0	0		0	68.951		Retrotransposon, LTR	Group IV
		RLC00023B73v400244	5.50322	0.037527	0	2.74707		122.449	0		Retrotransposon, LTR	Group IV
		RLC00023B73v400264	6.62417	0.00350228	0	0		21.7686	75.8461		Retrotransposon, LTR	Group IV
		RLC00023B73v400312	5.44964	0.0355553	0	0		5.44216	37.9231		Retrotransposon, LTR	Group IV
		RLC00023B73v400352	6.30605	0.00520648	0	0		29.9319	48.2657		Retrotransposon, LTR	Group IV
		RLC00023B73v400385	5.14676	0.0462863	0	0		24.4897	10.3427		Retrotransposon, LTR	Group IV
		RLC00023B73v400388	4.84687	0.00463574	7.85797	8.24121		19.0476	444.734		Retrotransposon, LTR	Group IV
		RLC00023B73v400398	5.72055	0.0195764	0	0		10.8843	41.3706		Retrotransposon, LTR	Group IV
		RLC00023B73v400399	6.37152	0.0133773	0	0		2.72108	79.2937		Retrotransposon, LTR	Group IV
		RLC00023B73v400406	4.96503	0.0341242	0	2.74707		5.44216	79.2937		Retrotransposon, LTR	Group IV
		RLC00023B73v400431	5.58222	0.0363844	0	0		2.72108	44.8182		Retrotransposon, LTR	Group IV
		RLC00023B73v400454	3.53516	0.0404381	13.0966	0		73.4692	79.2937		Retrotransposon, LTR	Group IV
		RLC00023B73v400462	5.63692	0.00650461	0	2.74707		92.5168	41.3706		Retrotransposon, LTR	Group IV
		RLC00026B73v400083	6.29001	0.0137163	0	0		73.4692	3.44755		Retrotransposon, LTR	Group IV
		RLC00026B73v400427	3.20985	0.0386112	5.23865	5.49414		40.8162	58.6084		Retrotransposon, LTR	Group IV
		RLC00029B73v400241	4.58822	0.0256191	2.61932	2.74707		125.17	3.44755		Retrotransposon, LTR	Group IV
		RLC00029B73v400289	6.01216	0.00907253	0	0		32.653	31.028		Retrotransposon, LTR	Group IV
		RLC00029B73v400384	7.01133	0.0144564	0	0		0	127.559		Retrotransposon, LTR	Group IV
		RLC00045B73v400094	6.03005	0.0206959	0	0		2.72108	62.0559		Retrotransposon, LTR	Group IV
		RLC00045B73v400173	3.43537	0.0289648	5.23865	32.9649		54.4216	358.545		Retrotransposon, LTR	Group IV
		RLC00052B73v400079	3.33354	0.044943	2.61932	5.49414		43.5373	37.9231		Retrotransposon, LTR	Group IV
		RLC00195B73v400014	6.97173	0.0151005	0	0		0	124.112		Retrotransposon, LTR	Group IV
		RLC00217B73v400001	5.22746	0.0380368	0	0		16.3265	20.6853		Retrotransposon, LTR	Group IV
		RLC00365B73v400002	6.1873	0.00665698	0	0		27.2108	44.8182		Retrotransposon, LTR	Group IV
		RLC00384B73v400002	6.10232	0.00763569	0	0		29.9319	37.9231		Retrotransposon, LTR	Group IV
		RLC00442B73v400003	3.8232	0.0455841	10.4773	5.49414		2.72108	224.091		Retrotransposon, LTR	Group IV
		RLC00475B73v400002	3.92443	0.0360385	0	8.24121		24.4897	99.979		Retrotransposon, LTR	Group IV
		RLC01095B73v400002	5.40395	0.0431782	0	0		38.0951	3.44755		Retrotransposon, LTR	Group IV
		RLC01251B73v400001	5.5155	0.00719115	0	2.74707		54.4216	68.951		Retrotransposon, LTR	Group IV
		RLC01368B73v400004	3.35645	0.0481192	2.61932	5.49414		24.4897	58.6084		Retrotransposon, LTR	Group IV
		RLC01376B73v400003	5.47326	0.0416317	0	0		2.72108	41.3706		Retrotransposon, LTR	Group IV
		RLC01585B73v400003	2.66891	0.0356253	78.5797	24.7236		261.224	396.468		Retrotransposon, LTR	Group IV
		RLC02403B73v400001	7.01133	0.0144564	0	0		0	127.559		Retrotransposon, LTR	Group IV
		RLC04476B73v400002	3.90105	0.013708	15.7159	16.4824		29.9319	451.629		Retrotransposon, LTR	Group IV
		RLC04678B73v400002	7.35702	0.00989282	0	0		0	162.035		Retrotransposon, LTR	Group IV
		RLC04767B73v400002	6.30581	0.00504966	0	0		43.5373	34.4755		Retrotransposon, LTR	Group IV
		RLC20637B73v400001	4.29657	0.0182362	2.61932	2.74707		84.3535	20.6853		Retrotransposon, LTR	Group IV
		RLC21414B73v400001	3.26165	0.00638501	36.6705	30.2178		255.782	386.126		Retrotransposon, LTR	Group IV
		RLC23065B73v400001	5.68192	0.0183086	0	0		16.3265	34.4755		Retrotransposon, LTR	Group IV
		RLC23315B73v400001	5.29288	0.0108007	2.61932	0		46.2584	58.6084		Retrotransposon, LTR	Group IV
		RLC23337B73v400001	4.89252	0.0238933	0	2.74707		21.7686	58.6084		Retrotransposon, LTR	Group IV
		RLG00001B73v400046	5.49522	0.0384702	0	0		40.8162	3.44755		Retrotransposon, LTR	Group IV
		RLG00001B73v400571	5.40395	0.0431782	0	0		38.0951	3.44755		Retrotransposon, LTR	Group IV
		RLG00001B73v400807	5.5809	0.0215575	0	0		16.3265	31.028		Retrotransposon, LTR	Group IV
		RLG00001B73v400945	7.13785	0.000333927	0	2.74707		114.285	265.461		Retrotransposon, LTR	Group IV
		RLG00001B73v400979	6.57095	0.00284181	0	0		48.9795	44.8182		Retrotransposon, LTR	Group IV
		RLG00001B73v401213	6.25972	0.0330389	0	0		0	75.8461		Retrotransposon, LTR	Group IV
		RLG00001B73v401272	6.01366	0.0166457	0	0		5.44216	58.6084		Retrotransposon, LTR	Group IV
		RLG00001B73v401291	4.51369	0.0385302	0	2.74707		27.2108	34.4755		Retrotransposon, LTR	Group IV
		RLG00001B73v401360	4.65193	0.0485754	2.61932	0		5.44216	62.0559		Retrotransposon, LTR	Group IV
		RLG00001B73v401423	5.53839	0.0279914	0	0		8.16324	37.9231		Retrotransposon, LTR	Group IV
		RLG00001B73v401436	22.1434	5.0859e-15	0	0		397.278	0		Retrotransposon, LTR	Group IV
		RLG00001B73v401490	6.11196	0.0369488	0	0		68.027	0		Retrotransposon, LTR	Group IV
		RLG00001B73v401920	6.14538	0.00873181	0	2.74707		5.44216	186.168		Retrotransposon, LTR	Group IV
		RLG00001B73v402123	5.02919	0.0225216	5.23865	0		168.707	3.44755		Retrotransposon, LTR	Group IV
		RLG00001B73v402392	3.7433	0.0368268	7.85797	0		54.4216	51.7133		Retrotransposon, LTR	Group IV
		RLG00001B73v402512	5.21062	0.0313959	2.61932	0		2.72108	96.5314		Retrotransposon, LTR	Group IV
		RLG00001B73v402568	7.28066	0.00377546	0	0		149.659	3.44755		Retrotransposon, LTR	Group IV
		RLG00001B73v402616	5.92803	0.0452807	0	0		59.8638	0		Retrotransposon, LTR	Group IV
		RLG00001B73v402749	3.63055	0.00885532	13.0966	5.49414		103.401	127.559		Retrotransposon, LTR	Group IV
		RLG00001B73v402841	6.04768	0.0416507	0	0		0	65.5035		Retrotransposon, LTR	Group IV
		RLG00001B73v403101	4.85495	0.0459105	0	2.74707		2.72108	75.8461		Retrotransposon, LTR	Group IV
		RLG00001B73v403143	6.36775	0.00439985	0	0		43.5373	37.9231		Retrotransposon, LTR	Group IV
		RLG00001B73v403674	5.77827	0.0284783	0	0		2.72108	51.7133		Retrotransposon, LTR	Group IV
		RLG00001B73v404067	6.68667	0.000698062	0	2.74707		122.449	155.14		Retrotransposon, LTR	Group IV
		RLG00001B73v404094	5.60425	0.0203701	2.61932	0		2.72108	127.559		Retrotransposon, LTR	Group IV
		RLG00001B73v404225	7.72811	0.00239923	0	0		2.72108	206.853		Retrotransposon, LTR	Group IV
		RLG00001B73v404459	5.17423	0.0422713	0	0		21.7686	13.7902		Retrotransposon, LTR	Group IV
		RLG00001B73v404633	6.99683	0.00110881	0	0		57.1427	68.951		Retrotransposon, LTR	Group IV
		RLG00001B73v404809	2.71329	0.0297043	23.5739	19.2295		136.054	144.797		Retrotransposon, LTR	Group IV
		RLG00001B73v404855	4.92735	0.00696322	7.85797	0		38.0951	203.405		Retrotransposon, LTR	Group IV
		RLG00001B73v405208	8.03405	9.93658e-05	0	0		155.102	103.427		Retrotransposon, LTR	Group IV
		RLG00001B73v405795	6.25884	0.0176851	2.61932	0		204.081	0		Retrotransposon, LTR	Group IV
		RLG00001B73v405913	7.25329	0.000672367	0	0		95.2378	55.1608		Retrotransposon, LTR	Group IV
		RLG00001B73v406296	2.68283	0.0433881	94.2956	21.9766		495.237	251.671		Retrotransposon, LTR	Group IV
		RLG00001B73v406322	5.73869	0.0281613	0	0		48.9795	3.44755		Retrotransposon, LTR	Group IV
		RLG00001B73v406335	5.9471	0.00344468	2.61932	0		106.122	58.6084		Retrotransposon, LTR	Group IV
		RLG00001B73v406343	5.53196	0.0205296	2.61932	0		119.728	3.44755		Retrotransposon, LTR	Group IV
		RLG00001B73v406401	4.37928	0.0174502	5.23865	0		51.7005	58.6084		Retrotransposon, LTR	Group IV
		RLG00001B73v406704	5.91651	0.0163522	0	0		8.16324	51.7133		Retrotransposon, LTR	Group IV
		RLG00001B73v407159	3.76474	0.0195743	5.23865	2.74707		57.1427	51.7133		Retrotransposon, LTR	Group IV
		RLG00001B73v407233	6.80149	0.0182099	0	0		0	110.322		Retrotransposon, LTR	Group IV
		RLG00001B73v407653	5.89903	0.00349009	2.61932	0		87.0746	72.3986		Retrotransposon, LTR	Group IV
		RLG00001B73v407663	6.38556	0.0287772	0	0		0	82.7412		Retrotransposon, LTR	Group IV
		RLG00001B73v408010	5.90096	0.0268555	0	2.74707		0	162.035		Retrotransposon, LTR	Group IV
		RLG00001B73v408131	5.76678	0.0169783	0	2.74707		2.72108	144.797		Retrotransposon, LTR	Group IV
		RLG00001B73v408423	5.66203	0.0310785	0	0		46.2584	3.44755		Retrotransposon, LTR	Group IV
		RLG00001B73v408532	20.9786	1.99605e-13	0	0		0	379.231		Retrotransposon, LTR	Group IV
		RLG00001B73v408622	6.31179	0.00379147	0	2.74707		193.197	20.6853		Retrotransposon, LTR	Group IV
		RLG00001B73v408703	7.60232	0.000989328	0	0		16.3265	175.825		Retrotransposon, LTR	Group IV
		RLG00001B73v409166	6.29576	0.0113546	0	0		5.44216	72.3986		Retrotransposon, LTR	Group IV
		RLG00001B73v409315	7.61013	0.00750486	0	0		0	193.063		Retrotransposon, LTR	Group IV
		RLG00001B73v409439	6.13121	0.00720623	0	0		38.0951	31.028		Retrotransposon, LTR	Group IV
		RLG00001B73v409481	5.40395	0.0431782	0	0		38.0951	3.44755		Retrotransposon, LTR	Group IV
		RLG00001B73v409758	7.31417	0.000704577	0	0		43.5373	113.769		Retrotransposon, LTR	Group IV
		RLG00001B73v409795	6.04768	0.0416507	0	0		0	65.5035		Retrotransposon, LTR	Group IV
		RLG00001B73v409873	3.62518	0.00337205	41.9092	27.4707		263.945	592.979		Retrotransposon, LTR	Group IV
		RLG00001B73v410503	5.14408	0.0455923	0	0		10.8843	24.1329		Retrotransposon, LTR	Group IV
		RLG00001B73v410609	3.98394	0.0251651	2.61932	2.74707		29.9319	55.1608		Retrotransposon, LTR	Group IV
		RLG00001B73v410634	6.34553	0.00888705	0	0		8.16324	72.3986		Retrotransposon, LTR	Group IV
		RLG00001B73v410845	6.97173	0.0151005	0	0		0	124.112		Retrotransposon, LTR	Group IV
		RLG00001B73v411078	5.31894	0.00242867	5.23865	0		97.9589	113.769		Retrotransposon, LTR	Group IV
		RLG00001B73v411391	5.3292	0.000521098	5.23865	2.74707		214.965	106.874		Retrotransposon, LTR	Group IV
		RLG00001B73v411443	6.19244	0.0355613	0	0		0	72.3986		Retrotransposon, LTR	Group IV
		RLG00001B73v411595	3.92874	0.0480207	0	5.49414		65.3059	17.2378		Retrotransposon, LTR	Group IV
		RLG00001B73v411838	3.91598	0.00903266	10.4773	5.49414		48.9795	193.063		Retrotransposon, LTR	Group IV
		RLG00001B73v412116	5.54085	0.00293195	2.61932	2.74707		228.571	20.6853		Retrotransposon, LTR	Group IV
		RLG00001B73v412586	6.49683	0.0148801	2.61932	0		0	241.329		Retrotransposon, LTR	Group IV
		RLG00001B73v412598	6.43752	0.00539825	0	0		68.027	17.2378		Retrotransposon, LTR	Group IV
		RLG00001B73v413184	6.60714	0.00456535	2.61932	0		253.061	6.8951		Retrotransposon, LTR	Group IV
		RLG00001B73v413296	6.99683	0.00110881	0	0		57.1427	68.951		Retrotransposon, LTR	Group IV
		RLG00001B73v413586	5.56022	0.0306916	0	0		5.44216	41.3706		Retrotransposon, LTR	Group IV
		RLG00001B73v413951	6.34002	0.0128398	0	0		76.1903	3.44755		Retrotransposon, LTR	Group IV
		RLG00001B73v413956	3.84357	0.0449336	5.23865	0		38.0951	37.9231		Retrotransposon, LTR	Group IV
		RLG00001B73v414007	5.76678	0.0169783	0	2.74707		2.72108	144.797		Retrotransposon, LTR	Group IV
		RLG00001B73v414113	7.55132	0.00299212	0	0		2.72108	182.72		Retrotransposon, LTR	Group IV
		RLG00001B73v414281	2.64922	0.0431875	94.2956	24.7236		495.237	251.671		Retrotransposon, LTR	Group IV
		RLG00001B73v414291	4.76935	0.00908188	2.61932	2.74707		125.17	20.6853		Retrotransposon, LTR	Group IV
		RLG00001B73v414422	4.2151	0.0071517	7.85797	8.24121		263.945	34.4755		Retrotransposon, LTR	Group IV
		RLG00001B73v414884	4.21498	0.0260915	10.4773	2.74707		5.44216	241.329		Retrotransposon, LTR	Group IV
		RLG00001B73v414986	6.68642	0.00668617	0	0		5.44216	96.5314		Retrotransposon, LTR	Group IV
		RLG00001B73v415012	3.65255	0.0176377	15.7159	8.24121		266.666	34.4755		Retrotransposon, LTR	Group IV
		RLG00001B73v415177	5.62211	0.0226538	0	0		10.8843	37.9231		Retrotransposon, LTR	Group IV
		RLG00001B73v415434	6.70169	0.00213924	0	0		54.4216	48.2657		Retrotransposon, LTR	Group IV
		RLG00001B73v415456	5.17423	0.0422713	0	0		21.7686	13.7902		Retrotransposon, LTR	Group IV
		RLG00001B73v415843	3.65809	0.0498151	2.61932	2.74707		16.3265	51.7133		Retrotransposon, LTR	Group IV
		RLG00001B73v415846	5.34389	0.0221921	2.61932	0		5.44216	103.427		Retrotransposon, LTR	Group IV
		RLG00001B73v416083	6.38556	0.0287772	0	0		0	82.7412		Retrotransposon, LTR	Group IV
		RLG00003B73v408575	5.02469	0.0200613	2.61932	0		21.7686	65.5035		Retrotransposon, LTR	Group IV
		RLG00003B73v409862	6.38556	0.0287772	0	0		0	82.7412		Retrotransposon, LTR	Group IV
		RLG00003B73v409910	6.65272	0.00239758	0	0		54.4216	44.8182		Retrotransposon, LTR	Group IV
		RLG00003B73v410081	6.31179	0.00379147	0	2.74707		193.197	20.6853		Retrotransposon, LTR	Group IV
		RLG00003B73v410276	6.04768	0.0416507	0	0		0	65.5035		Retrotransposon, LTR	Group IV
		RLG00003B73v411111	4.0792	0.0192638	7.85797	10.9883		307.482	10.3427		Retrotransposon, LTR	Group IV
		RLG00003B73v411271	5.02822	0.0359059	0	2.74707		84.3535	3.44755		Retrotransposon, LTR	Group IV
		RLG00003B73v411587	6.80149	0.0182099	0	0		0	110.322		Retrotransposon, LTR	Group IV
		RLG00003B73v411804	5.40265	0.0313156	0	0		10.8843	31.028		Retrotransposon, LTR	Group IV
		RLG00003B73v411814	6.04768	0.0416507	0	0		0	65.5035		Retrotransposon, LTR	Group IV
		RLG00003B73v411905	6.18446	0.0157443	0	0		68.027	3.44755		Retrotransposon, LTR	Group IV
		RLG00003B73v411975	5.86715	0.0254402	0	0		2.72108	55.1608		Retrotransposon, LTR	Group IV
		RLG00003B73v412379	4.6503	0.0191987	0	5.49414		16.3265	120.664		Retrotransposon, LTR	Group IV
		RLG00005B73v400030	6.92134	0.00662552	0	0		2.72108	117.217		Retrotransposon, LTR	Group IV
		RLG00005B73v403697	6.0429	0.00897321	0	0		40.8162	24.1329		Retrotransposon, LTR	Group IV
		RLG00005B73v404041	4.57552	0.0392889	0	2.74707		16.3265	48.2657		Retrotransposon, LTR	Group IV
		RLG00006B73v402780	6.04768	0.0416507	0	0		0	65.5035		Retrotransposon, LTR	Group IV
		RLG00006B73v403137	2.57081	0.0487739	26.1932	13.7354		144.217	93.0839		Retrotransposon, LTR	Group IV
		RLG00006B73v403251	6.80149	0.0182099	0	0		0	110.322		Retrotransposon, LTR	Group IV
		RLG00007B73v400568	6.80149	0.0182099	0	0		0	110.322		Retrotransposon, LTR	Group IV
		RLG00007B73v401191	6.59621	0.0214724	0	0		95.2378	0		Retrotransposon, LTR	Group IV
		RLG00007B73v401548	5.19944	0.0493495	0	0		5.44216	31.028		Retrotransposon, LTR	Group IV
		RLG00007B73v402244	5.92803	0.0452807	0	0		59.8638	0		Retrotransposon, LTR	Group IV
		RLG00007B73v402294	5.15945	0.0331923	2.61932	0		2.72108	93.0839		Retrotransposon, LTR	Group IV
		RLG00007B73v402323	7.96139	0.00159219	0	0		242.176	3.44755		Retrotransposon, LTR	Group IV
		RLG00007B73v402386	6.04768	0.0416507	0	0		0	65.5035		Retrotransposon, LTR	Group IV
		RLG00007B73v403008	5.89903	0.00349009	2.61932	0		87.0746	72.3986		Retrotransposon, LTR	Group IV
		RLG00007B73v403097	3.55722	0.0231801	7.85797	2.74707		46.2584	79.2937		Retrotransposon, LTR	Group IV
		RLG00007B73v403270	5.93686	0.00319866	0	2.74707		78.9113	86.1888		Retrotransposon, LTR	Group IV
		RLG00008B73v400016	5.68356	0.0320681	0	0		2.72108	48.2657		Retrotransposon, LTR	Group IV
		RLG00008B73v400117	5.49522	0.0384702	0	0		40.8162	3.44755		Retrotransposon, LTR	Group IV
		RLG00008B73v400218	7.31417	0.000704577	0	0		43.5373	113.769		Retrotransposon, LTR	Group IV
		RLG00008B73v400420	5.8991	0.0115039	0	0		24.4897	34.4755		Retrotransposon, LTR	Group IV
		RLG00008B73v400537	6.02769	0.0105027	0	0		16.3265	48.2657		Retrotransposon, LTR	Group IV
		RLG00008B73v400700	3.17489	0.0295918	10.4773	5.49414		51.7005	93.0839		Retrotransposon, LTR	Group IV
		RLG00008B73v400874	4.77846	0.0376871	2.61932	0		8.16324	65.5035		Retrotransposon, LTR	Group IV
		RLG00008B73v401115	6.04768	0.0416507	0	0		0	65.5035		Retrotransposon, LTR	Group IV
		RLG00008B73v401144	4.75056	0.0265831	0	2.74707		38.0951	34.4755		Retrotransposon, LTR	Group IV
		RLG00008B73v401193	4.43506	0.033406	2.61932	2.74707		2.72108	113.769		Retrotransposon, LTR	Group IV
		RLG00008B73v401233	5.19944	0.0493495	0	0		5.44216	31.028		Retrotransposon, LTR	Group IV
		RLG00008B73v401381	5.53584	0.0384043	2.61932	0		0	124.112		Retrotransposon, LTR	Group IV
		RLG00008B73v401394	3.84357	0.0449336	5.23865	0		38.0951	37.9231		Retrotransposon, LTR	Group IV
		RLG00008B73v401466	5.65156	0.0343187	2.61932	0		0	134.454		Retrotransposon, LTR	Group IV
		RLG00008B73v401673	6.54077	0.00468502	0	0		16.3265	75.8461		Retrotransposon, LTR	Group IV
		RLG00008B73v401886	2.90649	0.0452989	10.4773	8.24121		40.8162	99.979		Retrotransposon, LTR	Group IV
		RLG00008B73v402025	4.41277	0.0482409	0	2.74707		16.3265	41.3706		Retrotransposon, LTR	Group IV
		RLG00008B73v402110	6.08769	0.00779694	0	0		32.653	34.4755		Retrotransposon, LTR	Group IV
		RLG00008B73v402373	5.10793	0.0213022	0	2.74707		78.9113	13.7902		Retrotransposon, LTR	Group IV
		RLG00008B73v402463	3.48519	0.0317975	7.85797	2.74707		29.9319	89.6363		Retrotransposon, LTR	Group IV
		RLG00008B73v402541	3.20629	0.0376521	10.4773	2.74707		70.7481	51.7133		Retrotransposon, LTR	Group IV
		RLG00008B73v402546	5.28073	0.0120834	0	2.74707		32.653	72.3986		Retrotransposon, LTR	Group IV
		RLG00008B73v402617	5.31179	0.0107609	2.61932	0		40.8162	65.5035		Retrotransposon, LTR	Group IV
		RLG00008B73v402742	3.63196	0.00425772	15.7159	13.7354		155.102	210.301		Retrotransposon, LTR	Group IV
		RLG00008B73v402913	3.34387	0.00779024	15.7159	21.9766		155.102	227.538		Retrotransposon, LTR	Group IV
		RLG00009B73v400014	5.49522	0.0384702	0	0		40.8162	3.44755		Retrotransposon, LTR	Group IV
		RLG00009B73v400047	5.70191	0.0165115	0	0		27.2108	24.1329		Retrotransposon, LTR	Group IV
		RLG00009B73v400176	5.30456	0.0387625	0	0		8.16324	31.028		Retrotransposon, LTR	Group IV
		RLG00009B73v400332	4.6513	0.0337519	2.61932	0		46.2584	20.6853		Retrotransposon, LTR	Group IV
		RLG00009B73v400625	6.03005	0.0206959	0	0		2.72108	62.0559		Retrotransposon, LTR	Group IV
		RLG00009B73v400646	6.46722	0.0248254	0	0		87.0746	0		Retrotransposon, LTR	Group IV
		RLG00009B73v401008	6.70819	0.0201846	0	0		0	103.427		Retrotransposon, LTR	Group IV
		RLG00009B73v401091	3.95553	0.0226004	2.61932	5.49414		19.0476	106.874		Retrotransposon, LTR	Group IV
		RLG00009B73v401117	6.01216	0.00907253	0	0		32.653	31.028		Retrotransposon, LTR	Group IV
		RLG00009B73v401198	5.40395	0.0431782	0	0		38.0951	3.44755		Retrotransposon, LTR	Group IV
		RLG00009B73v401225	5.14408	0.0455923	0	0		10.8843	24.1329		Retrotransposon, LTR	Group IV
		RLG00009B73v401245	3.35224	0.0360301	5.23865	5.49414		27.2108	82.7412		Retrotransposon, LTR	Group IV
		RLG00009B73v401357	5.07592	0.0231734	5.23865	0		2.72108	175.825		Retrotransposon, LTR	Group IV
		RLG00009B73v401548	6.03005	0.0206959	0	0		2.72108	62.0559		Retrotransposon, LTR	Group IV
		RLG00009B73v401565	3.22649	0.0458652	20.9546	5.49414		24.4897	224.091		Retrotransposon, LTR	Group IV
		RLG00009B73v401766	3.96839	0.0405127	5.23865	0		24.4897	58.6084		Retrotransposon, LTR	Group IV
		RLG00010B73v401208	5.22927	0.0453358	0	0		29.9319	6.8951		Retrotransposon, LTR	Group IV
		RLG00011B73v401234	6.12871	0.00894573	2.61932	2.74707		0	375.783		Retrotransposon, LTR	Group IV
		RLG00012B73v400968	3.42642	0.0453869	2.61932	5.49414		21.7686	65.5035		Retrotransposon, LTR	Group IV
		RLG00017B73v400118	5.19944	0.0493495	0	0		5.44216	31.028		Retrotransposon, LTR	Group IV
		RLG00017B73v400369	4.36134	0.0482479	0	2.74707		24.4897	31.028		Retrotransposon, LTR	Group IV
		RLG00021B73v400261	4.63741	0.0342517	0	2.74707		46.2584	20.6853		Retrotransposon, LTR	Group IV
		RLG00021B73v400462	5.96947	0.0453199	0	0		0	62.0559		Retrotransposon, LTR	Group IV
		RLG00027B73v400129	3.91335	0.027408	2.61932	2.74707		46.2584	34.4755		Retrotransposon, LTR	Group IV
		RLG00039B73v400188	5.65156	0.0343187	2.61932	0		0	134.454		Retrotransposon, LTR	Group IV
		RLG00051B73v400068	6.19244	0.0355613	0	0		0	72.3986		Retrotransposon, LTR	Group IV
		RLG00071B73v400009	5.17908	0.00527741	2.61932	2.74707		19.0476	175.825		Retrotransposon, LTR	Group IV
		RLG00073B73v400011	3.71521	0.0395498	13.0966	0		35.3741	137.902		Retrotransposon, LTR	Group IV
		RLG00082B73v400030	3.3548	0.0430489	15.7159	2.74707		24.4897	165.482		Retrotransposon, LTR	Group IV
		RLG00103B73v400041	4.68622	0.0183177	0	5.49414		16.3265	124.112		Retrotransposon, LTR	Group IV
		RLG00136B73v400027	5.61401	0.0355967	2.61932	0		0	131.007		Retrotransposon, LTR	Group IV
		RLG00281B73v400007	6.10232	0.00763569	0	0		29.9319	37.9231		Retrotransposon, LTR	Group IV
		RLG00288B73v400012	4.63741	0.0342517	0	2.74707		46.2584	20.6853		Retrotransposon, LTR	Group IV
		RLG00408B73v400006	2.66891	0.0356253	78.5797	24.7236		261.224	396.468		Retrotransposon, LTR	Group IV
		RLG00449B73v400004	6.27504	0.0308122	0	0		76.1903	0		Retrotransposon, LTR	Group IV
		RLG00478B73v400007	4.57195	0.0329328	5.23865	0		5.44216	120.664		Retrotransposon, LTR	Group IV
		RLG00507B73v400006	5.35542	0.0480819	0	0		2.72108	37.9231		Retrotransposon, LTR	Group IV
		RLG00535B73v400006	3.64752	0.00846262	13.0966	5.49414		106.122	127.559		Retrotransposon, LTR	Group IV
		RLG00569B73v400006	3.62518	0.00337205	41.9092	27.4707		263.945	592.979		Retrotransposon, LTR	Group IV
		RLG00772B73v400003	5.47326	0.0416317	0	0		2.72108	41.3706		Retrotransposon, LTR	Group IV
		RLG00863B73v400005	3.81069	0.0224051	5.23865	10.9883		209.523	17.2378		Retrotransposon, LTR	Group IV
		RLG00878B73v400005	3.83429	0.0196789	13.0966	8.24121		19.0476	286.147		Retrotransposon, LTR	Group IV
		RLG00923B73v400002	5.22927	0.0453358	0	0		29.9319	6.8951		Retrotransposon, LTR	Group IV
		RLG01037B73v400003	5.77827	0.0284783	0	0		2.72108	51.7133		Retrotransposon, LTR	Group IV
		RLG01094B73v400002	4.5926	0.0351672	0	2.74707		40.8162	24.1329		Retrotransposon, LTR	Group IV
		RLG01842B73v400002	5.38074	0.030888	0	0		27.2108	13.7902		Retrotransposon, LTR	Group IV
		RLG02035B73v400002	3.74371	0.0379345	2.61932	2.74707		27.2108	44.8182		Retrotransposon, LTR	Group IV
		RLG02341B73v400002	6.03005	0.0206959	0	0		2.72108	62.0559		Retrotransposon, LTR	Group IV
		RLG02462B73v400002	4.93104	0.0250759	2.61932	0		16.3265	65.5035		Retrotransposon, LTR	Group IV
		RLG02748B73v400002	6.01216	0.00907253	0	0		32.653	31.028		Retrotransposon, LTR	Group IV
		RLG03034B73v400002	6.42756	0.00416847	0	0		29.9319	55.1608		Retrotransposon, LTR	Group IV
		RLG04434B73v400002	4.75056	0.0265831	0	2.74707		38.0951	34.4755		Retrotransposon, LTR	Group IV
		RLG04630B73v400002	4.90478	0.0245526	0	2.74707		19.0476	62.0559		Retrotransposon, LTR	Group IV
		RLG04815B73v400002	5.63692	0.00650461	0	2.74707		92.5168	41.3706		Retrotransposon, LTR	Group IV
		RLG05673B73v400001	6.63355	0.00277157	0	0		32.653	65.5035		Retrotransposon, LTR	Group IV
		RLG06725B73v400001	4.36535	0.0169461	7.85797	0		32.653	131.007		Retrotransposon, LTR	Group IV
		RLG06753B73v400001	5.33084	0.0318866	0	0		19.0476	20.6853		Retrotransposon, LTR	Group IV
		RLG06930B73v400001	3.88046	0.0243693	10.4773	8.24121		10.8843	265.461		Retrotransposon, LTR	Group IV
		RLG07846B73v4S0006	4.90606	0.023533	2.61932	0		21.7686	58.6084		Retrotransposon, LTR	Group IV
		RLG07846B73v4S0076	7.38037	0.00370701	0	0		2.72108	162.035		Retrotransposon, LTR	Group IV
		RLG07846B73v4S0101	3.86256	0.030664	2.61932	2.74707		29.9319	48.2657		Retrotransposon, LTR	Group IV
		RLG08125B73v400001	6.97173	0.0151005	0	0		0	124.112		Retrotransposon, LTR	Group IV
		RLG09784B73v400001	5.24493	0.011702	2.61932	0		46.2584	55.1608		Retrotransposon, LTR	Group IV
		RLG14355B73v400001	6.14555	0.00773128	0	0		21.7686	48.2657		Retrotransposon, LTR	Group IV
		RLG19576B73v400001	6.54727	0.0059699	0	0		81.6324	10.3427		Retrotransposon, LTR	Group IV
		RLG20887B73v400001	5.44964	0.0355553	0	0		5.44216	37.9231		Retrotransposon, LTR	Group IV
		RLG21453B73v400001	3.56959	0.0494217	2.61932	2.74707		32.653	31.028		Retrotransposon, LTR	Group IV
		RLG22049B73v400001	6.79091	0.00782801	0	0		2.72108	106.874		Retrotransposon, LTR	Group IV
		RLG23664B73v400001	6.36775	0.00439985	0	0		43.5373	37.9231		Retrotransposon, LTR	Group IV
		RLG24751B73v400001	5.33084	0.0318866	0	0		19.0476	20.6853		Retrotransposon, LTR	Group IV
		RLX00171B73v400012	3.44843	0.015043	5.23865	10.9883		87.0746	89.6363		Retrotransposon, LTR	Group IV
		RLX00370B73v400009	6.13121	0.00720623	0	0		38.0951	31.028		Retrotransposon, LTR	Group IV
		RLX00394B73v400007	4.85495	0.0459105	0	2.74707		2.72108	75.8461		Retrotransposon, LTR	Group IV
		RLX00858B73v400005	3.3548	0.0430489	15.7159	2.74707		24.4897	165.482		Retrotransposon, LTR	Group IV
		RLX00934B73v400001	5.42726	0.0270176	0	0		21.7686	20.6853		Retrotransposon, LTR	Group IV
		RLX01321B73v400001	6.44155	0.00247284	0	5.49414		462.584	10.3427		Retrotransposon, LTR	Group IV
		RLX02466B73v400002	6.07406	0.0130674	0	0		8.16324	58.6084		Retrotransposon, LTR	Group IV
		RLX02676B73v4S0001	6.14538	0.00873181	0	2.74707		5.44216	186.168		Retrotransposon, LTR	Group IV
		RLX02681B73v400002	4.02987	0.0227239	2.61932	2.74707		32.653	55.1608		Retrotransposon, LTR	Group IV
		RLX02684B73v400002	4.63564	0.0493115	0	2.74707		5.44216	62.0559		Retrotransposon, LTR	Group IV
		RLX02801B73v400002	5.49522	0.0384702	0	0		40.8162	3.44755		Retrotransposon, LTR	Group IV
		RLX03028B73v400002	5.89903	0.00349009	2.61932	0		87.0746	72.3986		Retrotransposon, LTR	Group IV
		RLX03621B73v400002	5.92803	0.0452807	0	0		59.8638	0		Retrotransposon, LTR	Group IV
		RLX04399B73v400001	4.76759	0.00958184	2.61932	2.74707		19.0476	127.559		Retrotransposon, LTR	Group IV
		RLX04668B73v400002	3.4505	0.0101714	13.0966	8.24121		106.122	127.559		Retrotransposon, LTR	Group IV
		RLX08599B73v400001	6.55587	0.0238612	0	0		0	93.0839		Retrotransposon, LTR	Group IV
		RLX08646B73v400001	3.71743	0.0475817	5.23865	2.74707		97.9589	6.8951		Retrotransposon, LTR	Group IV
		RLX09993B73v400001	5.08759	0.0474711	0	0		16.3265	17.2378		Retrotransposon, LTR	Group IV
		RLX15537B73v400001	6.64752	0.00940061	0	0		2.72108	96.5314		Retrotransposon, LTR	Group IV
		RLX15553B73v400001	3.83139	0.0458307	0	5.49414		32.653	44.8182		Retrotransposon, LTR	Group IV
		RLX18049B73v400001	5.08759	0.0474711	0	0		16.3265	17.2378		Retrotransposon, LTR	Group IV
		RLX18379B73v400001	4.86815	0.0357466	2.61932	0		70.7481	6.8951		Retrotransposon, LTR	Group IV
		RLX18549B73v400001	3.55722	0.0231801	7.85797	2.74707		46.2584	79.2937		Retrotransposon, LTR	Group IV
		RLX18756B73v400001	2.92997	0.0476339	13.0966	8.24121		127.891	34.4755		Retrotransposon, LTR	Group IV
		RLX18893B73v400001	6.63023	0.000830995	0	2.74707		163.265	103.427		Retrotransposon, LTR	Group IV
		RLX19017B73v400001	4.52148	0.00149882	7.85797	5.49414		206.802	99.979		Retrotransposon, LTR	Group IV
		RLX19812B73v400001	3.76474	0.0195743	5.23865	2.74707		57.1427	51.7133		Retrotransposon, LTR	Group IV
		RLX20210B73v400001	3.3158	0.0320344	5.23865	5.49414		65.3059	41.3706		Retrotransposon, LTR	Group IV
		RLX20384B73v400001	2.5689	0.0279424	62.8638	49.4473		383.672	282.699		Retrotransposon, LTR	Group IV
		RLX20554B73v400001	3.4505	0.0101714	13.0966	8.24121		106.122	127.559		Retrotransposon, LTR	Group IV
		RLX20571B73v400001	6.62214	0.004484	2.61932	0		255.782	6.8951		Retrotransposon, LTR	Group IV
		RLX20615B73v400001	3.59242	0.0334344	7.85797	5.49414		146.938	13.7902		Retrotransposon, LTR	Group IV
		RLX21079B73v400001	5.14408	0.0455923	0	0		10.8843	24.1329		Retrotransposon, LTR	Group IV
		RLX21295B73v400001	5.13176	0.028244	0	2.74707		5.44216	89.6363		Retrotransposon, LTR	Group IV
		RLX21480B73v400001	6.97173	0.0151005	0	0		0	124.112		Retrotransposon, LTR	Group IV
		RLX21581B73v400001	5.84794	0.0166865	0	0		46.2584	10.3427		Retrotransposon, LTR	Group IV
		RLX21621B73v400001	6.21615	0.0106773	0	0		8.16324	65.5035		Retrotransposon, LTR	Group IV
		RLX22495B73v400001	6.05755	0.0108334	0	0		51.7005	13.7902		Retrotransposon, LTR	Group IV
		RLX22797B73v400001	4.37928	0.0174502	5.23865	0		51.7005	58.6084		Retrotransposon, LTR	Group IV
		RLX23068B73v400001	2.85789	0.0300152	13.0966	13.7354		97.9589	96.5314		Retrotransposon, LTR	Group IV
		RLX23417B73v400001	4.12004	0.0222236	7.85797	0		38.0951	99.979		Retrotransposon, LTR	Group IV
		RLX23466B73v400001	5.27088	0.011423	0	2.74707		62.5849	41.3706		Retrotransposon, LTR	Group IV
		RLX23613B73v400001	4.6513	0.0337519	2.61932	0		46.2584	20.6853		Retrotransposon, LTR	Group IV
		RLX23796B73v400001	2.42283	0.0446572	36.6705	30.2178		193.197	165.482		Retrotransposon, LTR	Group IV
		RLX24338B73v400001	3.35417	0.0326485	7.85797	2.74707		57.1427	51.7133		Retrotransposon, LTR	Group IV
		RLX24394B73v400001	6.71461	0.0187916	0	0		103.401	0		Retrotransposon, LTR	Group IV
		RLX24816B73v400001	6.3036	0.0102219	0	0		70.7481	6.8951		Retrotransposon, LTR	Group IV
		RST00042B73v400001	4.94248	0.0262652	2.61932	0		68.027	13.7902		Retrotransposon, SINE	Group IV
	Ear	DHH00001B73v400176	-2.75004	0.0225133	207.871	179.42	112.867	0	0	0	DNA transposon, helitron	Group III
		DHH00001B73v401124	-2.93999	6.22345e-05	2009.42	1883.91	1072.23	195.033	305.848	0	DNA transposon, helitron	Group III
		DHH00001B73v401254	-2.81185	0.00787369	346.452	269.131	395.034	0	0	67.7874	DNA transposon, helitron	Group III
		DHH00001B73v402025	-2.64837	0.0166923	207.871	717.682	112.867	65.0111	0	0	DNA transposon, helitron	Group III
		DHH00001B73v402047	-3.24872	0.00648488	554.324	0	507.901	0	0	0	DNA transposon, helitron	Group III
		DHH00001B73v402468	-1.18258	0.0298733	1662.97	2332.47	1297.97	520.088	611.696	1084.6	DNA transposon, helitron	Group III
		DHH00001B73v402823	-1.32114	5.00981e-06	59867	51673.1	50169.3	18853.2	24467.8	20539.6	DNA transposon, helitron	Group III
		DHH00001B73v403729	-2.81255	1.15258e-11	37832.6	21709.9	21331.8	3575.61	4281.87	2982.65	DNA transposon, helitron	Group III
		DHH00001B73v403974	-1.50812	0.0100447	2217.29	1973.63	2934.54	650.111	1345.73	338.937	DNA transposon, helitron	Group III
		DHH00001B73v405096	-2.47282	0.042395	277.162	89.7102	56.4334	0	0	0	DNA transposon, helitron	Group III
		DHH00001B73v405432	-1.28336	0.0423466	2009.42	1166.23	733.634	650.111	305.848	542.299	DNA transposon, helitron	Group III
		DHH00001B73v405484	-2.71288	0.0247579	69.2905	269.131	169.3	0	0	0	DNA transposon, helitron	Group III
		DHH00001B73v406894	-1.84201	0.0478371	277.162	627.972	338.6	195.033	61.1696	0	DNA transposon, helitron	Group III
		DHH00001B73v406979	-1.00636	0.0207512	5473.95	4126.67	3837.47	1625.28	2997.31	1898.05	DNA transposon, helitron	Group III
		DHH00001B73v407458	-2.65558	0.0292317	554.324	0	112.867	0	0	0	DNA transposon, helitron	Group III
		DHH00001B73v409083	-2.12837	0.0355074	207.871	269.131	395.034	65.0111	61.1696	0	DNA transposon, helitron	Group III
		DHH00001B73v409173	-1.44966	7.21519e-06	408329	386292	269131	141594	114204	126627	DNA transposon, helitron	Group III
		DHH00001B73v409972	-3.64964	0.000836913	831.486	2063.34	56.4334	65.0111	0	0	DNA transposon, helitron	Group III
		DHH00001B73v410033	-1.3707	0.0432834	900.776	717.682	564.334	195.033	367.017	203.362	DNA transposon, helitron	Group III
		DHH00001B73v410276	-2.47282	0.042395	277.162	89.7102	56.4334	0	0	0	DNA transposon, helitron	Group III
		DHH00001B73v410522	-1.45823	0.0335881	762.195	897.102	507.901	195.033	305.848	203.362	DNA transposon, helitron	Group III
		DHH00002B73v400510	-1.54577	0.0286583	831.486	986.813	507.901	130.022	367.017	203.362	DNA transposon, helitron	Group III
		DHH00002B73v400662	-2.89712	0.0155274	207.871	179.42	169.3	0	0	0	DNA transposon, helitron	Group III
		DHH00002B73v400696	-1.36895	0.000564158	3187.36	3588.41	3329.57	1170.2	1345.73	1287.96	DNA transposon, helitron	Group III
		DHH00002B73v400706	-1.05411	0.048346	1039.36	1255.94	1185.1	520.088	611.696	474.512	DNA transposon, helitron	Group III
		DHH00002B73v400808	-1.1348	0.00318496	4573.17	4664.93	4853.27	2210.38	2507.95	1559.11	DNA transposon, helitron	Group III
		DHH00002B73v400845	-2.12881	0.0389433	346.452	269.131	282.167	0	122.339	0	DNA transposon, helitron	Group III
		DHH00002B73v401282	-1.8839	0.0188124	623.614	2153.05	451.467	390.066	122.339	203.362	DNA transposon, helitron	Group III
		DHH00002B73v401907	-1.50008	0.0145451	970.067	2511.89	2370.2	650.111	917.543	338.937	DNA transposon, helitron	Group III
		DHH00002B73v402878	-2.58604	0.0277257	0	179.42	2257.34	0	122.339	0	DNA transposon, helitron	Group III
		DHH00002B73v402957	-1.2083	0.037104	2009.42	1973.63	1297.97	520.088	428.187	1220.17	DNA transposon, helitron	Group III
		DHH00002B73v403026	-1.9075	0.0231339	346.452	1166.23	338.6	130.022	122.339	135.575	DNA transposon, helitron	Group III
		DHH00002B73v403127	-1.8014	0.0208549	831.486	897.102	395.034	130.022	305.848	67.7874	DNA transposon, helitron	Group III
		DHH00002B73v403212	-1.48703	0.00476011	2355.88	1794.2	1410.84	455.077	611.696	813.449	DNA transposon, helitron	Group III
		DHH00002B73v403303	-1.84802	0.0256459	831.486	897.102	507.901	130.022	367.017	0	DNA transposon, helitron	Group III
		DHH00002B73v403374	-2.29705	1.09473e-06	5127.49	7715.08	3837.47	1235.21	917.543	1016.81	DNA transposon, helitron	Group III
		DHH00002B73v403619	-1.79158	0.00089923	2078.71	2422.18	1297.97	455.077	489.356	610.087	DNA transposon, helitron	Group III
		DHH00002B73v403679	-2.10513	0.0176911	415.743	358.841	677.201	0	122.339	135.575	DNA transposon, helitron	Group III
		DHH00002B73v403706	-1.37414	0.0462075	970.067	807.392	451.467	325.055	183.509	271.15	DNA transposon, helitron	Group III
		DHH00002B73v403882	-1.84877	0.0255108	554.324	538.261	338.6	130.022	122.339	67.7874	DNA transposon, helitron	Group III
		DHH00002B73v404161	-1.01306	0.0189889	3395.23	3857.54	3216.7	1430.24	2324.44	1287.96	DNA transposon, helitron	Group III
		DHH00002B73v404497	-2.14969	0.0381414	207.871	448.551	282.167	0	122.339	0	DNA transposon, helitron	Group III
		DHH00002B73v404511	-1.7206	0.00248494	1385.81	1883.91	1523.7	260.044	672.865	406.725	DNA transposon, helitron	Group III
		DHH00002B73v404953	-2.30382	0.00646391	762.195	448.551	451.467	65.0111	122.339	67.7874	DNA transposon, helitron	Group III
		DHH00002B73v404989	-1.50001	0.039539	623.614	1076.52	395.034	260.044	183.509	203.362	DNA transposon, helitron	Group III
		DHH00002B73v405100	-2.52671	0.0376323	69.2905	179.42	169.3	0	0	0	DNA transposon, helitron	Group III
		DHH00002B73v405673	-2.5551	0.0354379	207.871	179.42	56.4334	0	0	0	DNA transposon, helitron	Group III
		DHH00002B73v406182	-1.87891	0.00105037	1108.65	1704.49	1805.87	455.077	428.187	271.15	DNA transposon, helitron	Group III
		DHH00002B73v406230	-2.58225	0.0332192	138.581	179.42	112.867	0	0	0	DNA transposon, helitron	Group III
		DHH00002B73v406517	-2.47013	0.0431417	415.743	0	112.867	0	0	0	DNA transposon, helitron	Group III
		DHH00002B73v406906	-1.5837	0.0380936	485.033	627.972	451.467	130.022	183.509	135.575	DNA transposon, helitron	Group III
		DHH00002B73v406937	-4.15918	0.000213842	0	4036.96	2765.24	65.0111	0	0	DNA transposon, helitron	Group III
		DHH00002B73v407003	-2.06944	0.00350315	2009.42	1435.36	620.767	260.044	428.187	135.575	DNA transposon, helitron	Group III
		DHH00002B73v407085	-1.78258	0.0305622	554.324	1076.52	507.901	195.033	305.848	0	DNA transposon, helitron	Group III
		DHH00002B73v407264	-1.75009	0.0466775	762.195	179.42	395.034	130.022	122.339	67.7874	DNA transposon, helitron	Group III
		DHH00002B73v407657	-2.20205	0.0337003	277.162	627.972	112.867	65.0111	61.1696	0	DNA transposon, helitron	Group III
		DHH00002B73v407683	-1.63966	0.0336994	762.195	448.551	620.767	65.0111	305.848	135.575	DNA transposon, helitron	Group III
		DHH00002B73v408226	-2.30376	0.0368269	277.162	179.42	225.734	0	0	67.7874	DNA transposon, helitron	Group III
		DHH00002B73v408458	-3.3386	0.00510246	0	717.682	564.334	0	0	0	DNA transposon, helitron	Group III
		DHH00002B73v408546	-1.76836	1.14696e-07	12264.4	13366.8	9819.41	3380.57	3241.99	3524.95	DNA transposon, helitron	Group III
		DHH00002B73v408623	-2.73861	0.0231112	138.581	179.42	169.3	0	0	0	DNA transposon, helitron	Group III
		DHH00002B73v408793	-2.84357	0.00746894	207.871	448.551	395.034	0	61.1696	0	DNA transposon, helitron	Group III
		DHH00002B73v408923	-1.9973	0.036351	277.162	538.261	282.167	130.022	61.1696	0	DNA transposon, helitron	Group III
		DHH00002B73v408999	-1.18358	0.002275	47741.1	68448.9	33352.1	21908.7	22265.7	20200.7	DNA transposon, helitron	Group III
		DHH00002B73v409052	-2.65872	0.0161626	69.2905	538.261	395.034	0	61.1696	0	DNA transposon, helitron	Group III
		DHH00002B73v409130	-2.43766	0.0126858	277.162	448.551	395.034	0	61.1696	67.7874	DNA transposon, helitron	Group III
		DHH00002B73v409542	-1.32594	0.048227	970.067	2511.89	1467.27	1105.19	428.187	271.15	DNA transposon, helitron	Group III
		DHH00002B73v409634	-2.78557	0.00892188	415.743	358.841	225.734	0	61.1696	0	DNA transposon, helitron	Group III
		DHH00002B73v409743	-1.82174	9.3425e-05	3325.94	7356.24	4966.14	1495.25	1345.73	1355.75	DNA transposon, helitron	Group III
		DHH00002B73v409821	-2.26718	0.0370683	970.067	1883.91	0	130.022	183.509	0	DNA transposon, helitron	Group III
		DHH00002B73v409861	-2.57475	0.0339789	138.581	269.131	56.4334	0	0	0	DNA transposon, helitron	Group III
		DHH00002B73v410060	-1.09126	0.0226146	2009.42	2870.73	2200.9	780.133	1468.07	949.024	DNA transposon, helitron	Group III
		DHH00002B73v410206	-1.4479	0.0229595	900.776	1525.07	677.201	260.044	367.017	406.725	DNA transposon, helitron	Group III
		DHH00003B73v400139	-2.68596	0.027611	762.195	0	56.4334	0	0	0	DNA transposon, helitron	Group III
		DHH00003B73v402551	-1.05342	0.00135398	10601.4	12738.9	9762.98	4550.77	5260.58	5897.51	DNA transposon, helitron	Group III
		DHH00003B73v402695	-1.4598	0.0159898	831.486	1076.52	959.368	260.044	367.017	338.937	DNA transposon, helitron	Group III
		DHH00003B73v402874	-1.34113	0.00678859	3603.1	5562.03	2313.77	1170.2	1651.58	1491.32	DNA transposon, helitron	Group III
		DHH00003B73v402925	-2.73506	0.0244049	277.162	448.551	0	0	0	0	DNA transposon, helitron	Group III
		DHH00003B73v403041	-2.8602	0.0173537	69.2905	358.841	169.3	0	0	0	DNA transposon, helitron	Group III
		DHH00004B73v400037	-2.60561	0.0319533	346.452	89.7102	56.4334	0	0	0	DNA transposon, helitron	Group III
		DHH00004B73v400328	-1.42192	0.022591	762.195	1076.52	790.068	325.055	305.848	271.15	DNA transposon, helitron	Group III
		DHH00004B73v400329	-2.49331	0.0411462	207.871	358.841	0	0	0	0	DNA transposon, helitron	Group III
		DHH00004B73v401167	-2.33929	0.0363555	415.743	89.7102	225.734	65.0111	0	0	DNA transposon, helitron	Group III
		DHH00004B73v401617	-1.65476	0.0139022	1316.52	717.682	677.201	195.033	244.678	338.937	DNA transposon, helitron	Group III
		DHH00004B73v401734	-2.36667	0.0404967	762.195	89.7102	56.4334	65.0111	0	0	DNA transposon, helitron	Group III
		DHH00004B73v402228	-2.49331	0.0411462	207.871	358.841	0	0	0	0	DNA transposon, helitron	Group III
		DHH00004B73v403167	-2.30116	0.0444715	69.2905	627.972	112.867	0	61.1696	0	DNA transposon, helitron	Group III
		DHH00004B73v403285	-1.7994	0.0119995	623.614	627.972	790.068	130.022	183.509	203.362	DNA transposon, helitron	Group III
		DHH00004B73v403559	-2.28689	0.0160987	1593.68	627.972	112.867	65.0111	61.1696	203.362	DNA transposon, helitron	Group III
		DHH00004B73v403574	-1.10756	0.0263837	1940.13	2422.18	1297.97	845.144	917.543	745.662	DNA transposon, helitron	Group III
		DHH00005B73v400269	-1.48812	0.0497507	346.452	3139.86	3442.44	520.088	978.713	677.874	DNA transposon, helitron	Group III
		DHH00005B73v400324	-2.34446	0.00692711	1177.94	4036.96	507.901	585.099	183.509	67.7874	DNA transposon, helitron	Group III
		DHH00005B73v400495	-2.19877	0.0247534	1108.65	627.972	56.4334	130.022	61.1696	67.7874	DNA transposon, helitron	Group III
		DHH00005B73v400762	-2.00684	0.0237851	623.614	717.682	338.6	65.0111	244.678	0	DNA transposon, helitron	Group III
		DHH00005B73v400966	-2.52031	0.0381503	207.871	89.7102	112.867	0	0	0	DNA transposon, helitron	Group III
		DHH00005B73v401178	-2.55439	0.0036712	277.162	1704.49	733.634	65.0111	61.1696	203.362	DNA transposon, helitron	Group III
		DHH00005B73v401678	-2.40787	0.0489612	0	89.7102	451.467	0	0	0	DNA transposon, helitron	Group III
		DHH00005B73v401830	-1.27976	0.0234259	1455.1	1435.36	1072.23	325.055	734.035	474.512	DNA transposon, helitron	Group III
		DHH00005B73v401969	-2.30486	0.0242342	207.871	448.551	395.034	0	122.339	0	DNA transposon, helitron	Group III
		DHH00005B73v402556	-2.1009	0.0391546	277.162	448.551	169.3	0	61.1696	67.7874	DNA transposon, helitron	Group III
		DHH00006B73v401487	-1.12065	0.0358972	1940.13	2601.6	1580.14	975.166	1223.39	474.512	DNA transposon, helitron	Group III
		DHH00007B73v400102	-2.71288	0.0247579	69.2905	269.131	169.3	0	0	0	DNA transposon, helitron	Group III
		DHH00007B73v400382	-1.47093	0.00407407	25083.1	32923.7	12866.8	5265.9	7401.52	11659.4	DNA transposon, helitron	Group III
		DHH00007B73v400825	-2.47282	0.042395	277.162	89.7102	56.4334	0	0	0	DNA transposon, helitron	Group III
		DHH00008B73v400389	-1.10734	0.0359507	2563.75	3050.15	2370.2	520.088	1406.9	1626.9	DNA transposon, helitron	Group III
		DHH00008B73v400636	-1.09799	0.0436962	1385.81	1345.65	1015.8	455.077	734.035	474.512	DNA transposon, helitron	Group III
		DHH00008B73v400725	-1.25261	0.00796726	3187.36	5651.74	3103.84	1300.22	2079.77	1423.54	DNA transposon, helitron	Group III
		DHH00008B73v401191	-2.25052	0.0451081	346.452	89.7102	225.734	0	61.1696	0	DNA transposon, helitron	Group III
		DHH00008B73v401212	-1.00651	0.0355023	2771.62	2332.47	2313.77	780.133	1712.75	1084.6	DNA transposon, helitron	Group III
		DHH00009B73v400033	-1.91109	0.00331047	6097.56	7715.08	4063.21	390.066	2630.29	1220.17	DNA transposon, helitron	Group III
		DHH00009B73v400109	-1.9351	0.00747827	485.033	897.102	902.935	195.033	183.509	135.575	DNA transposon, helitron	Group III
		DHH00009B73v400147	-2.64759	0.0195237	900.776	89.7102	112.867	0	61.1696	0	DNA transposon, helitron	Group III
		DHH00009B73v400677	-2.4741	0.0303353	138.581	807.392	56.4334	65.0111	0	0	DNA transposon, helitron	Group III
		DHH00009B73v400978	-1.24124	0.0139412	1455.1	2242.76	2765.24	780.133	1101.05	745.662	DNA transposon, helitron	Group III
		DHH00009B73v401045	-3.17417	0.00832125	277.162	986.813	0	0	0	0	DNA transposon, helitron	Group III
		DHH00010B73v400213	-2.50544	0.0393591	138.581	89.7102	169.3	0	0	0	DNA transposon, helitron	Group III
		DHH00010B73v400326	-2.75004	0.0225133	207.871	179.42	112.867	0	0	0	DNA transposon, helitron	Group III
		DHH00011B73v400094	-2.50544	0.0393591	138.581	89.7102	169.3	0	0	0	DNA transposon, helitron	Group III
		DHH00011B73v400177	-2.58225	0.0332192	138.581	179.42	112.867	0	0	0	DNA transposon, helitron	Group III
		DHH00012B73v400045	-2.90191	0.00882458	1039.36	89.7102	225.734	0	0	67.7874	DNA transposon, helitron	Group III
		DHH00012B73v400097	-2.05038	0.008885	33190.1	3050.15	5079.01	2210.38	3486.67	2575.92	DNA transposon, helitron	Group III
		DHH00012B73v400298	-1.77069	0.000652533	3464.52	1794.2	2200.9	520.088	795.204	745.662	DNA transposon, helitron	Group III
		DHH00013B73v400326	-1.96812	1.65811e-05	7136.92	17403.8	11173.8	3185.54	2691.46	2779.28	DNA transposon, helitron	Group III
		DHH00015B73v400008	-2.64491	0.0289575	138.581	89.7102	225.734	0	0	0	DNA transposon, helitron	Group III
		DHH00015B73v400061	-2.15604	0.0472522	3325.94	269.131	56.4334	325.055	0	135.575	DNA transposon, helitron	Group III
		DHH00017B73v400015	-2.57475	0.0339789	138.581	269.131	56.4334	0	0	0	DNA transposon, helitron	Group III
		DHH00017B73v400048	-2.97847	0.0135909	0	627.972	282.167	0	0	0	DNA transposon, helitron	Group III
		DHH00017B73v400103	-2.53435	0.0373155	69.2905	358.841	56.4334	0	0	0	DNA transposon, helitron	Group III
		DHH00018B73v400090	-1.37707	0.0368004	1316.52	1435.36	733.634	715.122	305.848	203.362	DNA transposon, helitron	Group III
		DHH00019B73v400018	-1.79966	0.0318265	554.324	717.682	395.034	0	183.509	203.362	DNA transposon, helitron	Group III
		DHH00020B73v400066	-2.69857	0.0256944	277.162	179.42	56.4334	0	0	0	DNA transposon, helitron	Group III
		DHH00023B73v400041	-2.38354	0.0420552	831.486	0	169.3	0	61.1696	0	DNA transposon, helitron	Group III
		DHH00032B73v400025	-1.44697	0.0432214	1177.94	1794.2	564.334	130.022	611.696	406.725	DNA transposon, helitron	Group III
		DHH00035B73v400012	-1.69086	0.0103776	1316.52	1614.78	1072.23	325.055	122.339	677.874	DNA transposon, helitron	Group III
		DHH00042B73v400018	-2.13474	0.0237003	69.2905	2691.31	1185.1	260.044	305.848	67.7874	DNA transposon, helitron	Group III
		DHH00043B73v400004	-1.77929	0.026477	762.195	358.841	1185.1	65.0111	367.017	135.575	DNA transposon, helitron	Group III
		DHH00057B73v400010	-2.15912	0.04051	554.324	179.42	225.734	0	122.339	0	DNA transposon, helitron	Group III
		DHH00073B73v400002	-3.03209	0.0110447	138.581	448.551	112.867	0	0	0	DNA transposon, helitron	Group III
		DHH00079B73v400010	-1.36394	0.0454627	1108.65	986.813	1128.67	585.099	489.356	67.7874	DNA transposon, helitron	Group III
		DHH00081B73v400003	-3.04403	0.0105323	277.162	269.131	112.867	0	0	0	DNA transposon, helitron	Group III
		DHH00081B73v400011	-1.39408	0.0370603	623.614	986.813	790.068	195.033	428.187	203.362	DNA transposon, helitron	Group III
		DHH00096B73v400003	-1.66473	0.00285207	1316.52	1525.07	1128.67	390.066	367.017	406.725	DNA transposon, helitron	Group III
		DHH00187B73v400004	-1.08898	0.0295615	2286.59	1525.07	1580.14	585.099	917.543	949.024	DNA transposon, helitron	Group III
		DHH00264B73v400003	-2.45727	0.0442366	0	358.841	169.3	0	0	0	DNA transposon, helitron	Group III
		DHH00810B73v400001	-1.71636	0.0162558	1177.94	717.682	507.901	260.044	244.678	135.575	DNA transposon, helitron	Group III
		DHH00837B73v400001	-2.91182	0.0151093	138.581	358.841	112.867	0	0	0	DNA transposon, helitron	Group III
		DHH00952B73v400001	-2.5551	0.0354379	207.871	179.42	56.4334	0	0	0	DNA transposon, helitron	Group III
		DHH00985B73v400001	-1.41426	0.0420954	2148	1435.36	564.334	585.099	611.696	203.362	DNA transposon, helitron	Group III
		DHH01039B73v400001	-1.16718	0.0355325	1593.68	1255.94	959.368	390.066	611.696	610.087	DNA transposon, helitron	Group III
		DHH01377B73v400001	-2.58225	0.0332192	138.581	179.42	112.867	0	0	0	DNA transposon, helitron	Group III
		DHH01395B73v400001	-2.49521	0.041196	554.324	89.7102	0	0	0	0	DNA transposon, helitron	Group III
		DHH01782B73v400001	-1.1661	0.0341526	1108.65	1704.49	1015.8	455.077	611.696	542.299	DNA transposon, helitron	Group III
		DHH01860B73v400001	-1.54046	0.00524254	1940.13	1794.2	1241.53	520.088	734.035	338.937	DNA transposon, helitron	Group III
		DHH01914B73v400001	-1.59296	0.0171519	1108.65	538.261	902.935	325.055	244.678	203.362	DNA transposon, helitron	Group III
		DHH02672B73v400001	-2.81772	0.0191879	277.162	89.7102	169.3	0	0	0	DNA transposon, helitron	Group III
		DTA_1_302191603_302192338	-2.56104	0.0349873	69.2905	269.131	112.867	0	0	0	DNA transposon, TIR	Group III
		DTA_3_155330244_155330478	-2.50544	0.0393591	138.581	89.7102	169.3	0	0	0	DNA transposon, TIR	Group III
		DTA_3_42555108_42555483	-1.38625	0.0404795	762.195	717.682	564.334	260.044	183.509	271.15	DNA transposon, TIR	Group III
		DTA_4_221733891_221734981	-2.45729	0.0255772	138.581	448.551	225.734	65.0111	0	0	DNA transposon, TIR	Group III
		DTA_5_144368169_144368327	-1.39948	0.040035	485.033	1166.23	790.068	195.033	367.017	271.15	DNA transposon, TIR	Group III
		DTA_5_212348894_212349394	-2.33763	0.0346214	138.581	358.841	225.734	65.0111	0	0	DNA transposon, TIR	Group III
		DTA_6_118325319_118325516	-2.81943	0.0199353	485.033	0	225.734	0	0	0	DNA transposon, TIR	Group III
		DTA_6_156983961_156984615	-1.62593	0.0112505	762.195	1883.91	902.935	390.066	305.848	338.937	DNA transposon, TIR	Group III
		DTA_8_175413460_175413798	-2.91182	0.0151093	138.581	358.841	112.867	0	0	0	DNA transposon, TIR	Group III
		DTA_9_27069333_27069510	-2.44211	0.0300726	277.162	538.261	56.4334	0	61.1696	0	DNA transposon, TIR	Group III
		DTH_10_110104631_110104934	-2.23139	0.0459679	277.162	269.131	112.867	0	61.1696	0	DNA transposon, TIR	Group III
		DTH_1_161556850_161556985	-1.65558	0.032102	346.452	1166.23	846.501	325.055	244.678	67.7874	DNA transposon, TIR	Group III
		DTH_1_17143408_17143845	-2.36296	0.0337063	138.581	448.551	169.3	0	61.1696	0	DNA transposon, TIR	Group III
		DTH_1_259335921_259336242	-1.83181	0.0202372	554.324	807.392	790.068	65.0111	367.017	67.7874	DNA transposon, TIR	Group III
		DTH_2_208754873_208755000	-1.65762	0.0408206	623.614	358.841	451.467	195.033	122.339	67.7874	DNA transposon, TIR	Group III
		DTH_2_237965285_237965606	-1.49453	0.0315205	1316.52	1345.65	395.034	260.044	367.017	338.937	DNA transposon, TIR	Group III
		DTH_2_4632939_4633316	-1.08409	0.00124244	9077.05	7715.08	7505.64	4355.74	3547.83	3389.37	DNA transposon, TIR	Group III
		DTH_3_139767354_139767490	-2.39704	0.0186116	554.324	358.841	225.734	0	122.339	0	DNA transposon, TIR	Group III
		DTH_4_138153025_138153343	-2.49972	0.0252539	415.743	448.551	56.4334	0	0	67.7874	DNA transposon, TIR	Group III
		DTH_4_177832615_177832933	-2.22126	0.0488891	138.581	448.551	112.867	65.0111	0	0	DNA transposon, TIR	Group III
		DTH_4_193459970_193460097	-1.94048	0.0458513	346.452	627.972	112.867	65.0111	61.1696	67.7874	DNA transposon, TIR	Group III
		DTH_4_233022994_233023121	-1.09512	0.0332787	1732.26	1345.65	1467.27	520.088	917.543	610.087	DNA transposon, TIR	Group III
		DTH_4_40551405_40551966	-2.9476	0.0139312	138.581	89.7102	395.034	0	0	0	DNA transposon, TIR	Group III
		DTH_5_144125996_144126132	-2.58225	0.0332192	138.581	179.42	112.867	0	0	0	DNA transposon, TIR	Group III
		DTH_5_156573473_156573609	-1.38817	0.00308745	2633.04	3857.54	2200.9	1235.21	856.374	1084.6	DNA transposon, TIR	Group III
		DTH_5_24362745_24362824	-2.47282	0.042395	277.162	89.7102	56.4334	0	0	0	DNA transposon, TIR	Group III
		DTH_5_37236808_37236934	-1.97828	0.00929619	970.067	627.972	507.901	195.033	183.509	67.7874	DNA transposon, TIR	Group III
		DTH_5_55126423_55126801	-2.72007	0.0244751	69.2905	358.841	112.867	0	0	0	DNA transposon, TIR	Group III
		DTH_7_141624453_141624589	-2.68266	0.012707	346.452	448.551	169.3	0	0	67.7874	DNA transposon, TIR	Group III
		DTH_7_167278452_167278773	-2.48611	0.000253377	1455.1	2153.05	1128.67	65.0111	244.678	406.725	DNA transposon, TIR	Group III
		DTH_7_175703520_175703926	-1.82968	0.0168779	485.033	986.813	677.201	130.022	305.848	67.7874	DNA transposon, TIR	Group III
		DTH_7_176075435_176075571	-1.54037	0.041229	1385.81	986.813	959.368	195.033	734.035	67.7874	DNA transposon, TIR	Group III
		DTH_7_178319620_178319941	-1.21723	0.00364491	3256.65	4036.96	2765.24	1170.2	1529.24	1491.32	DNA transposon, TIR	Group III
		DTH_7_36260056_36260192	-1.77343	0.00309703	1455.1	1255.94	902.935	325.055	367.017	271.15	DNA transposon, TIR	Group III
		DTH_8_157113265_157113584	-1.34118	0.00479295	2148	2960.44	2031.6	780.133	1162.22	745.662	DNA transposon, TIR	Group III
		DTH_8_64429838_64429974	-3.04403	0.0105323	277.162	269.131	112.867	0	0	0	DNA transposon, TIR	Group III
		DTH_9_144020848_144020984	-2.85647	0.00673337	277.162	448.551	338.6	0	0	67.7874	DNA transposon, TIR	Group III
		DTH_9_145718818_145719006	-3.05792	0.0100489	207.871	269.131	169.3	0	0	0	DNA transposon, TIR	Group III
		DTH_9_153143190_153143595	-1.64133	0.00974431	1662.97	2332.47	2088.04	195.033	1101.05	474.512	DNA transposon, TIR	Group III
		DTM_10_88999857_89000052	-2.32036	0.0115184	346.452	448.551	564.334	0	122.339	67.7874	DNA transposon, TIR	Group III
		DTM_1_168404603_168404797	-1.28417	0.0125168	1593.68	1794.2	1523.7	715.122	795.204	406.725	DNA transposon, TIR	Group III
		DTM_1_193622941_193624096	-2.24616	0.044745	207.871	358.841	112.867	0	61.1696	0	DNA transposon, TIR	Group III
		DTM_3_43526307_43537194	-1.97681	0.040021	207.871	358.841	507.901	130.022	0	67.7874	DNA transposon, TIR	Group III
		DTM_4_194608932_194609932	-1.97198	0.00967069	623.614	1076.52	451.467	130.022	122.339	203.362	DNA transposon, TIR	Group III
		DTM_6_142911547_142911741	-1.90187	0.000589692	5404.66	2511.89	4176.07	1365.23	1162.22	474.512	DNA transposon, TIR	Group III
		DTM_6_151482974_151483128	-2.32772	0.0383825	138.581	538.261	112.867	0	0	67.7874	DNA transposon, TIR	Group III
		DTM_7_30751459_30751655	-1.41824	0.000712982	3464.52	3139.86	2652.37	1170.2	1162.22	1016.81	DNA transposon, TIR	Group III
		DTM_8_137272824_137273018	-1.50893	0.0109107	1870.84	2153.05	1467.27	845.144	734.035	203.362	DNA transposon, TIR	Group III
		DTM_8_21514912_21515107	-1.83685	0.00863785	831.486	1255.94	564.334	260.044	244.678	135.575	DNA transposon, TIR	Group III
		DTT_2_33476346_33476427	-1.53323	0.0030088	1455.1	1614.78	1467.27	520.088	489.356	474.512	DNA transposon, TIR	Group III
		DTT_6_79980503_79980826	-1.61156	0.0277476	623.614	627.972	733.634	195.033	305.848	67.7874	DNA transposon, TIR	Group III
		RLC00002B73v400079	-3.3321	0.00148269	207.871	1076.52	451.467	0	0	67.7874	Retrotransposon, LTR	Group III
		RLC00002B73v400582	-2.53435	0.0373155	69.2905	358.841	56.4334	0	0	0	Retrotransposon, LTR	Group III
		RLC00002B73v401291	-3.48726	0.00295301	69.2905	807.392	282.167	0	0	0	Retrotransposon, LTR	Group III
		RLC00002B73v402435	-2.42693	0.046535	69.2905	89.7102	225.734	0	0	0	Retrotransposon, LTR	Group III
		RLC00002B73v402774	-2.76601	0.0216951	138.581	269.131	112.867	0	0	0	Retrotransposon, LTR	Group III
		RLC00002B73v403302	-3.05725	0.0109563	69.2905	807.392	56.4334	0	0	0	Retrotransposon, LTR	Group III
		RLC00002B73v404264	-2.81255	0.0166594	207.871	1704.49	0	65.0111	0	0	Retrotransposon, LTR	Group III
		RLC00002B73v404274	-3.00668	0.0127156	346.452	627.972	0	0	0	0	Retrotransposon, LTR	Group III
		RLC00002B73v404484	-2.47572	0.0426332	277.162	269.131	0	0	0	0	Retrotransposon, LTR	Group III
		RLC00002B73v405586	-2.29179	0.0377725	0	717.682	564.334	0	61.1696	67.7874	Retrotransposon, LTR	Group III
		RLC00002B73v406456	-2.81367	0.0198748	485.033	89.7102	56.4334	0	0	0	Retrotransposon, LTR	Group III
		RLC00002B73v409049	-2.91452	0.0157584	415.743	0	338.6	0	0	0	Retrotransposon, LTR	Group III
		RLC00002B73v409116	-2.59261	0.0337587	69.2905	717.682	0	0	0	0	Retrotransposon, LTR	Group III
		RLC00002B73v409750	-2.73563	0.0235173	207.871	269.131	56.4334	0	0	0	Retrotransposon, LTR	Group III
		RLC00002B73v409940	-3.63406	0.00172446	623.614	89.7102	451.467	0	0	0	Retrotransposon, LTR	Group III
		RLC00002B73v410221	-2.42725	0.0215596	2840.91	179.42	56.4334	65.0111	183.509	67.7874	Retrotransposon, LTR	Group III
		RLC00002B73v410599	-1.96908	0.0423624	485.033	448.551	169.3	130.022	0	67.7874	Retrotransposon, LTR	Group III
		RLC00002B73v410835	-2.31885	0.0399581	277.162	448.551	56.4334	65.0111	0	0	Retrotransposon, LTR	Group III
		RLC00002B73v411384	-4.1082	5.66558e-06	1732.26	2063.34	564.334	65.0111	61.1696	0	Retrotransposon, LTR	Group III
		RLC00002B73v412056	-2.53435	0.0373155	69.2905	358.841	56.4334	0	0	0	Retrotransposon, LTR	Group III
		RLC00002B73v412138	-4.22185	3.15366e-05	1247.23	269.131	2200.9	0	0	67.7874	Retrotransposon, LTR	Group III
		RLC00002B73v412359	-2.70799	0.00753637	1316.52	0	1636.57	130.022	61.1696	67.7874	Retrotransposon, LTR	Group III
		RLC00002B73v412615	-2.90935	0.0156871	69.2905	89.7102	507.901	0	0	0	Retrotransposon, LTR	Group III
		RLC00002B73v412848	-2.21103	0.00388701	8522.73	2511.89	1297.97	260.044	856.374	1084.6	Retrotransposon, LTR	Group III
		RLC00002B73v413193	-1.26055	0.00633414	2148	1973.63	2878.1	780.133	978.713	1084.6	Retrotransposon, LTR	Group III
		RLC00002B73v414008	-3.60455	0.00233714	0	1345.65	507.901	0	0	0	Retrotransposon, LTR	Group III
		RLC00002B73v414083	-1.98437	0.0205298	1801.55	269.131	6264.11	325.055	611.696	745.662	Retrotransposon, LTR	Group III
		RLC00002B73v414384	-2.55389	0.0356849	69.2905	89.7102	282.167	0	0	0	Retrotransposon, LTR	Group III
		RLC00004B73v400758	-2.89712	0.0155274	207.871	179.42	169.3	0	0	0	Retrotransposon, LTR	Group III
		RLC00004B73v402154	-2.53435	0.0373155	69.2905	358.841	56.4334	0	0	0	Retrotransposon, LTR	Group III
		RLC00004B73v402507	-1.96482	0.0314605	277.162	538.261	507.901	65.0111	183.509	0	Retrotransposon, LTR	Group III
		RLC00004B73v404998	-2.31724	0.0324774	3325.94	269.131	56.4334	260.044	0	135.575	Retrotransposon, LTR	Group III
		RLC00004B73v405937	-2.81521	0.00936233	692.905	179.42	225.734	65.0111	0	0	Retrotransposon, LTR	Group III
		RLC00004B73v407659	-2.83662	0.0183462	69.2905	269.131	225.734	0	0	0	Retrotransposon, LTR	Group III
		RLC00004B73v409152	-2.76601	0.0216951	138.581	269.131	112.867	0	0	0	Retrotransposon, LTR	Group III
		RLC00004B73v409844	-3.03127	0.011102	415.743	89.7102	169.3	0	0	0	Retrotransposon, LTR	Group III
		RLC00004B73v410449	-3.39539	0.00035082	138.581	1704.49	1862.3	65.0111	61.1696	67.7874	Retrotransposon, LTR	Group III
		RLC00004B73v410613	-2.5551	0.0354379	207.871	179.42	56.4334	0	0	0	Retrotransposon, LTR	Group III
		RLC00004B73v411001	-2.02931	0.0318388	554.324	179.42	4345.37	520.088	122.339	271.15	Retrotransposon, LTR	Group III
		RLC00013B73v400410	-2.54426	0.0276964	0	717.682	451.467	0	0	67.7874	Retrotransposon, LTR	Group III
		RLC00013B73v400920	-2.39856	0.0498973	69.2905	538.261	0	0	0	0	Retrotransposon, LTR	Group III
		RLC00014B73v400978	-2.26161	0.0273391	762.195	717.682	56.4334	130.022	61.1696	0	Retrotransposon, LTR	Group III
		RLC00015B73v400590	-2.4888	0.0333984	2009.42	0	169.3	130.022	0	0	Retrotransposon, LTR	Group III
		RLC00015B73v400723	-2.49644	0.0101334	346.452	358.841	451.467	0	61.1696	67.7874	Retrotransposon, LTR	Group III
		RLC00016B73v400520	-2.7874	0.0117345	2702.33	538.261	56.4334	0	0	203.362	Retrotransposon, LTR	Group III
		RLC00019B73v400130	-2.55877	0.0295564	0	1166.23	169.3	0	61.1696	0	Retrotransposon, LTR	Group III
		RLC00019B73v400323	-2.91471	0.0056445	277.162	358.841	451.467	0	61.1696	0	Retrotransposon, LTR	Group III
		RLC00023B73v400096	-2.57287	0.035134	623.614	89.7102	0	0	0	0	Retrotransposon, LTR	Group III
		RLC00023B73v400284	-2.53413	0.0198953	346.452	179.42	282.167	0	61.1696	0	Retrotransposon, LTR	Group III
		RLC00025B73v400136	-1.99812	0.013681	1593.68	1614.78	620.767	0	305.848	474.512	Retrotransposon, LTR	Group III
		RLC00026B73v400082	-2.08197	0.0405583	207.871	448.551	225.734	65.0111	0	67.7874	Retrotransposon, LTR	Group III
		RLC00026B73v400205	-2.48102	0.0337102	762.195	358.841	0	0	61.1696	0	Retrotransposon, LTR	Group III
		RLC00029B73v400095	-2.56474	0.0236538	138.581	1704.49	56.4334	0	122.339	0	Retrotransposon, LTR	Group III
		RLC00029B73v400103	-2.18299	0.0495244	0	807.392	395.034	65.0111	0	67.7874	Retrotransposon, LTR	Group III
		RLC00034B73v400008	-2.97086	0.0138169	0	358.841	507.901	0	0	0	Retrotransposon, LTR	Group III
		RLC00034B73v400024	-4.19812	0.000159849	346.452	717.682	620.767	0	0	0	Retrotransposon, LTR	Group III
		RLC00034B73v400030	-2.66957	0.0274174	277.162	89.7102	112.867	0	0	0	Retrotransposon, LTR	Group III
		RLC00034B73v400093	-2.7107	0.0174305	623.614	0	620.767	65.0111	0	0	Retrotransposon, LTR	Group III
		RLC00034B73v400128	-3.05209	0.011234	0	627.972	338.6	0	0	0	Retrotransposon, LTR	Group III
		RLC00034B73v400145	-2.21978	0.0453907	0	448.551	733.634	65.0111	61.1696	0	Retrotransposon, LTR	Group III
		RLC00034B73v400250	-1.81442	0.021309	692.905	1076.52	395.034	130.022	305.848	67.7874	Retrotransposon, LTR	Group III
		RLC00042B73v400032	-2.60561	0.0319533	346.452	89.7102	56.4334	0	0	0	Retrotransposon, LTR	Group III
		RLC00045B73v400014	-1.33305	0.0468789	900.776	986.813	902.935	260.044	611.696	135.575	Retrotransposon, LTR	Group III
		RLC00045B73v400058	-2.3426	0.00837321	2009.42	179.42	2652.37	455.077	183.509	67.7874	Retrotransposon, LTR	Group III
		RLC00045B73v400092	-1.48073	0.00172701	3741.69	2691.31	2595.94	1430.24	795.204	881.236	Retrotransposon, LTR	Group III
		RLC00046B73v400030	-2.66287	0.0278219	69.2905	179.42	225.734	0	0	0	Retrotransposon, LTR	Group III
		RLC00046B73v400158	-3.02848	0.0109448	138.581	269.131	225.734	0	0	0	Retrotransposon, LTR	Group III
		RLC00057B73v400099	-2.77483	0.0138734	69.2905	1076.52	169.3	65.0111	0	0	Retrotransposon, LTR	Group III
		RLC00070B73v400036	-1.46813	0.0398825	1801.55	2332.47	1805.87	65.0111	978.713	881.236	Retrotransposon, LTR	Group III
		RLC00075B73v400006	-2.73861	0.0231112	138.581	179.42	169.3	0	0	0	Retrotransposon, LTR	Group III
		RLC00101B73v400004	-2.10774	9.61463e-07	5335.37	4306.09	3837.47	845.144	917.543	1220.17	Retrotransposon, LTR	Group III
		RLC00116B73v400022	-1.77282	0.0151405	485.033	807.392	959.368	130.022	305.848	135.575	Retrotransposon, LTR	Group III
		RLC00135B73v400005	-2.88507	0.016117	277.162	179.42	112.867	0	0	0	Retrotransposon, LTR	Group III
		RLC00153B73v400004	-2.31465	0.0321525	0	2063.34	902.935	0	183.509	135.575	Retrotransposon, LTR	Group III
		RLC00189B73v400009	-2.38013	0.0191192	277.162	717.682	169.3	0	61.1696	67.7874	Retrotransposon, LTR	Group III
		RLC00203B73v400006	-1.48571	0.0349639	970.067	627.972	959.368	325.055	428.187	67.7874	Retrotransposon, LTR	Group III
		RLC00205B73v400018	-1.74414	0.00524475	970.067	1973.63	902.935	325.055	367.017	338.937	Retrotransposon, LTR	Group III
		RLC00392B73v400001	-2.55389	0.0356849	69.2905	89.7102	282.167	0	0	0	Retrotransposon, LTR	Group III
		RLC00444B73v400008	-2.02834	0.0346837	2979.49	5292.9	56.4334	390.066	856.374	203.362	Retrotransposon, LTR	Group III
		RLC00475B73v400008	-1.94256	0.0471369	207.871	2511.89	169.3	260.044	61.1696	203.362	Retrotransposon, LTR	Group III
		RLC00480B73v400007	-1.08128	0.0328375	1662.97	2153.05	1185.1	715.122	795.204	745.662	Retrotransposon, LTR	Group III
		RLC00885B73v400002	-2.31687	0.0301339	69.2905	986.813	1185.1	0	244.678	0	Retrotransposon, LTR	Group III
		RLC00962B73v400003	-2.35893	0.0350661	69.2905	358.841	338.6	65.0111	0	0	Retrotransposon, LTR	Group III
		RLC01524B73v400002	-2.29356	0.0307515	346.452	717.682	112.867	130.022	0	0	Retrotransposon, LTR	Group III
		RLC02257B73v400001	-2.39916	0.0339051	69.2905	627.972	169.3	65.0111	0	0	Retrotransposon, LTR	Group III
		RLC14155B73v400001	-2.99509	0.00315619	762.195	1076.52	169.3	0	122.339	0	Retrotransposon, LTR	Group III
		RLC19195B73v400001	-1.78028	0.00495929	1593.68	1883.91	733.634	260.044	367.017	474.512	Retrotransposon, LTR	Group III
		RLC19432B73v400001	-1.27811	0.00527366	2148	2063.34	2878.1	780.133	978.713	1084.6	Retrotransposon, LTR	Group III
		RLC20100B73v400001	-1.27399	0.0381892	1108.65	2960.44	1015.8	650.111	550.526	745.662	Retrotransposon, LTR	Group III
		RLC21969B73v400001	-2.18457	0.0137201	623.614	1076.52	282.167	195.033	122.339	0	Retrotransposon, LTR	Group III
		RLC23459B73v400001	-1.68936	0.00173842	2979.49	5023.77	2031.6	650.111	1162.22	1084.6	Retrotransposon, LTR	Group III
		RLG00001B73v400007	-1.89137	0.0256717	831.486	717.682	282.167	65.0111	61.1696	271.15	Retrotransposon, LTR	Group III
		RLG00001B73v400143	-2.23481	0.0374884	69.2905	1076.52	564.334	0	0	203.362	Retrotransposon, LTR	Group III
		RLG00001B73v400674	-1.52091	0.0400639	900.776	1345.65	507.901	65.0111	367.017	406.725	Retrotransposon, LTR	Group III
		RLG00001B73v400783	-2.30116	0.0444715	69.2905	627.972	112.867	0	61.1696	0	Retrotransposon, LTR	Group III
		RLG00001B73v400957	-3.15038	0.00874191	415.743	717.682	0	0	0	0	Retrotransposon, LTR	Group III
		RLG00001B73v400984	-3.11492	0.00488606	2702.33	448.551	56.4334	0	0	135.575	Retrotransposon, LTR	Group III
		RLG00001B73v401050	-2.71746	0.0248735	415.743	89.7102	56.4334	0	0	0	Retrotransposon, LTR	Group III
		RLG00001B73v401126	-3.34113	0.00524733	346.452	1166.23	0	0	0	0	Retrotransposon, LTR	Group III
		RLG00001B73v401804	-1.85426	0.0424917	692.905	358.841	1072.23	390.066	0	67.7874	Retrotransposon, LTR	Group III
		RLG00001B73v401869	-2.24402	0.0215761	346.452	1345.65	169.3	130.022	122.339	0	Retrotransposon, LTR	Group III
		RLG00001B73v401985	-2.74655	0.0122083	277.162	717.682	112.867	65.0111	0	0	Retrotransposon, LTR	Group III
		RLG00001B73v402069	-2.52031	0.0381503	207.871	89.7102	112.867	0	0	0	Retrotransposon, LTR	Group III
		RLG00001B73v402534	-1.6869	0.0211645	485.033	717.682	902.935	130.022	305.848	135.575	Retrotransposon, LTR	Group III
		RLG00001B73v402711	-1.82994	0.0434142	1455.1	448.551	169.3	260.044	122.339	67.7874	Retrotransposon, LTR	Group III
		RLG00001B73v402811	-3.18537	0.00242494	69.2905	2063.34	564.334	65.0111	61.1696	0	Retrotransposon, LTR	Group III
		RLG00001B73v402883	-2.50948	0.0396645	277.162	0	225.734	0	0	0	Retrotransposon, LTR	Group III
		RLG00001B73v402893	-4.15918	0.000213842	0	4036.96	2765.24	65.0111	0	0	Retrotransposon, LTR	Group III
		RLG00001B73v402902	-3.12822	0.00827299	138.581	269.131	282.167	0	0	0	Retrotransposon, LTR	Group III
		RLG00001B73v403432	-2.30484	0.0374041	207.871	179.42	282.167	0	61.1696	0	Retrotransposon, LTR	Group III
		RLG00001B73v403872	-2.7574	0.00280302	138.581	2242.76	959.368	130.022	122.339	67.7874	Retrotransposon, LTR	Group III
		RLG00001B73v404209	-2.85389	0.0190229	0	1076.52	56.4334	0	0	0	Retrotransposon, LTR	Group III
		RLG00001B73v404384	-2.01538	0.0478079	762.195	179.42	677.201	0	0	271.15	Retrotransposon, LTR	Group III
		RLG00001B73v404816	-2.67877	0.0267436	207.871	89.7102	169.3	0	0	0	Retrotransposon, LTR	Group III
		RLG00001B73v405055	-2.47415	0.0428567	138.581	448.551	0	0	0	0	Retrotransposon, LTR	Group III
		RLG00001B73v405167	-2.72007	0.0244751	69.2905	358.841	112.867	0	0	0	Retrotransposon, LTR	Group III
		RLG00001B73v405353	-2.5304	0.0319261	1177.94	0	112.867	0	61.1696	0	Retrotransposon, LTR	Group III
		RLG00001B73v405458	-2.75445	0.0161355	207.871	2332.47	0	65.0111	61.1696	0	Retrotransposon, LTR	Group III
		RLG00001B73v405472	-2.41047	0.0392969	1801.55	0	169.3	130.022	0	0	Retrotransposon, LTR	Group III
		RLG00001B73v405601	-2.7442	0.0242947	831.486	0	56.4334	0	0	0	Retrotransposon, LTR	Group III
		RLG00001B73v405699	-4.24657	0.00024056	1247.23	0	2200.9	0	0	0	Retrotransposon, LTR	Group III
		RLG00001B73v406287	-2.3812	0.0446154	0	1076.52	112.867	65.0111	0	0	Retrotransposon, LTR	Group III
		RLG00001B73v406338	-1.21894	0.0171149	25083.1	34717.9	12810.4	6566.12	9603.62	13760.8	Retrotransposon, LTR	Group III
		RLG00001B73v406502	-2.07561	0.0270183	207.871	1883.91	225.734	130.022	122.339	135.575	Retrotransposon, LTR	Group III
		RLG00001B73v406979	-3.20371	0.00288031	1316.52	0	1636.57	0	61.1696	67.7874	Retrotransposon, LTR	Group III
		RLG00001B73v407305	-2.19586	0.0387461	207.871	3678.12	169.3	390.066	122.339	0	Retrotransposon, LTR	Group III
		RLG00001B73v407368	-2.59167	0.0253524	623.614	627.972	0	65.0111	0	0	Retrotransposon, LTR	Group III
		RLG00001B73v407460	-3.14884	0.00711008	2633.04	269.131	0	0	0	67.7874	Retrotransposon, LTR	Group III
		RLG00001B73v407649	-2.47282	0.042395	277.162	89.7102	56.4334	0	0	0	Retrotransposon, LTR	Group III
		RLG00001B73v408215	-1.57549	0.0486264	346.452	717.682	507.901	130.022	244.678	67.7874	Retrotransposon, LTR	Group III
		RLG00001B73v408340	-1.33529	0.0440586	1593.68	1435.36	1467.27	585.099	122.339	949.024	Retrotransposon, LTR	Group III
		RLG00001B73v408545	-2.66813	0.028521	0	627.972	112.867	0	0	0	Retrotransposon, LTR	Group III
		RLG00001B73v408859	-2.20325	0.0298373	207.871	538.261	225.734	65.0111	61.1696	0	Retrotransposon, LTR	Group III
		RLG00001B73v408927	-1.99519	0.00553661	1247.23	3319.28	1354.4	130.022	795.204	338.937	Retrotransposon, LTR	Group III
		RLG00001B73v409007	-2.44917	0.00257471	8522.73	2511.89	1297.97	130.022	550.526	1084.6	Retrotransposon, LTR	Group III
		RLG00001B73v409062	-3.51918	0.0030193	0	538.261	1072.23	0	0	0	Retrotransposon, LTR	Group III
		RLG00001B73v409094	-2.61468	0.0317861	415.743	0	169.3	0	0	0	Retrotransposon, LTR	Group III
		RLG00001B73v409145	-2.39856	0.0498973	69.2905	538.261	0	0	0	0	Retrotransposon, LTR	Group III
		RLG00001B73v409363	-2.3554	0.0368615	485.033	269.131	56.4334	0	0	67.7874	Retrotransposon, LTR	Group III
		RLG00001B73v409421	-2.58549	0.0179668	207.871	538.261	169.3	65.0111	0	0	Retrotransposon, LTR	Group III
		RLG00001B73v409946	-3.69621	0.000204685	138.581	1704.49	1862.3	65.0111	61.1696	0	Retrotransposon, LTR	Group III
		RLG00001B73v410000	-2.52652	0.0335904	0	89.7102	1354.4	65.0111	0	0	Retrotransposon, LTR	Group III
		RLG00001B73v411203	-2.12445	0.045523	138.581	89.7102	1636.57	0	122.339	135.575	Retrotransposon, LTR	Group III
		RLG00001B73v411247	-1.37707	0.0368004	1316.52	1435.36	733.634	715.122	305.848	203.362	Retrotransposon, LTR	Group III
		RLG00001B73v411350	-1.96988	0.0149158	1593.68	1525.07	620.767	0	305.848	474.512	Retrotransposon, LTR	Group III
		RLG00001B73v411374	-3.13677	0.00862261	69.2905	717.682	112.867	0	0	0	Retrotransposon, LTR	Group III
		RLG00001B73v411948	-3.77578	0.00119112	207.871	89.7102	1354.4	0	0	0	Retrotransposon, LTR	Group III
		RLG00001B73v411985	-2.197	0.0298103	623.614	0	1636.57	130.022	122.339	67.7874	Retrotransposon, LTR	Group III
		RLG00001B73v412178	-2.5551	0.0354379	207.871	179.42	56.4334	0	0	0	Retrotransposon, LTR	Group III
		RLG00001B73v412223	-2.58118	0.0268432	346.452	986.813	0	0	0	67.7874	Retrotransposon, LTR	Group III
		RLG00001B73v412308	-2.61811	0.0316198	277.162	358.841	0	0	0	0	Retrotransposon, LTR	Group III
		RLG00001B73v412771	-2.2528	0.0368286	4642.46	358.841	0	130.022	183.509	271.15	Retrotransposon, LTR	Group III
		RLG00001B73v412927	-3.63252	0.00182748	554.324	717.682	56.4334	0	0	0	Retrotransposon, LTR	Group III
		RLG00001B73v413064	-2.58225	0.0332192	138.581	179.42	112.867	0	0	0	Retrotransposon, LTR	Group III
		RLG00001B73v413202	-1.68831	0.0462154	346.452	1614.78	338.6	130.022	305.848	135.575	Retrotransposon, LTR	Group III
		RLG00001B73v414113	-2.6838	0.00409506	1732.26	89.7102	6264.11	260.044	305.848	271.15	Retrotransposon, LTR	Group III
		RLG00001B73v414289	-1.22271	0.0163821	25360.3	34717.9	12866.8	6631.13	9603.62	13760.8	Retrotransposon, LTR	Group III
		RLG00001B73v414670	-2.17351	0.00608679	831.486	1973.63	451.467	260.044	244.678	67.7874	Retrotransposon, LTR	Group III
		RLG00001B73v414683	-4.27408	2.45768e-05	762.195	2691.31	451.467	0	61.1696	0	Retrotransposon, LTR	Group III
		RLG00001B73v414721	-2.57475	0.0339789	138.581	269.131	56.4334	0	0	0	Retrotransposon, LTR	Group III
		RLG00001B73v414739	-2.75004	0.0225133	207.871	179.42	112.867	0	0	0	Retrotransposon, LTR	Group III
		RLG00001B73v414762	-1.99519	0.00553661	1247.23	3319.28	1354.4	130.022	795.204	338.937	Retrotransposon, LTR	Group III
		RLG00001B73v415293	-4.06178	5.0201e-08	2425.17	2153.05	1580.14	130.022	122.339	0	Retrotransposon, LTR	Group III
		RLG00001B73v416058	-1.12339	0.0315878	25845.3	34807.6	12979.7	6956.18	9725.96	15794.5	Retrotransposon, LTR	Group III
		RLG00003B73v401350	-2.68596	0.027611	762.195	0	56.4334	0	0	0	Retrotransposon, LTR	Group III
		RLG00003B73v401387	-2.42693	0.046535	69.2905	89.7102	225.734	0	0	0	Retrotransposon, LTR	Group III
		RLG00003B73v401453	-2.32501	0.00644477	1177.94	4126.67	677.201	650.111	183.509	67.7874	Retrotransposon, LTR	Group III
		RLG00003B73v401785	-1.6298	0.0362377	485.033	717.682	451.467	195.033	61.1696	203.362	Retrotransposon, LTR	Group III
		RLG00003B73v401792	-2.9883	0.00142519	415.743	807.392	507.901	0	61.1696	67.7874	Retrotransposon, LTR	Group III
		RLG00003B73v402083	-2.37691	0.0215078	554.324	1166.23	56.4334	0	61.1696	135.575	Retrotransposon, LTR	Group III
		RLG00003B73v402396	-2.58792	0.0338906	138.581	538.261	0	0	0	0	Retrotransposon, LTR	Group III
		RLG00003B73v402798	-2.73185	0.0244262	415.743	0	225.734	0	0	0	Retrotransposon, LTR	Group III
		RLG00003B73v404281	-3.10175	0.00930254	69.2905	179.42	507.901	0	0	0	Retrotransposon, LTR	Group III
		RLG00003B73v404968	-2.62593	0.0148	692.905	897.102	56.4334	0	122.339	0	Retrotransposon, LTR	Group III
		RLG00003B73v405345	-2.66644	0.00144545	831.486	1255.94	1805.87	390.066	0	67.7874	Retrotransposon, LTR	Group III
		RLG00003B73v405923	-2.61811	0.0316198	277.162	358.841	0	0	0	0	Retrotransposon, LTR	Group III
		RLG00003B73v406469	-2.31842	0.0476178	485.033	448.551	0	0	61.1696	0	Retrotransposon, LTR	Group III
		RLG00003B73v406824	-2.52671	0.0376323	69.2905	179.42	169.3	0	0	0	Retrotransposon, LTR	Group III
		RLG00003B73v406827	-2.64021	0.013791	277.162	269.131	338.6	0	0	67.7874	Retrotransposon, LTR	Group III
		RLG00003B73v406838	-2.32204	0.0474098	623.614	358.841	0	0	0	67.7874	Retrotransposon, LTR	Group III
		RLG00003B73v407392	-2.32948	0.00608042	207.871	3588.41	1749.44	390.066	244.678	203.362	Retrotransposon, LTR	Group III
		RLG00003B73v408389	-2.14695	0.0278124	485.033	358.841	395.034	0	183.509	0	Retrotransposon, LTR	Group III
		RLG00003B73v408560	-2.37625	0.037671	138.581	717.682	56.4334	0	0	67.7874	Retrotransposon, LTR	Group III
		RLG00003B73v409511	-2.96809	0.0134062	138.581	538.261	56.4334	0	0	0	Retrotransposon, LTR	Group III
		RLG00003B73v409525	-2.1777	0.0377392	138.581	717.682	169.3	0	61.1696	67.7874	Retrotransposon, LTR	Group III
		RLG00003B73v409849	-1.57472	0.0200541	12333.7	5292.9	3160.27	1365.23	3853.68	1084.6	Retrotransposon, LTR	Group III
		RLG00003B73v410450	-3.05411	0.0107307	69.2905	627.972	112.867	0	0	0	Retrotransposon, LTR	Group III
		RLG00003B73v410715	-2.45095	0.0448853	0	448.551	112.867	0	0	0	Retrotransposon, LTR	Group III
		RLG00003B73v410826	-1.00573	0.0324656	4988.91	3319.28	2483.07	1300.22	2018.6	1898.05	Retrotransposon, LTR	Group III
		RLG00003B73v410938	-2.69857	0.0256944	277.162	179.42	56.4334	0	0	0	Retrotransposon, LTR	Group III
		RLG00003B73v411022	-2.29827	0.0402272	69.2905	1255.94	56.4334	65.0111	61.1696	0	Retrotransposon, LTR	Group III
		RLG00003B73v411182	-2.67877	0.0267436	207.871	89.7102	169.3	0	0	0	Retrotransposon, LTR	Group III
		RLG00003B73v412097	-2.20144	0.0129372	1316.52	89.7102	1693	130.022	244.678	135.575	Retrotransposon, LTR	Group III
		RLG00005B73v400081	-2.55389	0.0356849	69.2905	89.7102	282.167	0	0	0	Retrotransposon, LTR	Group III
		RLG00005B73v401120	-2.53579	0.0376124	0	269.131	282.167	0	0	0	Retrotransposon, LTR	Group III
		RLG00005B73v403667	-1.32546	0.0355649	970.067	2960.44	1015.8	585.099	550.526	677.874	Retrotransposon, LTR	Group III
		RLG00005B73v403771	-2.05917	0.00785967	554.324	1166.23	564.334	130.022	244.678	67.7874	Retrotransposon, LTR	Group III
		RLG00006B73v400025	-2.56104	0.0349873	69.2905	269.131	112.867	0	0	0	Retrotransposon, LTR	Group III
		RLG00006B73v400042	-1.17464	0.0431753	1039.36	1704.49	959.368	520.088	672.865	338.937	Retrotransposon, LTR	Group III
		RLG00006B73v401048	-2.58225	0.0332192	138.581	179.42	112.867	0	0	0	Retrotransposon, LTR	Group III
		RLG00006B73v401444	-2.8176	0.0193878	346.452	179.42	56.4334	0	0	0	Retrotransposon, LTR	Group III
		RLG00006B73v402674	-2.73136	0.0238608	138.581	358.841	56.4334	0	0	0	Retrotransposon, LTR	Group III
		RLG00006B73v402915	-2.23481	0.0374884	69.2905	1076.52	564.334	0	0	203.362	Retrotransposon, LTR	Group III
		RLG00006B73v403847	-1.76602	0.0440935	762.195	358.841	1072.23	390.066	0	135.575	Retrotransposon, LTR	Group III
		RLG00007B73v400108	-2.09226	0.0396078	207.871	448.551	225.734	0	61.1696	67.7874	Retrotransposon, LTR	Group III
		RLG00007B73v400360	-3.01221	0.00854653	970.067	986.813	0	0	0	67.7874	Retrotransposon, LTR	Group III
		RLG00007B73v400922	-2.01617	0.0212721	3880.27	1704.49	451.467	845.144	244.678	67.7874	Retrotransposon, LTR	Group III
		RLG00007B73v401060	-2.76578	0.0226426	0	358.841	338.6	0	0	0	Retrotransposon, LTR	Group III
		RLG00007B73v401745	-3.21433	0.0064436	138.581	269.131	338.6	0	0	0	Retrotransposon, LTR	Group III
		RLG00007B73v401776	-2.31465	0.0321525	0	2063.34	902.935	0	183.509	135.575	Retrotransposon, LTR	Group III
		RLG00007B73v401822	-2.47282	0.042395	277.162	89.7102	56.4334	0	0	0	Retrotransposon, LTR	Group III
		RLG00007B73v402275	-1.63421	0.039156	485.033	538.261	395.034	130.022	122.339	135.575	Retrotransposon, LTR	Group III
		RLG00007B73v403214	-1.94706	0.00287569	1385.81	627.972	1297.97	260.044	244.678	271.15	Retrotransposon, LTR	Group III
		RLG00008B73v400089	-2.07992	0.0381385	485.033	89.7102	4345.37	455.077	61.1696	271.15	Retrotransposon, LTR	Group III
		RLG00008B73v400208	-3.69723	0.00125724	485.033	269.131	338.6	0	0	0	Retrotransposon, LTR	Group III
		RLG00008B73v400462	-1.12948	0.0322403	1940.13	1166.23	1975.17	520.088	978.713	745.662	Retrotransposon, LTR	Group III
		RLG00008B73v400613	-1.68997	0.0453919	1247.23	1973.63	338.6	650.111	183.509	67.7874	Retrotransposon, LTR	Group III
		RLG00008B73v400900	-1.70817	0.0445243	2286.59	269.131	1862.3	455.077	61.1696	610.087	Retrotransposon, LTR	Group III
		RLG00008B73v400970	-2.47473	0.0241036	138.581	269.131	395.034	0	0	67.7874	Retrotransposon, LTR	Group III
		RLG00008B73v401237	-1.57193	0.0360172	1039.36	3139.86	451.467	390.066	550.526	406.725	Retrotransposon, LTR	Group III
		RLG00008B73v401322	-2.13857	0.0100839	485.033	448.551	1862.3	195.033	244.678	67.7874	Retrotransposon, LTR	Group III
		RLG00008B73v401380	-1.78347	0.0140697	762.195	2063.34	564.334	325.055	183.509	338.937	Retrotransposon, LTR	Group III
		RLG00008B73v401467	-1.04912	0.0172353	9077.05	7176.82	6997.74	4485.76	2079.77	4406.18	Retrotransposon, LTR	Group III
		RLG00008B73v401592	-2.40659	0.00844859	623.614	1076.52	282.167	195.033	61.1696	0	Retrotransposon, LTR	Group III
		RLG00008B73v401968	-2.47649	0.014768	69.2905	7984.21	1749.44	325.055	61.1696	677.874	Retrotransposon, LTR	Group III
		RLG00008B73v402047	-1.66698	1.31536e-05	5612.53	4934.06	4909.71	1820.31	1284.56	1626.9	Retrotransposon, LTR	Group III
		RLG00008B73v402122	-2.70794	0.0258841	485.033	0	169.3	0	0	0	Retrotransposon, LTR	Group III
		RLG00008B73v402198	-2.03746	0.0356626	3672.39	358.841	112.867	325.055	183.509	203.362	Retrotransposon, LTR	Group III
		RLG00008B73v402419	-2.54121	0.019168	69.2905	1345.65	169.3	65.0111	61.1696	0	Retrotransposon, LTR	Group III
		RLG00009B73v400079	-2.70448	0.0265292	762.195	89.7102	0	0	0	0	Retrotransposon, LTR	Group III
		RLG00009B73v400317	-2.58777	0.020329	2494.46	179.42	0	65.0111	61.1696	67.7874	Retrotransposon, LTR	Group III
		RLG00009B73v400897	-2.84201	0.0189283	0	358.841	395.034	0	0	0	Retrotransposon, LTR	Group III
		RLG00009B73v401101	-2.82093	0.00380078	1316.52	2511.89	56.4334	130.022	61.1696	135.575	Retrotransposon, LTR	Group III
		RLG00009B73v401778	-1.60278	0.0300092	554.324	986.813	677.201	195.033	367.017	67.7874	Retrotransposon, LTR	Group III
		RLG00010B73v400296	-2.87072	0.00810258	554.324	89.7102	507.901	65.0111	0	0	Retrotransposon, LTR	Group III
		RLG00011B73v400101	-2.21698	0.0167807	970.067	1076.52	112.867	65.0111	61.1696	203.362	Retrotransposon, LTR	Group III
		RLG00011B73v400565	-2.19788	0.017466	415.743	358.841	451.467	65.0111	122.339	0	Retrotransposon, LTR	Group III
		RLG00011B73v400706	-2.77686	0.0213037	69.2905	179.42	282.167	0	0	0	Retrotransposon, LTR	Group III
		RLG00011B73v401020	-2.8502	0.0179587	69.2905	448.551	112.867	0	0	0	Retrotransposon, LTR	Group III
		RLG00017B73v400052	-2.66161	0.0281572	69.2905	89.7102	338.6	0	0	0	Retrotransposon, LTR	Group III
		RLG00017B73v400141	-2.40104	0.0344753	2910.2	5203.19	0	65.0111	611.696	0	Retrotransposon, LTR	Group III
		RLG00017B73v400421	-3.33534	0.00498562	69.2905	986.813	112.867	0	0	0	Retrotransposon, LTR	Group III
		RLG00018B73v400173	-2.05655	0.0479305	277.162	358.841	225.734	0	122.339	0	Retrotransposon, LTR	Group III
		RLG00020B73v400073	-2.56104	0.0349873	69.2905	269.131	112.867	0	0	0	Retrotransposon, LTR	Group III
		RLG00020B73v400110	-2.51634	0.0222957	485.033	179.42	169.3	0	61.1696	0	Retrotransposon, LTR	Group III
		RLG00020B73v400475	-2.1471	0.0273792	485.033	179.42	4345.37	455.077	61.1696	271.15	Retrotransposon, LTR	Group III
		RLG00020B73v4S0050	-3.18563	0.00740523	207.871	627.972	56.4334	0	0	0	Retrotransposon, LTR	Group III
		RLG00021B73v400192	-1.39471	0.00741964	7899.11	20992.2	15632.1	7931.35	3853.68	4338.39	Retrotransposon, LTR	Group III
		RLG00024B73v400364	-2.95709	0.00472786	415.743	448.551	282.167	65.0111	0	0	Retrotransposon, LTR	Group III
		RLG00027B73v400064	-2.41153	0.0432463	1247.23	0	56.4334	65.0111	0	0	Retrotransposon, LTR	Group III
		RLG00028B73v400017	-2.98148	0.0127572	69.2905	448.551	169.3	0	0	0	Retrotransposon, LTR	Group III
		RLG00036B73v400024	-3.03209	0.0110447	138.581	448.551	112.867	0	0	0	Retrotransposon, LTR	Group III
		RLG00036B73v400066	-2.74917	0.0235242	207.871	0	451.467	0	0	0	Retrotransposon, LTR	Group III
		RLG00038B73v400162	-2.0155	0.0324996	554.324	179.42	338.6	65.0111	61.1696	67.7874	Retrotransposon, LTR	Group III
		RLG00039B73v400122	-2.52031	0.0381503	207.871	89.7102	112.867	0	0	0	Retrotransposon, LTR	Group III
		RLG00058B73v400083	-1.79915	0.0145811	1455.1	2153.05	1693	130.022	183.509	1016.81	Retrotransposon, LTR	Group III
		RLG00060B73v400068	-2.66356	0.00742038	415.743	717.682	282.167	0	122.339	0	Retrotransposon, LTR	Group III
		RLG00235B73v400011	-2.86093	0.00829931	554.324	89.7102	507.901	0	0	67.7874	Retrotransposon, LTR	Group III
		RLG00292B73v4S0771	-2.41811	0.012156	69.2905	3588.41	1636.57	390.066	61.1696	203.362	Retrotransposon, LTR	Group III
		RLG00417B73v400008	-2.32676	0.00893788	1039.36	2870.73	507.901	455.077	183.509	0	Retrotransposon, LTR	Group III
		RLG00513B73v400003	-2.64276	0.00337439	346.452	717.682	733.634	65.0111	0	135.575	Retrotransposon, LTR	Group III
		RLG00569B73v400007	-2.31274	0.0398349	485.033	89.7102	169.3	0	0	67.7874	Retrotransposon, LTR	Group III
		RLG00632B73v400004	-1.3547	0.0398998	1593.68	3498.7	1805.87	325.055	1529.24	610.087	Retrotransposon, LTR	Group III
		RLG00838B73v400005	-2.12668	0.0372002	69.2905	448.551	790.068	0	122.339	67.7874	Retrotransposon, LTR	Group III
		RLG00930B73v400005	-1.1303	0.0265794	2078.71	2242.76	1410.84	1040.18	917.543	542.299	Retrotransposon, LTR	Group III
		RLG01075B73v400004	-2.33778	0.0402755	0	179.42	1354.4	65.0111	0	67.7874	Retrotransposon, LTR	Group III
		RLG01957B73v400001	-2.71288	0.0247579	69.2905	269.131	169.3	0	0	0	Retrotransposon, LTR	Group III
		RLG02033B73v400003	-1.14621	0.00207397	6236.14	8612.18	8239.28	2730.46	4098.36	3389.37	Retrotransposon, LTR	Group III
		RLG02149B73v400001	-1.22622	0.0295251	2494.46	5472.32	2031.6	1690.29	856.374	1491.32	Retrotransposon, LTR	Group III
		RLG02211B73v400003	-2.30493	0.0374658	138.581	269.131	282.167	65.0111	0	0	Retrotransposon, LTR	Group III
		RLG02465B73v400002	-1.84338	0.0304076	1039.36	4216.38	959.368	130.022	183.509	1084.6	Retrotransposon, LTR	Group III
		RLG03761B73v400001	-1.2024	0.0378779	1247.23	1794.2	902.935	650.111	611.696	338.937	Retrotransposon, LTR	Group III
		RLG04438B73v400001	-2.16011	0.0314336	4781.04	448.551	56.4334	195.033	244.678	338.937	Retrotransposon, LTR	Group III
		RLG04546B73v400001	-2.2837	0.0216593	69.2905	8073.92	1749.44	455.077	122.339	745.662	Retrotransposon, LTR	Group III
		RLG05718B73v400001	-2.58419	0.0343532	0	717.682	56.4334	0	0	0	Retrotransposon, LTR	Group III
		RLG06490B73v400001	-1.49001	0.00193906	12541.6	10137.3	5135.44	3900.66	2385.61	3186.01	Retrotransposon, LTR	Group III
		RLG06514B73v400001	-2.6859	0.0272734	415.743	269.131	0	0	0	0	Retrotransposon, LTR	Group III
		RLG08387B73v400001	-3.20572	0.00658769	207.871	179.42	338.6	0	0	0	Retrotransposon, LTR	Group III
		RLG09475B73v400001	-2.45095	0.0448853	0	448.551	112.867	0	0	0	Retrotransposon, LTR	Group III
		RLG17902B73v400001	-1.51338	0.0131277	831.486	2781.02	2144.47	520.088	795.204	542.299	Retrotransposon, LTR	Group III
		RLG22322B73v400001	-2.86552	0.0171415	277.162	269.131	56.4334	0	0	0	Retrotransposon, LTR	Group III
		RLG24134B73v400001	-2.47178	0.00831983	900.776	448.551	282.167	65.0111	0	135.575	Retrotransposon, LTR	Group III
		RLG24180B73v400001	-2.73861	0.0231112	138.581	179.42	169.3	0	0	0	Retrotransposon, LTR	Group III
		RLG24736B73v400001	-2.23139	0.0459679	277.162	269.131	112.867	0	61.1696	0	Retrotransposon, LTR	Group III
		RLX00234B73v400007	-2.35303	0.0439406	554.324	448.551	0	0	0	67.7874	Retrotransposon, LTR	Group III
		RLX00517B73v400001	-1.92932	0.00712371	1662.97	3767.83	959.368	325.055	244.678	881.236	Retrotransposon, LTR	Group III
		RLX00583B73v400002	-2.76601	0.0216951	138.581	269.131	112.867	0	0	0	Retrotransposon, LTR	Group III
		RLX00813B73v400001	-1.12765	4.85762e-05	1.90486e+06	1.70943e+06	1.45598e+06	779678	694764	822194	Retrotransposon, LTR	Group III
		RLX00824B73v4S0025	-2.69857	0.0256944	277.162	179.42	56.4334	0	0	0	Retrotransposon, LTR	Group III
		RLX01266B73v400002	-2.89662	0.00605443	346.452	269.131	451.467	0	61.1696	0	Retrotransposon, LTR	Group III
		RLX01817B73v400003	-1.47245	0.0474928	554.324	897.102	395.034	130.022	244.678	203.362	Retrotransposon, LTR	Group III
		RLX02138B73v400002	-2.30209	0.0314584	277.162	897.102	56.4334	65.0111	0	67.7874	Retrotransposon, LTR	Group III
		RLX02706B73v400001	-2.56104	0.0349873	69.2905	269.131	112.867	0	0	0	Retrotransposon, LTR	Group III
		RLX03061B73v400002	-2.8502	0.0179587	69.2905	448.551	112.867	0	0	0	Retrotransposon, LTR	Group III
		RLX04144B73v400002	-2.42693	0.046535	69.2905	89.7102	225.734	0	0	0	Retrotransposon, LTR	Group III
		RLX04303B73v400001	-2.67877	0.0267436	207.871	89.7102	169.3	0	0	0	Retrotransposon, LTR	Group III
		RLX04483B73v400002	-2.18457	0.0137201	623.614	1076.52	282.167	195.033	122.339	0	Retrotransposon, LTR	Group III
		RLX04651B73v400002	-1.07722	0.0261582	3187.36	6100.3	3216.7	1430.24	2507.95	1762.47	Retrotransposon, LTR	Group III
		RLX04754B73v400002	-1.18845	0.0127237	3395.23	3498.7	2595.94	780.133	1406.9	1830.26	Retrotransposon, LTR	Group III
		RLX05471B73v400001	-1.80715	0.0481022	1940.13	538.261	395.034	0	428.187	203.362	Retrotransposon, LTR	Group III
		RLX06228B73v400001	-3.18563	0.00740523	207.871	627.972	56.4334	0	0	0	Retrotransposon, LTR	Group III
		RLX06691B73v400001	-1.5171	0.041566	762.195	986.813	564.334	455.077	183.509	67.7874	Retrotransposon, LTR	Group III
		RLX06724B73v400001	-2.96809	0.0134062	138.581	538.261	56.4334	0	0	0	Retrotransposon, LTR	Group III
		RLX06864B73v400001	-1.34305	0.0157598	1524.39	2422.18	1128.67	455.077	672.865	745.662	Retrotransposon, LTR	Group III
		RLX06969B73v400001	-2.78557	0.00892188	415.743	358.841	225.734	0	61.1696	0	Retrotransposon, LTR	Group III
		RLX07831B73v400001	-1.42484	0.0374189	762.195	1166.23	564.334	325.055	367.017	135.575	Retrotransposon, LTR	Group III
		RLX08627B73v400001	-2.27191	0.0229493	207.871	448.551	338.6	65.0111	61.1696	0	Retrotransposon, LTR	Group III
		RLX09049B73v400001	-1.04027	0.00710088	4573.17	4036.96	3668.17	2145.36	2140.93	1559.11	Retrotransposon, LTR	Group III
		RLX09589B73v400001	-1.33855	0.0351697	1039.36	1255.94	564.334	325.055	305.848	406.725	Retrotransposon, LTR	Group III
		RLX10150B73v400001	-1.40808	0.0239421	1385.81	5203.19	3103.84	1170.2	1590.41	610.087	Retrotransposon, LTR	Group III
		RLX10178B73v400001	-2.73563	0.0235173	207.871	269.131	56.4334	0	0	0	Retrotransposon, LTR	Group III
		RLX10366B73v400001	-1.96285	0.0386964	277.162	358.841	395.034	65.0111	122.339	0	Retrotransposon, LTR	Group III
		RLX10434B73v400001	-3.45115	0.000689545	346.452	897.102	507.901	0	0	67.7874	Retrotransposon, LTR	Group III
		RLX11299B73v400001	-2.21782	0.0471681	277.162	269.131	112.867	65.0111	0	0	Retrotransposon, LTR	Group III
		RLX12844B73v400001	-3.65793	0.00160123	346.452	807.392	112.867	0	0	0	Retrotransposon, LTR	Group III
		RLX13698B73v4S0029	-2.73908	0.0242372	138.581	0	564.334	0	0	0	Retrotransposon, LTR	Group III
		RLX14021B73v4S0002	-2.49331	0.0411462	207.871	358.841	0	0	0	0	Retrotransposon, LTR	Group III
		RLX14493B73v400001	-1.56827	0.000111387	3810.98	4216.38	4401.81	1690.29	1284.56	1084.6	Retrotransposon, LTR	Group III
		RLX14842B73v400001	-1.18353	0.00601389	2148	2422.18	2652.37	975.166	1039.88	1084.6	Retrotransposon, LTR	Group III
		RLX15023B73v4S0004	-2.52671	0.0376323	69.2905	179.42	169.3	0	0	0	Retrotransposon, LTR	Group III
		RLX15223B73v400001	-3.17122	0.0073533	277.162	358.841	112.867	0	0	0	Retrotransposon, LTR	Group III
		RLX15525B73v400001	-1.27049	0.000741439	6097.56	8432.76	7844.24	2405.41	3670.17	2982.65	Retrotransposon, LTR	Group III
		RLX16868B73v400001	-2.03133	0.000223005	2563.75	1883.91	2595.94	390.066	856.374	338.937	Retrotransposon, LTR	Group III
		RLX19303B73v400001	-2.86586	0.016873	138.581	179.42	225.734	0	0	0	Retrotransposon, LTR	Group III
		RLX19652B73v4S0001	-1.11194	0.00120527	277508	316498	222460	94461.1	130719	146624	Retrotransposon, LTR	Group III
		RLX20034B73v400001	-2.47282	0.042395	277.162	89.7102	56.4334	0	0	0	Retrotransposon, LTR	Group III
		RLX20861B73v400001	-2.23481	0.0374884	69.2905	1076.52	564.334	0	0	203.362	Retrotransposon, LTR	Group III
		RLX21737B73v400001	-1.80715	0.0481022	1940.13	538.261	395.034	0	428.187	203.362	Retrotransposon, LTR	Group III
		RLX22368B73v400001	-1.76871	0.047139	1593.68	358.841	282.167	325.055	61.1696	135.575	Retrotransposon, LTR	Group III
		RLX22960B73v400001	-3.05505	0.0102459	207.871	358.841	112.867	0	0	0	Retrotransposon, LTR	Group III
		RLX23326B73v400001	-2.89293	0.011193	2633.04	269.131	0	0	61.1696	67.7874	Retrotransposon, LTR	Group III
		RLX23623B73v400001	-1.58137	0.0412699	1247.23	1973.63	395.034	650.111	183.509	203.362	Retrotransposon, LTR	Group III
		RLX23693B73v400001	-1.50915	0.0180194	2148	1525.07	1241.53	325.055	978.713	271.15	Retrotransposon, LTR	Group III
		RST00360B73v400001	-2.42693	0.046535	69.2905	89.7102	225.734	0	0	0	Retrotransposon, SINE	Group III
		RST00456B73v400001	-2.75451	0.0235587	0	717.682	112.867	0	0	0	Retrotransposon, SINE	Group III
		DHH00001B73v400008	1.04889	0.000369234	6513.3	7445.95	6094.81	13717.3	14558.4	13557.5	DNA transposon, helitron	Group IV
		DHH00001B73v400010	2.73354	0.0232294	0	0	0	260.044	122.339	135.575	DNA transposon, helitron	Group IV
		DHH00001B73v400043	1.89745	0.0325978	0	269.131	112.867	260.044	795.204	677.874	DNA transposon, helitron	Group IV
		DHH00001B73v400075	3.38874	8.15874e-05	69.2905	179.42	56.4334	585.099	1101.05	2982.65	DNA transposon, helitron	Group IV
		DHH00001B73v400079	2.58604	0.000221357	138.581	269.131	112.867	1170.2	1529.24	881.236	DNA transposon, helitron	Group IV
		DHH00001B73v400110	3.05929	0.0105086	0	0	0	650.111	61.1696	135.575	DNA transposon, helitron	Group IV
		DHH00001B73v400128	2.59818	1.08165e-08	623.614	897.102	677.201	3770.64	5015.9	5287.42	DNA transposon, helitron	Group IV
		DHH00001B73v400134	1.27924	0.00154417	4018.85	4036.96	2426.64	8126.38	10643.5	7185.47	DNA transposon, helitron	Group IV
		DHH00001B73v400156	2.76598	0.022856	0	0	0	130.022	734.035	0	DNA transposon, helitron	Group IV
		DHH00001B73v400180	1.47965	0.0029284	17045.5	15161	15632.1	31075.3	29239.1	79446.9	DNA transposon, helitron	Group IV
		DHH00001B73v400195	2.05988	0.00238958	415.743	627.972	169.3	1755.3	2874.97	949.024	DNA transposon, helitron	Group IV
		DHH00001B73v400216	2.39071	0.0497605	0	0	0	195.033	122.339	67.7874	DNA transposon, helitron	Group IV
		DHH00001B73v400227	2.08796	8.52443e-06	692.905	807.392	846.501	2860.49	4526.55	3186.01	DNA transposon, helitron	Group IV
		DHH00001B73v400272	2.33918	9.91065e-07	4226.72	4485.51	1918.74	13132.2	21103.5	22979.9	DNA transposon, helitron	Group IV
		DHH00001B73v400297	1.32456	0.00861672	900.776	448.551	1128.67	2015.34	2507.95	2101.41	DNA transposon, helitron	Group IV
		DHH00001B73v400331	1.51254	0.0486549	485.033	807.392	282.167	2730.46	1957.43	338.937	DNA transposon, helitron	Group IV
		DHH00001B73v400335	2.28655	0.0406724	0	89.7102	0	130.022	550.526	135.575	DNA transposon, helitron	Group IV
		DHH00001B73v400358	1.40507	0.00513406	1177.94	1255.94	564.334	2145.36	3241.99	2779.28	DNA transposon, helitron	Group IV
		DHH00001B73v400408	4.13497	0.000163168	69.2905	0	56.4334	650.111	61.1696	8676.79	DNA transposon, helitron	Group IV
		DHH00001B73v400479	2.52734	0.000536072	207.871	89.7102	338.6	1495.25	734.035	2440.35	DNA transposon, helitron	Group IV
		DHH00001B73v400539	2.24479	4.99292e-07	970.067	1166.23	902.935	6241.06	3731.34	5151.84	DNA transposon, helitron	Group IV
		DHH00001B73v400564	1.46355	0.0352525	970.067	1345.65	225.734	1235.21	2569.12	3796.1	DNA transposon, helitron	Group IV
		DHH00001B73v400626	2.64571	0.0288091	0	0	0	130.022	305.848	67.7874	DNA transposon, helitron	Group IV
		DHH00001B73v400680	1.47976	0.0227525	692.905	1704.49	282.167	3120.53	1896.26	2914.86	DNA transposon, helitron	Group IV
		DHH00001B73v400681	2.22858	0.00432475	138.581	89.7102	112.867	715.122	734.035	542.299	DNA transposon, helitron	Group IV
		DHH00001B73v400715	2.31944	0.0371959	0	89.7102	0	65.0111	367.017	406.725	DNA transposon, helitron	Group IV
		DHH00001B73v400732	2.35971	0.0179598	69.2905	89.7102	0	195.033	672.865	338.937	DNA transposon, helitron	Group IV
		DHH00001B73v400736	1.45314	0.00103192	2355.88	3139.86	2652.37	8451.44	9909.47	4677.33	DNA transposon, helitron	Group IV
		DHH00001B73v400783	2.24273	0.0485542	0	0	56.4334	195.033	61.1696	474.512	DNA transposon, helitron	Group IV
		DHH00001B73v400798	2.53706	0.0374151	0	0	0	325.055	0	271.15	DNA transposon, helitron	Group IV
		DHH00001B73v400884	1.81219	0.0483172	138.581	0	112.867	195.033	489.356	542.299	DNA transposon, helitron	Group IV
		DHH00001B73v400894	2.39709	0.049129	0	0	0	65.0111	122.339	203.362	DNA transposon, helitron	Group IV
		DHH00001B73v400903	2.33984	0.00124266	207.871	179.42	225.734	1105.19	2018.6	610.087	DNA transposon, helitron	Group IV
		DHH00001B73v400921	2.08827	0.00125891	2148	1255.94	564.334	2600.44	8869.59	7456.62	DNA transposon, helitron	Group IV
		DHH00001B73v400986	3.47628	0.00286913	0	0	0	130.022	672.865	271.15	DNA transposon, helitron	Group IV
		DHH00001B73v401020	2.17647	8.54324e-05	1039.36	538.261	790.068	2730.46	6116.96	2914.86	DNA transposon, helitron	Group IV
		DHH00001B73v401056	3.11438	0.00841764	0	0	0	195.033	305.848	203.362	DNA transposon, helitron	Group IV
		DHH00001B73v401108	2.07449	7.68735e-05	2078.71	538.261	1918.74	6306.07	7829.7	6710.95	DNA transposon, helitron	Group IV
		DHH00001B73v401128	3.19437	0.00190813	0	0	56.4334	650.111	367.017	406.725	DNA transposon, helitron	Group IV
		DHH00001B73v401208	1.45403	0.025839	415.743	269.131	169.3	845.144	856.374	813.449	DNA transposon, helitron	Group IV
		DHH00001B73v401298	2.26884	0.00024436	138.581	538.261	338.6	2340.4	1468.07	1559.11	DNA transposon, helitron	Group IV
		DHH00001B73v401369	1.93785	0.00107422	1801.55	2063.34	564.334	7671.3	7218.01	3457.16	DNA transposon, helitron	Group IV
		DHH00001B73v401376	2.76166	0.0233717	0	0	0	975.166	61.1696	0	DNA transposon, helitron	Group IV
		DHH00001B73v401394	2.75155	0.0221527	0	0	0	195.033	183.509	135.575	DNA transposon, helitron	Group IV
		DHH00001B73v401405	2.77223	0.00110322	69.2905	0	225.734	455.077	1406.9	1220.17	DNA transposon, helitron	Group IV
		DHH00001B73v401427	1.81369	0.0239823	69.2905	358.841	112.867	455.077	550.526	1152.39	DNA transposon, helitron	Group IV
		DHH00001B73v401433	1.42709	0.000917373	1177.94	897.102	1015.8	2665.45	3241.99	2711.5	DNA transposon, helitron	Group IV
		DHH00001B73v401457	2.93754	0.00502093	0	89.7102	0	325.055	672.865	271.15	DNA transposon, helitron	Group IV
		DHH00001B73v401468	2.3925	0.0280311	69.2905	0	0	325.055	244.678	203.362	DNA transposon, helitron	Group IV
		DHH00001B73v401565	2.58064	0.00138786	207.871	89.7102	56.4334	780.133	1406.9	542.299	DNA transposon, helitron	Group IV
		DHH00001B73v401568	2.9159	0.000854423	69.2905	89.7102	56.4334	1105.19	367.017	881.236	DNA transposon, helitron	Group IV
		DHH00001B73v401612	2.68414	0.00216502	207.871	89.7102	0	1235.21	978.713	406.725	DNA transposon, helitron	Group IV
		DHH00001B73v401648	1.92524	0.0354407	138.581	269.131	0	260.044	1101.05	542.299	DNA transposon, helitron	Group IV
		DHH00001B73v401671	2.63417	0.0177094	69.2905	0	0	715.122	305.848	67.7874	DNA transposon, helitron	Group IV
		DHH00001B73v401745	3.74709	0.000281376	69.2905	0	0	195.033	1162.22	1287.96	DNA transposon, helitron	Group IV
		DHH00001B73v401761	3.75128	0.0011759	0	0	0	845.144	611.696	67.7874	DNA transposon, helitron	Group IV
		DHH00001B73v401776	2.64735	0.00743639	0	89.7102	112.867	130.022	1406.9	610.087	DNA transposon, helitron	Group IV
		DHH00001B73v401792	1.69316	0.00533227	692.905	1166.23	225.734	2860.49	2140.93	2101.41	DNA transposon, helitron	Group IV
		DHH00001B73v401817	1.07588	0.00770739	2217.29	2153.05	1467.27	3575.61	4771.23	4135.03	DNA transposon, helitron	Group IV
		DHH00001B73v401843	2.04093	2.51434e-06	2148	3229.57	2200.9	7931.35	14803	9761.39	DNA transposon, helitron	Group IV
		DHH00001B73v401863	2.57889	0.02614	0	0	56.4334	65.0111	61.1696	1084.6	DNA transposon, helitron	Group IV
		DHH00001B73v401883	2.34449	0.00523114	69.2905	0	282.167	975.166	1101.05	474.512	DNA transposon, helitron	Group IV
		DHH00001B73v401902	2.06351	1.12687e-07	2286.59	2332.47	2031.6	8841.5	7646.2	12337.3	DNA transposon, helitron	Group IV
		DHH00001B73v401922	2.60584	0.0146798	0	89.7102	0	195.033	428.187	338.937	DNA transposon, helitron	Group IV
		DHH00001B73v401981	2.48954	0.0118449	0	0	169.3	195.033	795.204	745.662	DNA transposon, helitron	Group IV
		DHH00001B73v401990	1.1513	0.026416	900.776	1166.23	451.467	2015.34	1773.92	1898.05	DNA transposon, helitron	Group IV
		DHH00001B73v402007	1.2643	0.00313262	1940.13	2242.76	1467.27	5265.9	5260.58	3321.58	DNA transposon, helitron	Group IV
		DHH00001B73v402119	2.9523	0.00568852	138.581	0	0	1300.22	61.1696	1084.6	DNA transposon, helitron	Group IV
		DHH00001B73v402124	2.09803	0.0244218	346.452	0	0	780.133	611.696	677.874	DNA transposon, helitron	Group IV
		DHH00001B73v402136	2.97898	0.0128997	0	0	0	130.022	550.526	67.7874	DNA transposon, helitron	Group IV
		DHH00001B73v402149	1.91889	0.00034935	900.776	1525.07	507.901	3575.61	5077.07	2982.65	DNA transposon, helitron	Group IV
		DHH00001B73v402253	2.6693	0.028619	0	0	0	845.144	61.1696	0	DNA transposon, helitron	Group IV
		DHH00001B73v402255	2.54565	0.00083487	5335.37	2511.89	4288.94	6566.12	67408.9	14099.8	DNA transposon, helitron	Group IV
		DHH00001B73v402305	1.71698	0.00533052	1732.26	6010.59	1410.84	10531.8	14007.8	7998.92	DNA transposon, helitron	Group IV
		DHH00001B73v402327	2.28616	0.0389711	69.2905	0	56.4334	715.122	0	610.087	DNA transposon, helitron	Group IV
		DHH00001B73v402333	2.62942	0.0145725	69.2905	0	0	260.044	489.356	203.362	DNA transposon, helitron	Group IV
		DHH00001B73v402342	2.20691	0.0453343	0	89.7102	0	325.055	244.678	135.575	DNA transposon, helitron	Group IV
		DHH00001B73v402383	2.0285	0.0301028	0	89.7102	112.867	455.077	428.187	271.15	DNA transposon, helitron	Group IV
		DHH00001B73v402390	2.304	0.038547	0	89.7102	0	325.055	428.187	67.7874	DNA transposon, helitron	Group IV
		DHH00001B73v402400	2.05641	0.0340489	138.581	89.7102	56.4334	1300.22	183.509	203.362	DNA transposon, helitron	Group IV
		DHH00001B73v402521	1.59242	0.00806803	415.743	358.841	282.167	845.144	1345.73	1220.17	DNA transposon, helitron	Group IV
		DHH00001B73v402553	2.9669	0.00392609	69.2905	89.7102	0	1040.18	1223.39	67.7874	DNA transposon, helitron	Group IV
		DHH00001B73v402766	1.76325	0.000522799	485.033	627.972	846.501	2080.35	2997.31	2033.62	DNA transposon, helitron	Group IV
		DHH00001B73v402782	4.42476	6.96302e-05	0	0	0	1560.27	856.374	203.362	DNA transposon, helitron	Group IV
		DHH00001B73v402943	2.46882	0.0055068	0	179.42	56.4334	455.077	550.526	677.874	DNA transposon, helitron	Group IV
		DHH00001B73v402967	2.39006	0.0274952	0	89.7102	56.4334	195.033	61.1696	1220.17	DNA transposon, helitron	Group IV
		DHH00001B73v403005	2.72747	0.0235523	0	0	0	130.022	244.678	135.575	DNA transposon, helitron	Group IV
		DHH00001B73v403049	2.87387	0.00275029	69.2905	179.42	0	715.122	244.678	1830.26	DNA transposon, helitron	Group IV
		DHH00001B73v403081	1.90749	2.21995e-05	6305.43	6010.59	2539.5	18268.1	19207.2	20743	DNA transposon, helitron	Group IV
		DHH00001B73v403153	3.11394	0.00116859	69.2905	179.42	0	845.144	2324.44	271.15	DNA transposon, helitron	Group IV
		DHH00001B73v403172	1.77465	0.0162828	69.2905	358.841	677.201	2080.35	795.204	1559.11	DNA transposon, helitron	Group IV
		DHH00001B73v403174	1.33932	0.0324246	277.162	807.392	395.034	845.144	1773.92	1287.96	DNA transposon, helitron	Group IV
		DHH00001B73v403183	2.31644	0.0034855	207.871	89.7102	56.4334	910.155	734.035	542.299	DNA transposon, helitron	Group IV
		DHH00001B73v403219	1.92501	0.0184062	138.581	89.7102	112.867	390.066	734.035	474.512	DNA transposon, helitron	Group IV
		DHH00001B73v403250	1.39782	0.0113628	623.614	448.551	507.901	1560.27	1835.09	1016.81	DNA transposon, helitron	Group IV
		DHH00001B73v403310	1.61213	0.0145656	415.743	179.42	1297.97	2080.35	2202.1	2304.77	DNA transposon, helitron	Group IV
		DHH00001B73v403322	2.33497	0.0237782	69.2905	358.841	0	195.033	2813.8	406.725	DNA transposon, helitron	Group IV
		DHH00001B73v403398	3.10603	0.00907604	0	0	0	65.0111	550.526	203.362	DNA transposon, helitron	Group IV
		DHH00001B73v403410	1.67691	0.0466282	207.871	89.7102	56.4334	325.055	489.356	542.299	DNA transposon, helitron	Group IV
		DHH00001B73v403422	2.39071	0.0497605	0	0	0	195.033	122.339	67.7874	DNA transposon, helitron	Group IV
		DHH00001B73v403441	3.63179	5.3731e-08	69.2905	179.42	620.767	3315.56	5444.09	5422.99	DNA transposon, helitron	Group IV
		DHH00001B73v403552	1.98536	0.0109238	485.033	358.841	0	1040.18	1345.73	1491.32	DNA transposon, helitron	Group IV
		DHH00001B73v403595	1.92797	1.05956e-09	13234.5	15250.7	9988.71	47328	52055.3	50094.9	DNA transposon, helitron	Group IV
		DHH00001B73v403610	1.4946	0.000286597	4503.88	7984.21	4401.81	15927.7	19635.4	13286.3	DNA transposon, helitron	Group IV
		DHH00001B73v403641	1.62061	0.00146027	3741.69	4216.38	1580.14	6826.16	12662.1	11252.7	DNA transposon, helitron	Group IV
		DHH00001B73v403759	1.17439	0.0190144	831.486	1883.91	959.368	2665.45	3486.67	2304.77	DNA transposon, helitron	Group IV
		DHH00001B73v403892	1.52862	0.0448393	415.743	269.131	56.4334	1040.18	856.374	474.512	DNA transposon, helitron	Group IV
		DHH00001B73v403935	2.79777	1.03499e-22	23697.3	31219.2	31038.4	207385	215072	191567	DNA transposon, helitron	Group IV
		DHH00001B73v403950	2.23636	0.0040568	138.581	89.7102	112.867	585.099	672.865	745.662	DNA transposon, helitron	Group IV
		DHH00001B73v404065	1.19062	0.0140286	1801.55	2422.18	2539.5	8191.39	3670.17	4135.03	DNA transposon, helitron	Group IV
		DHH00001B73v404078	1.10181	0.0126439	1662.97	3498.7	2313.77	5265.9	6606.31	4473.97	DNA transposon, helitron	Group IV
		DHH00001B73v404098	1.8512	0.00939448	138.581	986.813	395.034	1950.33	3058.48	1084.6	DNA transposon, helitron	Group IV
		DHH00001B73v404114	1.2069	0.0487016	762.195	986.813	507.901	1690.29	2874.97	881.236	DNA transposon, helitron	Group IV
		DHH00001B73v404157	3.32145	1.66707e-05	346.452	627.972	0	5916.01	2569.12	4067.25	DNA transposon, helitron	Group IV
		DHH00001B73v404214	1.38073	0.000392874	6998.34	12200.6	10327.3	23924.1	33153.9	21692	DNA transposon, helitron	Group IV
		DHH00001B73v404291	2.43446	0.0453605	0	0	0	130.022	122.339	135.575	DNA transposon, helitron	Group IV
		DHH00001B73v404298	2.5342	0.00248345	0	179.42	677.201	1625.28	3670.17	1491.32	DNA transposon, helitron	Group IV
		DHH00001B73v404349	1.99004	0.0479827	0	89.7102	56.4334	260.044	244.678	338.937	DNA transposon, helitron	Group IV
		DHH00001B73v404387	1.69589	0.000144982	1108.65	986.813	1015.8	2795.48	4465.38	3253.8	DNA transposon, helitron	Group IV
		DHH00001B73v404412	1.43811	0.00185039	1870.84	4754.64	2934.54	8516.45	7523.86	10710.4	DNA transposon, helitron	Group IV
		DHH00001B73v404439	3.06644	0.00435921	0	0	56.4334	130.022	428.187	881.236	DNA transposon, helitron	Group IV
		DHH00001B73v404462	1.22796	0.00266634	4365.3	6997.4	3950.34	12352.1	14741.9	9490.24	DNA transposon, helitron	Group IV
		DHH00001B73v404522	2.77298	9.74851e-06	554.324	1794.2	1354.4	8646.47	16026.4	4473.97	DNA transposon, helitron	Group IV
		DHH00001B73v404587	1.51228	0.0435683	138.581	179.42	338.6	390.066	1101.05	677.874	DNA transposon, helitron	Group IV
		DHH00001B73v404634	2.35125	0.0441469	0	0	56.4334	650.111	305.848	0	DNA transposon, helitron	Group IV
		DHH00001B73v404694	2.62837	0.0307299	0	0	0	0	305.848	338.937	DNA transposon, helitron	Group IV
		DHH00001B73v404721	1.48736	0.0407189	277.162	269.131	282.167	455.077	1529.24	610.087	DNA transposon, helitron	Group IV
		DHH00001B73v404733	2.86515	8.51165e-05	970.067	89.7102	1128.67	4615.78	3976.02	11659.4	DNA transposon, helitron	Group IV
		DHH00001B73v404773	2.42802	0.0467953	0	0	0	260.044	0	271.15	DNA transposon, helitron	Group IV
		DHH00001B73v404800	1.39335	0.0491842	277.162	179.42	564.334	1105.19	1468.07	474.512	DNA transposon, helitron	Group IV
		DHH00001B73v404821	2.50444	0.00286275	69.2905	89.7102	112.867	780.133	367.017	949.024	DNA transposon, helitron	Group IV
		DHH00001B73v404832	2.11218	0.0395303	0	0	112.867	325.055	305.848	271.15	DNA transposon, helitron	Group IV
		DHH00001B73v404841	2.52215	0.03858	0	0	0	0	305.848	271.15	DNA transposon, helitron	Group IV
		DHH00001B73v404879	1.52014	0.0129516	623.614	1076.52	225.734	2275.39	1529.24	1965.84	DNA transposon, helitron	Group IV
		DHH00001B73v404880	1.38743	0.0398957	692.905	358.841	169.3	910.155	1651.58	881.236	DNA transposon, helitron	Group IV
		DHH00001B73v404891	2.25579	0.00588529	69.2905	269.131	56.4334	780.133	428.187	1016.81	DNA transposon, helitron	Group IV
		DHH00001B73v404918	1.50863	0.0248444	277.162	448.551	564.334	975.166	2324.44	745.662	DNA transposon, helitron	Group IV
		DHH00001B73v404970	2.5058	0.00955666	69.2905	89.7102	56.4334	455.077	1284.56	135.575	DNA transposon, helitron	Group IV
		DHH00001B73v404980	1.85207	0.00186264	900.776	627.972	507.901	2795.48	1284.56	3931.67	DNA transposon, helitron	Group IV
		DHH00001B73v404998	3.45936	4.0877e-06	69.2905	89.7102	112.867	1170.2	1529.24	1423.54	DNA transposon, helitron	Group IV
		DHH00001B73v405004	3.63476	1.04075e-07	69.2905	179.42	169.3	2470.42	1590.41	2575.92	DNA transposon, helitron	Group IV
		DHH00001B73v405008	2.06012	0.0300439	0	179.42	56.4334	585.099	489.356	203.362	DNA transposon, helitron	Group IV
		DHH00001B73v405113	1.58266	0.0190015	277.162	179.42	338.6	1170.2	978.713	542.299	DNA transposon, helitron	Group IV
		DHH00001B73v405115	1.9402	0.00441916	277.162	179.42	169.3	1040.18	672.865	1016.81	DNA transposon, helitron	Group IV
		DHH00001B73v405144	2.10007	0.0211657	69.2905	179.42	169.3	1755.3	183.509	474.512	DNA transposon, helitron	Group IV
		DHH00001B73v405150	1.37415	0.0219106	692.905	538.261	225.734	1430.24	1039.88	1491.32	DNA transposon, helitron	Group IV
		DHH00001B73v405186	1.46251	0.0455464	2563.75	358.841	4571.11	4875.83	7340.35	11049.3	DNA transposon, helitron	Group IV
		DHH00001B73v405322	1.19239	0.0328448	623.614	897.102	564.334	2340.4	1039.88	1559.11	DNA transposon, helitron	Group IV
		DHH00001B73v405334	2.62192	0.0177155	69.2905	0	0	130.022	183.509	745.662	DNA transposon, helitron	Group IV
		DHH00001B73v405344	2.40379	0.0490849	0	0	0	260.044	244.678	0	DNA transposon, helitron	Group IV
		DHH00001B73v405405	3.21661	0.00721502	0	0	0	780.133	0	474.512	DNA transposon, helitron	Group IV
		DHH00001B73v405489	2.18982	0.046922	138.581	0	0	910.155	61.1696	271.15	DNA transposon, helitron	Group IV
		DHH00001B73v405495	2.01212	0.047489	69.2905	0	56.4334	390.066	244.678	203.362	DNA transposon, helitron	Group IV
		DHH00001B73v405516	2.08948	0.00498248	138.581	89.7102	395.034	1690.29	672.865	949.024	DNA transposon, helitron	Group IV
		DHH00001B73v405533	1.44525	0.00143647	2494.46	2511.89	2426.64	10271.7	6178.13	4541.76	DNA transposon, helitron	Group IV
		DHH00001B73v405558	3.22744	0.00600994	0	0	0	195.033	244.678	338.937	DNA transposon, helitron	Group IV
		DHH00001B73v405616	2.09976	0.0318358	138.581	0	2088.04	5070.86	7095.67	1830.26	DNA transposon, helitron	Group IV
		DHH00001B73v405669	2.72281	1.16039e-09	1385.81	1345.65	733.634	9556.62	6422.8	8202.28	DNA transposon, helitron	Group IV
		DHH00001B73v405718	1.71439	0.0343409	138.581	89.7102	169.3	455.077	795.204	338.937	DNA transposon, helitron	Group IV
		DHH00001B73v405738	2.04332	0.0113937	900.776	538.261	564.334	6176.05	367.017	3592.73	DNA transposon, helitron	Group IV
		DHH00001B73v405826	2.75155	0.0221527	0	0	0	195.033	183.509	135.575	DNA transposon, helitron	Group IV
		DHH00001B73v405853	3.89373	0.000956997	0	0	0	0	550.526	2711.5	DNA transposon, helitron	Group IV
		DHH00001B73v405858	1.77711	0.0421969	346.452	89.7102	56.4334	650.111	244.678	1220.17	DNA transposon, helitron	Group IV
		DHH00001B73v405888	4.47279	1.40075e-07	0	89.7102	56.4334	1950.33	1223.39	2575.92	DNA transposon, helitron	Group IV
		DHH00001B73v405943	2.57889	0.02614	0	0	56.4334	65.0111	61.1696	1084.6	DNA transposon, helitron	Group IV
		DHH00001B73v405956	1.08596	0.0190859	1870.84	3050.15	1523.7	5590.95	5015.9	3321.58	DNA transposon, helitron	Group IV
		DHH00001B73v405970	2.04313	0.0410169	69.2905	89.7102	0	390.066	244.678	271.15	DNA transposon, helitron	Group IV
		DHH00001B73v405974	3.14942	0.00878866	0	0	0	0	978.713	271.15	DNA transposon, helitron	Group IV
		DHH00001B73v406007	3.31229	0.000456972	69.2905	0	112.867	2080.35	244.678	1152.39	DNA transposon, helitron	Group IV
		DHH00001B73v406042	2.62837	0.0307299	0	0	0	0	305.848	338.937	DNA transposon, helitron	Group IV
		DHH00001B73v406203	2.60011	0.0316599	0	0	0	195.033	122.339	135.575	DNA transposon, helitron	Group IV
		DHH00001B73v406273	3.61129	0.000829133	0	89.7102	0	325.055	2569.12	203.362	DNA transposon, helitron	Group IV
		DHH00001B73v406282	2.83512	0.00689927	0	89.7102	0	260.044	550.526	338.937	DNA transposon, helitron	Group IV
		DHH00001B73v406288	3.68668	1.37902e-11	1247.23	538.261	1072.23	9361.59	22326.9	11252.7	DNA transposon, helitron	Group IV
		DHH00001B73v406296	3.05494	0.0104394	0	0	0	520.088	61.1696	203.362	DNA transposon, helitron	Group IV
		DHH00001B73v406335	1.85984	0.0252517	1039.36	717.682	56.4334	1235.21	5077.07	1626.9	DNA transposon, helitron	Group IV
		DHH00001B73v406340	2.39602	0.0071989	207.871	448.551	56.4334	1625.28	244.678	3118.22	DNA transposon, helitron	Group IV
		DHH00001B73v406343	2.56247	0.000243697	900.776	2063.34	507.901	14497.5	3119.65	6507.59	DNA transposon, helitron	Group IV
		DHH00001B73v406348	2.01876	0.0361443	69.2905	89.7102	112.867	520.088	978.713	67.7874	DNA transposon, helitron	Group IV
		DHH00001B73v406373	1.03415	0.0218079	1247.23	1255.94	1072.23	1820.31	2752.63	2914.86	DNA transposon, helitron	Group IV
		DHH00001B73v406401	1.46014	0.011643	2771.62	1255.94	1693	3250.55	4037.19	9558.03	DNA transposon, helitron	Group IV
		DHH00001B73v406408	2.69535	0.0265129	0	0	0	455.077	244.678	0	DNA transposon, helitron	Group IV
		DHH00001B73v406429	2.45714	0.0131319	69.2905	0	56.4334	195.033	611.696	406.725	DNA transposon, helitron	Group IV
		DHH00001B73v406445	1.86204	0.00341387	346.452	269.131	338.6	1950.33	978.713	949.024	DNA transposon, helitron	Group IV
		DHH00001B73v406455	2.53544	0.0367734	0	0	0	260.044	122.339	67.7874	DNA transposon, helitron	Group IV
		DHH00001B73v406462	2.38938	0.0498924	0	0	0	65.0111	183.509	135.575	DNA transposon, helitron	Group IV
		DHH00001B73v406600	2.08379	0.00288191	1662.97	1973.63	282.167	5395.92	10093	3457.16	DNA transposon, helitron	Group IV
		DHH00001B73v406726	2.81171	4.56731e-06	1732.26	538.261	451.467	8321.41	4587.72	9151.3	DNA transposon, helitron	Group IV
		DHH00001B73v406831	1.74213	0.0214578	138.581	89.7102	282.167	455.077	672.865	949.024	DNA transposon, helitron	Group IV
		DHH00001B73v406869	2.76221	0.0220306	0	0	0	390.066	61.1696	135.575	DNA transposon, helitron	Group IV
		DHH00001B73v406900	2.02028	0.0308787	277.162	0	56.4334	650.111	1039.88	203.362	DNA transposon, helitron	Group IV
		DHH00001B73v406937	2.9445	0.00260327	0	179.42	0	325.055	1162.22	610.087	DNA transposon, helitron	Group IV
		DHH00001B73v406980	2.53651	3.52533e-07	970.067	807.392	451.467	5460.93	3425.5	4948.48	DNA transposon, helitron	Group IV
		DHH00001B73v407017	2.33493	0.0189062	69.2905	89.7102	0	390.066	183.509	610.087	DNA transposon, helitron	Group IV
		DHH00001B73v407032	1.00636	0.0477206	2078.71	1794.2	1467.27	3250.55	5627.6	2169.2	DNA transposon, helitron	Group IV
		DHH00001B73v407039	1.15864	0.0493827	415.743	538.261	395.034	910.155	1406.9	813.449	DNA transposon, helitron	Group IV
		DHH00001B73v407096	2.60674	0.0322155	0	0	0	260.044	367.017	0	DNA transposon, helitron	Group IV
		DHH00001B73v407112	1.55844	0.00595618	485.033	1794.2	733.634	3575.61	3180.82	2508.13	DNA transposon, helitron	Group IV
		DHH00001B73v407119	2.52175	0.023709	0	89.7102	0	130.022	795.204	135.575	DNA transposon, helitron	Group IV
		DHH00001B73v407227	2.45101	7.91878e-06	554.324	627.972	225.734	3250.55	2324.44	2643.71	DNA transposon, helitron	Group IV
		DHH00001B73v407232	3.31477	0.00108598	0	0	56.4334	455.077	611.696	474.512	DNA transposon, helitron	Group IV
		DHH00001B73v407238	3.95292	9.82555e-10	277.162	0	169.3	3120.53	3364.33	2847.07	DNA transposon, helitron	Group IV
		DHH00001B73v407263	2.68689	0.0260998	0	0	0	65.0111	244.678	203.362	DNA transposon, helitron	Group IV
		DHH00001B73v407347	2.66448	0.0276418	0	0	0	65.0111	122.339	338.937	DNA transposon, helitron	Group IV
		DHH00001B73v407360	3.48257	0.00264924	0	0	0	260.044	244.678	474.512	DNA transposon, helitron	Group IV
		DHH00001B73v407389	2.60011	0.0316599	0	0	0	195.033	122.339	135.575	DNA transposon, helitron	Group IV
		DHH00001B73v407424	1.57784	0.0347304	207.871	179.42	169.3	455.077	489.356	949.024	DNA transposon, helitron	Group IV
		DHH00001B73v407565	2.71734	0.0257789	0	0	0	910.155	61.1696	0	DNA transposon, helitron	Group IV
		DHH00001B73v407573	1.11551	4.66694e-05	46355.3	55979.2	49435.7	118970	115305	97749.5	DNA transposon, helitron	Group IV
		DHH00001B73v407632	2.38938	0.0498924	0	0	0	65.0111	183.509	135.575	DNA transposon, helitron	Group IV
		DHH00001B73v407648	2.85032	0.0174789	0	0	0	130.022	122.339	338.937	DNA transposon, helitron	Group IV
		DHH00001B73v407834	3.20785	0.00734448	0	0	0	65.0111	61.1696	1084.6	DNA transposon, helitron	Group IV
		DHH00001B73v407857	2.53544	0.0367734	0	0	0	260.044	122.339	67.7874	DNA transposon, helitron	Group IV
		DHH00001B73v407888	3.22615	1.15424e-08	277.162	986.813	338.6	6826.16	5138.24	4541.76	DNA transposon, helitron	Group IV
		DHH00001B73v407926	2.28287	0.0191139	0	269.131	0	910.155	428.187	406.725	DNA transposon, helitron	Group IV
		DHH00001B73v408136	1.52529	0.0162045	762.195	717.682	225.734	1625.28	2507.95	1084.6	DNA transposon, helitron	Group IV
		DHH00001B73v408190	1.85748	0.0160581	1385.81	807.392	225.734	6891.17	1468.07	1898.05	DNA transposon, helitron	Group IV
		DHH00001B73v408215	2.43446	0.0453605	0	0	0	130.022	122.339	135.575	DNA transposon, helitron	Group IV
		DHH00001B73v408432	1.97109	0.0307714	69.2905	89.7102	56.4334	390.066	305.848	406.725	DNA transposon, helitron	Group IV
		DHH00001B73v408436	2.91292	0.00523192	0	89.7102	0	585.099	367.017	271.15	DNA transposon, helitron	Group IV
		DHH00001B73v408448	2.283	0.040351	0	0	56.4334	195.033	367.017	135.575	DNA transposon, helitron	Group IV
		DHH00001B73v408449	1.77822	0.031567	138.581	179.42	56.4334	325.055	550.526	610.087	DNA transposon, helitron	Group IV
		DHH00001B73v408553	3.10021	0.00885721	0	0	0	260.044	122.339	338.937	DNA transposon, helitron	Group IV
		DHH00001B73v408559	2.53918	0.0372513	0	0	0	260.044	0	338.937	DNA transposon, helitron	Group IV
		DHH00001B73v408629	3.605	4.42695e-06	69.2905	179.42	169.3	1820.31	4343.04	1016.81	DNA transposon, helitron	Group IV
		DHH00001B73v408650	1.86828	0.00887213	485.033	717.682	451.467	1365.23	4587.72	881.236	DNA transposon, helitron	Group IV
		DHH00001B73v408657	2.6833	6.99513e-10	4157.43	3408.99	1749.44	23013.9	18289.7	22098.7	DNA transposon, helitron	Group IV
		DHH00001B73v408659	1.85062	0.0195361	69.2905	89.7102	225.734	650.111	611.696	474.512	DNA transposon, helitron	Group IV
		DHH00001B73v408691	3.4095	6.64358e-05	623.614	89.7102	0	2340.4	6055.79	2982.65	DNA transposon, helitron	Group IV
		DHH00001B73v408711	2.05728	0.00428007	138.581	1166.23	282.167	1690.29	3425.5	2304.77	DNA transposon, helitron	Group IV
		DHH00001B73v408741	1.4991	0.0495247	69.2905	269.131	225.734	585.099	795.204	406.725	DNA transposon, helitron	Group IV
		DHH00001B73v408807	2.2656	0.00522136	138.581	269.131	0	715.122	795.204	745.662	DNA transposon, helitron	Group IV
		DHH00001B73v408883	1.55395	0.0371533	207.871	358.841	112.867	585.099	1101.05	474.512	DNA transposon, helitron	Group IV
		DHH00001B73v408958	2.09512	0.000460394	900.776	1166.23	733.634	2405.41	7707.36	2982.65	DNA transposon, helitron	Group IV
		DHH00001B73v408968	3.04523	0.0013546	0	0	112.867	455.077	550.526	881.236	DNA transposon, helitron	Group IV
		DHH00001B73v409001	2.54713	0.0358746	0	0	0	130.022	61.1696	271.15	DNA transposon, helitron	Group IV
		DHH00001B73v409021	2.80845	0.0204394	0	0	0	325.055	0	474.512	DNA transposon, helitron	Group IV
		DHH00001B73v409024	2.16222	0.027455	0	179.42	56.4334	130.022	795.204	542.299	DNA transposon, helitron	Group IV
		DHH00001B73v409035	1.24151	0.0489942	346.452	1345.65	959.368	1300.22	3364.33	1965.84	DNA transposon, helitron	Group IV
		DHH00001B73v409172	1.212	0.000213373	10047.1	13725.7	11399.5	24249.1	32970.4	25420.3	DNA transposon, helitron	Group IV
		DHH00001B73v409203	6.12154	6.73984e-13	69.2905	0	0	4875.83	4710.06	4202.82	DNA transposon, helitron	Group IV
		DHH00001B73v409217	1.43857	0.00208976	1385.81	1255.94	1862.3	2990.51	3914.85	5897.51	DNA transposon, helitron	Group IV
		DHH00001B73v409224	1.3856	0.000867007	1385.81	1704.49	1072.23	3770.64	4037.19	3253.8	DNA transposon, helitron	Group IV
		DHH00001B73v409237	1.65077	0.000795374	2148	2691.31	2878.1	5655.96	6300.46	13557.5	DNA transposon, helitron	Group IV
		DHH00001B73v409294	1.06313	0.0440999	1108.65	1255.94	2200.9	2015.34	4648.89	3321.58	DNA transposon, helitron	Group IV
		DHH00001B73v409302	3.07659	0.0103716	0	0	0	65.0111	61.1696	881.236	DNA transposon, helitron	Group IV
		DHH00001B73v409306	2.5965	0.0319106	0	0	0	130.022	183.509	135.575	DNA transposon, helitron	Group IV
		DHH00001B73v409314	2.81302	0.0192768	0	0	0	65.0111	244.678	271.15	DNA transposon, helitron	Group IV
		DHH00001B73v409523	3.30742	0.00470273	0	0	0	390.066	244.678	203.362	DNA transposon, helitron	Group IV
		DHH00001B73v409596	2.68689	0.0260998	0	0	0	65.0111	244.678	203.362	DNA transposon, helitron	Group IV
		DHH00001B73v409602	1.68263	0.0238056	69.2905	448.551	169.3	650.111	672.865	1084.6	DNA transposon, helitron	Group IV
		DHH00001B73v409652	2.316	0.0203002	0	179.42	0	325.055	550.526	338.937	DNA transposon, helitron	Group IV
		DHH00001B73v409689	2.3062	2.31784e-10	1385.81	1704.49	1862.3	8256.4	8135.55	9083.51	DNA transposon, helitron	Group IV
		DHH00001B73v409697	1.51274	0.00431919	554.324	358.841	733.634	1820.31	1835.09	1423.54	DNA transposon, helitron	Group IV
		DHH00001B73v409701	1.39758	0.00085235	3118.07	1614.78	2765.24	5655.96	8074.38	6778.74	DNA transposon, helitron	Group IV
		DHH00001B73v409892	2.55201	0.0353884	0	0	0	195.033	183.509	67.7874	DNA transposon, helitron	Group IV
		DHH00001B73v410013	2.43393	0.0257745	0	0	56.4334	325.055	244.678	203.362	DNA transposon, helitron	Group IV
		DHH00001B73v410048	2.16065	0.020888	69.2905	179.42	0	260.044	672.865	474.512	DNA transposon, helitron	Group IV
		DHH00001B73v410072	2.55358	0.00230338	0	179.42	225.734	1430.24	428.187	1355.75	DNA transposon, helitron	Group IV
		DHH00001B73v410101	2.40828	0.030221	0	89.7102	0	390.066	61.1696	474.512	DNA transposon, helitron	Group IV
		DHH00001B73v410138	1.26338	0.0375138	346.452	538.261	451.467	845.144	1651.58	881.236	DNA transposon, helitron	Group IV
		DHH00001B73v410159	1.47363	0.00123613	692.905	1076.52	790.068	2275.39	2446.78	2575.92	DNA transposon, helitron	Group IV
		DHH00001B73v410179	2.12605	0.00417831	138.581	179.42	225.734	455.077	1039.88	1355.75	DNA transposon, helitron	Group IV
		DHH00001B73v410188	1.6344	0.0164065	346.452	358.841	282.167	1820.31	550.526	1016.81	DNA transposon, helitron	Group IV
		DHH00001B73v410248	2.34026	0.045044	0	0	56.4334	325.055	611.696	0	DNA transposon, helitron	Group IV
		DHH00001B73v410266	2.31021	0.011714	138.581	89.7102	56.4334	845.144	978.713	135.575	DNA transposon, helitron	Group IV
		DHH00001B73v410314	3.28884	0.000186162	277.162	0	56.4334	2340.4	489.356	2372.56	DNA transposon, helitron	Group IV
		DHH00001B73v410376	2.92384	0.0148585	0	0	0	520.088	122.339	67.7874	DNA transposon, helitron	Group IV
		DHH00001B73v410497	1.9065	0.0155811	207.871	179.42	56.4334	715.122	795.204	406.725	DNA transposon, helitron	Group IV
		DHH00001B73v410524	3.247	0.00280863	0	89.7102	0	130.022	1651.58	338.937	DNA transposon, helitron	Group IV
		DHH00001B73v410560	1.70133	0.0275423	207.871	538.261	56.4334	1300.22	550.526	1016.81	DNA transposon, helitron	Group IV
		DHH00001B73v410591	2.47716	0.041912	0	0	0	65.0111	61.1696	338.937	DNA transposon, helitron	Group IV
		DHH00001B73v410610	1.89091	0.00713429	415.743	627.972	282.167	585.099	2813.8	2101.41	DNA transposon, helitron	Group IV
		DHH00001B73v410639	1.20016	0.00031883	3118.07	2960.44	2934.54	6826.16	7768.53	6439.8	DNA transposon, helitron	Group IV
		DHH00001B73v410687	2.29967	0.0423606	0	0	56.4334	65.0111	489.356	203.362	DNA transposon, helitron	Group IV
		DHH00001B73v410691	2.39841	0.0490003	0	0	0	195.033	61.1696	135.575	DNA transposon, helitron	Group IV
		DHH00001B73v410721	1.70754	0.0321164	138.581	179.42	112.867	390.066	428.187	813.449	DNA transposon, helitron	Group IV
		DHH00002B73v400068	2.07633	0.01049	0	1076.52	959.368	2340.4	3792.51	4406.18	DNA transposon, helitron	Group IV
		DHH00002B73v400088	2.48287	0.0314581	0	89.7102	0	780.133	489.356	0	DNA transposon, helitron	Group IV
		DHH00002B73v400100	2.26403	0.00270396	207.871	179.42	169.3	975.166	1773.92	474.512	DNA transposon, helitron	Group IV
		DHH00002B73v400101	1.14933	0.0482647	554.324	1794.2	1241.53	1690.29	2691.46	3931.67	DNA transposon, helitron	Group IV
		DHH00002B73v400111	2.57596	0.0165761	69.2905	0	0	390.066	305.848	203.362	DNA transposon, helitron	Group IV
		DHH00002B73v400128	2.5814	0.0238094	69.2905	0	56.4334	195.033	0	1898.05	DNA transposon, helitron	Group IV
		DHH00002B73v400141	2.02343	0.0322895	69.2905	269.131	0	1040.18	428.187	271.15	DNA transposon, helitron	Group IV
		DHH00002B73v400216	1.43939	0.0014104	970.067	1525.07	1015.8	2795.48	4037.19	2914.86	DNA transposon, helitron	Group IV
		DHH00002B73v400250	1.64021	0.0483475	277.162	358.841	112.867	1885.32	489.356	338.937	DNA transposon, helitron	Group IV
		DHH00002B73v400344	2.72736	0.0108016	69.2905	0	0	520.088	183.509	338.937	DNA transposon, helitron	Group IV
		DHH00002B73v400348	3.37572	0.00236826	0	0	56.4334	1885.32	61.1696	406.725	DNA transposon, helitron	Group IV
		DHH00002B73v400376	1.19635	0.00610385	4018.85	8253.34	5135.44	11572	11622.2	17692.5	DNA transposon, helitron	Group IV
		DHH00002B73v400407	2.44976	0.0100666	207.871	0	56.4334	390.066	305.848	1559.11	DNA transposon, helitron	Group IV
		DHH00002B73v400444	1.07251	0.00463428	5958.98	5920.88	4006.77	8646.47	12478.6	12811.8	DNA transposon, helitron	Group IV
		DHH00002B73v400462	2.11055	0.000161127	415.743	986.813	959.368	2860.49	5505.26	2711.5	DNA transposon, helitron	Group IV
		DHH00002B73v400581	2.34447	0.0308029	0	89.7102	0	195.033	305.848	271.15	DNA transposon, helitron	Group IV
		DHH00002B73v400622	1.61063	0.0266271	277.162	1076.52	225.734	1365.23	2874.97	1016.81	DNA transposon, helitron	Group IV
		DHH00002B73v400667	1.28369	0.0218991	2771.62	2511.89	959.368	3250.55	5138.24	7524.4	DNA transposon, helitron	Group IV
		DHH00002B73v400691	1.017	0.000221183	16006.1	17403.8	14334.1	31075.3	34927.8	31385.6	DNA transposon, helitron	Group IV
		DHH00002B73v400717	2.90973	0.0150956	0	0	0	260.044	305.848	67.7874	DNA transposon, helitron	Group IV
		DHH00002B73v400851	1.1184	0.0458542	2009.42	1255.94	902.935	1820.31	4771.23	2847.07	DNA transposon, helitron	Group IV
		DHH00002B73v400861	1.77718	3.19844e-09	4573.17	5203.19	4796.84	15407.6	17739.2	17692.5	DNA transposon, helitron	Group IV
		DHH00002B73v400900	1.83458	0.0199827	207.871	179.42	56.4334	780.133	428.187	610.087	DNA transposon, helitron	Group IV
		DHH00002B73v400951	2.63251	0.00158928	69.2905	179.42	56.4334	1235.21	489.356	677.874	DNA transposon, helitron	Group IV
		DHH00002B73v400974	1.1308	0.00125551	3603.1	2960.44	2708.8	6046.03	7462.69	7117.68	DNA transposon, helitron	Group IV
		DHH00002B73v400993	2.12743	0.0203147	138.581	89.7102	0	455.077	367.017	474.512	DNA transposon, helitron	Group IV
		DHH00002B73v401023	2.95177	0.00470324	0	0	56.4334	455.077	367.017	338.937	DNA transposon, helitron	Group IV
		DHH00002B73v401063	2.61726	2.91682e-06	1108.65	986.813	733.634	6631.13	3058.48	9558.03	DNA transposon, helitron	Group IV
		DHH00002B73v401103	1.28431	0.0324889	762.195	538.261	225.734	1365.23	1101.05	1423.54	DNA transposon, helitron	Group IV
		DHH00002B73v401150	1.49129	0.0492813	138.581	269.131	169.3	845.144	611.696	338.937	DNA transposon, helitron	Group IV
		DHH00002B73v401162	2.31221	0.0389617	0	89.7102	0	130.022	122.339	610.087	DNA transposon, helitron	Group IV
		DHH00002B73v401188	2.80615	0.0196702	0	0	0	325.055	61.1696	203.362	DNA transposon, helitron	Group IV
		DHH00002B73v401358	1.1895	0.000148867	229490	301426	192889	548628	581967	543248	DNA transposon, helitron	Group IV
		DHH00002B73v401360	1.74165	0.0420792	69.2905	358.841	56.4334	325.055	978.713	542.299	DNA transposon, helitron	Group IV
		DHH00002B73v401386	1.70056	0.00667858	1108.65	897.102	225.734	2080.35	2140.93	3592.73	DNA transposon, helitron	Group IV
		DHH00002B73v401442	2.38938	0.0498924	0	0	0	65.0111	183.509	135.575	DNA transposon, helitron	Group IV
		DHH00002B73v401461	2.39071	0.0497605	0	0	0	195.033	122.339	67.7874	DNA transposon, helitron	Group IV
		DHH00002B73v401466	1.57071	0.0484483	692.905	1794.2	56.4334	3380.57	2569.12	2643.71	DNA transposon, helitron	Group IV
		DHH00002B73v401480	2.54341	0.0361584	0	0	0	65.0111	122.339	271.15	DNA transposon, helitron	Group IV
		DHH00002B73v401521	2.08958	0.0334477	69.2905	89.7102	56.4334	520.088	734.035	67.7874	DNA transposon, helitron	Group IV
		DHH00002B73v401530	2.19972	0.0189035	0	89.7102	112.867	260.044	672.865	406.725	DNA transposon, helitron	Group IV
		DHH00002B73v401623	1.56815	0.00353732	623.614	1166.23	959.368	1690.29	3976.02	2914.86	DNA transposon, helitron	Group IV
		DHH00002B73v401810	2.31609	0.000998869	415.743	179.42	282.167	650.111	2324.44	2236.98	DNA transposon, helitron	Group IV
		DHH00002B73v401826	2.60266	0.0314847	0	0	0	130.022	122.339	203.362	DNA transposon, helitron	Group IV
		DHH00002B73v401837	2.3438	0.0347521	69.2905	0	0	195.033	122.339	474.512	DNA transposon, helitron	Group IV
		DHH00002B73v401896	1.12835	0.0493891	415.743	448.551	451.467	910.155	1223.39	881.236	DNA transposon, helitron	Group IV
		DHH00002B73v401906	2.2178	0.0458315	0	0	56.4334	195.033	183.509	271.15	DNA transposon, helitron	Group IV
		DHH00002B73v401933	1.53388	0.000683447	20648.6	23145.2	9142.21	45507.7	54991.4	58636.1	DNA transposon, helitron	Group IV
		DHH00002B73v401958	1.92295	1.58815e-05	1940.13	4395.8	2483.07	9556.62	13763.2	11456.1	DNA transposon, helitron	Group IV
		DHH00002B73v401980	1.43621	0.00917261	762.195	986.813	564.334	2795.48	2507.95	1220.17	DNA transposon, helitron	Group IV
		DHH00002B73v401992	2.71734	0.0257789	0	0	0	910.155	61.1696	0	DNA transposon, helitron	Group IV
		DHH00002B73v402021	2.88434	0.0004994	554.324	89.7102	0	1495.25	2752.63	2236.98	DNA transposon, helitron	Group IV
		DHH00002B73v402094	1.5294	0.0365419	277.162	358.841	169.3	1105.19	1101.05	338.937	DNA transposon, helitron	Group IV
		DHH00002B73v402129	2.70427	0.00154432	0	89.7102	225.734	520.088	1590.41	881.236	DNA transposon, helitron	Group IV
		DHH00002B73v402137	1.28938	0.032927	1177.94	627.972	282.167	1820.31	1468.07	2101.41	DNA transposon, helitron	Group IV
		DHH00002B73v402240	2.30166	0.000509615	415.743	986.813	1975.17	7346.25	2874.97	9083.51	DNA transposon, helitron	Group IV
		DHH00002B73v402371	1.37946	0.0269537	485.033	358.841	225.734	1040.18	1162.22	745.662	DNA transposon, helitron	Group IV
		DHH00002B73v402382	2.38809	0.0113534	138.581	0	56.4334	390.066	917.543	271.15	DNA transposon, helitron	Group IV
		DHH00002B73v402391	2.56467	0.0344443	0	0	0	195.033	61.1696	203.362	DNA transposon, helitron	Group IV
		DHH00002B73v402407	2.54341	0.0361584	0	0	0	65.0111	122.339	271.15	DNA transposon, helitron	Group IV
		DHH00002B73v402452	1.61237	0.000152854	1662.97	2601.6	1467.27	5850.99	7218.01	4880.69	DNA transposon, helitron	Group IV
		DHH00002B73v402463	1.69099	0.0287338	277.162	89.7102	225.734	585.099	1284.56	406.725	DNA transposon, helitron	Group IV
[truncated: 17,966 more rows]

## Sheet: 24-nt
Table S4. Complete lists of differentially expressed transposable element-derived siRNAs between membrane-bound polysome and total polysome in maize and rice.
[truncated: 26,405 more rows]
