# Supplementary material for: Widespread occurrence of microRNA-mediated target cleavage on membrane-bound polysomes
Source: Genome Biol. 2021 Jan 5;22:15. doi: 10.1186/s13059-020-02242-6 (PMC7784310; doi:10.1186/s13059-020-02242-6)
Supplement: Supplementary file 5 — Additional file 5: Table S4. Complete lists of 24-nt differentially expressed transposable element-derived siRNAs between total polysome and input in maize and rice. [file 13059_2020_2242_MOESM5_ESM.xlsx]

## Sheet: Table S4
Table S4. Complete list of 24-nt differentially expressed transposable element-derived siRNAs between total polysome and input in maize and rice.
Notes: TE-siRNA: transposable element-derived siRNA. "DET" is short for "differentially expressed TE-siRNA".
Total: input; TP: total polysome. "Total-1, 2, 3" and "TP-1, 2, 3" represent different biological repeats. The cutoff parameters for 24-nt DETs are fold change >= 2 and P-value <= 0.05. Group I DET: TP < Total; Group II DET: TP > Total.
TE-siRNA abundance is in RPMR (reads per million rRNA fragments).
LINE: long interspersed nuclear element; LTR: long terminal repeat; SINE: short interspersed nuclear element; TIR: terminal inverted repeat.
Species	Tissue	TE ID	Log2(fold change)	P-value	TE-siRNA abundance						Annotation	DET
					Total-1	Total-2	Total-3	TP-1	TP-2	TP-3
Maize	Shoot	DHH00001B73v400001	-3.52489	4.04046e-05	147.824	118.266		10.4773	10.9883		DNA trsnsposon, helitron	Group I
		DHH00001B73v400004	-3.00054	4.02236e-06	316.766	194.791		23.5739	38.459		DNA trsnsposon, helitron	Group I
		DHH00001B73v400006	-2.62658	0.000142145	190.06	153.05		23.5739	30.2178		DNA trsnsposon, helitron	Group I
		DHH00001B73v400010	-2.12171	0.0217467	232.295	48.6977		28.8126	32.9649		DNA trsnsposon, helitron	Group I
		DHH00001B73v400012	-5.00131	0.0260831	5.27944	41.7409		0	0		DNA trsnsposon, helitron	Group I
		DHH00001B73v400015	-3.01607	0.0118422	47.515	76.5249		10.4773	2.74707		DNA trsnsposon, helitron	Group I
		DHH00001B73v400022	-4.72102	0.0379893	21.1178	13.9136		0	0		DNA trsnsposon, helitron	Group I
		DHH00001B73v400032	-3.20025	1.35361e-05	163.663	173.92		15.7159	19.2295		DNA trsnsposon, helitron	Group I
		DHH00001B73v400037	-3.08289	1.70197e-05	269.251	201.748		39.2898	13.7354		DNA trsnsposon, helitron	Group I
		DHH00001B73v400043	-3.23225	0.000417816	121.427	97.3954		7.85797	13.7354		DNA trsnsposon, helitron	Group I
		DHH00001B73v400046	-2.0139	0.0354944	52.7944	97.3954		15.7159	19.2295		DNA trsnsposon, helitron	Group I
		DHH00001B73v400048	-5.00131	0.0260831	5.27944	41.7409		0	0		DNA trsnsposon, helitron	Group I
		DHH00001B73v400065	-4.53342	0.0490566	10.5589	20.8704		0	0		DNA trsnsposon, helitron	Group I
		DHH00001B73v400077	-2.00555	0.000266099	248.134	222.618		55.0058	60.4356		DNA trsnsposon, helitron	Group I
		DHH00001B73v400079	-4.31494	0.0145107	84.4711	6.95681		2.61932	0		DNA trsnsposon, helitron	Group I
		DHH00001B73v400082	-3.84625	0.0371653	5.27944	62.6113		2.61932	0		DNA trsnsposon, helitron	Group I
		DHH00001B73v400083	-4.09937	0.0141609	36.9561	34.7841		2.61932	0		DNA trsnsposon, helitron	Group I
		DHH00001B73v400089	-6.42138	7.66075e-10	263.972	313.057		5.23865	0		DNA trsnsposon, helitron	Group I
		DHH00001B73v400092	-5.72174	0.00741898	58.0738	13.9136		0	0		DNA trsnsposon, helitron	Group I
		DHH00001B73v400093	-5.17816	0.0188459	26.3972	20.8704		0	0		DNA trsnsposon, helitron	Group I
		DHH00001B73v400094	-5.75568	0.00661859	42.2355	27.8272		0	0		DNA trsnsposon, helitron	Group I
		DHH00001B73v400106	-2.6525	2.30948e-07	443.473	480.02		96.915	46.7002		DNA trsnsposon, helitron	Group I
		DHH00001B73v400114	-1.73274	0.00184577	232.295	201.748		60.2444	68.6768		DNA trsnsposon, helitron	Group I
		DHH00001B73v400119	-2.50159	0.024899	79.1916	125.223		2.61932	30.2178		DNA trsnsposon, helitron	Group I
		DHH00001B73v400123	-5.32473	1.18322e-10	343.164	257.402		2.61932	10.9883		DNA trsnsposon, helitron	Group I
		DHH00001B73v400134	-4.25765	0.00952944	31.6766	48.6977		2.61932	0		DNA trsnsposon, helitron	Group I
		DHH00001B73v400138	-5.03986	0.0235961	15.8383	27.8272		0	0		DNA trsnsposon, helitron	Group I
		DHH00001B73v400144	-2.81958	0.000246496	131.986	146.093		20.9546	16.4824		DNA trsnsposon, helitron	Group I
		DHH00001B73v400162	-2.42571	0.00703975	105.589	76.5249		18.3353	13.7354		DNA trsnsposon, helitron	Group I
		DHH00001B73v400167	-5.15626	0.0231282	0	69.5681		0	0		DNA trsnsposon, helitron	Group I
		DHH00001B73v400170	-3.92346	0.0214844	36.9561	27.8272		0	2.74707		DNA trsnsposon, helitron	Group I
		DHH00001B73v400171	-6.98861	0.000352649	105.589	62.6113		0	0		DNA trsnsposon, helitron	Group I
		DHH00001B73v400179	-3.13887	8.81789e-09	300.928	452.193		47.1478	35.7119		DNA trsnsposon, helitron	Group I
		DHH00001B73v400182	-2.95287	0.000766616	105.589	160.007		23.5739	8.24121		DNA trsnsposon, helitron	Group I
		DHH00001B73v400183	-3.11508	6.69091e-06	242.854	166.963		26.1932	19.2295		DNA trsnsposon, helitron	Group I
		DHH00001B73v400205	-3.02477	0.00459355	68.6327	76.5249		10.4773	5.49414		DNA trsnsposon, helitron	Group I
		DHH00001B73v400221	-3.1836	0.00269533	84.4711	104.352		15.7159	2.74707		DNA trsnsposon, helitron	Group I
		DHH00001B73v400222	-2.9535	0.0173641	47.515	48.6977		5.23865	5.49414		DNA trsnsposon, helitron	Group I
		DHH00001B73v400227	-2.86476	6.36875e-07	464.591	278.272		36.6705	63.1826		DNA trsnsposon, helitron	Group I
		DHH00001B73v400239	-2.92796	0.000250553	126.707	132.179		15.7159	16.4824		DNA trsnsposon, helitron	Group I
		DHH00001B73v400240	-3.47956	0.00283777	68.6327	69.5681		7.85797	2.74707		DNA trsnsposon, helitron	Group I
		DHH00001B73v400244	-1.83139	0.0367039	89.7505	90.4386		15.7159	32.9649		DNA trsnsposon, helitron	Group I
		DHH00001B73v400252	-4.03903	0.00413623	52.7944	62.6113		5.23865	0		DNA trsnsposon, helitron	Group I
		DHH00001B73v400256	-5.57267	0.00945729	21.1178	41.7409		0	0		DNA trsnsposon, helitron	Group I
		DHH00001B73v400259	-4.56584	0.00411023	31.6766	69.5681		0	2.74707		DNA trsnsposon, helitron	Group I
		DHH00001B73v400270	-5.69262	0.00826879	68.6327	6.95681		0	0		DNA trsnsposon, helitron	Group I
		DHH00001B73v400272	-4.97142	0.0270858	36.9561	6.95681		0	0		DNA trsnsposon, helitron	Group I
		DHH00001B73v400287	-3.14167	0.00293117	47.515	139.136		7.85797	10.9883		DNA trsnsposon, helitron	Group I
		DHH00001B73v400297	-5.97765	0.00434678	63.3533	20.8704		0	0		DNA trsnsposon, helitron	Group I
		DHH00001B73v400311	-2.76731	0.0196396	47.515	55.6545		7.85797	5.49414		DNA trsnsposon, helitron	Group I
		DHH00001B73v400317	-3.08951	1.04939e-11	612.415	577.415		49.7671	87.9063		DNA trsnsposon, helitron	Group I
		DHH00001B73v400329	-2.69019	0.0206254	58.0738	76.5249		15.7159	2.74707		DNA trsnsposon, helitron	Group I
		DHH00001B73v400331	-2.17387	0.00999706	110.868	292.186		65.4831	19.2295		DNA trsnsposon, helitron	Group I
		DHH00001B73v400333	-3.86622	0.00026107	248.134	160.007		0	24.7236		DNA trsnsposon, helitron	Group I
		DHH00001B73v400337	-3.15899	0.0215149	26.3972	62.6113		2.61932	5.49414		DNA trsnsposon, helitron	Group I
		DHH00001B73v400339	-3.32792	9.3385e-05	147.824	111.309		13.0966	10.9883		DNA trsnsposon, helitron	Group I
		DHH00001B73v400343	-1.74925	1.0896e-06	2703.07	2358.36		502.91	994.44		DNA trsnsposon, helitron	Group I
		DHH00001B73v400360	-3.3159	4.88072e-05	153.104	132.179		10.4773	16.4824		DNA trsnsposon, helitron	Group I
		DHH00001B73v400361	-2.10554	1.98605e-06	480.429	368.711		102.154	93.4004		DNA trsnsposon, helitron	Group I
		DHH00001B73v400369	-5.22455	0.0174217	21.1178	27.8272		0	0		DNA trsnsposon, helitron	Group I
		DHH00001B73v400381	-3.41821	0.0207413	26.3972	48.6977		2.61932	2.74707		DNA trsnsposon, helitron	Group I
		DHH00001B73v400382	-2.78673	0.00165454	79.1916	139.136		15.7159	13.7354		DNA trsnsposon, helitron	Group I
		DHH00001B73v400387	-3.27557	0.00258488	100.309	76.5249		2.61932	13.7354		DNA trsnsposon, helitron	Group I
		DHH00001B73v400395	-3.21871	6.66747e-10	417.076	431.322		31.4319	57.6885		DNA trsnsposon, helitron	Group I
		DHH00001B73v400400	-4.58938	0.0461638	26.3972	6.95681		0	0		DNA trsnsposon, helitron	Group I
		DHH00001B73v400402	-2.61785	0.00107469	153.104	104.352		23.5739	16.4824		DNA trsnsposon, helitron	Group I
		DHH00001B73v400403	-2.76382	0.0294273	68.6327	34.7841		10.4773	2.74707		DNA trsnsposon, helitron	Group I
		DHH00001B73v400415	-4.66145	0.0454735	47.515	0		0	0		DNA trsnsposon, helitron	Group I
		DHH00001B73v400427	-1.01858	0.00023422	1098.12	1050.48		476.717	582.379		DNA trsnsposon, helitron	Group I
		DHH00001B73v400433	-3.00086	1.85424e-11	527.944	452.193		62.8638	57.6885		DNA trsnsposon, helitron	Group I
		DHH00001B73v400435	-5.28833	0.000643703	26.3972	146.093		2.61932	0		DNA trsnsposon, helitron	Group I
		DHH00001B73v400436	-2.12848	0.00613486	137.265	132.179		18.3353	41.2061		DNA trsnsposon, helitron	Group I
		DHH00001B73v400439	-3.90763	3.08264e-06	216.457	132.179		7.85797	13.7354		DNA trsnsposon, helitron	Group I
		DHH00001B73v400441	-5.55539	0.00968811	26.3972	34.7841		0	0		DNA trsnsposon, helitron	Group I
		DHH00001B73v400450	-5.15262	2.00773e-05	95.0299	153.05		0	5.49414		DNA trsnsposon, helitron	Group I
		DHH00001B73v400454	-3.38347	1.7921e-06	168.942	243.488		20.9546	16.4824		DNA trsnsposon, helitron	Group I
		DHH00001B73v400458	-2.65445	0.0018699	116.148	97.3954		18.3353	13.7354		DNA trsnsposon, helitron	Group I
		DHH00001B73v400466	-3.81796	6.30028e-09	258.693	257.402		15.7159	19.2295		DNA trsnsposon, helitron	Group I
		DHH00001B73v400479	-2.90696	2.67598e-05	168.942	187.834		20.9546	24.7236		DNA trsnsposon, helitron	Group I
		DHH00001B73v400485	-2.38954	0.000702747	168.942	236.532		52.3865	21.9766		DNA trsnsposon, helitron	Group I
		DHH00001B73v400498	-2.84557	0.000181022	137.265	146.093		18.3353	19.2295		DNA trsnsposon, helitron	Group I
		DHH00001B73v400501	-2.89998	0.00770746	89.7505	90.4386		2.61932	19.2295		DNA trsnsposon, helitron	Group I
		DHH00001B73v400508	-2.27113	0.0259162	68.6327	69.5681		18.3353	8.24121		DNA trsnsposon, helitron	Group I
		DHH00001B73v400513	-2.1044	0.00019024	211.178	271.316		60.2444	49.4473		DNA trsnsposon, helitron	Group I
		DHH00001B73v400516	-3.57202	0.0190279	31.6766	55.6545		0	5.49414		DNA trsnsposon, helitron	Group I
		DHH00001B73v400520	-4.60863	1.32708e-08	200.619	229.575		7.85797	8.24121		DNA trsnsposon, helitron	Group I
		DHH00001B73v400530	-3.39313	1.39896e-08	258.693	326.97		23.5739	30.2178		DNA trsnsposon, helitron	Group I
		DHH00001B73v400544	-2.41678	0.00385478	105.589	153.05		13.0966	32.9649		DNA trsnsposon, helitron	Group I
		DHH00001B73v400552	-3.32313	0.000113097	126.707	132.179		15.7159	8.24121		DNA trsnsposon, helitron	Group I
		DHH00001B73v400557	-2.92243	0.01493	26.3972	139.136		5.23865	13.7354		DNA trsnsposon, helitron	Group I
		DHH00001B73v400564	-4.53342	0.0490566	10.5589	20.8704		0	0		DNA trsnsposon, helitron	Group I
		DHH00001B73v400565	-2.5526	0.0170654	110.868	41.7409		15.7159	8.24121		DNA trsnsposon, helitron	Group I
		DHH00001B73v400569	-2.42995	1.20472e-05	253.413	264.359		41.9092	52.1944		DNA trsnsposon, helitron	Group I
		DHH00001B73v400572	-5.00453	4.35643e-05	95.0299	125.223		5.23865	0		DNA trsnsposon, helitron	Group I
		DHH00001B73v400573	-2.70421	0.00171846	253.413	76.5249		28.8126	19.2295		DNA trsnsposon, helitron	Group I
		DHH00001B73v400584	-3.8741	0.025303	21.1178	41.7409		2.61932	0		DNA trsnsposon, helitron	Group I
		DHH00001B73v400587	-2.89786	0.00183822	116.148	76.5249		13.0966	10.9883		DNA trsnsposon, helitron	Group I
		DHH00001B73v400592	-3.33968	6.73286e-05	153.104	139.136		7.85797	19.2295		DNA trsnsposon, helitron	Group I
		DHH00001B73v400593	-2.44383	0.0135421	105.589	111.309		31.4319	5.49414		DNA trsnsposon, helitron	Group I
		DHH00001B73v400602	-3.32537	0.00862871	73.9122	83.4817		13.0966	0		DNA trsnsposon, helitron	Group I
		DHH00001B73v400615	-2.22592	0.0252116	58.0738	76.5249		13.0966	13.7354		DNA trsnsposon, helitron	Group I
		DHH00001B73v400624	-4.63203	0.0473673	0	48.6977		0	0		DNA trsnsposon, helitron	Group I
		DHH00001B73v400626	-3.75007	0.00789022	58.0738	34.7841		2.61932	2.74707		DNA trsnsposon, helitron	Group I
		DHH00001B73v400636	-2.44929	0.00609399	184.78	166.963		52.3865	8.24121		DNA trsnsposon, helitron	Group I
		DHH00001B73v400637	-5.24557	0.0169523	15.8383	34.7841		0	0		DNA trsnsposon, helitron	Group I
		DHH00001B73v400644	-3.34868	0.000803249	147.824	62.6113		7.85797	10.9883		DNA trsnsposon, helitron	Group I
		DHH00001B73v400648	-3.45287	3.22878e-07	205.898	257.402		15.7159	24.7236		DNA trsnsposon, helitron	Group I
		DHH00001B73v400652	-5.17816	0.0188459	26.3972	20.8704		0	0		DNA trsnsposon, helitron	Group I
		DHH00001B73v400656	-2.42506	0.000134855	227.016	229.575		55.0058	27.4707		DNA trsnsposon, helitron	Group I
		DHH00001B73v400663	-2.4024	0.023922	73.9122	48.6977		10.4773	10.9883		DNA trsnsposon, helitron	Group I
		DHH00001B73v400666	-4.47208	0.00515434	36.9561	55.6545		2.61932	0		DNA trsnsposon, helitron	Group I
		DHH00001B73v400671	-6.15013	0.00286776	36.9561	55.6545		0	0		DNA trsnsposon, helitron	Group I
		DHH00001B73v400675	-3.55378	0.00060535	89.7505	125.223		2.61932	13.7354		DNA trsnsposon, helitron	Group I
		DHH00001B73v400680	-5.52134	0.0103223	31.6766	27.8272		0	0		DNA trsnsposon, helitron	Group I
		DHH00001B73v400683	-2.95296	0.00026996	179.501	125.223		26.1932	10.9883		DNA trsnsposon, helitron	Group I
		DHH00001B73v400693	-3.50062	0.022464	47.515	34.7841		0	5.49414		DNA trsnsposon, helitron	Group I
		DHH00001B73v400699	-2.67088	1.20636e-07	311.487	368.711		52.3865	52.1944		DNA trsnsposon, helitron	Group I
		DHH00001B73v400704	-5.45405	0.000180752	52.7944	132.179		0	2.74707		DNA trsnsposon, helitron	Group I
		DHH00001B73v400706	-2.89932	0.000415277	126.707	194.791		10.4773	30.2178		DNA trsnsposon, helitron	Group I
		DHH00001B73v400721	-1.75522	0.034731	200.619	160.007		18.3353	85.1592		DNA trsnsposon, helitron	Group I
		DHH00001B73v400722	-2.26689	0.000335152	279.81	166.963		52.3865	38.459		DNA trsnsposon, helitron	Group I
		DHH00001B73v400729	-3.14589	0.000561345	79.1916	153.05		13.0966	10.9883		DNA trsnsposon, helitron	Group I
		DHH00001B73v400737	-2.69181	0.000617928	116.148	139.136		18.3353	19.2295		DNA trsnsposon, helitron	Group I
		DHH00001B73v400741	-5.27582	0.000372009	110.868	48.6977		2.61932	0		DNA trsnsposon, helitron	Group I
		DHH00001B73v400742	-1.55197	0.0400475	95.0299	139.136		47.1478	30.2178		DNA trsnsposon, helitron	Group I
		DHH00001B73v400747	-4.92607	0.0282494	26.3972	13.9136		0	0		DNA trsnsposon, helitron	Group I
		DHH00001B73v400766	-1.90633	0.0385105	58.0738	111.309		26.1932	16.4824		DNA trsnsposon, helitron	Group I
		DHH00001B73v400772	-2.10277	6.06739e-06	480.429	333.927		89.057	98.8946		DNA trsnsposon, helitron	Group I
		DHH00001B73v400784	-2.88753	0.0222707	36.9561	55.6545		5.23865	5.49414		DNA trsnsposon, helitron	Group I
		DHH00001B73v400801	-3.11486	0.00470549	47.515	111.309		5.23865	10.9883		DNA trsnsposon, helitron	Group I
		DHH00001B73v400805	-3.13023	0.0319742	73.9122	13.9136		2.61932	5.49414		DNA trsnsposon, helitron	Group I
		DHH00001B73v400817	-1.85435	1.82897e-05	374.84	389.581		102.154	107.136		DNA trsnsposon, helitron	Group I
		DHH00001B73v400821	-5.00044	0.0250264	21.1178	20.8704		0	0		DNA trsnsposon, helitron	Group I
		DHH00001B73v400849	-2.85994	0.00713728	100.309	48.6977		10.4773	8.24121		DNA trsnsposon, helitron	Group I
		DHH00001B73v400860	-5.70475	0.00730137	26.3972	41.7409		0	0		DNA trsnsposon, helitron	Group I
		DHH00001B73v400865	-3.13098	0.0405945	26.3972	34.7841		2.61932	2.74707		DNA trsnsposon, helitron	Group I
		DHH00001B73v400888	-4.92607	0.0282494	26.3972	13.9136		0	0		DNA trsnsposon, helitron	Group I
		DHH00001B73v400903	-3.89834	7.67084e-05	105.589	166.963		2.61932	13.7354		DNA trsnsposon, helitron	Group I
		DHH00001B73v400911	-1.82113	0.00748392	184.78	125.223		36.6705	49.4473		DNA trsnsposon, helitron	Group I
		DHH00001B73v400921	-5.64064	6.28625e-05	73.9122	132.179		0	2.74707		DNA trsnsposon, helitron	Group I
		DHH00001B73v400934	-3.40614	2.51591e-05	168.942	166.963		7.85797	21.9766		DNA trsnsposon, helitron	Group I
		DHH00001B73v400937	-5.00044	0.0250264	21.1178	20.8704		0	0		DNA trsnsposon, helitron	Group I
		DHH00001B73v400957	-2.67291	0.000130147	190.06	146.093		26.1932	24.7236		DNA trsnsposon, helitron	Group I
		DHH00001B73v400962	-3.17702	0.0129431	31.6766	83.4817		7.85797	2.74707		DNA trsnsposon, helitron	Group I
		DHH00001B73v400964	-3.50296	1.30316e-06	242.854	173.92		13.0966	21.9766		DNA trsnsposon, helitron	Group I
		DHH00001B73v400971	-3.23688	0.0440631	26.3972	41.7409		5.23865	0		DNA trsnsposon, helitron	Group I
		DHH00001B73v400976	-3.87363	0.025259	42.2355	20.8704		0	2.74707		DNA trsnsposon, helitron	Group I
		DHH00001B73v400979	-4.72102	0.0379893	21.1178	13.9136		0	0		DNA trsnsposon, helitron	Group I
		DHH00001B73v400984	-4.32099	0.00083557	73.9122	62.6113		2.61932	2.74707		DNA trsnsposon, helitron	Group I
		DHH00001B73v400986	-6.36775	0.00177773	73.9122	34.7841		0	0		DNA trsnsposon, helitron	Group I
		DHH00001B73v400987	-2.60849	0.000749068	142.545	132.179		15.7159	27.4707		DNA trsnsposon, helitron	Group I
		DHH00001B73v400991	-5.85672	0.00541875	47.515	27.8272		0	0		DNA trsnsposon, helitron	Group I
		DHH00001B73v401002	-2.74515	0.00100996	142.545	125.223		10.4773	27.4707		DNA trsnsposon, helitron	Group I
		DHH00001B73v401006	-4.04974	2.22134e-05	116.148	132.179		7.85797	5.49414		DNA trsnsposon, helitron	Group I
		DHH00001B73v401011	-1.63257	0.000254838	327.325	403.495		125.728	107.136		DNA trsnsposon, helitron	Group I
		DHH00001B73v401028	-2.89651	9.2627e-06	227.016	208.704		20.9546	35.7119		DNA trsnsposon, helitron	Group I
		DHH00001B73v401056	-6.02307	0.00377262	42.2355	41.7409		0	0		DNA trsnsposon, helitron	Group I
		DHH00001B73v401060	-2.2055	0.00256188	142.545	125.223		31.4319	24.7236		DNA trsnsposon, helitron	Group I
		DHH00001B73v401080	-5.46837	0.011472	36.9561	20.8704		0	0		DNA trsnsposon, helitron	Group I
		DHH00001B73v401086	-2.03243	0.00475079	153.104	139.136		44.5285	24.7236		DNA trsnsposon, helitron	Group I
		DHH00001B73v401101	-1.67936	0.00917453	279.81	139.136		55.0058	74.1709		DNA trsnsposon, helitron	Group I
		DHH00001B73v401104	-5.40502	0.0132474	10.5589	48.6977		0	0		DNA trsnsposon, helitron	Group I
		DHH00001B73v401105	-2.35261	0.000332573	205.898	271.316		62.8638	27.4707		DNA trsnsposon, helitron	Group I
		DHH00001B73v401107	-2.83049	1.82724e-09	385.399	431.322		55.0058	57.6885		DNA trsnsposon, helitron	Group I
		DHH00001B73v401111	-2.64491	0.00135205	84.4711	236.532		23.5739	24.7236		DNA trsnsposon, helitron	Group I
		DHH00001B73v401116	-6.0348	0.00376299	58.0738	27.8272		0	0		DNA trsnsposon, helitron	Group I
		DHH00001B73v401117	-2.78597	9.24311e-05	147.824	180.877		20.9546	24.7236		DNA trsnsposon, helitron	Group I
		DHH00001B73v401119	-2.94292	4.44571e-08	306.208	326.97		44.5285	35.7119		DNA trsnsposon, helitron	Group I
		DHH00001B73v401136	-2.47235	6.72481e-06	274.531	271.316		55.0058	41.2061		DNA trsnsposon, helitron	Group I
		DHH00001B73v401139	-3.25684	0.0298739	31.6766	34.7841		2.61932	2.74707		DNA trsnsposon, helitron	Group I
		DHH00001B73v401142	-2.53826	1.96504e-13	923.902	987.867		191.211	134.607		DNA trsnsposon, helitron	Group I
		DHH00001B73v401155	-3.37524	1.26449e-07	269.251	278.272		34.0512	16.4824		DNA trsnsposon, helitron	Group I
		DHH00001B73v401161	-2.52099	1.17997e-05	253.413	333.927		36.6705	63.1826		DNA trsnsposon, helitron	Group I
		DHH00001B73v401170	-4.92607	0.0282494	26.3972	13.9136		0	0		DNA trsnsposon, helitron	Group I
		DHH00001B73v401174	-2.58456	0.0108646	63.3533	76.5249		10.4773	10.9883		DNA trsnsposon, helitron	Group I
		DHH00001B73v401186	-2.55858	0.00880733	147.824	55.6545		10.4773	21.9766		DNA trsnsposon, helitron	Group I
		DHH00001B73v401188	-3.5077	3.28952e-07	258.693	187.834		18.3353	19.2295		DNA trsnsposon, helitron	Group I
		DHH00001B73v401192	-3.85149	0.026021	21.1178	41.7409		0	2.74707		DNA trsnsposon, helitron	Group I
		DHH00001B73v401199	-3.42814	6.00933e-06	168.942	166.963		15.7159	13.7354		DNA trsnsposon, helitron	Group I
		DHH00001B73v401205	-3.0987	0.043673	31.6766	27.8272		2.61932	2.74707		DNA trsnsposon, helitron	Group I
		DHH00001B73v401243	-6.43277	0.00148126	63.3533	48.6977		0	0		DNA trsnsposon, helitron	Group I
		DHH00001B73v401255	-2.87814	0.000311868	158.383	111.309		15.7159	19.2295		DNA trsnsposon, helitron	Group I
		DHH00001B73v401257	-2.33027	7.15377e-05	205.898	236.532		41.9092	43.9531		DNA trsnsposon, helitron	Group I
		DHH00001B73v401268	-1.68272	0.000232337	554.341	542.631		222.642	115.377		DNA trsnsposon, helitron	Group I
		DHH00001B73v401270	-3.27499	2.08492e-28	1890.04	1579.2		199.069	156.583		DNA trsnsposon, helitron	Group I
		DHH00001B73v401277	-2.47813	0.000378905	153.104	264.359		47.1478	24.7236		DNA trsnsposon, helitron	Group I
		DHH00001B73v401285	-2.11427	6.11635e-06	359.002	528.718		86.4377	115.377		DNA trsnsposon, helitron	Group I
		DHH00001B73v401298	-4.3733	0.00827924	68.6327	20.8704		0	2.74707		DNA trsnsposon, helitron	Group I
		DHH00001B73v401314	-1.10823	0.0285898	232.295	222.618		96.915	112.63		DNA trsnsposon, helitron	Group I
		DHH00001B73v401317	-3.644	4.51273e-18	1314.58	1092.22		128.347	60.4356		DNA trsnsposon, helitron	Group I
		DHH00001B73v401319	-1.46278	1.03171e-06	1177.32	966.997		350.989	425.796		DNA trsnsposon, helitron	Group I
		DHH00001B73v401323	-2.35138	5.05252e-09	622.974	493.934		112.631	104.389		DNA trsnsposon, helitron	Group I
		DHH00001B73v401324	-2.65289	0.000176545	380.12	598.286		26.1932	123.618		DNA trsnsposon, helitron	Group I
		DHH00001B73v401333	-2.61573	0.000265655	163.663	215.661		18.3353	41.2061		DNA trsnsposon, helitron	Group I
		DHH00001B73v401336	-2.55002	2.5961e-05	195.339	257.402		39.2898	35.7119		DNA trsnsposon, helitron	Group I
		DHH00001B73v401340	-2.73964	9.70644e-09	596.577	382.625		78.5797	65.9297		DNA trsnsposon, helitron	Group I
		DHH00001B73v401354	-1.01019	0.0219238	332.605	438.279		157.159	222.513		DNA trsnsposon, helitron	Group I
		DHH00001B73v401356	-2.68675	0.00342627	100.309	83.4817		15.7159	10.9883		DNA trsnsposon, helitron	Group I
		DHH00001B73v401358	-4.94584	2.00815e-06	121.427	173.92		2.61932	5.49414		DNA trsnsposon, helitron	Group I
		DHH00001B73v401369	-1.94178	0.00302263	163.663	153.05		36.6705	43.9531		DNA trsnsposon, helitron	Group I
		DHH00001B73v401371	-2.6291	0.011721	95.0299	48.6977		10.4773	10.9883		DNA trsnsposon, helitron	Group I
		DHH00001B73v401374	-3.05664	0.0499665	36.9561	20.8704		2.61932	2.74707		DNA trsnsposon, helitron	Group I
		DHH00001B73v401375	-2.41964	0.00841736	84.4711	83.4817		13.0966	16.4824		DNA trsnsposon, helitron	Group I
		DHH00001B73v401386	-3.60733	0.0283539	10.5589	83.4817		5.23865	0		DNA trsnsposon, helitron	Group I
		DHH00001B73v401394	-6.47867	0.00142715	26.3972	97.3954		0	0		DNA trsnsposon, helitron	Group I
		DHH00001B73v401398	-6.23545	0.00235508	42.2355	55.6545		0	0		DNA trsnsposon, helitron	Group I
		DHH00001B73v401399	-1.9976	0.0188752	95.0299	83.4817		20.9546	21.9766		DNA trsnsposon, helitron	Group I
		DHH00001B73v401403	-5.38276	0.0132528	26.3972	27.8272		0	0		DNA trsnsposon, helitron	Group I
		DHH00001B73v401414	-2.79413	0.000578511	163.663	111.309		13.0966	24.7236		DNA trsnsposon, helitron	Group I
		DHH00001B73v401422	-4.9605	0.0304576	58.0738	0		0	0		DNA trsnsposon, helitron	Group I
		DHH00001B73v401425	-3.17495	0.0100351	63.3533	48.6977		7.85797	2.74707		DNA trsnsposon, helitron	Group I
		DHH00001B73v401440	-2.41675	0.000497702	179.501	173.92		41.9092	21.9766		DNA trsnsposon, helitron	Group I
		DHH00001B73v401447	-4.27502	6.80486e-07	195.339	146.093		7.85797	8.24121		DNA trsnsposon, helitron	Group I
		DHH00001B73v401451	-2.06543	0.0162573	110.868	76.5249		18.3353	24.7236		DNA trsnsposon, helitron	Group I
		DHH00001B73v401453	-3.18367	6.56257e-16	718.004	640.027		70.7217	76.918		DNA trsnsposon, helitron	Group I
		DHH00001B73v401466	-5.08782	0.0253813	63.3533	0		0	0		DNA trsnsposon, helitron	Group I
		DHH00001B73v401471	-4.97142	0.0270858	36.9561	6.95681		0	0		DNA trsnsposon, helitron	Group I
		DHH00001B73v401472	-3.18485	0.0272761	21.1178	160.007		15.7159	0		DNA trsnsposon, helitron	Group I
		DHH00001B73v401474	-5.40811	0.0155401	79.1916	0		0	0		DNA trsnsposon, helitron	Group I
		DHH00001B73v401481	-3.47689	0.000138467	116.148	111.309		10.4773	8.24121		DNA trsnsposon, helitron	Group I
		DHH00001B73v401482	-5.33228	0.0145537	31.6766	20.8704		0	0		DNA trsnsposon, helitron	Group I
		DHH00001B73v401505	-3.25939	0.00624693	31.6766	118.266		7.85797	5.49414		DNA trsnsposon, helitron	Group I
		DHH00001B73v401512	-3.61175	7.42073e-05	105.589	180.877		15.7159	5.49414		DNA trsnsposon, helitron	Group I
		DHH00001B73v401524	-5.17816	0.0188459	26.3972	20.8704		0	0		DNA trsnsposon, helitron	Group I
		DHH00001B73v401526	-3.1549	0.0400664	21.1178	41.7409		2.61932	2.74707		DNA trsnsposon, helitron	Group I
		DHH00001B73v401539	-3.0892	0.00531079	110.868	41.7409		7.85797	8.24121		DNA trsnsposon, helitron	Group I
		DHH00001B73v401540	-1.85516	0.0152532	142.545	97.3954		26.1932	38.459		DNA trsnsposon, helitron	Group I
		DHH00001B73v401545	-3.27264	0.00449978	142.545	34.7841		5.23865	10.9883		DNA trsnsposon, helitron	Group I
		DHH00001B73v401553	-3.07991	7.47717e-07	232.295	236.532		28.8126	24.7236		DNA trsnsposon, helitron	Group I
		DHH00001B73v401557	-4.81629	0.0333014	10.5589	27.8272		0	0		DNA trsnsposon, helitron	Group I
		DHH00001B73v401582	-3.26652	0.00770158	116.148	34.7841		2.61932	10.9883		DNA trsnsposon, helitron	Group I
		DHH00001B73v401588	-4.59993	0.000743954	42.2355	132.179		5.23865	0		DNA trsnsposon, helitron	Group I
		DHH00001B73v401616	-3.87132	7.89962e-11	306.208	347.841		20.9546	21.9766		DNA trsnsposon, helitron	Group I
		DHH00001B73v401621	-6.06044	0.00356743	26.3972	62.6113		0	0		DNA trsnsposon, helitron	Group I
		DHH00001B73v401628	-3.76688	0.000114299	158.383	83.4817		10.4773	5.49414		DNA trsnsposon, helitron	Group I
		DHH00001B73v401637	-3.23352	0.00411876	47.515	97.3954		5.23865	8.24121		DNA trsnsposon, helitron	Group I
		DHH00001B73v401653	-4.66145	0.0454735	47.515	0		0	0		DNA trsnsposon, helitron	Group I
		DHH00001B73v401662	-2.41329	0.00289334	100.309	139.136		26.1932	16.4824		DNA trsnsposon, helitron	Group I
		DHH00001B73v401666	-5.00044	0.0250264	21.1178	20.8704		0	0		DNA trsnsposon, helitron	Group I
		DHH00001B73v401670	-4.28989	0.0150067	84.4711	6.95681		0	2.74707		DNA trsnsposon, helitron	Group I
		DHH00001B73v401672	-5.17816	0.0188459	26.3972	20.8704		0	0		DNA trsnsposon, helitron	Group I
		DHH00001B73v401673	-3.57864	0.00441446	52.7944	62.6113		5.23865	2.74707		DNA trsnsposon, helitron	Group I
		DHH00001B73v401680	-3.92227	0.0254264	52.7944	13.9136		0	2.74707		DNA trsnsposon, helitron	Group I
		DHH00001B73v401693	-2.15025	0.0311793	121.427	41.7409		18.3353	16.4824		DNA trsnsposon, helitron	Group I
		DHH00001B73v401696	-2.30265	0.0319097	68.6327	76.5249		5.23865	21.9766		DNA trsnsposon, helitron	Group I
		DHH00001B73v401726	-3.82145	0.0364236	58.0738	6.95681		0	2.74707		DNA trsnsposon, helitron	Group I
		DHH00001B73v401734	-2.42908	0.0124875	142.545	55.6545		23.5739	10.9883		DNA trsnsposon, helitron	Group I
		DHH00001B73v401737	-1.689	0.0250068	105.589	125.223		41.9092	27.4707		DNA trsnsposon, helitron	Group I
		DHH00001B73v401740	-4.11903	0.0151907	52.7944	20.8704		2.61932	0		DNA trsnsposon, helitron	Group I
		DHH00001B73v401749	-2.44487	0.00108295	137.265	153.05		18.3353	32.9649		DNA trsnsposon, helitron	Group I
		DHH00001B73v401755	-5.48692	0.0120502	5.27944	62.6113		0	0		DNA trsnsposon, helitron	Group I
		DHH00001B73v401757	-5.72709	0.0092438	0	104.352		0	0		DNA trsnsposon, helitron	Group I
		DHH00001B73v401761	-3.36534	0.0198209	68.6327	34.7841		7.85797	0		DNA trsnsposon, helitron	Group I
		DHH00001B73v401763	-3.82522	1.49082e-08	279.81	396.538		34.0512	10.9883		DNA trsnsposon, helitron	Group I
		DHH00001B73v401782	-5.03986	0.0235961	15.8383	27.8272		0	0		DNA trsnsposon, helitron	Group I
		DHH00001B73v401788	-2.52956	0.00176132	116.148	111.309		18.3353	19.2295		DNA trsnsposon, helitron	Group I
		DHH00001B73v401789	-6.0348	0.00376299	58.0738	27.8272		0	0		DNA trsnsposon, helitron	Group I
		DHH00001B73v401804	-2.5976	3.1057e-09	443.473	445.236		73.3411	71.4239		DNA trsnsposon, helitron	Group I
		DHH00001B73v401809	-4.75077	0.000212801	116.148	69.5681		5.23865	0		DNA trsnsposon, helitron	Group I
		DHH00001B73v401810	-1.83063	0.00136542	221.737	473.063		81.199	109.883		DNA trsnsposon, helitron	Group I
		DHH00001B73v401817	-2.27683	2.24889e-08	538.503	535.675		125.728	93.4004		DNA trsnsposon, helitron	Group I
		DHH00001B73v401820	-5.27374	0.000276134	68.6327	90.4386		0	2.74707		DNA trsnsposon, helitron	Group I
		DHH00001B73v401821	-2.41263	0.0186564	63.3533	76.5249		7.85797	16.4824		DNA trsnsposon, helitron	Group I
		DHH00001B73v401827	-2.15033	0.034496	89.7505	48.6977		18.3353	10.9883		DNA trsnsposon, helitron	Group I
		DHH00001B73v401829	-2.72472	0.000670501	121.427	139.136		23.5739	13.7354		DNA trsnsposon, helitron	Group I
		DHH00001B73v401839	-2.2814	0.0293629	63.3533	62.6113		15.7159	8.24121		DNA trsnsposon, helitron	Group I
		DHH00001B73v401843	-2.06	0.000374218	263.972	215.661		44.5285	68.6768		DNA trsnsposon, helitron	Group I
		DHH00001B73v401861	-2.31098	0.0018818	163.663	111.309		26.1932	27.4707		DNA trsnsposon, helitron	Group I
		DHH00001B73v401865	-2.3618	0.0102583	105.589	69.5681		13.0966	19.2295		DNA trsnsposon, helitron	Group I
		DHH00001B73v401869	-3.24383	7.79274e-08	248.134	306.1		23.5739	32.9649		DNA trsnsposon, helitron	Group I
		DHH00001B73v401876	-4.92607	0.0282494	26.3972	13.9136		0	0		DNA trsnsposon, helitron	Group I
		DHH00001B73v401889	-4.0529	0.0199092	58.0738	13.9136		2.61932	0		DNA trsnsposon, helitron	Group I
		DHH00001B73v401893	-2.64111	0.0107409	63.3533	118.266		20.9546	5.49414		DNA trsnsposon, helitron	Group I
		DHH00001B73v401907	-4.7781	2.02308e-05	73.9122	194.791		5.23865	2.74707		DNA trsnsposon, helitron	Group I
		DHH00001B73v401914	-2.97349	6.21977e-07	422.355	250.445		31.4319	52.1944		DNA trsnsposon, helitron	Group I
		DHH00001B73v401918	-5.59008	0.00920198	42.2355	20.8704		0	0		DNA trsnsposon, helitron	Group I
		DHH00001B73v401920	-1.86343	0.0333126	79.1916	83.4817		23.5739	19.2295		DNA trsnsposon, helitron	Group I
		DHH00001B73v401922	-3.88459	0.0264873	15.8383	48.6977		2.61932	0		DNA trsnsposon, helitron	Group I
		DHH00001B73v401924	-5.10146	0.0215878	31.6766	13.9136		0	0		DNA trsnsposon, helitron	Group I
		DHH00001B73v401927	-3.10217	0.00091611	89.7505	111.309		7.85797	13.7354		DNA trsnsposon, helitron	Group I
		DHH00001B73v401930	-2.93893	0.000504511	121.427	118.266		18.3353	10.9883		DNA trsnsposon, helitron	Group I
		DHH00001B73v401932	-2.8406	0.000740376	195.339	166.963		39.2898	8.24121		DNA trsnsposon, helitron	Group I
		DHH00001B73v401942	-1.90133	0.00482547	174.222	132.179		44.5285	35.7119		DNA trsnsposon, helitron	Group I
		DHH00001B73v401952	-4.00712	0.0181378	26.3972	41.7409		2.61932	0		DNA trsnsposon, helitron	Group I
		DHH00001B73v401953	-4.07877	0.0145438	36.9561	34.7841		0	2.74707		DNA trsnsposon, helitron	Group I
		DHH00001B73v401954	-3.26339	1.0467e-08	269.251	396.538		34.0512	32.9649		DNA trsnsposon, helitron	Group I
		DHH00001B73v401956	-2.95085	3.58432e-11	691.607	772.206		62.8638	123.618		DNA trsnsposon, helitron	Group I
		DHH00001B73v401960	-3.09535	2.27721e-05	163.663	173.92		15.7159	21.9766		DNA trsnsposon, helitron	Group I
		DHH00001B73v401961	-4.78485	0.0355855	5.27944	34.7841		0	0		DNA trsnsposon, helitron	Group I
		DHH00001B73v401978	-2.60304	0.000408265	163.663	173.92		36.6705	16.4824		DNA trsnsposon, helitron	Group I
		DHH00001B73v401981	-5.00362	0.0288412	0	62.6113		0	0		DNA trsnsposon, helitron	Group I
		DHH00001B73v401983	-2.31238	0.00386567	110.868	111.309		23.5739	19.2295		DNA trsnsposon, helitron	Group I
		DHH00001B73v401984	-1.67321	0.00106607	248.134	306.1		96.915	74.1709		DNA trsnsposon, helitron	Group I
		DHH00001B73v401986	-2.9564	0.00593861	52.7944	111.309		5.23865	13.7354		DNA trsnsposon, helitron	Group I
		DHH00001B73v402003	-2.79378	0.00591589	73.9122	173.92		5.23865	27.4707		DNA trsnsposon, helitron	Group I
		DHH00001B73v402021	-3.69905	0.0146448	79.1916	13.9136		2.61932	2.74707		DNA trsnsposon, helitron	Group I
		DHH00001B73v402023	-2.7078	0.0051073	79.1916	90.4386		15.7159	8.24121		DNA trsnsposon, helitron	Group I
		DHH00001B73v402025	-4.92607	0.0282494	26.3972	13.9136		0	0		DNA trsnsposon, helitron	Group I
		DHH00001B73v402035	-5.18545	0.0197049	5.27944	48.6977		0	0		DNA trsnsposon, helitron	Group I
		DHH00001B73v402038	-2.64679	0.00118992	168.942	146.093		36.6705	10.9883		DNA trsnsposon, helitron	Group I
		DHH00001B73v402042	-3.92903	2.43156e-08	237.575	236.532		18.3353	10.9883		DNA trsnsposon, helitron	Group I
		DHH00001B73v402044	-3.88892	1.11602e-07	205.898	215.661		15.7159	10.9883		DNA trsnsposon, helitron	Group I
		DHH00001B73v402045	-2.58687	0.0117411	63.3533	76.5249		13.0966	8.24121		DNA trsnsposon, helitron	Group I
		DHH00001B73v402048	-4.24125	0.00185486	58.0738	76.5249		0	5.49414		DNA trsnsposon, helitron	Group I
		DHH00001B73v402066	-4.53342	0.0490566	10.5589	20.8704		0	0		DNA trsnsposon, helitron	Group I
		DHH00001B73v402067	-2.01817	0.0099241	158.383	160.007		18.3353	57.6885		DNA trsnsposon, helitron	Group I
		DHH00001B73v402075	-2.6382	0.000287032	184.78	146.093		18.3353	32.9649		DNA trsnsposon, helitron	Group I
		DHH00001B73v402077	-3.83743	3.45912e-07	174.222	236.532		10.4773	16.4824		DNA trsnsposon, helitron	Group I
		DHH00001B73v402087	-3.21284	2.67517e-09	369.561	320.013		31.4319	41.2061		DNA trsnsposon, helitron	Group I
		DHH00001B73v402107	-5.26248	0.0172702	47.515	6.95681		0	0		DNA trsnsposon, helitron	Group I
		DHH00001B73v402124	-4.92607	0.0282494	26.3972	13.9136		0	0		DNA trsnsposon, helitron	Group I
		DHH00001B73v402125	-4.07877	0.0145438	36.9561	34.7841		0	2.74707		DNA trsnsposon, helitron	Group I
		DHH00001B73v402137	-5.49681	0.0116866	58.0738	6.95681		0	0		DNA trsnsposon, helitron	Group I
		DHH00001B73v402141	-5.40502	0.0132474	10.5589	48.6977		0	0		DNA trsnsposon, helitron	Group I
		DHH00001B73v402149	-5.68053	0.00814846	10.5589	62.6113		0	0		DNA trsnsposon, helitron	Group I
		DHH00001B73v402155	-6.71499	0.000743041	89.7505	48.6977		0	0		DNA trsnsposon, helitron	Group I
		DHH00001B73v402157	-5.10146	0.0215878	31.6766	13.9136		0	0		DNA trsnsposon, helitron	Group I
		DHH00001B73v402167	-3.34693	0.00518741	84.4711	41.7409		5.23865	5.49414		DNA trsnsposon, helitron	Group I
		DHH00001B73v402179	-1.68278	0.0315309	79.1916	153.05		36.6705	32.9649		DNA trsnsposon, helitron	Group I
		DHH00001B73v402182	-4.68737	0.00390501	89.7505	20.8704		2.61932	0		DNA trsnsposon, helitron	Group I
		DHH00001B73v402207	-4.16306	0.0017402	47.515	76.5249		2.61932	2.74707		DNA trsnsposon, helitron	Group I
		DHH00001B73v402224	-5.04592	0.0236848	10.5589	34.7841		0	0		DNA trsnsposon, helitron	Group I
		DHH00001B73v402230	-3.55447	0.00026031	110.868	97.3954		10.4773	5.49414		DNA trsnsposon, helitron	Group I
		DHH00001B73v402233	-2.86065	0.000389446	116.148	153.05		13.0966	21.9766		DNA trsnsposon, helitron	Group I
		DHH00001B73v402235	-2.24946	0.0053399	105.589	160.007		36.6705	16.4824		DNA trsnsposon, helitron	Group I
		DHH00001B73v402238	-3.30964	1.66131e-15	591.297	653.94		57.6251	65.9297		DNA trsnsposon, helitron	Group I
		DHH00001B73v402255	-1.56624	0.0386482	95.0299	125.223		41.9092	30.2178		DNA trsnsposon, helitron	Group I
		DHH00001B73v402259	-4.58938	0.0461638	26.3972	6.95681		0	0		DNA trsnsposon, helitron	Group I
		DHH00001B73v402260	-5.00362	0.0288412	0	62.6113		0	0		DNA trsnsposon, helitron	Group I
		DHH00001B73v402261	-3.36777	3.60361e-11	390.679	431.322		44.5285	32.9649		DNA trsnsposon, helitron	Group I
		DHH00001B73v402274	-3.4926	0.0163229	89.7505	27.8272		0	8.24121		DNA trsnsposon, helitron	Group I
		DHH00001B73v402284	-3.31216	0.0364354	10.5589	62.6113		2.61932	2.74707		DNA trsnsposon, helitron	Group I
		DHH00001B73v402292	-1.81428	0.045963	68.6327	90.4386		15.7159	27.4707		DNA trsnsposon, helitron	Group I
		DHH00001B73v402293	-2.9488	0.00186522	110.868	111.309		20.9546	5.49414		DNA trsnsposon, helitron	Group I
		DHH00001B73v402299	-3.82122	1.19024e-06	242.854	160.007		18.3353	8.24121		DNA trsnsposon, helitron	Group I
		DHH00001B73v402300	-2.52086	0.00511301	89.7505	90.4386		13.0966	16.4824		DNA trsnsposon, helitron	Group I
		DHH00001B73v402305	-5.97765	0.00434678	63.3533	20.8704		0	0		DNA trsnsposon, helitron	Group I
		DHH00001B73v402307	-2.44658	0.000278553	258.693	160.007		47.1478	27.4707		DNA trsnsposon, helitron	Group I
		DHH00001B73v402308	-3.96026	2.10114e-09	332.605	236.532		15.7159	19.2295		DNA trsnsposon, helitron	Group I
		DHH00001B73v402310	-3.98151	0.0189144	31.6766	34.7841		2.61932	0		DNA trsnsposon, helitron	Group I
		DHH00001B73v402319	-4.97224	1.18487e-07	158.383	229.575		2.61932	8.24121		DNA trsnsposon, helitron	Group I
		DHH00001B73v402328	-5.64463	0.00819805	36.9561	27.8272		0	0		DNA trsnsposon, helitron	Group I
		DHH00001B73v402331	-2.51192	0.000332243	142.545	208.704		23.5739	35.7119		DNA trsnsposon, helitron	Group I
		DHH00001B73v402339	-3.0567	0.0175354	184.78	20.8704		18.3353	2.74707		DNA trsnsposon, helitron	Group I
		DHH00001B73v402365	-3.82952	0.00626504	63.3533	34.7841		2.61932	2.74707		DNA trsnsposon, helitron	Group I
		DHH00001B73v402367	-2.78388	2.65003e-06	395.958	229.575		36.6705	52.1944		DNA trsnsposon, helitron	Group I
		DHH00001B73v402376	-2.67032	1.6845e-05	290.369	257.402		26.1932	57.6885		DNA trsnsposon, helitron	Group I
		DHH00001B73v402381	-4.38821	0.00798693	21.1178	69.5681		2.61932	0		DNA trsnsposon, helitron	Group I
		DHH00001B73v402397	-2.86221	5.95037e-05	190.06	173.92		31.4319	16.4824		DNA trsnsposon, helitron	Group I
		DHH00001B73v402416	-2.63686	6.12321e-09	417.076	535.675		65.4831	85.1592		DNA trsnsposon, helitron	Group I
		DHH00001B73v402432	-3.47953	0.00632311	52.7944	55.6545		2.61932	5.49414		DNA trsnsposon, helitron	Group I
		DHH00001B73v402436	-2.68844	8.08763e-06	211.178	361.754		36.6705	49.4473		DNA trsnsposon, helitron	Group I
		DHH00001B73v402440	-4.63203	0.0473673	0	48.6977		0	0		DNA trsnsposon, helitron	Group I
		DHH00001B73v402445	-3.17816	0.00604022	200.619	125.223		31.4319	0		DNA trsnsposon, helitron	Group I
		DHH00001B73v402453	-3.05664	0.0499665	36.9561	20.8704		2.61932	2.74707		DNA trsnsposon, helitron	Group I
		DHH00001B73v402455	-3.85149	0.026021	21.1178	41.7409		0	2.74707		DNA trsnsposon, helitron	Group I
		DHH00001B73v402456	-5.93877	0.00621241	116.148	0		0	0		DNA trsnsposon, helitron	Group I
		DHH00001B73v402468	-2.17841	1.3384e-07	448.752	535.675		99.5343	115.377		DNA trsnsposon, helitron	Group I
		DHH00001B73v402469	-5.52134	0.0103223	31.6766	27.8272		0	0		DNA trsnsposon, helitron	Group I
		DHH00001B73v402473	-5.20366	0.0213686	68.6327	0		0	0		DNA trsnsposon, helitron	Group I
		DHH00001B73v402478	-2.43518	3.928e-05	427.635	257.402		41.9092	82.4121		DNA trsnsposon, helitron	Group I
		DHH00001B73v402479	-3.17832	0.0300008	42.2355	48.6977		7.85797	0		DNA trsnsposon, helitron	Group I
		DHH00001B73v402484	-5.03986	0.0235961	15.8383	27.8272		0	0		DNA trsnsposon, helitron	Group I
		DHH00001B73v402501	-4.64661	0.000256911	116.148	55.6545		2.61932	2.74707		DNA trsnsposon, helitron	Group I
		DHH00001B73v402505	-5.49681	0.0116866	58.0738	6.95681		0	0		DNA trsnsposon, helitron	Group I
		DHH00001B73v402509	-1.90313	0.0209901	73.9122	146.093		31.4319	24.7236		DNA trsnsposon, helitron	Group I
		DHH00001B73v402521	-3.22864	2.85374e-05	190.06	153.05		23.5739	10.9883		DNA trsnsposon, helitron	Group I
		DHH00001B73v402526	-3.97291	3.01172e-20	733.842	681.768		49.7671	38.459		DNA trsnsposon, helitron	Group I
		DHH00001B73v402534	-3.3135	0.0141619	79.1916	48.6977		10.4773	0		DNA trsnsposon, helitron	Group I
		DHH00001B73v402538	-3.51696	0.00619698	68.6327	41.7409		5.23865	2.74707		DNA trsnsposon, helitron	Group I
		DHH00001B73v402540	-3.5503	0.0226636	10.5589	76.5249		2.61932	2.74707		DNA trsnsposon, helitron	Group I
		DHH00001B73v402541	-2.98945	2.16349e-15	818.313	793.077		117.87	82.4121		DNA trsnsposon, helitron	Group I
		DHH00001B73v402543	-3.25684	0.0298739	31.6766	34.7841		2.61932	2.74707		DNA trsnsposon, helitron	Group I
		DHH00001B73v402545	-2.00356	0.00237571	190.06	139.136		41.9092	38.459		DNA trsnsposon, helitron	Group I
		DHH00001B73v402550	-2.15165	0.0407563	52.7944	62.6113		13.0966	10.9883		DNA trsnsposon, helitron	Group I
		DHH00001B73v402555	-3.04528	0.0381134	68.6327	13.9136		2.61932	5.49414		DNA trsnsposon, helitron	Group I
		DHH00001B73v402556	-2.22481	0.0105478	84.4711	139.136		31.4319	13.7354		DNA trsnsposon, helitron	Group I
		DHH00001B73v402560	-3.65504	1.0919e-08	285.09	243.488		18.3353	21.9766		DNA trsnsposon, helitron	Group I
		DHH00001B73v402587	-2.74046	1.6152e-15	876.387	786.12		120.489	126.365		DNA trsnsposon, helitron	Group I
		DHH00001B73v402589	-2.51757	0.00307486	142.545	83.4817		15.7159	21.9766		DNA trsnsposon, helitron	Group I
		DHH00001B73v402591	-2.59481	0.0156125	58.0738	83.4817		15.7159	5.49414		DNA trsnsposon, helitron	Group I
		DHH00001B73v402595	-3.49957	1.07154e-11	432.914	375.668		34.0512	35.7119		DNA trsnsposon, helitron	Group I
		DHH00001B73v402596	-3.53825	1.2557e-09	306.208	306.1		26.1932	24.7236		DNA trsnsposon, helitron	Group I
		DHH00001B73v402598	-3.08961	0.0235233	47.515	34.7841		5.23865	2.74707		DNA trsnsposon, helitron	Group I
		DHH00001B73v402600	-1.56572	0.00359877	242.854	215.661		68.1024	85.1592		DNA trsnsposon, helitron	Group I
		DHH00001B73v402601	-3.61738	3.45015e-16	786.637	695.681		41.9092	76.918		DNA trsnsposon, helitron	Group I
		DHH00001B73v402605	-2.0738	0.000201347	253.413	278.272		47.1478	76.918		DNA trsnsposon, helitron	Group I
		DHH00001B73v402610	-1.55178	0.0383982	142.545	90.4386		34.0512	43.9531		DNA trsnsposon, helitron	Group I
		DHH00001B73v402619	-4.32099	0.00083557	73.9122	62.6113		2.61932	2.74707		DNA trsnsposon, helitron	Group I
		DHH00001B73v402621	-2.06829	0.00493171	137.265	118.266		26.1932	32.9649		DNA trsnsposon, helitron	Group I
		DHH00001B73v402625	-4.66145	0.0454735	47.515	0		0	0		DNA trsnsposon, helitron	Group I
		DHH00001B73v402626	-2.40928	0.0441566	52.7944	41.7409		10.4773	5.49414		DNA trsnsposon, helitron	Group I
		DHH00001B73v402634	-2.48746	0.0228704	52.7944	62.6113		10.4773	8.24121		DNA trsnsposon, helitron	Group I
		DHH00001B73v402647	-2.56299	0.0129644	100.309	69.5681		20.9546	5.49414		DNA trsnsposon, helitron	Group I
		DHH00001B73v402648	-5.17816	0.0188459	26.3972	20.8704		0	0		DNA trsnsposon, helitron	Group I
		DHH00001B73v402654	-3.33447	1.48301e-17	892.225	1287.01		86.4377	126.365		DNA trsnsposon, helitron	Group I
		DHH00001B73v402657	-4.02452	3.334e-05	100.309	146.093		5.23865	8.24121		DNA trsnsposon, helitron	Group I
		DHH00001B73v402681	-3.62778	0.0419469	31.6766	20.8704		2.61932	0		DNA trsnsposon, helitron	Group I
		DHH00001B73v402682	-3.48191	1.93741e-08	258.693	271.316		20.9546	24.7236		DNA trsnsposon, helitron	Group I
		DHH00001B73v402688	-3.72444	3.46359e-11	454.032	347.841		36.6705	21.9766		DNA trsnsposon, helitron	Group I
		DHH00001B73v402691	-5.85672	0.00541875	47.515	27.8272		0	0		DNA trsnsposon, helitron	Group I
		DHH00001B73v402694	-4.09633	3.81544e-11	327.325	396.538		13.0966	27.4707		DNA trsnsposon, helitron	Group I
		DHH00001B73v402711	-2.86507	0.0275303	36.9561	55.6545		2.61932	8.24121		DNA trsnsposon, helitron	Group I
		DHH00001B73v402714	-4.0142	1.43902e-22	950.299	897.429		70.7217	41.2061		DNA trsnsposon, helitron	Group I
		DHH00001B73v402716	-3.22794	4.88587e-05	131.986	187.834		20.9546	10.9883		DNA trsnsposon, helitron	Group I
		DHH00001B73v402727	-3.07094	1.74836e-10	390.679	438.279		47.1478	49.4473		DNA trsnsposon, helitron	Group I
		DHH00001B73v402734	-3.05105	3.36917e-07	290.369	257.402		39.2898	24.7236		DNA trsnsposon, helitron	Group I
		DHH00001B73v402735	-2.85174	2.92402e-11	527.944	514.804		62.8638	79.6651		DNA trsnsposon, helitron	Group I
		DHH00001B73v402736	-2.32139	0.0018835	168.942	153.05		18.3353	43.9531		DNA trsnsposon, helitron	Group I
		DHH00001B73v402748	-3.199	0.0222117	36.9561	83.4817		10.4773	0		DNA trsnsposon, helitron	Group I
		DHH00001B73v402753	-3.81702	0.0277348	31.6766	27.8272		2.61932	0		DNA trsnsposon, helitron	Group I
		DHH00001B73v402754	-2.30879	0.000239973	237.575	250.445		65.4831	30.2178		DNA trsnsposon, helitron	Group I
		DHH00001B73v402755	-5.18545	0.0197049	5.27944	48.6977		0	0		DNA trsnsposon, helitron	Group I
		DHH00001B73v402756	-5.71357	0.00726483	21.1178	48.6977		0	0		DNA trsnsposon, helitron	Group I
		DHH00001B73v402758	-4.12708	0.0132599	31.6766	41.7409		2.61932	0		DNA trsnsposon, helitron	Group I
		DHH00001B73v402759	-3.24792	1.56831e-11	538.503	424.366		41.9092	57.6885		DNA trsnsposon, helitron	Group I
		DHH00001B73v402781	-2.21929	0.0274296	58.0738	76.5249		10.4773	16.4824		DNA trsnsposon, helitron	Group I
		DHH00001B73v402782	-4.58938	0.0461638	26.3972	6.95681		0	0		DNA trsnsposon, helitron	Group I
		DHH00001B73v402797	-2.85699	0.0034307	79.1916	90.4386		7.85797	13.7354		DNA trsnsposon, helitron	Group I
		DHH00001B73v402819	-1.47871	0.0128379	153.104	243.488		70.7217	68.6768		DNA trsnsposon, helitron	Group I
		DHH00001B73v402825	-4.63203	0.0473673	0	48.6977		0	0		DNA trsnsposon, helitron	Group I
		DHH00001B73v402828	-2.22632	0.0187268	110.868	146.093		7.85797	43.9531		DNA trsnsposon, helitron	Group I
		DHH00001B73v402838	-4.63937	0.00334142	68.6327	34.7841		2.61932	0		DNA trsnsposon, helitron	Group I
		DHH00001B73v402851	-2.70959	0.000132733	174.222	173.92		18.3353	32.9649		DNA trsnsposon, helitron	Group I
		DHH00001B73v402872	-2.98563	0.0198376	36.9561	62.6113		7.85797	2.74707		DNA trsnsposon, helitron	Group I
		DHH00001B73v402874	-2.65339	0.0272731	42.2355	90.4386		15.7159	2.74707		DNA trsnsposon, helitron	Group I
		DHH00001B73v402879	-2.82559	5.02162e-05	174.222	180.877		28.8126	19.2295		DNA trsnsposon, helitron	Group I
		DHH00001B73v402882	-2.64344	0.0041683	73.9122	125.223		10.4773	19.2295		DNA trsnsposon, helitron	Group I
		DHH00001B73v402884	-1.5241	0.0325576	131.986	111.309		47.1478	35.7119		DNA trsnsposon, helitron	Group I
		DHH00001B73v402885	-3.52135	0.00647233	36.9561	76.5249		2.61932	5.49414		DNA trsnsposon, helitron	Group I
		DHH00001B73v402924	-5.10146	0.0215878	31.6766	13.9136		0	0		DNA trsnsposon, helitron	Group I
		DHH00001B73v402930	-2.80354	0.000555516	110.868	146.093		20.9546	13.7354		DNA trsnsposon, helitron	Group I
		DHH00001B73v402936	-2.86294	0.0156213	68.6327	41.7409		5.23865	8.24121		DNA trsnsposon, helitron	Group I
		DHH00001B73v402939	-3.37164	0.022302	36.9561	34.7841		2.61932	2.74707		DNA trsnsposon, helitron	Group I
		DHH00001B73v402943	-5.26248	0.0172702	47.515	6.95681		0	0		DNA trsnsposon, helitron	Group I
		DHH00001B73v402966	-3.79445	0.0285078	31.6766	27.8272		0	2.74707		DNA trsnsposon, helitron	Group I
		DHH00001B73v402970	-4.81629	0.0333014	10.5589	27.8272		0	0		DNA trsnsposon, helitron	Group I
		DHH00001B73v402985	-4.79058	0.0343007	15.8383	20.8704		0	0		DNA trsnsposon, helitron	Group I
		DHH00001B73v402993	-3.55339	3.84822e-07	227.016	201.748		20.9546	13.7354		DNA trsnsposon, helitron	Group I
		DHH00001B73v402995	-4.53342	0.0490566	10.5589	20.8704		0	0		DNA trsnsposon, helitron	Group I
		DHH00001B73v402997	-3.23607	2.28816e-07	359.002	215.661		26.1932	32.9649		DNA trsnsposon, helitron	Group I
		DHH00001B73v403005	-3.02142	0.043912	42.2355	41.7409		0	8.24121		DNA trsnsposon, helitron	Group I
		DHH00001B73v403007	-3.16492	7.10587e-05	110.868	222.618		18.3353	16.4824		DNA trsnsposon, helitron	Group I
		DHH00001B73v403008	-4.00712	0.0181378	26.3972	41.7409		2.61932	0		DNA trsnsposon, helitron	Group I
		DHH00001B73v403025	-4.2513	0.00995434	26.3972	55.6545		0	2.74707		DNA trsnsposon, helitron	Group I
		DHH00001B73v403027	-3.4161	0.000530837	142.545	76.5249		13.0966	5.49414		DNA trsnsposon, helitron	Group I
		DHH00001B73v403036	-2.0246	0.0121341	100.309	104.352		20.9546	27.4707		DNA trsnsposon, helitron	Group I
		DHH00001B73v403040	-4.66145	0.0454735	47.515	0		0	0		DNA trsnsposon, helitron	Group I
		DHH00001B73v403046	-4.19004	2.47489e-06	131.986	194.791		5.23865	10.9883		DNA trsnsposon, helitron	Group I
		DHH00001B73v403054	-2.71942	0.0101427	79.1916	55.6545		10.4773	8.24121		DNA trsnsposon, helitron	Group I
		DHH00001B73v403055	-3.31123	2.65135e-06	168.942	250.445		23.5739	16.4824		DNA trsnsposon, helitron	Group I
		DHH00001B73v403056	-1.30106	0.00100226	554.341	424.366		217.404	178.56		DNA trsnsposon, helitron	Group I
		DHH00001B73v403081	-3.87151	0.0193772	110.868	6.95681		0	5.49414		DNA trsnsposon, helitron	Group I
		DHH00001B73v403086	-3.75078	0.000859904	110.868	55.6545		5.23865	5.49414		DNA trsnsposon, helitron	Group I
		DHH00001B73v403087	-3.29002	0.0479453	58.0738	13.9136		5.23865	0		DNA trsnsposon, helitron	Group I
		DHH00001B73v403089	-2.80897	0.0143097	84.4711	41.7409		5.23865	10.9883		DNA trsnsposon, helitron	Group I
		DHH00001B73v403094	-3.3959	0.0168279	63.3533	41.7409		7.85797	0		DNA trsnsposon, helitron	Group I
		DHH00001B73v403098	-3.64691	0.000356436	84.4711	104.352		7.85797	5.49414		DNA trsnsposon, helitron	Group I
		DHH00001B73v403111	-2.71268	0.0299663	52.7944	48.6977		2.61932	10.9883		DNA trsnsposon, helitron	Group I
		DHH00001B73v403118	-5.22455	0.0174217	21.1178	27.8272		0	0		DNA trsnsposon, helitron	Group I
		DHH00001B73v403122	-5.22455	0.0174217	21.1178	27.8272		0	0		DNA trsnsposon, helitron	Group I
		DHH00001B73v403123	-4.79058	0.0343007	15.8383	20.8704		0	0		DNA trsnsposon, helitron	Group I
		DHH00001B73v403129	-5.00044	0.0250264	21.1178	20.8704		0	0		DNA trsnsposon, helitron	Group I
		DHH00001B73v403132	-3.60145	1.96573e-07	200.619	278.272		23.5739	13.7354		DNA trsnsposon, helitron	Group I
		DHH00001B73v403136	-2.73128	0.0153035	95.0299	41.7409		13.0966	5.49414		DNA trsnsposon, helitron	Group I
		DHH00001B73v403140	-1.69769	0.0030963	279.81	187.834		60.2444	82.4121		DNA trsnsposon, helitron	Group I
		DHH00001B73v403143	-2.55431	0.00643072	84.4711	83.4817		15.7159	10.9883		DNA trsnsposon, helitron	Group I
		DHH00001B73v403144	-2.78655	0.00839457	105.589	215.661		39.2898	2.74707		DNA trsnsposon, helitron	Group I
		DHH00001B73v403147	-1.74813	0.00479938	179.501	160.007		47.1478	52.1944		DNA trsnsposon, helitron	Group I
		DHH00001B73v403154	-3.12507	0.000214974	131.986	118.266		10.4773	16.4824		DNA trsnsposon, helitron	Group I
		DHH00001B73v403158	-3.70024	0.0405559	10.5589	48.6977		0	2.74707		DNA trsnsposon, helitron	Group I
		DHH00001B73v403167	-3.63989	7.60566e-05	190.06	180.877		2.61932	24.7236		DNA trsnsposon, helitron	Group I
		DHH00001B73v403168	-2.81259	0.034807	10.5589	166.963		15.7159	5.49414		DNA trsnsposon, helitron	Group I
		DHH00001B73v403174	-1.48056	0.0215824	200.619	125.223		55.0058	60.4356		DNA trsnsposon, helitron	Group I
		DHH00001B73v403177	-2.21975	1.98508e-05	359.002	285.229		81.199	54.9414		DNA trsnsposon, helitron	Group I
		DHH00001B73v403179	-3.03631	5.48632e-05	126.707	222.618		18.3353	21.9766		DNA trsnsposon, helitron	Group I
		DHH00001B73v403184	-2.38391	0.00302438	142.545	104.352		28.8126	16.4824		DNA trsnsposon, helitron	Group I
		DHH00001B73v403185	-2.6718	2.42936e-05	227.016	264.359		49.7671	24.7236		DNA trsnsposon, helitron	Group I
		DHH00001B73v403190	-3.03377	1.65711e-27	1552.16	1516.59		199.069	173.066		DNA trsnsposon, helitron	Group I
		DHH00001B73v403204	-3.51064	0.000101633	142.545	125.223		5.23865	16.4824		DNA trsnsposon, helitron	Group I
		DHH00001B73v403209	-3.2671	3.14499e-12	438.194	619.156		52.3865	54.9414		DNA trsnsposon, helitron	Group I
		DHH00001B73v403211	-2.62047	0.000423727	205.898	118.266		28.8126	21.9766		DNA trsnsposon, helitron	Group I
		DHH00001B73v403212	-3.02069	2.28378e-08	459.311	382.625		68.1024	32.9649		DNA trsnsposon, helitron	Group I
		DHH00001B73v403214	-4.72102	0.0379893	21.1178	13.9136		0	0		DNA trsnsposon, helitron	Group I
		DHH00001B73v403225	-4.72801	7.87006e-10	322.046	215.661		10.4773	8.24121		DNA trsnsposon, helitron	Group I
		DHH00001B73v403227	-2.68336	0.037274	31.6766	69.5681		2.61932	10.9883		DNA trsnsposon, helitron	Group I
		DHH00001B73v403233	-2.51063	0.00158795	242.854	90.4386		28.8126	27.4707		DNA trsnsposon, helitron	Group I
		DHH00001B73v403241	-2.80271	0.00318916	110.868	69.5681		13.0966	10.9883		DNA trsnsposon, helitron	Group I
		DHH00001B73v403244	-2.92348	3.2551e-07	285.09	257.402		36.6705	32.9649		DNA trsnsposon, helitron	Group I
		DHH00001B73v403247	-5.00044	0.0250264	21.1178	20.8704		0	0		DNA trsnsposon, helitron	Group I
		DHH00001B73v403252	-4.52942	0.000112306	168.942	55.6545		5.23865	2.74707		DNA trsnsposon, helitron	Group I
		DHH00001B73v403255	-1.55109	0.00663235	205.898	201.748		57.6251	79.6651		DNA trsnsposon, helitron	Group I
		DHH00001B73v403260	-2.31555	0.000884549	163.663	139.136		28.8126	30.2178		DNA trsnsposon, helitron	Group I
		DHH00001B73v403262	-2.42325	0.00968171	79.1916	90.4386		10.4773	19.2295		DNA trsnsposon, helitron	Group I
		DHH00001B73v403270	-2.34702	0.0302885	52.7944	139.136		28.8126	5.49414		DNA trsnsposon, helitron	Group I
		DHH00001B73v403287	-2.16327	4.52269e-05	263.972	285.229		68.1024	52.1944		DNA trsnsposon, helitron	Group I
		DHH00001B73v403302	-5.29756	8.10335e-06	84.4711	187.834		2.61932	2.74707		DNA trsnsposon, helitron	Group I
		DHH00001B73v403318	-5.00044	0.0250264	21.1178	20.8704		0	0		DNA trsnsposon, helitron	Group I
		DHH00001B73v403323	-3.38134	6.87582e-06	242.854	166.963		26.1932	10.9883		DNA trsnsposon, helitron	Group I
		DHH00001B73v403325	-4.6803	1.29153e-05	105.589	139.136		5.23865	2.74707		DNA trsnsposon, helitron	Group I
		DHH00001B73v403334	-3.84308	1.29206e-14	475.15	473.063		34.0512	30.2178		DNA trsnsposon, helitron	Group I
		DHH00001B73v403340	-2.57613	0.000142049	179.501	166.963		31.4319	24.7236		DNA trsnsposon, helitron	Group I
		DHH00001B73v403344	-5.18545	0.0197049	5.27944	48.6977		0	0		DNA trsnsposon, helitron	Group I
		DHH00001B73v403346	-3.32636	0.00538814	63.3533	62.6113		2.61932	8.24121		DNA trsnsposon, helitron	Group I
		DHH00001B73v403352	-3.36264	0.00377537	58.0738	69.5681		5.23865	5.49414		DNA trsnsposon, helitron	Group I
		DHH00001B73v403354	-2.31387	0.00011247	253.413	194.791		49.7671	38.459		DNA trsnsposon, helitron	Group I
		DHH00001B73v403371	-2.53736	0.0114666	95.0299	55.6545		10.4773	13.7354		DNA trsnsposon, helitron	Group I
		DHH00001B73v403384	-2.63382	0.044994	42.2355	34.7841		5.23865	5.49414		DNA trsnsposon, helitron	Group I
		DHH00001B73v403395	-3.298	1.42753e-08	359.002	264.359		34.0512	27.4707		DNA trsnsposon, helitron	Group I
		DHH00001B73v403399	-2.60234	0.00375473	137.265	125.223		7.85797	32.9649		DNA trsnsposon, helitron	Group I
		DHH00001B73v403400	-3.67462	0.0374196	26.3972	27.8272		2.61932	0		DNA trsnsposon, helitron	Group I
		DHH00001B73v403407	-2.21833	0.0163793	68.6327	90.4386		15.7159	16.4824		DNA trsnsposon, helitron	Group I
		DHH00001B73v403410	-5.04592	0.0236848	10.5589	34.7841		0	0		DNA trsnsposon, helitron	Group I
		DHH00001B73v403411	-5.69262	0.00826879	68.6327	6.95681		0	0		DNA trsnsposon, helitron	Group I
		DHH00001B73v403413	-5.68053	0.00814846	10.5589	62.6113		0	0		DNA trsnsposon, helitron	Group I
		DHH00001B73v403419	-4.98696	2.35936e-15	432.914	563.502		7.85797	21.9766		DNA trsnsposon, helitron	Group I
		DHH00001B73v403420	-2.36542	3.9659e-05	216.457	264.359		49.7671	41.2061		DNA trsnsposon, helitron	Group I
		DHH00001B73v403430	-5.03986	0.0235961	15.8383	27.8272		0	0		DNA trsnsposon, helitron	Group I
		DHH00001B73v403444	-4.58938	0.0461638	26.3972	6.95681		0	0		DNA trsnsposon, helitron	Group I
		DHH00001B73v403447	-3.44915	0.0304363	58.0738	20.8704		5.23865	0		DNA trsnsposon, helitron	Group I
		DHH00001B73v403459	-5.03986	0.0235961	15.8383	27.8272		0	0		DNA trsnsposon, helitron	Group I
		DHH00001B73v403462	-2.55312	0.0472558	47.515	41.7409		10.4773	2.74707		DNA trsnsposon, helitron	Group I
		DHH00001B73v403468	-3.43424	0.0270446	42.2355	34.7841		5.23865	0		DNA trsnsposon, helitron	Group I
		DHH00001B73v403479	-2.5486	0.0247405	84.4711	69.5681		20.9546	2.74707		DNA trsnsposon, helitron	Group I
		DHH00001B73v403491	-3.45397	0.00053127	110.868	83.4817		10.4773	5.49414		DNA trsnsposon, helitron	Group I
		DHH00001B73v403492	-3.98039	0.0294037	5.27944	69.5681		2.61932	0		DNA trsnsposon, helitron	Group I
		DHH00001B73v403500	-2.72923	0.0186706	195.339	20.8704		18.3353	10.9883		DNA trsnsposon, helitron	Group I
		DHH00001B73v403536	-3.34935	0.0456811	10.5589	69.5681		0	5.49414		DNA trsnsposon, helitron	Group I
		DHH00001B73v403549	-2.12085	0.000779576	184.78	173.92		36.6705	43.9531		DNA trsnsposon, helitron	Group I
		DHH00001B73v403551	-2.32697	0.00955473	73.9122	111.309		20.9546	13.7354		DNA trsnsposon, helitron	Group I
		DHH00001B73v403552	-4.03059	0.000180453	131.986	69.5681		5.23865	5.49414		DNA trsnsposon, helitron	Group I
		DHH00001B73v403557	-2.31035	0.00175725	116.148	215.661		39.2898	24.7236		DNA trsnsposon, helitron	Group I
		DHH00001B73v403562	-2.99501	0.00411496	105.589	104.352		20.9546	2.74707		DNA trsnsposon, helitron	Group I
		DHH00001B73v403582	-3.13624	6.4481e-05	142.545	180.877		23.5739	10.9883		DNA trsnsposon, helitron	Group I
		DHH00001B73v403587	-3.39782	6.53979e-11	385.399	368.711		34.0512	35.7119		DNA trsnsposon, helitron	Group I
		DHH00001B73v403596	-4.58938	0.0461638	26.3972	6.95681		0	0		DNA trsnsposon, helitron	Group I
		DHH00001B73v403599	-2.04765	0.00426314	205.898	111.309		41.9092	32.9649		DNA trsnsposon, helitron	Group I
		DHH00001B73v403606	-2.60118	8.15782e-09	517.385	424.366		65.4831	87.9063		DNA trsnsposon, helitron	Group I
		DHH00001B73v403610	-3.63085	4.35301e-11	337.884	382.625		28.8126	27.4707		DNA trsnsposon, helitron	Group I
		DHH00001B73v403615	-5.25442	0.0168734	36.9561	13.9136		0	0		DNA trsnsposon, helitron	Group I
		DHH00001B73v403631	-5.41184	0.0126325	21.1178	34.7841		0	0		DNA trsnsposon, helitron	Group I
		DHH00001B73v403635	-4.34097	0.00723117	36.9561	48.6977		0	2.74707		DNA trsnsposon, helitron	Group I
		DHH00001B73v403642	-5.30998	0.01815	73.9122	0		0	0		DNA trsnsposon, helitron	Group I
		DHH00001B73v403646	-3.14227	0.00264475	73.9122	83.4817		10.4773	5.49414		DNA trsnsposon, helitron	Group I
		DHH00001B73v403653	-6.21759	0.00244752	47.515	48.6977		0	0		DNA trsnsposon, helitron	Group I
		DHH00001B73v403670	-2.29584	0.00325483	121.427	111.309		23.5739	21.9766		DNA trsnsposon, helitron	Group I
		DHH00001B73v403728	-4.66145	0.0454735	47.515	0		0	0		DNA trsnsposon, helitron	Group I
		DHH00001B73v403729	-3.1523	1.36641e-05	163.663	187.834		15.7159	21.9766		DNA trsnsposon, helitron	Group I
		DHH00001B73v403732	-3.69345	0.00172814	47.515	118.266		2.61932	8.24121		DNA trsnsposon, helitron	Group I
		DHH00001B73v403737	-5.10146	0.0215878	31.6766	13.9136		0	0		DNA trsnsposon, helitron	Group I
		DHH00001B73v403745	-4.47311	3.90187e-52	5073.54	4452.36		267.171	156.583		DNA trsnsposon, helitron	Group I
		DHH00001B73v403759	-3.71524	0.00972297	63.3533	27.8272		2.61932	2.74707		DNA trsnsposon, helitron	Group I
		DHH00001B73v403792	-2.85994	0.00713728	100.309	48.6977		10.4773	8.24121		DNA trsnsposon, helitron	Group I
		DHH00001B73v403793	-5.14104	0.000481504	73.9122	69.5681		2.61932	0		DNA trsnsposon, helitron	Group I
		DHH00001B73v403803	-3.897	1.13825e-07	221.737	243.488		20.9546	8.24121		DNA trsnsposon, helitron	Group I
		DHH00001B73v403812	-2.35964	0.0229385	84.4711	48.6977		10.4773	13.7354		DNA trsnsposon, helitron	Group I
		DHH00001B73v403823	-3.76896	0.0318542	36.9561	20.8704		2.61932	0		DNA trsnsposon, helitron	Group I
		DHH00001B73v403828	-4.53242	3.79767e-05	89.7505	132.179		5.23865	2.74707		DNA trsnsposon, helitron	Group I
		DHH00001B73v403837	-2.80861	0.0016116	110.868	173.92		7.85797	30.2178		DNA trsnsposon, helitron	Group I
		DHH00001B73v403855	-3.11308	0.000318785	116.148	160.007		7.85797	21.9766		DNA trsnsposon, helitron	Group I
		DHH00001B73v403873	-2.65894	0.000269191	137.265	215.661		34.0512	19.2295		DNA trsnsposon, helitron	Group I
		DHH00001B73v403874	-4.8331	0.00264193	21.1178	104.352		2.61932	0		DNA trsnsposon, helitron	Group I
		DHH00001B73v403875	-3.96595	7.16724e-14	432.914	431.322		28.8126	24.7236		DNA trsnsposon, helitron	Group I
		DHH00001B73v403877	-3.83	0.0309266	47.515	13.9136		2.61932	0		DNA trsnsposon, helitron	Group I
		DHH00001B73v403878	-3.0527	0.000179127	121.427	139.136		13.0966	16.4824		DNA trsnsposon, helitron	Group I
		DHH00001B73v403892	-3.61383	6.94164e-08	406.517	285.229		13.0966	41.2061		DNA trsnsposon, helitron	Group I
		DHH00001B73v403902	-4.54351	0.00394941	42.2355	55.6545		0	2.74707		DNA trsnsposon, helitron	Group I
		DHH00001B73v403911	-3.23537	1.77087e-08	385.399	292.186		26.1932	43.9531		DNA trsnsposon, helitron	Group I
		DHH00001B73v403924	-4.16879	0.0124221	47.515	27.8272		2.61932	0		DNA trsnsposon, helitron	Group I
		DHH00001B73v403925	-2.33057	3.65157e-05	327.325	222.618		47.1478	60.4356		DNA trsnsposon, helitron	Group I
		DHH00001B73v403928	-3.03338	0.000479211	121.427	139.136		7.85797	21.9766		DNA trsnsposon, helitron	Group I
		DHH00001B73v403932	-1.9699	0.0059661	137.265	132.179		39.2898	27.4707		DNA trsnsposon, helitron	Group I
		DHH00001B73v403935	-5.68201	0.00759939	31.6766	34.7841		0	0		DNA trsnsposon, helitron	Group I
		DHH00001B73v403936	-4.03241	0.000729601	174.222	34.7841		5.23865	5.49414		DNA trsnsposon, helitron	Group I
		DHH00001B73v403946	-5.68201	0.00759939	31.6766	34.7841		0	0		DNA trsnsposon, helitron	Group I
		DHH00001B73v403951	-3.83463	2.07728e-06	221.737	146.093		15.7159	8.24121		DNA trsnsposon, helitron	Group I
		DHH00001B73v403952	-7.06883	0.000299619	47.515	139.136		0	0		DNA trsnsposon, helitron	Group I
		DHH00001B73v403955	-1.99262	0.0338756	100.309	55.6545		20.9546	16.4824		DNA trsnsposon, helitron	Group I
		DHH00001B73v403957	-3.41652	6.79246e-09	279.81	431.322		39.2898	24.7236		DNA trsnsposon, helitron	Group I
		DHH00001B73v403963	-4.59906	0.00418208	73.9122	27.8272		2.61932	0		DNA trsnsposon, helitron	Group I
		DHH00001B73v403967	-2.1621	5.06483e-06	406.517	368.711		102.154	68.6768		DNA trsnsposon, helitron	Group I
		DHH00001B73v403974	-1.95617	0.000361496	263.972	222.618		55.0058	68.6768		DNA trsnsposon, helitron	Group I
		DHH00001B73v403978	-2.47578	1.302e-14	992.535	911.342		183.353	156.583		DNA trsnsposon, helitron	Group I
		DHH00001B73v403984	-2.54786	2.09329e-07	485.709	354.797		83.8183	57.6885		DNA trsnsposon, helitron	Group I
		DHH00001B73v403991	-1.42507	0.00826489	200.619	229.575		83.8183	74.1709		DNA trsnsposon, helitron	Group I
		DHH00001B73v403993	-5.08253	1.29934e-06	110.868	215.661		5.23865	2.74707		DNA trsnsposon, helitron	Group I
		DHH00001B73v404001	-2.44571	4.24065e-06	311.487	326.97		70.7217	43.9531		DNA trsnsposon, helitron	Group I
		DHH00001B73v404004	-2.24291	0.00148567	195.339	132.179		26.1932	41.2061		DNA trsnsposon, helitron	Group I
		DHH00001B73v404014	-1.37147	0.0439887	153.104	160.007		39.2898	79.6651		DNA trsnsposon, helitron	Group I
		DHH00001B73v404024	-7.81089	6.50245e-05	5.27944	438.279		0	0		DNA trsnsposon, helitron	Group I
		DHH00001B73v404029	-2.30868	0.00428562	432.914	285.229		18.3353	120.871		DNA trsnsposon, helitron	Group I
		DHH00001B73v404059	-2.7099	0.00218407	121.427	83.4817		13.0966	16.4824		DNA trsnsposon, helitron	Group I
		DHH00001B73v404078	-5.32294	1.3691e-05	506.826	55.6545		0	10.9883		DNA trsnsposon, helitron	Group I
		DHH00001B73v404098	-3.07803	0.0241346	47.515	34.7841		2.61932	5.49414		DNA trsnsposon, helitron	Group I
		DHH00001B73v404114	-4.51416	9.58988e-26	849.99	966.997		47.1478	30.2178		DNA trsnsposon, helitron	Group I
		DHH00001B73v404117	-4.16284	1.37938e-06	216.457	208.704		2.61932	19.2295		DNA trsnsposon, helitron	Group I
		DHH00001B73v404118	-3.75174	4.07837e-23	1061.17	841.774		70.7217	68.6768		DNA trsnsposon, helitron	Group I
		DHH00001B73v404128	-3.40044	0.0239863	52.7944	20.8704		2.61932	2.74707		DNA trsnsposon, helitron	Group I
		DHH00001B73v404135	-3.38933	1.64502e-06	184.78	257.402		26.1932	13.7354		DNA trsnsposon, helitron	Group I
		DHH00001B73v404147	-2.32834	0.0143558	73.9122	83.4817		18.3353	10.9883		DNA trsnsposon, helitron	Group I
		DHH00001B73v404153	-2.91864	9.83353e-07	327.325	236.532		28.8126	43.9531		DNA trsnsposon, helitron	Group I
		DHH00001B73v404167	-3.20366	0.0072477	142.545	27.8272		5.23865	10.9883		DNA trsnsposon, helitron	Group I
		DHH00001B73v404177	-2.37954	0.00787378	121.427	69.5681		15.7159	19.2295		DNA trsnsposon, helitron	Group I
		DHH00001B73v404209	-3.15334	3.59252e-05	242.854	187.834		10.4773	35.7119		DNA trsnsposon, helitron	Group I
		DHH00001B73v404212	-3.13476	4.12992e-08	364.281	417.409		26.1932	60.4356		DNA trsnsposon, helitron	Group I
		DHH00001B73v404214	-2.44926	0.0314246	63.3533	48.6977		13.0966	5.49414		DNA trsnsposon, helitron	Group I
		DHH00001B73v404218	-2.98739	0.0121129	58.0738	62.6113		10.4773	2.74707		DNA trsnsposon, helitron	Group I
		DHH00001B73v404220	-2.7754	0.035035	36.9561	48.6977		7.85797	2.74707		DNA trsnsposon, helitron	Group I
		DHH00001B73v404222	-4.53342	0.0490566	10.5589	20.8704		0	0		DNA trsnsposon, helitron	Group I
		DHH00001B73v404227	-3.69961	9.74796e-05	105.589	125.223		10.4773	5.49414		DNA trsnsposon, helitron	Group I
		DHH00001B73v404233	-5.18545	0.0197049	5.27944	48.6977		0	0		DNA trsnsposon, helitron	Group I
		DHH00001B73v404236	-2.55299	0.0175863	73.9122	62.6113		15.7159	5.49414		DNA trsnsposon, helitron	Group I
		DHH00001B73v404248	-2.82254	0.0466753	36.9561	76.5249		13.0966	0		DNA trsnsposon, helitron	Group I
		DHH00001B73v404251	-3.39712	0.0174325	36.9561	69.5681		7.85797	0		DNA trsnsposon, helitron	Group I
		DHH00001B73v404253	-2.93847	0.0395205	21.1178	55.6545		2.61932	5.49414		DNA trsnsposon, helitron	Group I
		DHH00001B73v404265	-3.83	0.0309266	47.515	13.9136		2.61932	0		DNA trsnsposon, helitron	Group I
		DHH00001B73v404269	-5.46531	0.000122732	95.0299	83.4817		2.61932	0		DNA trsnsposon, helitron	Group I
		DHH00001B73v404272	-5.34551	0.0152541	5.27944	55.6545		0	0		DNA trsnsposon, helitron	Group I
		DHH00001B73v404279	-1.98527	0.0351175	100.309	55.6545		15.7159	21.9766		DNA trsnsposon, helitron	Group I
		DHH00001B73v404291	-3.8515	0.0257028	26.3972	34.7841		2.61932	0		DNA trsnsposon, helitron	Group I
		DHH00001B73v404301	-1.97653	0.000802451	216.457	201.748		60.2444	43.9531		DNA trsnsposon, helitron	Group I
		DHH00001B73v404303	-2.8614	0.0241898	31.6766	83.4817		2.61932	10.9883		DNA trsnsposon, helitron	Group I
		DHH00001B73v404324	-4.27838	0.000986587	63.3533	69.5681		2.61932	2.74707		DNA trsnsposon, helitron	Group I
		DHH00001B73v404341	-5.25442	0.0168734	36.9561	13.9136		0	0		DNA trsnsposon, helitron	Group I
		DHH00001B73v404349	-5.55539	0.00968811	26.3972	34.7841		0	0		DNA trsnsposon, helitron	Group I
		DHH00001B73v404378	-3.79445	0.0285078	31.6766	27.8272		0	2.74707		DNA trsnsposon, helitron	Group I
		DHH00001B73v404380	-3.22999	4.70061e-07	248.134	250.445		18.3353	32.9649		DNA trsnsposon, helitron	Group I
		DHH00001B73v404383	-3.39525	0.000198071	153.104	90.4386		13.0966	8.24121		DNA trsnsposon, helitron	Group I
		DHH00001B73v404385	-4.11695	0.0336512	95.0299	0		0	2.74707		DNA trsnsposon, helitron	Group I
		DHH00001B73v404387	-2.68744	4.46502e-05	205.898	187.834		23.5739	35.7119		DNA trsnsposon, helitron	Group I
		DHH00001B73v404400	-5.42847	1.52469e-11	332.605	306.1		10.4773	2.74707		DNA trsnsposon, helitron	Group I
		DHH00001B73v404404	-3.67773	0.0404023	42.2355	13.9136		0	2.74707		DNA trsnsposon, helitron	Group I
		DHH00001B73v404408	-3.7057	7.58497e-05	126.707	104.352		7.85797	8.24121		DNA trsnsposon, helitron	Group I
		DHH00001B73v404412	-2.65619	0.0111063	126.707	146.093		36.6705	2.74707		DNA trsnsposon, helitron	Group I
		DHH00001B73v404432	-2.22336	0.0426284	52.7944	55.6545		13.0966	8.24121		DNA trsnsposon, helitron	Group I
		DHH00001B73v404437	-3.8871	7.0306e-09	306.208	236.532		13.0966	21.9766		DNA trsnsposon, helitron	Group I
		DHH00001B73v404440	-2.6927	0.00277972	110.868	132.179		7.85797	27.4707		DNA trsnsposon, helitron	Group I
		DHH00001B73v404441	-4.78485	0.0355855	5.27944	34.7841		0	0		DNA trsnsposon, helitron	Group I
		DHH00001B73v404443	-3.09536	0.0285903	63.3533	20.8704		2.61932	5.49414		DNA trsnsposon, helitron	Group I
		DHH00001B73v404449	-4.48171	0.00733108	15.8383	83.4817		2.61932	0		DNA trsnsposon, helitron	Group I
		DHH00001B73v404462	-3.73232	0.000647403	73.9122	90.4386		5.23865	5.49414		DNA trsnsposon, helitron	Group I
		DHH00001B73v404465	-2.85283	5.54577e-05	216.457	146.093		20.9546	27.4707		DNA trsnsposon, helitron	Group I
		DHH00001B73v404479	-2.81942	0.00336677	116.148	111.309		5.23865	24.7236		DNA trsnsposon, helitron	Group I
		DHH00001B73v404497	-3.18738	0.0370384	21.1178	76.5249		0	8.24121		DNA trsnsposon, helitron	Group I
		DHH00001B73v404507	-3.21363	2.91366e-07	380.12	480.02		20.9546	68.6768		DNA trsnsposon, helitron	Group I
		DHH00001B73v404510	-3.71596	6.61625e-12	369.561	466.106		36.6705	24.7236		DNA trsnsposon, helitron	Group I
		DHH00001B73v404534	-5.24557	0.0169523	15.8383	34.7841		0	0		DNA trsnsposon, helitron	Group I
		DHH00001B73v404542	-4.59246	0.000391224	89.7505	76.5249		5.23865	0		DNA trsnsposon, helitron	Group I
		DHH00001B73v404550	-2.64565	0.00835544	89.7505	90.4386		20.9546	5.49414		DNA trsnsposon, helitron	Group I
		DHH00001B73v404551	-3.62445	0.0156232	47.515	41.7409		0	5.49414		DNA trsnsposon, helitron	Group I
		DHH00001B73v404554	-2.78509	0.0381558	58.0738	27.8272		7.85797	2.74707		DNA trsnsposon, helitron	Group I
		DHH00001B73v404555	-3.01106	1.31708e-11	469.87	521.761		55.0058	65.9297		DNA trsnsposon, helitron	Group I
		DHH00001B73v404556	-2.20386	0.000344247	168.942	250.445		44.5285	43.9531		DNA trsnsposon, helitron	Group I
		DHH00001B73v404560	-3.15052	3.74579e-31	1705.26	1600.07		185.972	184.054		DNA trsnsposon, helitron	Group I
		DHH00001B73v404562	-2.54647	0.000608058	131.986	146.093		20.9546	24.7236		DNA trsnsposon, helitron	Group I
		DHH00001B73v404568	-3.85535	0.00675015	26.3972	76.5249		2.61932	2.74707		DNA trsnsposon, helitron	Group I
		DHH00001B73v404571	-4.44413	0.00626281	63.3533	27.8272		2.61932	0		DNA trsnsposon, helitron	Group I
		DHH00001B73v404592	-1.97055	0.000543563	253.413	194.791		55.0058	57.6885		DNA trsnsposon, helitron	Group I
		DHH00001B73v404599	-3.1231	1.10992e-05	269.251	166.963		31.4319	16.4824		DNA trsnsposon, helitron	Group I
		DHH00001B73v404600	-2.39915	0.00217606	95.0299	187.834		23.5739	27.4707		DNA trsnsposon, helitron	Group I
		DHH00001B73v404601	-3.56878	4.31771e-08	274.531	222.618		20.9546	19.2295		DNA trsnsposon, helitron	Group I
		DHH00001B73v404608	-2.3	0.0027268	153.104	236.532		18.3353	57.6885		DNA trsnsposon, helitron	Group I
		DHH00001B73v404613	-2.58787	1.34089e-08	443.473	389.581		70.7217	65.9297		DNA trsnsposon, helitron	Group I
		DHH00001B73v404615	-3.57073	1.80687e-23	997.814	966.997		91.6763	71.4239		DNA trsnsposon, helitron	Group I
		DHH00001B73v404622	-3.38538	2.85692e-14	575.459	507.847		52.3865	49.4473		DNA trsnsposon, helitron	Group I
		DHH00001B73v404623	-5.10146	0.0215878	31.6766	13.9136		0	0		DNA trsnsposon, helitron	Group I
		DHH00001B73v404624	-1.92436	4.56307e-06	443.473	431.322		102.154	126.365		DNA trsnsposon, helitron	Group I
		DHH00001B73v404625	-2.53927	8.01891e-05	174.222	229.575		28.8126	38.459		DNA trsnsposon, helitron	Group I
		DHH00001B73v404629	-2.69697	1.43327e-08	485.709	361.754		60.2444	68.6768		DNA trsnsposon, helitron	Group I
		DHH00001B73v404634	-4.79502	0.0349241	31.6766	6.95681		0	0		DNA trsnsposon, helitron	Group I
		DHH00001B73v404639	-3.69722	0.0476725	5.27944	55.6545		2.61932	0		DNA trsnsposon, helitron	Group I
		DHH00001B73v404645	-2.40101	0.0496157	47.515	62.6113		15.7159	2.74707		DNA trsnsposon, helitron	Group I
		DHH00001B73v404647	-3.07916	6.04734e-05	232.295	125.223		15.7159	24.7236		DNA trsnsposon, helitron	Group I
		DHH00001B73v404649	-3.05814	4.16503e-12	469.87	577.415		60.2444	63.1826		DNA trsnsposon, helitron	Group I
		DHH00001B73v404659	-3.09714	2.7057e-12	480.429	570.459		65.4831	54.9414		DNA trsnsposon, helitron	Group I
		DHH00001B73v404667	-2.06429	0.00233773	153.104	146.093		36.6705	32.9649		DNA trsnsposon, helitron	Group I
		DHH00001B73v404672	-5.08782	0.0253813	63.3533	0		0	0		DNA trsnsposon, helitron	Group I
		DHH00001B73v404673	-4.16416	0.00557376	110.868	20.8704		5.23865	0		DNA trsnsposon, helitron	Group I
		DHH00001B73v404674	-3.21042	0.00388256	84.4711	55.6545		5.23865	8.24121		DNA trsnsposon, helitron	Group I
		DHH00001B73v404696	-3.08621	8.4142e-12	469.87	577.415		52.3865	68.6768		DNA trsnsposon, helitron	Group I
		DHH00001B73v404704	-3.7591	0.00271301	42.2355	90.4386		5.23865	2.74707		DNA trsnsposon, helitron	Group I
		DHH00001B73v404721	-2.51957	0.018787	42.2355	111.309		7.85797	16.4824		DNA trsnsposon, helitron	Group I
		DHH00001B73v404722	-3.91622	3.44687e-26	955.579	1015.69		70.7217	57.6885		DNA trsnsposon, helitron	Group I
		DHH00001B73v404724	-2.9036	7.18393e-06	205.898	229.575		34.0512	21.9766		DNA trsnsposon, helitron	Group I
		DHH00001B73v404729	-4.66145	0.0454735	47.515	0		0	0		DNA trsnsposon, helitron	Group I
		DHH00001B73v404740	-3.02718	8.91014e-32	3352.44	2532.28		356.228	362.613		DNA trsnsposon, helitron	Group I
		DHH00001B73v404753	-3.92934	0.0300271	63.3533	6.95681		0	2.74707		DNA trsnsposon, helitron	Group I
		DHH00001B73v404759	-5.75568	0.00661859	42.2355	27.8272		0	0		DNA trsnsposon, helitron	Group I
		DHH00001B73v404765	-5.26248	0.0172702	47.515	6.95681		0	0		DNA trsnsposon, helitron	Group I
		DHH00001B73v404771	-4.44413	0.00626281	63.3533	27.8272		2.61932	0		DNA trsnsposon, helitron	Group I
		DHH00001B73v404774	-2.49071	0.0119303	63.3533	83.4817		10.4773	13.7354		DNA trsnsposon, helitron	Group I
		DHH00001B73v404779	-4.196	0.0125159	58.0738	20.8704		0	2.74707		DNA trsnsposon, helitron	Group I
		DHH00001B73v404800	-4.16879	0.0124221	47.515	27.8272		2.61932	0		DNA trsnsposon, helitron	Group I
		DHH00001B73v404804	-3.35055	3.49585e-05	153.104	139.136		10.4773	16.4824		DNA trsnsposon, helitron	Group I
		DHH00001B73v404807	-2.88545	0.0134052	63.3533	48.6977		5.23865	8.24121		DNA trsnsposon, helitron	Group I
		DHH00001B73v404809	-3.37282	5.74689e-09	295.649	306.1		31.4319	24.7236		DNA trsnsposon, helitron	Group I
		DHH00001B73v404822	-4.81942	0.0369718	52.7944	0		0	0		DNA trsnsposon, helitron	Group I
		DHH00001B73v404828	-4.12895	3.56505e-08	322.046	285.229		5.23865	27.4707		DNA trsnsposon, helitron	Group I
		DHH00001B73v404840	-2.10392	0.0488025	73.9122	48.6977		18.3353	8.24121		DNA trsnsposon, helitron	Group I
		DHH00001B73v404841	-5.10146	0.0215878	31.6766	13.9136		0	0		DNA trsnsposon, helitron	Group I
		DHH00001B73v404848	-3.36322	0.0329042	47.515	27.8272		0	5.49414		DNA trsnsposon, helitron	Group I
		DHH00001B73v404852	-3.00114	2.07979e-05	417.076	313.057		70.7217	16.4824		DNA trsnsposon, helitron	Group I
		DHH00001B73v404856	-4.39837	0.00650275	52.7944	34.7841		2.61932	0		DNA trsnsposon, helitron	Group I
		DHH00001B73v404858	-4.90162	8.57196e-05	121.427	83.4817		5.23865	0		DNA trsnsposon, helitron	Group I
		DHH00001B73v404888	-3.13531	0.0227064	58.0738	27.8272		2.61932	5.49414		DNA trsnsposon, helitron	Group I
		DHH00001B73v404891	-4.50861	2.35424e-07	221.737	180.877		13.0966	2.74707		DNA trsnsposon, helitron	Group I
		DHH00001B73v404899	-5.00131	0.0260831	5.27944	41.7409		0	0		DNA trsnsposon, helitron	Group I
		DHH00001B73v404905	-4.00685	0.00438152	84.4711	27.8272		2.61932	2.74707		DNA trsnsposon, helitron	Group I
		DHH00001B73v404907	-3.04223	1.8972e-05	200.619	166.963		26.1932	16.4824		DNA trsnsposon, helitron	Group I
		DHH00001B73v404929	-2.07483	0.0393315	63.3533	104.352		28.8126	8.24121		DNA trsnsposon, helitron	Group I
		DHH00001B73v404938	-2.44589	2.66538e-10	617.695	563.502		99.5343	115.377		DNA trsnsposon, helitron	Group I
		DHH00001B73v404944	-1.73727	0.0456457	84.4711	83.4817		18.3353	30.2178		DNA trsnsposon, helitron	Group I
		DHH00001B73v404949	-2.35245	0.0197874	63.3533	83.4817		18.3353	8.24121		DNA trsnsposon, helitron	Group I
		DHH00001B73v404957	-4.52399	0.00509371	68.6327	27.8272		2.61932	0		DNA trsnsposon, helitron	Group I
		DHH00001B73v404960	-3.81702	0.0277348	31.6766	27.8272		2.61932	0		DNA trsnsposon, helitron	Group I
		DHH00001B73v404971	-4.63203	0.0473673	0	48.6977		0	0		DNA trsnsposon, helitron	Group I
		DHH00001B73v404972	-2.79633	0.0059881	52.7944	111.309		10.4773	10.9883		DNA trsnsposon, helitron	Group I
		DHH00001B73v404975	-1.58235	0.0292144	147.824	97.3954		41.9092	38.459		DNA trsnsposon, helitron	Group I
		DHH00001B73v404989	-5.20366	0.0213686	68.6327	0		0	0		DNA trsnsposon, helitron	Group I
		DHH00001B73v404995	-5.85672	0.00541875	47.515	27.8272		0	0		DNA trsnsposon, helitron	Group I
		DHH00001B73v405000	-7.02779	0.000320504	58.0738	118.266		0	0		DNA trsnsposon, helitron	Group I
		DHH00001B73v405014	-4.20715	0.010771	42.2355	34.7841		2.61932	0		DNA trsnsposon, helitron	Group I
		DHH00001B73v405022	-5.04407	8.11949e-07	174.222	139.136		2.61932	5.49414		DNA trsnsposon, helitron	Group I
		DHH00001B73v405066	-3.22635	0.0128747	84.4711	62.6113		13.0966	0		DNA trsnsposon, helitron	Group I
		DHH00001B73v405070	-2.65896	1.28494e-09	443.473	521.761		68.1024	82.4121		DNA trsnsposon, helitron	Group I
		DHH00001B73v405072	-2.86619	0.000886113	137.265	90.4386		15.7159	13.7354		DNA trsnsposon, helitron	Group I
		DHH00001B73v405080	-3.02434	0.000110984	179.501	118.266		18.3353	16.4824		DNA trsnsposon, helitron	Group I
		DHH00001B73v405086	-2.56677	0.0156051	89.7505	48.6977		7.85797	13.7354		DNA trsnsposon, helitron	Group I
		DHH00001B73v405096	-5.72681	4.15779e-05	79.1916	139.136		0	2.74707		DNA trsnsposon, helitron	Group I
		DHH00001B73v405098	-2.92321	0.00266175	73.9122	104.352		7.85797	13.7354		DNA trsnsposon, helitron	Group I
		DHH00001B73v405109	-2.08676	0.00151322	174.222	153.05		34.0512	41.2061		DNA trsnsposon, helitron	Group I
		DHH00001B73v405115	-3.625	0.022799	84.4711	6.95681		2.61932	2.74707		DNA trsnsposon, helitron	Group I
		DHH00001B73v405135	-2.29148	0.00237642	232.295	222.618		18.3353	71.4239		DNA trsnsposon, helitron	Group I
		DHH00001B73v405147	-2.38436	0.00941769	68.6327	111.309		13.0966	19.2295		DNA trsnsposon, helitron	Group I
		DHH00001B73v405150	-5.85672	0.00541875	47.515	27.8272		0	0		DNA trsnsposon, helitron	Group I
		DHH00001B73v405163	-2.19639	0.00159659	163.663	139.136		36.6705	27.4707		DNA trsnsposon, helitron	Group I
		DHH00001B73v405165	-2.13809	0.0199347	79.1916	83.4817		13.0966	21.9766		DNA trsnsposon, helitron	Group I
		DHH00001B73v405193	-5.04592	0.0236848	10.5589	34.7841		0	0		DNA trsnsposon, helitron	Group I
		DHH00001B73v405194	-3.79776	2.39999e-07	290.369	180.877		20.9546	10.9883		DNA trsnsposon, helitron	Group I
		DHH00001B73v405201	-2.98839	0.00268138	200.619	201.748		2.61932	43.9531		DNA trsnsposon, helitron	Group I
		DHH00001B73v405203	-2.66324	0.0379818	63.3533	34.7841		2.61932	10.9883		DNA trsnsposon, helitron	Group I
		DHH00001B73v405212	-4.63221	3.67927e-06	100.309	208.704		5.23865	5.49414		DNA trsnsposon, helitron	Group I
		DHH00001B73v405218	-3.12514	2.84768e-29	2333.51	2386.19		316.938	219.766		DNA trsnsposon, helitron	Group I
		DHH00001B73v405221	-2.62307	0.00669075	89.7505	69.5681		13.0966	10.9883		DNA trsnsposon, helitron	Group I
		DHH00001B73v405232	-2.11697	0.0046562	121.427	166.963		41.9092	21.9766		DNA trsnsposon, helitron	Group I
		DHH00001B73v405240	-2.5353	4.23629e-07	322.046	326.97		55.0058	54.9414		DNA trsnsposon, helitron	Group I
		DHH00001B73v405244	-2.76771	6.60297e-12	622.974	619.156		75.9604	104.389		DNA trsnsposon, helitron	Group I
		DHH00001B73v405247	-5.68201	0.00759939	31.6766	34.7841		0	0		DNA trsnsposon, helitron	Group I
		DHH00001B73v405259	-2.29387	0.00270655	153.104	118.266		34.0512	19.2295		DNA trsnsposon, helitron	Group I
		DHH00001B73v405262	-2.23403	0.00217104	147.824	125.223		31.4319	24.7236		DNA trsnsposon, helitron	Group I
		DHH00001B73v405277	-3.8789	8.66122e-06	232.295	111.309		7.85797	13.7354		DNA trsnsposon, helitron	Group I
		DHH00001B73v405281	-2.21648	0.00301173	163.663	118.266		36.6705	21.9766		DNA trsnsposon, helitron	Group I
		DHH00001B73v405293	-3.93932	2.64051e-07	221.737	173.92		10.4773	13.7354		DNA trsnsposon, helitron	Group I
		DHH00001B73v405297	-2.34287	0.0382046	42.2355	62.6113		10.4773	8.24121		DNA trsnsposon, helitron	Group I
		DHH00001B73v405300	-3.01166	0.019334	26.3972	76.5249		5.23865	5.49414		DNA trsnsposon, helitron	Group I
		DHH00001B73v405308	-2.78685	0.0118372	79.1916	83.4817		18.3353	2.74707		DNA trsnsposon, helitron	Group I
		DHH00001B73v405322	-2.71503	1.32609e-05	353.723	187.834		39.2898	41.2061		DNA trsnsposon, helitron	Group I
		DHH00001B73v405326	-3.17827	0.027978	95.0299	27.8272		0	10.9883		DNA trsnsposon, helitron	Group I
		DHH00001B73v405329	-3.11859	2.53507e-06	221.737	215.661		18.3353	30.2178		DNA trsnsposon, helitron	Group I
		DHH00001B73v405334	-4.8287	0.00474091	126.707	6.95681		2.61932	0		DNA trsnsposon, helitron	Group I
		DHH00001B73v405340	-5.04592	0.0236848	10.5589	34.7841		0	0		DNA trsnsposon, helitron	Group I
		DHH00001B73v405368	-2.39676	0.000758432	153.104	139.136		26.1932	27.4707		DNA trsnsposon, helitron	Group I
		DHH00001B73v405375	-2.67915	0.000219529	263.972	166.963		18.3353	46.7002		DNA trsnsposon, helitron	Group I
		DHH00001B73v405396	-4.46571	0.00538601	31.6766	62.6113		0	2.74707		DNA trsnsposon, helitron	Group I
		DHH00001B73v405406	-4.79502	0.0349241	31.6766	6.95681		0	0		DNA trsnsposon, helitron	Group I
		DHH00001B73v405414	-4.83078	0.0365884	0	55.6545		0	0		DNA trsnsposon, helitron	Group I
		DHH00001B73v405417	-3.77796	0.000666411	79.1916	90.4386		7.85797	2.74707		DNA trsnsposon, helitron	Group I
		DHH00001B73v405429	-3.81426	0.000610337	58.0738	118.266		5.23865	5.49414		DNA trsnsposon, helitron	Group I
		DHH00001B73v405432	-1.74561	0.00604213	216.457	139.136		55.0058	49.4473		DNA trsnsposon, helitron	Group I
		DHH00001B73v405433	-4.78485	0.0355855	5.27944	34.7841		0	0		DNA trsnsposon, helitron	Group I
		DHH00001B73v405441	-2.84003	0.000453859	158.383	104.352		15.7159	19.2295		DNA trsnsposon, helitron	Group I
		DHH00001B73v405461	-4.09752	5.07754e-07	174.222	222.618		15.7159	5.49414		DNA trsnsposon, helitron	Group I
		DHH00001B73v405463	-1.28604	0.0140672	300.928	243.488		136.205	85.1592		DNA trsnsposon, helitron	Group I
		DHH00001B73v405467	-5.38276	0.0132528	26.3972	27.8272		0	0		DNA trsnsposon, helitron	Group I
		DHH00001B73v405471	-4.78485	0.0355855	5.27944	34.7841		0	0		DNA trsnsposon, helitron	Group I
		DHH00001B73v405473	-4.20914	4.33229e-05	89.7505	139.136		5.23865	5.49414		DNA trsnsposon, helitron	Group I
		DHH00001B73v405480	-2.4205	0.00532597	126.707	83.4817		23.5739	13.7354		DNA trsnsposon, helitron	Group I
		DHH00001B73v405495	-5.38986	0.0134406	42.2355	13.9136		0	0		DNA trsnsposon, helitron	Group I
		DHH00001B73v405497	-3.51154	0.0292708	15.8383	69.5681		5.23865	0		DNA trsnsposon, helitron	Group I
		DHH00001B73v405498	-2.28754	0.00429264	142.545	118.266		15.7159	35.7119		DNA trsnsposon, helitron	Group I
		DHH00001B73v405519	-3.38171	0.00288615	58.0738	104.352		2.61932	10.9883		DNA trsnsposon, helitron	Group I
		DHH00001B73v405523	-3.31839	0.00215349	105.589	76.5249		2.61932	13.7354		DNA trsnsposon, helitron	Group I
		DHH00001B73v405527	-2.63647	3.16852e-06	263.972	264.359		47.1478	35.7119		DNA trsnsposon, helitron	Group I
		DHH00001B73v405533	-3.24961	8.32518e-07	327.325	410.452		57.6251	16.4824		DNA trsnsposon, helitron	Group I
		DHH00001B73v405545	-3.09295	0.000929157	95.0299	104.352		7.85797	13.7354		DNA trsnsposon, helitron	Group I
		DHH00001B73v405548	-2.30523	0.0474805	52.7944	48.6977		13.0966	5.49414		DNA trsnsposon, helitron	Group I
		DHH00001B73v405549	-2.91178	0.000299737	137.265	118.266		15.7159	16.4824		DNA trsnsposon, helitron	Group I
		DHH00001B73v405552	-2.72002	0.0246224	126.707	187.834		41.9092	0		DNA trsnsposon, helitron	Group I
		DHH00001B73v405553	-2.43245	0.013061	126.707	118.266		36.6705	5.49414		DNA trsnsposon, helitron	Group I
		DHH00001B73v405558	-5.00131	0.0260831	5.27944	41.7409		0	0		DNA trsnsposon, helitron	Group I
		DHH00001B73v405559	-3.06265	0.00110905	89.7505	104.352		13.0966	8.24121		DNA trsnsposon, helitron	Group I
		DHH00001B73v405560	-3.78195	0.00981712	126.707	20.8704		0	8.24121		DNA trsnsposon, helitron	Group I
		DHH00001B73v405568	-3.16262	0.00229997	63.3533	97.3954		7.85797	8.24121		DNA trsnsposon, helitron	Group I
		DHH00001B73v405570	-2.73611	0.00163062	142.545	83.4817		18.3353	13.7354		DNA trsnsposon, helitron	Group I
		DHH00001B73v405577	-2.92519	8.06139e-05	147.824	173.92		15.7159	24.7236		DNA trsnsposon, helitron	Group I
		DHH00001B73v405578	-3.92123	1.99974e-05	116.148	153.05		10.4773	5.49414		DNA trsnsposon, helitron	Group I
		DHH00001B73v405588	-2.40351	0.000429777	168.942	166.963		36.6705	24.7236		DNA trsnsposon, helitron	Group I
		DHH00001B73v405589	-4.3937	0.000188074	147.824	55.6545		5.23865	2.74707		DNA trsnsposon, helitron	Group I
		DHH00001B73v405592	-3.51031	0.00612586	42.2355	69.5681		2.61932	5.49414		DNA trsnsposon, helitron	Group I
		DHH00001B73v405597	-2.43915	0.000253781	184.78	160.007		28.8126	32.9649		DNA trsnsposon, helitron	Group I
		DHH00001B73v405600	-3.56463	3.70793e-06	227.016	375.668		39.2898	8.24121		DNA trsnsposon, helitron	Group I
		DHH00001B73v405601	-2.11298	6.76761e-07	549.062	431.322		125.728	98.8946		DNA trsnsposon, helitron	Group I
		DHH00001B73v405606	-5.52134	0.0103223	31.6766	27.8272		0	0		DNA trsnsposon, helitron	Group I
		DHH00001B73v405628	-2.69141	0.018408	47.515	69.5681		5.23865	10.9883		DNA trsnsposon, helitron	Group I
		DHH00001B73v405629	-4.71029	0.00273227	73.9122	34.7841		2.61932	0		DNA trsnsposon, helitron	Group I
		DHH00001B73v405633	-2.83895	0.0151621	68.6327	62.6113		2.61932	13.7354		DNA trsnsposon, helitron	Group I
		DHH00001B73v405637	-4.28169	6.20403e-11	364.281	292.186		20.9546	10.9883		DNA trsnsposon, helitron	Group I
		DHH00001B73v405650	-3.53355	2.42503e-10	406.517	326.97		36.6705	24.7236		DNA trsnsposon, helitron	Group I
		DHH00001B73v405652	-3.63898	1.34102e-07	221.737	236.532		13.0966	21.9766		DNA trsnsposon, helitron	Group I
		DHH00001B73v405655	-2.3779	0.000157409	327.325	187.834		36.6705	60.4356		DNA trsnsposon, helitron	Group I
		DHH00001B73v405656	-3.01831	0.000224127	121.427	132.179		15.7159	13.7354		DNA trsnsposon, helitron	Group I
		DHH00001B73v405659	-3.31576	0.000960406	100.309	76.5249		7.85797	8.24121		DNA trsnsposon, helitron	Group I
		DHH00001B73v405663	-1.5624	0.00194309	263.972	257.402		78.5797	96.1475		DNA trsnsposon, helitron	Group I
		DHH00001B73v405670	-3.40722	0.00968619	68.6327	34.7841		2.61932	5.49414		DNA trsnsposon, helitron	Group I
		DHH00001B73v405672	-2.77481	0.00140469	137.265	97.3954		10.4773	21.9766		DNA trsnsposon, helitron	Group I
		DHH00001B73v405674	-4.30669	1.71287e-05	110.868	132.179		5.23865	5.49414		DNA trsnsposon, helitron	Group I
		DHH00001B73v405677	-2.67286	0.015234	89.7505	41.7409		7.85797	10.9883		DNA trsnsposon, helitron	Group I
		DHH00001B73v405699	-3.0193	0.0278697	36.9561	41.7409		5.23865	2.74707		DNA trsnsposon, helitron	Group I
		DHH00001B73v405708	-3.90038	0.000589928	126.707	104.352		13.0966	0		DNA trsnsposon, helitron	Group I
		DHH00001B73v405715	-4.72102	0.0379893	21.1178	13.9136		0	0		DNA trsnsposon, helitron	Group I
		DHH00001B73v405718	-2.07234	0.00333869	163.663	139.136		26.1932	43.9531		DNA trsnsposon, helitron	Group I
		DHH00001B73v405724	-2.97587	9.83029e-11	459.311	466.106		49.7671	65.9297		DNA trsnsposon, helitron	Group I
		DHH00001B73v405730	-3.19693	0.000526741	158.383	368.711		47.1478	5.49414		DNA trsnsposon, helitron	Group I
		DHH00001B73v405731	-3.61535	0.000185726	121.427	97.3954		5.23865	10.9883		DNA trsnsposon, helitron	Group I
		DHH00001B73v405742	-2.15833	0.0032236	195.339	111.309		39.2898	27.4707		DNA trsnsposon, helitron	Group I
		DHH00001B73v405752	-3.81234	1.14828e-12	459.311	396.538		23.5739	35.7119		DNA trsnsposon, helitron	Group I
		DHH00001B73v405758	-2.33953	1.0018e-05	263.972	361.754		52.3865	68.6768		DNA trsnsposon, helitron	Group I
		DHH00001B73v405764	-5.64463	0.00819805	36.9561	27.8272		0	0		DNA trsnsposon, helitron	Group I
		DHH00001B73v405765	-4.66145	0.0454735	47.515	0		0	0		DNA trsnsposon, helitron	Group I
		DHH00001B73v405770	-3.63718	3.94095e-17	586.018	674.811		47.1478	52.1944		DNA trsnsposon, helitron	Group I
		DHH00001B73v405797	-2.69205	2.53184e-15	834.152	827.861		120.489	134.607		DNA trsnsposon, helitron	Group I
		DHH00001B73v405801	-3.45074	0.000575787	158.383	104.352		2.61932	19.2295		DNA trsnsposon, helitron	Group I
		DHH00001B73v405808	-2.43528	0.00712437	68.6327	132.179		20.9546	13.7354		DNA trsnsposon, helitron	Group I
		DHH00001B73v405819	-4.79502	0.0349241	31.6766	6.95681		0	0		DNA trsnsposon, helitron	Group I
		DHH00001B73v405821	-3.63825	0.00213348	36.9561	236.532		15.7159	2.74707		DNA trsnsposon, helitron	Group I
		DHH00001B73v405835	-4.53342	0.0490566	10.5589	20.8704		0	0		DNA trsnsposon, helitron	Group I
		DHH00001B73v405841	-3.55597	0.00628035	79.1916	34.7841		5.23865	2.74707		DNA trsnsposon, helitron	Group I
		DHH00001B73v405888	-2.9809	0.0310786	42.2355	34.7841		2.61932	5.49414		DNA trsnsposon, helitron	Group I
		DHH00001B73v405889	-3.1236	0.00197247	147.824	55.6545		13.0966	8.24121		DNA trsnsposon, helitron	Group I
		DHH00001B73v405895	-2.77738	0.00279779	105.589	90.4386		18.3353	8.24121		DNA trsnsposon, helitron	Group I
		DHH00001B73v405899	-2.33722	0.0138045	116.148	55.6545		15.7159	16.4824		DNA trsnsposon, helitron	Group I
		DHH00001B73v405905	-3.29159	5.99966e-07	269.251	194.791		20.9546	24.7236		DNA trsnsposon, helitron	Group I
		DHH00001B73v405937	-4.92607	0.0282494	26.3972	13.9136		0	0		DNA trsnsposon, helitron	Group I
		DHH00001B73v405944	-3.21899	1.58905e-06	200.619	215.661		23.5739	19.2295		DNA trsnsposon, helitron	Group I
		DHH00001B73v405948	-2.78075	0.0308715	84.4711	20.8704		7.85797	5.49414		DNA trsnsposon, helitron	Group I
		DHH00001B73v405955	-4.44941	0.00154729	121.427	34.7841		5.23865	0		DNA trsnsposon, helitron	Group I
		DHH00001B73v405958	-2.90064	0.0260612	58.0738	34.7841		7.85797	2.74707		DNA trsnsposon, helitron	Group I
		DHH00001B73v405960	-2.40053	0.00256712	174.222	90.4386		23.5739	24.7236		DNA trsnsposon, helitron	Group I
		DHH00001B73v405966	-3.93448	0.000409442	179.501	55.6545		10.4773	2.74707		DNA trsnsposon, helitron	Group I
		DHH00001B73v405967	-6.85935	0.000497434	89.7505	62.6113		0	0		DNA trsnsposon, helitron	Group I
		DHH00001B73v405995	-2.93579	2.73451e-05	190.06	257.402		39.2898	16.4824		DNA trsnsposon, helitron	Group I
		DHH00001B73v406001	-5.20992	0.000354079	68.6327	83.4817		0	2.74707		DNA trsnsposon, helitron	Group I
		DHH00001B73v406009	-4.06453	0.0011806	73.9122	90.4386		7.85797	0		DNA trsnsposon, helitron	Group I
		DHH00001B73v406029	-3.517	0.00507989	58.0738	166.963		0	16.4824		DNA trsnsposon, helitron	Group I
		DHH00001B73v406036	-2.39257	0.00353068	110.868	111.309		15.7159	24.7236		DNA trsnsposon, helitron	Group I
		DHH00001B73v406038	-1.71279	8.44033e-05	617.695	410.452		133.585	178.56		DNA trsnsposon, helitron	Group I
		DHH00001B73v406039	-2.41993	0.000277542	200.619	153.05		34.0512	30.2178		DNA trsnsposon, helitron	Group I
		DHH00001B73v406041	-2.50346	0.00208913	105.589	118.266		18.3353	19.2295		DNA trsnsposon, helitron	Group I
		DHH00001B73v406047	-2.80057	0.00990955	126.707	76.5249		23.5739	2.74707		DNA trsnsposon, helitron	Group I
		DHH00001B73v406052	-3.3558	1.31025e-06	248.134	180.877		23.5739	16.4824		DNA trsnsposon, helitron	Group I
		DHH00001B73v406058	-3.78207	2.14833e-06	163.663	194.791		7.85797	16.4824		DNA trsnsposon, helitron	Group I
		DHH00001B73v406078	-4.53342	0.0490566	10.5589	20.8704		0	0		DNA trsnsposon, helitron	Group I
		DHH00001B73v406084	-2.39108	2.27025e-09	580.738	653.94		136.205	96.1475		DNA trsnsposon, helitron	Group I
		DHH00001B73v406090	-2.83169	0.000563967	131.986	153.05		10.4773	27.4707		DNA trsnsposon, helitron	Group I
		DHH00001B73v406091	-2.20083	0.0127432	63.3533	146.093		20.9546	21.9766		DNA trsnsposon, helitron	Group I
		DHH00001B73v406094	-5.41184	0.0126325	21.1178	34.7841		0	0		DNA trsnsposon, helitron	Group I
		DHH00001B73v406193	-5.68201	0.00759939	31.6766	34.7841		0	0		DNA trsnsposon, helitron	Group I
		DHH00001B73v406194	-3.13288	1.44334e-05	184.78	160.007		18.3353	19.2295		DNA trsnsposon, helitron	Group I
		DHH00001B73v406202	-2.86447	0.000194978	121.427	166.963		18.3353	19.2295		DNA trsnsposon, helitron	Group I
		DHH00001B73v406203	-5.57816	7.34244e-05	110.868	83.4817		0	2.74707		DNA trsnsposon, helitron	Group I
		DHH00001B73v406210	-2.57982	0.000472842	163.663	201.748		41.9092	16.4824		DNA trsnsposon, helitron	Group I
		DHH00001B73v406214	-7.58617	5.65168e-05	126.707	132.179		0	0		DNA trsnsposon, helitron	Group I
		DHH00001B73v406220	-3.16129	0.00324425	79.1916	111.309		2.61932	16.4824		DNA trsnsposon, helitron	Group I
		DHH00001B73v406227	-3.34471	1.8131e-08	327.325	264.359		23.5739	32.9649		DNA trsnsposon, helitron	Group I
		DHH00001B73v406228	-5.26168	0.000661612	137.265	27.8272		2.61932	0		DNA trsnsposon, helitron	Group I
		DHH00001B73v406231	-2.28702	0.00174242	311.487	250.445		89.057	21.9766		DNA trsnsposon, helitron	Group I
		DHH00001B73v406261	-3.3887	0.0338894	21.1178	55.6545		5.23865	0		DNA trsnsposon, helitron	Group I
		DHH00001B73v406268	-2.86109	0.00610833	36.9561	222.618		15.7159	16.4824		DNA trsnsposon, helitron	Group I
		DHH00001B73v406269	-2.8137	0.0160183	31.6766	97.3954		7.85797	8.24121		DNA trsnsposon, helitron	Group I
		DHH00001B73v406270	-4.12708	0.0132599	31.6766	41.7409		2.61932	0		DNA trsnsposon, helitron	Group I
		DHH00001B73v406282	-5.38986	0.0134406	42.2355	13.9136		0	0		DNA trsnsposon, helitron	Group I
		DHH00001B73v406288	-3.83028	2.56982e-07	216.457	187.834		15.7159	10.9883		DNA trsnsposon, helitron	Group I
		DHH00001B73v406295	-6.23553	0.00252272	21.1178	83.4817		0	0		DNA trsnsposon, helitron	Group I
		DHH00001B73v406309	-3.51743	1.34127e-10	348.443	347.841		28.8126	30.2178		DNA trsnsposon, helitron	Group I
		DHH00001B73v406310	-3.78859	3.32816e-16	549.062	549.588		41.9092	35.7119		DNA trsnsposon, helitron	Group I
		DHH00001B73v406319	-5.33228	0.0145537	31.6766	20.8704		0	0		DNA trsnsposon, helitron	Group I
		DHH00001B73v406320	-4.81942	0.0369718	52.7944	0		0	0		DNA trsnsposon, helitron	Group I
		DHH00001B73v406336	-3.70409	0.0445956	52.7944	6.95681		0	2.74707		DNA trsnsposon, helitron	Group I
		DHH00001B73v406340	-5.53596	0.000129788	137.265	55.6545		0	2.74707		DNA trsnsposon, helitron	Group I
		DHH00001B73v406341	-4.79502	0.0349241	31.6766	6.95681		0	0		DNA trsnsposon, helitron	Group I
		DHH00001B73v406349	-3.67275	0.000608634	116.148	76.5249		10.4773	2.74707		DNA trsnsposon, helitron	Group I
		DHH00001B73v406360	-4.83078	0.0365884	0	55.6545		0	0		DNA trsnsposon, helitron	Group I
		DHH00001B73v406368	-4.72102	0.0379893	21.1178	13.9136		0	0		DNA trsnsposon, helitron	Group I
		DHH00001B73v406370	-3.05613	0.00986505	52.7944	76.5249		2.61932	10.9883		DNA trsnsposon, helitron	Group I
		DHH00001B73v406372	-3.11658	0.0240531	52.7944	62.6113		0	10.9883		DNA trsnsposon, helitron	Group I
		DHH00001B73v406399	-5.25442	0.0168734	36.9561	13.9136		0	0		DNA trsnsposon, helitron	Group I
		DHH00001B73v406404	-5.07685	6.24309e-12	290.369	396.538		13.0966	5.49414		DNA trsnsposon, helitron	Group I
		DHH00001B73v406405	-4.2513	0.00995434	26.3972	55.6545		0	2.74707		DNA trsnsposon, helitron	Group I
		DHH00001B73v406406	-3.26315	0.0165878	26.3972	69.5681		2.61932	5.49414		DNA trsnsposon, helitron	Group I
		DHH00001B73v406417	-1.93421	0.00560794	279.81	153.05		34.0512	76.918		DNA trsnsposon, helitron	Group I
		DHH00001B73v406427	-4.92607	0.0282494	26.3972	13.9136		0	0		DNA trsnsposon, helitron	Group I
		DHH00001B73v406429	-4.79058	0.0343007	15.8383	20.8704		0	0		DNA trsnsposon, helitron	Group I
		DHH00001B73v406430	-2.86471	1.0325e-05	200.619	243.488		36.6705	21.9766		DNA trsnsposon, helitron	Group I
		DHH00001B73v406431	-4.01792	0.0228668	10.5589	62.6113		2.61932	0		DNA trsnsposon, helitron	Group I
		DHH00001B73v406433	-3.21876	0.0154015	42.2355	48.6977		2.61932	5.49414		DNA trsnsposon, helitron	Group I
		DHH00001B73v406448	-2.32044	0.0355476	73.9122	41.7409		13.0966	8.24121		DNA trsnsposon, helitron	Group I
		DHH00001B73v406463	-3.54334	0.000215782	163.663	76.5249		7.85797	10.9883		DNA trsnsposon, helitron	Group I
		DHH00001B73v406465	-3.22132	0.00186546	200.619	48.6977		7.85797	16.4824		DNA trsnsposon, helitron	Group I
		DHH00001B73v406467	-3.22741	2.51909e-06	205.898	215.661		15.7159	27.4707		DNA trsnsposon, helitron	Group I
		DHH00001B73v406468	-2.73161	1.65037e-07	411.796	640.027		102.154	52.1944		DNA trsnsposon, helitron	Group I
		DHH00001B73v406498	-6.32716	0.00207875	89.7505	20.8704		0	0		DNA trsnsposon, helitron	Group I
		DHH00001B73v406502	-1.985	0.0212264	73.9122	104.352		20.9546	21.9766		DNA trsnsposon, helitron	Group I
		DHH00001B73v406505	-5.26248	0.0172702	47.515	6.95681		0	0		DNA trsnsposon, helitron	Group I
		DHH00001B73v406513	-2.36712	5.12639e-06	469.87	354.797		102.154	54.9414		DNA trsnsposon, helitron	Group I
		DHH00001B73v406516	-2.46455	0.0246856	58.0738	55.6545		7.85797	10.9883		DNA trsnsposon, helitron	Group I
		DHH00001B73v406524	-3.53427	0.0211133	68.6327	13.9136		2.61932	2.74707		DNA trsnsposon, helitron	Group I
		DHH00001B73v406526	-2.78687	4.70164e-05	216.457	208.704		18.3353	41.2061		DNA trsnsposon, helitron	Group I
		DHH00001B73v406527	-1.78256	0.0211218	95.0299	125.223		26.1932	35.7119		DNA trsnsposon, helitron	Group I
		DHH00001B73v406528	-3.26055	0.00126965	73.9122	97.3954		7.85797	8.24121		DNA trsnsposon, helitron	Group I
		DHH00001B73v406530	-2.99848	1.8215e-07	269.251	306.1		28.8126	41.2061		DNA trsnsposon, helitron	Group I
		DHH00001B73v406539	-2.76527	1.48995e-06	248.134	313.057		47.1478	32.9649		DNA trsnsposon, helitron	Group I
		DHH00001B73v406546	-2.99705	1.16551e-06	295.649	320.013		52.3865	21.9766		DNA trsnsposon, helitron	Group I
		DHH00001B73v406547	-4.33064	2.43871e-11	401.238	389.581		28.8126	8.24121		DNA trsnsposon, helitron	Group I
		DHH00001B73v406548	-2.59387	0.0018733	147.824	90.4386		15.7159	21.9766		DNA trsnsposon, helitron	Group I
		DHH00001B73v406550	-3.22958	0.000433037	211.178	111.309		26.1932	5.49414		DNA trsnsposon, helitron	Group I
		DHH00001B73v406551	-2.39572	0.0369166	47.515	62.6113		5.23865	13.7354		DNA trsnsposon, helitron	Group I
		DHH00001B73v406553	-3.704	2.19914e-11	549.062	347.841		39.2898	27.4707		DNA trsnsposon, helitron	Group I
		DHH00001B73v406556	-3.79391	0.000804834	110.868	62.6113		2.61932	8.24121		DNA trsnsposon, helitron	Group I
		DHH00001B73v406558	-4.72102	0.0379893	21.1178	13.9136		0	0		DNA trsnsposon, helitron	Group I
		DHH00001B73v406562	-5.55077	0.0102889	10.5589	55.6545		0	0		DNA trsnsposon, helitron	Group I
		DHH00001B73v406563	-3.48825	1.17252e-15	791.916	702.638		83.8183	46.7002		DNA trsnsposon, helitron	Group I
		DHH00001B73v406564	-3.05664	0.0499665	36.9561	20.8704		2.61932	2.74707		DNA trsnsposon, helitron	Group I
		DHH00001B73v406565	-2.42813	0.000531163	237.575	229.575		20.9546	63.1826		DNA trsnsposon, helitron	Group I
		DHH00001B73v406568	-1.96246	0.0270663	121.427	62.6113		26.1932	19.2295		DNA trsnsposon, helitron	Group I
		DHH00001B73v406575	-5.17816	0.0188459	26.3972	20.8704		0	0		DNA trsnsposon, helitron	Group I
		DHH00001B73v406579	-2.26926	0.0026284	147.824	132.179		36.6705	19.2295		DNA trsnsposon, helitron	Group I
		DHH00001B73v406584	-3.59496	0.00458512	84.4711	69.5681		10.4773	0		DNA trsnsposon, helitron	Group I
		DHH00001B73v406589	-3.56908	0.0163214	105.589	20.8704		0	8.24121		DNA trsnsposon, helitron	Group I
		DHH00001B73v406593	-3.25377	5.20361e-15	649.371	883.515		91.6763	65.9297		DNA trsnsposon, helitron	Group I
		DHH00001B73v406600	-4.00819	0.000126602	100.309	97.3954		5.23865	5.49414		DNA trsnsposon, helitron	Group I
		DHH00001B73v406607	-3.47341	2.89494e-05	121.427	166.963		13.0966	10.9883		DNA trsnsposon, helitron	Group I
		DHH00001B73v406610	-1.38678	0.0412193	158.383	125.223		65.4831	41.2061		DNA trsnsposon, helitron	Group I
		DHH00001B73v406621	-4.32564	0.000113701	95.0299	97.3954		2.61932	5.49414		DNA trsnsposon, helitron	Group I
		DHH00001B73v406625	-3.44677	7.49431e-06	269.251	375.668		47.1478	8.24121		DNA trsnsposon, helitron	Group I
		DHH00001B73v406626	-2.58837	8.74424e-05	200.619	180.877		36.6705	24.7236		DNA trsnsposon, helitron	Group I
		DHH00001B73v406633	-3.32157	0.00543969	42.2355	83.4817		5.23865	5.49414		DNA trsnsposon, helitron	Group I
		DHH00001B73v406643	-2.82265	0.01087	58.0738	69.5681		5.23865	10.9883		DNA trsnsposon, helitron	Group I
		DHH00001B73v406647	-3.10176	6.93524e-09	401.238	326.97		49.7671	32.9649		DNA trsnsposon, helitron	Group I
		DHH00001B73v406649	-4.42069	2.76076e-06	211.178	111.309		5.23865	8.24121		DNA trsnsposon, helitron	Group I
		DHH00001B73v406650	-2.47343	0.00209638	153.104	125.223		34.0512	13.7354		DNA trsnsposon, helitron	Group I
		DHH00001B73v406665	-2.98685	3.46086e-06	216.457	271.316		20.9546	38.459		DNA trsnsposon, helitron	Group I
		DHH00001B73v406667	-2.81723	0.016452	26.3972	125.223		7.85797	10.9883		DNA trsnsposon, helitron	Group I
		DHH00001B73v406672	-2.42575	0.0266673	47.515	125.223		23.5739	5.49414		DNA trsnsposon, helitron	Group I
		DHH00001B73v406678	-3.05237	4.62516e-07	327.325	222.618		28.8126	35.7119		DNA trsnsposon, helitron	Group I
		DHH00001B73v406681	-3.14655	0.000204037	142.545	111.309		10.4773	16.4824		DNA trsnsposon, helitron	Group I
		DHH00001B73v406687	-3.13098	0.0405945	26.3972	34.7841		2.61932	2.74707		DNA trsnsposon, helitron	Group I
		DHH00001B73v406690	-5.38536	0.0141167	52.7944	6.95681		0	0		DNA trsnsposon, helitron	Group I
		DHH00001B73v406691	-3.31333	0.000112554	105.589	153.05		13.0966	10.9883		DNA trsnsposon, helitron	Group I
		DHH00001B73v406701	-3.6584	1.19867e-10	364.281	333.927		31.4319	21.9766		DNA trsnsposon, helitron	Group I
		DHH00001B73v406715	-4.68282	0.00251438	58.0738	48.6977		0	2.74707		DNA trsnsposon, helitron	Group I
		DHH00001B73v406719	-2.51099	1.38351e-05	343.164	278.272		70.7217	35.7119		DNA trsnsposon, helitron	Group I
		DHH00001B73v406725	-3.19415	0.00902868	52.7944	62.6113		2.61932	8.24121		DNA trsnsposon, helitron	Group I
		DHH00001B73v406726	-2.94904	2.34898e-05	221.737	166.963		18.3353	30.2178		DNA trsnsposon, helitron	Group I
		DHH00001B73v406748	-5.48692	0.0120502	5.27944	62.6113		0	0		DNA trsnsposon, helitron	Group I
		DHH00001B73v406749	-3.42037	0.000188495	126.707	125.223		5.23865	16.4824		DNA trsnsposon, helitron	Group I
		DHH00001B73v406753	-2.74647	0.000103271	269.251	139.136		34.0512	24.7236		DNA trsnsposon, helitron	Group I
		DHH00001B73v406755	-4.44002	0.000808752	63.3533	90.4386		0	5.49414		DNA trsnsposon, helitron	Group I
		DHH00001B73v406761	-4.53342	0.0490566	10.5589	20.8704		0	0		DNA trsnsposon, helitron	Group I
		DHH00001B73v406765	-2.74166	1.62484e-07	316.766	306.1		44.5285	46.7002		DNA trsnsposon, helitron	Group I
		DHH00001B73v406771	-5.22455	0.0174217	21.1178	27.8272		0	0		DNA trsnsposon, helitron	Group I
		DHH00001B73v406774	-2.15649	0.0124877	110.868	76.5249		18.3353	21.9766		DNA trsnsposon, helitron	Group I
		DHH00001B73v406792	-4.67021	0.00292432	36.9561	69.5681		2.61932	0		DNA trsnsposon, helitron	Group I
		DHH00001B73v406798	-2.18726	0.00843385	100.309	118.266		15.7159	30.2178		DNA trsnsposon, helitron	Group I
		DHH00001B73v406804	-2.18524	0.00512336	174.222	90.4386		26.1932	30.2178		DNA trsnsposon, helitron	Group I
		DHH00001B73v406819	-2.50478	0.00316532	147.824	90.4386		26.1932	13.7354		DNA trsnsposon, helitron	Group I
		DHH00001B73v406823	-3.22863	0.0021809	105.589	62.6113		5.23865	10.9883		DNA trsnsposon, helitron	Group I
		DHH00001B73v406825	-5.38276	0.0132528	26.3972	27.8272		0	0		DNA trsnsposon, helitron	Group I
		DHH00001B73v406826	-5.00044	0.0250264	21.1178	20.8704		0	0		DNA trsnsposon, helitron	Group I
		DHH00001B73v406831	-3.31998	0.00138237	116.148	90.4386		15.7159	2.74707		DNA trsnsposon, helitron	Group I
		DHH00001B73v406846	-2.51924	0.00427414	110.868	83.4817		18.3353	13.7354		DNA trsnsposon, helitron	Group I
		DHH00001B73v406855	-3.33758	0.000111305	116.148	146.093		15.7159	8.24121		DNA trsnsposon, helitron	Group I
		DHH00001B73v406858	-2.18527	0.000899102	237.575	229.575		28.8126	71.4239		DNA trsnsposon, helitron	Group I
		DHH00001B73v406883	-6.0569	0.00354155	31.6766	55.6545		0	0		DNA trsnsposon, helitron	Group I
		DHH00001B73v406889	-3.41202	0.0119584	100.309	41.7409		0	10.9883		DNA trsnsposon, helitron	Group I
		DHH00001B73v406892	-5.38276	0.0132528	26.3972	27.8272		0	0		DNA trsnsposon, helitron	Group I
		DHH00001B73v406899	-3.82917	0.0264189	26.3972	34.7841		0	2.74707		DNA trsnsposon, helitron	Group I
		DHH00001B73v406905	-3.39728	1.04357e-05	142.545	187.834		15.7159	13.7354		DNA trsnsposon, helitron	Group I
		DHH00001B73v406913	-2.04459	7.80905e-08	559.621	633.07		159.779	126.365		DNA trsnsposon, helitron	Group I
		DHH00001B73v406918	-2.51142	0.0185258	84.4711	48.6977		7.85797	13.7354		DNA trsnsposon, helitron	Group I
		DHH00001B73v406922	-3.38123	0.000123537	158.383	146.093		5.23865	21.9766		DNA trsnsposon, helitron	Group I
		DHH00001B73v406923	-5.29274	0.0188227	0	76.5249		0	0		DNA trsnsposon, helitron	Group I
		DHH00001B73v406929	-3.14479	0.000701424	121.427	83.4817		10.4773	10.9883		DNA trsnsposon, helitron	Group I
		DHH00001B73v406940	-1.65114	5.32459e-07	1024.21	758.293		272.41	293.937		DNA trsnsposon, helitron	Group I
		DHH00001B73v406944	-3.34096	0.0082108	26.3972	104.352		5.23865	5.49414		DNA trsnsposon, helitron	Group I
		DHH00001B73v406945	-3.41355	4.08163e-06	195.339	166.963		13.0966	19.2295		DNA trsnsposon, helitron	Group I
		DHH00001B73v406946	-6.15777	0.00285173	31.6766	62.6113		0	0		DNA trsnsposon, helitron	Group I
		DHH00001B73v406947	-3.15487	0.00478847	79.1916	55.6545		5.23865	8.24121		DNA trsnsposon, helitron	Group I
		DHH00001B73v406954	-3.87529	9.49188e-10	285.09	292.186		15.7159	21.9766		DNA trsnsposon, helitron	Group I
		DHH00001B73v406955	-2.36447	0.0470418	36.9561	55.6545		7.85797	8.24121		DNA trsnsposon, helitron	Group I
		DHH00001B73v406964	-5.12566	0.0214415	42.2355	6.95681		0	0		DNA trsnsposon, helitron	Group I
		DHH00001B73v406969	-3.23116	0.00987979	36.9561	83.4817		2.61932	8.24121		DNA trsnsposon, helitron	Group I
		DHH00001B73v406971	-4.66145	0.0454735	47.515	0		0	0		DNA trsnsposon, helitron	Group I
		DHH00001B73v406980	-1.84198	0.0382936	131.986	111.309		13.0966	52.1944		DNA trsnsposon, helitron	Group I
		DHH00001B73v406986	-2.03211	0.0446988	79.1916	48.6977		13.0966	16.4824		DNA trsnsposon, helitron	Group I
		DHH00001B73v406989	-2.86889	0.0227833	42.2355	48.6977		5.23865	5.49414		DNA trsnsposon, helitron	Group I
		DHH00001B73v407004	-3.11744	2.21901e-05	147.824	194.791		20.9546	16.4824		DNA trsnsposon, helitron	Group I
		DHH00001B73v407005	-2.44242	0.00331734	116.148	97.3954		20.9546	16.4824		DNA trsnsposon, helitron	Group I
		DHH00001B73v407010	-4.81629	0.0333014	10.5589	27.8272		0	0		DNA trsnsposon, helitron	Group I
		DHH00001B73v407028	-2.88114	1.53669e-09	469.87	459.15		47.1478	76.918		DNA trsnsposon, helitron	Group I
		DHH00001B73v407030	-2.38884	0.0305189	47.515	90.4386		18.3353	5.49414		DNA trsnsposon, helitron	Group I
		DHH00001B73v407031	-2.1826	0.000511956	237.575	160.007		41.9092	43.9531		DNA trsnsposon, helitron	Group I
		DHH00001B73v407032	-2.77173	0.000237128	168.942	173.92		34.0512	13.7354		DNA trsnsposon, helitron	Group I
		DHH00001B73v407035	-2.97569	0.000552499	184.78	83.4817		15.7159	16.4824		DNA trsnsposon, helitron	Group I
		DHH00001B73v407036	-1.80741	0.00193319	179.501	222.618		57.6251	54.9414		DNA trsnsposon, helitron	Group I
		DHH00001B73v407038	-2.7754	0.035035	36.9561	48.6977		7.85797	2.74707		DNA trsnsposon, helitron	Group I
		DHH00001B73v407039	-3.11215	3.93373e-08	285.09	313.057		28.8126	38.459		DNA trsnsposon, helitron	Group I
		DHH00001B73v407042	-4.18191	7.66928e-15	501.547	452.193		31.4319	19.2295		DNA trsnsposon, helitron	Group I
		DHH00001B73v407043	-3.97983	0.00174467	68.6327	90.4386		0	8.24121		DNA trsnsposon, helitron	Group I
		DHH00001B73v407055	-4.81094	0.00183954	73.9122	41.7409		2.61932	0		DNA trsnsposon, helitron	Group I
		DHH00001B73v407058	-2.29679	0.0100336	84.4711	97.3954		13.0966	21.9766		DNA trsnsposon, helitron	Group I
		DHH00001B73v407060	-4.53342	0.0490566	10.5589	20.8704		0	0		DNA trsnsposon, helitron	Group I
		DHH00001B73v407064	-3.01179	4.50906e-17	1652.46	1217.44		214.785	137.354		DNA trsnsposon, helitron	Group I
		DHH00001B73v407072	-4.79058	0.0343007	15.8383	20.8704		0	0		DNA trsnsposon, helitron	Group I
		DHH00001B73v407078	-1.59635	0.00198763	269.251	445.236		138.824	93.4004		DNA trsnsposon, helitron	Group I
		DHH00001B73v407082	-3.90121	0.00238264	73.9122	76.5249		0	8.24121		DNA trsnsposon, helitron	Group I
		DHH00001B73v407087	-2.75747	2.09177e-10	575.459	452.193		75.9604	74.1709		DNA trsnsposon, helitron	Group I
		DHH00001B73v407092	-1.86909	0.000609864	253.413	222.618		70.7217	57.6885		DNA trsnsposon, helitron	Group I
		DHH00001B73v407098	-3.18131	0.0014637	63.3533	125.223		10.4773	8.24121		DNA trsnsposon, helitron	Group I
		DHH00001B73v407100	-2.15864	3.93691e-06	374.84	424.366		104.773	71.4239		DNA trsnsposon, helitron	Group I
		DHH00001B73v407101	-6.18811	0.00271608	68.6327	27.8272		0	0		DNA trsnsposon, helitron	Group I
		DHH00001B73v407105	-2.75855	2.39918e-10	517.385	535.675		62.8638	90.6534		DNA trsnsposon, helitron	Group I
		DHH00001B73v407108	-2.35901	3.55701e-05	316.766	320.013		39.2898	82.4121		DNA trsnsposon, helitron	Group I
		DHH00001B73v407114	-5.00044	0.0250264	21.1178	20.8704		0	0		DNA trsnsposon, helitron	Group I
		DHH00001B73v407119	-5.96926	1.16057e-05	147.824	104.352		2.61932	0		DNA trsnsposon, helitron	Group I
		DHH00001B73v407120	-3.12626	0.0484663	47.515	13.9136		2.61932	2.74707		DNA trsnsposon, helitron	Group I
		DHH00001B73v407129	-4.53342	0.0490566	10.5589	20.8704		0	0		DNA trsnsposon, helitron	Group I
		DHH00001B73v407142	-2.43	0.00116088	248.134	111.309		26.1932	38.459		DNA trsnsposon, helitron	Group I
		DHH00001B73v407150	-5.64463	0.00819805	36.9561	27.8272		0	0		DNA trsnsposon, helitron	Group I
		DHH00001B73v407152	-3.40774	1.85096e-05	200.619	160.007		23.5739	8.24121		DNA trsnsposon, helitron	Group I
		DHH00001B73v407167	-2.79876	0.00115748	153.104	83.4817		15.7159	16.4824		DNA trsnsposon, helitron	Group I
		DHH00001B73v407169	-1.57942	0.0351383	142.545	118.266		57.6251	27.4707		DNA trsnsposon, helitron	Group I
		DHH00001B73v407170	-1.8733	0.0133126	116.148	139.136		23.5739	43.9531		DNA trsnsposon, helitron	Group I
		DHH00001B73v407174	-4.54141	0.00404838	47.515	48.6977		2.61932	0		DNA trsnsposon, helitron	Group I
		DHH00001B73v407178	-1.97695	0.00115736	190.06	187.834		41.9092	52.1944		DNA trsnsposon, helitron	Group I
		DHH00001B73v407209	-3.69613	4.89277e-07	406.517	222.618		10.4773	35.7119		DNA trsnsposon, helitron	Group I
		DHH00001B73v407216	-5.08459	0.000584322	63.3533	76.5249		0	2.74707		DNA trsnsposon, helitron	Group I
		DHH00001B73v407219	-2.41776	0.00234705	137.265	118.266		15.7159	30.2178		DNA trsnsposon, helitron	Group I
		DHH00001B73v407221	-3.39419	7.64045e-05	153.104	118.266		15.7159	8.24121		DNA trsnsposon, helitron	Group I
		DHH00001B73v407226	-4.49821	0.00456511	52.7944	41.7409		0	2.74707		DNA trsnsposon, helitron	Group I
		DHH00001B73v407238	-5.93634	0.00524265	84.4711	6.95681		0	0		DNA trsnsposon, helitron	Group I
		DHH00001B73v407239	-3.70024	0.0405559	10.5589	48.6977		0	2.74707		DNA trsnsposon, helitron	Group I
		DHH00001B73v407240	-2.45493	0.0196077	58.0738	69.5681		13.0966	8.24121		DNA trsnsposon, helitron	Group I
		DHH00001B73v407241	-5.10146	0.0215878	31.6766	13.9136		0	0		DNA trsnsposon, helitron	Group I
		DHH00001B73v407246	-3.27761	0.00261473	63.3533	83.4817		7.85797	5.49414		DNA trsnsposon, helitron	Group I
		DHH00001B73v407263	-4.21677	0.0101261	36.9561	41.7409		0	2.74707		DNA trsnsposon, helitron	Group I
		DHH00001B73v407266	-2.68967	0.00916662	95.0299	55.6545		7.85797	13.7354		DNA trsnsposon, helitron	Group I
		DHH00001B73v407273	-4.38565	0.00730126	26.3972	62.6113		2.61932	0		DNA trsnsposon, helitron	Group I
		DHH00001B73v407297	-3.8515	0.0257028	26.3972	34.7841		2.61932	0		DNA trsnsposon, helitron	Group I
		DHH00001B73v407302	-2.90232	0.038065	31.6766	41.7409		2.61932	5.49414		DNA trsnsposon, helitron	Group I
		DHH00001B73v407314	-4.96205	0.000966081	58.0738	69.5681		2.61932	0		DNA trsnsposon, helitron	Group I
		DHH00001B73v407316	-3.15366	0.00260972	68.6327	90.4386		10.4773	5.49414		DNA trsnsposon, helitron	Group I
		DHH00001B73v407325	-3.9261	0.00623215	58.0738	48.6977		5.23865	0		DNA trsnsposon, helitron	Group I
		DHH00001B73v407333	-4.97344	4.27328e-05	253.413	62.6113		7.85797	0		DNA trsnsposon, helitron	Group I
		DHH00001B73v407339	-3.54202	2.14079e-05	137.265	166.963		7.85797	16.4824		DNA trsnsposon, helitron	Group I
		DHH00001B73v407347	-6.11095	0.00311623	47.515	41.7409		0	0		DNA trsnsposon, helitron	Group I
		DHH00001B73v407348	-3.29899	3.47193e-05	221.737	166.963		28.8126	8.24121		DNA trsnsposon, helitron	Group I
		DHH00001B73v407351	-3.51396	2.18709e-08	253.413	612.199		34.0512	38.459		DNA trsnsposon, helitron	Group I
		DHH00001B73v407380	-6.12364	0.00336815	84.4711	13.9136		0	0		DNA trsnsposon, helitron	Group I
		DHH00001B73v407393	-2.54656	0.00310108	105.589	125.223		26.1932	10.9883		DNA trsnsposon, helitron	Group I
		DHH00001B73v407405	-3.09828	8.06524e-10	395.958	354.797		41.9092	43.9531		DNA trsnsposon, helitron	Group I
		DHH00001B73v407408	-3.0353	4.04818e-08	427.635	424.366		70.7217	30.2178		DNA trsnsposon, helitron	Group I
		DHH00001B73v407417	-4.26512	5.22018e-06	168.942	118.266		7.85797	5.49414		DNA trsnsposon, helitron	Group I
		DHH00001B73v407420	-3.04036	0.000332402	147.824	132.179		23.5739	8.24121		DNA trsnsposon, helitron	Group I
		DHH00001B73v407440	-5.42058	0.0125964	15.8383	41.7409		0	0		DNA trsnsposon, helitron	Group I
		DHH00001B73v407448	-4.15103	0.00172048	52.7944	69.5681		2.61932	2.74707		DNA trsnsposon, helitron	Group I
		DHH00001B73v407451	-2.10459	0.01428	131.986	111.309		13.0966	41.2061		DNA trsnsposon, helitron	Group I
		DHH00001B73v407459	-5.95403	0.00444722	26.3972	55.6545		0	0		DNA trsnsposon, helitron	Group I
		DHH00001B73v407463	-2.01335	0.0284261	63.3533	97.3954		15.7159	21.9766		DNA trsnsposon, helitron	Group I
		DHH00001B73v407464	-3.11606	0.00249617	179.501	48.6977		15.7159	8.24121		DNA trsnsposon, helitron	Group I
		DHH00001B73v407467	-3.01759	2.82917e-06	205.898	222.618		23.5739	27.4707		DNA trsnsposon, helitron	Group I
		DHH00001B73v407469	-2.59702	0.000216636	147.824	222.618		36.6705	21.9766		DNA trsnsposon, helitron	Group I
		DHH00001B73v407494	-5.00131	0.0260831	5.27944	41.7409		0	0		DNA trsnsposon, helitron	Group I
		DHH00001B73v407497	-2.74407	0.000119687	158.383	160.007		20.9546	24.7236		DNA trsnsposon, helitron	Group I
		DHH00001B73v407521	-3.47793	0.000531696	105.589	125.223		15.7159	2.74707		DNA trsnsposon, helitron	Group I
		DHH00001B73v407524	-4.81942	0.0369718	52.7944	0		0	0		DNA trsnsposon, helitron	Group I
		DHH00001B73v407526	-3.88861	0.000296694	105.589	76.5249		5.23865	5.49414		DNA trsnsposon, helitron	Group I
		DHH00001B73v407529	-3.05817	0.0303813	21.1178	62.6113		2.61932	5.49414		DNA trsnsposon, helitron	Group I
		DHH00001B73v407531	-3.57777	8.44106e-05	100.309	146.093		7.85797	10.9883		DNA trsnsposon, helitron	Group I
		DHH00001B73v407536	-5.69228	7.29522e-07	227.016	125.223		5.23865	0		DNA trsnsposon, helitron	Group I
		DHH00001B73v407538	-2.01342	0.0485066	95.0299	41.7409		18.3353	13.7354		DNA trsnsposon, helitron	Group I
		DHH00001B73v407542	-3.29386	8.89936e-09	290.369	306.1		31.4319	27.4707		DNA trsnsposon, helitron	Group I
		DHH00001B73v407543	-2.90632	9.7963e-06	364.281	173.92		36.6705	32.9649		DNA trsnsposon, helitron	Group I
		DHH00001B73v407544	-5.64463	0.00819805	36.9561	27.8272		0	0		DNA trsnsposon, helitron	Group I
		DHH00001B73v407545	-4.99695	4.33427e-05	100.309	118.266		5.23865	0		DNA trsnsposon, helitron	Group I
		DHH00001B73v407553	-4.79058	0.0343007	15.8383	20.8704		0	0		DNA trsnsposon, helitron	Group I
		DHH00001B73v407555	-7.3675	0.000121159	68.6327	160.007		0	0		DNA trsnsposon, helitron	Group I
		DHH00001B73v407560	-1.26253	0.000891196	459.311	438.279		193.83	178.56		DNA trsnsposon, helitron	Group I
		DHH00001B73v407562	-3.25855	2.03842e-05	179.501	146.093		13.0966	19.2295		DNA trsnsposon, helitron	Group I
		DHH00001B73v407564	-3.79466	2.02553e-10	316.766	612.199		39.2898	24.7236		DNA trsnsposon, helitron	Group I
		DHH00001B73v407573	-2.46257	0.00152339	121.427	125.223		23.5739	19.2295		DNA trsnsposon, helitron	Group I
		DHH00001B73v407581	-2.1359	7.16669e-05	253.413	250.445		55.0058	57.6885		DNA trsnsposon, helitron	Group I
		DHH00001B73v407583	-2.64219	0.000456906	147.824	132.179		18.3353	24.7236		DNA trsnsposon, helitron	Group I
		DHH00001B73v407590	-2.27505	0.00179209	232.295	153.05		55.0058	21.9766		DNA trsnsposon, helitron	Group I
		DHH00001B73v407593	-3.82134	0.0129296	84.4711	20.8704		0	5.49414		DNA trsnsposon, helitron	Group I
		DHH00001B73v407596	-3.81702	0.0277348	31.6766	27.8272		2.61932	0		DNA trsnsposon, helitron	Group I
		DHH00001B73v407598	-4.55478	2.8574e-05	100.309	125.223		2.61932	5.49414		DNA trsnsposon, helitron	Group I
		DHH00001B73v407599	-3.00769	0.0285727	36.9561	41.7409		2.61932	5.49414		DNA trsnsposon, helitron	Group I
		DHH00001B73v407600	-3.90148	0.00258597	84.4711	62.6113		7.85797	0		DNA trsnsposon, helitron	Group I
		DHH00001B73v407603	-5.03986	0.0235961	15.8383	27.8272		0	0		DNA trsnsposon, helitron	Group I
		DHH00001B73v407606	-3.41821	0.0207413	26.3972	48.6977		2.61932	2.74707		DNA trsnsposon, helitron	Group I
		DHH00001B73v407607	-1.76508	1.97478e-07	675.768	653.94		185.972	203.283		DNA trsnsposon, helitron	Group I
		DHH00001B73v407612	-2.67051	0.000120369	168.942	166.963		28.8126	21.9766		DNA trsnsposon, helitron	Group I
		DHH00001B73v407613	-3.04893	0.0297771	58.0738	48.6977		10.4773	0		DNA trsnsposon, helitron	Group I
		DHH00001B73v407619	-4.27487	0.000380528	95.0299	97.3954		0	8.24121		DNA trsnsposon, helitron	Group I
		DHH00001B73v407622	-3.14335	0.00478184	58.0738	76.5249		5.23865	8.24121		DNA trsnsposon, helitron	Group I
		DHH00001B73v407628	-3.64216	2.2255e-08	422.355	389.581		13.0966	49.4473		DNA trsnsposon, helitron	Group I
		DHH00001B73v407642	-2.74013	2.82491e-06	364.281	222.618		39.2898	46.7002		DNA trsnsposon, helitron	Group I
		DHH00001B73v407649	-2.82578	0.000187605	131.986	166.963		23.5739	16.4824		DNA trsnsposon, helitron	Group I
		DHH00001B73v407651	-1.89295	0.00324988	490.988	166.963		86.4377	87.9063		DNA trsnsposon, helitron	Group I
		DHH00001B73v407653	-1.97064	0.00835459	126.707	111.309		31.4319	27.4707		DNA trsnsposon, helitron	Group I
		DHH00001B73v407654	-2.89577	0.00187938	131.986	83.4817		7.85797	19.2295		DNA trsnsposon, helitron	Group I
		DHH00001B73v407660	-4.02762	0.0198245	15.8383	55.6545		2.61932	0		DNA trsnsposon, helitron	Group I
		DHH00001B73v407663	-2.63889	0.0301147	52.7944	41.7409		5.23865	8.24121		DNA trsnsposon, helitron	Group I
		DHH00001B73v407669	-3.12662	4.25251e-09	332.605	340.884		34.0512	41.2061		DNA trsnsposon, helitron	Group I
		DHH00001B73v407670	-2.892	0.00469892	63.3533	90.4386		7.85797	10.9883		DNA trsnsposon, helitron	Group I
		DHH00001B73v407672	-3.27677	0.000237332	153.104	97.3954		15.7159	8.24121		DNA trsnsposon, helitron	Group I
		DHH00001B73v407673	-2.52839	0.00259328	153.104	160.007		10.4773	41.2061		DNA trsnsposon, helitron	Group I
		DHH00001B73v407691	-2.97221	0.00110167	147.824	76.5249		15.7159	10.9883		DNA trsnsposon, helitron	Group I
		DHH00001B73v407695	-3.38985	9.04083e-08	337.884	215.661		23.5739	27.4707		DNA trsnsposon, helitron	Group I
		DHH00001B73v407700	-4.58938	0.0461638	26.3972	6.95681		0	0		DNA trsnsposon, helitron	Group I
		DHH00001B73v407705	-3.16765	0.0393128	73.9122	20.8704		0	8.24121		DNA trsnsposon, helitron	Group I
		DHH00001B73v407708	-2.6682	2.89378e-09	459.311	473.063		83.8183	60.4356		DNA trsnsposon, helitron	Group I
		DHH00001B73v407733	-1.76932	0.0206568	137.265	118.266		23.5739	49.4473		DNA trsnsposon, helitron	Group I
		DHH00001B73v407734	-3.09771	0.000194112	163.663	104.352		13.0966	16.4824		DNA trsnsposon, helitron	Group I
		DHH00001B73v407736	-3.62778	0.0419469	31.6766	20.8704		2.61932	0		DNA trsnsposon, helitron	Group I
		DHH00001B73v407741	-4.72102	0.0379893	21.1178	13.9136		0	0		DNA trsnsposon, helitron	Group I
		DHH00001B73v407743	-2.6623	6.88525e-08	348.443	361.754		49.7671	60.4356		DNA trsnsposon, helitron	Group I
		DHH00001B73v407745	-2.6297	1.11156e-08	490.988	382.625		73.3411	65.9297		DNA trsnsposon, helitron	Group I
		DHH00001B73v407752	-2.18466	0.00946558	79.1916	153.05		18.3353	30.2178		DNA trsnsposon, helitron	Group I
		DHH00001B73v407757	-3.34488	0.0188593	42.2355	62.6113		0	8.24121		DNA trsnsposon, helitron	Group I
		DHH00001B73v407762	-3.94528	0.020904	36.9561	27.8272		2.61932	0		DNA trsnsposon, helitron	Group I
		DHH00001B73v407763	-4.53342	0.0490566	10.5589	20.8704		0	0		DNA trsnsposon, helitron	Group I
		DHH00001B73v407797	-3.79598	0.0171743	89.7505	13.9136		5.23865	0		DNA trsnsposon, helitron	Group I
		DHH00001B73v407798	-4.92607	0.0282494	26.3972	13.9136		0	0		DNA trsnsposon, helitron	Group I
		DHH00001B73v407805	-5.12566	0.0214415	42.2355	6.95681		0	0		DNA trsnsposon, helitron	Group I
		DHH00001B73v407806	-3.35785	3.27361e-08	290.369	250.445		23.5739	27.4707		DNA trsnsposon, helitron	Group I
		DHH00001B73v407817	-4.53342	0.0490566	10.5589	20.8704		0	0		DNA trsnsposon, helitron	Group I
		DHH00001B73v407825	-4.22034	0.0137636	68.6327	13.9136		0	2.74707		DNA trsnsposon, helitron	Group I
		DHH00001B73v407828	-5.93701	0.00482308	15.8383	69.5681		0	0		DNA trsnsposon, helitron	Group I
		DHH00001B73v407829	-4.79502	0.0349241	31.6766	6.95681		0	0		DNA trsnsposon, helitron	Group I
		DHH00001B73v407833	-3.20218	0.00308183	121.427	69.5681		15.7159	2.74707		DNA trsnsposon, helitron	Group I
		DHH00001B73v407837	-4.79058	0.0343007	15.8383	20.8704		0	0		DNA trsnsposon, helitron	Group I
		DHH00001B73v407838	-6.06044	0.00356743	26.3972	62.6113		0	0		DNA trsnsposon, helitron	Group I
		DHH00001B73v407844	-2.54421	0.00134727	126.707	118.266		23.5739	16.4824		DNA trsnsposon, helitron	Group I
		DHH00001B73v407866	-6.62897	0.000952209	36.9561	97.3954		0	0		DNA trsnsposon, helitron	Group I
		DHH00001B73v407873	-4.27419	0.01171	15.8383	69.5681		2.61932	0		DNA trsnsposon, helitron	Group I
		DHH00001B73v407876	-3.62778	0.0419469	31.6766	20.8704		2.61932	0		DNA trsnsposon, helitron	Group I
		DHH00001B73v407877	-4.53342	0.0490566	10.5589	20.8704		0	0		DNA trsnsposon, helitron	Group I
		DHH00001B73v407907	-3.8612	0.027265	15.8383	48.6977		0	2.74707		DNA trsnsposon, helitron	Group I
		DHH00001B73v407908	-3.12257	0.0118442	47.515	62.6113		2.61932	8.24121		DNA trsnsposon, helitron	Group I
		DHH00001B73v407914	-4.72102	0.0379893	21.1178	13.9136		0	0		DNA trsnsposon, helitron	Group I
		DHH00001B73v407916	-2.90232	0.038065	31.6766	41.7409		2.61932	5.49414		DNA trsnsposon, helitron	Group I
		DHH00001B73v407924	-3.51523	0.00400734	95.0299	83.4817		13.0966	0		DNA trsnsposon, helitron	Group I
		DHH00001B73v407931	-2.03442	0.000310777	248.134	326.97		49.7671	87.9063		DNA trsnsposon, helitron	Group I
		DHH00001B73v407941	-2.82195	5.90601e-05	168.942	166.963		20.9546	24.7236		DNA trsnsposon, helitron	Group I
		DHH00001B73v407959	-3.70652	0.0355996	21.1178	34.7841		2.61932	0		DNA trsnsposon, helitron	Group I
		DHH00001B73v407975	-1.87609	0.0113179	168.942	104.352		28.8126	43.9531		DNA trsnsposon, helitron	Group I
		DHH00001B73v407981	-2.30115	0.0419429	52.7944	48.6977		7.85797	10.9883		DNA trsnsposon, helitron	Group I
		DHH00001B73v407992	-3.21876	0.0154015	42.2355	48.6977		2.61932	5.49414		DNA trsnsposon, helitron	Group I
		DHH00001B73v408018	-1.6467	0.00168257	279.81	257.402		68.1024	101.642		DNA trsnsposon, helitron	Group I
		DHH00001B73v408023	-2.24741	0.00177223	147.824	166.963		41.9092	21.9766		DNA trsnsposon, helitron	Group I
		DHH00001B73v408024	-3.98911	3.42808e-09	359.002	222.618		15.7159	19.2295		DNA trsnsposon, helitron	Group I
		DHH00001B73v408035	-1.35523	5.28348e-05	622.974	646.984		230.5	263.719		DNA trsnsposon, helitron	Group I
		DHH00001B73v408057	-2.98048	2.8588e-06	216.457	222.618		23.5739	30.2178		DNA trsnsposon, helitron	Group I
		DHH00001B73v408077	-2.49655	0.0443649	52.7944	48.6977		13.0966	2.74707		DNA trsnsposon, helitron	Group I
		DHH00001B73v408081	-2.34284	1.08757e-08	580.738	667.854		146.682	96.1475		DNA trsnsposon, helitron	Group I
		DHH00001B73v408088	-3.85859	0.00525752	58.0738	41.7409		2.61932	2.74707		DNA trsnsposon, helitron	Group I
		DHH00001B73v408089	-2.46285	0.00169762	116.148	146.093		28.8126	16.4824		DNA trsnsposon, helitron	Group I
		DHH00001B73v408091	-4.92607	0.0282494	26.3972	13.9136		0	0		DNA trsnsposon, helitron	Group I
		DHH00001B73v408093	-2.98386	0.000160596	279.81	194.791		10.4773	46.7002		DNA trsnsposon, helitron	Group I
		DHH00001B73v408094	-3.19748	4.06307e-22	1187.87	994.824		117.87	118.124		DNA trsnsposon, helitron	Group I
		DHH00001B73v408095	-2.40734	0.000182364	290.369	173.92		52.3865	32.9649		DNA trsnsposon, helitron	Group I
		DHH00001B73v408098	-2.811	3.36611e-10	475.15	716.552		73.3411	93.4004		DNA trsnsposon, helitron	Group I
		DHH00001B73v408099	-3.36258	0.000395468	126.707	83.4817		10.4773	8.24121		DNA trsnsposon, helitron	Group I
		DHH00001B73v408101	-5.37636	0.000313898	131.986	41.7409		2.61932	0		DNA trsnsposon, helitron	Group I
		DHH00001B73v408102	-3.43781	3.15957e-09	422.355	424.366		20.9546	54.9414		DNA trsnsposon, helitron	Group I
		DHH00001B73v408109	-2.82039	0.027815	52.7944	34.7841		5.23865	5.49414		DNA trsnsposon, helitron	Group I
		DHH00001B73v408112	-1.28786	0.0292485	184.78	160.007		62.8638	76.918		DNA trsnsposon, helitron	Group I
		DHH00001B73v408121	-2.75112	4.58032e-12	601.856	681.768		81.199	107.136		DNA trsnsposon, helitron	Group I
		DHH00001B73v408128	-3.91981	3.79522e-06	227.016	125.223		7.85797	13.7354		DNA trsnsposon, helitron	Group I
		DHH00001B73v408134	-5.03986	0.0235961	15.8383	27.8272		0	0		DNA trsnsposon, helitron	Group I
		DHH00001B73v408136	-4.23797	0.00978257	31.6766	48.6977		0	2.74707		DNA trsnsposon, helitron	Group I
		DHH00001B73v408139	-2.55674	2.215e-15	1119.24	911.342		172.875	170.318		DNA trsnsposon, helitron	Group I
		DHH00001B73v408145	-3.84582	0.000366261	100.309	76.5249		5.23865	5.49414		DNA trsnsposon, helitron	Group I
		DHH00001B73v408149	-3.17906	0.000257208	105.589	180.877		20.9546	8.24121		DNA trsnsposon, helitron	Group I
		DHH00001B73v408166	-2.16486	2.94454e-08	955.579	626.113		193.83	156.583		DNA trsnsposon, helitron	Group I
		DHH00001B73v408167	-2.38168	0.00424809	184.78	90.4386		34.0512	16.4824		DNA trsnsposon, helitron	Group I
		DHH00001B73v408169	-4.1709	1.05967e-11	501.547	500.89		41.9092	10.9883		DNA trsnsposon, helitron	Group I
		DHH00001B73v408170	-3.18003	0.0235395	68.6327	20.8704		2.61932	5.49414		DNA trsnsposon, helitron	Group I
		DHH00001B73v408174	-2.50109	0.0061724	73.9122	104.352		15.7159	13.7354		DNA trsnsposon, helitron	Group I
		DHH00001B73v408192	-2.71745	0.0416987	79.1916	62.6113		18.3353	0		DNA trsnsposon, helitron	Group I
		DHH00001B73v408196	-4.12708	0.0132599	31.6766	41.7409		2.61932	0		DNA trsnsposon, helitron	Group I
		DHH00001B73v408197	-4.58488	0.00495282	21.1178	83.4817		2.61932	0		DNA trsnsposon, helitron	Group I
		DHH00001B73v408201	-4.46425	4.89963e-05	100.309	111.309		2.61932	5.49414		DNA trsnsposon, helitron	Group I
		DHH00001B73v408211	-2.86064	0.00396607	153.104	76.5249		23.5739	5.49414		DNA trsnsposon, helitron	Group I
		DHH00001B73v408220	-3.94972	0.00588149	42.2355	69.5681		0	5.49414		DNA trsnsposon, helitron	Group I
		DHH00001B73v408232	-2.95693	0.000584722	110.868	111.309		13.0966	13.7354		DNA trsnsposon, helitron	Group I
		DHH00001B73v408234	-6.15814	0.00283876	58.0738	34.7841		0	0		DNA trsnsposon, helitron	Group I
		DHH00001B73v408236	-5.00044	0.0250264	21.1178	20.8704		0	0		DNA trsnsposon, helitron	Group I
		DHH00001B73v408240	-3.25885	0.000128476	121.427	153.05		18.3353	8.24121		DNA trsnsposon, helitron	Group I
		DHH00001B73v408243	-3.91808	0.000310651	84.4711	104.352		2.61932	8.24121		DNA trsnsposon, helitron	Group I
		DHH00001B73v408244	-3.62497	0.000704428	105.589	83.4817		2.61932	10.9883		DNA trsnsposon, helitron	Group I
		DHH00001B73v408258	-4.30641	0.00831289	47.515	34.7841		2.61932	0		DNA trsnsposon, helitron	Group I
		DHH00001B73v408259	-2.78384	0.0193235	42.2355	62.6113		7.85797	5.49414		DNA trsnsposon, helitron	Group I
		DHH00001B73v408268	-4.53342	0.0490566	10.5589	20.8704		0	0		DNA trsnsposon, helitron	Group I
		DHH00001B73v408275	-2.25705	0.000156045	263.972	222.618		36.6705	63.1826		DNA trsnsposon, helitron	Group I
		DHH00001B73v408283	-2.34124	0.02824	79.1916	69.5681		5.23865	21.9766		DNA trsnsposon, helitron	Group I
		DHH00001B73v408286	-5.92562	2.05121e-05	174.222	76.5249		0	2.74707		DNA trsnsposon, helitron	Group I
		DHH00001B73v408294	-3.00478	0.015267	105.589	97.3954		0	21.9766		DNA trsnsposon, helitron	Group I
		DHH00001B73v408302	-5.23885	0.0174618	10.5589	41.7409		0	0		DNA trsnsposon, helitron	Group I
		DHH00001B73v408312	-3.61963	0.00519126	84.4711	34.7841		5.23865	2.74707		DNA trsnsposon, helitron	Group I
		DHH00001B73v408313	-2.75384	0.00823264	89.7505	69.5681		5.23865	16.4824		DNA trsnsposon, helitron	Group I
		DHH00001B73v408317	-3.17558	0.0484681	31.6766	34.7841		0	5.49414		DNA trsnsposon, helitron	Group I
		DHH00001B73v408350	-2.46584	0.0482366	52.7944	48.6977		2.61932	13.7354		DNA trsnsposon, helitron	Group I
		DHH00001B73v408354	-3.7309	0.0432224	52.7944	6.95681		2.61932	0		DNA trsnsposon, helitron	Group I
		DHH00001B73v408374	-5.26248	0.0172702	47.515	6.95681		0	0		DNA trsnsposon, helitron	Group I
		DHH00001B73v408377	-2.67372	0.000120453	190.06	180.877		36.6705	19.2295		DNA trsnsposon, helitron	Group I
		DHH00001B73v408380	-5.61347	0.00968359	5.27944	69.5681		0	0		DNA trsnsposon, helitron	Group I
		DHH00001B73v408385	-5.46837	0.011472	36.9561	20.8704		0	0		DNA trsnsposon, helitron	Group I
		DHH00001B73v408397	-4.39408	0.00804721	68.6327	20.8704		2.61932	0		DNA trsnsposon, helitron	Group I
		DHH00001B73v408405	-3.42827	0.00338796	84.4711	48.6977		5.23865	5.49414		DNA trsnsposon, helitron	Group I
		DHH00001B73v408409	-4.16371	0.000365156	63.3533	111.309		2.61932	5.49414		DNA trsnsposon, helitron	Group I
		DHH00001B73v408416	-4.62387	0.00564333	95.0299	13.9136		2.61932	0		DNA trsnsposon, helitron	Group I
		DHH00001B73v408418	-2.89953	0.0320548	42.2355	153.05		0	21.9766		DNA trsnsposon, helitron	Group I
		DHH00001B73v408426	-5.33228	0.0145537	31.6766	20.8704		0	0		DNA trsnsposon, helitron	Group I
		DHH00001B73v408431	-1.99195	0.00789998	137.265	104.352		28.8126	30.2178		DNA trsnsposon, helitron	Group I
		DHH00001B73v408433	-1.61572	0.0203688	126.707	125.223		41.9092	38.459		DNA trsnsposon, helitron	Group I
		DHH00001B73v408448	-4.79502	0.0349241	31.6766	6.95681		0	0		DNA trsnsposon, helitron	Group I
		DHH00001B73v408449	-4.09446	6.35883e-08	179.501	264.359		10.4773	13.7354		DNA trsnsposon, helitron	Group I
		DHH00001B73v408451	-5.38986	0.0134406	42.2355	13.9136		0	0		DNA trsnsposon, helitron	Group I
		DHH00001B73v408502	-4.79058	0.0343007	15.8383	20.8704		0	0		DNA trsnsposon, helitron	Group I
		DHH00001B73v408516	-2.80292	0.00027982	200.619	111.309		23.5739	19.2295		DNA trsnsposon, helitron	Group I
		DHH00001B73v408519	-3.01393	0.000108179	200.619	118.266		15.7159	21.9766		DNA trsnsposon, helitron	Group I
		DHH00001B73v408522	-4.79058	0.0343007	15.8383	20.8704		0	0		DNA trsnsposon, helitron	Group I
		DHH00001B73v408527	-2.88087	0.0273983	58.0738	34.7841		2.61932	8.24121		DNA trsnsposon, helitron	Group I
		DHH00001B73v408528	-3.63039	0.00197754	84.4711	146.093		15.7159	0		DNA trsnsposon, helitron	Group I
		DHH00001B73v408529	-4.15799	0.000467047	116.148	55.6545		5.23865	2.74707		DNA trsnsposon, helitron	Group I
		DHH00001B73v408538	-5.00362	0.0288412	0	62.6113		0	0		DNA trsnsposon, helitron	Group I
		DHH00001B73v408550	-3.76263	0.00204687	68.6327	62.6113		2.61932	5.49414		DNA trsnsposon, helitron	Group I
		DHH00001B73v408552	-2.62919	0.0151597	100.309	97.3954		26.1932	2.74707		DNA trsnsposon, helitron	Group I
		DHH00001B73v408556	-6.0606	6.13952e-06	137.265	132.179		0	2.74707		DNA trsnsposon, helitron	Group I
		DHH00001B73v408557	-4.13413	3.10502e-06	137.265	173.92		10.4773	5.49414		DNA trsnsposon, helitron	Group I
		DHH00001B73v408563	-2.43807	0.0130634	137.265	48.6977		13.0966	19.2295		DNA trsnsposon, helitron	Group I
		DHH00001B73v408565	-4.02134	3.34965e-09	364.281	410.452		36.6705	8.24121		DNA trsnsposon, helitron	Group I
		DHH00001B73v408571	-3.26861	8.99026e-16	633.533	626.113		62.8638	65.9297		DNA trsnsposon, helitron	Group I
		DHH00001B73v408608	-2.50427	0.00103041	110.868	160.007		23.5739	21.9766		DNA trsnsposon, helitron	Group I
		DHH00001B73v408618	-2.97305	5.79413e-17	776.078	820.904		99.5343	101.642		DNA trsnsposon, helitron	Group I
		DHH00001B73v408621	-2.98844	7.36533e-10	454.032	368.711		52.3865	49.4473		DNA trsnsposon, helitron	Group I
		DHH00001B73v408628	-4.03635	3.77434e-07	205.898	173.92		7.85797	13.7354		DNA trsnsposon, helitron	Group I
		DHH00001B73v408631	-2.98741	1.54277e-11	591.297	535.675		55.0058	85.1592		DNA trsnsposon, helitron	Group I
		DHH00001B73v408632	-2.53793	0.00193681	147.824	97.3954		15.7159	24.7236		DNA trsnsposon, helitron	Group I
		DHH00001B73v408637	-2.32695	0.0344467	42.2355	76.5249		7.85797	13.7354		DNA trsnsposon, helitron	Group I
		DHH00001B73v408642	-3.67648	1.18937e-05	142.545	153.05		13.0966	8.24121		DNA trsnsposon, helitron	Group I
		DHH00001B73v408643	-5.07002	0.0026708	153.104	6.95681		2.61932	0		DNA trsnsposon, helitron	Group I
		DHH00001B73v408650	-2.8057	0.00677407	179.501	62.6113		26.1932	5.49414		DNA trsnsposon, helitron	Group I
		DHH00001B73v408651	-3.56037	0.00386687	158.383	62.6113		15.7159	0		DNA trsnsposon, helitron	Group I
		DHH00001B73v408657	-3.05282	3.84749e-09	364.281	431.322		57.6251	35.7119		DNA trsnsposon, helitron	Group I
		DHH00001B73v408665	-2.99254	1.35971e-13	696.886	640.027		96.915	68.6768		DNA trsnsposon, helitron	Group I
		DHH00001B73v408676	-2.53591	1.02742e-05	443.473	257.402		44.5285	74.1709		DNA trsnsposon, helitron	Group I
		DHH00001B73v408686	-3.8741	0.025303	21.1178	41.7409		2.61932	0		DNA trsnsposon, helitron	Group I
		DHH00001B73v408689	-3.83165	1.86932e-29	1267.07	1641.81		89.057	112.63		DNA trsnsposon, helitron	Group I
		DHH00001B73v408706	-2.55141	0.000231559	158.383	215.661		39.2898	21.9766		DNA trsnsposon, helitron	Group I
		DHH00001B73v408719	-2.16101	2.10749e-09	633.533	806.99		167.637	151.089		DNA trsnsposon, helitron	Group I
		DHH00001B73v408728	-3.93944	4.05129e-05	147.824	125.223		13.0966	2.74707		DNA trsnsposon, helitron	Group I
		DHH00001B73v408730	-2.1647	0.0360859	84.4711	55.6545		20.9546	8.24121		DNA trsnsposon, helitron	Group I
		DHH00001B73v408734	-2.93015	1.65065e-10	971.417	1196.57		196.449	82.4121		DNA trsnsposon, helitron	Group I
		DHH00001B73v408736	-3.36322	0.0329042	47.515	27.8272		0	5.49414		DNA trsnsposon, helitron	Group I
		DHH00001B73v408741	-3.18797	0.00126254	89.7505	97.3954		13.0966	5.49414		DNA trsnsposon, helitron	Group I
		DHH00001B73v408742	-4.21677	0.0101261	36.9561	41.7409		0	2.74707		DNA trsnsposon, helitron	Group I
		DHH00001B73v408748	-3.48448	2.93589e-09	348.443	271.316		26.1932	27.4707		DNA trsnsposon, helitron	Group I
		DHH00001B73v408749	-2.48526	8.56921e-05	184.78	201.748		34.0512	32.9649		DNA trsnsposon, helitron	Group I
		DHH00001B73v408750	-4.06191	0.0160002	42.2355	27.8272		2.61932	0		DNA trsnsposon, helitron	Group I
		DHH00001B73v408751	-4.78485	0.0355855	5.27944	34.7841		0	0		DNA trsnsposon, helitron	Group I
		DHH00001B73v408752	-3.66994	0.049184	5.27944	55.6545		0	2.74707		DNA trsnsposon, helitron	Group I
		DHH00001B73v408761	-2.34399	0.0112205	63.3533	111.309		15.7159	16.4824		DNA trsnsposon, helitron	Group I
		DHH00001B73v408765	-3.52573	0.0149465	31.6766	48.6977		2.61932	2.74707		DNA trsnsposon, helitron	Group I
		DHH00001B73v408769	-5.55077	0.0102889	10.5589	55.6545		0	0		DNA trsnsposon, helitron	Group I
		DHH00001B73v408780	-2.29175	1.35829e-11	749.681	744.379		154.54	148.342		DNA trsnsposon, helitron	Group I
		DHH00001B73v408782	-4.58938	0.0461638	26.3972	6.95681		0	0		DNA trsnsposon, helitron	Group I
		DHH00001B73v408785	-2.36218	0.000381032	147.824	208.704		34.0512	32.9649		DNA trsnsposon, helitron	Group I
		DHH00001B73v408794	-4.53342	0.0490566	10.5589	20.8704		0	0		DNA trsnsposon, helitron	Group I
		DHH00001B73v408797	-3.38095	1.3665e-05	158.383	166.963		18.3353	10.9883		DNA trsnsposon, helitron	Group I
		DHH00001B73v408806	-5.00044	0.0250264	21.1178	20.8704		0	0		DNA trsnsposon, helitron	Group I
		DHH00001B73v408807	-2.80164	0.0218817	31.6766	76.5249		5.23865	8.24121		DNA trsnsposon, helitron	Group I
		DHH00001B73v408823	-4.81629	0.0333014	10.5589	27.8272		0	0		DNA trsnsposon, helitron	Group I
		DHH00001B73v408826	-2.72074	0.0302979	26.3972	76.5249		5.23865	8.24121		DNA trsnsposon, helitron	Group I
		DHH00001B73v408832	-4.53342	0.0490566	10.5589	20.8704		0	0		DNA trsnsposon, helitron	Group I
		DHH00001B73v408839	-4.81629	0.0333014	10.5589	27.8272		0	0		DNA trsnsposon, helitron	Group I
		DHH00001B73v408846	-5.25442	0.0168734	36.9561	13.9136		0	0		DNA trsnsposon, helitron	Group I
		DHH00001B73v408848	-3.1107	0.00313132	58.0738	97.3954		7.85797	8.24121		DNA trsnsposon, helitron	Group I
		DHH00001B73v408857	-3.38906	0.00013041	110.868	132.179		13.0966	8.24121		DNA trsnsposon, helitron	Group I
		DHH00001B73v408861	-1.94686	4.86385e-05	337.884	299.143		86.4377	76.918		DNA trsnsposon, helitron	Group I
		DHH00001B73v408862	-4.33681	0.00746075	42.2355	41.7409		2.61932	0		DNA trsnsposon, helitron	Group I
		DHH00001B73v408865	-4.72102	0.0379893	21.1178	13.9136		0	0		DNA trsnsposon, helitron	Group I
		DHH00001B73v408869	-2.05381	0.00665762	126.707	194.791		52.3865	21.9766		DNA trsnsposon, helitron	Group I
		DHH00001B73v408871	-4.92607	0.0282494	26.3972	13.9136		0	0		DNA trsnsposon, helitron	Group I
		DHH00001B73v408876	-5.33228	0.0145537	31.6766	20.8704		0	0		DNA trsnsposon, helitron	Group I
		DHH00001B73v408883	-4.53342	0.0490566	10.5589	20.8704		0	0		DNA trsnsposon, helitron	Group I
		DHH00001B73v408893	-3.17069	0.0209562	26.3972	62.6113		5.23865	2.74707		DNA trsnsposon, helitron	Group I
		DHH00001B73v408895	-3.39749	0.00178018	142.545	48.6977		5.23865	10.9883		DNA trsnsposon, helitron	Group I
		DHH00001B73v408918	-1.65334	0.00190126	417.076	320.013		154.54	76.918		DNA trsnsposon, helitron	Group I
		DHH00001B73v408926	-3.72945	0.00099216	105.589	139.136		15.7159	0		DNA trsnsposon, helitron	Group I
		DHH00001B73v408936	-4.58938	0.0461638	26.3972	6.95681		0	0		DNA trsnsposon, helitron	Group I
		DHH00001B73v408937	-3.70256	0.03924	42.2355	13.9136		2.61932	0		DNA trsnsposon, helitron	Group I
		DHH00001B73v408946	-2.76255	0.0017841	121.427	90.4386		18.3353	10.9883		DNA trsnsposon, helitron	Group I
		DHH00001B73v408948	-4.92607	0.0282494	26.3972	13.9136		0	0		DNA trsnsposon, helitron	Group I
		DHH00001B73v408962	-4.78485	0.0355855	5.27944	34.7841		0	0		DNA trsnsposon, helitron	Group I
		DHH00001B73v408968	-2.95584	0.00361791	110.868	69.5681		15.7159	5.49414		DNA trsnsposon, helitron	Group I
		DHH00001B73v408988	-3.15654	6.01757e-07	364.281	299.143		52.3865	19.2295		DNA trsnsposon, helitron	Group I
		DHH00001B73v408998	-3.45318	5.84823e-06	285.09	361.754		47.1478	8.24121		DNA trsnsposon, helitron	Group I
		DHH00001B73v409000	-2.51497	0.0148479	84.4711	83.4817		5.23865	21.9766		DNA trsnsposon, helitron	Group I
		DHH00001B73v409014	-3.12782	1.02991e-07	549.062	480.02		86.4377	27.4707		DNA trsnsposon, helitron	Group I
		DHH00001B73v409018	-3.60484	3.6388e-06	205.898	173.92		20.9546	8.24121		DNA trsnsposon, helitron	Group I
		DHH00001B73v409024	-3.37918	0.00852463	105.589	27.8272		2.61932	8.24121		DNA trsnsposon, helitron	Group I
		DHH00001B73v409035	-5.22455	0.0174217	21.1178	27.8272		0	0		DNA trsnsposon, helitron	Group I
		DHH00001B73v409045	-2.98359	5.40529e-09	348.443	368.711		39.2898	49.4473		DNA trsnsposon, helitron	Group I
		DHH00001B73v409052	-3.58408	3.71665e-08	279.81	222.618		20.9546	19.2295		DNA trsnsposon, helitron	Group I
		DHH00001B73v409059	-2.18698	5.44371e-05	311.487	257.402		73.3411	49.4473		DNA trsnsposon, helitron	Group I
		DHH00001B73v409075	-4.10562	2.6539e-17	733.842	681.768		55.0058	24.7236		DNA trsnsposon, helitron	Group I
		DHH00001B73v409077	-5.03986	0.0235961	15.8383	27.8272		0	0		DNA trsnsposon, helitron	Group I
		DHH00001B73v409083	-5.42058	0.0125964	15.8383	41.7409		0	0		DNA trsnsposon, helitron	Group I
		DHH00001B73v409084	-2.10768	0.0193547	100.309	69.5681		15.7159	21.9766		DNA trsnsposon, helitron	Group I
		DHH00001B73v409095	-3.87238	0.000116807	137.265	83.4817		5.23865	8.24121		DNA trsnsposon, helitron	Group I
		DHH00001B73v409097	-2.6802	0.0240689	47.515	90.4386		2.61932	16.4824		DNA trsnsposon, helitron	Group I
		DHH00001B73v409098	-2.20979	5.38679e-05	279.81	236.532		60.2444	49.4473		DNA trsnsposon, helitron	Group I
		DHH00001B73v409107	-2.93271	0.00153988	100.309	97.3954		15.7159	8.24121		DNA trsnsposon, helitron	Group I
		DHH00001B73v409135	-1.88575	0.0327431	95.0299	69.5681		23.5739	19.2295		DNA trsnsposon, helitron	Group I
		DHH00001B73v409137	-5.82188	0.00576073	31.6766	41.7409		0	0		DNA trsnsposon, helitron	Group I
		DHH00001B73v409138	-2.85933	3.43111e-27	1985.07	1794.86		235.739	282.948		DNA trsnsposon, helitron	Group I
		DHH00001B73v409143	-2.64495	0.000110946	237.575	180.877		20.9546	43.9531		DNA trsnsposon, helitron	Group I
		DHH00001B73v409149	-2.49207	4.16486e-05	274.531	187.834		41.9092	38.459		DNA trsnsposon, helitron	Group I
		DHH00001B73v409173	-1.09281	1.12263e-15	40503.9	40753		19419.7	18655.4		DNA trsnsposon, helitron	Group I
		DHH00001B73v409184	-3.51309	0.00097329	63.3533	111.309		5.23865	8.24121		DNA trsnsposon, helitron	Group I
		DHH00001B73v409187	-2.44189	0.0349713	26.3972	104.352		10.4773	10.9883		DNA trsnsposon, helitron	Group I
		DHH00001B73v409193	-1.67131	0.0119892	343.164	132.179		81.199	65.9297		DNA trsnsposon, helitron	Group I
		DHH00001B73v409212	-2.53133	0.0196877	63.3533	55.6545		7.85797	10.9883		DNA trsnsposon, helitron	Group I
		DHH00001B73v409217	-3.86226	7.95312e-05	147.824	111.309		13.0966	2.74707		DNA trsnsposon, helitron	Group I
		DHH00001B73v409222	-2.24408	0.00236569	163.663	111.309		28.8126	27.4707		DNA trsnsposon, helitron	Group I
		DHH00001B73v409226	-2.80909	0.000347416	168.942	125.223		26.1932	13.7354		DNA trsnsposon, helitron	Group I
		DHH00001B73v409229	-6.24621	0.00231701	36.9561	62.6113		0	0		DNA trsnsposon, helitron	Group I
		DHH00001B73v409231	-3.53994	2.25666e-25	1166.76	1321.79		123.108	87.9063		DNA trsnsposon, helitron	Group I
		DHH00001B73v409234	-2.86899	2.61527e-05	179.501	187.834		20.9546	27.4707		DNA trsnsposon, helitron	Group I
		DHH00001B73v409250	-5.42058	0.0125964	15.8383	41.7409		0	0		DNA trsnsposon, helitron	Group I
		DHH00001B73v409252	-3.29715	0.00117654	84.4711	90.4386		10.4773	5.49414		DNA trsnsposon, helitron	Group I
		DHH00001B73v409267	-5.68201	0.00759939	31.6766	34.7841		0	0		DNA trsnsposon, helitron	Group I
		DHH00001B73v409273	-2.55981	0.0369814	52.7944	55.6545		2.61932	13.7354		DNA trsnsposon, helitron	Group I
		DHH00001B73v409280	-2.61807	0.0249219	68.6327	41.7409		5.23865	10.9883		DNA trsnsposon, helitron	Group I
		DHH00001B73v409283	-2.87257	0.00331353	147.824	62.6113		18.3353	8.24121		DNA trsnsposon, helitron	Group I
		DHH00001B73v409290	-2.87062	0.00186257	105.589	83.4817		13.0966	10.9883		DNA trsnsposon, helitron	Group I
		DHH00001B73v409294	-2.36413	0.0193581	84.4711	62.6113		18.3353	8.24121		DNA trsnsposon, helitron	Group I
		DHH00001B73v409303	-3.41835	0.00941095	68.6327	34.7841		5.23865	2.74707		DNA trsnsposon, helitron	Group I
		DHH00001B73v409317	-5.00044	0.0250264	21.1178	20.8704		0	0		DNA trsnsposon, helitron	Group I
		DHH00001B73v409331	-2.4267	1.49345e-06	464.591	389.581		55.0058	101.642		DNA trsnsposon, helitron	Group I
		DHH00001B73v409343	-5.00362	0.0288412	0	62.6113		0	0		DNA trsnsposon, helitron	Group I
		DHH00001B73v409345	-2.30066	0.005072	110.868	111.309		15.7159	27.4707		DNA trsnsposon, helitron	Group I
		DHH00001B73v409361	-5.03986	0.0235961	15.8383	27.8272		0	0		DNA trsnsposon, helitron	Group I
		DHH00001B73v409367	-3.10306	0.00719456	42.2355	90.4386		5.23865	8.24121		DNA trsnsposon, helitron	Group I
		DHH00001B73v409386	-4.67237	0.00280104	63.3533	41.7409		2.61932	0		DNA trsnsposon, helitron	Group I
		DHH00001B73v409392	-2.42191	0.0210081	84.4711	69.5681		20.9546	5.49414		DNA trsnsposon, helitron	Group I
		DHH00001B73v409405	-3.00862	4.58012e-08	374.84	313.057		31.4319	52.1944		DNA trsnsposon, helitron	Group I
		DHH00001B73v409410	-2.29291	0.0176598	131.986	48.6977		15.7159	19.2295		DNA trsnsposon, helitron	Group I
		DHH00001B73v409415	-5.57267	0.00945729	21.1178	41.7409		0	0		DNA trsnsposon, helitron	Group I
		DHH00001B73v409443	-5.26248	0.0172702	47.515	6.95681		0	0		DNA trsnsposon, helitron	Group I
		DHH00001B73v409444	-3.43907	0.0241475	15.8383	62.6113		2.61932	2.74707		DNA trsnsposon, helitron	Group I
		DHH00001B73v409449	-3.17989	0.0184384	52.7944	34.7841		5.23865	2.74707		DNA trsnsposon, helitron	Group I
		DHH00001B73v409453	-3.38833	2.77916e-05	174.222	153.05		20.9546	8.24121		DNA trsnsposon, helitron	Group I
		DHH00001B73v409455	-5.70475	0.00730137	26.3972	41.7409		0	0		DNA trsnsposon, helitron	Group I
		DHH00001B73v409459	-2.35203	0.000339303	158.383	222.618		41.9092	30.2178		DNA trsnsposon, helitron	Group I
		DHH00001B73v409464	-2.91067	0.00153047	110.868	83.4817		13.0966	10.9883		DNA trsnsposon, helitron	Group I
		DHH00001B73v409470	-5.03986	0.0235961	15.8383	27.8272		0	0		DNA trsnsposon, helitron	Group I
		DHH00001B73v409490	-5.5053	0.000110201	73.9122	111.309		2.61932	0		DNA trsnsposon, helitron	Group I
		DHH00001B73v409499	-5.04592	0.0236848	10.5589	34.7841		0	0		DNA trsnsposon, helitron	Group I
		DHH00001B73v409502	-5.71357	0.00726483	21.1178	48.6977		0	0		DNA trsnsposon, helitron	Group I
		DHH00001B73v409505	-2.88797	0.0395003	36.9561	34.7841		5.23865	2.74707		DNA trsnsposon, helitron	Group I
		DHH00001B73v409509	-2.39647	0.00634782	116.148	76.5249		18.3353	16.4824		DNA trsnsposon, helitron	Group I
		DHH00001B73v409520	-1.73874	0.0359573	73.9122	132.179		23.5739	35.7119		DNA trsnsposon, helitron	Group I
		DHH00001B73v409524	-4.27028	4.02157e-05	95.0299	146.093		2.61932	8.24121		DNA trsnsposon, helitron	Group I
		DHH00001B73v409525	-2.72086	9.41908e-08	359.002	326.97		44.5285	57.6885		DNA trsnsposon, helitron	Group I
		DHH00001B73v409531	-3.59386	0.000476001	84.4711	97.3954		7.85797	5.49414		DNA trsnsposon, helitron	Group I
		DHH00001B73v409533	-4.09937	0.0141609	36.9561	34.7841		2.61932	0		DNA trsnsposon, helitron	Group I
		DHH00001B73v409547	-5.79538	0.0060724	36.9561	34.7841		0	0		DNA trsnsposon, helitron	Group I
		DHH00001B73v409550	-2.28726	0.0100391	147.824	97.3954		36.6705	10.9883		DNA trsnsposon, helitron	Group I
		DHH00001B73v409563	-2.8614	0.0241898	31.6766	83.4817		2.61932	10.9883		DNA trsnsposon, helitron	Group I
		DHH00001B73v409564	-3.65116	0.0384641	26.3972	27.8272		0	2.74707		DNA trsnsposon, helitron	Group I
		DHH00001B73v409575	-3.06498	0.00255504	95.0299	76.5249		13.0966	5.49414		DNA trsnsposon, helitron	Group I
		DHH00001B73v409586	-3.02216	0.00759943	79.1916	69.5681		2.61932	13.7354		DNA trsnsposon, helitron	Group I
		DHH00001B73v409600	-2.87419	0.00469373	73.9122	76.5249		10.4773	8.24121		DNA trsnsposon, helitron	Group I
		DHH00001B73v409603	-3.66354	0.000389306	73.9122	118.266		7.85797	5.49414		DNA trsnsposon, helitron	Group I
		DHH00001B73v409608	-1.55355	0.000402633	406.517	347.841		112.631	142.848		DNA trsnsposon, helitron	Group I
		DHH00001B73v409609	-1.91221	4.91041e-08	649.371	619.156		172.875	162.077		DNA trsnsposon, helitron	Group I
		DHH00001B73v409610	-3.00769	0.0285727	36.9561	41.7409		2.61932	5.49414		DNA trsnsposon, helitron	Group I
		DHH00001B73v409613	-1.65098	0.00859075	232.295	180.877		44.5285	85.1592		DNA trsnsposon, helitron	Group I
		DHH00001B73v409615	-4.14724	2.26715e-05	211.178	264.359		23.5739	0		DNA trsnsposon, helitron	Group I
		DHH00001B73v409616	-2.83352	0.00422099	95.0299	90.4386		18.3353	5.49414		DNA trsnsposon, helitron	Group I
		DHH00001B73v409622	-3.50477	7.65254e-07	311.487	166.963		18.3353	21.9766		DNA trsnsposon, helitron	Group I
		DHH00001B73v409628	-3.40379	0.00834498	47.515	55.6545		2.61932	5.49414		DNA trsnsposon, helitron	Group I
		DHH00001B73v409634	-4.53342	0.0490566	10.5589	20.8704		0	0		DNA trsnsposon, helitron	Group I
		DHH00001B73v409643	-2.2881	0.0160239	121.427	236.532		60.2444	8.24121		DNA trsnsposon, helitron	Group I
		DHH00001B73v409648	-3.70256	0.03924	42.2355	13.9136		2.61932	0		DNA trsnsposon, helitron	Group I
		DHH00001B73v409650	-3.1568	0.0199774	31.6766	55.6545		5.23865	2.74707		DNA trsnsposon, helitron	Group I
		DHH00001B73v409653	-2.525	0.0170264	184.78	62.6113		34.0512	5.49414		DNA trsnsposon, helitron	Group I
		DHH00001B73v409654	-2.6895	0.0354559	63.3533	34.7841		10.4773	2.74707		DNA trsnsposon, helitron	Group I
		DHH00001B73v409660	-3.53044	0.00542416	63.3533	48.6977		2.61932	5.49414		DNA trsnsposon, helitron	Group I
		DHH00001B73v409664	-2.30769	6.7278e-05	285.09	201.748		47.1478	49.4473		DNA trsnsposon, helitron	Group I
		DHH00001B73v409670	-3.36749	0.000166561	95.0299	146.093		10.4773	10.9883		DNA trsnsposon, helitron	Group I
		DHH00001B73v409671	-2.97981	0.0091794	63.3533	55.6545		7.85797	5.49414		DNA trsnsposon, helitron	Group I
		DHH00001B73v409675	-2.90906	8.65421e-07	406.517	257.402		31.4319	54.9414		DNA trsnsposon, helitron	Group I
		DHH00001B73v409681	-4.53342	0.0490566	10.5589	20.8704		0	0		DNA trsnsposon, helitron	Group I
		DHH00001B73v409689	-3.21566	0.000163523	126.707	139.136		18.3353	8.24121		DNA trsnsposon, helitron	Group I
		DHH00001B73v409690	-2.47678	0.00728389	126.707	62.6113		15.7159	16.4824		DNA trsnsposon, helitron	Group I
		DHH00001B73v409697	-6.43277	0.00148126	63.3533	48.6977		0	0		DNA trsnsposon, helitron	Group I
		DHH00001B73v409702	-2.07346	0.000729273	364.281	173.92		68.1024	57.6885		DNA trsnsposon, helitron	Group I
		DHH00001B73v409704	-3.78813	4.17665e-08	285.09	452.193		39.2898	10.9883		DNA trsnsposon, helitron	Group I
		DHH00001B73v409711	-4.25765	0.00952944	31.6766	48.6977		2.61932	0		DNA trsnsposon, helitron	Group I
		DHH00001B73v409716	-3.98308	4.39664e-08	200.619	250.445		15.7159	10.9883		DNA trsnsposon, helitron	Group I
		DHH00001B73v409749	-3.70652	0.0355996	21.1178	34.7841		2.61932	0		DNA trsnsposon, helitron	Group I
		DHH00001B73v409750	-3.79458	0.0078635	68.6327	27.8272		2.61932	2.74707		DNA trsnsposon, helitron	Group I
		DHH00001B73v409754	-3.20851	5.01949e-08	258.693	306.1		26.1932	32.9649		DNA trsnsposon, helitron	Group I
		DHH00001B73v409766	-3.8612	0.027265	15.8383	48.6977		0	2.74707		DNA trsnsposon, helitron	Group I
		DHH00001B73v409779	-5.97765	0.00434678	63.3533	20.8704		0	0		DNA trsnsposon, helitron	Group I
		DHH00001B73v409783	-3.29304	0.0371311	36.9561	34.7841		0	5.49414		DNA trsnsposon, helitron	Group I
		DHH00001B73v409802	-4.07877	0.0145438	36.9561	34.7841		0	2.74707		DNA trsnsposon, helitron	Group I
		DHH00001B73v409822	-2.08741	0.000481946	200.619	194.791		47.1478	43.9531		DNA trsnsposon, helitron	Group I
		DHH00001B73v409865	-3.99073	0.0430852	0	90.4386		0	2.74707		DNA trsnsposon, helitron	Group I
		DHH00001B73v409871	-3.17305	0.00802293	42.2355	97.3954		10.4773	2.74707		DNA trsnsposon, helitron	Group I
		DHH00001B73v409878	-1.89732	0.00110575	274.531	257.402		47.1478	93.4004		DNA trsnsposon, helitron	Group I
		DHH00001B73v409890	-2.98109	3.90734e-06	274.531	292.186		49.7671	19.2295		DNA trsnsposon, helitron	Group I
		DHH00001B73v409891	-3.19135	0.00020975	142.545	118.266		18.3353	8.24121		DNA trsnsposon, helitron	Group I
		DHH00001B73v409900	-3.06679	0.00909108	58.0738	69.5681		10.4773	2.74707		DNA trsnsposon, helitron	Group I
		DHH00001B73v409901	-4.79058	0.0343007	15.8383	20.8704		0	0		DNA trsnsposon, helitron	Group I
		DHH00001B73v409903	-4.08257	5.25235e-06	168.942	132.179		5.23865	10.9883		DNA trsnsposon, helitron	Group I
		DHH00001B73v409909	-2.73918	1.30275e-07	327.325	347.841		57.6251	41.2061		DNA trsnsposon, helitron	Group I
		DHH00001B73v409922	-3.63868	4.75191e-14	549.062	549.588		31.4319	54.9414		DNA trsnsposon, helitron	Group I
		DHH00001B73v409924	-3.61493	0.000390105	121.427	97.3954		13.0966	2.74707		DNA trsnsposon, helitron	Group I
		DHH00001B73v409930	-1.85886	0.00493416	190.06	146.093		55.0058	35.7119		DNA trsnsposon, helitron	Group I
		DHH00001B73v409932	-1.87793	0.0239175	89.7505	104.352		31.4319	19.2295		DNA trsnsposon, helitron	Group I
		DHH00001B73v409934	-3.39843	0.00146862	89.7505	69.5681		5.23865	8.24121		DNA trsnsposon, helitron	Group I
		DHH00001B73v409947	-3.79517	0.000562583	179.501	125.223		0	19.2295		DNA trsnsposon, helitron	Group I
		DHH00001B73v409960	-2.91392	9.67453e-11	438.194	486.977		62.8638	57.6885		DNA trsnsposon, helitron	Group I
		DHH00001B73v409961	-2.53727	0.0341338	68.6327	34.7841		10.4773	5.49414		DNA trsnsposon, helitron	Group I
		DHH00001B73v409966	-2.53742	0.0207142	105.589	48.6977		5.23865	19.2295		DNA trsnsposon, helitron	Group I
		DHH00001B73v409969	-4.51771	4.70301e-06	168.942	111.309		5.23865	5.49414		DNA trsnsposon, helitron	Group I
		DHH00001B73v409974	-4.78485	0.0355855	5.27944	34.7841		0	0		DNA trsnsposon, helitron	Group I
		DHH00001B73v409975	-2.15002	0.0326564	100.309	62.6113		26.1932	8.24121		DNA trsnsposon, helitron	Group I
		DHH00001B73v409984	-3.66536	0.0100464	52.7944	34.7841		2.61932	2.74707		DNA trsnsposon, helitron	Group I
		DHH00001B73v409993	-5.93634	0.00524265	84.4711	6.95681		0	0		DNA trsnsposon, helitron	Group I
		DHH00001B73v410004	-4.14765	0.000329044	73.9122	97.3954		2.61932	5.49414		DNA trsnsposon, helitron	Group I
		DHH00001B73v410005	-4.72102	0.0379893	21.1178	13.9136		0	0		DNA trsnsposon, helitron	Group I
		DHH00001B73v410009	-1.58937	0.0196007	142.545	153.05		60.2444	35.7119		DNA trsnsposon, helitron	Group I
		DHH00001B73v410017	-2.07039	0.035202	68.6327	62.6113		15.7159	13.7354		DNA trsnsposon, helitron	Group I
		DHH00001B73v410020	-2.579	0.0353107	79.1916	27.8272		10.4773	5.49414		DNA trsnsposon, helitron	Group I
		DHH00001B73v410023	-5.41184	0.0126325	21.1178	34.7841		0	0		DNA trsnsposon, helitron	Group I
		DHH00001B73v410027	-1.25383	0.00370466	353.723	326.97		151.921	131.859		DNA trsnsposon, helitron	Group I
		DHH00001B73v410030	-3.37128	4.60486e-05	110.868	187.834		13.0966	13.7354		DNA trsnsposon, helitron	Group I
		DHH00001B73v410031	-2.73039	0.0352159	47.515	34.7841		5.23865	5.49414		DNA trsnsposon, helitron	Group I
		DHH00001B73v410033	-2.79221	3.56185e-07	285.09	285.229		41.9092	38.459		DNA trsnsposon, helitron	Group I
		DHH00001B73v410039	-3.60371	0.0431296	31.6766	20.8704		0	2.74707		DNA trsnsposon, helitron	Group I
		DHH00001B73v410041	-2.16769	0.000375008	179.501	215.661		44.5285	41.2061		DNA trsnsposon, helitron	Group I
		DHH00001B73v410046	-3.82952	0.00626504	63.3533	34.7841		2.61932	2.74707		DNA trsnsposon, helitron	Group I
		DHH00001B73v410047	-2.73887	0.00444271	84.4711	90.4386		7.85797	16.4824		DNA trsnsposon, helitron	Group I
		DHH00001B73v410049	-2.88581	0.000692563	153.104	139.136		28.8126	8.24121		DNA trsnsposon, helitron	Group I
		DHH00001B73v410054	-1.44706	0.00363736	322.046	236.532		107.392	96.1475		DNA trsnsposon, helitron	Group I
		DHH00001B73v410057	-3.31802	0.00432613	36.9561	118.266		7.85797	5.49414		DNA trsnsposon, helitron	Group I
		DHH00001B73v410059	-1.60382	0.0124549	158.383	166.963		41.9092	63.1826		DNA trsnsposon, helitron	Group I
		DHH00001B73v410060	-4.25219	0.01206	15.8383	69.5681		0	2.74707		DNA trsnsposon, helitron	Group I
		DHH00001B73v410061	-5.38536	0.0141167	52.7944	6.95681		0	0		DNA trsnsposon, helitron	Group I
		DHH00001B73v410069	-2.90161	2.17412e-11	506.826	570.459		81.199	60.4356		DNA trsnsposon, helitron	Group I
		DHH00001B73v410071	-4.16859	0.000373554	110.868	62.6113		2.61932	5.49414		DNA trsnsposon, helitron	Group I
		DHH00001B73v410079	-2.597	9.51802e-06	253.413	229.575		34.0512	43.9531		DNA trsnsposon, helitron	Group I
		DHH00001B73v410080	-2.71349	0.00077909	116.148	125.223		15.7159	19.2295		DNA trsnsposon, helitron	Group I
		DHH00001B73v410083	-4.58938	0.0461638	26.3972	6.95681		0	0		DNA trsnsposon, helitron	Group I
		DHH00001B73v410096	-3.30083	6.25867e-05	168.942	139.136		20.9546	8.24121		DNA trsnsposon, helitron	Group I
		DHH00001B73v410127	-5.59008	0.00920198	42.2355	20.8704		0	0		DNA trsnsposon, helitron	Group I
		DHH00001B73v410128	-3.32073	3.29868e-05	237.575	340.884		7.85797	46.7002		DNA trsnsposon, helitron	Group I
		DHH00001B73v410130	-3.002	6.15673e-12	554.341	493.934		57.6251	71.4239		DNA trsnsposon, helitron	Group I
		DHH00001B73v410132	-1.75957	0.000455968	263.972	278.272		83.8183	74.1709		DNA trsnsposon, helitron	Group I
		DHH00001B73v410138	-3.14415	6.04639e-18	1103.4	855.688		123.108	96.1475		DNA trsnsposon, helitron	Group I
		DHH00001B73v410139	-5.89803	0.00492896	42.2355	34.7841		0	0		DNA trsnsposon, helitron	Group I
		DHH00001B73v410142	-4.21677	0.0101261	36.9561	41.7409		0	2.74707		DNA trsnsposon, helitron	Group I
		DHH00001B73v410143	-3.66943	0.0152821	15.8383	125.223		0	8.24121		DNA trsnsposon, helitron	Group I
		DHH00001B73v410150	-1.87842	0.020527	110.868	173.92		55.0058	19.2295		DNA trsnsposon, helitron	Group I
		DHH00001B73v410153	-2.60345	1.8474e-05	221.737	229.575		41.9092	30.2178		DNA trsnsposon, helitron	Group I
		DHH00001B73v410161	-3.61921	0.0175241	73.9122	13.9136		2.61932	2.74707		DNA trsnsposon, helitron	Group I
		DHH00001B73v410163	-2.42478	0.00352447	100.309	111.309		20.9546	16.4824		DNA trsnsposon, helitron	Group I
		DHH00001B73v410165	-2.04874	0.0126402	116.148	90.4386		28.8126	19.2295		DNA trsnsposon, helitron	Group I
		DHH00001B73v410170	-4.58938	0.0461638	26.3972	6.95681		0	0		DNA trsnsposon, helitron	Group I
		DHH00001B73v410176	-2.55271	3.43367e-05	337.884	194.791		36.6705	52.1944		DNA trsnsposon, helitron	Group I
		DHH00001B73v410189	-4.79058	0.0343007	15.8383	20.8704		0	0		DNA trsnsposon, helitron	Group I
		DHH00001B73v410190	-4.09641	0.000449211	95.0299	69.5681		2.61932	5.49414		DNA trsnsposon, helitron	Group I
		DHH00001B73v410194	-2.55575	0.00339658	116.148	83.4817		15.7159	16.4824		DNA trsnsposon, helitron	Group I
		DHH00001B73v410198	-3.40044	0.0239863	52.7944	20.8704		2.61932	2.74707		DNA trsnsposon, helitron	Group I
		DHH00001B73v410208	-2.70913	0.00104142	142.545	97.3954		15.7159	19.2295		DNA trsnsposon, helitron	Group I
		DHH00001B73v410218	-2.27813	2.5237e-08	586.018	500.89		125.728	96.1475		DNA trsnsposon, helitron	Group I
		DHH00001B73v410241	-5.38276	0.0132528	26.3972	27.8272		0	0		DNA trsnsposon, helitron	Group I
		DHH00001B73v410242	-2.10461	0.023409	95.0299	62.6113		15.7159	19.2295		DNA trsnsposon, helitron	Group I
		DHH00001B73v410253	-2.6114	0.0355876	31.6766	62.6113		5.23865	8.24121		DNA trsnsposon, helitron	Group I
		DHH00001B73v410257	-2.39833	0.010027	68.6327	97.3954		15.7159	13.7354		DNA trsnsposon, helitron	Group I
		DHH00001B73v410266	-5.14235	0.000461193	68.6327	76.5249		0	2.74707		DNA trsnsposon, helitron	Group I
		DHH00001B73v410269	-3.74849	4.04155e-12	411.796	368.711		26.1932	30.2178		DNA trsnsposon, helitron	Group I
		DHH00001B73v410274	-2.43463	4.64475e-07	374.84	347.841		57.6251	74.1709		DNA trsnsposon, helitron	Group I
		DHH00001B73v410276	-5.04592	0.0236848	10.5589	34.7841		0	0		DNA trsnsposon, helitron	Group I
		DHH00001B73v410301	-1.73201	0.0011067	232.295	313.057		68.1024	93.4004		DNA trsnsposon, helitron	Group I
		DHH00001B73v410316	-3.03544	1.40252e-20	1003.09	994.824		115.25	126.365		DNA trsnsposon, helitron	Group I
		DHH00001B73v410319	-4.79502	0.0349241	31.6766	6.95681		0	0		DNA trsnsposon, helitron	Group I
		DHH00001B73v410321	-3.10454	0.038126	31.6766	55.6545		7.85797	0		DNA trsnsposon, helitron	Group I
		DHH00001B73v410323	-3.87791	1.02823e-05	163.663	139.136		5.23865	13.7354		DNA trsnsposon, helitron	Group I
		DHH00001B73v410325	-5.38536	0.0141167	52.7944	6.95681		0	0		DNA trsnsposon, helitron	Group I
		DHH00001B73v410330	-1.78033	0.0432847	121.427	125.223		55.0058	13.7354		DNA trsnsposon, helitron	Group I
		DHH00001B73v410331	-5.25442	0.0168734	36.9561	13.9136		0	0		DNA trsnsposon, helitron	Group I
		DHH00001B73v410334	-3.74037	0.00258225	47.515	83.4817		2.61932	5.49414		DNA trsnsposon, helitron	Group I
		DHH00001B73v410337	-2.46026	8.26097e-06	348.443	236.532		55.0058	49.4473		DNA trsnsposon, helitron	Group I
		DHH00001B73v410342	-6.01192	2.88627e-08	232.295	201.748		5.23865	0		DNA trsnsposon, helitron	Group I
		DHH00001B73v410350	-2.03409	0.00414795	163.663	118.266		31.4319	35.7119		DNA trsnsposon, helitron	Group I
		DHH00001B73v410382	-2.52274	0.000543642	216.457	118.266		26.1932	30.2178		DNA trsnsposon, helitron	Group I
		DHH00001B73v410386	-2.02065	3.50353e-06	422.355	389.581		107.392	90.6534		DNA trsnsposon, helitron	Group I
		DHH00001B73v410389	-6.63625	0.000892471	73.9122	55.6545		0	0		DNA trsnsposon, helitron	Group I
		DHH00001B73v410391	-4.66145	0.0454735	47.515	0		0	0		DNA trsnsposon, helitron	Group I
		DHH00001B73v410401	-5.94934	0.00449123	52.7944	27.8272		0	0		DNA trsnsposon, helitron	Group I
		DHH00001B73v410404	-1.59337	1.02176e-07	934.461	841.774		301.222	285.695		DNA trsnsposon, helitron	Group I
		DHH00001B73v410405	-3.01991	0.0357893	73.9122	34.7841		0	10.9883		DNA trsnsposon, helitron	Group I
		DHH00001B73v410410	-2.13784	2.35527e-08	813.034	577.415		146.682	167.571		DNA trsnsposon, helitron	Group I
		DHH00001B73v410414	-3.12627	0.0182027	121.427	48.6977		0	16.4824		DNA trsnsposon, helitron	Group I
		DHH00001B73v410415	-2.28212	0.00560336	253.413	83.4817		41.9092	24.7236		DNA trsnsposon, helitron	Group I
		DHH00001B73v410416	-5.41184	0.0126325	21.1178	34.7841		0	0		DNA trsnsposon, helitron	Group I
		DHH00001B73v410420	-2.12914	8.23212e-05	237.575	264.359		57.6251	54.9414		DNA trsnsposon, helitron	Group I
		DHH00001B73v410423	-3.38418	0.000267257	205.898	215.661		34.0512	2.74707		DNA trsnsposon, helitron	Group I
		DHH00001B73v410427	-3.82351	0.0089935	58.0738	41.7409		5.23865	0		DNA trsnsposon, helitron	Group I
		DHH00001B73v410430	-2.56054	1.3085e-11	1304.02	904.386		222.642	148.342		DNA trsnsposon, helitron	Group I
		DHH00001B73v410431	-2.99601	2.99311e-05	168.942	166.963		18.3353	21.9766		DNA trsnsposon, helitron	Group I
		DHH00001B73v410434	-2.91425	0.0427778	42.2355	55.6545		10.4773	0		DNA trsnsposon, helitron	Group I
		DHH00001B73v410455	-4.95377	5.34186e-05	68.6327	146.093		2.61932	2.74707		DNA trsnsposon, helitron	Group I
		DHH00001B73v410456	-2.45324	0.000947186	184.78	118.266		31.4319	21.9766		DNA trsnsposon, helitron	Group I
		DHH00001B73v410463	-3.46166	3.95635e-05	147.824	139.136		7.85797	16.4824		DNA trsnsposon, helitron	Group I
		DHH00001B73v410468	-3.55269	0.00157926	68.6327	76.5249		5.23865	5.49414		DNA trsnsposon, helitron	Group I
		DHH00001B73v410471	-2.97233	5.94989e-05	211.178	139.136		26.1932	16.4824		DNA trsnsposon, helitron	Group I
		DHH00001B73v410476	-4.21742	0.0121647	58.0738	20.8704		2.61932	0		DNA trsnsposon, helitron	Group I
		DHH00001B73v410479	-2.40219	0.00332868	137.265	132.179		13.0966	35.7119		DNA trsnsposon, helitron	Group I
		DHH00001B73v410482	-2.19092	0.0297129	68.6327	62.6113		10.4773	16.4824		DNA trsnsposon, helitron	Group I
		DHH00001B73v410487	-4.6218	7.02378e-14	380.12	452.193		20.9546	10.9883		DNA trsnsposon, helitron	Group I
		DHH00001B73v410496	-2.67977	0.000220074	126.707	215.661		23.5739	27.4707		DNA trsnsposon, helitron	Group I
		DHH00001B73v410497	-3.95188	1.07108e-12	390.679	382.625		23.5739	24.7236		DNA trsnsposon, helitron	Group I
		DHH00001B73v410498	-3.64568	2.84938e-36	1758.05	1593.11		125.728	140.101		DNA trsnsposon, helitron	Group I
		DHH00001B73v410502	-4.79502	0.0349241	31.6766	6.95681		0	0		DNA trsnsposon, helitron	Group I
		DHH00001B73v410504	-3.65116	0.0384641	26.3972	27.8272		0	2.74707		DNA trsnsposon, helitron	Group I
		DHH00001B73v410506	-2.80865	0.0135053	79.1916	69.5681		2.61932	16.4824		DNA trsnsposon, helitron	Group I
		DHH00001B73v410507	-2.23565	0.0162754	211.178	55.6545		18.3353	35.7119		DNA trsnsposon, helitron	Group I
		DHH00001B73v410512	-2.82793	0.00686809	89.7505	55.6545		10.4773	8.24121		DNA trsnsposon, helitron	Group I
		DHH00001B73v410513	-4.30549	6.4073e-07	195.339	153.05		10.4773	5.49414		DNA trsnsposon, helitron	Group I
		DHH00001B73v410523	-3.61757	0.000211479	121.427	132.179		15.7159	2.74707		DNA trsnsposon, helitron	Group I
		DHH00001B73v410530	-1.85848	0.0129081	163.663	104.352		44.5285	27.4707		DNA trsnsposon, helitron	Group I
		DHH00001B73v410532	-2.82247	5.24394e-05	200.619	153.05		26.1932	21.9766		DNA trsnsposon, helitron	Group I
		DHH00001B73v410533	-2.66232	0.00577699	147.824	104.352		31.4319	5.49414		DNA trsnsposon, helitron	Group I
		DHH00001B73v410534	-2.95068	0.0385935	21.1178	55.6545		5.23865	2.74707		DNA trsnsposon, helitron	Group I
		DHH00001B73v410536	-4.50157	2.14113e-07	205.898	194.791		13.0966	2.74707		DNA trsnsposon, helitron	Group I
		DHH00001B73v410547	-4.81629	0.0333014	10.5589	27.8272		0	0		DNA trsnsposon, helitron	Group I
		DHH00001B73v410552	-4.00758	3.40083e-06	211.178	208.704		20.9546	2.74707		DNA trsnsposon, helitron	Group I
		DHH00001B73v410562	-2.2664	0.00417239	163.663	90.4386		23.5739	27.4707		DNA trsnsposon, helitron	Group I
		DHH00001B73v410569	-4.62159	0.00342417	68.6327	34.7841		0	2.74707		DNA trsnsposon, helitron	Group I
		DHH00001B73v410570	-3.30503	0.00378465	42.2355	111.309		5.23865	8.24121		DNA trsnsposon, helitron	Group I
		DHH00001B73v410571	-2.9432	0.00113303	95.0299	104.352		13.0966	10.9883		DNA trsnsposon, helitron	Group I
		DHH00001B73v410572	-3.84939	0.0079903	52.7944	48.6977		5.23865	0		DNA trsnsposon, helitron	Group I
		DHH00001B73v410578	-1.65754	0.000639185	295.649	410.452		91.6763	129.112		DNA trsnsposon, helitron	Group I
		DHH00001B73v410590	-5.12566	0.0214415	42.2355	6.95681		0	0		DNA trsnsposon, helitron	Group I
		DHH00001B73v410597	-4.64448	2.16524e-05	147.824	90.4386		5.23865	2.74707		DNA trsnsposon, helitron	Group I
		DHH00001B73v410602	-2.61679	0.00738606	63.3533	97.3954		10.4773	13.7354		DNA trsnsposon, helitron	Group I
		DHH00001B73v410613	-5.20366	0.0213686	68.6327	0		0	0		DNA trsnsposon, helitron	Group I
		DHH00001B73v410615	-5.94573	0.00447232	31.6766	48.6977		0	0		DNA trsnsposon, helitron	Group I
		DHH00001B73v410625	-4.79058	0.0343007	15.8383	20.8704		0	0		DNA trsnsposon, helitron	Group I
		DHH00001B73v410636	-3.70409	0.0445956	52.7944	6.95681		0	2.74707		DNA trsnsposon, helitron	Group I
		DHH00001B73v410647	-3.88021	7.72045e-09	248.134	250.445		15.7159	16.4824		DNA trsnsposon, helitron	Group I
		DHH00001B73v410651	-2.80844	0.00427183	79.1916	83.4817		13.0966	8.24121		DNA trsnsposon, helitron	Group I
		DHH00001B73v410674	-5.59873	0.00978277	63.3533	6.95681		0	0		DNA trsnsposon, helitron	Group I
		DHH00001B73v410683	-3.42883	0.00874289	79.1916	62.6113		0	10.9883		DNA trsnsposon, helitron	Group I
		DHH00001B73v410687	-4.21742	0.0121647	58.0738	20.8704		2.61932	0		DNA trsnsposon, helitron	Group I
		DHH00001B73v410690	-5.72809	0.00789317	5.27944	76.5249		0	0		DNA trsnsposon, helitron	Group I
		DHH00001B73v410691	-3.53427	0.0101904	52.7944	62.6113		7.85797	0		DNA trsnsposon, helitron	Group I
		DHH00001B73v410698	-2.12367	0.0295486	73.9122	62.6113		13.0966	16.4824		DNA trsnsposon, helitron	Group I
		DHH00001B73v410706	-5.41685	5.56408e-16	564.9	674.811		2.61932	24.7236		DNA trsnsposon, helitron	Group I
		DHH00001B73v410710	-2.8846	0.0261844	36.9561	55.6545		7.85797	2.74707		DNA trsnsposon, helitron	Group I
		DHH00001B73v410712	-3.70652	0.0355996	21.1178	34.7841		2.61932	0		DNA trsnsposon, helitron	Group I
		DHH00001B73v410721	-6.50209	0.00146413	15.8383	118.266		0	0		DNA trsnsposon, helitron	Group I
		DHH00001B73v410736	-7.24251	0.000183413	52.7944	160.007		0	0		DNA trsnsposon, helitron	Group I
		DHH00001B73v410747	-2.58293	0.000147912	147.824	271.316		28.8126	38.459		DNA trsnsposon, helitron	Group I
		DHH00001B73v410750	-2.21833	0.00921468	131.986	76.5249		18.3353	24.7236		DNA trsnsposon, helitron	Group I
		DHH00001B73v410753	-2.61807	0.0249219	68.6327	41.7409		5.23865	10.9883		DNA trsnsposon, helitron	Group I
		DHH00001B73v410755	-3.30914	6.0008e-05	147.824	166.963		7.85797	21.9766		DNA trsnsposon, helitron	Group I
		DHH00001B73v410757	-2.46265	0.00351065	147.824	83.4817		23.5739	16.4824		DNA trsnsposon, helitron	Group I
		DHH00001B73v410758	-2.91586	4.31337e-05	205.898	153.05		18.3353	27.4707		DNA trsnsposon, helitron	Group I
		DHH00001B73v410760	-3.49461	0.000659257	147.824	90.4386		2.61932	16.4824		DNA trsnsposon, helitron	Group I
		DHH00001B73v410766	-3.12885	2.59465e-07	380.12	389.581		62.8638	21.9766		DNA trsnsposon, helitron	Group I
		DHH00001B73v410768	-3.27151	0.0011909	95.0299	76.5249		7.85797	8.24121		DNA trsnsposon, helitron	Group I
		DHH00001B73v410773	-3.34155	0.0345463	26.3972	48.6977		0	5.49414		DNA trsnsposon, helitron	Group I
		DHH00001B73v410779	-3.32513	9.98698e-05	374.84	278.272		55.0058	5.49414		DNA trsnsposon, helitron	Group I
		DHH00001B73v410782	-2.96454	0.000864066	73.9122	264.359		23.5739	16.4824		DNA trsnsposon, helitron	Group I
		DHH00001B73v410783	-3.45933	0.00692979	58.0738	48.6977		2.61932	5.49414		DNA trsnsposon, helitron	Group I
		DHH00001B73v410790	-4.79058	0.0343007	15.8383	20.8704		0	0		DNA trsnsposon, helitron	Group I
		DHH00001B73v410792	-3.34991	0.0108663	36.9561	62.6113		5.23865	2.74707		DNA trsnsposon, helitron	Group I
		DHH00001B73v410825	-4.14623	0.00107709	58.0738	118.266		7.85797	0		DNA trsnsposon, helitron	Group I
		DHH00001B73v410833	-2.51922	0.00216045	95.0299	132.179		18.3353	19.2295		DNA trsnsposon, helitron	Group I
		DHH00002B73v400004	-2.92732	0.0226973	52.7944	41.7409		7.85797	2.74707		DNA trsnsposon, helitron	Group I
		DHH00002B73v400006	-2.78989	0.0251286	63.3533	41.7409		10.4773	2.74707		DNA trsnsposon, helitron	Group I
		DHH00002B73v400007	-1.99855	2.04427e-06	401.238	466.106		107.392	107.136		DNA trsnsposon, helitron	Group I
		DHH00002B73v400008	-2.33678	0.0386521	89.7505	41.7409		18.3353	5.49414		DNA trsnsposon, helitron	Group I
		DHH00002B73v400010	-3.89218	3.1964e-05	158.383	104.352		10.4773	5.49414		DNA trsnsposon, helitron	Group I
		DHH00002B73v400012	-1.75454	4.12613e-08	834.152	737.422		227.881	236.248		DNA trsnsposon, helitron	Group I
		DHH00002B73v400013	-3.94638	5.89237e-08	211.178	229.575		10.4773	16.4824		DNA trsnsposon, helitron	Group I
		DHH00002B73v400018	-2.50219	0.00125621	190.06	111.309		18.3353	32.9649		DNA trsnsposon, helitron	Group I
		DHH00002B73v400020	-2.05721	0.03955	110.868	41.7409		18.3353	16.4824		DNA trsnsposon, helitron	Group I
		DHH00002B73v400021	-2.36861	0.000203138	195.339	187.834		41.9092	30.2178		DNA trsnsposon, helitron	Group I
		DHH00002B73v400022	-4.03986	0.00742703	21.1178	104.352		0	5.49414		DNA trsnsposon, helitron	Group I
		DHH00002B73v400024	-2.2261	0.00721623	121.427	139.136		39.2898	13.7354		DNA trsnsposon, helitron	Group I
		DHH00002B73v400032	-4.53342	0.0490566	10.5589	20.8704		0	0		DNA trsnsposon, helitron	Group I
		DHH00002B73v400034	-4.3598	0.00705027	36.9561	48.6977		2.61932	0		DNA trsnsposon, helitron	Group I
		DHH00002B73v400039	-3.76565	0.000341546	84.4711	125.223		2.61932	10.9883		DNA trsnsposon, helitron	Group I
		DHH00002B73v400040	-3.44411	0.00820219	36.9561	69.5681		5.23865	2.74707		DNA trsnsposon, helitron	Group I
		DHH00002B73v400041	-4.79502	0.0349241	31.6766	6.95681		0	0		DNA trsnsposon, helitron	Group I
		DHH00002B73v400050	-1.23075	0.0014226	448.752	431.322		172.875	200.536		DNA trsnsposon, helitron	Group I
		DHH00002B73v400051	-5.38986	0.0134406	42.2355	13.9136		0	0		DNA trsnsposon, helitron	Group I
		DHH00002B73v400052	-3.0766	0.000256166	105.589	160.007		18.3353	10.9883		DNA trsnsposon, helitron	Group I
		DHH00002B73v400059	-2.62677	0.0137444	58.0738	69.5681		7.85797	10.9883		DNA trsnsposon, helitron	Group I
		DHH00002B73v400068	-4.018	0.00574262	15.8383	222.618		0	10.9883		DNA trsnsposon, helitron	Group I
		DHH00002B73v400069	-3.7309	0.0432224	52.7944	6.95681		2.61932	0		DNA trsnsposon, helitron	Group I
		DHH00002B73v400075	-6.48802	0.00135929	31.6766	90.4386		0	0		DNA trsnsposon, helitron	Group I
		DHH00002B73v400087	-4.97347	0.00105781	42.2355	90.4386		0	2.74707		DNA trsnsposon, helitron	Group I
		DHH00002B73v400091	-2.95372	0.00461829	58.0738	125.223		15.7159	5.49414		DNA trsnsposon, helitron	Group I
		DHH00002B73v400094	-2.2203	0.0335079	147.824	76.5249		39.2898	5.49414		DNA trsnsposon, helitron	Group I
		DHH00002B73v400099	-3.08397	0.00251255	142.545	104.352		23.5739	2.74707		DNA trsnsposon, helitron	Group I
		DHH00002B73v400103	-2.17881	0.0147097	110.868	104.352		34.0512	10.9883		DNA trsnsposon, helitron	Group I
		DHH00002B73v400109	-3.07684	0.042666	26.3972	62.6113		0	8.24121		DNA trsnsposon, helitron	Group I
		DHH00002B73v400111	-2.40794	0.0408989	52.7944	41.7409		7.85797	8.24121		DNA trsnsposon, helitron	Group I
		DHH00002B73v400123	-5.79538	0.0060724	36.9561	34.7841		0	0		DNA trsnsposon, helitron	Group I
		DHH00002B73v400124	-2.60157	0.00877814	52.7944	125.223		10.4773	16.4824		DNA trsnsposon, helitron	Group I
		DHH00002B73v400136	-2.66023	0.00284282	100.309	97.3954		18.3353	10.9883		DNA trsnsposon, helitron	Group I
		DHH00002B73v400137	-2.65406	3.44733e-12	696.886	598.286		99.5343	104.389		DNA trsnsposon, helitron	Group I
		DHH00002B73v400139	-3.4775	0.000412131	100.309	97.3954		10.4773	5.49414		DNA trsnsposon, helitron	Group I
		DHH00002B73v400140	-3.67066	7.20496e-11	374.84	368.711		20.9546	35.7119		DNA trsnsposon, helitron	Group I
		DHH00002B73v400141	-4.392	2.42833e-16	622.974	486.977		18.3353	32.9649		DNA trsnsposon, helitron	Group I
		DHH00002B73v400142	-4.78485	0.0355855	5.27944	34.7841		0	0		DNA trsnsposon, helitron	Group I
		DHH00002B73v400143	-1.47179	0.0219008	163.663	194.791		44.5285	82.4121		DNA trsnsposon, helitron	Group I
		DHH00002B73v400146	-4.46229	0.000429644	73.9122	76.5249		2.61932	2.74707		DNA trsnsposon, helitron	Group I
		DHH00002B73v400156	-1.64706	0.0125504	158.383	132.179		47.1478	43.9531		DNA trsnsposon, helitron	Group I
		DHH00002B73v400160	-4.30565	0.00196522	100.309	41.7409		0	5.49414		DNA trsnsposon, helitron	Group I
		DHH00002B73v400162	-2.46304	0.0212192	63.3533	83.4817		5.23865	19.2295		DNA trsnsposon, helitron	Group I
		DHH00002B73v400164	-2.36464	0.000123199	269.251	243.488		31.4319	65.9297		DNA trsnsposon, helitron	Group I
		DHH00002B73v400166	-3.2625	2.4141e-06	232.295	222.618		31.4319	13.7354		DNA trsnsposon, helitron	Group I
		DHH00002B73v400167	-5.10146	0.0215878	31.6766	13.9136		0	0		DNA trsnsposon, helitron	Group I
		DHH00002B73v400169	-1.85464	0.0451248	89.7505	62.6113		15.7159	24.7236		DNA trsnsposon, helitron	Group I
		DHH00002B73v400172	-3.13098	0.0405945	26.3972	34.7841		2.61932	2.74707		DNA trsnsposon, helitron	Group I
		DHH00002B73v400174	-2.94168	0.000215407	158.383	215.661		10.4773	35.7119		DNA trsnsposon, helitron	Group I
		DHH00002B73v400176	-3.07971	0.000136878	137.265	153.05		10.4773	21.9766		DNA trsnsposon, helitron	Group I
		DHH00002B73v400179	-1.80897	0.013761	200.619	97.3954		36.6705	46.7002		DNA trsnsposon, helitron	Group I
		DHH00002B73v400182	-2.71332	0.00570981	68.6327	104.352		7.85797	16.4824		DNA trsnsposon, helitron	Group I
		DHH00002B73v400185	-4.20715	0.010771	42.2355	34.7841		2.61932	0		DNA trsnsposon, helitron	Group I
		DHH00002B73v400186	-2.26884	1.25845e-07	559.621	417.409		104.773	96.1475		DNA trsnsposon, helitron	Group I
		DHH00002B73v400188	-2.421	0.0209987	68.6327	55.6545		10.4773	10.9883		DNA trsnsposon, helitron	Group I
		DHH00002B73v400190	-3.39788	1.32427e-09	300.928	431.322		28.8126	38.459		DNA trsnsposon, helitron	Group I
		DHH00002B73v400191	-3.83329	1.20756e-13	427.635	480.02		26.1932	35.7119		DNA trsnsposon, helitron	Group I
		DHH00002B73v400192	-1.02458	0.015763	380.12	340.884		199.069	153.836		DNA trsnsposon, helitron	Group I
		DHH00002B73v400201	-1.93075	0.0457395	58.0738	83.4817		13.0966	21.9766		DNA trsnsposon, helitron	Group I
		DHH00002B73v400209	-4.12151	2.23597e-06	147.824	160.007		7.85797	8.24121		DNA trsnsposon, helitron	Group I
		DHH00002B73v400210	-2.64106	0.000318317	406.517	132.179		34.0512	49.4473		DNA trsnsposon, helitron	Group I
		DHH00002B73v400211	-3.70675	3.0129e-20	791.916	806.99		70.7217	49.4473		DNA trsnsposon, helitron	Group I
		DHH00002B73v400212	-3.83	0.0309266	47.515	13.9136		2.61932	0		DNA trsnsposon, helitron	Group I
		DHH00002B73v400213	-2.70607	0.00577366	142.545	62.6113		20.9546	8.24121		DNA trsnsposon, helitron	Group I
		DHH00002B73v400215	-2.82887	0.00254481	158.383	132.179		5.23865	32.9649		DNA trsnsposon, helitron	Group I
		DHH00002B73v400216	-3.27533	3.73895e-11	665.21	417.409		62.8638	46.7002		DNA trsnsposon, helitron	Group I
		DHH00002B73v400221	-5.68053	0.00814846	10.5589	62.6113		0	0		DNA trsnsposon, helitron	Group I
		DHH00002B73v400222	-2.26991	0.0134683	73.9122	90.4386		18.3353	13.7354		DNA trsnsposon, helitron	Group I
		DHH00002B73v400228	-3.1762	0.0209521	47.515	69.5681		10.4773	0		DNA trsnsposon, helitron	Group I
		DHH00002B73v400229	-2.17453	0.00557686	121.427	104.352		26.1932	21.9766		DNA trsnsposon, helitron	Group I
		DHH00002B73v400233	-1.93033	0.0137983	100.309	111.309		28.8126	24.7236		DNA trsnsposon, helitron	Group I
		DHH00002B73v400234	-2.82015	1.84258e-10	443.473	500.89		62.8638	68.6768		DNA trsnsposon, helitron	Group I
		DHH00002B73v400237	-2.23428	0.000124629	216.457	222.618		41.9092	49.4473		DNA trsnsposon, helitron	Group I
		DHH00002B73v400238	-2.07125	0.000394527	190.06	236.532		49.7671	49.4473		DNA trsnsposon, helitron	Group I
		DHH00002B73v400239	-4.70473	0.00230814	52.7944	55.6545		0	2.74707		DNA trsnsposon, helitron	Group I
		DHH00002B73v400243	-2.58365	0.000311052	147.824	153.05		23.5739	24.7236		DNA trsnsposon, helitron	Group I
		DHH00002B73v400246	-1.98776	0.0437723	110.868	55.6545		28.8126	10.9883		DNA trsnsposon, helitron	Group I
		DHH00002B73v400247	-3.71474	5.36164e-11	348.443	382.625		20.9546	32.9649		DNA trsnsposon, helitron	Group I
		DHH00002B73v400251	-2.32046	1.00009e-12	1013.65	855.688		199.069	173.066		DNA trsnsposon, helitron	Group I
		DHH00002B73v400254	-2.796	1.46065e-06	253.413	264.359		31.4319	41.2061		DNA trsnsposon, helitron	Group I
		DHH00002B73v400259	-4.2139	3.22125e-05	116.148	111.309		5.23865	5.49414		DNA trsnsposon, helitron	Group I
		DHH00002B73v400260	-1.67501	3.74167e-05	485.709	417.409		151.921	129.112		DNA trsnsposon, helitron	Group I
		DHH00002B73v400261	-2.3772	1.61967e-16	1298.74	1217.44		261.932	219.766		DNA trsnsposon, helitron	Group I
		DHH00002B73v400267	-3.7102	0.00598461	84.4711	48.6977		0	8.24121		DNA trsnsposon, helitron	Group I
		DHH00002B73v400269	-2.74361	0.0145258	58.0738	62.6113		5.23865	10.9883		DNA trsnsposon, helitron	Group I
		DHH00002B73v400278	-3.76324	5.02596e-07	168.942	257.402		18.3353	10.9883		DNA trsnsposon, helitron	Group I
		DHH00002B73v400280	-2.0076	0.000160686	501.547	299.143		73.3411	123.618		DNA trsnsposon, helitron	Group I
		DHH00002B73v400281	-3.42957	2.8639e-12	554.341	417.409		49.7671	38.459		DNA trsnsposon, helitron	Group I
		DHH00002B73v400283	-1.88575	0.0327431	95.0299	69.5681		23.5739	19.2295		DNA trsnsposon, helitron	Group I
		DHH00002B73v400286	-3.51453	1.21546e-06	401.238	180.877		15.7159	32.9649		DNA trsnsposon, helitron	Group I
		DHH00002B73v400292	-2.8932	3.26726e-08	364.281	306.1		47.1478	41.2061		DNA trsnsposon, helitron	Group I
		DHH00002B73v400293	-3.92227	0.0254264	52.7944	13.9136		0	2.74707		DNA trsnsposon, helitron	Group I
		DHH00002B73v400294	-3.95589	7.57203e-08	628.253	584.372		7.85797	65.9297		DNA trsnsposon, helitron	Group I
		DHH00002B73v400295	-2.58556	0.013108	84.4711	55.6545		7.85797	13.7354		DNA trsnsposon, helitron	Group I
		DHH00002B73v400298	-1.95319	9.55815e-05	274.531	306.1		68.1024	79.6651		DNA trsnsposon, helitron	Group I
		DHH00002B73v400300	-1.47491	0.0480378	116.148	97.3954		34.0512	41.2061		DNA trsnsposon, helitron	Group I
		DHH00002B73v400301	-3.03931	3.66799e-21	1198.43	1064.39		149.301	123.618		DNA trsnsposon, helitron	Group I
		DHH00002B73v400304	-2.9528	4.14617e-07	316.766	236.532		36.6705	32.9649		DNA trsnsposon, helitron	Group I
		DHH00002B73v400306	-2.2486	0.0243733	73.9122	62.6113		10.4773	16.4824		DNA trsnsposon, helitron	Group I
		DHH00002B73v400308	-1.90128	0.0149881	263.972	236.532		107.392	21.9766		DNA trsnsposon, helitron	Group I
		DHH00002B73v400311	-5.26248	0.0172702	47.515	6.95681		0	0		DNA trsnsposon, helitron	Group I
		DHH00002B73v400312	-2.84026	1.01682e-07	343.164	361.754		60.2444	35.7119		DNA trsnsposon, helitron	Group I
		DHH00002B73v400315	-6.63625	0.000892471	73.9122	55.6545		0	0		DNA trsnsposon, helitron	Group I
		DHH00002B73v400316	-1.5542	0.000218673	385.399	375.668		133.585	123.618		DNA trsnsposon, helitron	Group I
		DHH00002B73v400318	-7.02337	0.000316038	68.6327	104.352		0	0		DNA trsnsposon, helitron	Group I
		DHH00002B73v400326	-3.1613	2.00873e-07	322.046	326.97		20.9546	49.4473		DNA trsnsposon, helitron	Group I
		DHH00002B73v400329	-3.39303	9.44326e-08	253.413	243.488		26.1932	19.2295		DNA trsnsposon, helitron	Group I
		DHH00002B73v400330	-3.021	9.57417e-05	153.104	146.093		13.0966	21.9766		DNA trsnsposon, helitron	Group I
		DHH00002B73v400331	-2.9897	0.00819301	100.309	41.7409		10.4773	5.49414		DNA trsnsposon, helitron	Group I
		DHH00002B73v400335	-2.85792	0.0120363	42.2355	90.4386		5.23865	10.9883		DNA trsnsposon, helitron	Group I
		DHH00002B73v400337	-3.0728	1.32216e-13	564.9	605.243		62.8638	74.1709		DNA trsnsposon, helitron	Group I
		DHH00002B73v400339	-2.88429	0.000947946	100.309	111.309		13.0966	13.7354		DNA trsnsposon, helitron	Group I
		DHH00002B73v400340	-5.42058	0.0125964	15.8383	41.7409		0	0		DNA trsnsposon, helitron	Group I
		DHH00002B73v400345	-3.2907	0.0392676	42.2355	27.8272		5.23865	0		DNA trsnsposon, helitron	Group I
		DHH00002B73v400346	-2.89263	0.000210826	126.707	146.093		18.3353	16.4824		DNA trsnsposon, helitron	Group I
		DHH00002B73v400348	-5.46837	0.011472	36.9561	20.8704		0	0		DNA trsnsposon, helitron	Group I
		DHH00002B73v400352	-2.68584	0.0140654	147.824	83.4817		2.61932	30.2178		DNA trsnsposon, helitron	Group I
		DHH00002B73v400354	-2.16635	0.00828646	100.309	125.223		31.4319	16.4824		DNA trsnsposon, helitron	Group I
		DHH00002B73v400355	-4.32887	0.0110759	73.9122	13.9136		2.61932	0		DNA trsnsposon, helitron	Group I
		DHH00002B73v400357	-2.43108	1.80341e-06	348.443	340.884		75.9604	49.4473		DNA trsnsposon, helitron	Group I
		DHH00002B73v400358	-3.04906	0.0151016	47.515	55.6545		7.85797	2.74707		DNA trsnsposon, helitron	Group I
		DHH00002B73v400364	-4.19662	0.00351095	31.6766	104.352		0	5.49414		DNA trsnsposon, helitron	Group I
		DHH00002B73v400366	-5.02483	0.00075726	63.3533	69.5681		2.61932	0		DNA trsnsposon, helitron	Group I
		DHH00002B73v400367	-4.86899	2.79979e-07	205.898	153.05		2.61932	8.24121		DNA trsnsposon, helitron	Group I
		DHH00002B73v400369	-3.61963	0.00519126	84.4711	34.7841		5.23865	2.74707		DNA trsnsposon, helitron	Group I
		DHH00002B73v400370	-3.49762	0.0192005	58.0738	20.8704		2.61932	2.74707		DNA trsnsposon, helitron	Group I
		DHH00002B73v400371	-2.78581	0.00166665	126.707	90.4386		10.4773	19.2295		DNA trsnsposon, helitron	Group I
		DHH00002B73v400373	-2.31169	7.30872e-12	1077.01	820.904		201.688	178.56		DNA trsnsposon, helitron	Group I
		DHH00002B73v400376	-2.26285	6.98656e-06	295.649	306.1		62.8638	60.4356		DNA trsnsposon, helitron	Group I
		DHH00002B73v400377	-2.73511	2.32344e-10	670.489	500.89		99.5343	74.1709		DNA trsnsposon, helitron	Group I
		DHH00002B73v400378	-3.75039	0.00250179	47.515	83.4817		5.23865	2.74707		DNA trsnsposon, helitron	Group I
		DHH00002B73v400379	-2.6905	8.46126e-10	712.725	480.02		81.199	101.642		DNA trsnsposon, helitron	Group I
		DHH00002B73v400381	-2.93637	3.33544e-11	454.032	528.718		60.2444	65.9297		DNA trsnsposon, helitron	Group I
		DHH00002B73v400382	-2.89781	5.20516e-05	153.104	180.877		23.5739	19.2295		DNA trsnsposon, helitron	Group I
		DHH00002B73v400385	-2.53952	0.00657882	89.7505	76.5249		13.0966	13.7354		DNA trsnsposon, helitron	Group I
		DHH00002B73v400387	-4.0125	0.0191916	47.515	20.8704		2.61932	0		DNA trsnsposon, helitron	Group I
		DHH00002B73v400392	-3.36994	5.96041e-05	332.605	340.884		55.0058	5.49414		DNA trsnsposon, helitron	Group I
		DHH00002B73v400394	-2.12912	0.00691615	158.383	97.3954		20.9546	35.7119		DNA trsnsposon, helitron	Group I
		DHH00002B73v400402	-3.12676	0.00367712	73.9122	139.136		2.61932	19.2295		DNA trsnsposon, helitron	Group I
		DHH00002B73v400406	-2.59179	3.48834e-05	316.766	326.97		75.9604	27.4707		DNA trsnsposon, helitron	Group I
		DHH00002B73v400407	-5.04648	0.000734972	79.1916	55.6545		2.61932	0		DNA trsnsposon, helitron	Group I
		DHH00002B73v400408	-3.57315	5.04015e-13	417.076	500.89		36.6705	38.459		DNA trsnsposon, helitron	Group I
		DHH00002B73v400411	-3.40914	0.0106753	47.515	90.4386		10.4773	0		DNA trsnsposon, helitron	Group I
		DHH00002B73v400412	-1.2761	0.00884861	253.413	306.1		99.5343	129.112		DNA trsnsposon, helitron	Group I
		DHH00002B73v400413	-4.26385	3.29931e-05	110.868	125.223		7.85797	2.74707		DNA trsnsposon, helitron	Group I
		DHH00002B73v400414	-4.16879	0.0124221	47.515	27.8272		2.61932	0		DNA trsnsposon, helitron	Group I
		DHH00002B73v400416	-3.31535	0.0396965	52.7944	20.8704		0	5.49414		DNA trsnsposon, helitron	Group I
		DHH00002B73v400418	-6.04452	0.00360772	36.9561	48.6977		0	0		DNA trsnsposon, helitron	Group I
		DHH00002B73v400419	-3.53555	0.0022141	73.9122	69.5681		7.85797	2.74707		DNA trsnsposon, helitron	Group I
		DHH00002B73v400420	-2.84619	0.009425	79.1916	90.4386		18.3353	2.74707		DNA trsnsposon, helitron	Group I
		DHH00002B73v400422	-2.56079	0.00202249	116.148	118.266		13.0966	24.7236		DNA trsnsposon, helitron	Group I
		DHH00002B73v400424	-2.15538	0.00584281	105.589	118.266		23.5739	24.7236		DNA trsnsposon, helitron	Group I
		DHH00002B73v400425	-3.24632	1.22167e-06	216.457	208.704		18.3353	24.7236		DNA trsnsposon, helitron	Group I
		DHH00002B73v400431	-4.03172	1.50798e-32	1509.92	1238.31		89.057	76.918		DNA trsnsposon, helitron	Group I
		DHH00002B73v400435	-3.17256	9.79029e-05	248.134	111.309		13.0966	24.7236		DNA trsnsposon, helitron	Group I
		DHH00002B73v400440	-1.55399	0.024355	168.942	118.266		57.6251	38.459		DNA trsnsposon, helitron	Group I
		DHH00002B73v400441	-4.30565	0.00196522	100.309	41.7409		0	5.49414		DNA trsnsposon, helitron	Group I
		DHH00002B73v400446	-5.7073	0.0075065	15.8383	55.6545		0	0		DNA trsnsposon, helitron	Group I
		DHH00002B73v400452	-3.08596	0.0384621	36.9561	48.6977		7.85797	0		DNA trsnsposon, helitron	Group I
		DHH00002B73v400456	-2.88364	0.00844405	63.3533	69.5681		5.23865	10.9883		DNA trsnsposon, helitron	Group I
		DHH00002B73v400458	-2.848	0.0264226	89.7505	20.8704		7.85797	5.49414		DNA trsnsposon, helitron	Group I
		DHH00002B73v400459	-2.16244	8.10283e-09	871.108	973.954		254.074	153.836		DNA trsnsposon, helitron	Group I
		DHH00002B73v400460	-1.73405	0.0381284	142.545	76.5249		41.9092	21.9766		DNA trsnsposon, helitron	Group I
		DHH00002B73v400462	-3.88352	4.97118e-06	147.824	153.05		10.4773	8.24121		DNA trsnsposon, helitron	Group I
		DHH00002B73v400463	-3.69935	0.000295607	79.1916	118.266		5.23865	8.24121		DNA trsnsposon, helitron	Group I
		DHH00002B73v400464	-4.02321	0.000605213	79.1916	76.5249		5.23865	2.74707		DNA trsnsposon, helitron	Group I
		DHH00002B73v400465	-1.94321	0.0123583	147.824	97.3954		23.5739	38.459		DNA trsnsposon, helitron	Group I
		DHH00002B73v400467	-2.88999	0.000440774	168.942	104.352		13.0966	21.9766		DNA trsnsposon, helitron	Group I
		DHH00002B73v400474	-2.84693	0.00199957	89.7505	97.3954		10.4773	13.7354		DNA trsnsposon, helitron	Group I
		DHH00002B73v400475	-3.15115	0.00450131	89.7505	69.5681		13.0966	2.74707		DNA trsnsposon, helitron	Group I
		DHH00002B73v400476	-2.03064	0.0276857	116.148	55.6545		18.3353	21.9766		DNA trsnsposon, helitron	Group I
		DHH00002B73v400477	-4.19387	4.10859e-09	211.178	313.057		13.0966	13.7354		DNA trsnsposon, helitron	Group I
		DHH00002B73v400480	-2.97523	4.57141e-07	237.575	438.279		44.5285	38.459		DNA trsnsposon, helitron	Group I
		DHH00002B73v400482	-1.68916	0.0159146	174.222	146.093		31.4319	65.9297		DNA trsnsposon, helitron	Group I
		DHH00002B73v400483	-4.05141	1.24245e-09	311.487	250.445		13.0966	19.2295		DNA trsnsposon, helitron	Group I
		DHH00002B73v400487	-2.41909	0.000180814	174.222	194.791		36.6705	30.2178		DNA trsnsposon, helitron	Group I
		DHH00002B73v400488	-2.09189	0.00499352	163.663	194.791		20.9546	60.4356		DNA trsnsposon, helitron	Group I
		DHH00002B73v400491	-3.82212	4.93489e-05	147.824	104.352		5.23865	10.9883		DNA trsnsposon, helitron	Group I
		DHH00002B73v400497	-2.48234	1.73623e-07	390.679	403.495		57.6251	82.4121		DNA trsnsposon, helitron	Group I
		DHH00002B73v400502	-5.12566	0.0214415	42.2355	6.95681		0	0		DNA trsnsposon, helitron	Group I
		DHH00002B73v400503	-2.45215	0.0310506	89.7505	69.5681		23.5739	2.74707		DNA trsnsposon, helitron	Group I
		DHH00002B73v400506	-3.40379	0.00834498	47.515	55.6545		2.61932	5.49414		DNA trsnsposon, helitron	Group I
		DHH00002B73v400508	-2.66786	0.0112242	73.9122	76.5249		5.23865	16.4824		DNA trsnsposon, helitron	Group I
		DHH00002B73v400510	-3.05111	0.0118699	84.4711	41.7409		10.4773	2.74707		DNA trsnsposon, helitron	Group I
		DHH00002B73v400511	-2.80122	0.00661038	73.9122	69.5681		7.85797	10.9883		DNA trsnsposon, helitron	Group I
		DHH00002B73v400513	-1.9163	0.0140762	95.0299	125.223		31.4319	24.7236		DNA trsnsposon, helitron	Group I
		DHH00002B73v400514	-3.23792	0.000476769	110.868	139.136		5.23865	19.2295		DNA trsnsposon, helitron	Group I
		DHH00002B73v400515	-1.71457	0.0402739	89.7505	83.4817		23.5739	27.4707		DNA trsnsposon, helitron	Group I
		DHH00002B73v400517	-2.48689	0.0462725	36.9561	48.6977		5.23865	8.24121		DNA trsnsposon, helitron	Group I
		DHH00002B73v400519	-2.97943	3.25878e-14	691.607	980.911		115.25	93.4004		DNA trsnsposon, helitron	Group I
		DHH00002B73v400522	-5.20366	0.0213686	68.6327	0		0	0		DNA trsnsposon, helitron	Group I
		DHH00002B73v400524	-2.97356	0.0363399	52.7944	48.6977		10.4773	0		DNA trsnsposon, helitron	Group I
		DHH00002B73v400526	-2.78001	0.00469532	89.7505	69.5681		10.4773	10.9883		DNA trsnsposon, helitron	Group I
		DHH00002B73v400527	-2.14093	0.0360339	68.6327	69.5681		20.9546	8.24121		DNA trsnsposon, helitron	Group I
		DHH00002B73v400530	-5.41184	0.0126325	21.1178	34.7841		0	0		DNA trsnsposon, helitron	Group I
		DHH00002B73v400531	-3.99264	3.69973e-06	147.824	180.877		5.23865	13.7354		DNA trsnsposon, helitron	Group I
		DHH00002B73v400536	-3.96247	4.02257e-06	263.972	243.488		2.61932	27.4707		DNA trsnsposon, helitron	Group I
		DHH00002B73v400539	-4.53342	0.0490566	10.5589	20.8704		0	0		DNA trsnsposon, helitron	Group I
		DHH00002B73v400540	-3.60812	0.00415856	68.6327	48.6977		5.23865	2.74707		DNA trsnsposon, helitron	Group I
		DHH00002B73v400545	-2.28339	3.4833e-06	316.766	375.668		60.2444	79.6651		DNA trsnsposon, helitron	Group I
		DHH00002B73v400547	-5.5664	1.00412e-10	269.251	306.1		7.85797	2.74707		DNA trsnsposon, helitron	Group I
		DHH00002B73v400548	-2.60125	0.031798	84.4711	41.7409		15.7159	2.74707		DNA trsnsposon, helitron	Group I
		DHH00002B73v400551	-4.45389	0.00528335	36.9561	55.6545		0	2.74707		DNA trsnsposon, helitron	Group I
		DHH00002B73v400553	-3.17558	0.0484681	31.6766	34.7841		0	5.49414		DNA trsnsposon, helitron	Group I
		DHH00002B73v400554	-2.81676	4.04321e-06	290.369	236.532		26.1932	46.7002		DNA trsnsposon, helitron	Group I
		DHH00002B73v400555	-2.84191	0.00317326	454.032	97.3954		60.2444	10.9883		DNA trsnsposon, helitron	Group I
		DHH00002B73v400558	-4.22737	5.33483e-08	274.531	208.704		18.3353	5.49414		DNA trsnsposon, helitron	Group I
		DHH00002B73v400570	-5.40811	0.0155401	79.1916	0		0	0		DNA trsnsposon, helitron	Group I
		DHH00002B73v400571	-3.3887	0.0338894	21.1178	55.6545		5.23865	0		DNA trsnsposon, helitron	Group I
		DHH00002B73v400572	-3.43262	0.000194505	142.545	111.309		5.23865	16.4824		DNA trsnsposon, helitron	Group I
		DHH00002B73v400575	-2.77115	0.0119488	52.7944	69.5681		7.85797	8.24121		DNA trsnsposon, helitron	Group I
		DHH00002B73v400576	-1.5606	0.0131163	200.619	187.834		44.5285	85.1592		DNA trsnsposon, helitron	Group I
		DHH00002B73v400577	-2.8664	0.000692402	84.4711	208.704		18.3353	19.2295		DNA trsnsposon, helitron	Group I
		DHH00002B73v400578	-2.82085	0.00029269	200.619	139.136		13.0966	32.9649		DNA trsnsposon, helitron	Group I
		DHH00002B73v400579	-3.65116	0.0384641	26.3972	27.8272		0	2.74707		DNA trsnsposon, helitron	Group I
		DHH00002B73v400580	-3.50258	0.0010875	232.295	41.7409		7.85797	13.7354		DNA trsnsposon, helitron	Group I
		DHH00002B73v400583	-2.60961	0.00897594	242.854	104.352		47.1478	5.49414		DNA trsnsposon, helitron	Group I
		DHH00002B73v400584	-2.75314	0.0368394	42.2355	41.7409		7.85797	2.74707		DNA trsnsposon, helitron	Group I
		DHH00002B73v400585	-2.29373	0.0291258	47.515	111.309		7.85797	21.9766		DNA trsnsposon, helitron	Group I
		DHH00002B73v400586	-4.17217	8.24187e-06	137.265	132.179		7.85797	5.49414		DNA trsnsposon, helitron	Group I
		DHH00002B73v400590	-2.73039	0.0352159	47.515	34.7841		5.23865	5.49414		DNA trsnsposon, helitron	Group I
		DHH00002B73v400593	-2.67405	0.0113095	47.515	104.352		7.85797	13.7354		DNA trsnsposon, helitron	Group I
		DHH00002B73v400594	-2.37879	0.0381656	52.7944	55.6545		5.23865	13.7354		DNA trsnsposon, helitron	Group I
		DHH00002B73v400597	-2.85318	0.00103202	95.0299	132.179		18.3353	10.9883		DNA trsnsposon, helitron	Group I
		DHH00002B73v400598	-6.13466	0.00295298	42.2355	48.6977		0	0		DNA trsnsposon, helitron	Group I
		DHH00002B73v400604	-3.25609	0.041601	42.2355	27.8272		0	5.49414		DNA trsnsposon, helitron	Group I
		DHH00002B73v400605	-6.33419	2.19267e-06	216.457	111.309		2.61932	0		DNA trsnsposon, helitron	Group I
		DHH00002B73v400607	-2.45612	1.09857e-06	359.002	500.89		57.6251	96.1475		DNA trsnsposon, helitron	Group I
		DHH00002B73v400608	-1.66449	0.00597708	158.383	215.661		52.3865	63.1826		DNA trsnsposon, helitron	Group I
		DHH00002B73v400609	-2.44818	8.35414e-07	322.046	333.927		55.0058	63.1826		DNA trsnsposon, helitron	Group I
		DHH00002B73v400612	-7.01756	0.00031866	73.9122	97.3954		0	0		DNA trsnsposon, helitron	Group I
		DHH00002B73v400618	-5.00044	0.0250264	21.1178	20.8704		0	0		DNA trsnsposon, helitron	Group I
		DHH00002B73v400621	-3.67638	4.72737e-08	237.575	229.575		18.3353	16.4824		DNA trsnsposon, helitron	Group I
		DHH00002B73v400622	-4.11931	0.0184158	10.5589	69.5681		0	2.74707		DNA trsnsposon, helitron	Group I
		DHH00002B73v400628	-4.58938	0.0461638	26.3972	6.95681		0	0		DNA trsnsposon, helitron	Group I
		DHH00002B73v400630	-7.25557	0.000211194	26.3972	208.704		0	0		DNA trsnsposon, helitron	Group I
		DHH00002B73v400631	-2.80761	7.86556e-09	406.517	452.193		73.3411	46.7002		DNA trsnsposon, helitron	Group I
		DHH00002B73v400633	-2.1292	0.00610506	100.309	132.179		23.5739	27.4707		DNA trsnsposon, helitron	Group I
		DHH00002B73v400634	-4.79502	0.0349241	31.6766	6.95681		0	0		DNA trsnsposon, helitron	Group I
		DHH00002B73v400635	-2.83026	5.12113e-05	211.178	222.618		41.9092	16.4824		DNA trsnsposon, helitron	Group I
		DHH00002B73v400637	-3.8479	0.035282	58.0738	6.95681		2.61932	0		DNA trsnsposon, helitron	Group I
		DHH00002B73v400638	-3.62778	0.0419469	31.6766	20.8704		2.61932	0		DNA trsnsposon, helitron	Group I
		DHH00002B73v400642	-2.46507	0.0485494	42.2355	41.7409		5.23865	8.24121		DNA trsnsposon, helitron	Group I
		DHH00002B73v400645	-2.53874	0.000322329	205.898	132.179		26.1932	30.2178		DNA trsnsposon, helitron	Group I
		DHH00002B73v400647	-3.24113	7.27646e-05	184.78	111.309		13.0966	16.4824		DNA trsnsposon, helitron	Group I
		DHH00002B73v400651	-4.35147	2.03111e-05	105.589	146.093		7.85797	2.74707		DNA trsnsposon, helitron	Group I
		DHH00002B73v400654	-3.75007	0.00789022	58.0738	34.7841		2.61932	2.74707		DNA trsnsposon, helitron	Group I
		DHH00002B73v400656	-1.86495	0.0429196	89.7505	62.6113		23.5739	16.4824		DNA trsnsposon, helitron	Group I
		DHH00002B73v400659	-2.53669	0.0258657	73.9122	83.4817		2.61932	21.9766		DNA trsnsposon, helitron	Group I
		DHH00002B73v400665	-4.90685	0.00125332	47.515	76.5249		2.61932	0		DNA trsnsposon, helitron	Group I
		DHH00002B73v400667	-2.7901	0.0125401	68.6327	55.6545		5.23865	10.9883		DNA trsnsposon, helitron	Group I
		DHH00002B73v400669	-3.94528	0.020904	36.9561	27.8272		2.61932	0		DNA trsnsposon, helitron	Group I
		DHH00002B73v400671	-3.18365	0.000131721	200.619	111.309		10.4773	21.9766		DNA trsnsposon, helitron	Group I
		DHH00002B73v400679	-4.58938	0.0461638	26.3972	6.95681		0	0		DNA trsnsposon, helitron	Group I
		DHH00002B73v400680	-3.62723	1.47145e-13	754.96	493.934		60.2444	38.459		DNA trsnsposon, helitron	Group I
		DHH00002B73v400682	-4.45421	1.90422e-10	496.267	452.193		5.23865	35.7119		DNA trsnsposon, helitron	Group I
		DHH00002B73v400683	-3.79445	0.0285078	31.6766	27.8272		0	2.74707		DNA trsnsposon, helitron	Group I
		DHH00002B73v400691	-2.81901	1.01785e-05	242.854	243.488		44.5285	21.9766		DNA trsnsposon, helitron	Group I
		DHH00002B73v400693	-4.66145	0.0454735	47.515	0		0	0		DNA trsnsposon, helitron	Group I
		DHH00002B73v400696	-1.16209	0.00309335	501.547	612.199		293.364	200.536		DNA trsnsposon, helitron	Group I
		DHH00002B73v400702	-2.25165	0.0136088	158.383	55.6545		20.9546	21.9766		DNA trsnsposon, helitron	Group I
		DHH00002B73v400705	-4.23797	0.00978257	31.6766	48.6977		0	2.74707		DNA trsnsposon, helitron	Group I
		DHH00002B73v400706	-2.52682	0.000283447	205.898	146.093		23.5739	35.7119		DNA trsnsposon, helitron	Group I
		DHH00002B73v400709	-4.53342	0.0490566	10.5589	20.8704		0	0		DNA trsnsposon, helitron	Group I
		DHH00002B73v400711	-5.04592	0.0236848	10.5589	34.7841		0	0		DNA trsnsposon, helitron	Group I
		DHH00002B73v400713	-3.8497	3.43425e-16	591.297	633.07		52.3865	30.2178		DNA trsnsposon, helitron	Group I
		DHH00002B73v400726	-2.86187	3.59224e-08	369.561	306.1		47.1478	43.9531		DNA trsnsposon, helitron	Group I
		DHH00002B73v400727	-4.32099	0.00083557	73.9122	62.6113		2.61932	2.74707		DNA trsnsposon, helitron	Group I
		DHH00002B73v400733	-2.2536	0.0110971	105.589	83.4817		13.0966	24.7236		DNA trsnsposon, helitron	Group I
		DHH00002B73v400735	-3.72548	0.0393682	10.5589	48.6977		2.61932	0		DNA trsnsposon, helitron	Group I
		DHH00002B73v400736	-5.6935	4.01071e-05	105.589	104.352		0	2.74707		DNA trsnsposon, helitron	Group I
		DHH00002B73v400738	-2.95608	7.01508e-07	242.854	271.316		36.6705	27.4707		DNA trsnsposon, helitron	Group I
		DHH00002B73v400747	-3.78339	0.000730776	100.309	69.5681		7.85797	2.74707		DNA trsnsposon, helitron	Group I
		DHH00002B73v400749	-3.42558	3.96568e-05	195.339	111.309		15.7159	10.9883		DNA trsnsposon, helitron	Group I
		DHH00002B73v400753	-1.81066	0.00935956	137.265	132.179		41.9092	32.9649		DNA trsnsposon, helitron	Group I
		DHH00002B73v400765	-2.34853	0.0270188	84.4711	48.6977		7.85797	16.4824		DNA trsnsposon, helitron	Group I
		DHH00002B73v400768	-5.83248	0.00651892	5.27944	83.4817		0	0		DNA trsnsposon, helitron	Group I
		DHH00002B73v400770	-1.85812	0.0481604	52.7944	111.309		26.1932	16.4824		DNA trsnsposon, helitron	Group I
		DHH00002B73v400773	-3.64371	5.91002e-10	343.164	354.797		18.3353	35.7119		DNA trsnsposon, helitron	Group I
		DHH00002B73v400782	-2.91716	0.00262042	105.589	69.5681		10.4773	10.9883		DNA trsnsposon, helitron	Group I
		DHH00002B73v400788	-2.19343	0.00745387	100.309	104.352		23.5739	19.2295		DNA trsnsposon, helitron	Group I
		DHH00002B73v400789	-2.39363	8.50336e-05	248.134	313.057		70.7217	32.9649		DNA trsnsposon, helitron	Group I
		DHH00002B73v400790	-2.59806	7.91715e-10	522.665	577.415		104.773	74.1709		DNA trsnsposon, helitron	Group I
		DHH00002B73v400794	-4.58938	0.0461638	26.3972	6.95681		0	0		DNA trsnsposon, helitron	Group I
		DHH00002B73v400795	-5.83892	0.0057004	21.1178	55.6545		0	0		DNA trsnsposon, helitron	Group I
		DHH00002B73v400800	-3.78174	8.03215e-05	163.663	125.223		2.61932	16.4824		DNA trsnsposon, helitron	Group I
		DHH00002B73v400806	-1.95891	0.0277144	110.868	83.4817		34.0512	13.7354		DNA trsnsposon, helitron	Group I
		DHH00002B73v400807	-2.85132	0.000943565	116.148	111.309		10.4773	19.2295		DNA trsnsposon, helitron	Group I
		DHH00002B73v400808	-3.6	1.22703e-13	649.371	542.631		62.8638	32.9649		DNA trsnsposon, helitron	Group I
		DHH00002B73v400811	-3.31696	1.21424e-16	786.637	646.984		75.9604	65.9297		DNA trsnsposon, helitron	Group I
		DHH00002B73v400812	-4.72102	0.0379893	21.1178	13.9136		0	0		DNA trsnsposon, helitron	Group I
		DHH00002B73v400816	-5.38276	0.0132528	26.3972	27.8272		0	0		DNA trsnsposon, helitron	Group I
		DHH00002B73v400824	-3.84072	0.00797934	47.515	55.6545		0	5.49414		DNA trsnsposon, helitron	Group I
		DHH00002B73v400829	-2.91418	0.0371718	31.6766	41.7409		5.23865	2.74707		DNA trsnsposon, helitron	Group I
		DHH00002B73v400830	-2.72281	0.00242941	84.4711	125.223		10.4773	19.2295		DNA trsnsposon, helitron	Group I
		DHH00002B73v400831	-2.46956	0.0116928	179.501	118.266		44.5285	5.49414		DNA trsnsposon, helitron	Group I
		DHH00002B73v400836	-4.57932	0.00359617	58.0738	41.7409		0	2.74707		DNA trsnsposon, helitron	Group I
		DHH00002B73v400838	-3.62543	0.0166282	52.7944	34.7841		5.23865	0		DNA trsnsposon, helitron	Group I
		DHH00002B73v400840	-4.97142	0.0270858	36.9561	6.95681		0	0		DNA trsnsposon, helitron	Group I
		DHH00002B73v400841	-5.51129	0.0108802	47.515	13.9136		0	0		DNA trsnsposon, helitron	Group I
		DHH00002B73v400845	-3.44782	9.35588e-05	137.265	146.093		18.3353	5.49414		DNA trsnsposon, helitron	Group I
		DHH00002B73v400849	-4.5865	1.28368e-17	617.695	514.804		28.8126	16.4824		DNA trsnsposon, helitron	Group I
		DHH00002B73v400850	-5.73352	3.90446e-05	84.4711	132.179		2.61932	0		DNA trsnsposon, helitron	Group I
		DHH00002B73v400857	-6.15814	0.00283876	58.0738	34.7841		0	0		DNA trsnsposon, helitron	Group I
		DHH00002B73v400859	-3.0987	0.043673	31.6766	27.8272		2.61932	2.74707		DNA trsnsposon, helitron	Group I
		DHH00002B73v400861	-3.97366	1.67686e-154	26312.7	25155.8		1652.79	1615.28		DNA trsnsposon, helitron	Group I
		DHH00002B73v400863	-3.32054	0.000907673	158.383	104.352		20.9546	2.74707		DNA trsnsposon, helitron	Group I
		DHH00002B73v400872	-3.02978	2.60394e-06	258.693	194.791		23.5739	30.2178		DNA trsnsposon, helitron	Group I
		DHH00002B73v400878	-2.54529	0.0180147	68.6327	69.5681		5.23865	16.4824		DNA trsnsposon, helitron	Group I
		DHH00002B73v400895	-3.6171	7.38454e-05	153.104	97.3954		10.4773	8.24121		DNA trsnsposon, helitron	Group I
		DHH00002B73v400900	-2.59574	4.77319e-07	417.076	306.1		68.1024	49.4473		DNA trsnsposon, helitron	Group I
		DHH00002B73v400907	-4.79058	0.0343007	15.8383	20.8704		0	0		DNA trsnsposon, helitron	Group I
		DHH00002B73v400913	-3.45236	5.40641e-05	221.737	153.05		26.1932	5.49414		DNA trsnsposon, helitron	Group I
		DHH00002B73v400923	-4.63203	0.0473673	0	48.6977		0	0		DNA trsnsposon, helitron	Group I
		DHH00002B73v400924	-5.21761	1.6401e-21	1050.61	612.199		23.5739	19.2295		DNA trsnsposon, helitron	Group I
		DHH00002B73v400926	-3.6651	1.33162e-08	322.046	278.272		31.4319	13.7354		DNA trsnsposon, helitron	Group I
		DHH00002B73v400927	-5.00044	0.0250264	21.1178	20.8704		0	0		DNA trsnsposon, helitron	Group I
		DHH00002B73v400931	-2.40233	0.000352756	205.898	160.007		26.1932	41.2061		DNA trsnsposon, helitron	Group I
		DHH00002B73v400933	-3.04358	0.00724932	68.6327	55.6545		7.85797	5.49414		DNA trsnsposon, helitron	Group I
		DHH00002B73v400936	-3.02287	1.43796e-06	221.737	229.575		26.1932	27.4707		DNA trsnsposon, helitron	Group I
		DHH00002B73v400937	-1.71855	0.000115816	464.591	354.797		107.392	140.101		DNA trsnsposon, helitron	Group I
		DHH00002B73v400944	-5.22455	0.0174217	21.1178	27.8272		0	0		DNA trsnsposon, helitron	Group I
		DHH00002B73v400946	-2.90782	0.0431743	52.7944	20.8704		2.61932	5.49414		DNA trsnsposon, helitron	Group I
		DHH00002B73v400947	-3.46155	0.00994653	26.3972	83.4817		5.23865	2.74707		DNA trsnsposon, helitron	Group I
		DHH00002B73v400953	-2.27233	0.0106696	73.9122	104.352		18.3353	16.4824		DNA trsnsposon, helitron	Group I
		DHH00002B73v400959	-4.27838	0.000986587	63.3533	69.5681		2.61932	2.74707		DNA trsnsposon, helitron	Group I
		DHH00002B73v400961	-2.3817	0.0329339	58.0738	48.6977		10.4773	8.24121		DNA trsnsposon, helitron	Group I
		DHH00002B73v400963	-3.26017	8.17829e-05	131.986	313.057		10.4773	32.9649		DNA trsnsposon, helitron	Group I
		DHH00002B73v400965	-3.68864	0.00105498	84.4711	76.5249		2.61932	8.24121		DNA trsnsposon, helitron	Group I
		DHH00002B73v400970	-4.46032	0.00755081	15.8383	83.4817		0	2.74707		DNA trsnsposon, helitron	Group I
		DHH00002B73v400971	-4.43107	9.37205e-06	131.986	132.179		7.85797	2.74707		DNA trsnsposon, helitron	Group I
		DHH00002B73v400974	-2.6361	8.1298e-14	966.138	765.249		128.347	148.342		DNA trsnsposon, helitron	Group I
		DHH00002B73v400975	-2.46455	0.0246856	58.0738	55.6545		7.85797	10.9883		DNA trsnsposon, helitron	Group I
		DHH00002B73v400976	-3.66637	0.00689364	131.986	34.7841		10.4773	0		DNA trsnsposon, helitron	Group I
		DHH00002B73v400978	-3.5203	4.4875e-07	269.251	180.877		20.9546	16.4824		DNA trsnsposon, helitron	Group I
		DHH00002B73v400986	-2.61144	0.00997384	79.1916	62.6113		10.4773	10.9883		DNA trsnsposon, helitron	Group I
		DHH00002B73v400988	-3.0463	0.0131597	110.868	90.4386		20.9546	0		DNA trsnsposon, helitron	Group I
		DHH00002B73v400995	-2.87174	1.03983e-06	332.605	229.575		41.9092	32.9649		DNA trsnsposon, helitron	Group I
		DHH00002B73v401001	-1.81259	0.0478409	84.4711	62.6113		20.9546	19.2295		DNA trsnsposon, helitron	Group I
		DHH00002B73v401004	-4.196	0.0125159	58.0738	20.8704		0	2.74707		DNA trsnsposon, helitron	Group I
		DHH00002B73v401005	-3.74732	3.87873e-09	343.164	292.186		31.4319	13.7354		DNA trsnsposon, helitron	Group I
		DHH00002B73v401006	-5.64463	0.00819805	36.9561	27.8272		0	0		DNA trsnsposon, helitron	Group I
		DHH00002B73v401012	-2.82101	0.00375297	68.6327	118.266		7.85797	16.4824		DNA trsnsposon, helitron	Group I
		DHH00002B73v401013	-4.58938	0.0461638	26.3972	6.95681		0	0		DNA trsnsposon, helitron	Group I
		DHH00002B73v401015	-3.98039	0.0294037	5.27944	69.5681		2.61932	0		DNA trsnsposon, helitron	Group I
		DHH00002B73v401016	-2.37943	0.00834757	100.309	90.4386		23.5739	10.9883		DNA trsnsposon, helitron	Group I
		DHH00002B73v401017	-3.57973	5.06725e-07	184.78	257.402		13.0966	21.9766		DNA trsnsposon, helitron	Group I
		DHH00002B73v401020	-3.55597	0.00628035	79.1916	34.7841		5.23865	2.74707		DNA trsnsposon, helitron	Group I
		DHH00002B73v401025	-2.14212	0.00014068	248.134	222.618		47.1478	57.6885		DNA trsnsposon, helitron	Group I
		DHH00002B73v401026	-4.01948	9.78382e-06	153.104	180.877		15.7159	2.74707		DNA trsnsposon, helitron	Group I
		DHH00002B73v401028	-2.08301	0.0477409	79.1916	41.7409		13.0966	13.7354		DNA trsnsposon, helitron	Group I
		DHH00002B73v401032	-4.8371	1.96887e-05	179.501	97.3954		7.85797	0		DNA trsnsposon, helitron	Group I
		DHH00002B73v401033	-4.58938	0.0461638	26.3972	6.95681		0	0		DNA trsnsposon, helitron	Group I
		DHH00002B73v401038	-6.10047	0.00389693	5.27944	104.352		0	0		DNA trsnsposon, helitron	Group I
		DHH00002B73v401039	-3.72548	0.0393682	10.5589	48.6977		2.61932	0		DNA trsnsposon, helitron	Group I
		DHH00002B73v401041	-3.77955	1.33641e-09	475.15	438.279		49.7671	13.7354		DNA trsnsposon, helitron	Group I
		DHH00002B73v401043	-2.89974	0.00240783	89.7505	83.4817		10.4773	10.9883		DNA trsnsposon, helitron	Group I
		DHH00002B73v401044	-3.09485	3.60419e-15	1092.84	869.602		141.443	85.1592		DNA trsnsposon, helitron	Group I
		DHH00002B73v401046	-3.14696	0.0140001	163.663	55.6545		20.9546	0		DNA trsnsposon, helitron	Group I
		DHH00002B73v401047	-2.48192	0.00017352	190.06	194.791		41.9092	24.7236		DNA trsnsposon, helitron	Group I
		DHH00002B73v401050	-3.20904	6.24961e-12	908.064	848.731		130.966	54.9414		DNA trsnsposon, helitron	Group I
		DHH00002B73v401052	-2.62408	1.91431e-06	306.208	250.445		44.5285	43.9531		DNA trsnsposon, helitron	Group I
		DHH00002B73v401053	-3.13531	0.0227064	58.0738	27.8272		2.61932	5.49414		DNA trsnsposon, helitron	Group I
		DHH00002B73v401054	-3.21926	0.00109346	68.6327	125.223		7.85797	10.9883		DNA trsnsposon, helitron	Group I
		DHH00002B73v401060	-3.42109	2.79761e-10	327.325	382.625		34.0512	30.2178		DNA trsnsposon, helitron	Group I
		DHH00002B73v401061	-4.08351	4.96668e-05	68.6327	243.488		7.85797	8.24121		DNA trsnsposon, helitron	Group I
		DHH00002B73v401063	-3.9261	0.00623215	58.0738	48.6977		5.23865	0		DNA trsnsposon, helitron	Group I
		DHH00002B73v401064	-3.93516	0.00210239	73.9122	76.5249		7.85797	0		DNA trsnsposon, helitron	Group I
		DHH00002B73v401065	-5.7073	0.0075065	15.8383	55.6545		0	0		DNA trsnsposon, helitron	Group I
		DHH00002B73v401066	-2.38639	0.00846968	68.6327	125.223		20.9546	13.7354		DNA trsnsposon, helitron	Group I
		DHH00002B73v401068	-3.14639	1.1254e-08	432.914	375.668		28.8126	60.4356		DNA trsnsposon, helitron	Group I
		DHH00002B73v401071	-3.29772	5.34232e-09	285.09	340.884		31.4319	30.2178		DNA trsnsposon, helitron	Group I
		DHH00002B73v401079	-3.37973	0.00497394	21.1178	208.704		10.4773	8.24121		DNA trsnsposon, helitron	Group I
		DHH00002B73v401095	-4.72102	0.0379893	21.1178	13.9136		0	0		DNA trsnsposon, helitron	Group I
		DHH00002B73v401097	-3.72435	0.036119	15.8383	41.7409		2.61932	0		DNA trsnsposon, helitron	Group I
		DHH00002B73v401098	-3.69494	4.99402e-10	475.15	278.272		28.8126	27.4707		DNA trsnsposon, helitron	Group I
		DHH00002B73v401101	-4.35696	0.00718617	31.6766	55.6545		0	2.74707		DNA trsnsposon, helitron	Group I
		DHH00002B73v401103	-3.02667	2.02801e-20	1494.08	1175.7		141.443	184.054		DNA trsnsposon, helitron	Group I
		DHH00002B73v401105	-2.63382	0.044994	42.2355	34.7841		5.23865	5.49414		DNA trsnsposon, helitron	Group I
		DHH00002B73v401106	-3.05039	5.47165e-06	258.693	292.186		47.1478	16.4824		DNA trsnsposon, helitron	Group I
		DHH00002B73v401109	-4.45348	0.00682859	73.9122	20.8704		0	2.74707		DNA trsnsposon, helitron	Group I
		DHH00002B73v401110	-2.87352	0.0496036	63.3533	34.7841		0	10.9883		DNA trsnsposon, helitron	Group I
		DHH00002B73v401111	-2.83873	0.000367743	116.148	166.963		23.5739	13.7354		DNA trsnsposon, helitron	Group I
[truncated: 176,237 more rows]
