# Supplementary material for: Widespread occurrence of microRNA-mediated target cleavage on membrane-bound polysomes
Source: Genome Biol. 2021 Jan 5;22:15. doi: 10.1186/s13059-020-02242-6 (PMC7784310; doi:10.1186/s13059-020-02242-6)
Supplement: Supplementary file 6 — Additional file 6: Table S5. Complete lists of 22-nt transposable element-derived siRNAs that were used for identification of target transcripts in maize. [file 13059_2020_2242_MOESM6_ESM.xlsx]

## Sheet: Total
Table S5. Complete lists of 22-nt transposable element-derived siRNAs that were used for identification of target transcripts in maize.
Notes: TE-siRNA: transposable element-derived siRNA. The 500 most abundant 22-nt TE-siRNAs (TE-siRNA1 ̶ TE-siRNA500 for identification of target genes and TE-siRNA1 ̶ TE-siRNA100 for identification of target TE transcripts) are listed on separate sheets for each of the three samples: "Total", "TP" and "MBP".
"Total", "TP" and "MBP" represent "input", "total polysome" and "membrane-bound polysome", respectively.
"Rep1", "Rep2" and "Rep3" represent different biological repeats.
TE-siRNA abundance is in RPMR (reads per million rRNA fragments).
Tissue	22-nt TE-siRNA ID	Sequence	TE-siRNA abundance
			Rep-1	Rep-2	Rep-3
Shoot	TE-siRNA1	CGACACGACTCTCGGCAACGGA	82327.6	80086.8
	TE-siRNA2	ACACGACTCTCGGCAACGGATA	27395	26658.5
	TE-siRNA3	GCCCCGCGTCGCACGGATTCGT	36465.1	30992.6
	TE-siRNA4	GACACGACTCTCGGCAACGGAT	46760	37351.1
	TE-siRNA5	GCGACCCCAGGTCAGTCGGGAC	21735.5	18261.6
	TE-siRNA6	CACGACTCTCGGCAACGGATAT	23044.8	18936.4
	TE-siRNA7	TCGACACGACTCTCGGCAACGG	4308.02	3638.41
	TE-siRNA8	GACGGAGAATTAGGGTTCGATT	7143.08	6970.73
	TE-siRNA9	ATAAAAGGCTGACGCGGGCTCT	4598.39	3624.5
	TE-siRNA10	AGGATGCTGACGCAATGTGATT	7137.8	6386.35
	TE-siRNA11	TGCGGAACGGCTCCTGCTGGTC	849.99	1092.22
	TE-siRNA12	ACGGAGAATTAGGGTTCGATTC	3146.55	3575.8
	TE-siRNA13	CGACTCTCGGCAACGGATATCT	1230.11	1328.75
	TE-siRNA14	TCGGACCAGGCTTCATTCCCCT	16281.8	14282.3
	TE-siRNA15	ACGACTCTCGGCAACGGATATC	1388.49	1440.06
	TE-siRNA16	AGCCCCGCGTCGCACGGATTCG	1636.63	1036.57
	TE-siRNA17	TCGGACCAGGCTTCATTCCCCA	10485	9913.46
	TE-siRNA18	CCCCGCGTCGCACGGATTCGTC	1018.93	994.824
	TE-siRNA19	CCGGAGGTAGGGTCCAGCGGCC	8790.27	7158.56
	TE-siRNA20	TCCTTCGATGTCGGCTCTTCCT	2338.79	1836.6
	TE-siRNA21	CGGCTCGGGGCGTGGACCGTTG	4983.79	3394.92
	TE-siRNA22	GACTCTCGGCAACGGATATCTC	580.738	744.379
	TE-siRNA23	CCAGTGCTCTGAATGTCAAAGT	258.693	180.877
	TE-siRNA24	AGGGGAATCCGACTGTTTAATT	628.253	542.631
	TE-siRNA25	CCCAACGGGCGGCGTGCTGAAT	7591.84	6574.19
	TE-siRNA26	TATGACTGAACGCCTCTAAGTC	2381.03	2574.02
	TE-siRNA27	TTATGACTGAACGCCTCTAAGT	1230.11	1474.84
	TE-siRNA28	AATGTAGGCAAGGGAAGTCGGC	1018.93	973.954
	TE-siRNA29	ATCCTTCGATGTCGGCTCTTCC	654.651	514.804
	TE-siRNA30	CGGATGGGTGCTGCGCGGTGGT	2539.41	2219.22
	TE-siRNA31	AGGCTGACGCGGGCTCTGCCCG	2549.97	1968.78
	TE-siRNA32	ATGCGGAACGGCTCCTGCTGGT	322.046	340.884
	TE-siRNA33	ACGGACAAGGGGAATCCGACTG	506.826	521.761
	TE-siRNA34	TGACTCTAGTCCGACTTTGTGA	1457.13	1718.33
	TE-siRNA35	CCGATGATTCATGATAACTTGA	1288.18	1940.95
	TE-siRNA36	CGGAATCGGGAGCTCCAAGTGG	913.343	793.077
	TE-siRNA37	AACGCGACGGGGCATTGTAAGT	295.649	222.618
	TE-siRNA38	ACGGGGCATTGTAAGTGGCAGA	353.723	347.841
	TE-siRNA39	ATGTAGGCAAGGGAAGTCGGCA	1066.45	1154.83
	TE-siRNA40	CTTGACTCTAGTCCGACTTTGT	2945.93	2615.76
	TE-siRNA41	CCACCAATAGGGAACGTGAGCT	490.988	333.927
	TE-siRNA42	CTCGGGGCGTGGACCGTTGTCG	1113.96	841.774
	TE-siRNA43	ATCTCGTGTGGAACAAAAGGGT	332.605	326.97
	TE-siRNA44	CTCTAGTCCGACTTTGTGAAAT	1810.85	1822.68
	TE-siRNA45	AAGACCCTGTTGAGCTTGACTC	1499.36	1224.4
	TE-siRNA46	ACGGGCGGCGTGCTGAATCCTT	490.988	445.236
	TE-siRNA47	GTGTACTGCAGGGATTCTATGC	464.591	500.89
	TE-siRNA48	CAGCCCCGCGTCGCACGGATTC	464.591	417.409
	TE-siRNA49	GAAAAGGATTGGCTCTGAGGGT	776.078	591.329
	TE-siRNA50	GAAGTCCTCGTGTTGCATTCCT	897.505	1050.48
	TE-siRNA51	TAGACCTTCGGAGTTTGAAGCT	3774.8	4125.39
	TE-siRNA52	CCTATTGTGTTGGCCTTCGGGA	1831.97	1579.2
	TE-siRNA53	AGACCCTGTTGAGCTTGACTCT	2175.13	1801.81
	TE-siRNA54	AACGGGCGGCGTGCTGAATCCT	1282.9	1127
	TE-siRNA55	CAGTGTCTGAACCTTCGGCTTC	1230.11	1210.49
	TE-siRNA56	ACGGAATCGGGAGCTCCAAGTG	844.711	737.422
	TE-siRNA57	TAAAAGGCTGACGCGGGCTCTG	554.341	431.322
	TE-siRNA58	CAACCGACTCAGAACTGGTACG	4962.67	4501.06
	TE-siRNA59	TGACGCCGTTGGATTTGAGGGG	480.429	396.538
	TE-siRNA60	AACGGCCCGCCAACCCTGGAAT	3151.83	2580.98
	TE-siRNA61	ACTCTAGTCCGACTTTGTGAAA	1583.83	1704.42
	TE-siRNA62	TGCAGATCTTGGTGGTAGTAGC	417.076	424.366
	TE-siRNA63	AAAAGGCTGACGCGGGCTCTGC	633.533	688.724
	TE-siRNA64	TCCGATGATTCATGATAACTTG	1362.1	1370.49
	TE-siRNA65	ATGAAAAGGACTTTGAAAAGAG	612.415	500.89
	TE-siRNA66	AAGGCTGATCTCTCCAAGATGG	1974.51	1864.43
	TE-siRNA67	AAAAGGATTGGCTCTGAGGGTT	702.166	598.286
	TE-siRNA68	CACGGAATCGGGAGCTCCAAGT	406.517	313.057
	TE-siRNA69	CTATTGTGTTGGCCTTCGGGAT	939.74	1043.52
	TE-siRNA70	GACCCTGTTGAGCTTGACTCTA	1610.23	1467.89
	TE-siRNA71	GTGGTCATGGAAGTCGAAATCC	459.311	375.668
	TE-siRNA72	ATCGACACGACTCTCGGCAACG	527.944	382.625
	TE-siRNA73	ATGGAACAATGTAGGCAAGGGA	791.916	765.249
	TE-siRNA74	CTGGCGGAATGCTCGAGCTGCT	6266.7	5050.65
	TE-siRNA75	GAGCACGCCTGTCGGGACCCGA	3352.44	2928.82
	TE-siRNA76	ATTGACAGACTGAGAGCTCTTT	1958.67	2323.58
	TE-siRNA77	GATCCTTCGATGTCGGCTCTTC	1055.89	1001.78
	TE-siRNA78	GACGGATCGCACGGCCTTCGTG	432.914	333.927
	TE-siRNA79	GAACGGGCTTGGCGGAATCAGC	401.238	438.279
	TE-siRNA80	ACCGTGTGCCGGATTATGACTG	2951.21	2344.45
	TE-siRNA81	AGGGGAAAGAGAACGCTGACGT	322.046	243.488
	TE-siRNA82	AGGGAATGCAGAGCTGACGTGT	1288.18	1050.48
	TE-siRNA83	ATCCGACTGTTTAATTAAAACA	2877.3	3144.48
	TE-siRNA84	CCGACTTTGTGAAATGACTTGA	1668.3	2400.1
	TE-siRNA85	AGATGTGGAGCTCTCTTGCGTG	580.738	375.668
	TE-siRNA86	CTGTCGGGACCCGAAAGATGGT	438.194	410.452
	TE-siRNA87	GACTCTAGTCCGACTTTGTGAA	1340.98	1447.02
	TE-siRNA88	AACTGTGAAACTGCGAATGGCT	490.988	424.366
	TE-siRNA89	AAGGCTGACGCGGGCTCTGCCC	1103.4	890.472
	TE-siRNA90	ATGCTGAGACTCTCCTGGAGGG	908.064	653.94
	TE-siRNA91	CTCGTAGTTGGACCTTGGGCCG	591.297	452.193
	TE-siRNA92	CGGGACGTGAGCTTGACGCCGT	1589.11	1509.63
	TE-siRNA93	AAAAGGACTTTGAAAAGAGAGT	1092.84	1460.93
	TE-siRNA94	TCCGACTTTGTGAAATGACTTG	1483.52	1718.33
	TE-siRNA95	CCAGCCCCGCGTCGCACGGATT	496.267	320.013
	TE-siRNA96	TCGGCTCGGGGCGTGGACCGTT	649.371	459.15
	TE-siRNA97	AACAATGTAGGCAAGGGAAGTC	1008.37	800.033
	TE-siRNA98	CGTAGTTGGACCTTGGGCCGGG	406.517	292.186
	TE-siRNA99	TTCTACTGCTAGGGTTGAGCGT	918.623	904.386
	TE-siRNA100	AGACGACTTAAAACGCGACGGG	823.593	667.854
	TE-siRNA101	AAAGAAGACCCTGTTGAGCTTG	966.138	848.731
	TE-siRNA102	GCAGACGACTTAAAACGCGACG	765.519	695.681
	TE-siRNA103	AATTCGAACTGTGAAACTGCGA	110.868	180.877
	TE-siRNA104	TATTGTGTTGGCCTTCGGGATC	591.297	507.847
	TE-siRNA105	TTCTGGGCTTCTCTGATGCAGA	1240.67	1266.14
	TE-siRNA106	TCCGTTGTAGTCTAGCTGGTCA	2058.98	2114.87
	TE-siRNA107	CCGACCAGGGATCAGCGGGTGT	2845.62	2497.5
	TE-siRNA108	GAGGATGCTGACGCAATGTGAT	749.681	605.243
	TE-siRNA109	AAAACGGATCCGTAACTTCGGG	316.766	333.927
	TE-siRNA110	TTGAAGATCTGCGATTTGGAGC	1108.68	1147.87
	TE-siRNA111	ACATAGCAAGGATTGACAGACT	2154.01	2003.56
	TE-siRNA112	ACGGTCCTCGAGGATGCTGACG	1583.83	1328.75
	TE-siRNA113	TTCTTCTGGATCTTCTTTTTGG	401.238	313.057
	TE-siRNA114	AGCAACCGGCGCCTCTGCTCGC	353.723	452.193
	TE-siRNA115	CGGACCCTGTCGCACCACGAGG	1066.45	667.854
	TE-siRNA116	GCAGCCGTCGTCGGCGCGGACG	981.976	994.824
	TE-siRNA117	TGGTCATGGAAGTCGAAATCCG	1098.12	904.386
	TE-siRNA118	ATGACTTGAGAGGTGTAGGATA	232.295	452.193
	TE-siRNA119	AAGACTAATCGAACCATCTAGT	791.916	911.342
	TE-siRNA120	ACGACTTAAAACGCGACGGGGC	718.004	744.379
	TE-siRNA121	GCAGATCTTGGTGGTAGTAGCA	718.004	556.545
	TE-siRNA122	TAACCGTAGTAATTCTAGAGCT	3626.98	3742.76
	TE-siRNA123	CTCTCGCATCGATGAAGAACGT	681.048	800.033
	TE-siRNA124	CGAGACTGTTTGGAGCAAGGAG	147.824	160.007
	TE-siRNA125	CCCGGGCGTCGAACAACCGACT	1235.39	987.867
	TE-siRNA126	GTAGTTGGACCTTGGGCCGGGC	707.445	716.552
	TE-siRNA127	TGCGGCTGATGAGCATGATCTC	490.988	521.761
	TE-siRNA128	TAGATCTGATTCCTGGAACGGC	776.078	709.595
	TE-siRNA129	TTGACAGACTGAGAGCTCTTTC	2132.89	2434.88
	TE-siRNA130	TCGTAGTTGGACCTTGGGCCGG	227.016	222.618
	TE-siRNA131	TCTAGTCCGACTTTGTGAAATG	1050.61	1064.39
	TE-siRNA132	GAAAGAAGACCCTGTTGAGCTT	675.768	730.465
	TE-siRNA133	TTCGATGTCGGCTCTTCCTATC	274.531	215.661
	TE-siRNA134	TCGGTTGATCTGCTGAAGCTGC	454.032	459.15
	TE-siRNA135	TTGGAGCACGCCTGTCGGGACC	538.503	459.15
	TE-siRNA136	AAAGGCTGACGCGGGCTCTGCC	918.623	806.99
	TE-siRNA137	TTGAACCGGTCTGGCTCTGACC	380.12	473.063
	TE-siRNA138	GCTTGACTCTAGTCCGACTTTG	5876.02	4904.55
	TE-siRNA139	AGTCTTCGCTTCGGACGGGTGC	332.605	347.841
	TE-siRNA140	CTGGCTCTGACCGGTCTGCTGC	469.87	535.675
	TE-siRNA141	TTGGTGTCTTCGGTTATAGAGA	480.429	549.588
	TE-siRNA142	AGCGGGTGTTACTAATAGGACC	390.679	528.718
	TE-siRNA143	AAAAGCTCGTTTGATTCTGATT	248.134	229.575
	TE-siRNA144	AGGTAGCGCGGGACGATGCGGC	485.709	417.409
	TE-siRNA145	AAAGGATTGGCTCTGAGGGTTG	343.164	347.841
	TE-siRNA146	CGAACAACCGACTCAGAACTGG	1483.52	1321.79
	TE-siRNA147	AAGACATTGTCAGGTGGGGAGT	417.076	368.711
	TE-siRNA148	TGTGTTGGCCTTCGGGATCGGA	818.313	730.465
	TE-siRNA149	TCGGGGCGTGGACCGTTGTCGC	411.796	382.625
	TE-siRNA150	TTGAAGAATCTTCTGAAGGAGA	448.752	653.94
	TE-siRNA151	CGACGGTCCTCGAGGATGCTGA	828.872	779.163
	TE-siRNA152	AATGAGAACTTTGAAGGCCGAA	353.723	243.488
	TE-siRNA153	AATCCGACTGTTTAATTAAAAC	1203.71	1349.62
	TE-siRNA154	TTCATTCGTCTGGCCAAGGGCC	279.81	264.359
	TE-siRNA155	AACGGGCTTGGCGGAATCAGCG	200.619	236.532
	TE-siRNA156	CCGAGGTCCTGTAGCTGGCGGG	802.475	473.063
	TE-siRNA157	TCTGCCCAGTGCTCTGAATGTC	564.9	493.934
	TE-siRNA158	CGTGGCGGCAGACGGCGACGTT	1224.83	953.083
	TE-siRNA159	ATTTAGAGGAAGGAGAAGTCGT	454.032	452.193
	TE-siRNA160	GAGAGGACGTGGCTCTGGTCGG	253.413	243.488
	TE-siRNA161	AAACTGCATCTGTAGCTCAGGC	3933.18	3666.24
	TE-siRNA162	AAGCTCGTAGTTGGACCTTGGG	343.164	340.884
	TE-siRNA163	AGTCTTCGCTTCGGACGGGTGT	322.046	333.927
	TE-siRNA164	TCGATCTGTTACGTCAATCTGC	1008.37	1015.69
	TE-siRNA165	CACGGGGTGAACGTGAGACGAG	348.443	264.359
	TE-siRNA166	AATGGAACAATGTAGGCAAGGG	570.18	577.415
	TE-siRNA167	AGCAAGGATTGACAGACTGAGA	670.489	737.422
	TE-siRNA168	AGGGAAAGATGAAAAGGACTTT	311.487	264.359
	TE-siRNA169	CGACTCAGAACTGGTACGGACA	596.577	688.724
	TE-siRNA170	TTGCTGCCACGATCCACTGAGA	116.148	104.352
	TE-siRNA171	CTTGCTGCCACGATCCACTGAG	976.697	820.904
	TE-siRNA172	CCGAAAGATGGTGAACTATGCT	527.944	396.538
	TE-siRNA173	CACAGCTGCAGAGCCAAGACGG	638.812	459.15
	TE-siRNA174	CAGAACTCCGAAGTTAAGCGTG	1061.17	1071.35
	TE-siRNA175	CAACGGGCGGCGTGCTGAATCC	702.166	626.113
	TE-siRNA176	CGACTTTGTGAAATGACTTGAG	1129.8	1182.66
	TE-siRNA177	CGCGAGAAGTCCATTGAACCTT	263.972	340.884
	TE-siRNA178	AAATGACTTGAGAGGTGTAGGA	417.076	466.106
	TE-siRNA179	AAGCTGAAGGTTCGGAGACTAT	1024.21	939.17
	TE-siRNA180	AGTTTGTTTGATGGTACGTGCT	1251.23	1328.75
	TE-siRNA181	CCTTTAGACCTTCGGAGTTTGA	427.635	326.97
	TE-siRNA182	TCGAACAACCGACTCAGAACTG	955.579	911.342
	TE-siRNA183	AGAGGACGTGGCTCTGGTCGGA	337.884	396.538
	TE-siRNA184	CGACGTTGCTTTTTGATCCTTC	179.501	146.093
	TE-siRNA185	TATCTTCAACGCGGGCTGACGT	100.309	90.4386
	TE-siRNA186	TCGATCCTTTAGACCTTCGGAG	216.457	146.093
	TE-siRNA187	CTGTCCCTGTCTACTATCCAGC	464.591	292.186
	TE-siRNA188	TGATGACTGCGGCCTTCGGCAC	1066.45	1168.74
	TE-siRNA189	TTGCCGTCCGGTCTCATCTGCG	543.782	320.013
	TE-siRNA190	TTGACTCTAGTCCGACTTTGTG	1156.2	813.947
	TE-siRNA191	TTTTGCCCTCTGGAGTTCTGCC	691.607	480.02
	TE-siRNA192	AGGCGAGAGACCGATAGCGAAC	617.695	486.977
	TE-siRNA193	CGAGACTGTTGGGAGCAAGGAG	190.06	201.748
	TE-siRNA194	TGCTGCCACGATCCACTGAGAT	195.339	180.877
	TE-siRNA195	AGGATTGGCTCTGAGGGTTGGG	454.032	354.797
	TE-siRNA196	AAACGGATCCGTAACTTCGGGA	765.519	730.465
	TE-siRNA197	ATACCAGAATTCTGCCAAAGGC	454.032	396.538
	TE-siRNA198	AAGGATTGACAGACTGAGAGCT	205.898	320.013
	TE-siRNA199	TTCGCCTAGTAGCTTCTCTATT	765.519	765.249
	TE-siRNA200	TATGCGGAACGGCTCCTGCTGG	311.487	257.402
	TE-siRNA201	CTTCTGCTGGCAGCCTGACGTG	438.194	208.704
	TE-siRNA202	TCCGGCTTTGGGGTAGTTTCTT	469.87	542.631
	TE-siRNA203	CCGACCCTGATCTTCTGTGAAG	490.988	445.236
	TE-siRNA204	GAGCGGCCGTCGGTGCAGATCT	316.766	229.575
	TE-siRNA205	TGTGATTTCTGCCCAGTGCTCT	760.239	646.984
	TE-siRNA206	TTCTTCTGTGGCCATGTCTAGC	485.709	459.15
	TE-siRNA207	CTTCTTCGAAGCTGCGCACTGC	533.224	514.804
	TE-siRNA208	AGGCTCGAAGCGATACTGACGT	237.575	166.963
	TE-siRNA209	GACGTTCGCCGGATGCATGTGC	464.591	584.372
	TE-siRNA210	TTCCAGACTCAGGCTAGGACTG	855.269	633.07
	TE-siRNA211	GTGGATGTCGACTTTTGCCGTT	227.016	229.575
	TE-siRNA212	TTGTGTTGGCCTTCGGGATCGG	359.002	285.229
	TE-siRNA213	CTAGTCCGACTTTGTGAAATGA	765.519	1120.05
	TE-siRNA214	AGTAACTATGACTCTCTTAAGG	1193.15	1168.74
	TE-siRNA215	TCGCGAGAAGTCCATTGAACCT	380.12	389.581
	TE-siRNA216	AAGGCTGAAACTTAAAGGAATT	100.309	139.136
	TE-siRNA217	ATCCACTGAGATCCAGCCCCGC	211.178	153.05
	TE-siRNA218	CGGCGTGCTGAATCCTTTGCAG	343.164	333.927
	TE-siRNA219	TGATAGTGACTCTCTTCCCTGG	316.766	292.186
	TE-siRNA220	AATCTTCGCTTCGGACGGGTGC	184.78	271.316
	TE-siRNA221	ATTGGCTCTGAGGGTTGGGCTC	438.194	326.97
	TE-siRNA222	CTGCATCTGTAGCTCAGGCTCC	733.842	674.811
	TE-siRNA223	TTGAAGATCTGCGATTTGGAGT	501.547	751.336
	TE-siRNA224	TTGATCTGCTGAAGCTGCTTTC	300.928	278.272
	TE-siRNA225	TTGTCTGTCGCTTCGGAGTGCC	607.136	466.106
	TE-siRNA226	AAAGCTCGTAGTTGGACCTTGG	142.545	153.05
	TE-siRNA227	ATCCCATCAGAACTCCGAAGTT	258.693	243.488
	TE-siRNA228	CCGAAAGATGGTGAACTATGCC	174.222	208.704
	TE-siRNA229	GAACTGTGAAACTGCGAATGGC	73.9122	97.3954
	TE-siRNA230	TTGAAGATTTTATGGAGATGGT	195.339	187.834
	TE-siRNA231	TTGAGCTGCTGGAATTATTTGT	448.752	264.359
	TE-siRNA232	AGATGAAAAGGACTTTGAAAAG	121.427	201.748
	TE-siRNA233	TAGAGGGCAGATATGTAGGCGT	765.519	535.675
	TE-siRNA234	TCCGACTGAAGTCGCTTGACGT	797.196	834.817
	TE-siRNA235	TTGACGCCGTTGGATTTGAGGG	126.707	118.266
	TE-siRNA236	TAGTCCGGCTGCACCCTTAGGT	781.357	326.97
	TE-siRNA237	CGGCGCCGTTACTTTGAAGAAA	454.032	466.106
	TE-siRNA238	AAGAAGACCCTGTTGAGCTTGA	401.238	514.804
	TE-siRNA239	CAGTGTCTGAACCTTCGGCTTT	448.752	452.193
	TE-siRNA240	CGAACTGGGCAACTCCGTCCCC	332.605	285.229
	TE-siRNA241	AGACTGGATCGAGGATCTGTGC	580.738	445.236
	TE-siRNA242	CGCCGTTACTTTGAAGAAATTA	380.12	340.884
	TE-siRNA243	TTGCTTGATCCGGCGAACGTGG	332.605	257.402
	TE-siRNA244	AGGCTGACGCGGGCTCTGCCCA	543.782	445.236
	TE-siRNA245	CCCTGTTGAGCTTGACTCTAGT	1066.45	1182.66
	TE-siRNA246	GGAATCCGACTGTTTAATTAAA	754.96	772.206
	TE-siRNA247	GTTGCGGGACGAGACCGACCGG	47.515	55.6545
	TE-siRNA248	TTCTTGGATTTATGAAAGACGA	137.265	139.136
	TE-siRNA249	CGCGACGGGGCATTGTAAGTGG	221.737	132.179
	TE-siRNA250	TCTTGTACTGATATGCTCTGCA	1710.54	2017.48
	TE-siRNA251	CCGCTGCTGCATTTCTGAAGGC	1245.95	1266.14
	TE-siRNA252	TTGGGCTAGATCTAAGGGTAGT	227.016	201.748
	TE-siRNA253	TTGTCCAGAACTCCCGCTCAGT	47.515	41.7409
	TE-siRNA254	TTGTGCACTTGCTGCTGACTGC	195.339	180.877
	TE-siRNA255	AAGGCTGATCTCTCCAAGATGA	496.267	480.02
	TE-siRNA256	TACGTCACCGGACTGCACATGC	839.431	653.94
	TE-siRNA257	ATGGACCTCGCGGACGAACGGC	137.265	118.266
	TE-siRNA258	TGGCGGTTGCAGACCTGAAGTG	295.649	306.1
	TE-siRNA259	TGGCTTCGGACATACGCTTCGG	306.208	215.661
	TE-siRNA260	TTGATCCGGCGAACGTGGGAGG	153.104	187.834
	TE-siRNA261	CAAAACGGATCCGTAACTTCGG	417.076	403.495
	TE-siRNA262	TTGGGTTGGACCTTCTGGTGTC	237.575	215.661
	TE-siRNA263	TTGTCTGTCGCTTCGGAGTGCT	570.18	431.322
	TE-siRNA264	AGGATATTCGGCTCTCACCCGA	575.459	751.336
	TE-siRNA265	AAAGACTCCAGGCTCTGTCAGG	1003.09	827.861
	TE-siRNA266	TAATGCGGGCGAGACTGTTGGG	63.3533	62.6113
	TE-siRNA267	AAGATGTGGGCAAAACGACGGT	527.944	431.322
	TE-siRNA268	AGAGAGGACGTGGCTCTGGTCG	121.427	194.791
	TE-siRNA269	TGAAATGAAATGGAGTGTTGAG	681.048	653.94
	TE-siRNA270	TTGTTGTGCTCAGTTGCTATGG	63.3533	62.6113
	TE-siRNA271	TACGTCACCGGTCTGCACATGC	142.545	118.266
	TE-siRNA272	TTGACGAGCTCGACGAAGTTAT	945.02	806.99
	TE-siRNA273	TTGATGATCGCGAGGAGTTTGC	116.148	97.3954
	TE-siRNA274	CTCATGTAGGATGACGAAGGTG	702.166	549.588
	TE-siRNA275	TTGATCTTCATGTCGGCAGGGA	417.076	271.316
	TE-siRNA276	CTTTGTCTGCATCCTCTTCTGC	295.649	139.136
	TE-siRNA277	TCGACCTTCCGACGCCTGATGC	469.87	326.97
	TE-siRNA278	TGTTGCTGCCCTGAATATCTGC	174.222	104.352
	TE-siRNA279	TCGACTGCATGACCTCTTTTGC	1599.67	1558.33
	TE-siRNA280	TTCTCCGACTGCTGATCGATGT	475.15	521.761
	TE-siRNA281	AAACTGCATCTGTAGCTCAGGT	2924.81	2880.12
	TE-siRNA282	TCTGGAAAAGTTGGGCATCTCC	818.313	869.602
	TE-siRNA283	TCTTTCTGACGAAGCGGACGTT	855.269	751.336
	TE-siRNA284	TTGTTGAAGATCTGCGATTTGG	232.295	215.661
	TE-siRNA285	CTGTCTGCTCCTGAACCAGTGC	232.295	333.927
	TE-siRNA286	TTAGGGACGATGCCAAGATGTG	369.561	153.05
	TE-siRNA287	TTGTGCTTGAGGACTTAATTGT	100.309	166.963
	TE-siRNA288	AACGATCCGACTTCCGAGCGCG	797.196	549.588
	TE-siRNA289	AATCCCTGAGGCGGTAGGCGTG	290.369	264.359
	TE-siRNA290	AGGGGGAAGAGAACGCTGACGT	105.589	76.5249
	TE-siRNA291	TATGCTGAGACTCTCCTGGAGG	395.958	257.402
	TE-siRNA292	AAAGAGCTTGAACTTTGCCGTG	1103.4	1120.05
	TE-siRNA293	CCGTGTGCCGGATTATGACTGA	681.048	800.033
	TE-siRNA294	GACGACTTAAAACGCGACGGGG	269.251	146.093
	TE-siRNA295	GCCGATCGGCTCGGGGCGTGGA	163.663	187.834
	TE-siRNA296	TTGTGGATGTCGACTTTTGCCG	126.707	62.6113
	TE-siRNA297	AGACTGCTGAATGGTGAATGCT	300.928	354.797
	TE-siRNA298	CTGGTGCCGATCTTGCTGCTGA	401.238	320.013
	TE-siRNA299	CGAACTGGGCAACTCCGTCCCT	263.972	236.532
	TE-siRNA300	CGGATTATGACTGAACGCCTCT	184.78	292.186
	TE-siRNA301	TGCATGTGGTGACTCCGAGGGC	121.427	139.136
	TE-siRNA302	AATCTCGTGTGGAACAAAAGGG	163.663	236.532
	TE-siRNA303	CCGACCTTAGCTCAGTTGGTAG	1736.94	1815.73
	TE-siRNA304	TTCTTCTGTGGCCATGTCTAGT	448.752	250.445
	TE-siRNA305	AAGAGCTTGAACTTTGCCGTGG	279.81	201.748
	TE-siRNA306	AGATGGAGGACAGTAGCGCGGT	36.9561	34.7841
	TE-siRNA307	AGAAGGTCTGACCCTAGGGTTC	1124.52	869.602
	TE-siRNA308	AGACGTGATGAGGACCTTCTTC	638.812	633.07
	TE-siRNA309	AGACTGGAGGCGACCCTGCGCT	422.355	215.661
	TE-siRNA310	AGGGGCGAAAGACTAATCGAAC	163.663	111.309
	TE-siRNA311	ATGGAGGACAGTAGCGCGGTGG	89.7505	34.7841
	TE-siRNA312	TCTACTGCTAGGGTTGAGCGTG	359.002	208.704
	TE-siRNA313	TGATTTCTGCCCAGTGCTCTGA	258.693	320.013
	TE-siRNA314	CCGTTACTTTGAAGAAATTAGA	364.281	528.718
	TE-siRNA315	GTATGAACTAATTCGAACTGTG	749.681	1113.09
	TE-siRNA316	ATGGAAAAGTGCTCTATGGCGG	221.737	160.007
	TE-siRNA317	CAGGCCTGTGGATTCGTTGCGG	248.134	236.532
	TE-siRNA318	ATGGTTCTGCAGAAGGAGTTGT	116.148	125.223
	TE-siRNA319	ATTGGTCATCGCGCTTGGTTGA	47.515	55.6545
	TE-siRNA320	GAGTGCCGAAGGCTATAACTGT	385.399	313.057
	TE-siRNA321	GTTGATCGCGCTCCTGTCATGG	411.796	229.575
	TE-siRNA322	ATGGGCGATGCTGACATGACGT	438.194	285.229
	TE-siRNA323	TCCTTTGCAGACGACTTAAAAC	332.605	417.409
	TE-siRNA324	TGCGTCGTAGAAATCCATCGGT	126.707	236.532
	TE-siRNA325	TGGAAAAGTGCTCTATGGCGGT	364.281	201.748
	TE-siRNA326	TTCCCAACGGGCGGCGTGCTGA	438.194	368.711
	TE-siRNA327	AGGGCTGACCTGGCGCTGACGT	68.6327	76.5249
	TE-siRNA328	GCACGCCTGTCGGGACCCGAAA	1240.67	987.867
	TE-siRNA329	CGATGATGTTTCCTTTGAGTGG	89.7505	41.7409
	TE-siRNA330	GATGGTACGTGCTACTCGGATA	860.549	660.897
	TE-siRNA331	TGAGCTGAAGCTCTTGATGGTG	316.766	229.575
	TE-siRNA332	TGTGAGAACATGGGAGATGCTG	52.7944	41.7409
	TE-siRNA333	AAATCGTTCGTCTGACTTGGGT	89.7505	90.4386
	TE-siRNA334	ATAGTTCGGCTGCCCACTTGGC	285.09	403.495
	TE-siRNA335	CGGCCGTCGGTGCAGATCTTGG	369.561	278.272
	TE-siRNA336	TAGGACCCAAAGACAAGGCGTG	142.545	97.3954
	TE-siRNA337	TAGTCCGACTTTGTGAAATGAC	765.519	695.681
	TE-siRNA338	TTGATCGGCGAAGTCTTCCTGC	121.427	125.223
	TE-siRNA339	AGGCCTGTGGATTCGTTGCGGG	316.766	313.057
	TE-siRNA340	ATGCGGGCGAGACTGTTGGGAG	42.2355	34.7841
	TE-siRNA341	ATGTGGAGCTCTCTTGCGTGTT	190.06	153.05
	TE-siRNA342	CGCAAGGCTGAAACTTAAAGGA	36.9561	97.3954
	TE-siRNA343	TCATGCGGACCGCGGCTGACGT	116.148	76.5249
	TE-siRNA344	TTGTGCTCCGCTACTCAAGTGT	110.868	139.136
	TE-siRNA345	AGCAGCGGCCATGTGATGACGG	586.018	333.927
	TE-siRNA346	ATGACTGCGGCCTTCGGCACCC	269.251	243.488
	TE-siRNA347	TACCGTGTGCCGGATTATGACT	89.7505	146.093
	TE-siRNA348	TGAACGGCACTTGCACATGGGT	105.589	132.179
	TE-siRNA349	AGATGATATGGACAAAAGGCGG	237.575	243.488
	TE-siRNA350	ATGACTGCGGCCTTCGGCACCT	432.914	389.581
	TE-siRNA351	CTCGAAGCTCCCTTCCCAACGG	232.295	146.093
	TE-siRNA352	GAATCCGACTGTTTAATTAAAA	359.002	542.631
	TE-siRNA353	TGGTGGACTGATCCTTCGGTGT	121.427	62.6113
	TE-siRNA354	TTGTGCACTTGCTGCTGACTGT	184.78	173.92
	TE-siRNA355	TTTCTTGATCCAGAGGGTGGCA	116.148	111.309
	TE-siRNA356	AGGACTGGGGAAGAGTATGGGG	73.9122	83.4817
	TE-siRNA357	ATAGTGCTGCAGGTAGAAAGGC	258.693	257.402
	TE-siRNA358	ATGGACAGTGTTCTGTGATGGG	221.737	166.963
	TE-siRNA359	ATGGCTCCTGGGGAACCTTCGG	163.663	153.05
	TE-siRNA360	ATTAATAGGGACAGTCGGGGGC	443.473	368.711
	TE-siRNA361	CCGGATTATGACTGAACGCCTC	221.737	208.704
	TE-siRNA362	TCCGTTGTAGTCTAGTTGGTCA	153.104	320.013
	TE-siRNA363	TTGCAGACGACTTAAAACGCGA	380.12	563.502
	TE-siRNA364	CGAGAGTAGTACTAGGATGGGT	839.431	772.206
	TE-siRNA365	CGGTCTGGCGAAGTGTGATCCC	200.619	264.359
	TE-siRNA366	GAGGACAGTAGCGCGGTGGTGG	89.7505	83.4817
	TE-siRNA367	GATCTGTAGCTTCTCAACACTC	823.593	1022.65
	TE-siRNA368	TTCATCGTCAAGACGAAGGCGT	253.413	264.359
	TE-siRNA369	TTGTTTGATGGTACGTGCTACT	417.076	626.113
	TE-siRNA370	ACAGCTGCAGAGCCAAGACGGG	269.251	229.575
	TE-siRNA371	CCGTCCGGTCTCATCTGCGCAG	306.208	271.316
	TE-siRNA372	CGGTTTGTTGGCGAAGTCCTGC	665.21	549.588
	TE-siRNA373	CTGTCTGCTCCTGAACCAGTGT	174.222	208.704
	TE-siRNA374	TACCTGTAGTACCTATGCATGT	517.385	528.718
	TE-siRNA375	TGACTGTCTGCTTGGGCGTGGT	279.81	320.013
	TE-siRNA376	TTAATGCGGGCGAGACTGTTGG	137.265	62.6113
	TE-siRNA377	TTGGCTCGTCGAGGTTTGGACC	100.309	97.3954
	TE-siRNA378	AAATGAGAACTTTGAAGGCCGA	211.178	146.093
	TE-siRNA379	ATATGTGAGATCTGCCACCGTG	549.062	542.631
	TE-siRNA380	ATCGGCTGACTCCGACCAGGTC	406.517	424.366
	TE-siRNA381	ATGCAGCGTTCCGGTCTACTGA	364.281	271.316
	TE-siRNA382	CTGGGATCTGATTCAAGGCTTC	369.561	361.754
	TE-siRNA383	TCTCTGGTATCCTAAGGGCTCC	142.545	139.136
	TE-siRNA384	TCTTCGGGACCTGATTCTGCCG	174.222	111.309
	TE-siRNA385	TGATGACTGCGGCCTTCGGCAT	681.048	681.768
	TE-siRNA386	TTGTGTGATCTCTAAGAATGGC	237.575	118.266
	TE-siRNA387	AAAGGCTGGAGACGAAGCTCGG	190.06	222.618
	TE-siRNA388	AGACTGAGAAGTCGATGGAGTG	279.81	306.1
	TE-siRNA389	AGTAGCCGAAGCTCTGATCAGG	126.707	111.309
	TE-siRNA390	ATTGTCTGTCGCTTCGGAGTGC	200.619	153.05
	TE-siRNA391	TTATTGACTTCGGTACTGACGT	316.766	313.057
	TE-siRNA392	TTCGAAGGCTGATCTCTCCAAG	570.18	424.366
	TE-siRNA393	AACGACTTTGGAGCTTCTTCGT	760.239	438.279
	TE-siRNA394	ACAGTGTCTGACGTGAGGCTCT	142.545	76.5249
	TE-siRNA395	AGGGCAGGAATCAAATGAACGT	316.766	292.186
	TE-siRNA396	ATGGAGGATAGACTGGTGCTTC	142.545	97.3954
	TE-siRNA397	CGAAGCTATCGGAGATCCTGAG	121.427	146.093
	TE-siRNA398	TAGGATGACGAAGCCGAAGCCG	84.4711	48.6977
	TE-siRNA399	TCCCGTCTTGGCTCTGCAGCTG	295.649	243.488
	TE-siRNA400	TGGCTGCAAGTTTCCAACGGGC	543.782	445.236
	TE-siRNA401	TTCGGCAGATAAGAGTAGCAGT	95.0299	125.223
	TE-siRNA402	TTGGTACAAAGCCCTCTGGAGT	137.265	90.4386
	TE-siRNA403	AAGGAATACAGAGCTGATGTGT	253.413	361.754
	TE-siRNA404	AGGGCGGGAATCAAATGAACGT	100.309	146.093
	TE-siRNA405	TCCGACTTTGTGAAATGACTTA	306.208	347.841
	TE-siRNA406	TGACGTAGATTTTTGCGGGGGA	131.986	166.963
	TE-siRNA407	TGGCCTTGTCTCTCCGAAGATT	496.267	521.761
	TE-siRNA408	TCCACTGAGATCCAGCCCCGCG	110.868	62.6113
	TE-siRNA409	TCTTTCCGTGATTGCAGCCAGC	211.178	125.223
	TE-siRNA410	TTTGCCGGTCTTGAGGAGTTTA	89.7505	62.6113
	TE-siRNA411	AATCTTCGCTTCGGACGGGTGT	116.148	69.5681
	TE-siRNA412	GATGTGGAGCTCTCTTGCGTGT	295.649	306.1
	TE-siRNA413	TGTGTGCTGGAATCTGTGCTCC	395.958	375.668
	TE-siRNA414	TTCTGGGTCTGAAGGATAGGTC	110.868	69.5681
	TE-siRNA415	TTGAGTTGATATGCTTGCTGAG	110.868	55.6545
	TE-siRNA416	TTGGGTTGGACCTTCTGGTGTT	121.427	83.4817
	TE-siRNA417	ACGTTATCTGGTGGACCTGCAG	353.723	194.791
	TE-siRNA418	AGAGATCGTCTGTGCTTCCTGG	163.663	125.223
	TE-siRNA419	ATTGCAGAGGTACTGAAGAGGT	411.796	542.631
	TE-siRNA420	TAATTCTGCAAGGTGGGACCGC	242.854	215.661
	TE-siRNA421	TTAGGCTGGCTCCAACAAGACT	359.002	340.884
	TE-siRNA422	TTCCGCTGTGACTCAACCTTGC	359.002	320.013
	TE-siRNA423	AGGACTGGATGGAACGGACGCC	601.856	619.156
	TE-siRNA424	ATGGGACTCGGATGATAGCTCG	322.046	313.057
	TE-siRNA425	ATGTCATGGACTTTAAGGATGT	401.238	500.89
	TE-siRNA426	CTCTGGTCGGATGGATGGCGAG	733.842	480.02
	TE-siRNA427	GATGTCGGCTCTTCCTATCATT	58.0738	90.4386
	TE-siRNA428	TAAGAGAGGACGTGGCTCTGGT	322.046	368.711
	TE-siRNA429	TGGATTCGTGATTGGCGATGGG	131.986	97.3954
	TE-siRNA430	TTAGAGCTCCAAGACACCAGGG	380.12	201.748
	TE-siRNA431	TTCAATCTTCGCTTCGGACGGG	374.84	208.704
	TE-siRNA432	TTTGGCTTCGTGGTCTCTCAAG	290.369	326.97
	TE-siRNA433	AAAGACTTCGAGCTCCAATCGA	823.593	890.472
	TE-siRNA434	ACATATGGACGAGCTCTTGCCC	131.986	139.136
	TE-siRNA435	ATGCGCTGGGAAACTGAATCGT	221.737	299.143
	TE-siRNA436	ATGTGCTCAACTCTGAATTTTC	42.2355	41.7409
	TE-siRNA437	ATTGTCTGTCGCTTCGGAGTGT	168.942	153.05
	TE-siRNA438	TCATCTCGGACCTCCAGTTTCG	95.0299	111.309
	TE-siRNA439	TGAAGGTCTTGGATATGTTCCT	575.459	542.631
	TE-siRNA440	TGGATCTCTGATACAGTGGCTG	295.649	292.186
	TE-siRNA441	TTGACGTAGATTTTTGCGGGGG	47.515	69.5681
	TE-siRNA442	TTTGCCGTCCGGTCTCATCTGC	89.7505	187.834
	TE-siRNA443	AACGCTGATGGAGGATAGACTG	522.665	389.581
	TE-siRNA444	AGAGGTACTGAAGAGGTTGGGT	73.9122	69.5681
	TE-siRNA445	AGAGTGATTGTGACATGGCTTT	406.517	278.272
	TE-siRNA446	AGGAACGACTTTGGAGCATCTT	554.341	445.236
	TE-siRNA447	AGGTCGCGACAAAGGACGAGGT	131.986	166.963
	TE-siRNA448	ATAACCGTAGTAATTCTAGAGT	728.563	1050.48
	TE-siRNA449	ATGACATTCCTGATCTCGCCCG	517.385	361.754
	TE-siRNA450	ATGTTGTAGGAATCAAATGGGT	131.986	166.963
	TE-siRNA451	CTCCGGATTGCGGACCCCCCGC	1715.82	1662.68
	TE-siRNA452	CTGCGCGACTGAAAAAAGGTGC	200.619	299.143
	TE-siRNA453	TCCGGCCATGTAGACGATAGTG	158.383	208.704
	TE-siRNA454	TCTGCCGACTCTGAGCTTCAAG	369.561	340.884
	TE-siRNA455	TCTTGTTGGCTGGCTCTGAGGA	89.7505	62.6113
	TE-siRNA456	TTGATGATCGCGAGCAGTTTGC	105.589	90.4386
	TE-siRNA457	TTTCTTGATCCATAGGGTGGCA	95.0299	90.4386
	TE-siRNA458	AAGACGGGCTCTCGGTGTTGTT	179.501	222.618
	TE-siRNA459	AAGGAAGGTCAGTACGCGCAGC	89.7505	76.5249
	TE-siRNA460	CGTCTTTGGAGCTTCTTCTCTT	696.886	730.465
	TE-siRNA461	TTCGATCGTCATCGTGGAGAGG	105.589	111.309
	TE-siRNA462	TTGATGATCGCGAGGAGTTTGT	79.1916	41.7409
	TE-siRNA463	TTGTGTGATCTCTAAGAATGGT	200.619	104.352
	TE-siRNA464	AGGACAGTAGCGCGGTGGTGGA	73.9122	90.4386
	TE-siRNA465	AGTGGCTGTAAAGGACGTCGGT	253.413	250.445
	TE-siRNA466	ATAGAGGCAAGAGCTCGTCCGT	84.4711	83.4817
	TE-siRNA467	ATAGGAGTAGACTGTAGACAGA	522.665	521.761
	TE-siRNA468	ATATGGACAAAAGGTGAACGAG	142.545	125.223
	TE-siRNA469	CTGCCCTTACCTTCGGATGTGT	390.679	299.143
	TE-siRNA470	TAGAAGGTCTGACCCTAGGGTT	316.766	306.1
	TE-siRNA471	TAGCAACCGGCGCCTCTGCTCG	158.383	83.4817
	TE-siRNA472	TCGATCTGTCCTCCGTCCGAGT	100.309	76.5249
	TE-siRNA473	TCGTGTAGTCTTCCCCTGTAGT	401.238	236.532
	TE-siRNA474	TCTCTGACCGGTCTGTCCGCGC	274.531	299.143
	TE-siRNA475	TGAAGATTTGAACCTGGAGAGC	237.575	173.92
	TE-siRNA476	TGACGAACGAGACGGTGAATGT	110.868	111.309
	TE-siRNA477	TGTGGATGTCGACTTTTGCCGT	163.663	132.179
	TE-siRNA478	ATGGATGATGAGGAGGCTGGGG	52.7944	48.6977
	TE-siRNA479	CTGATGTGTGCGGACCAATGAG	174.222	139.136
	TE-siRNA480	GAGGACGTGGCTCTGGTCGGAT	649.371	612.199
	TE-siRNA481	TCACTGCTGGCTCCAACTGAGT	295.649	375.668
	TE-siRNA482	TCGAGCAACGCTCTGGCATGTG	337.884	180.877
	TE-siRNA483	TCGATGATGTTTCCTTTGAGTG	147.824	118.266
	TE-siRNA484	TTGATGATCGCGAGCAGTTTGT	63.3533	69.5681
	TE-siRNA485	AAGAACTGCGAAGACCATAAGC	221.737	278.272
	TE-siRNA486	ATGACTAGAAATTTTGGATTTT	2967.05	2824.47
	TE-siRNA487	CATGATCTCCCGCCGTAGCTTG	480.429	306.1
	TE-siRNA488	CTTCGTCGTCTGGAGTTTCTTC	142.545	236.532
	TE-siRNA489	GACCGATCCGCGGGACGTGAGC	628.253	765.249
	TE-siRNA490	GTGCGTCGTAGAAATCCATCGG	158.383	125.223
	TE-siRNA491	TGGAGAAATCTTCGGCTGGAGT	126.707	97.3954
	TE-siRNA492	TTGGCGTCACTCGACCTCGTCG	163.663	132.179
	TE-siRNA493	CGACGATAAAATCTGCCAACGC	237.575	250.445
	TE-siRNA494	TAGCTTCTCGGGGCACTGCTGC	73.9122	104.352
	TE-siRNA495	TGACGTCGGCTCTCCGTAACTT	1156.2	1099.18
	TE-siRNA496	TGCGGGCGAGACTGTTGGGAGT	89.7505	83.4817
	TE-siRNA497	TTCTTGTGCTAGGTTGACTACT	359.002	271.316
	TE-siRNA498	AACTGTGAACCGGTTGAGGTGT	290.369	208.704
	TE-siRNA499	AAGTTGATGAAGAAGCTGATGG	100.309	153.05
	TE-siRNA500	AATGAACGTCCTTGGGGAGAGT	58.0738	62.6113
Ear	TE-siRNA1	CGACACGACTCTCGGCAACGGA	1.13787e+06	1.18634e+06	1.263e+06
	TE-siRNA2	ACACGACTCTCGGCAACGGATA	485542	409662	499536
	TE-siRNA3	GCCCCGCGTCGCACGGATTCGT	778163	833128	1.12929e+06
	TE-siRNA4	GACACGACTCTCGGCAACGGAT	254222	256347	354225
	TE-siRNA5	GCGACCCCAGGTCAGTCGGGAC	252602	228987	296657
	TE-siRNA6	CACGACTCTCGGCAACGGATAT	209345	198915	228412
	TE-siRNA7	TCGACACGACTCTCGGCAACGG	105482	73699.8	96332.4
	TE-siRNA8	GACGGAGAATTAGGGTTCGATT	88595.9	78629.5	112349
	TE-siRNA9	ATAAAAGGCTGACGCGGGCTCT	30534.4	35494.2	36211.7
	TE-siRNA10	AGGATGCTGACGCAATGTGATT	32153.6	21690.9	29247.9
	TE-siRNA11	TGCGGAACGGCTCCTGCTGGTC	22900.8	21690.9	25301.8
	TE-siRNA12	ACGGAGAATTAGGGTTCGATTC	32153.6	24895.2	35051.1
	TE-siRNA13	CGACTCTCGGCAACGGATATCT	65926.4	53487.8	73119.8
	TE-siRNA14	TCGGACCAGGCTTCATTCCCCT	540597	701011	1.1474e+06
	TE-siRNA15	ACGACTCTCGGCAACGGATATC	28452.5	27606.6	31104.9
	TE-siRNA16	AGCCCCGCGTCGCACGGATTCG	32153.6	13063.8	15552.5
	TE-siRNA17	TCGGACCAGGCTTCATTCCCCA	767291	920138	1.15065e+06
	TE-siRNA18	CCCCGCGTCGCACGGATTCGTC	19199.6	23909.3	38533
	TE-siRNA19	CCGGAGGTAGGGTCCAGCGGCC	6939.63	8134.09	10445.7
	TE-siRNA20	TCCTTCGATGTCGGCTCTTCCT	13416.6	10845.5	15088.2
	TE-siRNA21	CGGCTCGGGGCGTGGACCGTTG	6245.66	9613.01	7660.17
	TE-siRNA22	GACTCTCGGCAACGGATATCTC	8790.19	9366.53	14159.7
	TE-siRNA23	CCAGTGCTCTGAATGTCAAAGT	14110.6	13803.3	21587.7
	TE-siRNA24	AGGGGAATCCGACTGTTTAATT	4163.78	3943.8	4410.4
	TE-siRNA25	CCCAACGGGCGGCGTGCTGAAT	8096.23	7641.11	8588.67
	TE-siRNA26	TATGACTGAACGCCTCTAAGTC	83044.2	96376.6	112581
	TE-siRNA27	TTATGACTGAACGCCTCTAAGT	118436	136061	160167
	TE-siRNA28	AATGTAGGCAAGGGAAGTCGGC	18043	8380.58	13231.2
	TE-siRNA29	ATCCTTCGATGTCGGCTCTTCC	6476.98	5422.73	5106.78
	TE-siRNA30	CGGATGGGTGCTGCGCGGTGGT	138099	128913	213092
	TE-siRNA31	AGGCTGACGCGGGCTCTGCCCG	51353.2	43135.3	49442.9
	TE-siRNA32	ATGCGGAACGGCTCCTGCTGGT	4395.1	5176.24	6963.79
	TE-siRNA33	ACGGACAAGGGGAATCCGACTG	3932.45	4190.29	6035.28
	TE-siRNA34	TGACTCTAGTCCGACTTTGTGA	35392.1	49297.5	44800.4
	TE-siRNA35	CCGATGATTCATGATAACTTGA	30765.7	45600.2	43175.5
	TE-siRNA36	CGGAATCGGGAGCTCCAAGTGG	10178.1	5915.7	7892.29
	TE-siRNA37	AACGCGACGGGGCATTGTAAGT	8096.23	6408.68	6731.66
	TE-siRNA38	ACGGGGCATTGTAAGTGGCAGA	6014.34	8380.58	6035.28
	TE-siRNA39	ATGTAGGCAAGGGAAGTCGGCA	8096.23	8873.55	11606.3
	TE-siRNA40	CTTGACTCTAGTCCGACTTTGT	21512.8	15528.7	17641.6
	TE-siRNA41	CCACCAATAGGGAACGTGAGCT	9021.51	8134.09	10213.6
	TE-siRNA42	CTCGGGGCGTGGACCGTTGTCG	11103.4	6162.19	9285.05
	TE-siRNA43	ATCTCGTGTGGAACAAAAGGGT	15729.8	7887.6	9981.43
	TE-siRNA44	CTCTAGTCCGACTTTGTGAAAT	30997	38452.1	32961.9
	TE-siRNA45	AAGACCCTGTTGAGCTTGACTC	37242.7	17007.6	14159.7
	TE-siRNA46	ACGGGCGGCGTGCTGAATCCTT	4626.42	3697.31	6963.79
	TE-siRNA47	GTGTACTGCAGGGATTCTATGC	37474	55706.2	50371.4
	TE-siRNA48	CAGCCCCGCGTCGCACGGATTC	7864.91	5915.7	9517.18
	TE-siRNA49	GAAAAGGATTGGCTCTGAGGGT	14804.5	11831.4	11838.4
	TE-siRNA50	GAAGTCCTCGTGTTGCATTCCT	8096.23	8134.09	14624
	TE-siRNA51	TAGACCTTCGGAGTTTGAAGCT	111265	109933	101671
	TE-siRNA52	CCTATTGTGTTGGCCTTCGGGA	21512.8	22430.4	28783.7
	TE-siRNA53	AGACCCTGTTGAGCTTGACTCT	26601.9	22676.9	26694.5
	TE-siRNA54	AACGGGCGGCGTGCTGAATCCT	12260	13803.3	15552.5
	TE-siRNA55	CAGTGTCTGAACCTTCGGCTTC	121675	147400	132312
	TE-siRNA56	ACGGAATCGGGAGCTCCAAGTG	8096.23	8134.09	5106.78
	TE-siRNA57	TAAAAGGCTGACGCGGGCTCTG	10178.1	8873.55	15320.3
	TE-siRNA58	CAACCGACTCAGAACTGGTACG	51121.9	37466.1	37836.6
	TE-siRNA59	TGACGCCGTTGGATTTGAGGGG	138099	125709	130455
	TE-siRNA60	AACGGCCCGCCAACCCTGGAAT	5320.38	4929.75	8588.67
	TE-siRNA61	ACTCTAGTCCGACTTTGTGAAA	28221.1	33522.3	39925.7
	TE-siRNA62	TGCAGATCTTGGTGGTAGTAGC	23132.1	12817.4	18105.8
	TE-siRNA63	AAAAGGCTGACGCGGGCTCTGC	16423.8	13063.8	18802.2
	TE-siRNA64	TCCGATGATTCATGATAACTTG	40943.8	35247.7	38997.2
	TE-siRNA65	ATGAAAAGGACTTTGAAAAGAG	88133.2	57924.6	76601.7
	TE-siRNA66	AAGGCTGATCTCTCCAAGATGG	159149	123490	159471
	TE-siRNA67	AAAAGGATTGGCTCTGAGGGTT	20124.9	12077.9	10445.7
	TE-siRNA68	CACGGAATCGGGAGCTCCAAGT	7402.27	3943.8	8124.42
	TE-siRNA69	CTATTGTGTTGGCCTTCGGGAT	8558.87	9859.5	12534.8
	TE-siRNA70	GACCCTGTTGAGCTTGACTCTA	6245.66	10352.5	6731.66
	TE-siRNA71	GTGGTCATGGAAGTCGAAATCC	5551.7	5176.24	5571.03
	TE-siRNA72	ATCGACACGACTCTCGGCAACG	12491.3	5915.7	7195.91
	TE-siRNA73	ATGGAACAATGTAGGCAAGGGA	8327.55	8627.06	11142.1
	TE-siRNA74	CTGGCGGAATGCTCGAGCTGCT	16192.5	11584.9	13695.5
	TE-siRNA75	GAGCACGCCTGTCGGGACCCGA	7402.27	5669.21	6035.28
	TE-siRNA76	ATTGACAGACTGAGAGCTCTTT	68471	89968	105617
	TE-siRNA77	GATCCTTCGATGTCGGCTCTTC	15729.8	8627.06	12999.1
	TE-siRNA78	GACGGATCGCACGGCCTTCGTG	8558.87	6162.19	7195.91
	TE-siRNA79	GAACGGGCTTGGCGGAATCAGC	12028.7	6162.19	10445.7
	TE-siRNA80	ACCGTGTGCCGGATTATGACTG	15035.9	60882.4	12302.7
	TE-siRNA81	AGGGGAAAGAGAACGCTGACGT	10178.1	7148.14	7892.29
	TE-siRNA82	AGGGAATGCAGAGCTGACGTGT	110109	226276	166899
	TE-siRNA83	ATCCGACTGTTTAATTAAAACA	62225.3	88982	79851.4
	TE-siRNA84	CCGACTTTGTGAAATGACTTGA	57598.9	88982	91225.6
	TE-siRNA85	AGATGTGGAGCTCTCTTGCGTG	98542.7	81340.9	106082
	TE-siRNA86	CTGTCGGGACCCGAAAGATGGT	12491.3	11091.9	10445.7
	TE-siRNA87	GACTCTAGTCCGACTTTGTGAA	19893.6	26374.2	23444.8
	TE-siRNA88	AACTGTGAAACTGCGAATGGCT	4163.78	4683.26	7660.17
	TE-siRNA89	AAGGCTGACGCGGGCTCTGCCC	36548.7	35001.2	40854.2
	TE-siRNA90	ATGCTGAGACTCTCCTGGAGGG	41869.1	27853.1	45728.9
	TE-siRNA91	CTCGTAGTTGGACCTTGGGCCG	6708.3	4683.26	7428.04
	TE-siRNA92	CGGGACGTGAGCTTGACGCCGT	219292	267932	340529
	TE-siRNA93	AAAAGGACTTTGAAAAGAGAGT	64538.5	72467.3	71494.9
	TE-siRNA94	TCCGACTTTGTGAAATGACTTG	64538.5	52008.9	48050.1
	TE-siRNA95	CCAGCCCCGCGTCGCACGGATT	6245.66	4683.26	6499.54
	TE-siRNA96	TCGGCTCGGGGCGTGGACCGTT	8558.87	5915.7	5571.03
	TE-siRNA97	AACAATGTAGGCAAGGGAAGTC	8558.87	4929.75	13463.3
	TE-siRNA98	CGTAGTTGGACCTTGGGCCGGG	5320.38	6408.68	4874.65
	TE-siRNA99	TTCTACTGCTAGGGTTGAGCGT	175573	187824	219591
	TE-siRNA100	AGACGACTTAAAACGCGACGGG	68471	50776.4	57799.4
	TE-siRNA101	AAAGAAGACCCTGTTGAGCTTG	28915.1	22676.9	27855.2
	TE-siRNA102	GCAGACGACTTAAAACGCGACG	15729.8	11091.9	12999.1
	TE-siRNA103	AATTCGAACTGTGAAACTGCGA	9021.51	7641.11	10909.9
	TE-siRNA104	TATTGTGTTGGCCTTCGGGATC	10640.8	9120.04	14391.8
	TE-siRNA105	TTCTGGGCTTCTCTGATGCAGA	56904.9	58664	78690.8
	TE-siRNA106	TCCGTTGTAGTCTAGCTGGTCA	21744.2	25141.7	23444.8
	TE-siRNA107	CCGACCAGGGATCAGCGGGTGT	3932.45	4929.75	6267.41
	TE-siRNA108	GAGGATGCTGACGCAATGTGAT	8096.23	8380.58	13927.6
	TE-siRNA109	AAAACGGATCCGTAACTTCGGG	11103.4	10352.5	11374.2
	TE-siRNA110	TTGAAGATCTGCGATTTGGAGC	466574	467340	503018
	TE-siRNA111	ACATAGCAAGGATTGACAGACT	4626.42	5915.7	7892.29
	TE-siRNA112	ACGGTCCTCGAGGATGCTGACG	20356.2	17747.1	20891.4
	TE-siRNA113	TTCTTCTGGATCTTCTTTTTGG	18505.7	16268.2	21587.7
	TE-siRNA114	AGCAACCGGCGCCTCTGCTCGC	12260	11091.9	11838.4
	TE-siRNA115	CGGACCCTGTCGCACCACGAGG	15961.1	12324.4	12766.9
	TE-siRNA116	GCAGCCGTCGTCGGCGCGGACG	13879.3	10352.5	11606.3
	TE-siRNA117	TGGTCATGGAAGTCGAAATCCG	8096.23	5422.73	4410.4
	TE-siRNA118	ATGACTTGAGAGGTGTAGGATA	4857.74	5669.21	6499.54
	TE-siRNA119	AAGACTAATCGAACCATCTAGT	16886.4	20951.4	18338
	TE-siRNA120	ACGACTTAAAACGCGACGGGGC	15267.2	24155.8	21123.5
	TE-siRNA121	GCAGATCTTGGTGGTAGTAGCA	6014.34	4929.75	4642.53
	TE-siRNA122	TAACCGTAGTAATTCTAGAGCT	61300	86270.6	76137.4
	TE-siRNA123	CTCTCGCATCGATGAAGAACGT	13185.3	11338.4	13695.5
	TE-siRNA124	CGAGACTGTTTGGAGCAAGGAG	10640.8	13310.3	10909.9
	TE-siRNA125	CCCGGGCGTCGAACAACCGACT	12722.6	8873.55	10909.9
	TE-siRNA126	GTAGTTGGACCTTGGGCCGGGC	11797.4	7394.63	9517.18
	TE-siRNA127	TGCGGCTGATGAGCATGATCTC	11797.4	10845.5	16016.7
	TE-siRNA128	TAGATCTGATTCCTGGAACGGC	226232	216909	238162
	TE-siRNA129	TTGACAGACTGAGAGCTCTTTC	36086.1	47079.1	42711.2
	TE-siRNA130	TCGTAGTTGGACCTTGGGCCGG	4163.78	3943.8	5338.9
	TE-siRNA131	TCTAGTCCGACTTTGTGAAATG	21281.5	17500.6	21819.9
	TE-siRNA132	GAAAGAAGACCCTGTTGAGCTT	21975.5	17993.6	24141.1
	TE-siRNA133	TTCGATGTCGGCTCTTCCTATC	4857.74	6408.68	7660.17
	TE-siRNA134	TCGGTTGATCTGCTGAAGCTGC	52741.2	55459.7	63138.3
	TE-siRNA135	TTGGAGCACGCCTGTCGGGACC	10872.1	10352.5	10213.6
	TE-siRNA136	AAAGGCTGACGCGGGCTCTGCC	18274.3	14789.3	19034.4
	TE-siRNA137	TTGAACCGGTCTGGCTCTGACC	235022	236875	226323
	TE-siRNA138	GCTTGACTCTAGTCCGACTTTG	12722.6	11831.4	15552.5
	TE-siRNA139	AGTCTTCGCTTCGGACGGGTGC	62687.9	64579.7	85422.5
	TE-siRNA140	CTGGCTCTGACCGGTCTGCTGC	20356.2	56692.1	30408.5
	TE-siRNA141	TTGGTGTCTTCGGTTATAGAGA	62687.9	56938.6	82637
	TE-siRNA142	AGCGGGTGTTACTAATAGGACC	12954	12077.9	13695.5
	TE-siRNA143	AAAAGCTCGTTTGATTCTGATT	7633.59	5669.21	9052.92
	TE-siRNA144	AGGTAGCGCGGGACGATGCGGC	13879.3	10106	16481
	TE-siRNA145	AAAGGATTGGCTCTGAGGGTTG	6245.66	5176.24	6499.54
	TE-siRNA146	CGAACAACCGACTCAGAACTGG	17117.7	14789.3	15088.2
	TE-siRNA147	AAGACATTGTCAGGTGGGGAGT	5783.02	5176.24	5803.16
	TE-siRNA148	TGTGTTGGCCTTCGGGATCGGA	7402.27	6901.65	8124.42
	TE-siRNA149	TCGGGGCGTGGACCGTTGTCGC	5089.06	4929.75	5106.78
	TE-siRNA150	TTGAAGAATCTTCTGAAGGAGA	52278.5	60635.9	69405.8
	TE-siRNA151	CGACGGTCCTCGAGGATGCTGA	10178.1	11584.9	12534.8
	TE-siRNA152	AATGAGAACTTTGAAGGCCGAA	4626.42	4190.29	7892.29
	TE-siRNA153	AATCCGACTGTTTAATTAAAAC	34235.5	42395.9	35051.1
	TE-siRNA154	TTCATTCGTCTGGCCAAGGGCC	242424	284693	241179
	TE-siRNA155	AACGGGCTTGGCGGAATCAGCG	4857.74	5176.24	4642.53
	TE-siRNA156	CCGAGGTCCTGTAGCTGGCGGG	358779	330786	432916
	TE-siRNA157	TCTGCCCAGTGCTCTGAATGTC	4857.74	4929.75	4178.27
	TE-siRNA158	CGTGGCGGCAGACGGCGACGTT	6014.34	5176.24	5338.9
	TE-siRNA159	ATTTAGAGGAAGGAGAAGTCGT	8327.55	5422.73	7428.04
	TE-siRNA160	GAGAGGACGTGGCTCTGGTCGG	21281.5	17007.6	25998.1
	TE-siRNA161	AAACTGCATCTGTAGCTCAGGC	1.35855e+06	1.5477e+06	1.55432e+06
	TE-siRNA162	AAGCTCGTAGTTGGACCTTGGG	6476.98	5669.21	9052.92
	TE-siRNA163	AGTCTTCGCTTCGGACGGGTGT	40018.5	57678.1	74280.4
	TE-siRNA164	TCGATCTGTTACGTCAATCTGC	258154	260784	271820
	TE-siRNA165	CACGGGGTGAACGTGAGACGAG	73560	68523.5	102832
	TE-siRNA166	AATGGAACAATGTAGGCAAGGG	7170.95	3697.31	5571.03
	TE-siRNA167	AGCAAGGATTGACAGACTGAGA	7633.59	10845.5	11838.4
	TE-siRNA168	AGGGAAAGATGAAAAGGACTTT	86051.4	4683.26	9052.92
	TE-siRNA169	CGACTCAGAACTGGTACGGACA	6708.3	5669.21	5338.9
	TE-siRNA170	TTGCTGCCACGATCCACTGAGA	18043	13310.3	20891.4
	TE-siRNA171	CTTGCTGCCACGATCCACTGAG	28915.1	27606.6	31337
	TE-siRNA172	CCGAAAGATGGTGAACTATGCT	6939.63	10845.5	12534.8
	TE-siRNA173	CACAGCTGCAGAGCCAAGACGG	51121.9	51762.4	58727.9
	TE-siRNA174	CAGAACTCCGAAGTTAAGCGTG	93453.6	80847.9	108635
	TE-siRNA175	CAACGGGCGGCGTGCTGAATCC	7864.91	7394.63	10213.6
	TE-siRNA176	CGACTTTGTGAAATGACTTGAG	19893.6	11584.9	19730.7
	TE-siRNA177	CGCGAGAAGTCCATTGAACCTT	6245.66	9613.01	11606.3
	TE-siRNA178	AAATGACTTGAGAGGTGTAGGA	5551.7	3943.8	4178.27
	TE-siRNA179	AAGCTGAAGGTTCGGAGACTAT	27295.9	33522.3	36908.1
	TE-siRNA180	AGTTTGTTTGATGGTACGTGCT	4857.74	6655.16	10909.9
	TE-siRNA181	CCTTTAGACCTTCGGAGTTTGA	9946.8	11584.9	13695.5
	TE-siRNA182	TCGAACAACCGACTCAGAACTG	32153.6	19719	22052
	TE-siRNA183	AGAGGACGTGGCTCTGGTCGGA	24288.7	27606.6	36908.1
	TE-siRNA184	CGACGTTGCTTTTTGATCCTTC	8790.19	8134.09	11606.3
	TE-siRNA185	TATCTTCAACGCGGGCTGACGT	23594.7	28592.6	34818.9
	TE-siRNA186	TCGATCCTTTAGACCTTCGGAG	6014.34	5422.73	5803.16
	TE-siRNA187	CTGTCCCTGTCTACTATCCAGC	5089.06	4929.75	5106.78
	TE-siRNA188	TGATGACTGCGGCCTTCGGCAC	48577.4	44367.8	58495.8
	TE-siRNA189	TTGCCGTCCGGTCTCATCTGCG	41406.4	34261.8	37140.2
	TE-siRNA190	TTGACTCTAGTCCGACTTTGTG	13416.6	6655.16	14159.7
	TE-siRNA191	TTTTGCCCTCTGGAGTTCTGCC	27064.5	19226	23909
	TE-siRNA192	AGGCGAGAGACCGATAGCGAAC	5551.7	4190.29	6963.79
	TE-siRNA193	CGAGACTGTTGGGAGCAAGGAG	19431	21197.9	16016.7
	TE-siRNA194	TGCTGCCACGATCCACTGAGAT	12028.7	9366.53	15784.6
	TE-siRNA195	AGGATTGGCTCTGAGGGTTGGG	9715.48	5669.21	9285.05
	TE-siRNA196	AAACGGATCCGTAACTTCGGGA	12260	16021.7	18570.1
	TE-siRNA197	ATACCAGAATTCTGCCAAAGGC	87901.9	74192.8	94475.4
	TE-siRNA198	AAGGATTGACAGACTGAGAGCT	6014.34	5669.21	6499.54
	TE-siRNA199	TTCGCCTAGTAGCTTCTCTATT	151284	156273	156685
	TE-siRNA200	TATGCGGAACGGCTCCTGCTGG	3932.45	4190.29	4178.27
	TE-siRNA201	CTTCTGCTGGCAGCCTGACGTG	15729.8	14296.3	16945.2
	TE-siRNA202	TCCGGCTTTGGGGTAGTTTCTT	17349.1	17993.6	20891.4
	TE-siRNA203	CCGACCCTGATCTTCTGTGAAG	15961.1	16268.2	23444.8
	TE-siRNA204	GAGCGGCCGTCGGTGCAGATCT	5551.7	7887.6	6499.54
	TE-siRNA205	TGTGATTTCTGCCCAGTGCTCT	22669.4	9613.01	11374.2
	TE-siRNA206	TTCTTCTGTGGCCATGTCTAGC	44413.6	35001.2	57567.3
	TE-siRNA207	CTTCTTCGAAGCTGCGCACTGC	24982.7	46093.2	27158.8
	TE-siRNA208	AGGCTCGAAGCGATACTGACGT	11797.4	8627.06	7892.29
	TE-siRNA209	GACGTTCGCCGGATGCATGTGC	30303	41163.4	42247
	TE-siRNA210	TTCCAGACTCAGGCTAGGACTG	216285	177964	165042
	TE-siRNA211	GTGGATGTCGACTTTTGCCGTT	52972.5	51762.4	65691.7
	TE-siRNA212	TTGTGTTGGCCTTCGGGATCGG	8327.55	5422.73	5338.9
	TE-siRNA213	CTAGTCCGACTTTGTGAAATGA	24288.7	33768.8	34586.8
	TE-siRNA214	AGTAACTATGACTCTCTTAAGG	14804.5	9613.01	12766.9
	TE-siRNA215	TCGCGAGAAGTCCATTGAACCT	9946.8	10845.5	12302.7
	TE-siRNA216	AAGGCTGAAACTTAAAGGAATT	9715.48	9859.5	12070.6
	TE-siRNA217	ATCCACTGAGATCCAGCCCCGC	39324.5	28346.1	39693.6
	TE-siRNA218	CGGCGTGCTGAATCCTTTGCAG	3932.45	6162.19	5571.03
	TE-siRNA219	TGATAGTGACTCTCTTCCCTGG	20356.2	17500.6	23212.6
	TE-siRNA220	AATCTTCGCTTCGGACGGGTGC	61762.7	57431.6	95636
	TE-siRNA221	ATTGGCTCTGAGGGTTGGGCTC	3701.13	6408.68	4642.53
	TE-siRNA222	CTGCATCTGTAGCTCAGGCTCC	49734	143456	59192.2
	TE-siRNA223	TTGAAGATCTGCGATTTGGAGT	200093	304412	319406
	TE-siRNA224	TTGATCTGCTGAAGCTGCTTTC	27295.9	25141.7	32729.8
	TE-siRNA225	TTGTCTGTCGCTTCGGAGTGCC	61300	49297.5	72423.4
	TE-siRNA226	AAAGCTCGTAGTTGGACCTTGG	9252.83	9366.53	12766.9
	TE-siRNA227	ATCCCATCAGAACTCCGAAGTT	4857.74	5176.24	4874.65
	TE-siRNA228	CCGAAAGATGGTGAACTATGCC	7633.59	8134.09	9052.92
	TE-siRNA229	GAACTGTGAAACTGCGAATGGC	5783.02	5176.24	10445.7
	TE-siRNA230	TTGAAGATTTTATGGAGATGGT	4163.78	4683.26	7195.91
	TE-siRNA231	TTGAGCTGCTGGAATTATTTGT	26370.6	29825	46657.4
	TE-siRNA232	AGATGAAAAGGACTTTGAAAAG	22669.4	19226	21819.9
	TE-siRNA233	TAGAGGGCAGATATGTAGGCGT	12722.6	14542.8	19266.5
	TE-siRNA234	TCCGACTGAAGTCGCTTGACGT	141337	187084	211931
	TE-siRNA235	TTGACGCCGTTGGATTTGAGGG	46726.8	33768.8	52692.7
	TE-siRNA236	TAGTCCGGCTGCACCCTTAGGT	51353.2	64579.7	54549.7
	TE-siRNA237	CGGCGCCGTTACTTTGAAGAAA	4857.74	5176.24	4410.4
	TE-siRNA238	AAGAAGACCCTGTTGAGCTTGA	10872.1	9366.53	12999.1
	TE-siRNA239	CAGTGTCTGAACCTTCGGCTTT	31922.3	42642.3	38533
	TE-siRNA240	CGAACTGGGCAACTCCGTCCCC	19893.6	42888.8	32961.9
	TE-siRNA241	AGACTGGATCGAGGATCTGTGC	70784.2	132117	110028
	TE-siRNA242	CGCCGTTACTTTGAAGAAATTA	4163.78	4683.26	5803.16
	TE-siRNA243	TTGCTTGATCCGGCGAACGTGG	18043	12324.4	14856.1
	TE-siRNA244	AGGCTGACGCGGGCTCTGCCCA	7864.91	8380.58	10677.8
	TE-siRNA245	CCCTGTTGAGCTTGACTCTAGT	11103.4	13803.3	16713.1
	TE-siRNA246	GGAATCCGACTGTTTAATTAAA	7170.95	11831.4	6963.79
	TE-siRNA247	GTTGCGGGACGAGACCGACCGG	13647.9	10352.5	10445.7
	TE-siRNA248	TTCTTGGATTTATGAAAGACGA	4626.42	7394.63	5106.78
	TE-siRNA249	CGCGACGGGGCATTGTAAGTGG	7402.27	13063.8	6731.66
	TE-siRNA250	TCTTGTACTGATATGCTCTGCA	412676	481390	461931
	TE-siRNA251	CCGCTGCTGCATTTCTGAAGGC	226000	341632	266249
	TE-siRNA252	TTGGGCTAGATCTAAGGGTAGT	64538.5	61128.9	88904.4
	TE-siRNA253	TTGTCCAGAACTCCCGCTCAGT	15035.9	15282.2	20659.2
	TE-siRNA254	TTGTGCACTTGCTGCTGACTGC	26139.3	23662.8	28319.4
	TE-siRNA255	AAGGCTGATCTCTCCAAGATGA	27989.8	35001.2	38068.7
	TE-siRNA256	TACGTCACCGGACTGCACATGC	91140.4	103525	113045
	TE-siRNA257	ATGGACCTCGCGGACGAACGGC	21975.5	17993.6	22516.2
	TE-siRNA258	TGGCGGTTGCAGACCTGAAGTG	10640.8	8380.58	11374.2
	TE-siRNA259	TGGCTTCGGACATACGCTTCGG	58292.9	43381.8	52924.8
	TE-siRNA260	TTGATCCGGCGAACGTGGGAGG	13647.9	14789.3	17641.6
	TE-siRNA261	CAAAACGGATCCGTAACTTCGG	12028.7	16268.2	15320.3
	TE-siRNA262	TTGGGTTGGACCTTCTGGTGTC	38630.6	30810.9	48514.4
	TE-siRNA263	TTGTCTGTCGCTTCGGAGTGCT	38630.6	68523.5	83101.2
	TE-siRNA264	AGGATATTCGGCTCTCACCCGA	15729.8	15528.7	15320.3
	TE-siRNA265	AAAGACTCCAGGCTCTGTCAGG	54591.7	58664	63370.5
	TE-siRNA266	TAATGCGGGCGAGACTGTTGGG	27064.5	20458.5	29712.2
	TE-siRNA267	AAGATGTGGGCAAAACGACGGT	32153.6	33768.8	36676
	TE-siRNA268	AGAGAGGACGTGGCTCTGGTCG	19662.3	15775.2	20195
	TE-siRNA269	TGAAATGAAATGGAGTGTTGAG	8327.55	6162.19	6035.28
	TE-siRNA270	TTGTTGTGCTCAGTTGCTATGG	10178.1	6162.19	8820.8
	TE-siRNA271	TACGTCACCGGTCTGCACATGC	29840.4	26127.7	33890.4
	TE-siRNA272	TTGACGAGCTCGACGAAGTTAT	154291	248706	290390
	TE-siRNA273	TTGATGATCGCGAGGAGTTTGC	10178.1	7641.11	17177.3
	TE-siRNA274	CTCATGTAGGATGACGAAGGTG	136479	118561	151114
	TE-siRNA275	TTGATCTTCATGTCGGCAGGGA	12722.6	11831.4	15088.2
	TE-siRNA276	CTTTGTCTGCATCCTCTTCTGC	9252.83	4929.75	10213.6
	TE-siRNA277	TCGACCTTCCGACGCCTGATGC	23826	22676.9	28087.3
	TE-siRNA278	TGTTGCTGCCCTGAATATCTGC	7864.91	7148.14	8588.67
	TE-siRNA279	TCGACTGCATGACCTCTTTTGC	163313	179689	189879
	TE-siRNA280	TTCTCCGACTGCTGATCGATGT	25214	24895.2	35051.1
	TE-siRNA281	AAACTGCATCTGTAGCTCAGGT	664122	1.02243e+06	959610
	TE-siRNA282	TCTGGAAAAGTTGGGCATCTCC	182512	147153	190808
	TE-siRNA283	TCTTTCTGACGAAGCGGACGTT	71709.5	70741.9	91922
	TE-siRNA284	TTGTTGAAGATCTGCGATTTGG	18043	10106	18570.1
	TE-siRNA285	CTGTCTGCTCCTGAACCAGTGC	47652.1	40424	48978.6
	TE-siRNA286	TTAGGGACGATGCCAAGATGTG	27758.5	18979.5	31104.9
	TE-siRNA287	TTGTGCTTGAGGACTTAATTGT	6476.98	8627.06	14856.1
	TE-siRNA288	AACGATCCGACTTCCGAGCGCG	52047.2	42149.4	44568.2
	TE-siRNA289	AATCCCTGAGGCGGTAGGCGTG	28221.1	18486.6	29247.9
	TE-siRNA290	AGGGGGAAGAGAACGCTGACGT	5320.38	5176.24	5571.03
	TE-siRNA291	TATGCTGAGACTCTCCTGGAGG	23594.7	16268.2	19498.6
	TE-siRNA292	AAAGAGCTTGAACTTTGCCGTG	56211	46093.2	59656.5
	TE-siRNA293	CCGTGTGCCGGATTATGACTGA	12722.6	50037	10677.8
	TE-siRNA294	GACGACTTAAAACGCGACGGGG	11334.7	9120.04	10445.7
	TE-siRNA295	GCCGATCGGCTCGGGGCGTGGA	3701.13	3943.8	5571.03
	TE-siRNA296	TTGTGGATGTCGACTTTTGCCG	17580.4	7887.6	13695.5
	TE-siRNA297	AGACTGCTGAATGGTGAATGCT	34929.4	32043.4	39461.5
	TE-siRNA298	CTGGTGCCGATCTTGCTGCTGA	19893.6	19965.5	27158.8
	TE-siRNA299	CGAACTGGGCAACTCCGTCCCT	12722.6	24155.8	19034.4
	TE-siRNA300	CGGATTATGACTGAACGCCTCT	18043	43628.3	33426.2
	TE-siRNA301	TGCATGTGGTGACTCCGAGGGC	22900.8	37712.6	34122.6
	TE-siRNA302	AATCTCGTGTGGAACAAAAGGG	9715.48	4436.78	6963.79
	TE-siRNA303	CCGACCTTAGCTCAGTTGGTAG	27064.5	21197.9	16481
	TE-siRNA304	TTCTTCTGTGGCCATGTCTAGT	24288.7	28099.6	38533
	TE-siRNA305	AAGAGCTTGAACTTTGCCGTGG	27064.5	20458.5	22748.4
	TE-siRNA306	AGATGGAGGACAGTAGCGCGGT	18505.7	13556.8	25998.1
	TE-siRNA307	AGAAGGTCTGACCCTAGGGTTC	143419	187824	168292
	TE-siRNA308	AGACGTGATGAGGACCTTCTTC	111034	145181	158774
	TE-siRNA309	AGACTGGAGGCGACCCTGCGCT	3238.49	7641.11	12766.9
	TE-siRNA310	AGGGGCGAAAGACTAATCGAAC	4857.74	4683.26	4642.53
	TE-siRNA311	ATGGAGGACAGTAGCGCGGTGG	9484.15	6408.68	6731.66
	TE-siRNA312	TCTACTGCTAGGGTTGAGCGTG	58061.5	50529.9	68013
	TE-siRNA313	TGATTTCTGCCCAGTGCTCTGA	4395.1	5422.73	4410.4
	TE-siRNA314	CCGTTACTTTGAAGAAATTAGA	5320.38	6655.16	7195.91
	TE-siRNA315	GTATGAACTAATTCGAACTGTG	34004.2	33029.3	42247
	TE-siRNA316	ATGGAAAAGTGCTCTATGGCGG	18043	12570.9	14856.1
	TE-siRNA317	CAGGCCTGTGGATTCGTTGCGG	45801.5	54227.3	47818
	TE-siRNA318	ATGGTTCTGCAGAAGGAGTTGT	24288.7	24895.2	30176.4
	TE-siRNA319	ATTGGTCATCGCGCTTGGTTGA	3469.81	5915.7	6499.54
	TE-siRNA320	GAGTGCCGAAGGCTATAACTGT	36548.7	43874.8	50603.5
	TE-siRNA321	GTTGATCGCGCTCCTGTCATGG	11334.7	11091.9	21819.9
	TE-siRNA322	ATGGGCGATGCTGACATGACGT	61762.7	61621.9	77065.9
	TE-siRNA323	TCCTTTGCAGACGACTTAAAAC	9484.15	11338.4	9052.92
	TE-siRNA324	TGCGTCGTAGAAATCCATCGGT	57830.2	58664	83101.2
	TE-siRNA325	TGGAAAAGTGCTCTATGGCGGT	22438.1	24402.3	26230.3
	TE-siRNA326	TTCCCAACGGGCGGCGTGCTGA	23132.1	17500.6	28783.7
	TE-siRNA327	AGGGCTGACCTGGCGCTGACGT	10178.1	7641.11	11838.4
	TE-siRNA328	GCACGCCTGTCGGGACCCGAAA	4626.42	3697.31	5338.9
	TE-siRNA329	CGATGATGTTTCCTTTGAGTGG	6476.98	5176.24	6963.79
	TE-siRNA330	GATGGTACGTGCTACTCGGATA	10178.1	11831.4	10213.6
	TE-siRNA331	TGAGCTGAAGCTCTTGATGGTG	19199.6	19965.5	22748.4
	TE-siRNA332	TGTGAGAACATGGGAGATGCTG	6476.98	6655.16	7892.29
	TE-siRNA333	AAATCGTTCGTCTGACTTGGGT	5551.7	5915.7	7892.29
	TE-siRNA334	ATAGTTCGGCTGCCCACTTGGC	50427.9	53241.3	46889.5
	TE-siRNA335	CGGCCGTCGGTGCAGATCTTGG	3469.81	4190.29	4642.53
	TE-siRNA336	TAGGACCCAAAGACAAGGCGTG	8096.23	6655.16	8356.55
	TE-siRNA337	TAGTCCGACTTTGTGAAATGAC	18043	19226	23676.9
	TE-siRNA338	TTGATCGGCGAAGTCTTCCTGC	22206.8	14789.3	25533.9
	TE-siRNA339	AGGCCTGTGGATTCGTTGCGGG	63150.6	89721.5	56870.9
	TE-siRNA340	ATGCGGGCGAGACTGTTGGGAG	21050.2	18733.1	20195
	TE-siRNA341	ATGTGGAGCTCTCTTGCGTGTT	32616.2	26127.7	42247
	TE-siRNA342	CGCAAGGCTGAAACTTAAAGGA	3932.45	4190.29	8588.67
	TE-siRNA343	TCATGCGGACCGCGGCTGACGT	6245.66	5422.73	7892.29
	TE-siRNA344	TTGTGCTCCGCTACTCAAGTGT	51121.9	58664	73351.9
	TE-siRNA345	AGCAGCGGCCATGTGATGACGG	11566	10352.5	9749.3
	TE-siRNA346	ATGACTGCGGCCTTCGGCACCC	25676.6	17993.6	30640.7
	TE-siRNA347	TACCGTGTGCCGGATTATGACT	8096.23	16268.2	10213.6
	TE-siRNA348	TGAACGGCACTTGCACATGGGT	5320.38	3697.31	4642.53
	TE-siRNA349	AGATGATATGGACAAAAGGCGG	17580.4	13803.3	20659.2
	TE-siRNA350	ATGACTGCGGCCTTCGGCACCT	17117.7	22923.3	29247.9
	TE-siRNA351	CTCGAAGCTCCCTTCCCAACGG	12491.3	10845.5	14391.8
	TE-siRNA352	GAATCCGACTGTTTAATTAAAA	9484.15	10352.5	8820.8
	TE-siRNA353	TGGTGGACTGATCCTTCGGTGT	14804.5	13556.8	18338
	TE-siRNA354	TTGTGCACTTGCTGCTGACTGT	16655.1	14049.8	20427.1
	TE-siRNA355	TTTCTTGATCCAGAGGGTGGCA	6014.34	8380.58	12302.7
	TE-siRNA356	AGGACTGGGGAAGAGTATGGGG	17349.1	14789.3	17177.3
	TE-siRNA357	ATAGTGCTGCAGGTAGAAAGGC	11103.4	14296.3	17873.7
	TE-siRNA358	ATGGACAGTGTTCTGTGATGGG	26601.9	21690.9	33194.1
	TE-siRNA359	ATGGCTCCTGGGGAACCTTCGG	37011.3	25141.7	31569.2
	TE-siRNA360	ATTAATAGGGACAGTCGGGGGC	3932.45	3943.8	5803.16
	TE-siRNA361	CCGGATTATGACTGAACGCCTC	8558.87	42149.4	20195
	TE-siRNA362	TCCGTTGTAGTCTAGTTGGTCA	5551.7	9613.01	6267.41
	TE-siRNA363	TTGCAGACGACTTAAAACGCGA	13416.6	10845.5	14159.7
	TE-siRNA364	CGAGAGTAGTACTAGGATGGGT	3469.81	4683.26	5106.78
	TE-siRNA365	CGGTCTGGCGAAGTGTGATCCC	30997	26374.2	25301.8
	TE-siRNA366	GAGGACAGTAGCGCGGTGGTGG	15498.5	12324.4	8588.67
	TE-siRNA367	GATCTGTAGCTTCTCAACACTC	70090.2	82573.3	97028.8
	TE-siRNA368	TTCATCGTCAAGACGAAGGCGT	26833.2	43628.3	41550.6
	TE-siRNA369	TTGTTTGATGGTACGTGCTACT	8096.23	9120.04	11838.4
	TE-siRNA370	ACAGCTGCAGAGCCAAGACGGG	23132.1	25388.2	25069.6
	TE-siRNA371	CCGTCCGGTCTCATCTGCGCAG	15267.2	14789.3	11838.4
	TE-siRNA372	CGGTTTGTTGGCGAAGTCCTGC	12028.7	78876	18338
	TE-siRNA373	CTGTCTGCTCCTGAACCAGTGT	30534.4	31550.4	35515.3
	TE-siRNA374	TACCTGTAGTACCTATGCATGT	123757	180429	193129
	TE-siRNA375	TGACTGTCTGCTTGGGCGTGGT	35854.7	51515.9	43175.5
	TE-siRNA376	TTAATGCGGGCGAGACTGTTGG	37705.3	28346.1	41782.7
	TE-siRNA377	TTGGCTCGTCGAGGTTTGGACC	18043	18733.1	20195
	TE-siRNA378	AAATGAGAACTTTGAAGGCCGA	6245.66	5176.24	6963.79
	TE-siRNA379	ATATGTGAGATCTGCCACCGTG	12260	10845.5	12070.6
	TE-siRNA380	ATCGGCTGACTCCGACCAGGTC	23132.1	29825	26926.6
	TE-siRNA381	ATGCAGCGTTCCGGTCTACTGA	7402.27	16514.7	13927.6
	TE-siRNA382	CTGGGATCTGATTCAAGGCTTC	35160.8	64333.3	50603.5
	TE-siRNA383	TCTCTGGTATCCTAAGGGCTCC	80037	77643.6	77298.1
	TE-siRNA384	TCTTCGGGACCTGATTCTGCCG	43951	33029.3	45264.6
	TE-siRNA385	TGATGACTGCGGCCTTCGGCAT	16655.1	22676.9	30408.5
	TE-siRNA386	TTGTGTGATCTCTAAGAATGGC	40943.8	34508.3	46889.5
	TE-siRNA387	AAAGGCTGGAGACGAAGCTCGG	52741.2	51269.4	63370.5
	TE-siRNA388	AGACTGAGAAGTCGATGGAGTG	4626.42	8134.09	6267.41
	TE-siRNA389	AGTAGCCGAAGCTCTGATCAGG	7633.59	6655.16	4874.65
	TE-siRNA390	ATTGTCTGTCGCTTCGGAGTGC	17349.1	16268.2	15088.2
	TE-siRNA391	TTATTGACTTCGGTACTGACGT	63381.9	75918.2	84029.7
	TE-siRNA392	TTCGAAGGCTGATCTCTCCAAG	35392.1	31796.9	42943.4
	TE-siRNA393	AACGACTTTGGAGCTTCTTCGT	37474	44614.2	59192.2
	TE-siRNA394	ACAGTGTCTGACGTGAGGCTCT	15035.9	21444.4	26230.3
	TE-siRNA395	AGGGCAGGAATCAAATGAACGT	28683.8	23169.8	30640.7
	TE-siRNA396	ATGGAGGATAGACTGGTGCTTC	11566	9120.04	15784.6
	TE-siRNA397	CGAAGCTATCGGAGATCCTGAG	26833.2	17993.6	18105.8
	TE-siRNA398	TAGGATGACGAAGCCGAAGCCG	8558.87	7394.63	9052.92
	TE-siRNA399	TCCCGTCTTGGCTCTGCAGCTG	48346.1	34261.8	45032.5
	TE-siRNA400	TGGCTGCAAGTTTCCAACGGGC	91603.1	91200.4	79619.3
	TE-siRNA401	TTCGGCAGATAAGAGTAGCAGT	72403.4	68523.5	89600.7
	TE-siRNA402	TTGGTACAAAGCCCTCTGGAGT	22438.1	29578.5	23909
	TE-siRNA403	AAGGAATACAGAGCTGATGTGT	35160.8	39931	58263.7
	TE-siRNA404	AGGGCGGGAATCAAATGAACGT	39324.5	46093.2	49210.8
	TE-siRNA405	TCCGACTTTGTGAAATGACTTA	10409.4	9120.04	9052.92
	TE-siRNA406	TGACGTAGATTTTTGCGGGGGA	25676.6	40670.4	39461.5
	TE-siRNA407	TGGCCTTGTCTCTCCGAAGATT	26601.9	34754.7	33426.2
	TE-siRNA408	TCCACTGAGATCCAGCCCCGCG	35854.7	27606.6	29015.8
	TE-siRNA409	TCTTTCCGTGATTGCAGCCAGC	33078.9	32043.4	48514.4
	TE-siRNA410	TTTGCCGGTCTTGAGGAGTTTA	16655.1	15775.2	20659.2
	TE-siRNA411	AATCTTCGCTTCGGACGGGTGT	20124.9	29332	38068.7
	TE-siRNA412	GATGTGGAGCTCTCTTGCGTGT	53897.8	55952.7	78922.9
	TE-siRNA413	TGTGTGCTGGAATCTGTGCTCC	38861.9	43874.8	44568.2
	TE-siRNA414	TTCTGGGTCTGAAGGATAGGTC	12028.7	9120.04	15088.2
	TE-siRNA415	TTGAGTTGATATGCTTGCTGAG	10178.1	7394.63	7428.04
	TE-siRNA416	TTGGGTTGGACCTTCTGGTGTT	16655.1	18240.1	26926.6
	TE-siRNA417	ACGTTATCTGGTGGACCTGCAG	13879.3	10845.5	18105.8
	TE-siRNA418	AGAGATCGTCTGTGCTTCCTGG	11797.4	11091.9	15320.3
	TE-siRNA419	ATTGCAGAGGTACTGAAGAGGT	23826	24402.3	40622.1
	TE-siRNA420	TAATTCTGCAAGGTGGGACCGC	14110.6	10599	18105.8
	TE-siRNA421	TTAGGCTGGCTCCAACAAGACT	20124.9	25881.2	30176.4
	TE-siRNA422	TTCCGCTGTGACTCAACCTTGC	53435.1	53241.3	56870.9
	TE-siRNA423	AGGACTGGATGGAACGGACGCC	51353.2	42888.8	56870.9
	TE-siRNA424	ATGGGACTCGGATGATAGCTCG	11566	11338.4	12999.1
	TE-siRNA425	ATGTCATGGACTTTAAGGATGT	75410.6	71234.9	82637
	TE-siRNA426	CTCTGGTCGGATGGATGGCGAG	5320.38	5176.24	4178.27
	TE-siRNA427	GATGTCGGCTCTTCCTATCATT	3238.49	7394.63	6035.28
	TE-siRNA428	TAAGAGAGGACGTGGCTCTGGT	31228.3	33768.8	44800.4
	TE-siRNA429	TGGATTCGTGATTGGCGATGGG	8558.87	7148.14	9285.05
	TE-siRNA430	TTAGAGCTCCAAGACACCAGGG	28221.1	26127.7	31104.9
	TE-siRNA431	TTCAATCTTCGCTTCGGACGGG	57830.2	41163.4	55942.4
	TE-siRNA432	TTTGGCTTCGTGGTCTCTCAAG	12954	8873.55	18570.1
	TE-siRNA433	AAAGACTTCGAGCTCCAATCGA	114504	136554	134401
	TE-siRNA434	ACATATGGACGAGCTCTTGCCC	43488.3	70002.5	88672.2
	TE-siRNA435	ATGCGCTGGGAAACTGAATCGT	24751.3	23909.3	30640.7
	TE-siRNA436	ATGTGCTCAACTCTGAATTTTC	9252.83	15528.7	13231.2
	TE-siRNA437	ATTGTCTGTCGCTTCGGAGTGT	8327.55	16761.2	16945.2
	TE-siRNA438	TCATCTCGGACCTCCAGTTTCG	56211	58664	54317.5
	TE-siRNA439	TGAAGGTCTTGGATATGTTCCT	10178.1	15282.2	16248.8
	TE-siRNA440	TGGATCTCTGATACAGTGGCTG	41175.1	34508.3	47121.6
	TE-siRNA441	TTGACGTAGATTTTTGCGGGGG	12722.6	9613.01	13927.6
	TE-siRNA442	TTTGCCGTCCGGTCTCATCTGC	6476.98	5669.21	7660.17
	TE-siRNA443	AACGCTGATGGAGGATAGACTG	27295.9	19472.5	32033.4
	TE-siRNA444	AGAGGTACTGAAGAGGTTGGGT	18968.3	15035.7	20195
	TE-siRNA445	AGAGTGATTGTGACATGGCTTT	11103.4	9120.04	15320.3
	TE-siRNA446	AGGAACGACTTTGGAGCATCTT	37936.6	101060	81244.2
	TE-siRNA447	AGGTCGCGACAAAGGACGAGGT	12028.7	14789.3	13231.2
	TE-siRNA448	ATAACCGTAGTAATTCTAGAGT	30303	42888.8	45496.8
	TE-siRNA449	ATGACATTCCTGATCTCGCCCG	37242.7	29332	30176.4
	TE-siRNA450	ATGTTGTAGGAATCAAATGGGT	5783.02	4929.75	7892.29
	TE-siRNA451	CTCCGGATTGCGGACCCCCCGC	24057.4	26620.7	23444.8
	TE-siRNA452	CTGCGCGACTGAAAAAAGGTGC	20124.9	22676.9	22980.5
	TE-siRNA453	TCCGGCCATGTAGACGATAGTG	10872.1	9613.01	11142.1
	TE-siRNA454	TCTGCCGACTCTGAGCTTCAAG	105020	77890.1	102368
	TE-siRNA455	TCTTGTTGGCTGGCTCTGAGGA	12260	29825	19498.6
	TE-siRNA456	TTGATGATCGCGAGCAGTTTGC	19431	28099.6	28087.3
	TE-siRNA457	TTTCTTGATCCATAGGGTGGCA	13185.3	16514.7	17641.6
	TE-siRNA458	AAGACGGGCTCTCGGTGTTGTT	5320.38	5915.7	7428.04
	TE-siRNA459	AAGGAAGGTCAGTACGCGCAGC	21050.2	18979.5	25301.8
	TE-siRNA460	CGTCTTTGGAGCTTCTTCTCTT	58292.9	83312.8	73816.2
	TE-siRNA461	TTCGATCGTCATCGTGGAGAGG	22206.8	21444.4	29247.9
	TE-siRNA462	TTGATGATCGCGAGGAGTTTGT	6939.63	8380.58	9749.3
	TE-siRNA463	TTGTGTGATCTCTAAGAATGGT	25214	26620.7	41550.6
	TE-siRNA464	AGGACAGTAGCGCGGTGGTGGA	12260	14049.8	17873.7
	TE-siRNA465	AGTGGCTGTAAAGGACGTCGGT	14341.9	72220.9	29712.2
	TE-siRNA466	ATAGAGGCAAGAGCTCGTCCGT	28683.8	34508.3	40390
	TE-siRNA467	ATAGGAGTAGACTGTAGACAGA	31459.6	32289.9	47818
	TE-siRNA468	ATATGGACAAAAGGTGAACGAG	7170.95	5422.73	7428.04
	TE-siRNA469	CTGCCCTTACCTTCGGATGTGT	39555.9	65072.7	54317.5
	TE-siRNA470	TAGAAGGTCTGACCCTAGGGTT	54360.4	54227.3	52924.8
	TE-siRNA471	TAGCAACCGGCGCCTCTGCTCG	5089.06	6655.16	8820.8
	TE-siRNA472	TCGATCTGTCCTCCGTCCGAGT	5783.02	9859.5	5106.78
	TE-siRNA473	TCGTGTAGTCTTCCCCTGTAGT	18505.7	18979.5	21123.5
	TE-siRNA474	TCTCTGACCGGTCTGTCCGCGC	95304.2	66551.6	84261.8
	TE-siRNA475	TGAAGATTTGAACCTGGAGAGC	37705.3	28099.6	43871.9
	TE-siRNA476	TGACGAACGAGACGGTGAATGT	8790.19	6408.68	12302.7
	TE-siRNA477	TGTGGATGTCGACTTTTGCCGT	38861.9	35740.7	52228.4
	TE-siRNA478	ATGGATGATGAGGAGGCTGGGG	7633.59	6408.68	8124.42
	TE-siRNA479	CTGATGTGTGCGGACCAATGAG	15035.9	13310.3	19034.4
	TE-siRNA480	GAGGACGTGGCTCTGGTCGGAT	4395.1	6408.68	8820.8
	TE-siRNA481	TCACTGCTGGCTCCAACTGAGT	64769.8	67537.6	61977.7
	TE-siRNA482	TCGAGCAACGCTCTGGCATGTG	13416.6	15528.7	16945.2
	TE-siRNA483	TCGATGATGTTTCCTTTGAGTG	12954	9859.5	11838.4
	TE-siRNA484	TTGATGATCGCGAGCAGTTTGT	18043	27606.6	35283.2
	TE-siRNA485	AAGAACTGCGAAGACCATAAGC	78880.4	90214.4	87975.9
	TE-siRNA486	ATGACTAGAAATTTTGGATTTT	244506	364555	405757
	TE-siRNA487	CATGATCTCCCGCCGTAGCTTG	9946.8	12570.9	6731.66
	TE-siRNA488	CTTCGTCGTCTGGAGTTTCTTC	25907.9	25141.7	34818.9
	TE-siRNA489	GACCGATCCGCGGGACGTGAGC	68008.3	349026	74280.4
	TE-siRNA490	GTGCGTCGTAGAAATCCATCGG	16423.8	8134.09	21123.5
	TE-siRNA491	TGGAGAAATCTTCGGCTGGAGT	7864.91	11831.4	10445.7
	TE-siRNA492	TTGGCGTCACTCGACCTCGTCG	27989.8	22676.9	27158.8
	TE-siRNA493	CGACGATAAAATCTGCCAACGC	21975.5	33029.3	41550.6
	TE-siRNA494	TAGCTTCTCGGGGCACTGCTGC	34698.1	26127.7	35515.3
	TE-siRNA495	TGACGTCGGCTCTCCGTAACTT	104326	153315	141597
	TE-siRNA496	TGCGGGCGAGACTGTTGGGAGT	5783.02	10106	10677.8
	TE-siRNA497	TTCTTGTGCTAGGTTGACTACT	11334.7	9120.04	15088.2
	TE-siRNA498	AACTGTGAACCGGTTGAGGTGT	15498.5	18979.5	27158.8
	TE-siRNA499	AAGTTGATGAAGAAGCTGATGG	8327.55	4190.29	9517.18
	TE-siRNA500	AATGAACGTCCTTGGGGAGAGT	13416.6	11584.9	21123.5
Tassel	TE-siRNA1	CGACACGACTCTCGGCAACGGA	1.24634e+06	1.32082e+06	1.21759e+06
	TE-siRNA2	ACACGACTCTCGGCAACGGATA	384199	435148	390447
	TE-siRNA3	GCCCCGCGTCGCACGGATTCGT	1.19164e+06	1.02111e+06	1.19307e+06
	TE-siRNA4	GACACGACTCTCGGCAACGGAT	277669	292646	300663
	TE-siRNA5	GCGACCCCAGGTCAGTCGGGAC	306346	314518	280374
	TE-siRNA6	CACGACTCTCGGCAACGGATAT	98468.3	100860	110153
	TE-siRNA7	TCGACACGACTCTCGGCAACGG	80502.1	91404	79399.3
	TE-siRNA8	GACGGAGAATTAGGGTTCGATT	110215	94842.4	104082
	TE-siRNA9	ATAAAAGGCTGACGCGGGCTCT	25912.7	26552.1	26359.9
	TE-siRNA10	AGGATGCTGACGCAATGTGATT	20154.3	23018.1	25960.5
	TE-siRNA11	TGCGGAACGGCTCCTGCTGGTC	36623.3	34001.9	35546
	TE-siRNA12	ACGGAGAATTAGGGTTCGATTC	38581.1	42406.9	40897.8
	TE-siRNA13	CGACTCTCGGCAACGGATATCT	57929.3	54823.3	58950.4
	TE-siRNA14	TCGGACCAGGCTTCATTCCCCT	406542	408309	370717
	TE-siRNA15	ACGACTCTCGGCAACGGATATC	24991.4	25405.9	23404.4
	TE-siRNA16	AGCCCCGCGTCGCACGGATTCG	25336.9	31614.1	24522.7
	TE-siRNA17	TCGGACCAGGCTTCATTCCCCA	350800	351003	363448
	TE-siRNA18	CCCCGCGTCGCACGGATTCGTC	29022.2	29226.4	29155.7
	TE-siRNA19	CCGGAGGTAGGGTCCAGCGGCC	32822.8	34861.5	25960.5
	TE-siRNA20	TCCTTCGATGTCGGCTCTTCCT	18887.5	15281.8	12780.6
	TE-siRNA21	CGGCTCGGGGCGTGGACCGTTG	9674.08	11174.8	10144.6
	TE-siRNA22	GACTCTCGGCAACGGATATCTC	8522.4	6972.3	7348.83
	TE-siRNA23	CCAGTGCTCTGAATGTCAAAGT	10825.8	12129.9	14777.5
	TE-siRNA24	AGGGGAATCCGACTGTTTAATT	4376.37	4584.53	5192.11
	TE-siRNA25	CCCAACGGGCGGCGTGCTGAAT	12898.8	14804.2	14458
	TE-siRNA26	TATGACTGAACGCCTCTAAGTC	89945.9	85577.8	84671.3
	TE-siRNA27	TTATGACTGAACGCCTCTAAGT	151100	134002	140746
	TE-siRNA28	AATGTAGGCAAGGGAAGTCGGC	14856.6	14613.2	13339.7
	TE-siRNA29	ATCCTTCGATGTCGGCTCTTCC	5758.38	5826.17	4872.59
	TE-siRNA30	CGGATGGGTGCTGCGCGGTGGT	88103.2	66093.6	71731
	TE-siRNA31	AGGCTGACGCGGGCTCTGCCCG	29828.4	36676.2	24363
	TE-siRNA32	ATGCGGAACGGCTCCTGCTGGT	11631.9	10506.2	12061.7
	TE-siRNA33	ACGGACAAGGGGAATCCGACTG	7601.06	8213.94	9186.04
	TE-siRNA34	TGACTCTAGTCCGACTTTGTGA	41690.7	38968.5	37782.6
	TE-siRNA35	CCGATGATTCATGATAACTTGA	41805.8	44603.6	39220.4
	TE-siRNA36	CGGAATCGGGAGCTCCAAGTGG	8292.06	6208.21	7588.47
	TE-siRNA37	AACGCGACGGGGCATTGTAAGT	7255.56	5730.66	6150.65
	TE-siRNA38	ACGGGGCATTGTAAGTGGCAGA	1727.51	2101.24	2715.87
	TE-siRNA39	ATGTAGGCAAGGGAAGTCGGCA	12668.4	13849.1	13339.7
	TE-siRNA40	CTTGACTCTAGTCCGACTTTGT	30749.7	32282.7	27717.9
	TE-siRNA41	CCACCAATAGGGAACGTGAGCT	6794.89	7449.86	7029.32
	TE-siRNA42	CTCGGGGCGTGGACCGTTGTCG	8637.57	6781.28	7748.22
	TE-siRNA43	ATCTCGTGTGGAACAAAAGGGT	6794.89	5253.1	8467.13
	TE-siRNA44	CTCTAGTCCGACTTTGTGAAAT	48831	43457.5	45610.7
	TE-siRNA45	AAGACCCTGTTGAGCTTGACTC	14971.8	16618.9	14777.5
	TE-siRNA46	ACGGGCGGCGTGCTGAATCCTT	4837.04	5157.59	5192.11
	TE-siRNA47	GTGTACTGCAGGGATTCTATGC	6449.38	8022.92	6150.65
	TE-siRNA48	CAGCCCCGCGTCGCACGGATTC	9674.08	12129.9	12860.5
	TE-siRNA49	GAAAAGGATTGGCTCTGAGGGT	12668.4	8309.46	11023.2
	TE-siRNA50	GAAGTCCTCGTGTTGCATTCCT	31440.7	26552.1	26679.4
	TE-siRNA51	TAGACCTTCGGAGTTTGAAGCT	171600	141738	163831
	TE-siRNA52	CCTATTGTGTTGGCCTTCGGGA	22227.3	20630.4	20289.2
	TE-siRNA53	AGACCCTGTTGAGCTTGACTCT	28100.9	27507.2	27877.6
	TE-siRNA54	AACGGGCGGCGTGCTGAATCCT	14856.6	14995.2	13579.4
	TE-siRNA55	CAGTGTCTGAACCTTCGGCTTC	18657.1	22158.5	21487.3
	TE-siRNA56	ACGGAATCGGGAGCTCCAAGTG	6449.38	6781.28	6550.04
	TE-siRNA57	TAAAAGGCTGACGCGGGCTCTG	7946.56	10124.2	8227.49
	TE-siRNA58	CAACCGACTCAGAACTGGTACG	53092.2	49474.7	42255.8
	TE-siRNA59	TGACGCCGTTGGATTTGAGGGG	43878.8	44985.7	38980.7
	TE-siRNA60	AACGGCCCGCCAACCCTGGAAT	5067.37	5921.68	6150.65
	TE-siRNA61	ACTCTAGTCCGACTTTGTGAAA	35471.6	31900.7	28676.4
	TE-siRNA62	TGCAGATCTTGGTGGTAGTAGC	9328.57	8595.99	7588.47
	TE-siRNA63	AAAAGGCTGACGCGGGCTCTGC	10940.9	11365.8	11262.9
	TE-siRNA64	TCCGATGATTCATGATAACTTG	30634.6	37249.3	27797.7
	TE-siRNA65	ATGAAAAGGACTTTGAAAAGAG	34895.8	50047.8	38261.8
	TE-siRNA66	AAGGCTGATCTCTCCAAGATGG	18426.8	25979	15895.8
	TE-siRNA67	AAAAGGATTGGCTCTGAGGGTT	13935.3	12703	15097.1
	TE-siRNA68	CACGGAATCGGGAGCTCCAAGT	11286.4	6781.28	7588.47
	TE-siRNA69	CTATTGTGTTGGCCTTCGGGAT	11516.8	12416.4	11822
	TE-siRNA70	GACCCTGTTGAGCTTGACTCTA	10365.1	12416.4	9345.79
	TE-siRNA71	GTGGTCATGGAAGTCGAAATCC	10249.9	7927.41	6869.56
	TE-siRNA72	ATCGACACGACTCTCGGCAACG	9328.57	10601.7	8946.4
	TE-siRNA73	ATGGAACAATGTAGGCAAGGGA	9213.41	9264.57	8227.49
	TE-siRNA74	CTGGCGGAATGCTCGAGCTGCT	26718.9	25979	23803.8
	TE-siRNA75	GAGCACGCCTGTCGGGACCCGA	10365.1	11079.3	10943.4
	TE-siRNA76	ATTGACAGACTGAGAGCTCTTT	106760	94651.4	106318
	TE-siRNA77	GATCCTTCGATGTCGGCTCTTC	11401.6	12129.9	10064.7
	TE-siRNA78	GACGGATCGCACGGCCTTCGTG	8407.23	10792.7	9505.55
	TE-siRNA79	GAACGGGCTTGGCGGAATCAGC	7601.06	9551.1	8946.4
	TE-siRNA80	ACCGTGTGCCGGATTATGACTG	11747.1	14995.2	12061.7
	TE-siRNA81	AGGGGAAAGAGAACGCTGACGT	2073.02	1910.22	1198.18
	TE-siRNA82	AGGGAATGCAGAGCTGACGTGT	15432.5	12798.5	11502.5
	TE-siRNA83	ATCCGACTGTTTAATTAAAACA	93400.9	88538.7	73887.7
	TE-siRNA84	CCGACTTTGTGAAATGACTTGA	43303	42502.4	35066.7
	TE-siRNA85	AGATGTGGAGCTCTCTTGCGTG	13013.9	14326.6	13180
	TE-siRNA86	CTGTCGGGACCCGAAAGATGGT	13704.9	10983.8	13739.1
	TE-siRNA87	GACTCTAGTCCGACTTTGTGAA	25567.2	28271.3	22925.2
	TE-siRNA88	AACTGTGAAACTGCGAATGGCT	5297.71	5157.59	5751.26
	TE-siRNA89	AAGGCTGACGCGGGCTCTGCCC	27525	30372.5	23484.3
	TE-siRNA90	ATGCTGAGACTCTCCTGGAGGG	7025.22	9360.08	7588.47
	TE-siRNA91	CTCGTAGTTGGACCTTGGGCCG	4376.37	6399.24	5751.26
	TE-siRNA92	CGGGACGTGAGCTTGACGCCGT	385927	341547	346913
	TE-siRNA93	AAAAGGACTTTGAAAAGAGAGT	142577	123973	147296
	TE-siRNA94	TCCGACTTTGTGAAATGACTTG	38926.6	42311.4	33868.5
	TE-siRNA95	CCAGCCCCGCGTCGCACGGATT	11631.9	10028.7	9745.19
	TE-siRNA96	TCGGCTCGGGGCGTGGACCGTT	5182.54	4297.99	5431.74
	TE-siRNA97	AACAATGTAGGCAAGGGAAGTC	7716.23	7545.37	7828.1
	TE-siRNA98	CGTAGTTGGACCTTGGGCCGGG	6103.88	7067.81	6949.44
	TE-siRNA99	TTCTACTGCTAGGGTTGAGCGT	29828.4	36867.2	30114.2
	TE-siRNA100	AGACGACTTAAAACGCGACGGG	15547.6	15854.8	14138.5
	TE-siRNA101	AAAGAAGACCCTGTTGAGCTTG	25452	29321.9	26519.7
	TE-siRNA102	GCAGACGACTTAAAACGCGACG	15778	17287.5	16534.9
	TE-siRNA103	AATTCGAACTGTGAAACTGCGA	14165.6	13944.6	13739.1
	TE-siRNA104	TATTGTGTTGGCCTTCGGGATC	8867.9	8787.01	8946.4
	TE-siRNA105	TTCTGGGCTTCTCTGATGCAGA	10710.6	13849.1	12461.1
	TE-siRNA106	TCCGTTGTAGTCTAGCTGGTCA	27294.7	32569.2	26519.7
	TE-siRNA107	CCGACCAGGGATCAGCGGGTGT	5528.04	4489.02	5351.87
	TE-siRNA108	GAGGATGCTGACGCAATGTGAT	7716.23	8118.43	7907.98
	TE-siRNA109	AAAACGGATCCGTAACTTCGGG	8983.07	11843.4	9904.94
	TE-siRNA110	TTGAAGATCTGCGATTTGGAGC	63802.8	64183.4	60548
	TE-siRNA111	ACATAGCAAGGATTGACAGACT	15547.6	12894	16375.1
	TE-siRNA112	ACGGTCCTCGAGGATGCTGACG	20615	21107.9	18212.3
	TE-siRNA113	TTCTTCTGGATCTTCTTTTTGG	4030.86	5253.1	4952.47
	TE-siRNA114	AGCAACCGGCGCCTCTGCTCGC	8522.4	9551.1	8387.25
	TE-siRNA115	CGGACCCTGTCGCACCACGAGG	11516.8	10983.8	9425.67
	TE-siRNA116	GCAGCCGTCGTCGGCGCGGACG	11977.4	14040.1	11023.2
	TE-siRNA117	TGGTCATGGAAGTCGAAATCCG	5758.38	8595.99	5831.14
	TE-siRNA118	ATGACTTGAGAGGTGTAGGATA	5067.37	4202.48	5751.26
	TE-siRNA119	AAGACTAATCGAACCATCTAGT	38466	36867.2	40338.7
	TE-siRNA120	ACGACTTAAAACGCGACGGGGC	15893.1	13467	13259.8
	TE-siRNA121	GCAGATCTTGGTGGTAGTAGCA	3800.53	3724.93	2556.11
	TE-siRNA122	TAACCGTAGTAATTCTAGAGCT	79350.5	59503.3	54716.8
	TE-siRNA123	CTCTCGCATCGATGAAGAACGT	23263.8	21107.9	21327.6
	TE-siRNA124	CGAGACTGTTTGGAGCAAGGAG	2764.02	2960.84	2396.36
	TE-siRNA125	CCCGGGCGTCGAACAACCGACT	20615	18338.1	18531.8
	TE-siRNA126	GTAGTTGGACCTTGGGCCGGGC	10365.1	9073.54	10943.4
	TE-siRNA127	TGCGGCTGATGAGCATGATCTC	4952.21	5921.68	4473.2
	TE-siRNA128	TAGATCTGATTCCTGGAACGGC	16469	17192	13978.8
	TE-siRNA129	TTGACAGACTGAGAGCTCTTTC	46182.2	40687.7	37143.5
	TE-siRNA130	TCGTAGTTGGACCTTGGGCCGG	4837.04	4680.04	3834.17
	TE-siRNA131	TCTAGTCCGACTTTGTGAAATG	24991.4	25788	20768.4
	TE-siRNA132	GAAAGAAGACCCTGTTGAGCTT	29367.7	24928.4	30114.2
	TE-siRNA133	TTCGATGTCGGCTCTTCCTATC	3109.52	3438.4	3035.39
	TE-siRNA134	TCGGTTGATCTGCTGAAGCTGC	10134.7	13371.5	13579.4
	TE-siRNA135	TTGGAGCACGCCTGTCGGGACC	15087	15186.2	13339.7
	TE-siRNA136	AAAGGCTGACGCGGGCTCTGCC	13474.6	12511.9	10064.7
	TE-siRNA137	TTGAACCGGTCTGGCTCTGACC	27179.5	27698.2	20768.4
	TE-siRNA138	GCTTGACTCTAGTCCGACTTTG	23148.7	24546.3	21247.7
	TE-siRNA139	AGTCTTCGCTTCGGACGGGTGC	14395.9	11843.4	8786.64
	TE-siRNA140	CTGGCTCTGACCGGTCTGCTGC	10595.4	14135.6	13819
	TE-siRNA141	TTGGTGTCTTCGGTTATAGAGA	10249.9	14804.2	12620.8
	TE-siRNA142	AGCGGGTGTTACTAATAGGACC	12668.4	14135.6	11422.6
	TE-siRNA143	AAAAGCTCGTTTGATTCTGATT	5412.88	3724.93	5431.74
	TE-siRNA144	AGGTAGCGCGGGACGATGCGGC	35701.9	46036.3	34906.9
	TE-siRNA145	AAAGGATTGGCTCTGAGGGTTG	4837.04	4489.02	4073.81
	TE-siRNA146	CGAACAACCGACTCAGAACTGG	14395.9	14708.7	14138.5
	TE-siRNA147	AAGACATTGTCAGGTGGGGAGT	5412.88	3724.93	3754.29
	TE-siRNA148	TGTGTTGGCCTTCGGGATCGGA	7140.39	9073.54	8626.89
	TE-siRNA149	TCGGGGCGTGGACCGTTGTCGC	4721.87	5348.62	4712.84
	TE-siRNA150	TTGAAGAATCTTCTGAAGGAGA	22112.2	24068.8	22206.2
	TE-siRNA151	CGACGGTCCTCGAGGATGCTGA	16699.3	16618.9	15336.7
	TE-siRNA152	AATGAGAACTTTGAAGGCCGAA	4837.04	5730.66	5591.5
	TE-siRNA153	AATCCGACTGTTTAATTAAAAC	38350.8	41547.3	33229.5
	TE-siRNA154	TTCATTCGTCTGGCCAAGGGCC	65645.5	66857.7	49045.5
	TE-siRNA155	AACGGGCTTGGCGGAATCAGCG	2073.02	1623.69	2316.48
	TE-siRNA156	CCGAGGTCCTGTAGCTGGCGGG	82114.5	94364.9	77721.9
	TE-siRNA157	TCTGCCCAGTGCTCTGAATGTC	4837.04	5062.08	4792.72
	TE-siRNA158	CGTGGCGGCAGACGGCGACGTT	5182.54	6017.19	5271.99
	TE-siRNA159	ATTTAGAGGAAGGAGAAGTCGT	5873.55	4680.04	4233.56
	TE-siRNA160	GAGAGGACGTGGCTCTGGTCGG	8637.57	8691.5	5271.99
	TE-siRNA161	AAACTGCATCTGTAGCTCAGGC	230565	232283	217829
	TE-siRNA162	AAGCTCGTAGTTGGACCTTGGG	8292.06	8118.43	5990.89
	TE-siRNA163	AGTCTTCGCTTCGGACGGGTGT	11747.1	9837.63	9904.94
	TE-siRNA164	TCGATCTGTTACGTCAATCTGC	39617.6	50716.3	39619.8
	TE-siRNA165	CACGGGGTGAACGTGAGACGAG	17390.3	22731.6	17413.5
	TE-siRNA166	AATGGAACAATGTAGGCAAGGG	6219.05	8213.94	5271.99
	TE-siRNA167	AGCAAGGATTGACAGACTGAGA	17160	15854.8	14617.8
	TE-siRNA168	AGGGAAAGATGAAAAGGACTTT	4721.87	5253.1	5431.74
	TE-siRNA169	CGACTCAGAACTGGTACGGACA	10710.6	11556.8	10304.3
	TE-siRNA170	TTGCTGCCACGATCCACTGAGA	2073.02	1910.22	1757.33
	TE-siRNA171	CTTGCTGCCACGATCCACTGAG	5528.04	6972.3	5351.87
	TE-siRNA172	CCGAAAGATGGTGAACTATGCT	16238.6	13085	13180
	TE-siRNA173	CACAGCTGCAGAGCCAAGACGG	5412.88	9360.08	8547.01
	TE-siRNA174	CAGAACTCCGAAGTTAAGCGTG	23954.9	22540.6	20209.3
	TE-siRNA175	CAACGGGCGGCGTGCTGAATCC	3800.53	5157.59	3195.14
	TE-siRNA176	CGACTTTGTGAAATGACTTGAG	15778	22158.5	17094
	TE-siRNA177	CGCGAGAAGTCCATTGAACCTT	15087	12989.5	12780.6
	TE-siRNA178	AAATGACTTGAGAGGTGTAGGA	3915.7	5635.15	5990.89
	TE-siRNA179	AAGCTGAAGGTTCGGAGACTAT	6679.72	9742.12	6310.41
	TE-siRNA180	AGTTTGTTTGATGGTACGTGCT	8292.06	7831.9	6070.77
	TE-siRNA181	CCTTTAGACCTTCGGAGTTTGA	17160	20439.4	18372.1
	TE-siRNA182	TCGAACAACCGACTCAGAACTG	20269.5	17765	14138.5
	TE-siRNA183	AGAGGACGTGGCTCTGGTCGGA	10249.9	8500.48	8387.25
	TE-siRNA184	CGACGTTGCTTTTTGATCCTTC	2994.36	3438.4	1517.69
	TE-siRNA185	TATCTTCAACGCGGGCTGACGT	4721.87	4680.04	4313.44
	TE-siRNA186	TCGATCCTTTAGACCTTCGGAG	3109.52	3438.4	1757.33
	TE-siRNA187	CTGTCCCTGTCTACTATCCAGC	4261.2	4393.51	3993.93
	TE-siRNA188	TGATGACTGCGGCCTTCGGCAC	8292.06	11174.8	7907.98
	TE-siRNA189	TTGCCGTCCGGTCTCATCTGCG	3455.03	6303.72	2556.11
	TE-siRNA190	TTGACTCTAGTCCGACTTTGTG	10480.2	10697.2	9665.31
	TE-siRNA191	TTTTGCCCTCTGGAGTTCTGCC	5528.04	6494.75	5431.74
	TE-siRNA192	AGGCGAGAGACCGATAGCGAAC	2994.36	4775.55	3834.17
	TE-siRNA193	CGAGACTGTTGGGAGCAAGGAG	6679.72	7354.35	6390.29
	TE-siRNA194	TGCTGCCACGATCCACTGAGAT	1842.68	1719.2	1357.94
	TE-siRNA195	AGGATTGGCTCTGAGGGTTGGG	6219.05	6876.79	5591.5
	TE-siRNA196	AAACGGATCCGTAACTTCGGGA	16929.6	16618.9	15017.2
	TE-siRNA197	ATACCAGAATTCTGCCAAAGGC	16814.5	17956.1	15816
	TE-siRNA198	AAGGATTGACAGACTGAGAGCT	7946.56	7927.41	10144.6
	TE-siRNA199	TTCGCCTAGTAGCTTCTCTATT	24070	24068.8	22366
	TE-siRNA200	TATGCGGAACGGCTCCTGCTGG	5528.04	5921.68	4553.08
	TE-siRNA201	CTTCTGCTGGCAGCCTGACGTG	1382.01	2005.73	1278.06
	TE-siRNA202	TCCGGCTTTGGGGTAGTTTCTT	5873.55	5253.1	4473.2
	TE-siRNA203	CCGACCCTGATCTTCTGTGAAG	5067.37	6017.19	4553.08
	TE-siRNA204	GAGCGGCCGTCGGTGCAGATCT	6449.38	5062.08	5591.5
	TE-siRNA205	TGTGATTTCTGCCCAGTGCTCT	11056.1	10219.7	9904.94
	TE-siRNA206	TTCTTCTGTGGCCATGTCTAGC	4376.37	4775.55	3594.54
	TE-siRNA207	CTTCTTCGAAGCTGCGCACTGC	11747.1	12320.9	8706.77
	TE-siRNA208	AGGCTCGAAGCGATACTGACGT	3915.7	2387.77	3674.41
	TE-siRNA209	GACGTTCGCCGGATGCATGTGC	9098.24	13085	10064.7
	TE-siRNA210	TTCCAGACTCAGGCTAGGACTG	22112.2	21107.9	17653.2
	TE-siRNA211	GTGGATGTCGACTTTTGCCGTT	20845.3	21585.5	23723.9
	TE-siRNA212	TTGTGTTGGCCTTCGGGATCGG	4146.03	6112.7	4792.72
	TE-siRNA213	CTAGTCCGACTTTGTGAAATGA	35586.8	36294.2	30753.3
	TE-siRNA214	AGTAACTATGACTCTCTTAAGG	11747.1	12703	13180
	TE-siRNA215	TCGCGAGAAGTCCATTGAACCT	11977.4	11747.9	13339.7
	TE-siRNA216	AAGGCTGAAACTTAAAGGAATT	12668.4	14899.7	14857.4
	TE-siRNA217	ATCCACTGAGATCCAGCCCCGC	6679.72	7640.88	7428.71
	TE-siRNA218	CGGCGTGCTGAATCCTTTGCAG	3455.03	3533.91	3035.39
	TE-siRNA219	TGATAGTGACTCTCTTCCCTGG	2648.85	4011.46	3035.39
	TE-siRNA220	AATCTTCGCTTCGGACGGGTGC	13129.1	13276	10703.7
	TE-siRNA221	ATTGGCTCTGAGGGTTGGGCTC	6334.22	6303.72	7668.34
	TE-siRNA222	CTGCATCTGTAGCTCAGGCTCC	21190.8	26456.5	20448.9
	TE-siRNA223	TTGAAGATCTGCGATTTGGAGT	49522.1	43171	44811.9
	TE-siRNA224	TTGATCTGCTGAAGCTGCTTTC	7370.72	6399.24	6550.04
	TE-siRNA225	TTGTCTGTCGCTTCGGAGTGCC	5412.88	6303.72	5990.89
	TE-siRNA226	AAAGCTCGTAGTTGGACCTTGG	5643.21	5635.15	5511.62
	TE-siRNA227	ATCCCATCAGAACTCCGAAGTT	5643.21	5253.1	7268.95
	TE-siRNA228	CCGAAAGATGGTGAACTATGCC	7716.23	7354.35	5831.14
	TE-siRNA229	GAACTGTGAAACTGCGAATGGC	3339.86	3533.91	1917.09
	TE-siRNA230	TTGAAGATTTTATGGAGATGGT	1151.68	2005.73	1038.42
	TE-siRNA231	TTGAGCTGCTGGAATTATTTGT	8752.74	9264.57	7428.71
	TE-siRNA232	AGATGAAAAGGACTTTGAAAAG	6564.55	8309.46	7348.83
	TE-siRNA233	TAGAGGGCAGATATGTAGGCGT	3109.52	3151.86	4792.72
	TE-siRNA234	TCCGACTGAAGTCGCTTGACGT	26373.4	33237.8	33229.5
	TE-siRNA235	TTGACGCCGTTGGATTTGAGGG	17851	20152.8	17653.2
	TE-siRNA236	TAGTCCGGCTGCACCCTTAGGT	9904.41	9073.54	10943.4
	TE-siRNA237	CGGCGCCGTTACTTTGAAGAAA	5758.38	6494.75	4712.84
	TE-siRNA238	AAGAAGACCCTGTTGAGCTTGA	15087	14708.7	14617.8
	TE-siRNA239	CAGTGTCTGAACCTTCGGCTTT	7140.39	7163.32	7987.86
	TE-siRNA240	CGAACTGGGCAACTCCGTCCCC	11516.8	12798.5	12780.6
	TE-siRNA241	AGACTGGATCGAGGATCTGTGC	12322.9	12225.4	11262.9
	TE-siRNA242	CGCCGTTACTTTGAAGAAATTA	4952.21	6112.7	4952.47
	TE-siRNA243	TTGCTTGATCCGGCGAACGTGG	1842.68	3056.35	2236.6
	TE-siRNA244	AGGCTGACGCGGGCTCTGCCCA	8867.9	8500.48	9186.04
	TE-siRNA245	CCCTGTTGAGCTTGACTCTAGT	17505.5	13467	19330.6
	TE-siRNA246	GGAATCCGACTGTTTAATTAAA	6679.72	7354.35	5431.74
	TE-siRNA247	GTTGCGGGACGAGACCGACCGG	7716.23	8213.94	6550.04
	TE-siRNA248	TTCTTGGATTTATGAAAGACGA	5067.37	4489.02	4393.32
	TE-siRNA249	CGCGACGGGGCATTGTAAGTGG	3915.7	3820.44	2875.63
	TE-siRNA250	TCTTGTACTGATATGCTCTGCA	32131.8	40592.2	35705.7
	TE-siRNA251	CCGCTGCTGCATTTCTGAAGGC	21881.8	26265.5	18931.2
	TE-siRNA252	TTGGGCTAGATCTAAGGGTAGT	8637.57	7354.35	8387.25
	TE-siRNA253	TTGTCCAGAACTCCCGCTCAGT	4952.21	4297.99	4233.56
	TE-siRNA254	TTGTGCACTTGCTGCTGACTGC	4146.03	5730.66	4553.08
	TE-siRNA255	AAGGCTGATCTCTCCAAGATGA	5758.38	7545.37	9665.31
	TE-siRNA256	TACGTCACCGGACTGCACATGC	14511.1	15663.8	15097.1
	TE-siRNA257	ATGGACCTCGCGGACGAACGGC	5528.04	4011.46	4233.56
	TE-siRNA258	TGGCGGTTGCAGACCTGAAGTG	2418.52	4011.46	2316.48
	TE-siRNA259	TGGCTTCGGACATACGCTTCGG	6564.55	7640.88	5911.02
	TE-siRNA260	TTGATCCGGCGAACGTGGGAGG	3915.7	2865.33	4153.69
	TE-siRNA261	CAAAACGGATCCGTAACTTCGG	10825.8	10506.2	9745.19
	TE-siRNA262	TTGGGTTGGACCTTCTGGTGTC	7370.72	7258.83	7268.95
	TE-siRNA263	TTGTCTGTCGCTTCGGAGTGCT	6103.88	6590.26	4712.84
	TE-siRNA264	AGGATATTCGGCTCTCACCCGA	23148.7	22636.1	22046.5
	TE-siRNA265	AAAGACTCCAGGCTCTGTCAGG	19117.8	22922.6	17493.4
	TE-siRNA266	TAATGCGGGCGAGACTGTTGGG	5643.21	5730.66	4872.59
	TE-siRNA267	AAGATGTGGGCAAAACGACGGT	4030.86	3629.42	3993.93
	TE-siRNA268	AGAGAGGACGTGGCTCTGGTCG	5643.21	9169.05	4313.44
	TE-siRNA269	TGAAATGAAATGGAGTGTTGAG	3224.69	3820.44	3834.17
	TE-siRNA270	TTGTTGTGCTCAGTTGCTATGG	1382.01	1814.71	1996.96
	TE-siRNA271	TACGTCACCGGTCTGCACATGC	8176.9	6208.21	4872.59
	TE-siRNA272	TTGACGAGCTCGACGAAGTTAT	20039.2	17192	19410.5
	TE-siRNA273	TTGATGATCGCGAGGAGTTTGC	2879.19	2960.84	2875.63
	TE-siRNA274	CTCATGTAGGATGACGAAGGTG	8637.57	12129.9	9984.82
	TE-siRNA275	TTGATCTTCATGTCGGCAGGGA	4606.7	5062.08	5591.5
	TE-siRNA276	CTTTGTCTGCATCCTCTTCTGC	3339.86	2578.8	2396.36
	TE-siRNA277	TCGACCTTCCGACGCCTGATGC	3800.53	4106.97	3914.05
	TE-siRNA278	TGTTGCTGCCCTGAATATCTGC	2418.52	1910.22	2076.84
	TE-siRNA279	TCGACTGCATGACCTCTTTTGC	82460	86055.4	76044.4
	TE-siRNA280	TTCTCCGACTGCTGATCGATGT	7716.23	9264.57	7268.95
	TE-siRNA281	AAACTGCATCTGTAGCTCAGGT	170102	148806	175413
	TE-siRNA282	TCTGGAAAAGTTGGGCATCTCC	33168.3	36007.6	28436.8
	TE-siRNA283	TCTTTCTGACGAAGCGGACGTT	15893.1	18720.2	17493.4
	TE-siRNA284	TTGTTGAAGATCTGCGATTTGG	1842.68	1432.66	2396.36
	TE-siRNA285	CTGTCTGCTCCTGAACCAGTGC	9098.24	10124.2	7987.86
	TE-siRNA286	TTAGGGACGATGCCAAGATGTG	4952.21	5921.68	5032.35
	TE-siRNA287	TTGTGCTTGAGGACTTAATTGT	2188.18	2674.31	2635.99
	TE-siRNA288	AACGATCCGACTTCCGAGCGCG	8176.9	8978.03	6310.41
	TE-siRNA289	AATCCCTGAGGCGGTAGGCGTG	3339.86	6494.75	2955.51
	TE-siRNA290	AGGGGGAAGAGAACGCTGACGT	921.341	1528.18	1278.06
	TE-siRNA291	TATGCTGAGACTCTCCTGGAGG	2879.19	3342.88	3275.02
	TE-siRNA292	AAAGAGCTTGAACTTTGCCGTG	15317.3	16045.8	12461.1
	TE-siRNA293	CCGTGTGCCGGATTATGACTGA	8176.9	7354.35	8067.74
	TE-siRNA294	GACGACTTAAAACGCGACGGGG	4491.54	6590.26	4073.81
	TE-siRNA295	GCCGATCGGCTCGGGGCGTGGA	1842.68	1623.69	1917.09
	TE-siRNA296	TTGTGGATGTCGACTTTTGCCG	7485.89	8787.01	7428.71
	TE-siRNA297	AGACTGCTGAATGGTGAATGCT	6564.55	6972.3	6070.77
	TE-siRNA298	CTGGTGCCGATCTTGCTGCTGA	1842.68	3247.37	2316.48
	TE-siRNA299	CGAACTGGGCAACTCCGTCCCT	7946.56	8118.43	11262.9
	TE-siRNA300	CGGATTATGACTGAACGCCTCT	9443.74	9073.54	10703.7
	TE-siRNA301	TGCATGTGGTGACTCCGAGGGC	2303.35	3342.88	3195.14
	TE-siRNA302	AATCTCGTGTGGAACAAAAGGG	2994.36	2101.24	2875.63
	TE-siRNA303	CCGACCTTAGCTCAGTTGGTAG	18081.3	28366.8	18132.4
	TE-siRNA304	TTCTTCTGTGGCCATGTCTAGT	3109.52	2960.84	3354.9
	TE-siRNA305	AAGAGCTTGAACTTTGCCGTGG	10134.7	10888.3	9745.19
	TE-siRNA306	AGATGGAGGACAGTAGCGCGGT	7601.06	8500.48	8227.49
	TE-siRNA307	AGAAGGTCTGACCCTAGGGTTC	32016.6	42120.3	30114.2
	TE-siRNA308	AGACGTGATGAGGACCTTCTTC	20730.2	24832.9	18611.7
	TE-siRNA309	AGACTGGAGGCGACCCTGCGCT	7025.22	5730.66	6949.44
	TE-siRNA310	AGGGGCGAAAGACTAATCGAAC	3339.86	4489.02	4153.69
	TE-siRNA311	ATGGAGGACAGTAGCGCGGTGG	7025.22	6112.7	7268.95
	TE-siRNA312	TCTACTGCTAGGGTTGAGCGTG	7831.39	9837.63	8227.49
	TE-siRNA313	TGATTTCTGCCCAGTGCTCTGA	6679.72	4775.55	5831.14
	TE-siRNA314	CCGTTACTTTGAAGAAATTAGA	10365.1	10315.2	8067.74
	TE-siRNA315	GTATGAACTAATTCGAACTGTG	41345.2	35339.1	27158.7
	TE-siRNA316	ATGGAAAAGTGCTCTATGGCGG	2303.35	3247.37	3195.14
	TE-siRNA317	CAGGCCTGTGGATTCGTTGCGG	10480.2	10888.3	9106.16
	TE-siRNA318	ATGGTTCTGCAGAAGGAGTTGT	6334.22	5826.17	7668.34
	TE-siRNA319	ATTGGTCATCGCGCTTGGTTGA	1612.35	1623.69	1437.81
	TE-siRNA320	GAGTGCCGAAGGCTATAACTGT	3685.36	4489.02	3754.29
	TE-siRNA321	GTTGATCGCGCTCCTGTCATGG	1151.68	2578.8	1837.21
	TE-siRNA322	ATGGGCGATGCTGACATGACGT	10019.6	10888.3	11502.5
	TE-siRNA323	TCCTTTGCAGACGACTTAAAAC	5412.88	6781.28	6230.53
	TE-siRNA324	TGCGTCGTAGAAATCCATCGGT	10019.6	11270.3	10943.4
	TE-siRNA325	TGGAAAAGTGCTCTATGGCGGT	4261.2	4584.53	5032.35
	TE-siRNA326	TTCCCAACGGGCGGCGTGCTGA	4261.2	4011.46	4473.2
	TE-siRNA327	AGGGCTGACCTGGCGCTGACGT	1842.68	1719.2	2236.6
	TE-siRNA328	GCACGCCTGTCGGGACCCGAAA	16929.6	15663.8	16534.9
	TE-siRNA329	CGATGATGTTTCCTTTGAGTGG	1497.18	2196.75	1996.96
	TE-siRNA330	GATGGTACGTGCTACTCGGATA	6910.05	5539.64	5591.5
	TE-siRNA331	TGAGCTGAAGCTCTTGATGGTG	1842.68	2960.84	1837.21
	TE-siRNA332	TGTGAGAACATGGGAGATGCTG	1957.85	2769.82	1677.45
	TE-siRNA333	AAATCGTTCGTCTGACTTGGGT	3109.52	2769.82	3275.02
	TE-siRNA334	ATAGTTCGGCTGCCCACTTGGC	5067.37	7449.86	3993.93
	TE-siRNA335	CGGCCGTCGGTGCAGATCTTGG	3109.52	3629.42	2476.24
	TE-siRNA336	TAGGACCCAAAGACAAGGCGTG	1727.51	1623.69	2076.84
	TE-siRNA337	TAGTCCGACTTTGTGAAATGAC	17390.3	17096.5	15256.8
	TE-siRNA338	TTGATCGGCGAAGTCTTCCTGC	3339.86	3533.91	4073.81
	TE-siRNA339	AGGCCTGTGGATTCGTTGCGGG	24761	22922.6	23564.2
	TE-siRNA340	ATGCGGGCGAGACTGTTGGGAG	3800.53	3533.91	4473.2
	TE-siRNA341	ATGTGGAGCTCTCTTGCGTGTT	5643.21	5253.1	6150.65
	TE-siRNA342	CGCAAGGCTGAAACTTAAAGGA	1957.85	2578.8	2715.87
	TE-siRNA343	TCATGCGGACCGCGGCTGACGT	2994.36	1719.2	3195.14
	TE-siRNA344	TTGTGCTCCGCTACTCAAGTGT	6794.89	5635.15	4712.84
	TE-siRNA345	AGCAGCGGCCATGTGATGACGG	1727.51	3342.88	2396.36
	TE-siRNA346	ATGACTGCGGCCTTCGGCACCC	2994.36	3724.93	3514.66
	TE-siRNA347	TACCGTGTGCCGGATTATGACT	3800.53	2960.84	5431.74
	TE-siRNA348	TGAACGGCACTTGCACATGGGT	4721.87	3342.88	3115.26
	TE-siRNA349	AGATGATATGGACAAAAGGCGG	3339.86	3342.88	2556.11
	TE-siRNA350	ATGACTGCGGCCTTCGGCACCT	5528.04	4871.06	4393.32
	TE-siRNA351	CTCGAAGCTCCCTTCCCAACGG	4952.21	4775.55	4313.44
	TE-siRNA352	GAATCCGACTGTTTAATTAAAA	9443.74	8691.5	7588.47
	TE-siRNA353	TGGTGGACTGATCCTTCGGTGT	5297.71	4297.99	4632.96
	TE-siRNA354	TTGTGCACTTGCTGCTGACTGT	3339.86	3724.93	4393.32
	TE-siRNA355	TTTCTTGATCCAGAGGGTGGCA	1957.85	1910.22	1996.96
	TE-siRNA356	AGGACTGGGGAAGAGTATGGGG	5758.38	4106.97	3594.54
	TE-siRNA357	ATAGTGCTGCAGGTAGAAAGGC	2418.52	2960.84	2156.72
	TE-siRNA358	ATGGACAGTGTTCTGTGATGGG	1842.68	3247.37	2955.51
	TE-siRNA359	ATGGCTCCTGGGGAACCTTCGG	2188.18	5348.62	4073.81
	TE-siRNA360	ATTAATAGGGACAGTCGGGGGC	4030.86	4106.97	4712.84
	TE-siRNA361	CCGGATTATGACTGAACGCCTC	6219.05	8118.43	7109.19
	TE-siRNA362	TCCGTTGTAGTCTAGTTGGTCA	5988.71	6494.75	5271.99
	TE-siRNA363	TTGCAGACGACTTAAAACGCGA	12438.1	11652.3	11742.2
	TE-siRNA364	CGAGAGTAGTACTAGGATGGGT	4491.54	4871.06	5112.23
	TE-siRNA365	CGGTCTGGCGAAGTGTGATCCC	4837.04	7067.81	3993.93
	TE-siRNA366	GAGGACAGTAGCGCGGTGGTGG	8407.23	10410.7	9904.94
	TE-siRNA367	GATCTGTAGCTTCTCAACACTC	16584.1	22063	17253.8
	TE-siRNA368	TTCATCGTCAAGACGAAGGCGT	12092.6	12320.9	11422.6
	TE-siRNA369	TTGTTTGATGGTACGTGCTACT	9558.91	7163.32	7508.59
	TE-siRNA370	ACAGCTGCAGAGCCAAGACGGG	4606.7	5444.13	4393.32
	TE-siRNA371	CCGTCCGGTCTCATCTGCGCAG	6794.89	8022.92	5351.87
	TE-siRNA372	CGGTTTGTTGGCGAAGTCCTGC	15893.1	20725.9	19091
	TE-siRNA373	CTGTCTGCTCCTGAACCAGTGT	7831.39	6590.26	8147.62
	TE-siRNA374	TACCTGTAGTACCTATGCATGT	68409.5	60840.5	68535.8
	TE-siRNA375	TGACTGTCTGCTTGGGCGTGGT	7601.06	7736.39	8387.25
	TE-siRNA376	TTAATGCGGGCGAGACTGTTGG	8637.57	9169.05	8706.77
	TE-siRNA377	TTGGCTCGTCGAGGTTTGGACC	2994.36	2769.82	3354.9
	TE-siRNA378	AAATGAGAACTTTGAAGGCCGA	4261.2	6112.7	4712.84
	TE-siRNA379	ATATGTGAGATCTGCCACCGTG	4376.37	5253.1	4233.56
	TE-siRNA380	ATCGGCTGACTCCGACCAGGTC	7255.56	9551.1	7428.71
	TE-siRNA381	ATGCAGCGTTCCGGTCTACTGA	1842.68	3056.35	2316.48
	TE-siRNA382	CTGGGATCTGATTCAAGGCTTC	16238.6	16714.4	14777.5
	TE-siRNA383	TCTCTGGTATCCTAAGGGCTCC	13474.6	12416.4	10544
	TE-siRNA384	TCTTCGGGACCTGATTCTGCCG	4952.21	5635.15	4872.59
	TE-siRNA385	TGATGACTGCGGCCTTCGGCAT	4376.37	5635.15	4153.69
	TE-siRNA386	TTGTGTGATCTCTAAGAATGGC	5528.04	6208.21	5751.26
	TE-siRNA387	AAAGGCTGGAGACGAAGCTCGG	6910.05	6781.28	8227.49
	TE-siRNA388	AGACTGAGAAGTCGATGGAGTG	1036.51	3056.35	1437.81
	TE-siRNA389	AGTAGCCGAAGCTCTGATCAGG	2418.52	1241.64	878.664
	TE-siRNA390	ATTGTCTGTCGCTTCGGAGTGC	1612.35	2292.26	2076.84
	TE-siRNA391	TTATTGACTTCGGTACTGACGT	13474.6	10506.2	13898.9
	TE-siRNA392	TTCGAAGGCTGATCTCTCCAAG	7025.22	7067.81	4313.44
	TE-siRNA393	AACGACTTTGGAGCTTCTTCGT	5297.71	6781.28	6390.29
	TE-siRNA394	ACAGTGTCTGACGTGAGGCTCT	3915.7	3056.35	4393.32
	TE-siRNA395	AGGGCAGGAATCAAATGAACGT	4952.21	8022.92	10144.6
	TE-siRNA396	ATGGAGGATAGACTGGTGCTTC	2188.18	2387.77	1837.21
	TE-siRNA397	CGAAGCTATCGGAGATCCTGAG	4376.37	5348.62	6150.65
	TE-siRNA398	TAGGATGACGAAGCCGAAGCCG	1612.35	2292.26	958.543
	TE-siRNA399	TCCCGTCTTGGCTCTGCAGCTG	5182.54	6685.77	6629.92
	TE-siRNA400	TGGCTGCAAGTTTCCAACGGGC	18772.3	24164.3	14937.3
	TE-siRNA401	TTCGGCAGATAAGAGTAGCAGT	8637.57	5730.66	7189.07
	TE-siRNA402	TTGGTACAAAGCCCTCTGGAGT	3800.53	3533.91	3434.78
	TE-siRNA403	AAGGAATACAGAGCTGATGTGT	3570.19	2674.31	4313.44
	TE-siRNA404	AGGGCGGGAATCAAATGAACGT	17505.5	17001	18372.1
	TE-siRNA405	TCCGACTTTGTGAAATGACTTA	9904.41	9360.08	11901.9
	TE-siRNA406	TGACGTAGATTTTTGCGGGGGA	5528.04	4584.53	4393.32
	TE-siRNA407	TGGCCTTGTCTCTCCGAAGATT	4491.54	4297.99	3914.05
	TE-siRNA408	TCCACTGAGATCCAGCCCCGCG	3455.03	3438.4	2875.63
	TE-siRNA409	TCTTTCCGTGATTGCAGCCAGC	1957.85	2674.31	1118.3
	TE-siRNA410	TTTGCCGGTCTTGAGGAGTTTA	3339.86	4106.97	3195.14
	TE-siRNA411	AATCTTCGCTTCGGACGGGTGT	8061.73	5730.66	5351.87
	TE-siRNA412	GATGTGGAGCTCTCTTGCGTGT	7601.06	6494.75	7268.95
	TE-siRNA413	TGTGTGCTGGAATCTGTGCTCC	4146.03	5157.59	4792.72
	TE-siRNA414	TTCTGGGTCTGAAGGATAGGTC	1151.68	1528.18	1198.18
	TE-siRNA415	TTGAGTTGATATGCTTGCTGAG	3109.52	3820.44	2476.24
	TE-siRNA416	TTGGGTTGGACCTTCTGGTGTT	4261.2	2674.31	3834.17
	TE-siRNA417	ACGTTATCTGGTGGACCTGCAG	1151.68	1050.62	958.543
	TE-siRNA418	AGAGATCGTCTGTGCTTCCTGG	3109.52	1910.22	2875.63
	TE-siRNA419	ATTGCAGAGGTACTGAAGAGGT	7716.23	7449.86	7268.95
	TE-siRNA420	TAATTCTGCAAGGTGGGACCGC	2188.18	2483.29	2396.36
	TE-siRNA421	TTAGGCTGGCTCCAACAAGACT	8637.57	8309.46	7748.22
	TE-siRNA422	TTCCGCTGTGACTCAACCTTGC	4606.7	6972.3	5591.5
	TE-siRNA423	AGGACTGGATGGAACGGACGCC	6103.88	7067.81	5112.23
	TE-siRNA424	ATGGGACTCGGATGATAGCTCG	2533.69	2769.82	2635.99
	TE-siRNA425	ATGTCATGGACTTTAAGGATGT	26949.2	25788	29155.7
	TE-siRNA426	CTCTGGTCGGATGGATGGCGAG	5412.88	6017.19	6070.77
	TE-siRNA427	GATGTCGGCTCTTCCTATCATT	5528.04	4775.55	4473.2
	TE-siRNA428	TAAGAGAGGACGTGGCTCTGGT	5643.21	6399.24	7668.34
	TE-siRNA429	TGGATTCGTGATTGGCGATGGG	1151.68	1146.13	1917.09
	TE-siRNA430	TTAGAGCTCCAAGACACCAGGG	4376.37	6208.21	5032.35
	TE-siRNA431	TTCAATCTTCGCTTCGGACGGG	8292.06	10410.7	6789.68
	TE-siRNA432	TTTGGCTTCGTGGTCTCTCAAG	2418.52	1814.71	1597.57
	TE-siRNA433	AAAGACTTCGAGCTCCAATCGA	27064.4	27793.7	27238.6
	TE-siRNA434	ACATATGGACGAGCTCTTGCCC	4952.21	3820.44	5671.38
	TE-siRNA435	ATGCGCTGGGAAACTGAATCGT	7255.56	6781.28	9026.28
	TE-siRNA436	ATGTGCTCAACTCTGAATTTTC	1497.18	1623.69	1917.09
	TE-siRNA437	ATTGTCTGTCGCTTCGGAGTGT	1036.51	2387.77	2715.87
	TE-siRNA438	TCATCTCGGACCTCCAGTTTCG	7255.56	9837.63	8067.74
	TE-siRNA439	TGAAGGTCTTGGATATGTTCCT	5067.37	5348.62	4952.47
	TE-siRNA440	TGGATCTCTGATACAGTGGCTG	3800.53	6972.3	5032.35
	TE-siRNA441	TTGACGTAGATTTTTGCGGGGG	1497.18	2005.73	2156.72
	TE-siRNA442	TTTGCCGTCCGGTCTCATCTGC	1266.84	1719.2	1837.21
	TE-siRNA443	AACGCTGATGGAGGATAGACTG	2994.36	6112.7	3674.41
	TE-siRNA444	AGAGGTACTGAAGAGGTTGGGT	2879.19	3724.93	3434.78
	TE-siRNA445	AGAGTGATTGTGACATGGCTTT	2303.35	1910.22	3275.02
	TE-siRNA446	AGGAACGACTTTGGAGCATCTT	7255.56	8691.5	7348.83
	TE-siRNA447	AGGTCGCGACAAAGGACGAGGT	4491.54	4584.53	4473.2
	TE-siRNA448	ATAACCGTAGTAATTCTAGAGT	35010.9	24832.9	35386.2
	TE-siRNA449	ATGACATTCCTGATCTCGCCCG	5758.38	6494.75	4153.69
	TE-siRNA450	ATGTTGTAGGAATCAAATGGGT	1151.68	1241.64	1837.21
	TE-siRNA451	CTCCGGATTGCGGACCCCCCGC	49867.6	54536.8	46249.7
	TE-siRNA452	CTGCGCGACTGAAAAAAGGTGC	8867.9	7354.35	7428.71
	TE-siRNA453	TCCGGCCATGTAGACGATAGTG	2073.02	2005.73	2875.63
	TE-siRNA454	TCTGCCGACTCTGAGCTTCAAG	10365.1	10219.7	11502.5
	TE-siRNA455	TCTTGTTGGCTGGCTCTGAGGA	1612.35	3820.44	3275.02
	TE-siRNA456	TTGATGATCGCGAGCAGTTTGC	2303.35	3629.42	3354.9
	TE-siRNA457	TTTCTTGATCCATAGGGTGGCA	2533.69	3724.93	2875.63
	TE-siRNA458	AAGACGGGCTCTCGGTGTTGTT	1036.51	1432.66	1837.21
	TE-siRNA459	AAGGAAGGTCAGTACGCGCAGC	9443.74	12894	12141.5
	TE-siRNA460	CGTCTTTGGAGCTTCTTCTCTT	6449.38	7258.83	7109.19
	TE-siRNA461	TTCGATCGTCATCGTGGAGAGG	2188.18	2005.73	1996.96
	TE-siRNA462	TTGATGATCGCGAGGAGTTTGT	1151.68	1528.18	1837.21
	TE-siRNA463	TTGTGTGATCTCTAAGAATGGT	4952.21	3820.44	5351.87
	TE-siRNA464	AGGACAGTAGCGCGGTGGTGGA	5067.37	7640.88	6390.29
	TE-siRNA465	AGTGGCTGTAAAGGACGTCGGT	6794.89	6208.21	8067.74
	TE-siRNA466	ATAGAGGCAAGAGCTCGTCCGT	4376.37	3820.44	4632.96
	TE-siRNA467	ATAGGAGTAGACTGTAGACAGA	5528.04	6399.24	4553.08
	TE-siRNA468	ATATGGACAAAAGGTGAACGAG	1151.68	1337.15	1517.69
	TE-siRNA469	CTGCCCTTACCTTCGGATGTGT	3915.7	4297.99	3834.17
	TE-siRNA470	TAGAAGGTCTGACCCTAGGGTT	7831.39	6972.3	6629.92
	TE-siRNA471	TAGCAACCGGCGCCTCTGCTCG	3570.19	3533.91	3275.02
	TE-siRNA472	TCGATCTGTCCTCCGTCCGAGT	1727.51	2769.82	2156.72
	TE-siRNA473	TCGTGTAGTCTTCCCCTGTAGT	4030.86	4584.53	3674.41
	TE-siRNA474	TCTCTGACCGGTCTGTCCGCGC	21075.7	19102.2	17173.9
	TE-siRNA475	TGAAGATTTGAACCTGGAGAGC	3224.69	5539.64	4393.32
	TE-siRNA476	TGACGAACGAGACGGTGAATGT	2648.85	1814.71	3354.9
	TE-siRNA477	TGTGGATGTCGACTTTTGCCGT	20845.3	26647.6	27717.9
	TE-siRNA478	ATGGATGATGAGGAGGCTGGGG	1957.85	3247.37	1996.96
	TE-siRNA479	CTGATGTGTGCGGACCAATGAG	1842.68	3151.86	2236.6
	TE-siRNA480	GAGGACGTGGCTCTGGTCGGAT	9674.08	10219.7	9904.94
	TE-siRNA481	TCACTGCTGGCTCCAACTGAGT	7255.56	7831.9	7268.95
	TE-siRNA482	TCGAGCAACGCTCTGGCATGTG	2764.02	4680.04	3035.39
	TE-siRNA483	TCGATGATGTTTCCTTTGAGTG	2648.85	3724.93	3993.93
	TE-siRNA484	TTGATGATCGCGAGCAGTTTGT	4376.37	2769.82	4872.59
	TE-siRNA485	AAGAACTGCGAAGACCATAAGC	23379	23782.2	22286.1
	TE-siRNA486	ATGACTAGAAATTTTGGATTTT	53668.1	66953.2	56394.3
	TE-siRNA487	CATGATCTCCCGCCGTAGCTTG	3800.53	5921.68	3594.54
	TE-siRNA488	CTTCGTCGTCTGGAGTTTCTTC	2418.52	4106.97	3035.39
	TE-siRNA489	GACCGATCCGCGGGACGTGAGC	275250	322254	266155
	TE-siRNA490	GTGCGTCGTAGAAATCCATCGG	1957.85	1528.18	1837.21
	TE-siRNA491	TGGAGAAATCTTCGGCTGGAGT	4606.7	2865.33	2635.99
	TE-siRNA492	TTGGCGTCACTCGACCTCGTCG	2879.19	3247.37	1118.3
	TE-siRNA493	CGACGATAAAATCTGCCAACGC	6219.05	7927.41	4313.44
	TE-siRNA494	TAGCTTCTCGGGGCACTGCTGC	2648.85	2674.31	3354.9
	TE-siRNA495	TGACGTCGGCTCTCCGTAACTT	21536.3	19579.8	21407.5
	TE-siRNA496	TGCGGGCGAGACTGTTGGGAGT	13359.4	11079.3	12940.3
	TE-siRNA497	TTCTTGTGCTAGGTTGACTACT	4491.54	5253.1	4233.56
	TE-siRNA498	AACTGTGAACCGGTTGAGGTGT	6334.22	5635.15	5351.87
	TE-siRNA499	AAGTTGATGAAGAAGCTGATGG	2188.18	3629.42	1278.06
	TE-siRNA500	AATGAACGTCCTTGGGGAGAGT	13474.6	11174.8	14617.8

## Sheet: TP
Table S5. Complete lists of 22-nt transposable element-derived siRNAs that were used for identification of target transcripts in maize.
Notes: TE-siRNA: transposable element-derived siRNA. The 500 most abundant 22-nt TE-siRNAs (TE-siRNA1 ̶ TE-siRNA500 for identification of target genes and TE-siRNA1 ̶ TE-siRNA100 for identification of target TE transcripts) are listed on separate sheets for each of the three samples: "Total", "TP" and "MBP".
"Total", "TP" and "MBP" represent "input", "total polysome" and "membrane-bound polysome", respectively.
"Rep1", "Rep2" and "Rep3" represent different biological repeats.
TE-siRNA abundance is in RPMR (reads per million rRNA fragments).
Tissue	22-nt TE-siRNA ID	Sequence	TE-siRNA abundance
			Rep-1	Rep-2	Rep-3
Shoot	TE-siRNA1	CGACACGACTCTCGGCAACGGA	193914	243586
	TE-siRNA2	ACACGACTCTCGGCAACGGATA	44182.7	53109.1
	TE-siRNA3	GCCCCGCGTCGCACGGATTCGT	38223.8	39035.9
	TE-siRNA4	GACACGACTCTCGGCAACGGAT	97417.9	111501
	TE-siRNA5	GCGACCCCAGGTCAGTCGGGAC	5662.98	6027.08
	TE-siRNA6	CACGACTCTCGGCAACGGATAT	42909.8	44587.7
	TE-siRNA7	TCGACACGACTCTCGGCAACGG	5597.49	6450.12
	TE-siRNA8	GACGGAGAATTAGGGTTCGATT	13678.1	12587.1
	TE-siRNA9	ATAAAAGGCTGACGCGGGCTCT	4434.51	5571.06
	TE-siRNA10	AGGATGCTGACGCAATGTGATT	717.695	942.246
	TE-siRNA11	TGCGGAACGGCTCCTGCTGGTC	1087.02	1203.22
	TE-siRNA12	ACGGAGAATTAGGGTTCGATTC	7355.06	7068.22
	TE-siRNA13	CGACTCTCGGCAACGGATATCT	969.15	1288.38
	TE-siRNA14	TCGGACCAGGCTTCATTCCCCT	3447.03	1453.2
	TE-siRNA15	ACGACTCTCGGCAACGGATATC	1838.76	2356.99
	TE-siRNA16	AGCCCCGCGTCGCACGGATTCG	1935.68	2329.52
	TE-siRNA17	TCGGACCAGGCTTCATTCCCCA	2155.7	1593.3
	TE-siRNA18	CCCCGCGTCGCACGGATTCGTC	1375.14	1609.78
	TE-siRNA19	CCGGAGGTAGGGTCCAGCGGCC	3164.14	3480.54
	TE-siRNA20	TCCTTCGATGTCGGCTCTTCCT	3344.88	4782.65
	TE-siRNA21	CGGCTCGGGGCGTGGACCGTTG	1605.65	2038.33
	TE-siRNA22	GACTCTCGGCAACGGATATCTC	667.927	870.822
	TE-siRNA23	CCAGTGCTCTGAATGTCAAAGT	233.12	225.26
	TE-siRNA24	AGGGGAATCCGACTGTTTAATT	602.444	966.969
	TE-siRNA25	CCCAACGGGCGGCGTGCTGAAT	1796.86	2016.35
	TE-siRNA26	TATGACTGAACGCCTCTAAGTC	1940.92	1994.37
	TE-siRNA27	TTATGACTGAACGCCTCTAAGT	1241.56	1274.64
	TE-siRNA28	AATGTAGGCAAGGGAAGTCGGC	1288.71	1563.08
	TE-siRNA29	ATCCTTCGATGTCGGCTCTTCC	1092.26	1480.67
	TE-siRNA30	CGGATGGGTGCTGCGCGGTGGT	2446.45	3436.59
	TE-siRNA31	AGGCTGACGCGGGCTCTGCCCG	2543.36	2519.06
	TE-siRNA32	ATGCGGAACGGCTCCTGCTGGT	180.733	219.766
	TE-siRNA33	ACGGACAAGGGGAATCCGACTG	730.791	832.363
	TE-siRNA34	TGACTCTAGTCCGACTTTGTGA	1291.33	1483.42
	TE-siRNA35	CCGATGATTCATGATAACTTGA	3088.18	3299.23
	TE-siRNA36	CGGAATCGGGAGCTCCAAGTGG	2168.8	2527.31
	TE-siRNA37	AACGCGACGGGGCATTGTAAGT	366.705	497.22
	TE-siRNA38	ACGGGGCATTGTAAGTGGCAGA	432.188	464.255
	TE-siRNA39	ATGTAGGCAAGGGAAGTCGGCA	971.769	1453.2
	TE-siRNA40	CTTGACTCTAGTCCGACTTTGT	1516.59	2024.59
	TE-siRNA41	CCACCAATAGGGAACGTGAGCT	872.235	848.845
	TE-siRNA42	CTCGGGGCGTGGACCGTTGTCG	1210.13	1340.57
	TE-siRNA43	ATCTCGTGTGGAACAAAAGGGT	332.654	494.473
	TE-siRNA44	CTCTAGTCCGACTTTGTGAAAT	1325.38	1516.38
	TE-siRNA45	AAGACCCTGTTGAGCTTGACTC	1320.14	1255.41
	TE-siRNA46	ACGGGCGGCGTGCTGAATCCTT	180.733	200.536
	TE-siRNA47	GTGTACTGCAGGGATTCTATGC	445.285	359.866
	TE-siRNA48	CAGCCCCGCGTCGCACGGATTC	264.552	332.396
	TE-siRNA49	GAAAAGGATTGGCTCTGAGGGT	1419.67	1703.18
	TE-siRNA50	GAAGTCCTCGTGTTGCATTCCT	770.081	846.098
	TE-siRNA51	TAGACCTTCGGAGTTTGAAGCT	1637.08	1719.67
	TE-siRNA52	CCTATTGTGTTGGCCTTCGGGA	1291.33	1546.6
	TE-siRNA53	AGACCCTGTTGAGCTTGACTCT	1529.68	1911.96
	TE-siRNA54	AACGGGCGGCGTGCTGAATCCT	398.137	532.932
	TE-siRNA55	CAGTGTCTGAACCTTCGGCTTC	843.422	601.609
	TE-siRNA56	ACGGAATCGGGAGCTCCAAGTG	1529.68	1480.67
	TE-siRNA57	TAAAAGGCTGACGCGGGCTCTG	649.592	821.374
	TE-siRNA58	CAACCGACTCAGAACTGGTACG	814.61	780.168
	TE-siRNA59	TGACGCCGTTGGATTTGAGGGG	639.115	705.997
	TE-siRNA60	AACGGCCCGCCAACCCTGGAAT	324.796	428.543
	TE-siRNA61	ACTCTAGTCCGACTTTGTGAAA	1322.76	1486.17
	TE-siRNA62	TGCAGATCTTGGTGGTAGTAGC	725.553	813.133
	TE-siRNA63	AAAAGGCTGACGCGGGCTCTGC	1097.5	1337.82
	TE-siRNA64	TCCGATGATTCATGATAACTTG	1951.4	2324.02
	TE-siRNA65	ATGAAAAGGACTTTGAAAAGAG	623.399	549.414
	TE-siRNA66	AAGGCTGATCTCTCCAAGATGG	922.002	760.939
	TE-siRNA67	AAAAGGATTGGCTCTGAGGGTT	1197.03	1403.75
	TE-siRNA68	CACGGAATCGGGAGCTCCAAGT	657.45	593.367
	TE-siRNA69	CTATTGTGTTGGCCTTCGGGAT	1018.92	1222.45
	TE-siRNA70	GACCCTGTTGAGCTTGACTCTA	1985.45	2233.37
	TE-siRNA71	GTGGTCATGGAAGTCGAAATCC	1160.36	1269.15
	TE-siRNA72	ATCGACACGACTCTCGGCAACG	403.376	488.979
	TE-siRNA73	ATGGAACAATGTAGGCAAGGGA	1508.73	1637.25
	TE-siRNA74	CTGGCGGAATGCTCGAGCTGCT	2032.59	1821.31
	TE-siRNA75	GAGCACGCCTGTCGGGACCCGA	1029.39	1046.63
	TE-siRNA76	ATTGACAGACTGAGAGCTCTTT	1084.4	785.662
	TE-siRNA77	GATCCTTCGATGTCGGCTCTTC	612.922	758.192
	TE-siRNA78	GACGGATCGCACGGCCTTCGTG	377.183	368.108
	TE-siRNA79	GAACGGGCTTGGCGGAATCAGC	1087.02	1274.64
	TE-siRNA80	ACCGTGTGCCGGATTATGACTG	890.57	1057.62
	TE-siRNA81	AGGGGAAAGAGAACGCTGACGT	1228.46	1222.45
	TE-siRNA82	AGGGAATGCAGAGCTGACGTGT	1477.3	1672.97
	TE-siRNA83	ATCCGACTGTTTAATTAAAACA	1424.91	1464.19
	TE-siRNA84	CCGACTTTGTGAAATGACTTGA	987.485	1126.3
	TE-siRNA85	AGATGTGGAGCTCTCTTGCGTG	1092.26	986.199
	TE-siRNA86	CTGTCGGGACCCGAAAGATGGT	720.314	747.203
	TE-siRNA87	GACTCTAGTCCGACTTTGTGAA	1011.06	1101.58
	TE-siRNA88	AACTGTGAAACTGCGAATGGCT	440.046	406.567
	TE-siRNA89	AAGGCTGACGCGGGCTCTGCCC	838.183	881.81
	TE-siRNA90	ATGCTGAGACTCTCCTGGAGGG	1301.8	1329.58
	TE-siRNA91	CTCGTAGTTGGACCTTGGGCCG	707.217	725.227
	TE-siRNA92	CGGGACGTGAGCTTGACGCCGT	667.927	686.768
	TE-siRNA93	AAAAGGACTTTGAAAAGAGAGT	730.791	546.667
	TE-siRNA94	TCCGACTTTGTGAAATGACTTG	1034.63	1107.07
	TE-siRNA95	CCAGCCCCGCGTCGCACGGATT	154.54	156.583
	TE-siRNA96	TCGGCTCGGGGCGTGGACCGTT	995.343	1302.11
	TE-siRNA97	AACAATGTAGGCAAGGGAAGTC	1259.89	1409.25
	TE-siRNA98	CGTAGTTGGACCTTGGGCCGGG	725.553	887.304
	TE-siRNA99	TTCTACTGCTAGGGTTGAGCGT	1139.41	999.934
	TE-siRNA100	AGACGACTTAAAACGCGACGGG	686.263	571.391
	TE-siRNA101	AAAGAAGACCCTGTTGAGCTTG	733.411	601.609
	TE-siRNA102	GCAGACGACTTAAAACGCGACG	434.808	370.855
	TE-siRNA103	AATTCGAACTGTGAAACTGCGA	264.552	326.902
	TE-siRNA104	TATTGTGTTGGCCTTCGGGATC	691.501	796.651
	TE-siRNA105	TTCTGGGCTTCTCTGATGCAGA	730.791	618.091
	TE-siRNA106	TCCGTTGTAGTCTAGCTGGTCA	392.898	472.496
	TE-siRNA107	CCGACCAGGGATCAGCGGGTGT	395.518	453.267
	TE-siRNA108	GAGGATGCTGACGCAATGTGAT	117.87	134.607
	TE-siRNA109	AAAACGGATCCGTAACTTCGGG	204.307	211.525
	TE-siRNA110	TTGAAGATCTGCGATTTGGAGC	581.49	538.426
	TE-siRNA111	ACATAGCAAGGATTGACAGACT	343.131	288.443
	TE-siRNA112	ACGGTCCTCGAGGATGCTGACG	741.268	766.433
	TE-siRNA113	TTCTTCTGGATCTTCTTTTTGG	214.785	252.731
	TE-siRNA114	AGCAACCGGCGCCTCTGCTCGC	631.257	648.309
	TE-siRNA115	CGGACCCTGTCGCACCACGAGG	1257.28	1340.57
	TE-siRNA116	GCAGCCGTCGTCGGCGCGGACG	447.904	560.403
	TE-siRNA117	TGGTCATGGAAGTCGAAATCCG	2821.01	2543.79
	TE-siRNA118	ATGACTTGAGAGGTGTAGGATA	1241.56	1420.24
	TE-siRNA119	AAGACTAATCGAACCATCTAGT	822.468	846.098
	TE-siRNA120	ACGACTTAAAACGCGACGGGGC	733.411	771.927
	TE-siRNA121	GCAGATCTTGGTGGTAGTAGCA	1024.16	1354.31
	TE-siRNA122	TAACCGTAGTAATTCTAGAGCT	3172	2497.09
	TE-siRNA123	CTCTCGCATCGATGAAGAACGT	563.155	543.92
	TE-siRNA124	CGAGACTGTTTGGAGCAAGGAG	144.063	142.848
	TE-siRNA125	CCCGGGCGTCGAACAACCGACT	568.393	593.367
	TE-siRNA126	GTAGTTGGACCTTGGGCCGGGC	694.121	936.751
	TE-siRNA127	TGCGGCTGATGAGCATGATCTC	369.325	326.902
	TE-siRNA128	TAGATCTGATTCCTGGAACGGC	366.705	362.613
	TE-siRNA129	TTGACAGACTGAGAGCTCTTTC	675.785	598.862
	TE-siRNA130	TCGTAGTTGGACCTTGGGCCGG	557.916	571.391
	TE-siRNA131	TCTAGTCCGACTTTGTGAAATG	568.393	620.838
	TE-siRNA132	GAAAGAAGACCCTGTTGAGCTT	526.484	445.026
	TE-siRNA133	TTCGATGTCGGCTCTTCCTATC	413.853	502.714
	TE-siRNA134	TCGGTTGATCTGCTGAAGCTGC	157.159	140.101
	TE-siRNA135	TTGGAGCACGCCTGTCGGGACC	461.001	560.403
	TE-siRNA136	AAAGGCTGACGCGGGCTCTGCC	746.507	793.904
	TE-siRNA137	TTGAACCGGTCTGGCTCTGACC	798.894	716.986
	TE-siRNA138	GCTTGACTCTAGTCCGACTTTG	565.774	475.243
	TE-siRNA139	AGTCTTCGCTTCGGACGGGTGC	261.932	244.489
	TE-siRNA140	CTGGCTCTGACCGGTCTGCTGC	379.802	340.637
	TE-siRNA141	TTGGTGTCTTCGGTTATAGAGA	392.898	348.878
	TE-siRNA142	AGCGGGTGTTACTAATAGGACC	531.723	541.173
	TE-siRNA143	AAAAGCTCGTTTGATTCTGATT	89.057	137.354
	TE-siRNA144	AGGTAGCGCGGGACGATGCGGC	209.546	230.754
	TE-siRNA145	AAAGGATTGGCTCTGAGGGTTG	290.745	293.937
	TE-siRNA146	CGAACAACCGACTCAGAACTGG	861.757	846.098
	TE-siRNA147	AAGACATTGTCAGGTGGGGAGT	1293.95	1596.05
	TE-siRNA148	TGTGTTGGCCTTCGGGATCGGA	445.285	574.138
	TE-siRNA149	TCGGGGCGTGGACCGTTGTCGC	285.506	403.82
	TE-siRNA150	TTGAAGAATCTTCTGAAGGAGA	172.875	140.101
	TE-siRNA151	CGACGGTCCTCGAGGATGCTGA	476.717	494.473
	TE-siRNA152	AATGAGAACTTTGAAGGCCGAA	536.961	508.208
	TE-siRNA153	AATCCGACTGTTTAATTAAAAC	882.712	752.698
	TE-siRNA154	TTCATTCGTCTGGCCAAGGGCC	165.017	195.042
	TE-siRNA155	AACGGGCTTGGCGGAATCAGCG	969.15	1159.26
	TE-siRNA156	CCGAGGTCCTGTAGCTGGCGGG	201.688	282.948
	TE-siRNA157	TCTGCCCAGTGCTCTGAATGTC	193.83	304.925
	TE-siRNA158	CGTGGCGGCAGACGGCGACGTT	728.172	741.709
	TE-siRNA159	ATTTAGAGGAAGGAGAAGTCGT	500.291	445.026
	TE-siRNA160	GAGAGGACGTGGCTCTGGTCGG	157.159	145.595
	TE-siRNA161	AAACTGCATCTGTAGCTCAGGC	618.16	516.449
	TE-siRNA162	AAGCTCGTAGTTGGACCTTGGG	115.25	148.342
	TE-siRNA163	AGTCTTCGCTTCGGACGGGTGT	196.449	184.054
	TE-siRNA164	TCGATCTGTTACGTCAATCTGC	246.216	244.489
	TE-siRNA165	CACGGGGTGAACGTGAGACGAG	1016.3	837.857
	TE-siRNA166	AATGGAACAATGTAGGCAAGGG	1189.17	1148.28
	TE-siRNA167	AGCAAGGATTGACAGACTGAGA	165.017	90.6534
	TE-siRNA168	AGGGAAAGATGAAAAGGACTTT	432.188	417.555
	TE-siRNA169	CGACTCAGAACTGGTACGGACA	285.506	365.361
	TE-siRNA170	TTGCTGCCACGATCCACTGAGA	193.83	170.318
	TE-siRNA171	CTTGCTGCCACGATCCACTGAG	419.092	310.419
	TE-siRNA172	CCGAAAGATGGTGAACTATGCT	633.876	609.85
	TE-siRNA173	CACAGCTGCAGAGCCAAGACGG	780.558	645.562
	TE-siRNA174	CAGAACTCCGAAGTTAAGCGTG	311.699	348.878
	TE-siRNA175	CAACGGGCGGCGTGCTGAATCC	382.421	488.979
	TE-siRNA176	CGACTTTGTGAAATGACTTGAG	620.78	703.25
	TE-siRNA177	CGCGAGAAGTCCATTGAACCTT	238.358	214.272
	TE-siRNA178	AAATGACTTGAGAGGTGTAGGA	1168.22	964.222
	TE-siRNA179	AAGCTGAAGGTTCGGAGACTAT	783.178	538.426
	TE-siRNA180	AGTTTGTTTGATGGTACGTGCT	767.462	969.716
	TE-siRNA181	CCTTTAGACCTTCGGAGTTTGA	288.126	326.902
	TE-siRNA182	TCGAACAACCGACTCAGAACTG	581.49	651.056
	TE-siRNA183	AGAGGACGTGGCTCTGGTCGGA	447.904	510.955
	TE-siRNA184	CGACGTTGCTTTTTGATCCTTC	94.2956	131.859
	TE-siRNA185	TATCTTCAACGCGGGCTGACGT	159.779	109.883
	TE-siRNA186	TCGATCCTTTAGACCTTCGGAG	70.7217	140.101
	TE-siRNA187	CTGTCCCTGTCTACTATCCAGC	484.575	741.709
	TE-siRNA188	TGATGACTGCGGCCTTCGGCAC	715.075	642.815
	TE-siRNA189	TTGCCGTCCGGTCTCATCTGCG	526.484	464.255
	TE-siRNA190	TTGACTCTAGTCCGACTTTGTG	557.916	651.056
	TE-siRNA191	TTTTGCCCTCTGGAGTTCTGCC	662.689	609.85
	TE-siRNA192	AGGCGAGAGACCGATAGCGAAC	935.098	873.569
	TE-siRNA193	CGAGACTGTTGGGAGCAAGGAG	144.063	115.377
	TE-siRNA194	TGCTGCCACGATCCACTGAGAT	180.733	173.066
	TE-siRNA195	AGGATTGGCTCTGAGGGTTGGG	568.393	664.791
	TE-siRNA196	AAACGGATCCGTAACTTCGGGA	479.336	505.461
	TE-siRNA197	ATACCAGAATTCTGCCAAAGGC	272.41	151.089
	TE-siRNA198	AAGGATTGACAGACTGAGAGCT	290.745	192.295
	TE-siRNA199	TTCGCCTAGTAGCTTCTCTATT	356.228	359.866
	TE-siRNA200	TATGCGGAACGGCTCCTGCTGG	364.086	373.602
	TE-siRNA201	CTTCTGCTGGCAGCCTGACGTG	461.001	464.255
	TE-siRNA202	TCCGGCTTTGGGGTAGTTTCTT	641.734	711.492
	TE-siRNA203	CCGACCCTGATCTTCTGTGAAG	696.74	618.091
	TE-siRNA204	GAGCGGCCGTCGGTGCAGATCT	125.728	175.813
	TE-siRNA205	TGTGATTTCTGCCCAGTGCTCT	646.973	695.009
	TE-siRNA206	TTCTTCTGTGGCCATGTCTAGC	631.257	785.662
	TE-siRNA207	CTTCTTCGAAGCTGCGCACTGC	639.115	499.967
	TE-siRNA208	AGGCTCGAAGCGATACTGACGT	204.307	134.607
	TE-siRNA209	GACGTTCGCCGGATGCATGTGC	332.654	291.19
	TE-siRNA210	TTCCAGACTCAGGCTAGGACTG	526.484	453.267
	TE-siRNA211	GTGGATGTCGACTTTTGCCGTT	214.785	162.077
	TE-siRNA212	TTGTGTTGGCCTTCGGGATCGG	364.086	387.337
	TE-siRNA213	CTAGTCCGACTTTGTGAAATGA	521.245	587.873
	TE-siRNA214	AGTAACTATGACTCTCTTAAGG	442.666	535.679
	TE-siRNA215	TCGCGAGAAGTCCATTGAACCT	91.6763	74.1709
	TE-siRNA216	AAGGCTGAAACTTAAAGGAATT	235.739	269.213
	TE-siRNA217	ATCCACTGAGATCCAGCCCCGC	162.398	197.789
	TE-siRNA218	CGGCGTGCTGAATCCTTTGCAG	322.177	280.201
	TE-siRNA219	TGATAGTGACTCTCTTCCCTGG	120.489	96.1475
	TE-siRNA220	AATCTTCGCTTCGGACGGGTGC	117.87	104.389
	TE-siRNA221	ATTGGCTCTGAGGGTTGGGCTC	217.404	296.684
	TE-siRNA222	CTGCATCTGTAGCTCAGGCTCC	646.973	631.826
	TE-siRNA223	TTGAAGATCTGCGATTTGGAGT	337.893	271.96
	TE-siRNA224	TTGATCTGCTGAAGCTGCTTTC	170.256	153.836
	TE-siRNA225	TTGTCTGTCGCTTCGGAGTGCC	293.364	238.995
	TE-siRNA226	AAAGCTCGTAGTTGGACCTTGG	89.057	74.1709
	TE-siRNA227	ATCCCATCAGAACTCCGAAGTT	557.916	516.449
	TE-siRNA228	CCGAAAGATGGTGAACTATGCC	301.222	318.66
	TE-siRNA229	GAACTGTGAAACTGCGAATGGC	157.159	129.112
	TE-siRNA230	TTGAAGATTTTATGGAGATGGT	141.443	123.618
	TE-siRNA231	TTGAGCTGCTGGAATTATTTGT	277.648	236.248
	TE-siRNA232	AGATGAAAAGGACTTTGAAAAG	191.211	104.389
	TE-siRNA233	TAGAGGGCAGATATGTAGGCGT	288.126	233.501
	TE-siRNA234	TCCGACTGAAGTCGCTTGACGT	654.831	538.426
	TE-siRNA235	TTGACGCCGTTGGATTTGAGGG	151.921	112.63
	TE-siRNA236	TAGTCCGGCTGCACCCTTAGGT	578.87	557.656
	TE-siRNA237	CGGCGCCGTTACTTTGAAGAAA	369.325	571.391
	TE-siRNA238	AAGAAGACCCTGTTGAGCTTGA	214.785	241.742
	TE-siRNA239	CAGTGTCTGAACCTTCGGCTTT	301.222	225.26
	TE-siRNA240	CGAACTGGGCAACTCCGTCCCC	285.506	282.948
	TE-siRNA241	AGACTGGATCGAGGATCTGTGC	542.2	538.426
	TE-siRNA242	CGCCGTTACTTTGAAGAAATTA	267.171	346.131
	TE-siRNA243	TTGCTTGATCCGGCGAACGTGG	324.796	318.66
	TE-siRNA244	AGGCTGACGCGGGCTCTGCCCA	605.064	442.279
	TE-siRNA245	CCCTGTTGAGCTTGACTCTAGT	133.585	140.101
	TE-siRNA246	GGAATCCGACTGTTTAATTAAA	906.286	887.304
	TE-siRNA247	GTTGCGGGACGAGACCGACCGG	20.9546	52.1944
	TE-siRNA248	TTCTTGGATTTATGAAAGACGA	47.1478	148.342
	TE-siRNA249	CGCGACGGGGCATTGTAAGTGG	125.728	159.33
	TE-siRNA250	TCTTGTACTGATATGCTCTGCA	678.405	491.726
	TE-siRNA251	CCGCTGCTGCATTTCTGAAGGC	212.165	151.089
	TE-siRNA252	TTGGGCTAGATCTAAGGGTAGT	175.495	145.595
	TE-siRNA253	TTGTCCAGAACTCCCGCTCAGT	91.6763	65.9297
	TE-siRNA254	TTGTGCACTTGCTGCTGACTGC	188.591	151.089
	TE-siRNA255	AAGGCTGATCTCTCCAAGATGA	209.546	164.824
	TE-siRNA256	TACGTCACCGGACTGCACATGC	120.489	74.1709
	TE-siRNA257	ATGGACCTCGCGGACGAACGGC	230.5	200.536
	TE-siRNA258	TGGCGGTTGCAGACCTGAAGTG	120.489	101.642
	TE-siRNA259	TGGCTTCGGACATACGCTTCGG	206.927	151.089
	TE-siRNA260	TTGATCCGGCGAACGTGGGAGG	217.404	203.283
	TE-siRNA261	CAAAACGGATCCGTAACTTCGG	206.927	293.937
	TE-siRNA262	TTGGGTTGGACCTTCTGGTGTC	75.9604	87.9063
	TE-siRNA263	TTGTCTGTCGCTTCGGAGTGCT	298.603	208.777
	TE-siRNA264	AGGATATTCGGCTCTCACCCGA	413.853	464.255
	TE-siRNA265	AAAGACTCCAGGCTCTGTCAGG	230.5	145.595
	TE-siRNA266	TAATGCGGGCGAGACTGTTGGG	120.489	115.377
	TE-siRNA267	AAGATGTGGGCAAAACGACGGT	633.876	527.438
	TE-siRNA268	AGAGAGGACGTGGCTCTGGTCG	353.609	315.913
	TE-siRNA269	TGAAATGAAATGGAGTGTTGAG	272.41	134.607
	TE-siRNA270	TTGTTGTGCTCAGTTGCTATGG	31.4319	54.9414
	TE-siRNA271	TACGTCACCGGTCTGCACATGC	78.5797	87.9063
	TE-siRNA272	TTGACGAGCTCGACGAAGTTAT	555.297	464.255
	TE-siRNA273	TTGATGATCGCGAGGAGTTTGC	120.489	112.63
	TE-siRNA274	CTCATGTAGGATGACGAAGGTG	426.95	337.89
	TE-siRNA275	TTGATCTTCATGTCGGCAGGGA	709.837	670.285
	TE-siRNA276	CTTTGTCTGCATCCTCTTCTGC	128.347	115.377
	TE-siRNA277	TCGACCTTCCGACGCCTGATGC	290.745	362.613
	TE-siRNA278	TGTTGCTGCCCTGAATATCTGC	83.8183	142.848
	TE-siRNA279	TCGACTGCATGACCTCTTTTGC	303.841	332.396
	TE-siRNA280	TTCTCCGACTGCTGATCGATGT	440.046	431.29
	TE-siRNA281	AAACTGCATCTGTAGCTCAGGT	508.149	340.637
	TE-siRNA282	TCTGGAAAAGTTGGGCATCTCC	201.688	195.042
	TE-siRNA283	TCTTTCTGACGAAGCGGACGTT	466.24	310.419
	TE-siRNA284	TTGTTGAAGATCTGCGATTTGG	86.4377	115.377
	TE-siRNA285	CTGTCTGCTCCTGAACCAGTGC	183.353	145.595
	TE-siRNA286	TTAGGGACGATGCCAAGATGTG	185.972	109.883
	TE-siRNA287	TTGTGCTTGAGGACTTAATTGT	144.063	104.389
	TE-siRNA288	AACGATCCGACTTCCGAGCGCG	188.591	145.595
	TE-siRNA289	AATCCCTGAGGCGGTAGGCGTG	657.45	722.48
	TE-siRNA290	AGGGGGAAGAGAACGCTGACGT	243.597	203.283
	TE-siRNA291	TATGCTGAGACTCTCCTGGAGG	251.455	263.719
	TE-siRNA292	AAAGAGCTTGAACTTTGCCGTG	599.825	508.208
	TE-siRNA293	CCGTGTGCCGGATTATGACTGA	269.79	392.831
	TE-siRNA294	GACGACTTAAAACGCGACGGGG	345.751	395.578
	TE-siRNA295	GCCGATCGGCTCGGGGCGTGGA	408.614	598.862
	TE-siRNA296	TTGTGGATGTCGACTTTTGCCG	86.4377	57.6885
	TE-siRNA297	AGACTGCTGAATGGTGAATGCT	298.603	211.525
	TE-siRNA298	CTGGTGCCGATCTTGCTGCTGA	848.661	851.592
	TE-siRNA299	CGAACTGGGCAACTCCGTCCCT	157.159	181.307
	TE-siRNA300	CGGATTATGACTGAACGCCTCT	191.211	241.742
	TE-siRNA301	TGCATGTGGTGACTCCGAGGGC	104.773	123.618
	TE-siRNA302	AATCTCGTGTGGAACAAAAGGG	183.353	214.272
	TE-siRNA303	CCGACCTTAGCTCAGTTGGTAG	458.382	664.791
	TE-siRNA304	TTCTTCTGTGGCCATGTCTAGT	466.24	472.496
	TE-siRNA305	AAGAGCTTGAACTTTGCCGTGG	154.54	85.1592
	TE-siRNA306	AGATGGAGGACAGTAGCGCGGT	65.4831	104.389
	TE-siRNA307	AGAAGGTCTGACCCTAGGGTTC	468.859	409.314
	TE-siRNA308	AGACGTGATGAGGACCTTCTTC	261.932	244.489
	TE-siRNA309	AGACTGGAGGCGACCCTGCGCT	230.5	131.859
	TE-siRNA310	AGGGGCGAAAGACTAATCGAAC	238.358	269.213
	TE-siRNA311	ATGGAGGACAGTAGCGCGGTGG	115.25	74.1709
	TE-siRNA312	TCTACTGCTAGGGTTGAGCGTG	191.211	153.836
	TE-siRNA313	TGATTTCTGCCCAGTGCTCTGA	309.08	354.372
	TE-siRNA314	CCGTTACTTTGAAGAAATTAGA	165.017	170.318
	TE-siRNA315	GTATGAACTAATTCGAACTGTG	866.996	730.721
	TE-siRNA316	ATGGAAAAGTGCTCTATGGCGG	230.5	225.26
	TE-siRNA317	CAGGCCTGTGGATTCGTTGCGG	107.392	104.389
	TE-siRNA318	ATGGTTCTGCAGAAGGAGTTGT	18.3353	16.4824
	TE-siRNA319	ATTGGTCATCGCGCTTGGTTGA	18.3353	54.9414
	TE-siRNA320	GAGTGCCGAAGGCTATAACTGT	327.415	326.902
	TE-siRNA321	GTTGATCGCGCTCCTGTCATGG	217.404	238.995
	TE-siRNA322	ATGGGCGATGCTGACATGACGT	295.984	280.201
	TE-siRNA323	TCCTTTGCAGACGACTTAAAAC	594.586	541.173
	TE-siRNA324	TGCGTCGTAGAAATCCATCGGT	49.7671	19.2295
	TE-siRNA325	TGGAAAAGTGCTCTATGGCGGT	185.972	167.571
	TE-siRNA326	TTCCCAACGGGCGGCGTGCTGA	337.893	519.197
	TE-siRNA327	AGGGCTGACCTGGCGCTGACGT	96.915	186.801
	TE-siRNA328	GCACGCCTGTCGGGACCCGAAA	309.08	475.243
	TE-siRNA329	CGATGATGTTTCCTTTGAGTGG	89.057	96.1475
	TE-siRNA330	GATGGTACGTGCTACTCGGATA	474.098	464.255
	TE-siRNA331	TGAGCTGAAGCTCTTGATGGTG	222.642	164.824
	TE-siRNA332	TGTGAGAACATGGGAGATGCTG	49.7671	38.459
	TE-siRNA333	AAATCGTTCGTCTGACTTGGGT	78.5797	104.389
	TE-siRNA334	ATAGTTCGGCTGCCCACTTGGC	254.074	296.684
	TE-siRNA335	CGGCCGTCGGTGCAGATCTTGG	330.035	340.637
	TE-siRNA336	TAGGACCCAAAGACAAGGCGTG	115.25	129.112
	TE-siRNA337	TAGTCCGACTTTGTGAAATGAC	235.739	211.525
	TE-siRNA338	TTGATCGGCGAAGTCTTCCTGC	125.728	79.6651
	TE-siRNA339	AGGCCTGTGGATTCGTTGCGGG	130.966	131.859
	TE-siRNA340	ATGCGGGCGAGACTGTTGGGAG	75.9604	49.4473
	TE-siRNA341	ATGTGGAGCTCTCTTGCGTGTT	86.4377	109.883
	TE-siRNA342	CGCAAGGCTGAAACTTAAAGGA	62.8638	68.6768
	TE-siRNA343	TCATGCGGACCGCGGCTGACGT	141.443	156.583
	TE-siRNA344	TTGTGCTCCGCTACTCAAGTGT	110.012	68.6768
	TE-siRNA345	AGCAGCGGCCATGTGATGACGG	419.092	351.625
	TE-siRNA346	ATGACTGCGGCCTTCGGCACCC	254.074	304.925
	TE-siRNA347	TACCGTGTGCCGGATTATGACT	49.7671	74.1709
	TE-siRNA348	TGAACGGCACTTGCACATGGGT	442.666	335.143
	TE-siRNA349	AGATGATATGGACAAAAGGCGG	248.836	252.731
	TE-siRNA350	ATGACTGCGGCCTTCGGCACCT	385.041	310.419
	TE-siRNA351	CTCGAAGCTCCCTTCCCAACGG	86.4377	63.1826
	TE-siRNA352	GAATCCGACTGTTTAATTAAAA	536.961	450.52
	TE-siRNA353	TGGTGGACTGATCCTTCGGTGT	28.8126	38.459
	TE-siRNA354	TTGTGCACTTGCTGCTGACTGT	136.205	74.1709
	TE-siRNA355	TTTCTTGATCCAGAGGGTGGCA	282.887	332.396
	TE-siRNA356	AGGACTGGGGAAGAGTATGGGG	154.54	173.066
	TE-siRNA357	ATAGTGCTGCAGGTAGAAAGGC	185.972	200.536
	TE-siRNA358	ATGGACAGTGTTCTGTGATGGG	62.8638	60.4356
	TE-siRNA359	ATGGCTCCTGGGGAACCTTCGG	146.682	156.583
	TE-siRNA360	ATTAATAGGGACAGTCGGGGGC	235.739	488.979
	TE-siRNA361	CCGGATTATGACTGAACGCCTC	65.4831	145.595
	TE-siRNA362	TCCGTTGTAGTCTAGTTGGTCA	159.779	126.365
	TE-siRNA363	TTGCAGACGACTTAAAACGCGA	369.325	357.119
	TE-siRNA364	CGAGAGTAGTACTAGGATGGGT	96.915	145.595
	TE-siRNA365	CGGTCTGGCGAAGTGTGATCCC	251.455	277.454
	TE-siRNA366	GAGGACAGTAGCGCGGTGGTGG	39.2898	46.7002
	TE-siRNA367	GATCTGTAGCTTCTCAACACTC	154.54	134.607
	TE-siRNA368	TTCATCGTCAAGACGAAGGCGT	170.256	98.8946
	TE-siRNA369	TTGTTTGATGGTACGTGCTACT	309.08	384.59
	TE-siRNA370	ACAGCTGCAGAGCCAAGACGGG	303.841	337.89
	TE-siRNA371	CCGTCCGGTCTCATCTGCGCAG	220.023	195.042
	TE-siRNA372	CGGTTTGTTGGCGAAGTCCTGC	81.199	120.871
	TE-siRNA373	CTGTCTGCTCCTGAACCAGTGT	144.063	82.4121
	TE-siRNA374	TACCTGTAGTACCTATGCATGT	57.6251	71.4239
	TE-siRNA375	TGACTGTCTGCTTGGGCGTGGT	204.307	148.342
	TE-siRNA376	TTAATGCGGGCGAGACTGTTGG	44.5285	43.9531
	TE-siRNA377	TTGGCTCGTCGAGGTTTGGACC	49.7671	74.1709
	TE-siRNA378	AAATGAGAACTTTGAAGGCCGA	405.995	392.831
	TE-siRNA379	ATATGTGAGATCTGCCACCGTG	455.762	398.325
	TE-siRNA380	ATCGGCTGACTCCGACCAGGTC	293.364	260.972
	TE-siRNA381	ATGCAGCGTTCCGGTCTACTGA	605.064	505.461
	TE-siRNA382	CTGGGATCTGATTCAAGGCTTC	154.54	104.389
	TE-siRNA383	TCTCTGGTATCCTAAGGGCTCC	128.347	109.883
	TE-siRNA384	TCTTCGGGACCTGATTCTGCCG	78.5797	57.6885
	TE-siRNA385	TGATGACTGCGGCCTTCGGCAT	335.273	271.96
	TE-siRNA386	TTGTGTGATCTCTAAGAATGGC	83.8183	57.6885
	TE-siRNA387	AAAGGCTGGAGACGAAGCTCGG	73.3411	52.1944
	TE-siRNA388	AGACTGAGAAGTCGATGGAGTG	185.972	140.101
	TE-siRNA389	AGTAGCCGAAGCTCTGATCAGG	70.7217	60.4356
	TE-siRNA390	ATTGTCTGTCGCTTCGGAGTGC	217.404	189.548
	TE-siRNA391	TTATTGACTTCGGTACTGACGT	65.4831	60.4356
	TE-siRNA392	TTCGAAGGCTGATCTCTCCAAG	133.585	167.571
	TE-siRNA393	AACGACTTTGGAGCTTCTTCGT	419.092	359.866
	TE-siRNA394	ACAGTGTCTGACGTGAGGCTCT	70.7217	57.6885
	TE-siRNA395	AGGGCAGGAATCAAATGAACGT	175.495	186.801
	TE-siRNA396	ATGGAGGATAGACTGGTGCTTC	311.699	442.279
	TE-siRNA397	CGAAGCTATCGGAGATCCTGAG	91.6763	49.4473
	TE-siRNA398	TAGGATGACGAAGCCGAAGCCG	52.3865	43.9531
	TE-siRNA399	TCCCGTCTTGGCTCTGCAGCTG	175.495	153.836
	TE-siRNA400	TGGCTGCAAGTTTCCAACGGGC	293.364	282.948
	TE-siRNA401	TTCGGCAGATAAGAGTAGCAGT	23.5739	30.2178
	TE-siRNA402	TTGGTACAAAGCCCTCTGGAGT	78.5797	57.6885
	TE-siRNA403	AAGGAATACAGAGCTGATGTGT	107.392	82.4121
	TE-siRNA404	AGGGCGGGAATCAAATGAACGT	130.966	107.136
	TE-siRNA405	TCCGACTTTGTGAAATGACTTA	246.216	156.583
	TE-siRNA406	TGACGTAGATTTTTGCGGGGGA	193.83	208.777
	TE-siRNA407	TGGCCTTGTCTCTCCGAAGATT	264.552	228.007
	TE-siRNA408	TCCACTGAGATCCAGCCCCGCG	41.9092	35.7119
	TE-siRNA409	TCTTTCCGTGATTGCAGCCAGC	151.921	184.054
	TE-siRNA410	TTTGCCGGTCTTGAGGAGTTTA	110.012	96.1475
	TE-siRNA411	AATCTTCGCTTCGGACGGGTGT	44.5285	16.4824
	TE-siRNA412	GATGTGGAGCTCTCTTGCGTGT	240.978	162.077
	TE-siRNA413	TGTGTGCTGGAATCTGTGCTCC	138.824	120.871
	TE-siRNA414	TTCTGGGTCTGAAGGATAGGTC	130.966	107.136
	TE-siRNA415	TTGAGTTGATATGCTTGCTGAG	86.4377	49.4473
	TE-siRNA416	TTGGGTTGGACCTTCTGGTGTT	39.2898	49.4473
	TE-siRNA417	ACGTTATCTGGTGGACCTGCAG	591.967	656.55
	TE-siRNA418	AGAGATCGTCTGTGCTTCCTGG	60.2444	85.1592
	TE-siRNA419	ATTGCAGAGGTACTGAAGAGGT	138.824	109.883
	TE-siRNA420	TAATTCTGCAAGGTGGGACCGC	128.347	189.548
	TE-siRNA421	TTAGGCTGGCTCCAACAAGACT	196.449	173.066
	TE-siRNA422	TTCCGCTGTGACTCAACCTTGC	170.256	167.571
	TE-siRNA423	AGGACTGGATGGAACGGACGCC	141.443	115.377
	TE-siRNA424	ATGGGACTCGGATGATAGCTCG	193.83	107.136
	TE-siRNA425	ATGTCATGGACTTTAAGGATGT	83.8183	52.1944
	TE-siRNA426	CTCTGGTCGGATGGATGGCGAG	159.779	164.824
	TE-siRNA427	GATGTCGGCTCTTCCTATCATT	57.6251	74.1709
	TE-siRNA428	TAAGAGAGGACGTGGCTCTGGT	272.41	244.489
	TE-siRNA429	TGGATTCGTGATTGGCGATGGG	39.2898	32.9649
	TE-siRNA430	TTAGAGCTCCAAGACACCAGGG	96.915	115.377
	TE-siRNA431	TTCAATCTTCGCTTCGGACGGG	110.012	109.883
	TE-siRNA432	TTTGGCTTCGTGGTCTCTCAAG	151.921	153.836
	TE-siRNA433	AAAGACTTCGAGCTCCAATCGA	86.4377	120.871
	TE-siRNA434	ACATATGGACGAGCTCTTGCCC	138.824	107.136
	TE-siRNA435	ATGCGCTGGGAAACTGAATCGT	39.2898	43.9531
	TE-siRNA436	ATGTGCTCAACTCTGAATTTTC	44.5285	41.2061
	TE-siRNA437	ATTGTCTGTCGCTTCGGAGTGT	165.017	156.583
	TE-siRNA438	TCATCTCGGACCTCCAGTTTCG	34.0512	41.2061
	TE-siRNA439	TGAAGGTCTTGGATATGTTCCT	170.256	145.595
	TE-siRNA440	TGGATCTCTGATACAGTGGCTG	170.256	148.342
	TE-siRNA441	TTGACGTAGATTTTTGCGGGGG	75.9604	112.63
	TE-siRNA442	TTTGCCGTCCGGTCTCATCTGC	196.449	173.066
	TE-siRNA443	AACGCTGATGGAGGATAGACTG	455.762	384.59
	TE-siRNA444	AGAGGTACTGAAGAGGTTGGGT	91.6763	46.7002
	TE-siRNA445	AGAGTGATTGTGACATGGCTTT	204.307	178.56
	TE-siRNA446	AGGAACGACTTTGGAGCATCTT	165.017	175.813
	TE-siRNA447	AGGTCGCGACAAAGGACGAGGT	130.966	129.112
	TE-siRNA448	ATAACCGTAGTAATTCTAGAGT	578.87	532.932
	TE-siRNA449	ATGACATTCCTGATCTCGCCCG	183.353	137.354
	TE-siRNA450	ATGTTGTAGGAATCAAATGGGT	52.3865	46.7002
	TE-siRNA451	CTCCGGATTGCGGACCCCCCGC	309.08	271.96
	TE-siRNA452	CTGCGCGACTGAAAAAAGGTGC	175.495	140.101
	TE-siRNA453	TCCGGCCATGTAGACGATAGTG	225.262	151.089
	TE-siRNA454	TCTGCCGACTCTGAGCTTCAAG	175.495	109.883
	TE-siRNA455	TCTTGTTGGCTGGCTCTGAGGA	104.773	112.63
	TE-siRNA456	TTGATGATCGCGAGCAGTTTGC	23.5739	30.2178
	TE-siRNA457	TTTCTTGATCCATAGGGTGGCA	115.25	112.63
	TE-siRNA458	AAGACGGGCTCTCGGTGTTGTT	141.443	206.03
	TE-siRNA459	AAGGAAGGTCAGTACGCGCAGC	65.4831	32.9649
	TE-siRNA460	CGTCTTTGGAGCTTCTTCTCTT	366.705	439.531
	TE-siRNA461	TTCGATCGTCATCGTGGAGAGG	144.063	134.607
	TE-siRNA462	TTGATGATCGCGAGGAGTTTGT	86.4377	76.918
	TE-siRNA463	TTGTGTGATCTCTAAGAATGGT	86.4377	30.2178
	TE-siRNA464	AGGACAGTAGCGCGGTGGTGGA	78.5797	38.459
	TE-siRNA465	AGTGGCTGTAAAGGACGTCGGT	165.017	145.595
	TE-siRNA466	ATAGAGGCAAGAGCTCGTCCGT	102.154	96.1475
	TE-siRNA467	ATAGGAGTAGACTGTAGACAGA	240.978	173.066
	TE-siRNA468	ATATGGACAAAAGGTGAACGAG	60.2444	49.4473
	TE-siRNA469	CTGCCCTTACCTTCGGATGTGT	301.222	217.019
	TE-siRNA470	TAGAAGGTCTGACCCTAGGGTT	159.779	115.377
	TE-siRNA471	TAGCAACCGGCGCCTCTGCTCG	133.585	101.642
	TE-siRNA472	TCGATCTGTCCTCCGTCCGAGT	62.8638	27.4707
	TE-siRNA473	TCGTGTAGTCTTCCCCTGTAGT	225.262	241.742
	TE-siRNA474	TCTCTGACCGGTCTGTCCGCGC	34.0512	60.4356
	TE-siRNA475	TGAAGATTTGAACCTGGAGAGC	36.6705	49.4473
	TE-siRNA476	TGACGAACGAGACGGTGAATGT	70.7217	30.2178
	TE-siRNA477	TGTGGATGTCGACTTTTGCCGT	62.8638	35.7119
	TE-siRNA478	ATGGATGATGAGGAGGCTGGGG	172.875	244.489
	TE-siRNA479	CTGATGTGTGCGGACCAATGAG	178.114	140.101
	TE-siRNA480	GAGGACGTGGCTCTGGTCGGAT	353.609	368.108
	TE-siRNA481	TCACTGCTGGCTCCAACTGAGT	110.012	79.6651
	TE-siRNA482	TCGAGCAACGCTCTGGCATGTG	112.631	87.9063
	TE-siRNA483	TCGATGATGTTTCCTTTGAGTG	89.057	49.4473
	TE-siRNA484	TTGATGATCGCGAGCAGTTTGT	41.9092	38.459
	TE-siRNA485	AAGAACTGCGAAGACCATAAGC	55.0058	38.459
	TE-siRNA486	ATGACTAGAAATTTTGGATTTT	382.421	304.925
	TE-siRNA487	CATGATCTCCCGCCGTAGCTTG	261.932	425.796
	TE-siRNA488	CTTCGTCGTCTGGAGTTTCTTC	165.017	189.548
	TE-siRNA489	GACCGATCCGCGGGACGTGAGC	125.728	87.9063
	TE-siRNA490	GTGCGTCGTAGAAATCCATCGG	36.6705	41.2061
	TE-siRNA491	TGGAGAAATCTTCGGCTGGAGT	49.7671	38.459
	TE-siRNA492	TTGGCGTCACTCGACCTCGTCG	99.5343	87.9063
	TE-siRNA493	CGACGATAAAATCTGCCAACGC	91.6763	49.4473
	TE-siRNA494	TAGCTTCTCGGGGCACTGCTGC	36.6705	38.459
	TE-siRNA495	TGACGTCGGCTCTCCGTAACTT	374.563	354.372
	TE-siRNA496	TGCGGGCGAGACTGTTGGGAGT	89.057	82.4121
	TE-siRNA497	TTCTTGTGCTAGGTTGACTACT	167.637	192.295
	TE-siRNA498	AACTGTGAACCGGTTGAGGTGT	110.012	109.883
	TE-siRNA499	AAGTTGATGAAGAAGCTGATGG	47.1478	24.7236
	TE-siRNA500	AATGAACGTCCTTGGGGAGAGT	15.7159	13.7354
Ear	TE-siRNA1	CGACACGACTCTCGGCAACGGA	2.37389e+06	2.22903e+06	1.81349e+06
	TE-siRNA2	ACACGACTCTCGGCAACGGATA	1.05419e+06	1.02198e+06	730474
	TE-siRNA3	GCCCCGCGTCGCACGGATTCGT	545732	762358	435158
	TE-siRNA4	GACACGACTCTCGGCAACGGAT	1.38713e+06	1.45582e+06	1.07743e+06
	TE-siRNA5	GCGACCCCAGGTCAGTCGGGAC	59867	84865.9	49830.7
	TE-siRNA6	CACGACTCTCGGCAACGGATAT	394471	425765	279910
	TE-siRNA7	TCGACACGACTCTCGGCAACGG	138234	115188	97742.7
	TE-siRNA8	GACGGAGAATTAGGGTTCGATT	345552	275321	183126
	TE-siRNA9	ATAAAAGGCTGACGCGGGCTCT	27716.2	36781.2	25282.2
	TE-siRNA10	AGGATGCTGACGCAATGTGATT	18708.4	21530.5	21331.8
	TE-siRNA11	TGCGGAACGGCTCCTGCTGGTC	49196.2	47456.7	25112.9
	TE-siRNA12	ACGGAGAATTAGGGTTCGATTC	110033	95900.2	68340.9
	TE-siRNA13	CGACTCTCGGCAACGGATATCT	48780.5	44137.4	27144.5
	TE-siRNA14	TCGGACCAGGCTTCATTCCCCT	65895.2	89530.8	41196.4
	TE-siRNA15	ACGACTCTCGGCAACGGATATC	26399.7	29694.1	16647.9
	TE-siRNA16	AGCCCCGCGTCGCACGGATTCG	23350.9	30860.3	17042.9
	TE-siRNA17	TCGGACCAGGCTTCATTCCCCA	41158.5	73113.8	40406.3
	TE-siRNA18	CCCCGCGTCGCACGGATTCGTC	20579.3	31308.9	16817.2
	TE-siRNA19	CCGGAGGTAGGGTCCAGCGGCC	5058.2	5292.9	3668.17
	TE-siRNA20	TCCTTCGATGTCGGCTCTTCCT	27300.4	23145.2	20993.2
	TE-siRNA21	CGGCTCGGGGCGTGGACCGTTG	3256.65	3947.25	2200.9
	TE-siRNA22	GACTCTCGGCAACGGATATCTC	6998.34	7804.79	3837.47
	TE-siRNA23	CCAGTGCTCTGAATGTCAAAGT	18847	24132.1	12584.7
	TE-siRNA24	AGGGGAATCCGACTGTTTAATT	6859.76	8791.6	7110.61
	TE-siRNA25	CCCAACGGGCGGCGTGCTGAAT	5958.98	6817.98	5925.51
	TE-siRNA26	TATGACTGAACGCCTCTAAGTC	61529.9	66026.7	44356.7
	TE-siRNA27	TTATGACTGAACGCCTCTAAGT	194568	184803	152201
	TE-siRNA28	AATGTAGGCAAGGGAAGTCGGC	35407.4	26913.1	22629.8
	TE-siRNA29	ATCCTTCGATGTCGGCTCTTCC	11848.7	10765.2	8126.41
	TE-siRNA30	CGGATGGGTGCTGCGCGGTGGT	21272.2	25298.3	20090.3
	TE-siRNA31	AGGCTGACGCGGGCTCTGCCCG	69221.2	72127	50282.2
	TE-siRNA32	ATGCGGAACGGCTCCTGCTGGT	5820.4	5831.17	3386
	TE-siRNA33	ACGGACAAGGGGAATCCGACTG	4850.33	5472.32	2934.54
	TE-siRNA34	TGACTCTAGTCCGACTTTGTGA	36585.4	35166.4	27878.1
	TE-siRNA35	CCGATGATTCATGATAACTTGA	60213.4	45752.2	47404.1
	TE-siRNA36	CGGAATCGGGAGCTCCAAGTGG	24875.3	26464.5	17833
	TE-siRNA37	AACGCGACGGGGCATTGTAAGT	6651.88	11572.6	10948.1
	TE-siRNA38	ACGGGGCATTGTAAGTGGCAGA	12888	18570	13261.9
	TE-siRNA39	ATGTAGGCAAGGGAAGTCGGCA	12264.4	12290.3	8690.74
	TE-siRNA40	CTTGACTCTAGTCCGACTTTGT	29587	27899.9	20146.7
	TE-siRNA41	CCACCAATAGGGAACGTGAGCT	22034.4	21799.6	16252.8
	TE-siRNA42	CTCGGGGCGTGGACCGTTGTCG	9354.21	8522.47	7505.64
	TE-siRNA43	ATCTCGTGTGGAACAAAAGGGT	17669.1	15071.3	17889.4
	TE-siRNA44	CTCTAGTCCGACTTTGTGAAAT	45731.7	33192.8	33182.8
	TE-siRNA45	AAGACCCTGTTGAGCTTGACTC	45801	40638.7	51693
	TE-siRNA46	ACGGGCGGCGTGCTGAATCCTT	3603.1	4036.96	2370.2
	TE-siRNA47	GTGTACTGCAGGGATTCTATGC	37139.7	35256.1	33916.5
	TE-siRNA48	CAGCCCCGCGTCGCACGGATTC	11571.5	14443.3	6884.88
	TE-siRNA49	GAAAAGGATTGGCTCTGAGGGT	47186.8	37947.4	44695.3
	TE-siRNA50	GAAGTCCTCGTGTTGCATTCCT	4919.62	7715.08	3386
	TE-siRNA51	TAGACCTTCGGAGTTTGAAGCT	54878	50058.3	35158
	TE-siRNA52	CCTATTGTGTTGGCCTTCGGGA	32012.2	37229.7	16196.4
	TE-siRNA53	AGACCCTGTTGAGCTTGACTCT	26607.5	25567.4	20823.9
	TE-siRNA54	AACGGGCGGCGTGCTGAATCCT	11155.8	12110.9	10440.2
	TE-siRNA55	CAGTGTCTGAACCTTCGGCTTC	60213.4	59208.8	47121.9
	TE-siRNA56	ACGGAATCGGGAGCTCCAAGTG	13165.2	16506.7	9367.95
	TE-siRNA57	TAAAAGGCTGACGCGGGCTCTG	7621.95	12738.9	5586.91
	TE-siRNA58	CAACCGACTCAGAACTGGTACG	7968.4	7984.21	6264.11
	TE-siRNA59	TGACGCCGTTGGATTTGAGGGG	148212	211896	139108
	TE-siRNA60	AACGGCCCGCCAACCCTGGAAT	1801.55	1883.91	2200.9
	TE-siRNA61	ACTCTAGTCCGACTTTGTGAAA	39149.1	28976.4	37133.2
	TE-siRNA62	TGCAGATCTTGGTGGTAGTAGC	77051	65398.8	102144
	TE-siRNA63	AAAAGGCTGACGCGGGCTCTGC	13095.9	20453.9	10609.5
	TE-siRNA64	TCCGATGATTCATGATAACTTG	65687.4	54543.8	46388.3
	TE-siRNA65	ATGAAAAGGACTTTGAAAAGAG	46286	50417.2	42268.6
	TE-siRNA66	AAGGCTGATCTCTCCAAGATGG	37001.1	64142.8	37415.3
	TE-siRNA67	AAAAGGATTGGCTCTGAGGGTT	33467.3	31757.4	33521.4
	TE-siRNA68	CACGGAATCGGGAGCTCCAAGT	12818.7	12021.2	7223.48
	TE-siRNA69	CTATTGTGTTGGCCTTCGGGAT	36793.2	36242.9	21726.9
	TE-siRNA70	GACCCTGTTGAGCTTGACTCTA	14758.9	16775.8	12471.8
	TE-siRNA71	GTGGTCATGGAAGTCGAAATCC	36585.4	28707.3	26241.5
	TE-siRNA72	ATCGACACGACTCTCGGCAACG	8522.73	7625.37	6433.41
	TE-siRNA73	ATGGAACAATGTAGGCAAGGGA	20510	22965.8	16083.5
	TE-siRNA74	CTGGCGGAATGCTCGAGCTGCT	4434.59	3947.25	3724.6
	TE-siRNA75	GAGCACGCCTGTCGGGACCCGA	3810.98	6190.01	3047.4
	TE-siRNA76	ATTGACAGACTGAGAGCTCTTT	56818.2	53198.2	37528.2
	TE-siRNA77	GATCCTTCGATGTCGGCTCTTC	17946.2	13008	16027.1
	TE-siRNA78	GACGGATCGCACGGCCTTCGTG	13165.2	10854.9	9367.95
	TE-siRNA79	GAACGGGCTTGGCGGAATCAGC	19124.2	23055.5	16986.5
	TE-siRNA80	ACCGTGTGCCGGATTATGACTG	8314.86	7894.5	8690.74
	TE-siRNA81	AGGGGAAAGAGAACGCTGACGT	58758.3	46918.5	47009
	TE-siRNA82	AGGGAATGCAGAGCTGACGTGT	173226	185969	184763
	TE-siRNA83	ATCCGACTGTTTAATTAAAACA	18084.8	16147.8	12697.5
	TE-siRNA84	CCGACTTTGTGAAATGACTTGA	25845.3	22427.6	16760.7
	TE-siRNA85	AGATGTGGAGCTCTCTTGCGTG	100402	129900	107111
	TE-siRNA86	CTGTCGGGACCCGAAAGATGGT	13858.1	15789	10778.8
	TE-siRNA87	GACTCTAGTCCGACTTTGTGAA	27508.3	20543.6	19018.1
	TE-siRNA88	AACTGTGAAACTGCGAATGGCT	6582.59	6279.72	6038.37
	TE-siRNA89	AAGGCTGACGCGGGCTCTGCCC	31735	31129.5	21106.1
	TE-siRNA90	ATGCTGAGACTCTCCTGGAGGG	72131.4	68897.5	58860
	TE-siRNA91	CTCGTAGTTGGACCTTGGGCCG	7899.11	10227	5474.04
	TE-siRNA92	CGGGACGTGAGCTTGACGCCGT	127702	148201	98645.6
	TE-siRNA93	AAAAGGACTTTGAAAAGAGAGT	17391.9	17762.6	12754
	TE-siRNA94	TCCGACTTTGTGAAATGACTTG	28963.4	22248.1	24379.2
	TE-siRNA95	CCAGCCCCGCGTCGCACGGATT	9077.05	11124.1	5699.77
	TE-siRNA96	TCGGCTCGGGGCGTGGACCGTT	7344.79	6548.85	5079.01
	TE-siRNA97	AACAATGTAGGCAAGGGAAGTC	34298.8	34538.4	23758.5
	TE-siRNA98	CGTAGTTGGACCTTGGGCCGGG	8938.47	11841.8	7336.34
	TE-siRNA99	TTCTACTGCTAGGGTTGAGCGT	88899.7	78675.9	69921
	TE-siRNA100	AGACGACTTAAAACGCGACGGG	13580.9	17852.3	10383.7
	TE-siRNA101	AAAGAAGACCCTGTTGAGCTTG	15243.9	15789	9311.51
	TE-siRNA102	GCAGACGACTTAAAACGCGACG	10462.9	9778.42	5925.51
	TE-siRNA103	AATTCGAACTGTGAAACTGCGA	13234.5	12828.6	15237
	TE-siRNA104	TATTGTGTTGGCCTTCGGGATC	18431.3	18121.5	10158
	TE-siRNA105	TTCTGGGCTTCTCTGATGCAGA	13234.5	12738.9	11625.3
	TE-siRNA106	TCCGTTGTAGTCTAGCTGGTCA	10947.9	13187.4	7054.18
	TE-siRNA107	CCGACCAGGGATCAGCGGGTGT	2148	1883.91	2200.9
	TE-siRNA108	GAGGATGCTGACGCAATGTGAT	2702.33	2332.47	2257.34
	TE-siRNA109	AAAACGGATCCGTAACTTCGGG	2771.62	3588.41	2426.64
	TE-siRNA110	TTGAAGATCTGCGATTTGGAGC	90493.3	67372.4	69864.6
	TE-siRNA111	ACATAGCAAGGATTGACAGACT	17876.9	19826	14334.1
	TE-siRNA112	ACGGTCCTCGAGGATGCTGACG	10116.4	13815.4	7449.21
	TE-siRNA113	TTCTTCTGGATCTTCTTTTTGG	11848.7	14802.2	11851
	TE-siRNA114	AGCAACCGGCGCCTCTGCTCGC	7136.92	10137.3	6094.81
	TE-siRNA115	CGGACCCTGTCGCACCACGAGG	13095.9	14622.8	9480.81
	TE-siRNA116	GCAGCCGTCGTCGGCGCGGACG	5543.24	4485.51	3386
	TE-siRNA117	TGGTCATGGAAGTCGAAATCCG	33398	26643.9	24661.4
	TE-siRNA118	ATGACTTGAGAGGTGTAGGATA	18292.7	15789	13318.3
	TE-siRNA119	AAGACTAATCGAACCATCTAGT	11432.9	11841.8	9875.85
	TE-siRNA120	ACGACTTAAAACGCGACGGGGC	6651.88	9957.84	7449.21
	TE-siRNA121	GCAGATCTTGGTGGTAGTAGCA	78852.5	58760.2	100169
	TE-siRNA122	TAACCGTAGTAATTCTAGAGCT	55778.8	57055.7	38431.2
	TE-siRNA123	CTCTCGCATCGATGAAGAACGT	17184	13815.4	11343.1
	TE-siRNA124	CGAGACTGTTTGGAGCAAGGAG	9077.05	11213.8	7505.64
	TE-siRNA125	CCCGGGCGTCGAACAACCGACT	6236.14	7445.95	4627.54
	TE-siRNA126	GTAGTTGGACCTTGGGCCGGGC	11848.7	14353.6	7618.51
	TE-siRNA127	TGCGGCTGATGAGCATGATCTC	7206.21	10585.8	6038.37
	TE-siRNA128	TAGATCTGATTCCTGGAACGGC	52106.4	48533.2	45711.1
	TE-siRNA129	TTGACAGACTGAGAGCTCTTTC	19193.5	16865.5	13261.9
	TE-siRNA130	TCGTAGTTGGACCTTGGGCCGG	9284.92	10765.2	6546.28
	TE-siRNA131	TCTAGTCCGACTTTGTGAAATG	11502.2	11931.5	8690.74
	TE-siRNA132	GAAAGAAGACCCTGTTGAGCTT	25013.9	23235	15406.3
	TE-siRNA133	TTCGATGTCGGCTCTTCCTATC	9423.5	9329.86	7054.18
	TE-siRNA134	TCGGTTGATCTGCTGAAGCTGC	13511.6	11034.4	11681.7
	TE-siRNA135	TTGGAGCACGCCTGTCGGGACC	15382.5	15430.2	10665.9
	TE-siRNA136	AAAGGCTGACGCGGGCTCTGCC	9631.37	12380	7054.18
	TE-siRNA137	TTGAACCGGTCTGGCTCTGACC	145787	108639	98871.3
	TE-siRNA138	GCTTGACTCTAGTCCGACTTTG	5889.69	5472.32	3837.47
	TE-siRNA139	AGTCTTCGCTTCGGACGGGTGC	22242.2	34000.2	18679.5
	TE-siRNA140	CTGGCTCTGACCGGTCTGCTGC	25914.6	33013.4	21444.7
	TE-siRNA141	TTGGTGTCTTCGGTTATAGAGA	58896.9	48712.7	53386
	TE-siRNA142	AGCGGGTGTTACTAATAGGACC	18223.4	18928.9	12189.6
	TE-siRNA143	AAAAGCTCGTTTGATTCTGATT	5543.24	6459.14	5417.61
	TE-siRNA144	AGGTAGCGCGGGACGATGCGGC	15451.8	19287.7	10158
	TE-siRNA145	AAAGGATTGGCTCTGAGGGTTG	6305.43	6997.4	5191.87
	TE-siRNA146	CGAACAACCGACTCAGAACTGG	10601.4	11931.5	7900.68
	TE-siRNA147	AAGACATTGTCAGGTGGGGAGT	17669.1	21261.3	12302.5
	TE-siRNA148	TGTGTTGGCCTTCGGGATCGGA	21895.8	17942	17663.7
	TE-siRNA149	TCGGGGCGTGGACCGTTGTCGC	6028.27	5023.77	2595.94
	TE-siRNA150	TTGAAGAATCTTCTGAAGGAGA	6097.56	8522.47	5135.44
	TE-siRNA151	CGACGGTCCTCGAGGATGCTGA	10393.6	9688.71	7505.64
	TE-siRNA152	AATGAGAACTTTGAAGGCCGAA	13719.5	12649.1	16535
	TE-siRNA153	AATCCGACTGTTTAATTAAAAC	15382.5	14802.2	11117.4
	TE-siRNA154	TTCATTCGTCTGGCCAAGGGCC	55155.2	46021.4	37246
	TE-siRNA155	AACGGGCTTGGCGGAATCAGCG	4781.04	6459.14	5869.07
	TE-siRNA156	CCGAGGTCCTGTAGCTGGCGGG	12125.8	12918.3	7731.38
	TE-siRNA157	TCTGCCCAGTGCTCTGAATGTC	3325.94	3588.41	3386
	TE-siRNA158	CGTGGCGGCAGACGGCGACGTT	5681.82	6279.72	3781.04
	TE-siRNA159	ATTTAGAGGAAGGAGAAGTCGT	20163.5	18928.9	17325.1
	TE-siRNA160	GAGAGGACGTGGCTCTGGTCGG	9631.37	13097.7	8577.88
	TE-siRNA161	AAACTGCATCTGTAGCTCAGGC	39772.7	57504.3	33013.5
	TE-siRNA162	AAGCTCGTAGTTGGACCTTGGG	5958.98	4844.35	2765.24
	TE-siRNA163	AGTCTTCGCTTCGGACGGGTGT	24113.1	30322.1	18397.3
	TE-siRNA164	TCGATCTGTTACGTCAATCTGC	13858.1	11034.4	8690.74
	TE-siRNA165	CACGGGGTGAACGTGAGACGAG	166366	161748	131433
	TE-siRNA166	AATGGAACAATGTAGGCAAGGG	23004.4	20453.9	18905.2
	TE-siRNA167	AGCAAGGATTGACAGACTGAGA	6582.59	6369.43	4119.64
	TE-siRNA168	AGGGAAAGATGAAAAGGACTTT	78644.7	63425.1	115576
	TE-siRNA169	CGACTCAGAACTGGTACGGACA	5543.24	6548.85	3386
	TE-siRNA170	TTGCTGCCACGATCCACTGAGA	9077.05	11213.8	6376.98
	TE-siRNA171	CTTGCTGCCACGATCCACTGAG	4226.72	11572.6	4401.81
	TE-siRNA172	CCGAAAGATGGTGAACTATGCT	11848.7	10227	7223.48
	TE-siRNA173	CACAGCTGCAGAGCCAAGACGG	20024.9	27899.9	18792.3
	TE-siRNA174	CAGAACTCCGAAGTTAAGCGTG	5612.53	7625.37	4909.71
	TE-siRNA175	CAACGGGCGGCGTGCTGAATCC	3187.36	5292.9	3611.74
	TE-siRNA176	CGACTTTGTGAAATGACTTGAG	10393.6	7804.79	7787.81
	TE-siRNA177	CGCGAGAAGTCCATTGAACCTT	5751.11	5651.74	2990.97
	TE-siRNA178	AAATGACTTGAGAGGTGTAGGA	18847	16058.1	17494.4
	TE-siRNA179	AAGCTGAAGGTTCGGAGACTAT	27092.6	35525.3	26918.7
	TE-siRNA180	AGTTTGTTTGATGGTACGTGCT	26330.4	21171.6	15801.4
	TE-siRNA181	CCTTTAGACCTTCGGAGTTTGA	13788.8	13636	9819.41
	TE-siRNA182	TCGAACAACCGACTCAGAACTG	9354.21	7984.21	8465.01
	TE-siRNA183	AGAGGACGTGGCTCTGGTCGGA	29102	34897.3	26128.7
	TE-siRNA184	CGACGTTGCTTTTTGATCCTTC	2979.49	5292.9	2821.67
	TE-siRNA185	TATCTTCAACGCGGGCTGACGT	9977.83	12200.6	8690.74
	TE-siRNA186	TCGATCCTTTAGACCTTCGGAG	5473.95	4664.93	8182.84
	TE-siRNA187	CTGTCCCTGTCTACTATCCAGC	4157.43	5113.48	4006.77
	TE-siRNA188	TGATGACTGCGGCCTTCGGCAC	47048.2	51134.8	40914.2
	TE-siRNA189	TTGCCGTCCGGTCTCATCTGCG	13373.1	13546.2	11512.4
	TE-siRNA190	TTGACTCTAGTCCGACTTTGTG	8799.89	8881.31	5135.44
	TE-siRNA191	TTTTGCCCTCTGGAGTTCTGCC	9146.34	11303.5	8069.98
	TE-siRNA192	AGGCGAGAGACCGATAGCGAAC	12749.4	10854.9	10270.9
	TE-siRNA193	CGAGACTGTTGGGAGCAAGGAG	22935.1	28438.1	16252.8
	TE-siRNA194	TGCTGCCACGATCCACTGAGAT	4434.59	9329.86	5191.87
	TE-siRNA195	AGGATTGGCTCTGAGGGTTGGG	11502.2	10227	10214.4
	TE-siRNA196	AAACGGATCCGTAACTTCGGGA	6444.01	7356.24	6264.11
	TE-siRNA197	ATACCAGAATTCTGCCAAAGGC	15659.6	17134.7	14898.4
	TE-siRNA198	AAGGATTGACAGACTGAGAGCT	7414.08	7176.82	6997.74
	TE-siRNA199	TTCGCCTAGTAGCTTCTCTATT	16283.3	21620.2	16873.6
	TE-siRNA200	TATGCGGAACGGCTCCTGCTGG	5196.78	4485.51	3047.4
	TE-siRNA201	CTTCTGCTGGCAGCCTGACGTG	13234.5	16237.6	14503.4
	TE-siRNA202	TCCGGCTTTGGGGTAGTTTCTT	32982.3	32385.4	34142.2
	TE-siRNA203	CCGACCCTGATCTTCTGTGAAG	13373.1	17224.4	12866.8
	TE-siRNA204	GAGCGGCCGTCGGTGCAGATCT	3672.39	4575.22	2708.8
	TE-siRNA205	TGTGATTTCTGCCCAGTGCTCT	11779.4	12469.7	12358.9
	TE-siRNA206	TTCTTCTGTGGCCATGTCTAGC	31873.6	45303.7	31546.3
	TE-siRNA207	CTTCTTCGAAGCTGCGCACTGC	15105.3	20274.5	11456
	TE-siRNA208	AGGCTCGAAGCGATACTGACGT	11363.6	7625.37	9424.38
	TE-siRNA209	GACGTTCGCCGGATGCATGTGC	17253.3	20453.9	17155.8
	TE-siRNA210	TTCCAGACTCAGGCTAGGACTG	37694	30411.8	28047.4
	TE-siRNA211	GTGGATGTCGACTTTTGCCGTT	14758.9	14533.1	11060.9
	TE-siRNA212	TTGTGTTGGCCTTCGGGATCGG	15105.3	13366.8	9875.85
	TE-siRNA213	CTAGTCCGACTTTGTGAAATGA	20995	17583.2	14729.1
	TE-siRNA214	AGTAACTATGACTCTCTTAAGG	14758.9	11572.6	13205.4
	TE-siRNA215	TCGCGAGAAGTCCATTGAACCT	1940.13	3050.15	1297.97
	TE-siRNA216	AAGGCTGAAACTTAAAGGAATT	8037.69	6459.14	3781.04
	TE-siRNA217	ATCCACTGAGATCCAGCCCCGC	2771.62	7625.37	3329.57
	TE-siRNA218	CGGCGTGCTGAATCCTTTGCAG	3118.07	3588.41	2144.47
	TE-siRNA219	TGATAGTGACTCTCTTCCCTGG	7760.53	9599	6659.14
	TE-siRNA220	AATCTTCGCTTCGGACGGGTGC	13165.2	18031.8	8972.91
	TE-siRNA221	ATTGGCTCTGAGGGTTGGGCTC	7136.92	7356.24	3837.47
	TE-siRNA222	CTGCATCTGTAGCTCAGGCTCC	31250	35076.7	25733.6
	TE-siRNA223	TTGAAGATCTGCGATTTGGAGT	59035.5	41266.7	47629.8
	TE-siRNA224	TTGATCTGCTGAAGCTGCTTTC	17530.5	15699.3	14390.5
	TE-siRNA225	TTGTCTGTCGCTTCGGAGTGCC	31111.4	35345.8	29232.5
	TE-siRNA226	AAAGCTCGTAGTTGGACCTTGG	3810.98	4664.93	2765.24
	TE-siRNA227	ATCCCATCAGAACTCCGAAGTT	4919.62	6548.85	4345.37
	TE-siRNA228	CCGAAAGATGGTGAACTATGCC	8037.69	7176.82	6320.54
	TE-siRNA229	GAACTGTGAAACTGCGAATGGC	4573.17	4036.96	2878.1
	TE-siRNA230	TTGAAGATTTTATGGAGATGGT	11571.5	10406.4	8803.61
	TE-siRNA231	TTGAGCTGCTGGAATTATTTGT	18223.4	22427.6	21162.5
	TE-siRNA232	AGATGAAAAGGACTTTGAAAAG	20024.9	20453.9	16365.7
	TE-siRNA233	TAGAGGGCAGATATGTAGGCGT	6651.88	9868.13	8747.18
	TE-siRNA234	TCCGACTGAAGTCGCTTGACGT	34298.8	36422.4	27370.2
	TE-siRNA235	TTGACGCCGTTGGATTTGAGGG	29933.5	36153.2	28893.9
	TE-siRNA236	TAGTCCGGCTGCACCCTTAGGT	18639.1	19018.6	22291.2
	TE-siRNA237	CGGCGCCGTTACTTTGAAGAAA	6859.76	6369.43	5812.64
	TE-siRNA238	AAGAAGACCCTGTTGAGCTTGA	7760.53	6638.56	3611.74
	TE-siRNA239	CAGTGTCTGAACCTTCGGCTTT	17184	18928.9	15519.2
	TE-siRNA240	CGAACTGGGCAACTCCGTCCCC	1593.68	2601.6	2483.07
	TE-siRNA241	AGACTGGATCGAGGATCTGTGC	55155.2	49609.8	41535
	TE-siRNA242	CGCCGTTACTTTGAAGAAATTA	5473.95	7266.53	5361.17
	TE-siRNA243	TTGCTTGATCCGGCGAACGTGG	14551	16417	11286.7
	TE-siRNA244	AGGCTGACGCGGGCTCTGCCCA	15659.6	15519.9	11060.9
	TE-siRNA245	CCCTGTTGAGCTTGACTCTAGT	11363.6	8791.6	6207.67
	TE-siRNA246	GGAATCCGACTGTTTAATTAAA	8730.6	10585.8	8521.44
	TE-siRNA247	GTTGCGGGACGAGACCGACCGG	4642.46	6369.43	3103.84
	TE-siRNA248	TTCTTGGATTTATGAAAGACGA	1732.26	1614.78	1805.87
	TE-siRNA249	CGCGACGGGGCATTGTAAGTGG	3048.78	5292.9	3611.74
	TE-siRNA250	TCTTGTACTGATATGCTCTGCA	66033.8	47367	45428.9
	TE-siRNA251	CCGCTGCTGCATTTCTGAAGGC	5127.49	6279.72	5361.17
	TE-siRNA252	TTGGGCTAGATCTAAGGGTAGT	37416.9	43688.9	35440.2
	TE-siRNA253	TTGTCCAGAACTCCCGCTCAGT	3949.56	6638.56	3611.74
	TE-siRNA254	TTGTGCACTTGCTGCTGACTGC	14412.4	17314.1	13374.7
	TE-siRNA255	AAGGCTGATCTCTCCAAGATGA	10809.3	12200.6	11230.2
	TE-siRNA256	TACGTCACCGGACTGCACATGC	3741.69	3678.12	2765.24
	TE-siRNA257	ATGGACCTCGCGGACGAACGGC	14620.3	20902.5	17325.1
	TE-siRNA258	TGGCGGTTGCAGACCTGAAGTG	4850.33	5472.32	3273.14
	TE-siRNA259	TGGCTTCGGACATACGCTTCGG	16006.1	16327.3	13261.9
	TE-siRNA260	TTGATCCGGCGAACGTGGGAGG	11086.5	16775.8	7505.64
	TE-siRNA261	CAAAACGGATCCGTAACTTCGG	3256.65	3139.86	2200.9
	TE-siRNA262	TTGGGTTGGACCTTCTGGTGTC	20787.1	18121.5	13882.6
	TE-siRNA263	TTGTCTGTCGCTTCGGAGTGCT	31665.7	32654.5	38656.9
	TE-siRNA264	AGGATATTCGGCTCTCACCCGA	11363.6	11931.5	9142.21
	TE-siRNA265	AAAGACTCCAGGCTCTGTCAGG	5612.53	5382.61	4571.11
	TE-siRNA266	TAATGCGGGCGAGACTGTTGGG	34298.8	36601.8	28498.9
	TE-siRNA267	AAGATGTGGGCAAAACGACGGT	20787.1	24401.2	22912
	TE-siRNA268	AGAGAGGACGTGGCTCTGGTCG	32705.1	31757.4	27200.9
	TE-siRNA269	TGAAATGAAATGGAGTGTTGAG	6236.14	3498.7	3498.87
	TE-siRNA270	TTGTTGTGCTCAGTTGCTATGG	18223.4	16506.7	12810.4
	TE-siRNA271	TACGTCACCGGTCTGCACATGC	3949.56	6010.59	3837.47
	TE-siRNA272	TTGACGAGCTCGACGAAGTTAT	44068.7	37678.3	37923.3
	TE-siRNA273	TTGATGATCGCGAGGAGTTTGC	13927.4	14533.1	10778.8
	TE-siRNA274	CTCATGTAGGATGACGAAGGTG	26746.1	34807.6	23024.8
	TE-siRNA275	TTGATCTTCATGTCGGCAGGGA	12403	12469.7	14898.4
	TE-siRNA276	CTTTGTCTGCATCCTCTTCTGC	1316.52	1525.07	1185.1
	TE-siRNA277	TCGACCTTCCGACGCCTGATGC	3187.36	4664.93	3611.74
	TE-siRNA278	TGTTGCTGCCCTGAATATCTGC	3949.56	5203.19	4006.77
	TE-siRNA279	TCGACTGCATGACCTCTTTTGC	6721.18	5831.17	6151.24
	TE-siRNA280	TTCTCCGACTGCTGATCGATGT	10670.7	10854.9	10891.6
	TE-siRNA281	AAACTGCATCTGTAGCTCAGGT	27369.7	31578	22968.4
	TE-siRNA282	TCTGGAAAAGTTGGGCATCTCC	16976.2	20095.1	15801.4
	TE-siRNA283	TCTTTCTGACGAAGCGGACGTT	14204.5	13815.4	9706.55
	TE-siRNA284	TTGTTGAAGATCTGCGATTTGG	10255	10854.9	10383.7
	TE-siRNA285	CTGTCTGCTCCTGAACCAGTGC	16352.5	15250.7	14334.1
	TE-siRNA286	TTAGGGACGATGCCAAGATGTG	10878.6	12110.9	11399.5
	TE-siRNA287	TTGTGCTTGAGGACTTAATTGT	12749.4	13546.2	13826.2
	TE-siRNA288	AACGATCCGACTTCCGAGCGCG	2217.29	2960.44	3047.4
	TE-siRNA289	AATCCCTGAGGCGGTAGGCGTG	28339.8	35525.3	27934.5
	TE-siRNA290	AGGGGGAAGAGAACGCTGACGT	20856.4	22786.4	21726.9
	TE-siRNA291	TATGCTGAGACTCTCCTGGAGG	6028.27	7894.5	5643.34
	TE-siRNA292	AAAGAGCTTGAACTTTGCCGTG	9977.83	14353.6	7844.24
	TE-siRNA293	CCGTGTGCCGGATTATGACTGA	2078.71	3319.28	1749.44
	TE-siRNA294	GACGACTTAAAACGCGACGGGG	4573.17	5651.74	3837.47
	TE-siRNA295	GCCGATCGGCTCGGGGCGTGGA	5196.78	6010.59	4740.41
	TE-siRNA296	TTGTGGATGTCGACTTTTGCCG	11086.5	9868.13	9142.21
	TE-siRNA297	AGACTGCTGAATGGTGAATGCT	7829.82	8253.34	5248.31
	TE-siRNA298	CTGGTGCCGATCTTGCTGCTGA	87513.9	91683.9	85778.8
	TE-siRNA299	CGAACTGGGCAACTCCGTCCCT	2078.71	1973.63	1862.3
	TE-siRNA300	CGGATTATGACTGAACGCCTCT	9562.08	6997.4	6151.24
	TE-siRNA301	TGCATGTGGTGACTCCGAGGGC	4157.43	4754.64	4514.67
	TE-siRNA302	AATCTCGTGTGGAACAAAAGGG	3880.27	4575.22	4740.41
	TE-siRNA303	CCGACCTTAGCTCAGTTGGTAG	11294.3	12738.9	9537.25
	TE-siRNA304	TTCTTCTGTGGCCATGTCTAGT	24182.4	34359	23250.6
	TE-siRNA305	AAGAGCTTGAACTTTGCCGTGG	4226.72	5831.17	4119.64
	TE-siRNA306	AGATGGAGGACAGTAGCGCGGT	15105.3	22158.4	15688.5
	TE-siRNA307	AGAAGGTCTGACCCTAGGGTTC	34922.4	38485.7	30361.2
	TE-siRNA308	AGACGTGATGAGGACCTTCTTC	29656.3	42432.9	27765.2
	TE-siRNA309	AGACTGGAGGCGACCCTGCGCT	3533.81	4754.64	2990.97
	TE-siRNA310	AGGGGCGAAAGACTAATCGAAC	5681.82	5562.03	4909.71
	TE-siRNA311	ATGGAGGACAGTAGCGCGGTGG	6859.76	10137.3	8577.88
	TE-siRNA312	TCTACTGCTAGGGTTGAGCGTG	5958.98	8343.05	5079.01
	TE-siRNA313	TGATTTCTGCCCAGTGCTCTGA	7483.37	8163.63	6433.41
	TE-siRNA314	CCGTTACTTTGAAGAAATTAGA	5266.08	4395.8	3047.4
	TE-siRNA315	GTATGAACTAATTCGAACTGTG	12056.5	13994.8	7844.24
	TE-siRNA316	ATGGAAAAGTGCTCTATGGCGG	5473.95	8971.02	5304.74
	TE-siRNA317	CAGGCCTGTGGATTCGTTGCGG	10809.3	16865.5	9650.11
	TE-siRNA318	ATGGTTCTGCAGAAGGAGTTGT	7829.82	8612.18	5304.74
	TE-siRNA319	ATTGGTCATCGCGCTTGGTTGA	3672.39	6100.3	3724.6
	TE-siRNA320	GAGTGCCGAAGGCTATAACTGT	35199.6	39562.2	31884.9
	TE-siRNA321	GTTGATCGCGCTCCTGTCATGG	1385.81	8432.76	5812.64
	TE-siRNA322	ATGGGCGATGCTGACATGACGT	57857.5	59657.3	48645.6
	TE-siRNA323	TCCTTTGCAGACGACTTAAAAC	11225.1	12110.9	10045.1
	TE-siRNA324	TGCGTCGTAGAAATCCATCGGT	7899.11	12290.3	6828.44
	TE-siRNA325	TGGAAAAGTGCTCTATGGCGGT	6444.01	8073.92	4853.27
	TE-siRNA326	TTCCCAACGGGCGGCGTGCTGA	3880.27	4844.35	3724.6
	TE-siRNA327	AGGGCTGACCTGGCGCTGACGT	19470.6	19736.3	23250.6
	TE-siRNA328	GCACGCCTGTCGGGACCCGAAA	1316.52	1076.52	1185.1
	TE-siRNA329	CGATGATGTTTCCTTTGAGTGG	8592.02	13187.4	8803.61
	TE-siRNA330	GATGGTACGTGCTACTCGGATA	8592.02	8432.76	4853.27
	TE-siRNA331	TGAGCTGAAGCTCTTGATGGTG	12333.7	17044.9	11173.8
	TE-siRNA332	TGTGAGAACATGGGAGATGCTG	6929.05	7445.95	4683.97
	TE-siRNA333	AAATCGTTCGTCTGACTTGGGT	5335.37	5920.88	3555.3
	TE-siRNA334	ATAGTTCGGCTGCCCACTTGGC	25706.8	23773.2	20823.9
	TE-siRNA335	CGGCCGTCGGTGCAGATCTTGG	4503.88	5292.9	3498.87
	TE-siRNA336	TAGGACCCAAAGACAAGGCGTG	1732.26	2332.47	2144.47
	TE-siRNA337	TAGTCCGACTTTGTGAAATGAC	4988.91	5472.32	3611.74
	TE-siRNA338	TTGATCGGCGAAGTCTTCCTGC	9492.79	10406.4	6433.41
	TE-siRNA339	AGGCCTGTGGATTCGTTGCGGG	18362	26105.7	12584.7
	TE-siRNA340	ATGCGGGCGAGACTGTTGGGAG	32913	37050.3	31320.5
	TE-siRNA341	ATGTGGAGCTCTCTTGCGTGTT	14412.4	20633.4	13318.3
	TE-siRNA342	CGCAAGGCTGAAACTTAAAGGA	7136.92	6190.01	3781.04
	TE-siRNA343	TCATGCGGACCGCGGCTGACGT	4018.85	6907.69	3047.4
	TE-siRNA344	TTGTGCTCCGCTACTCAAGTGT	16421.8	21171.6	15067.7
	TE-siRNA345	AGCAGCGGCCATGTGATGACGG	13927.4	22337.8	13656.9
	TE-siRNA346	ATGACTGCGGCCTTCGGCACCC	9562.08	14084.5	8860.05
	TE-siRNA347	TACCGTGTGCCGGATTATGACT	2078.71	1883.91	1693
	TE-siRNA348	TGAACGGCACTTGCACATGGGT	14343.1	12649.1	10553
	TE-siRNA349	AGATGATATGGACAAAAGGCGG	16560.4	21620.2	11568.8
	TE-siRNA350	ATGACTGCGGCCTTCGGCACCT	11779.4	20633.4	13431.2
	TE-siRNA351	CTCGAAGCTCCCTTCCCAACGG	970.067	1794.2	959.368
	TE-siRNA352	GAATCCGACTGTTTAATTAAAA	7136.92	7804.79	6207.67
	TE-siRNA353	TGGTGGACTGATCCTTCGGTGT	4503.88	4306.09	3668.17
	TE-siRNA354	TTGTGCACTTGCTGCTGACTGT	9977.83	10675.5	9029.35
	TE-siRNA355	TTTCTTGATCCAGAGGGTGGCA	13026.6	18749.4	13656.9
	TE-siRNA356	AGGACTGGGGAAGAGTATGGGG	30279.9	31308.9	26241.5
	TE-siRNA357	ATAGTGCTGCAGGTAGAAAGGC	9215.63	11572.6	10045.1
	TE-siRNA358	ATGGACAGTGTTCTGTGATGGG	11779.4	13366.8	8182.84
	TE-siRNA359	ATGGCTCCTGGGGAACCTTCGG	21272.2	26016	21783.3
	TE-siRNA360	ATTAATAGGGACAGTCGGGGGC	4850.33	4306.09	2878.1
	TE-siRNA361	CCGGATTATGACTGAACGCCTC	3464.52	3767.83	1805.87
	TE-siRNA362	TCCGTTGTAGTCTAGTTGGTCA	6305.43	5831.17	2765.24
	TE-siRNA363	TTGCAGACGACTTAAAACGCGA	6582.59	6279.72	6094.81
	TE-siRNA364	CGAGAGTAGTACTAGGATGGGT	2148	3767.83	2539.5
	TE-siRNA365	CGGTCTGGCGAAGTGTGATCCC	32289.4	30411.8	25846.5
	TE-siRNA366	GAGGACAGTAGCGCGGTGGTGG	8522.73	8522.47	7674.94
	TE-siRNA367	GATCTGTAGCTTCTCAACACTC	7206.21	10496.1	6038.37
	TE-siRNA368	TTCATCGTCAAGACGAAGGCGT	9908.54	7625.37	5361.17
	TE-siRNA369	TTGTTTGATGGTACGTGCTACT	14204.5	13905.1	7900.68
	TE-siRNA370	ACAGCTGCAGAGCCAAGACGGG	7483.37	9868.13	7844.24
	TE-siRNA371	CCGTCCGGTCTCATCTGCGCAG	3533.81	6907.69	3442.44
	TE-siRNA372	CGGTTTGTTGGCGAAGTCCTGC	8176.27	8432.76	5925.51
	TE-siRNA373	CTGTCTGCTCCTGAACCAGTGT	12056.5	13725.7	11907.4
	TE-siRNA374	TACCTGTAGTACCTATGCATGT	2771.62	2601.6	2652.37
	TE-siRNA375	TGACTGTCTGCTTGGGCGTGGT	14135.3	18300.9	13318.3
	TE-siRNA376	TTAATGCGGGCGAGACTGTTGG	11710.1	11662.3	10214.4
	TE-siRNA377	TTGGCTCGTCGAGGTTTGGACC	14966.7	13187.4	9142.21
	TE-siRNA378	AAATGAGAACTTTGAAGGCCGA	7899.11	11841.8	8182.84
	TE-siRNA379	ATATGTGAGATCTGCCACCGTG	7621.95	10137.3	5812.64
	TE-siRNA380	ATCGGCTGACTCCGACCAGGTC	8453.44	8701.89	6094.81
	TE-siRNA381	ATGCAGCGTTCCGGTCTACTGA	18500.6	17672.9	16027.1
	TE-siRNA382	CTGGGATCTGATTCAAGGCTTC	10740	12380	8916.48
	TE-siRNA383	TCTCTGGTATCCTAAGGGCTCC	14412.4	16058.1	13092.6
	TE-siRNA384	TCTTCGGGACCTGATTCTGCCG	4988.91	6369.43	4683.97
	TE-siRNA385	TGATGACTGCGGCCTTCGGCAT	22380.8	25208.6	21614
	TE-siRNA386	TTGTGTGATCTCTAAGAATGGC	9492.79	12290.3	12528.2
	TE-siRNA387	AAAGGCTGGAGACGAAGCTCGG	13026.6	15430.2	10101.6
	TE-siRNA388	AGACTGAGAAGTCGATGGAGTG	2425.17	2781.02	1805.87
	TE-siRNA389	AGTAGCCGAAGCTCTGATCAGG	692.905	897.102	677.201
	TE-siRNA390	ATTGTCTGTCGCTTCGGAGTGC	13026.6	22696.7	13487.6
	TE-siRNA391	TTATTGACTTCGGTACTGACGT	10462.9	11662.3	9593.68
	TE-siRNA392	TTCGAAGGCTGATCTCTCCAAG	1940.13	2960.44	1918.74
	TE-siRNA393	AACGACTTTGGAGCTTCTTCGT	9492.79	12828.6	9029.35
	TE-siRNA394	ACAGTGTCTGACGTGAGGCTCT	8037.69	9868.13	7900.68
	TE-siRNA395	AGGGCAGGAATCAAATGAACGT	6444.01	10227	6941.31
	TE-siRNA396	ATGGAGGATAGACTGGTGCTTC	31735	40459.3	21331.8
	TE-siRNA397	CGAAGCTATCGGAGATCCTGAG	3672.39	6100.3	1975.17
	TE-siRNA398	TAGGATGACGAAGCCGAAGCCG	2910.2	4575.22	2200.9
	TE-siRNA399	TCCCGTCTTGGCTCTGCAGCTG	10462.9	9060.73	8126.41
	TE-siRNA400	TGGCTGCAAGTTTCCAACGGGC	14966.7	10765.2	13149
	TE-siRNA401	TTCGGCAGATAAGAGTAGCAGT	18154.1	19198	11117.4
	TE-siRNA402	TTGGTACAAAGCCCTCTGGAGT	8245.57	8971.02	7223.48
	TE-siRNA403	AAGGAATACAGAGCTGATGTGT	8522.73	9957.84	6489.84
	TE-siRNA404	AGGGCGGGAATCAAATGAACGT	10878.6	17044.9	10665.9
	TE-siRNA405	TCCGACTTTGTGAAATGACTTA	6097.56	5113.48	5925.51
	TE-siRNA406	TGACGTAGATTTTTGCGGGGGA	26399.7	31667.7	25338.6
	TE-siRNA407	TGGCCTTGTCTCTCCGAAGATT	4850.33	7715.08	5981.94
	TE-siRNA408	TCCACTGAGATCCAGCCCCGCG	1108.65	2781.02	1523.7
	TE-siRNA409	TCTTTCCGTGATTGCAGCCAGC	11918	11482.9	10722.3
	TE-siRNA410	TTTGCCGGTCTTGAGGAGTTTA	4642.46	5562.03	5756.21
	TE-siRNA411	AATCTTCGCTTCGGACGGGTGT	5612.53	8073.92	4119.64
	TE-siRNA412	GATGTGGAGCTCTCTTGCGTGT	17391.9	28169	20993.2
	TE-siRNA413	TGTGTGCTGGAATCTGTGCTCC	6513.3	6100.3	5643.34
	TE-siRNA414	TTCTGGGTCTGAAGGATAGGTC	11155.8	12828.6	12076.7
	TE-siRNA415	TTGAGTTGATATGCTTGCTGAG	5889.69	6279.72	4176.07
	TE-siRNA416	TTGGGTTGGACCTTCTGGTGTT	11640.8	9419.57	8916.48
	TE-siRNA417	ACGTTATCTGGTGGACCTGCAG	30141.4	27361.6	23758.5
	TE-siRNA418	AGAGATCGTCTGTGCTTCCTGG	2702.33	4754.64	2483.07
	TE-siRNA419	ATTGCAGAGGTACTGAAGAGGT	6305.43	11213.8	6151.24
	TE-siRNA420	TAATTCTGCAAGGTGGGACCGC	5404.66	5920.88	4853.27
	TE-siRNA421	TTAGGCTGGCTCCAACAAGACT	3187.36	3947.25	4740.41
	TE-siRNA422	TTCCGCTGTGACTCAACCTTGC	3187.36	4754.64	3893.91
	TE-siRNA423	AGGACTGGATGGAACGGACGCC	4711.75	5292.9	4232.51
	TE-siRNA424	ATGGGACTCGGATGATAGCTCG	4018.85	6010.59	3668.17
	TE-siRNA425	ATGTCATGGACTTTAAGGATGT	5058.2	8163.63	4571.11
	TE-siRNA426	CTCTGGTCGGATGGATGGCGAG	8314.86	10496.1	7505.64
	TE-siRNA427	GATGTCGGCTCTTCCTATCATT	3603.1	3498.7	1693
	TE-siRNA428	TAAGAGAGGACGTGGCTCTGGT	18916.3	16417	13995.5
	TE-siRNA429	TGGATTCGTGATTGGCGATGGG	3741.69	4575.22	3893.91
	TE-siRNA430	TTAGAGCTCCAAGACACCAGGG	4711.75	9599	5643.34
	TE-siRNA431	TTCAATCTTCGCTTCGGACGGG	4503.88	6010.59	4063.21
	TE-siRNA432	TTTGGCTTCGTGGTCTCTCAAG	3118.07	4664.93	3103.84
	TE-siRNA433	AAAGACTTCGAGCTCCAATCGA	4018.85	5292.9	3724.6
	TE-siRNA434	ACATATGGACGAGCTCTTGCCC	27439	28169	22234.8
	TE-siRNA435	ATGCGCTGGGAAACTGAATCGT	5820.4	6997.4	3047.4
	TE-siRNA436	ATGTGCTCAACTCTGAATTTTC	7552.66	6638.56	5981.94
	TE-siRNA437	ATTGTCTGTCGCTTCGGAGTGT	12195.1	19377.4	12189.6
	TE-siRNA438	TCATCTCGGACCTCCAGTTTCG	10532.2	10675.5	9255.08
	TE-siRNA439	TGAAGGTCTTGGATATGTTCCT	3118.07	1166.23	1918.74
	TE-siRNA440	TGGATCTCTGATACAGTGGCTG	15105.3	16417	10778.8
	TE-siRNA441	TTGACGTAGATTTTTGCGGGGG	15243.9	12828.6	12528.2
	TE-siRNA442	TTTGCCGTCCGGTCTCATCTGC	3533.81	5203.19	3950.34
	TE-siRNA443	AACGCTGATGGAGGATAGACTG	19678.5	25118.9	18792.3
	TE-siRNA444	AGAGGTACTGAAGAGGTTGGGT	11987.3	11662.3	9085.78
	TE-siRNA445	AGAGTGATTGTGACATGGCTTT	2494.46	3229.57	2370.2
	TE-siRNA446	AGGAACGACTTTGGAGCATCTT	15867.5	17134.7	15067.7
	TE-siRNA447	AGGTCGCGACAAAGGACGAGGT	6998.34	7625.37	5417.61
	TE-siRNA448	ATAACCGTAGTAATTCTAGAGT	15174.6	15699.3	10440.2
	TE-siRNA449	ATGACATTCCTGATCTCGCCCG	2702.33	4844.35	4176.07
	TE-siRNA450	ATGTTGTAGGAATCAAATGGGT	2840.91	3767.83	2878.1
	TE-siRNA451	CTCCGGATTGCGGACCCCCCGC	1455.1	3229.57	1805.87
	TE-siRNA452	CTGCGCGACTGAAAAAAGGTGC	4573.17	5113.48	4176.07
	TE-siRNA453	TCCGGCCATGTAGACGATAGTG	2979.49	5203.19	2595.94
	TE-siRNA454	TCTGCCGACTCTGAGCTTCAAG	5820.4	7445.95	6038.37
	TE-siRNA455	TCTTGTTGGCTGGCTCTGAGGA	25983.9	25567.4	20316
	TE-siRNA456	TTGATGATCGCGAGCAGTTTGC	12472.3	10496.1	8465.01
	TE-siRNA457	TTTCTTGATCCATAGGGTGGCA	12749.4	10675.5	10383.7
	TE-siRNA458	AAGACGGGCTCTCGGTGTTGTT	2425.17	3498.7	3047.4
	TE-siRNA459	AAGGAAGGTCAGTACGCGCAGC	10947.9	15789	9311.51
	TE-siRNA460	CGTCTTTGGAGCTTCTTCTCTT	28270.5	48353.8	24266.4
	TE-siRNA461	TTCGATCGTCATCGTGGAGAGG	11502.2	12559.4	9988.71
	TE-siRNA462	TTGATGATCGCGAGGAGTTTGT	9146.34	7625.37	7223.48
	TE-siRNA463	TTGTGTGATCTCTAAGAATGGT	10532.2	12649.1	10383.7
	TE-siRNA464	AGGACAGTAGCGCGGTGGTGGA	9215.63	12559.4	7844.24
	TE-siRNA465	AGTGGCTGTAAAGGACGTCGGT	14343.1	13097.7	7618.51
	TE-siRNA466	ATAGAGGCAAGAGCTCGTCCGT	13095.9	18659.7	12302.5
	TE-siRNA467	ATAGGAGTAGACTGTAGACAGA	7275.5	10944.6	7449.21
	TE-siRNA468	ATATGGACAAAAGGTGAACGAG	5335.37	7176.82	2539.5
	TE-siRNA469	CTGCCCTTACCTTCGGATGTGT	19401.3	31129.5	16760.7
	TE-siRNA470	TAGAAGGTCTGACCCTAGGGTT	25776.1	22337.8	21952.6
	TE-siRNA471	TAGCAACCGGCGCCTCTGCTCG	970.067	2332.47	1128.67
	TE-siRNA472	TCGATCTGTCCTCCGTCCGAGT	1177.94	1525.07	677.201
	TE-siRNA473	TCGTGTAGTCTTCCCCTGTAGT	5196.78	5382.61	4740.41
	TE-siRNA474	TCTCTGACCGGTCTGTCCGCGC	3672.39	4216.38	2765.24
	TE-siRNA475	TGAAGATTTGAACCTGGAGAGC	3603.1	3947.25	2595.94
	TE-siRNA476	TGACGAACGAGACGGTGAATGT	1316.52	1794.2	1410.84
	TE-siRNA477	TGTGGATGTCGACTTTTGCCGT	3256.65	5920.88	2144.47
	TE-siRNA478	ATGGATGATGAGGAGGCTGGGG	27924.1	31129.5	26918.7
	TE-siRNA479	CTGATGTGTGCGGACCAATGAG	15174.6	18749.4	14954.9
	TE-siRNA480	GAGGACGTGGCTCTGGTCGGAT	8037.69	8881.31	8352.14
	TE-siRNA481	TCACTGCTGGCTCCAACTGAGT	11779.4	12110.9	7787.81
	TE-siRNA482	TCGAGCAACGCTCTGGCATGTG	1108.65	2781.02	1297.97
	TE-siRNA483	TCGATGATGTTTCCTTTGAGTG	2563.75	1794.2	1072.23
	TE-siRNA484	TTGATGATCGCGAGCAGTTTGT	13234.5	12828.6	11963.9
	TE-siRNA485	AAGAACTGCGAAGACCATAAGC	4919.62	5113.48	5079.01
	TE-siRNA486	ATGACTAGAAATTTTGGATTTT	28409.1	31936.8	29401.8
	TE-siRNA487	CATGATCTCCCGCCGTAGCTTG	900.776	2063.34	1015.8
	TE-siRNA488	CTTCGTCGTCTGGAGTTTCTTC	12957.3	17224.4	13036.1
	TE-siRNA489	GACCGATCCGCGGGACGTGAGC	8384.15	7894.5	7957.11
	TE-siRNA490	GTGCGTCGTAGAAATCCATCGG	3880.27	6548.85	2878.1
	TE-siRNA491	TGGAGAAATCTTCGGCTGGAGT	1801.55	2870.73	1862.3
	TE-siRNA492	TTGGCGTCACTCGACCTCGTCG	10947.9	13277.1	10722.3
	TE-siRNA493	CGACGATAAAATCTGCCAACGC	1524.39	3857.54	1467.27
	TE-siRNA494	TAGCTTCTCGGGGCACTGCTGC	8176.27	13097.7	5925.51
	TE-siRNA495	TGACGTCGGCTCTCCGTAACTT	9146.34	9060.73	7110.61
	TE-siRNA496	TGCGGGCGAGACTGTTGGGAGT	20925.7	20364.2	21783.3
	TE-siRNA497	TTCTTGTGCTAGGTTGACTACT	4296.01	4485.51	4176.07
	TE-siRNA498	AACTGTGAACCGGTTGAGGTGT	5266.08	9150.44	4401.81
	TE-siRNA499	AAGTTGATGAAGAAGCTGATGG	3395.23	5023.77	2878.1
	TE-siRNA500	AATGAACGTCCTTGGGGAGAGT	2702.33	3139.86	1918.74
Tassel	TE-siRNA1	CGACACGACTCTCGGCAACGGA	1.99657e+06	2.05663e+06	2.06842e+06
	TE-siRNA2	ACACGACTCTCGGCAACGGATA	637904	673269	655457
	TE-siRNA3	GCCCCGCGTCGCACGGATTCGT	1.04462e+06	1.19111e+06	1.17509e+06
	TE-siRNA4	GACACGACTCTCGGCAACGGAT	774746	813520	848663
	TE-siRNA5	GCGACCCCAGGTCAGTCGGGAC	148769	144248	143544
	TE-siRNA6	CACGACTCTCGGCAACGGATAT	181410	183895	166586
	TE-siRNA7	TCGACACGACTCTCGGCAACGG	95895.7	101837	107565
	TE-siRNA8	GACGGAGAATTAGGGTTCGATT	240126	230936	227918
	TE-siRNA9	ATAAAAGGCTGACGCGGGCTCT	25736.4	26000.2	27851.3
	TE-siRNA10	AGGATGCTGACGCAATGTGATT	7242.88	8686.77	6748.44
	TE-siRNA11	TGCGGAACGGCTCCTGCTGGTC	70835.3	74664.1	73449.9
	TE-siRNA12	ACGGAGAATTAGGGTTCGATTC	90294.5	93209.9	87356.9
	TE-siRNA13	CGACTCTCGGCAACGGATATCT	49879.3	49475.5	42056.6
	TE-siRNA14	TCGGACCAGGCTTCATTCCCCT	79913.1	61649	73785.5
	TE-siRNA15	ACGACTCTCGGCAACGGATATC	26219.2	26811.7	26546.4
	TE-siRNA16	AGCCCCGCGTCGCACGGATTCG	46402.7	54194.6	57827.8
	TE-siRNA17	TCGGACCAGGCTTCATTCCCCA	70014.5	52180.7	51079.4
	TE-siRNA18	CCCCGCGTCGCACGGATTCGTC	24674.1	28945.9	28447.9
	TE-siRNA19	CCGGAGGTAGGGTCCAGCGGCC	4538.87	6552.65	6487.45
	TE-siRNA20	TCCTTCGATGTCGGCTCTTCCT	22018.3	24106.5	22892.5
	TE-siRNA21	CGGCTCGGGGCGTGGACCGTTG	4973.44	6432.41	6263.75
	TE-siRNA22	GACTCTCGGCAACGGATATCTC	9995.17	11452.1	10588.7
	TE-siRNA23	CCAGTGCTCTGAATGTCAAAGT	16706.9	19507.6	18157.4
	TE-siRNA24	AGGGGAATCCGACTGTTTAATT	6422.02	7454.39	7270.42
	TE-siRNA25	CCCAACGGGCGGCGTGCTGAAT	8932.88	9889.09	8016.11
	TE-siRNA26	TATGACTGAACGCCTCTAAGTC	77885.1	87919.7	75724.2
	TE-siRNA27	TTATGACTGAACGCCTCTAAGT	225881	230395	211998
	TE-siRNA28	AATGTAGGCAAGGGAAGTCGGC	19507.5	26901.9	25278.7
	TE-siRNA29	ATCCTTCGATGTCGGCTCTTCC	5794.3	6883.28	6562.02
	TE-siRNA30	CGGATGGGTGCTGCGCGGTGGT	6953.16	8476.36	8761.79
	TE-siRNA31	AGGCTGACGCGGGCTCTGCCCG	34234.7	37662.7	35867.4
	TE-siRNA32	ATGCGGAACGGCTCCTGCTGGT	21487.2	21040.6	22407.8
	TE-siRNA33	ACGGACAAGGGGAATCCGACTG	11105.7	13496	11819.1
	TE-siRNA34	TGACTCTAGTCCGACTTTGTGA	28633.5	29877.7	29342.7
	TE-siRNA35	CCGATGATTCATGATAACTTGA	51810.7	52541.4	48357.6
	TE-siRNA36	CGGAATCGGGAGCTCCAAGTGG	11298.9	13015.1	13124
	TE-siRNA37	AACGCGACGGGGCATTGTAAGT	12023.2	14638.3	14391.7
	TE-siRNA38	ACGGGGCATTGTAAGTGGCAGA	3621.44	4358.41	4474.11
	TE-siRNA39	ATGTAGGCAAGGGAAGTCGGCA	11588.6	13285.6	12900.3
	TE-siRNA40	CTTGACTCTAGTCCGACTTTGT	30371.8	31350.5	28746.1
	TE-siRNA41	CCACCAATAGGGAACGTGAGCT	13133.8	14067.1	14056.2
	TE-siRNA42	CTCGGGGCGTGGACCGTTGTCG	9367.46	11662.5	11110.7
	TE-siRNA43	ATCTCGTGTGGAACAAAAGGGT	10912.6	10400.1	9693.9
	TE-siRNA44	CTCTAGTCCGACTTTGTGAAAT	45533.6	41900.9	39334.8
	TE-siRNA45	AAGACCCTGTTGAGCTTGACTC	15789.5	16441.7	15957.6
	TE-siRNA46	ACGGGCGGCGTGCTGAATCCTT	5359.73	5711.02	5704.49
	TE-siRNA47	GTGTACTGCAGGGATTCTATGC	8015.45	9588.51	7978.82
	TE-siRNA48	CAGCCCCGCGTCGCACGGATTC	23225.5	27322.7	26546.4
	TE-siRNA49	GAAAAGGATTGGCTCTGAGGGT	14775.5	14608.2	15622.1
	TE-siRNA50	GAAGTCCTCGTGTTGCATTCCT	26219.2	26421	26099
	TE-siRNA51	TAGACCTTCGGAGTTTGAAGCT	116562	120593	123224
	TE-siRNA52	CCTATTGTGTTGGCCTTCGGGA	34959	36610.7	34115.1
	TE-siRNA53	AGACCCTGTTGAGCTTGACTCT	33800.1	36400.3	33183
	TE-siRNA54	AACGGGCGGCGTGCTGAATCCT	12361.2	11512.2	12303.8
	TE-siRNA55	CAGTGTCTGAACCTTCGGCTTC	19507.5	19417.5	20916.4
	TE-siRNA56	ACGGAATCGGGAGCTCCAAGTG	9077.74	10941.1	11744.5
	TE-siRNA57	TAAAAGGCTGACGCGGGCTCTG	13568.3	13496	12452.9
	TE-siRNA58	CAACCGACTCAGAACTGGTACG	10333.2	11271.8	10998.8
	TE-siRNA59	TGACGCCGTTGGATTTGAGGGG	77547.1	82479.2	87841.6
	TE-siRNA60	AACGGCCCGCCAACCCTGGAAT	1207.15	1292.49	1603.22
	TE-siRNA61	ACTCTAGTCCGACTTTGTGAAA	25350.1	27593.3	26210.8
	TE-siRNA62	TGCAGATCTTGGTGGTAGTAGC	16417.2	19808.2	20245.3
	TE-siRNA63	AAAAGGCTGACGCGGGCTCTGC	12071.5	14548.1	14130.7
	TE-siRNA64	TCCGATGATTCATGATAACTTG	46595.8	50858.2	48059.4
	TE-siRNA65	ATGAAAAGGACTTTGAAAAGAG	27474.6	34055.7	34898
	TE-siRNA66	AAGGCTGATCTCTCCAAGATGG	22259.8	22543.5	22706.1
	TE-siRNA67	AAAAGGATTGGCTCTGAGGGTT	13230.3	12924.9	14876.4
	TE-siRNA68	CACGGAATCGGGAGCTCCAAGT	15644.6	16531.9	15062.8
	TE-siRNA69	CTATTGTGTTGGCCTTCGGGAT	34379.5	35739	34264.2
	TE-siRNA70	GACCCTGTTGAGCTTGACTCTA	13037.2	13616.3	15510.2
	TE-siRNA71	GTGGTCATGGAAGTCGAAATCC	19024.6	23685.7	22706.1
	TE-siRNA72	ATCGACACGACTCTCGGCAACG	8932.88	11632.5	11259.8
	TE-siRNA73	ATGGAACAATGTAGGCAAGGGA	8643.17	8716.82	9060.06
	TE-siRNA74	CTGGCGGAATGCTCGAGCTGCT	4587.16	5019.69	4548.67
	TE-siRNA75	GAGCACGCCTGTCGGGACCCGA	4828.59	5260.15	6189.18
	TE-siRNA76	ATTGACAGACTGAGAGCTCTTT	103187	108930	100779
	TE-siRNA77	GATCCTTCGATGTCGGCTCTTC	11105.7	10400.1	13086.8
	TE-siRNA78	GACGGATCGCACGGCCTTCGTG	11395.5	13135.4	13944.3
	TE-siRNA79	GAACGGGCTTGGCGGAATCAGC	13133.8	15990.9	18679.4
	TE-siRNA80	ACCGTGTGCCGGATTATGACTG	2414.29	1953.77	2647.18
	TE-siRNA81	AGGGGAAAGAGAACGCTGACGT	5552.87	5590.79	4809.66
	TE-siRNA82	AGGGAATGCAGAGCTGACGTGT	5697.73	7845.14	7531.41
	TE-siRNA83	ATCCGACTGTTTAATTAAAACA	24239.5	28194.4	24421.2
	TE-siRNA84	CCGACTTTGTGAAATGACTTGA	27619.5	28585.2	27702.2
	TE-siRNA85	AGATGTGGAGCTCTCTTGCGTG	17334.6	18245.2	19723.4
	TE-siRNA86	CTGTCGGGACCCGAAAGATGGT	14485.8	15840.6	15025.5
	TE-siRNA87	GACTCTAGTCCGACTTTGTGAA	21245.8	20980.5	22743.4
	TE-siRNA88	AACTGTGAAACTGCGAATGGCT	8401.74	7304.1	7904.25
	TE-siRNA89	AAGGCTGACGCGGGCTCTGCCC	21438.9	22543.5	23265.4
	TE-siRNA90	ATGCTGAGACTCTCCTGGAGGG	9802.03	11211.6	11110.7
	TE-siRNA91	CTCGTAGTTGGACCTTGGGCCG	9126.03	9348.04	9209.2
	TE-siRNA92	CGGGACGTGAGCTTGACGCCGT	226847	242177	235599
	TE-siRNA93	AAAAGGACTTTGAAAAGAGAGT	82762	91646.9	80459.3
	TE-siRNA94	TCCGACTTTGTGAAATGACTTG	29647.5	29006	30423.9
	TE-siRNA95	CCAGCCCCGCGTCGCACGGATT	19266.1	21581.7	20618.2
	TE-siRNA96	TCGGCTCGGGGCGTGGACCGTT	5408.02	5440.5	5667.2
	TE-siRNA97	AACAATGTAGGCAAGGGAAGTC	11540.3	12924.9	14839.1
	TE-siRNA98	CGTAGTTGGACCTTGGGCCGGG	9319.17	9197.75	8985.5
	TE-siRNA99	TTCTACTGCTAGGGTTGAGCGT	21680.3	20529.6	18493
	TE-siRNA100	AGACGACTTAAAACGCGACGGG	11685.2	11091.4	13646
	TE-siRNA101	AAAGAAGACCCTGTTGAGCTTG	23466.9	25879.9	24570.3
	TE-siRNA102	GCAGACGACTTAAAACGCGACG	16417.2	18966.6	16144.1
	TE-siRNA103	AATTCGAACTGTGAAACTGCGA	13664.9	14818.6	15994.9
	TE-siRNA104	TATTGTGTTGGCCTTCGGGATC	13568.3	16081	13795.2
	TE-siRNA105	TTCTGGGCTTCTCTGATGCAGA	5214.87	5741.08	5518.06
	TE-siRNA106	TCCGTTGTAGTCTAGCTGGTCA	15886	16772.4	17076.2
	TE-siRNA107	CCGACCAGGGATCAGCGGGTGT	1207.15	1232.38	1230.38
	TE-siRNA108	GAGGATGCTGACGCAATGTGAT	965.717	1382.67	1342.23
	TE-siRNA109	AAAACGGATCCGTAACTTCGGG	7484.31	7815.08	7233.14
	TE-siRNA110	TTGAAGATCTGCGATTTGGAGC	12457.7	14608.2	14093.4
	TE-siRNA111	ACATAGCAAGGATTGACAGACT	13326.9	13405.9	12900.3
	TE-siRNA112	ACGGTCCTCGAGGATGCTGACG	22984.1	21431.4	20692.7
	TE-siRNA113	TTCTTCTGGATCTTCTTTTTGG	3042.01	3396.56	4063.98
	TE-siRNA114	AGCAACCGGCGCCTCTGCTCGC	10333.2	10760.8	12154.7
	TE-siRNA115	CGGACCCTGTCGCACCACGAGG	11347.2	13225.5	12937.6
	TE-siRNA116	GCAGCCGTCGTCGGCGCGGACG	5311.44	6312.18	6151.9
	TE-siRNA117	TGGTCATGGAAGTCGAAATCCG	15644.6	18966.6	18381.1
	TE-siRNA118	ATGACTTGAGAGGTGTAGGATA	7387.74	9077.52	9880.32
	TE-siRNA119	AAGACTAATCGAACCATCTAGT	44229.8	41840.8	42205.7
	TE-siRNA120	ACGACTTAAAACGCGACGGGGC	7242.88	7454.39	6673.87
	TE-siRNA121	GCAGATCTTGGTGGTAGTAGCA	5939.16	6011.6	7978.82
	TE-siRNA122	TAACCGTAGTAATTCTAGAGCT	132786	128107	109392
	TE-siRNA123	CTCTCGCATCGATGAAGAACGT	24818.9	28615.2	26061.7
	TE-siRNA124	CGAGACTGTTTGGAGCAAGGAG	6808.31	7785.03	7419.56
	TE-siRNA125	CCCGGGCGTCGAACAACCGACT	14051.2	12534.2	12191.9
	TE-siRNA126	GTAGTTGGACCTTGGGCCGGGC	13954.6	14037.1	16442.3
	TE-siRNA127	TGCGGCTGATGAGCATGATCTC	5939.16	4628.93	5704.49
	TE-siRNA128	TAGATCTGATTCCTGGAACGGC	7049.73	6793.11	7233.14
	TE-siRNA129	TTGACAGACTGAGAGCTCTTTC	34814.1	34807.2	32064.4
	TE-siRNA130	TCGTAGTTGGACCTTGGGCCGG	7098.02	7334.15	7158.57
	TE-siRNA131	TCTAGTCCGACTTTGTGAAATG	15789.5	17644.1	17747.3
	TE-siRNA132	GAAAGAAGACCCTGTTGAGCTT	32303.2	33394.5	31542.4
	TE-siRNA133	TTCGATGTCGGCTCTTCCTATC	4007.73	4478.64	3952.13
	TE-siRNA134	TCGGTTGATCTGCTGAAGCTGC	4780.3	5200.04	5070.65
	TE-siRNA135	TTGGAGCACGCCTGTCGGGACC	11781.7	13345.8	14354.4
	TE-siRNA136	AAAGGCTGACGCGGGCTCTGCC	10333.2	11993.1	11036.1
	TE-siRNA137	TTGAACCGGTCTGGCTCTGACC	17286.3	18395.5	17486.3
	TE-siRNA138	GCTTGACTCTAGTCCGACTTTG	7242.88	8927.23	7195.85
	TE-siRNA139	AGTCTTCGCTTCGGACGGGTGC	4538.87	6312.18	5704.49
	TE-siRNA140	CTGGCTCTGACCGGTCTGCTGC	8498.31	8957.29	8239.81
	TE-siRNA141	TTGGTGTCTTCGGTTATAGAGA	9657.17	9558.45	9656.61
	TE-siRNA142	AGCGGGTGTTACTAATAGGACC	14968.6	15299.5	14839.1
	TE-siRNA143	AAAAGCTCGTTTGATTCTGATT	4587.16	5440.5	3952.13
	TE-siRNA144	AGGTAGCGCGGGACGATGCGGC	17817.5	17223.2	22221.4
	TE-siRNA145	AAAGGATTGGCTCTGAGGGTTG	5263.16	6342.24	5741.77
	TE-siRNA146	CGAACAACCGACTCAGAACTGG	10140	11692.6	10924.3
	TE-siRNA147	AAGACATTGTCAGGTGGGGAGT	7146.31	7394.27	8239.81
	TE-siRNA148	TGTGTTGGCCTTCGGGATCGGA	15258.3	15540	16293.2
	TE-siRNA149	TCGGGGCGTGGACCGTTGTCGC	5746.02	6943.4	6748.44
	TE-siRNA150	TTGAAGAATCTTCTGAAGGAGA	4780.3	5560.73	4735.1
	TE-siRNA151	CGACGGTCCTCGAGGATGCTGA	17044.9	15089.1	14652.7
	TE-siRNA152	AATGAGAACTTTGAAGGCCGAA	9319.17	10189.7	11483.5
	TE-siRNA153	AATCCGACTGTTTAATTAAAAC	20521.5	25248.7	20431.8
	TE-siRNA154	TTCATTCGTCTGGCCAAGGGCC	16706.9	18996.7	16666
	TE-siRNA155	AACGGGCTTGGCGGAATCAGCG	3911.15	4899.46	5145.22
	TE-siRNA156	CCGAGGTCCTGTAGCTGGCGGG	21921.8	25278.8	22855.2
	TE-siRNA157	TCTGCCCAGTGCTCTGAATGTC	4200.87	4959.57	4138.55
	TE-siRNA158	CGTGGCGGCAGACGGCGACGTT	6711.73	6763.05	7307.71
	TE-siRNA159	ATTTAGAGGAAGGAGAAGTCGT	9222.6	10670.6	10029.5
	TE-siRNA160	GAGAGGACGTGGCTCTGGTCGG	3718.01	4959.57	4585.96
	TE-siRNA161	AAACTGCATCTGTAGCTCAGGC	53452.4	59965.7	57827.8
	TE-siRNA162	AAGCTCGTAGTTGGACCTTGGG	4925.16	6131.83	5853.62
	TE-siRNA163	AGTCTTCGCTTCGGACGGGTGT	4200.87	5440.5	5033.37
	TE-siRNA164	TCGATCTGTTACGTCAATCTGC	4442.3	4598.88	4213.12
	TE-siRNA165	CACGGGGTGAACGTGAGACGAG	48237.6	54795.8	54211.3
	TE-siRNA166	AATGGAACAATGTAGGCAAGGG	7194.59	9077.52	8799.08
	TE-siRNA167	AGCAAGGATTGACAGACTGAGA	12361.2	12985.1	10998.8
	TE-siRNA168	AGGGAAAGATGAAAAGGACTTT	11830	13556.2	12490.2
	TE-siRNA169	CGACTCAGAACTGGTACGGACA	7918.88	7664.79	7531.41
	TE-siRNA170	TTGCTGCCACGATCCACTGAGA	2172.86	1773.42	2423.47
	TE-siRNA171	CTTGCTGCCACGATCCACTGAG	7242.88	7213.92	6412.89
	TE-siRNA172	CCGAAAGATGGTGAACTATGCT	15596.3	15359.6	15435.7
	TE-siRNA173	CACAGCTGCAGAGCCAAGACGG	10236.6	11512.2	10737.9
	TE-siRNA174	CAGAACTCCGAAGTTAAGCGTG	10671.2	13315.7	10849.7
	TE-siRNA175	CAACGGGCGGCGTGCTGAATCC	4152.58	3877.48	4585.96
	TE-siRNA176	CGACTTTGTGAAATGACTTGAG	15113.5	15149.2	15025.5
	TE-siRNA177	CGCGAGAAGTCCATTGAACCTT	19266.1	17493.8	17523.6
	TE-siRNA178	AAATGACTTGAGAGGTGTAGGA	7387.74	8145.72	8724.51
	TE-siRNA179	AAGCTGAAGGTTCGGAGACTAT	12264.6	12233.6	13198.6
	TE-siRNA180	AGTTTGTTTGATGGTACGTGCT	18396.9	19387.4	18977.7
	TE-siRNA181	CCTTTAGACCTTCGGAGTTTGA	17914.1	17944.6	16591.5
	TE-siRNA182	TCGAACAACCGACTCAGAACTG	10526.3	11121.5	10029.5
	TE-siRNA183	AGAGGACGTGGCTCTGGTCGGA	7242.88	7183.86	8090.68
	TE-siRNA184	CGACGTTGCTTTTTGATCCTTC	2510.86	2464.76	3355.58
	TE-siRNA185	TATCTTCAACGCGGGCTGACGT	3186.87	3095.98	2423.47
	TE-siRNA186	TCGATCCTTTAGACCTTCGGAG	1352	1352.61	1267.66
	TE-siRNA187	CTGTCCCTGTCTACTATCCAGC	5263.16	5290.21	4996.09
	TE-siRNA188	TGATGACTGCGGCCTTCGGCAC	5746.02	5650.91	6338.32
	TE-siRNA189	TTGCCGTCCGGTCTCATCTGCG	2076.29	1893.65	2199.77
	TE-siRNA190	TTGACTCTAGTCCGACTTTGTG	8546.6	10279.8	8910.93
	TE-siRNA191	TTTTGCCCTCTGGAGTTCTGCC	4635.44	5139.92	4474.11
	TE-siRNA192	AGGCGAGAGACCGATAGCGAAC	6132.3	6462.47	6412.89
	TE-siRNA193	CGAGACTGTTGGGAGCAAGGAG	10526.3	11602.4	11371.7
	TE-siRNA194	TGCTGCCACGATCCACTGAGAT	3042.01	2194.23	2647.18
	TE-siRNA195	AGGATTGGCTCTGAGGGTTGGG	4683.73	5620.85	5853.62
	TE-siRNA196	AAACGGATCCGTAACTTCGGGA	10236.6	10009.3	10290.4
	TE-siRNA197	ATACCAGAATTCTGCCAAAGGC	8353.45	9317.98	8426.23
	TE-siRNA198	AAGGATTGACAGACTGAGAGCT	8643.17	8686.77	9321.05
	TE-siRNA199	TTCGCCTAGTAGCTTCTCTATT	6856.59	5410.44	4958.8
	TE-siRNA200	TATGCGGAACGGCTCCTGCTGG	9319.17	9197.75	8836.36
	TE-siRNA201	CTTCTGCTGGCAGCCTGACGTG	2462.58	4057.83	3206.44
	TE-siRNA202	TCCGGCTTTGGGGTAGTTTCTT	3621.44	3667.08	3952.13
	TE-siRNA203	CCGACCCTGATCTTCTGTGAAG	8112.02	9137.64	8463.52
	TE-siRNA204	GAGCGGCCGTCGGTGCAGATCT	4683.73	5320.27	5629.92
	TE-siRNA205	TGTGATTTCTGCCCAGTGCTCT	16562	14728.4	15659.4
	TE-siRNA206	TTCTTCTGTGGCCATGTCTAGC	5359.73	5079.8	4287.69
	TE-siRNA207	CTTCTTCGAAGCTGCGCACTGC	13133.8	13315.7	12564.8
	TE-siRNA208	AGGCTCGAAGCGATACTGACGT	5552.87	4628.93	5667.2
	TE-siRNA209	GACGTTCGCCGGATGCATGTGC	6953.16	7183.86	8388.95
	TE-siRNA210	TTCCAGACTCAGGCTAGGACTG	6228.87	6312.18	5406.21
	TE-siRNA211	GTGGATGTCGACTTTTGCCGTT	22259.8	23775.9	25838
	TE-siRNA212	TTGTGTTGGCCTTCGGGATCGG	9319.17	12053.3	12191.9
	TE-siRNA213	CTAGTCCGACTTTGTGAAATGA	24577.5	26901.9	24905.9
	TE-siRNA214	AGTAACTATGACTCTCTTAAGG	10140	12293.7	11483.5
	TE-siRNA215	TCGCGAGAAGTCCATTGAACCT	10043.5	10340	8985.5
	TE-siRNA216	AAGGCTGAAACTTAAAGGAATT	17865.8	16592	15584.8
	TE-siRNA217	ATCCACTGAGATCCAGCCCCGC	5070.01	5049.75	6114.61
	TE-siRNA218	CGGCGTGCTGAATCCTTTGCAG	4925.16	5049.75	5853.62
	TE-siRNA219	TGATAGTGACTCTCTTCCCTGG	2945.44	3667.08	3579.28
	TE-siRNA220	AATCTTCGCTTCGGACGGGTGC	5214.87	8807	6636.59
	TE-siRNA221	ATTGGCTCTGAGGGTTGGGCTC	7146.31	7304.1	8314.38
	TE-siRNA222	CTGCATCTGTAGCTCAGGCTCC	26364.1	27954	26732.8
	TE-siRNA223	TTGAAGATCTGCGATTTGGAGT	11395.5	10730.7	10998.8
	TE-siRNA224	TTGATCTGCTGAAGCTGCTTTC	5359.73	5801.2	5741.77
	TE-siRNA225	TTGTCTGTCGCTTCGGAGTGCC	3331.72	3216.21	3504.72
	TE-siRNA226	AAAGCTCGTAGTTGGACCTTGG	8160.31	9317.98	8687.22
	TE-siRNA227	ATCCCATCAGAACTCCGAAGTT	9415.74	9798.91	8873.64
	TE-siRNA228	CCGAAAGATGGTGAACTATGCC	7484.31	8416.24	8090.68
	TE-siRNA229	GAACTGTGAAACTGCGAATGGC	3235.15	3907.54	3281.01
	TE-siRNA230	TTGAAGATTTTATGGAGATGGT	724.288	1021.97	782.969
	TE-siRNA231	TTGAGCTGCTGGAATTATTTGT	6422.02	6191.95	6823.01
	TE-siRNA232	AGATGAAAAGGACTTTGAAAAG	10478	11872.9	11297.1
	TE-siRNA233	TAGAGGGCAGATATGTAGGCGT	2221.15	2795.4	3131.87
	TE-siRNA234	TCCGACTGAAGTCGCTTGACGT	11540.3	11392	9395.62
	TE-siRNA235	TTGACGCCGTTGGATTTGAGGG	19072.9	22393.2	21923.1
	TE-siRNA236	TAGTCCGGCTGCACCCTTAGGT	5601.16	6492.53	6412.89
	TE-siRNA237	CGGCGCCGTTACTTTGAAGAAA	4152.58	4478.64	4884.23
	TE-siRNA238	AAGAAGACCCTGTTGAGCTTGA	10767.7	11452.1	10365
	TE-siRNA239	CAGTGTCTGAACCTTCGGCTTT	6663.45	7003.52	7046.72
	TE-siRNA240	CGAACTGGGCAACTCCGTCCCC	6373.73	7364.21	6562.02
	TE-siRNA241	AGACTGGATCGAGGATCTGTGC	8498.31	8326.07	8836.36
	TE-siRNA242	CGCCGTTACTTTGAAGAAATTA	7387.74	7213.92	7009.43
	TE-siRNA243	TTGCTTGATCCGGCGAACGTGG	2462.58	2855.51	2087.92
	TE-siRNA244	AGGCTGACGCGGGCTCTGCCCA	10333.2	8566.53	10700.6
	TE-siRNA245	CCCTGTTGAGCTTGACTCTAGT	12168	13766.6	11148
	TE-siRNA246	GGAATCCGACTGTTTAATTAAA	4635.44	4568.82	4996.09
	TE-siRNA247	GTTGCGGGACGAGACCGACCGG	5552.87	5921.43	7755.12
	TE-siRNA248	TTCTTGGATTTATGAAAGACGA	1834.86	1412.73	1603.22
	TE-siRNA249	CGCGACGGGGCATTGTAAGTGG	3042.01	3727.19	3653.85
	TE-siRNA250	TCTTGTACTGATATGCTCTGCA	6615.16	6522.59	6114.61
	TE-siRNA251	CCGCTGCTGCATTTCTGAAGGC	2655.72	3306.38	2647.18
	TE-siRNA252	TTGGGCTAGATCTAAGGGTAGT	7870.59	9287.93	8910.93
	TE-siRNA253	TTGTCCAGAACTCCCGCTCAGT	2897.15	3336.44	2647.18
	TE-siRNA254	TTGTGCACTTGCTGCTGACTGC	3573.15	4268.24	5070.65
	TE-siRNA255	AAGGCTGATCTCTCCAAGATGA	8932.88	5801.2	7233.14
	TE-siRNA256	TACGTCACCGGACTGCACATGC	2897.15	2615.05	2162.48
	TE-siRNA257	ATGGACCTCGCGGACGAACGGC	6373.73	7634.74	8165.24
	TE-siRNA258	TGGCGGTTGCAGACCTGAAGTG	2366.01	2254.35	2013.35
	TE-siRNA259	TGGCTTCGGACATACGCTTCGG	3718.01	2645.11	3653.85
	TE-siRNA260	TTGATCCGGCGAACGTGGGAGG	2848.87	2975.74	3020.02
	TE-siRNA261	CAAAACGGATCCGTAACTTCGG	6373.73	7364.21	5890.91
	TE-siRNA262	TTGGGTTGGACCTTCTGGTGTC	4007.73	3396.56	3355.58
	TE-siRNA263	TTGTCTGTCGCTTCGGAGTGCT	4200.87	3697.14	2982.74
	TE-siRNA264	AGGATATTCGGCTCTCACCCGA	17382.9	15750.4	18791.2
	TE-siRNA265	AAAGACTCCAGGCTCTGTCAGG	7291.16	6071.72	6823.01
	TE-siRNA266	TAATGCGGGCGAGACTGTTGGG	8498.31	10520.3	9917.6
	TE-siRNA267	AAGATGTGGGCAAAACGACGGT	3718.01	3516.79	4175.83
	TE-siRNA268	AGAGAGGACGTGGCTCTGGTCG	6904.88	7875.2	7904.25
	TE-siRNA269	TGAAATGAAATGGAGTGTTGAG	3524.87	3817.37	3430.15
	TE-siRNA270	TTGTTGTGCTCAGTTGCTATGG	4200.87	3727.19	3281.01
	TE-siRNA271	TACGTCACCGGTCTGCACATGC	2462.58	2945.69	2274.34
	TE-siRNA272	TTGACGAGCTCGACGAAGTTAT	3621.44	4568.82	4697.81
	TE-siRNA273	TTGATGATCGCGAGGAGTTTGC	1352	1322.55	1677.79
	TE-siRNA274	CTCATGTAGGATGACGAAGGTG	12554.3	13285.6	11446.3
	TE-siRNA275	TTGATCTTCATGTCGGCAGGGA	5166.59	5380.38	6040.04
	TE-siRNA276	CTTTGTCTGCATCCTCTTCTGC	2800.58	2554.93	2050.63
	TE-siRNA277	TCGACCTTCCGACGCCTGATGC	1255.43	1382.67	1454.08
	TE-siRNA278	TGTTGCTGCCCTGAATATCTGC	2028.01	1893.65	1267.66
	TE-siRNA279	TCGACTGCATGACCTCTTTTGC	7725.74	9107.58	7792.4
	TE-siRNA280	TTCTCCGACTGCTGATCGATGT	5408.02	4959.57	5368.93
	TE-siRNA281	AAACTGCATCTGTAGCTCAGGT	42684.7	40698.5	44741.1
	TE-siRNA282	TCTGGAAAAGTTGGGCATCTCC	6228.87	7514.5	5518.06
	TE-siRNA283	TCTTTCTGACGAAGCGGACGTT	7098.02	7063.63	6263.75
	TE-siRNA284	TTGTTGAAGATCTGCGATTTGG	1641.72	1623.13	1491.37
	TE-siRNA285	CTGTCTGCTCCTGAACCAGTGC	9126.03	9498.33	9060.06
	TE-siRNA286	TTAGGGACGATGCCAAGATGTG	1641.72	2344.52	2125.2
	TE-siRNA287	TTGTGCTTGAGGACTTAATTGT	2221.15	2104.06	1938.78
	TE-siRNA288	AACGATCCGACTTCCGAGCGCG	1786.58	1472.84	2237.05
	TE-siRNA289	AATCCCTGAGGCGGTAGGCGTG	5263.16	6161.89	5779.05
	TE-siRNA290	AGGGGGAAGAGAACGCTGACGT	3380.01	2284.41	2572.61
	TE-siRNA291	TATGCTGAGACTCTCCTGGAGG	3138.58	4087.89	3467.43
	TE-siRNA292	AAAGAGCTTGAACTTTGCCGTG	10526.3	11903	13161.3
	TE-siRNA293	CCGTGTGCCGGATTATGACTGA	3573.15	2855.51	2833.6
	TE-siRNA294	GACGACTTAAAACGCGACGGGG	3235.15	3186.15	3877.56
	TE-siRNA295	GCCGATCGGCTCGGGGCGTGGA	1931.43	2404.64	1826.93
	TE-siRNA296	TTGTGGATGTCGACTTTTGCCG	8498.31	7905.26	8053.39
	TE-siRNA297	AGACTGCTGAATGGTGAATGCT	5601.16	5771.14	4772.38
	TE-siRNA298	CTGGTGCCGATCTTGCTGCTGA	7001.45	8476.36	8351.66
	TE-siRNA299	CGAACTGGGCAACTCCGTCCCT	5263.16	5771.14	6748.44
	TE-siRNA300	CGGATTATGACTGAACGCCTCT	12554.3	12143.4	10439.6
	TE-siRNA301	TGCATGTGGTGACTCCGAGGGC	965.717	1142.2	1006.67
	TE-siRNA302	AATCTCGTGTGGAACAAAAGGG	1834.86	2074	2050.63
	TE-siRNA303	CCGACCTTAGCTCAGTTGGTAG	17624.3	22032.5	21662.1
	TE-siRNA304	TTCTTCTGTGGCCATGTCTAGT	4876.87	3246.27	3467.43
	TE-siRNA305	AAGAGCTTGAACTTTGCCGTGG	7532.59	8536.48	8873.64
	TE-siRNA306	AGATGGAGGACAGTAGCGCGGT	9415.74	8596.59	9656.61
	TE-siRNA307	AGAAGGTCTGACCCTAGGGTTC	15499.8	15720.3	18269.3
	TE-siRNA308	AGACGTGATGAGGACCTTCTTC	14534	15179.3	16106.8
	TE-siRNA309	AGACTGGAGGCGACCCTGCGCT	4538.87	3817.37	5033.37
	TE-siRNA310	AGGGGCGAAAGACTAATCGAAC	5070.01	5831.25	5853.62
	TE-siRNA311	ATGGAGGACAGTAGCGCGGTGG	8208.59	10309.9	10066.7
	TE-siRNA312	TCTACTGCTAGGGTTGAGCGTG	2221.15	2765.34	2982.74
	TE-siRNA313	TGATTTCTGCCCAGTGCTCTGA	7774.02	7634.74	7568.7
	TE-siRNA314	CCGTTACTTTGAAGAAATTAGA	6566.88	6552.65	5816.34
	TE-siRNA315	GTATGAACTAATTCGAACTGTG	48092.7	50317.1	39819.5
	TE-siRNA316	ATGGAAAAGTGCTCTATGGCGG	4828.59	4658.99	4474.11
	TE-siRNA317	CAGGCCTGTGGATTCGTTGCGG	10091.7	11752.7	10775.1
	TE-siRNA318	ATGGTTCTGCAGAAGGAGTTGT	6711.73	6432.41	6226.46
	TE-siRNA319	ATTGGTCATCGCGCTTGGTTGA	1738.29	2224.29	2050.63
	TE-siRNA320	GAGTGCCGAAGGCTATAACTGT	6904.88	6642.82	6636.59
	TE-siRNA321	GTTGATCGCGCTCCTGTCATGG	3138.58	2104.06	2796.32
	TE-siRNA322	ATGGGCGATGCTGACATGACGT	13616.6	15029	16106.8
	TE-siRNA323	TCCTTTGCAGACGACTTAAAAC	7918.88	9528.39	7904.25
	TE-siRNA324	TGCGTCGTAGAAATCCATCGGT	5504.59	5470.56	6711.16
	TE-siRNA325	TGGAAAAGTGCTCTATGGCGGT	1255.43	1442.78	1528.65
	TE-siRNA326	TTCCCAACGGGCGGCGTGCTGA	2414.29	2074	2311.62
	TE-siRNA327	AGGGCTGACCTGGCGCTGACGT	2076.29	2374.58	2162.48
	TE-siRNA328	GCACGCCTGTCGGGACCCGAAA	2317.72	2494.81	2125.2
	TE-siRNA329	CGATGATGTTTCCTTTGAGTGG	4876.87	5320.27	6077.33
	TE-siRNA330	GATGGTACGTGCTACTCGGATA	9415.74	9348.04	7829.69
	TE-siRNA331	TGAGCTGAAGCTCTTGATGGTG	3621.44	3937.6	3691.14
	TE-siRNA332	TGTGAGAACATGGGAGATGCTG	3621.44	3516.79	3355.58
	TE-siRNA333	AAATCGTTCGTCTGACTTGGGT	2462.58	3005.8	2647.18
	TE-siRNA334	ATAGTTCGGCTGCCCACTTGGC	3235.15	4388.47	4436.82
	TE-siRNA335	CGGCCGTCGGTGCAGATCTTGG	5939.16	6402.36	5853.62
	TE-siRNA336	TAGGACCCAAAGACAAGGCGTG	676.002	1052.03	1043.96
	TE-siRNA337	TAGTCCGACTTTGTGAAATGAC	8546.6	8386.19	9432.91
	TE-siRNA338	TTGATCGGCGAAGTCTTCCTGC	3283.44	2344.52	2498.04
	TE-siRNA339	AGGCCTGTGGATTCGTTGCGGG	13664.9	14367.7	14727.3
	TE-siRNA340	ATGCGGGCGAGACTGTTGGGAG	6084.02	7604.68	7158.57
	TE-siRNA341	ATGTGGAGCTCTCTTGCGTGTT	10236.6	8596.59	10439.6
	TE-siRNA342	CGCAAGGCTGAAACTTAAAGGA	3573.15	4178.06	3802.99
	TE-siRNA343	TCATGCGGACCGCGGCTGACGT	1738.29	2374.58	1901.5
	TE-siRNA344	TTGTGCTCCGCTACTCAAGTGT	3862.87	3486.73	3952.13
	TE-siRNA345	AGCAGCGGCCATGTGATGACGG	2752.29	3005.8	2721.75
	TE-siRNA346	ATGACTGCGGCCTTCGGCACCC	8112.02	9618.56	10253.2
	TE-siRNA347	TACCGTGTGCCGGATTATGACT	1979.72	1863.6	1901.5
	TE-siRNA348	TGAACGGCACTTGCACATGGGT	9464.03	9528.39	8538.09
	TE-siRNA349	AGATGATATGGACAAAAGGCGG	2993.72	2885.57	2908.17
	TE-siRNA350	ATGACTGCGGCCTTCGGCACCT	14920.3	12474.1	14279.9
	TE-siRNA351	CTCGAAGCTCCCTTCCCAACGG	3862.87	4268.24	3430.15
	TE-siRNA352	GAATCCGACTGTTTAATTAAAA	5456.3	5169.98	5890.91
	TE-siRNA353	TGGTGGACTGATCCTTCGGTGT	2028.01	2134.12	1491.37
	TE-siRNA354	TTGTGCACTTGCTGCTGACTGT	3814.58	2855.51	2759.03
	TE-siRNA355	TTTCTTGATCCAGAGGGTGGCA	3814.58	3546.85	3914.84
	TE-siRNA356	AGGACTGGGGAAGAGTATGGGG	7242.88	8987.35	9321.05
	TE-siRNA357	ATAGTGCTGCAGGTAGAAAGGC	1545.15	2434.7	2759.03
	TE-siRNA358	ATGGACAGTGTTCTGTGATGGG	2366.01	3366.5	4063.98
	TE-siRNA359	ATGGCTCCTGGGGAACCTTCGG	4249.15	4779.22	4884.23
	TE-siRNA360	ATTAATAGGGACAGTCGGGGGC	2800.58	3306.38	3430.15
	TE-siRNA361	CCGGATTATGACTGAACGCCTC	5649.44	5951.49	4846.95
	TE-siRNA362	TCCGTTGTAGTCTAGTTGGTCA	5311.44	5891.37	5965.47
	TE-siRNA363	TTGCAGACGACTTAAAACGCGA	12844	13405.9	11185.3
	TE-siRNA364	CGAGAGTAGTACTAGGATGGGT	2414.29	1953.77	2237.05
	TE-siRNA365	CGGTCTGGCGAAGTGTGATCCC	7532.59	8746.88	9097.35
	TE-siRNA366	GAGGACAGTAGCGCGGTGGTGG	10284.9	11903	12639.3
	TE-siRNA367	GATCTGTAGCTTCTCAACACTC	16368.9	18034.8	17598.2
	TE-siRNA368	TTCATCGTCAAGACGAAGGCGT	3911.15	3847.43	3243.73
	TE-siRNA369	TTGTTTGATGGTACGTGCTACT	19845.5	20108.8	17747.3
	TE-siRNA370	ACAGCTGCAGAGCCAAGACGGG	3380.01	3005.8	3392.86
	TE-siRNA371	CCGTCCGGTCTCATCTGCGCAG	6422.02	6432.41	6189.18
	TE-siRNA372	CGGTTTGTTGGCGAAGTCCTGC	7291.16	7875.2	7009.43
	TE-siRNA373	CTGTCTGCTCCTGAACCAGTGT	8353.45	7724.91	8202.53
	TE-siRNA374	TACCTGTAGTACCTATGCATGT	5987.45	4418.53	3504.72
	TE-siRNA375	TGACTGTCTGCTTGGGCGTGGT	3331.72	3336.44	4063.98
	TE-siRNA376	TTAATGCGGGCGAGACTGTTGG	5794.3	7935.32	5928.19
	TE-siRNA377	TTGGCTCGTCGAGGTTTGGACC	3380.01	3366.5	3877.56
	TE-siRNA378	AAATGAGAACTTTGAAGGCCGA	7629.16	10069.4	9060.06
	TE-siRNA379	ATATGTGAGATCTGCCACCGTG	9367.46	10189.7	8724.51
	TE-siRNA380	ATCGGCTGACTCCGACCAGGTC	2897.15	3246.27	3467.43
	TE-siRNA381	ATGCAGCGTTCCGGTCTACTGA	3718.01	3546.85	3281.01
	TE-siRNA382	CTGGGATCTGATTCAAGGCTTC	10864.3	11181.6	9693.9
	TE-siRNA383	TCTCTGGTATCCTAAGGGCTCC	4345.73	4598.88	3542
	TE-siRNA384	TCTTCGGGACCTGATTCTGCCG	2172.86	1833.54	1938.78
	TE-siRNA385	TGATGACTGCGGCCTTCGGCAT	3862.87	2795.4	3653.85
	TE-siRNA386	TTGTGTGATCTCTAAGAATGGC	2897.15	4087.89	3243.73
	TE-siRNA387	AAAGGCTGGAGACGAAGCTCGG	8594.88	8776.94	9656.61
	TE-siRNA388	AGACTGAGAAGTCGATGGAGTG	1690	2134.12	1901.5
	TE-siRNA389	AGTAGCCGAAGCTCTGATCAGG	579.43	661.276	782.969
	TE-siRNA390	ATTGTCTGTCGCTTCGGAGTGC	3766.3	3697.14	3840.27
	TE-siRNA391	TTATTGACTTCGGTACTGACGT	2172.86	2013.89	1864.21
	TE-siRNA392	TTCGAAGGCTGATCTCTCCAAG	1545.15	1172.26	1416.8
	TE-siRNA393	AACGACTTTGGAGCTTCTTCGT	3669.72	2795.4	3616.57
	TE-siRNA394	ACAGTGTCTGACGTGAGGCTCT	3573.15	2975.74	3281.01
	TE-siRNA395	AGGGCAGGAATCAAATGAACGT	7098.02	6823.17	7084
	TE-siRNA396	ATGGAGGATAGACTGGTGCTTC	5987.45	5711.02	6450.17
	TE-siRNA397	CGAAGCTATCGGAGATCCTGAG	9560.6	10249.8	8948.21
	TE-siRNA398	TAGGATGACGAAGCCGAAGCCG	1931.43	1532.96	1789.64
	TE-siRNA399	TCCCGTCTTGGCTCTGCAGCTG	1979.72	1983.83	1715.07
	TE-siRNA400	TGGCTGCAAGTTTCCAACGGGC	5504.59	5801.2	6487.45
	TE-siRNA401	TTCGGCAGATAAGAGTAGCAGT	3428.3	4087.89	3131.87
	TE-siRNA402	TTGGTACAAAGCCCTCTGGAGT	2076.29	1893.65	2311.62
	TE-siRNA403	AAGGAATACAGAGCTGATGTGT	3718.01	3065.92	3094.59
	TE-siRNA404	AGGGCGGGAATCAAATGAACGT	17141.5	15870.6	18567.5
	TE-siRNA405	TCCGACTTTGTGAAATGACTTA	7870.59	7123.75	7494.13
	TE-siRNA406	TGACGTAGATTTTTGCGGGGGA	4538.87	5200.04	5331.64
	TE-siRNA407	TGGCCTTGTCTCTCCGAAGATT	2414.29	1743.36	2311.62
	TE-siRNA408	TCCACTGAGATCCAGCCCCGCG	1062.29	1563.02	1603.22
	TE-siRNA409	TCTTTCCGTGATTGCAGCCAGC	1303.72	1142.2	1454.08
	TE-siRNA410	TTTGCCGGTCTTGAGGAGTTTA	2559.15	2043.94	1864.21
	TE-siRNA411	AATCTTCGCTTCGGACGGGTGT	3862.87	3997.72	2982.74
	TE-siRNA412	GATGTGGAGCTCTCTTGCGTGT	7001.45	6011.6	6972.15
	TE-siRNA413	TGTGTGCTGGAATCTGTGCTCC	1062.29	1532.96	1379.52
	TE-siRNA414	TTCTGGGTCTGAAGGATAGGTC	965.717	1412.73	857.537
	TE-siRNA415	TTGAGTTGATATGCTTGCTGAG	1786.58	2254.35	2386.19
	TE-siRNA416	TTGGGTTGGACCTTCTGGTGTT	2559.15	2043.94	1528.65
	TE-siRNA417	ACGTTATCTGGTGGACCTGCAG	2704.01	3667.08	3094.59
	TE-siRNA418	AGAGATCGTCTGTGCTTCCTGG	2607.44	3126.03	4026.7
	TE-siRNA419	ATTGCAGAGGTACTGAAGAGGT	7194.59	6402.36	7307.71
	TE-siRNA420	TAATTCTGCAAGGTGGGACCGC	1834.86	1983.83	2162.48
	TE-siRNA421	TTAGGCTGGCTCCAACAAGACT	3283.44	2735.28	3318.3
	TE-siRNA422	TTCCGCTGTGACTCAACCTTGC	1979.72	1623.13	2572.61
	TE-siRNA423	AGGACTGGATGGAACGGACGCC	1641.72	1442.78	1304.95
	TE-siRNA424	ATGGGACTCGGATGATAGCTCG	1931.43	2314.47	2311.62
	TE-siRNA425	ATGTCATGGACTTTAAGGATGT	25108.6	23745.8	21662.1
	TE-siRNA426	CTCTGGTCGGATGGATGGCGAG	6518.59	7424.33	7494.13
	TE-siRNA427	GATGTCGGCTCTTCCTATCATT	6035.73	4148.01	7904.25
	TE-siRNA428	TAAGAGAGGACGTGGCTCTGGT	4538.87	4418.53	4846.95
	TE-siRNA429	TGGATTCGTGATTGGCGATGGG	1593.43	1683.25	1640.51
	TE-siRNA430	TTAGAGCTCCAAGACACCAGGG	3862.87	3667.08	4735.1
	TE-siRNA431	TTCAATCTTCGCTTCGGACGGG	4490.58	4358.41	5257.07
	TE-siRNA432	TTTGGCTTCGTGGTCTCTCAAG	1593.43	1442.78	1230.38
	TE-siRNA433	AAAGACTTCGAGCTCCAATCGA	5504.59	5410.44	4063.98
	TE-siRNA434	ACATATGGACGAGCTCTTGCCC	4007.73	4929.51	4138.55
	TE-siRNA435	ATGCGCTGGGAAACTGAATCGT	8112.02	7484.44	6040.04
	TE-siRNA436	ATGTGCTCAACTCTGAATTTTC	1545.15	1322.55	1081.24
	TE-siRNA437	ATTGTCTGTCGCTTCGGAGTGT	3380.01	3667.08	4026.7
	TE-siRNA438	TCATCTCGGACCTCCAGTTTCG	2028.01	3516.79	2386.19
	TE-siRNA439	TGAAGGTCTTGGATATGTTCCT	1641.72	1653.19	2237.05
	TE-siRNA440	TGGATCTCTGATACAGTGGCTG	1545.15	1352.61	1976.06
	TE-siRNA441	TTGACGTAGATTTTTGCGGGGG	2317.72	3035.86	3206.44
	TE-siRNA442	TTTGCCGTCCGGTCTCATCTGC	1448.58	1322.55	1379.52
	TE-siRNA443	AACGCTGATGGAGGATAGACTG	4683.73	4719.11	4585.96
	TE-siRNA444	AGAGGTACTGAAGAGGTTGGGT	4538.87	4959.57	4175.83
	TE-siRNA445	AGAGTGATTGTGACATGGCTTT	2028.01	2164.18	2535.33
	TE-siRNA446	AGGAACGACTTTGGAGCATCTT	4345.73	3667.08	3914.84
	TE-siRNA447	AGGTCGCGACAAAGGACGAGGT	2462.58	3005.8	3728.42
	TE-siRNA448	ATAACCGTAGTAATTCTAGAGT	36697.2	35047.6	31617
	TE-siRNA449	ATGACATTCCTGATCTCGCCCG	3235.15	3396.56	3579.28
	TE-siRNA450	ATGTTGTAGGAATCAAATGGGT	1690	1953.77	1864.21
	TE-siRNA451	CTCCGGATTGCGGACCCCCCGC	9415.74	12083.3	11893.7
	TE-siRNA452	CTGCGCGACTGAAAAAAGGTGC	6373.73	5831.25	5443.5
	TE-siRNA453	TCCGGCCATGTAGACGATAGTG	1110.57	1292.49	1640.51
	TE-siRNA454	TCTGCCGACTCTGAGCTTCAAG	2172.86	2464.76	2684.46
	TE-siRNA455	TCTTGTTGGCTGGCTCTGAGGA	3621.44	3576.9	3579.28
	TE-siRNA456	TTGATGATCGCGAGCAGTTTGC	869.145	1142.2	633.832
	TE-siRNA457	TTTCTTGATCCATAGGGTGGCA	2704.01	2795.4	2274.34
	TE-siRNA458	AAGACGGGCTCTCGGTGTTGTT	1641.72	1412.73	2013.35
	TE-siRNA459	AAGGAAGGTCAGTACGCGCAGC	14727.2	16081	15957.6
	TE-siRNA460	CGTCTTTGGAGCTTCTTCTCTT	15065.2	12203.6	13198.6
	TE-siRNA461	TTCGATCGTCATCGTGGAGAGG	1496.86	1593.07	2087.92
	TE-siRNA462	TTGATGATCGCGAGGAGTTTGT	917.431	1021.97	1043.96
	TE-siRNA463	TTGTGTGATCTCTAAGAATGGT	4200.87	3095.98	3094.59
	TE-siRNA464	AGGACAGTAGCGCGGTGGTGGA	8401.74	7935.32	7121.29
	TE-siRNA465	AGTGGCTGTAAAGGACGTCGGT	3090.29	2825.45	3430.15
	TE-siRNA466	ATAGAGGCAAGAGCTCGTCCGT	5263.16	5380.38	3840.27
	TE-siRNA467	ATAGGAGTAGACTGTAGACAGA	3090.29	3095.98	3169.16
	TE-siRNA468	ATATGGACAAAAGGTGAACGAG	1352	1142.2	1304.95
	TE-siRNA469	CTGCCCTTACCTTCGGATGTGT	4828.59	4899.46	4250.4
	TE-siRNA470	TAGAAGGTCTGACCCTAGGGTT	2366.01	2074	2647.18
	TE-siRNA471	TAGCAACCGGCGCCTCTGCTCG	3476.58	3486.73	3728.42
	TE-siRNA472	TCGATCTGTCCTCCGTCCGAGT	820.859	601.16	633.832
	TE-siRNA473	TCGTGTAGTCTTCCCCTGTAGT	1593.43	1412.73	1118.53
	TE-siRNA474	TCTCTGACCGGTCTGTCCGCGC	2510.86	2494.81	2721.75
	TE-siRNA475	TGAAGATTTGAACCTGGAGAGC	1979.72	2134.12	1864.21
	TE-siRNA476	TGACGAACGAGACGGTGAATGT	1207.15	1502.9	1193.09
	TE-siRNA477	TGTGGATGTCGACTTTTGCCGT	12119.7	13285.6	14168
	TE-siRNA478	ATGGATGATGAGGAGGCTGGGG	4925.16	5230.09	6151.9
	TE-siRNA479	CTGATGTGTGCGGACCAATGAG	3524.87	3727.19	3392.86
	TE-siRNA480	GAGGACGTGGCTCTGGTCGGAT	1931.43	1743.36	2460.76
	TE-siRNA481	TCACTGCTGGCTCCAACTGAGT	3283.44	3606.96	2833.6
	TE-siRNA482	TCGAGCAACGCTCTGGCATGTG	965.717	1563.02	1379.52
	TE-siRNA483	TCGATGATGTTTCCTTTGAGTG	917.431	1202.32	1155.81
	TE-siRNA484	TTGATGATCGCGAGCAGTTTGT	1352	1442.78	1230.38
	TE-siRNA485	AAGAACTGCGAAGACCATAAGC	4345.73	4628.93	4101.26
	TE-siRNA486	ATGACTAGAAATTTTGGATTTT	9029.45	8656.71	8836.36
	TE-siRNA487	CATGATCTCCCGCCGTAGCTTG	6132.3	6462.47	6450.17
	TE-siRNA488	CTTCGTCGTCTGGAGTTTCTTC	4442.3	4538.76	3691.14
	TE-siRNA489	GACCGATCCGCGGGACGTGAGC	17141.5	17674.1	20618.2
	TE-siRNA490	GTGCGTCGTAGAAATCCATCGG	5263.16	5350.33	5070.65
	TE-siRNA491	TGGAGAAATCTTCGGCTGGAGT	1352	721.392	1043.96
	TE-siRNA492	TTGGCGTCACTCGACCTCGTCG	1448.58	1502.9	1603.22
	TE-siRNA493	CGACGATAAAATCTGCCAACGC	5601.16	5921.43	4436.82
	TE-siRNA494	TAGCTTCTCGGGGCACTGCTGC	2559.15	2795.4	1938.78
	TE-siRNA495	TGACGTCGGCTCTCCGTAACTT	3138.58	3456.67	3504.72
	TE-siRNA496	TGCGGGCGAGACTGTTGGGAGT	3669.72	3576.9	3094.59
	TE-siRNA497	TTCTTGTGCTAGGTTGACTACT	2076.29	2104.06	2199.77
	TE-siRNA498	AACTGTGAACCGGTTGAGGTGT	2897.15	3306.38	3504.72
	TE-siRNA499	AAGTTGATGAAGAAGCTGATGG	3766.3	3065.92	3355.58
	TE-siRNA500	AATGAACGTCCTTGGGGAGAGT	7049.73	6823.17	5779.05

## Sheet: MBP
Table S5. Complete lists of 22-nt transposable element-derived siRNAs that were used for identification of target transcripts in maize.
Notes: TE-siRNA: transposable element-derived siRNA. The 500 most abundant 22-nt TE-siRNAs (TE-siRNA1 ̶ TE-siRNA500 for identification of target genes and TE-siRNA1 ̶ TE-siRNA100 for identification of target TE transcripts) are listed on separate sheets for each of the three samples: "Total", "TP" and "MBP".
"Total", "TP" and "MBP" represent "input", "total polysome" and "membrane-bound polysome", respectively.
"Rep1", "Rep2" and "Rep3" represent different biological repeats.
TE-siRNA abundance is in RPMR (reads per million rRNA fragments).
Tissue	22-nt TE-siRNA ID	Sequence	TE-siRNA abundance
			Rep-1	Rep-2	Rep-3
Shoot	TE-siRNA1	CGACACGACTCTCGGCAACGGA	339458	379596
	TE-siRNA2	ACACGACTCTCGGCAACGGATA	86383.4	123877
	TE-siRNA3	GCCCCGCGTCGCACGGATTCGT	79003.9	97172.7
	TE-siRNA4	GACACGACTCTCGGCAACGGAT	44160.4	158515
	TE-siRNA5	GCGACCCCAGGTCAGTCGGGAC	15730.6	32741.4
	TE-siRNA6	CACGACTCTCGGCAACGGATAT	15221.7	28983.6
	TE-siRNA7	TCGACACGACTCTCGGCAACGG	7923.79	15448.5
	TE-siRNA8	GACGGAGAATTAGGGTTCGATT	6685.7	20992.1
	TE-siRNA9	ATAAAAGGCTGACGCGGGCTCT	4212.23	2878.7
	TE-siRNA10	AGGATGCTGACGCAATGTGATT	4065.3	703.3
	TE-siRNA11	TGCGGAACGGCTCCTGCTGGTC	3771.42	11001.1
	TE-siRNA12	ACGGAGAATTAGGGTTCGATTC	3624.48	6433.13
	TE-siRNA13	CGACTCTCGGCAACGGATATCT	3232.64	5809.12
	TE-siRNA14	TCGGACCAGGCTTCATTCCCCT	3088.43	40725.9
	TE-siRNA15	ACGACTCTCGGCAACGGATATC	3044.89	3992.26
	TE-siRNA16	AGCCCCGCGTCGCACGGATTCG	3039.45	9005
	TE-siRNA17	TCGGACCAGGCTTCATTCCCCA	2897.95	28125.1
	TE-siRNA18	CCCCGCGTCGCACGGATTCGTC	2868.02	1985.79
	TE-siRNA19	CCGGAGGTAGGGTCCAGCGGCC	2737.41	310.28
	TE-siRNA20	TCCTTCGATGTCGGCTCTTCCT	2443.53	2240.91
	TE-siRNA21	CGGCTCGGGGCGTGGACCGTTG	2383.67	758.461
	TE-siRNA22	GACTCTCGGCAACGGATATCTC	2353.74	2089.22
	TE-siRNA23	CCAGTGCTCTGAATGTCAAAGT	1768.7	1251.46
	TE-siRNA24	AGGGGAATCCGACTGTTTAATT	1695.23	1037.71
	TE-siRNA25	CCCAACGGGCGGCGTGCTGAAT	1507.48	985.999
	TE-siRNA26	TATGACTGAACGCCTCTAAGTC	1488.43	1575.53
	TE-siRNA27	TTATGACTGAACGCCTCTAAGT	1439.45	16824
	TE-siRNA28	AATGTAGGCAAGGGAAGTCGGC	1431.29	2627.03
	TE-siRNA29	ATCCTTCGATGTCGGCTCTTCC	1398.64	737.776
	TE-siRNA30	CGGATGGGTGCTGCGCGGTGGT	1371.42	1023.92
	TE-siRNA31	AGGCTGACGCGGGCTCTGCCCG	1270.74	985.999
	TE-siRNA32	ATGCGGAACGGCTCCTGCTGGT	1221.77	8446.5
	TE-siRNA33	ACGGACAAGGGGAATCCGACTG	1189.11	1703.09
	TE-siRNA34	TGACTCTAGTCCGACTTTGTGA	1183.67	3423.42
	TE-siRNA35	CCGATGATTCATGATAACTTGA	1161.9	3309.65
	TE-siRNA36	CGGAATCGGGAGCTCCAAGTGG	1159.18	1248.01
	TE-siRNA37	AACGCGACGGGGCATTGTAAGT	1151.02	1761.7
	TE-siRNA38	ACGGGGCATTGTAAGTGGCAGA	1115.64	606.769
	TE-siRNA39	ATGTAGGCAAGGGAAGTCGGCA	1088.43	1416.94
	TE-siRNA40	CTTGACTCTAGTCCGACTTTGT	1085.71	2568.43
	TE-siRNA41	CCACCAATAGGGAACGTGAGCT	1069.38	1610.01
	TE-siRNA42	CTCGGGGCGTGGACCGTTGTCG	1047.62	882.573
	TE-siRNA43	ATCTCGTGTGGAACAAAAGGGT	1039.45	820.517
	TE-siRNA44	CTCTAGTCCGACTTTGTGAAAT	1036.73	2171.96
	TE-siRNA45	AAGACCCTGTTGAGCTTGACTC	1028.57	2254.7
	TE-siRNA46	ACGGGCGGCGTGCTGAATCCTT	1014.96	472.314
	TE-siRNA47	GTGTACTGCAGGGATTCTATGC	1014.96	751.566
	TE-siRNA48	CAGCCCCGCGTCGCACGGATTC	1009.52	5105.82
	TE-siRNA49	GAAAAGGATTGGCTCTGAGGGT	1001.36	1192.85
	TE-siRNA50	GAAGTCCTCGTGTTGCATTCCT	993.195	1768.59
	TE-siRNA51	TAGACCTTCGGAGTTTGAAGCT	979.589	2830.44
	TE-siRNA52	CCTATTGTGTTGGCCTTCGGGA	965.984	2216.78
	TE-siRNA53	AGACCCTGTTGAGCTTGACTCT	960.542	2530.5
	TE-siRNA54	AACGGGCGGCGTGCTGAATCCT	946.936	772.251
	TE-siRNA55	CAGTGTCTGAACCTTCGGCTTC	936.052	2668.4
	TE-siRNA56	ACGGAATCGGGAGCTCCAAGTG	925.168	923.944
	TE-siRNA57	TAAAAGGCTGACGCGGGCTCTG	919.725	1923.73
	TE-siRNA58	CAACCGACTCAGAACTGGTACG	914.283	579.189
	TE-siRNA59	TGACGCCGTTGGATTTGAGGGG	908.841	11769.9
	TE-siRNA60	AACGGCCCGCCAACCCTGGAAT	897.957	268.909
	TE-siRNA61	ACTCTAGTCCGACTTTGTGAAA	892.515	1603.11
	TE-siRNA62	TGCAGATCTTGGTGGTAGTAGC	857.141	1868.57
	TE-siRNA63	AAAAGGCTGACGCGGGCTCTGC	843.535	2237.46
	TE-siRNA64	TCCGATGATTCATGATAACTTG	840.814	2992.47
	TE-siRNA65	ATGAAAAGGACTTTGAAAAGAG	835.372	1337.65
	TE-siRNA66	AAGGCTGATCTCTCCAAGATGG	827.209	2396.05
	TE-siRNA67	AAAAGGATTGGCTCTGAGGGTT	813.603	937.734
	TE-siRNA68	CACGGAATCGGGAGCTCCAAGT	805.44	1506.58
	TE-siRNA69	CTATTGTGTTGGCCTTCGGGAT	802.719	1892.71
	TE-siRNA70	GACCCTGTTGAGCTTGACTCTA	802.719	1530.71
	TE-siRNA71	GTGGTCATGGAAGTCGAAATCC	802.719	1665.17
	TE-siRNA72	ATCGACACGACTCTCGGCAACG	786.392	1492.79
	TE-siRNA73	ATGGAACAATGTAGGCAAGGGA	783.671	1127.35
	TE-siRNA74	CTGGCGGAATGCTCGAGCTGCT	780.95	503.342
	TE-siRNA75	GAGCACGCCTGTCGGGACCCGA	759.182	813.622
	TE-siRNA76	ATTGACAGACTGAGAGCTCTTT	753.739	3988.82
	TE-siRNA77	GATCCTTCGATGTCGGCTCTTC	748.297	2820.1
	TE-siRNA78	GACGGATCGCACGGCCTTCGTG	734.692	1944.42
	TE-siRNA79	GAACGGGCTTGGCGGAATCAGC	715.644	2192.64
	TE-siRNA80	ACCGTGTGCCGGATTATGACTG	712.923	217.196
	TE-siRNA81	AGGGGAAAGAGAACGCTGACGT	712.923	427.496
	TE-siRNA82	AGGGAATGCAGAGCTGACGTGT	693.876	420.601
	TE-siRNA83	ATCCGACTGTTTAATTAAAACA	672.107	648.14
	TE-siRNA84	CCGACTTTGTGAAATGACTTGA	663.944	1092.87
	TE-siRNA85	AGATGTGGAGCTCTCTTGCGTG	661.223	2585.66
	TE-siRNA86	CTGTCGGGACCCGAAAGATGGT	661.223	965.314
	TE-siRNA87	GACTCTAGTCCGACTTTGTGAA	661.223	1847.89
	TE-siRNA88	AACTGTGAAACTGCGAATGGCT	658.502	665.377
	TE-siRNA89	AAGGCTGACGCGGGCTCTGCCC	658.502	1799.62
	TE-siRNA90	ATGCTGAGACTCTCCTGGAGGG	658.502	1310.07
	TE-siRNA91	CTCGTAGTTGGACCTTGGGCCG	658.502	630.902
	TE-siRNA92	CGGGACGTGAGCTTGACGCCGT	644.896	22988.3
	TE-siRNA93	AAAAGGACTTTGAAAAGAGAGT	639.454	2892.5
	TE-siRNA94	TCCGACTTTGTGAAATGACTTG	628.57	1185.96
	TE-siRNA95	CCAGCCCCGCGTCGCACGGATT	617.685	5157.54
	TE-siRNA96	TCGGCTCGGGGCGTGGACCGTT	614.964	717.091
	TE-siRNA97	AACAATGTAGGCAAGGGAAGTC	612.243	1361.78
	TE-siRNA98	CGTAGTTGGACCTTGGGCCGGG	606.801	658.482
	TE-siRNA99	TTCTACTGCTAGGGTTGAGCGT	606.801	4792.1
	TE-siRNA100	AGACGACTTAAAACGCGACGGG	604.08	1437.63
	TE-siRNA101	AAAGAAGACCCTGTTGAGCTTG	593.196	1172.17
	TE-siRNA102	GCAGACGACTTAAAACGCGACG	587.754	875.678
	TE-siRNA103	AATTCGAACTGTGAAACTGCGA	579.59	779.146
	TE-siRNA104	TATTGTGTTGGCCTTCGGGATC	579.59	975.657
	TE-siRNA105	TTCTGGGCTTCTCTGATGCAGA	576.869	1485.89
	TE-siRNA106	TCCGTTGTAGTCTAGCTGGTCA	574.148	1406.6
	TE-siRNA107	CCGACCAGGGATCAGCGGGTGT	568.706	162.035
	TE-siRNA108	GAGGATGCTGACGCAATGTGAT	568.706	162.035
	TE-siRNA109	AAAACGGATCCGTAACTTCGGG	565.985	499.895
	TE-siRNA110	TTGAAGATCTGCGATTTGGAGC	563.264	3633.72
	TE-siRNA111	ACATAGCAAGGATTGACAGACT	560.543	620.559
	TE-siRNA112	ACGGTCCTCGAGGATGCTGACG	560.543	1030.82
	TE-siRNA113	TTCTTCTGGATCTTCTTTTTGG	560.543	1020.48
	TE-siRNA114	AGCAACCGGCGCCTCTGCTCGC	549.658	985.999
	TE-siRNA115	CGGACCCTGTCGCACCACGAGG	536.053	1341.1
	TE-siRNA116	GCAGCCGTCGTCGGCGCGGACG	533.332	282.699
	TE-siRNA117	TGGTCATGGAAGTCGAAATCCG	533.332	1192.85
	TE-siRNA118	ATGACTTGAGAGGTGTAGGATA	522.448	706.748
	TE-siRNA119	AAGACTAATCGAACCATCTAGT	519.726	1630.69
	TE-siRNA120	ACGACTTAAAACGCGACGGGGC	517.005	651.587
	TE-siRNA121	GCAGATCTTGGTGGTAGTAGCA	503.4	634.349
	TE-siRNA122	TAACCGTAGTAATTCTAGAGCT	503.4	3151.06
	TE-siRNA123	CTCTCGCATCGATGAAGAACGT	497.958	2237.46
	TE-siRNA124	CGAGACTGTTTGGAGCAAGGAG	495.237	827.412
	TE-siRNA125	CCCGGGCGTCGAACAACCGACT	489.795	1268.7
	TE-siRNA126	GTAGTTGGACCTTGGGCCGGGC	487.074	1261.8
	TE-siRNA127	TGCGGCTGATGAGCATGATCTC	481.631	1537.61
	TE-siRNA128	TAGATCTGATTCCTGGAACGGC	476.189	1906.5
	TE-siRNA129	TTGACAGACTGAGAGCTCTTTC	476.189	1123.9
	TE-siRNA130	TCGTAGTTGGACCTTGGGCCGG	465.305	482.657
	TE-siRNA131	TCTAGTCCGACTTTGTGAAATG	465.305	661.93
	TE-siRNA132	GAAAGAAGACCCTGTTGAGCTT	462.584	1916.84
	TE-siRNA133	TTCGATGTCGGCTCTTCCTATC	462.584	393.021
	TE-siRNA134	TCGGTTGATCTGCTGAAGCTGC	454.421	1330.75
	TE-siRNA135	TTGGAGCACGCCTGTCGGGACC	451.699	851.545
	TE-siRNA136	AAAGGCTGACGCGGGCTCTGCC	448.978	1130.8
	TE-siRNA137	TTGAACCGGTCTGGCTCTGACC	448.978	3733.7
	TE-siRNA138	GCTTGACTCTAGTCCGACTTTG	440.815	530.923
	TE-siRNA139	AGTCTTCGCTTCGGACGGGTGC	432.652	1041.16
	TE-siRNA140	CTGGCTCTGACCGGTCTGCTGC	432.652	1230.78
	TE-siRNA141	TTGGTGTCTTCGGTTATAGAGA	429.931	1744.46
	TE-siRNA142	AGCGGGTGTTACTAATAGGACC	421.768	2596.01
	TE-siRNA143	AAAAGCTCGTTTGATTCTGATT	419.046	244.776
	TE-siRNA144	AGGTAGCGCGGGACGATGCGGC	419.046	3550.98
	TE-siRNA145	AAAGGATTGGCTCTGAGGGTTG	416.325	517.133
	TE-siRNA146	CGAACAACCGACTCAGAACTGG	416.325	251.671
	TE-siRNA147	AAGACATTGTCAGGTGGGGAGT	413.604	803.279
	TE-siRNA148	TGTGTTGGCCTTCGGGATCGGA	413.604	989.447
	TE-siRNA149	TCGGGGCGTGGACCGTTGTCGC	408.162	472.314
	TE-siRNA150	TTGAAGAATCTTCTGAAGGAGA	408.162	1834.1
	TE-siRNA151	CGACGGTCCTCGAGGATGCTGA	402.72	1220.43
	TE-siRNA152	AATGAGAACTTTGAAGGCCGAA	394.557	634.349
	TE-siRNA153	AATCCGACTGTTTAATTAAAAC	391.836	444.734
	TE-siRNA154	TTCATTCGTCTGGCCAAGGGCC	391.836	5419.55
	TE-siRNA155	AACGGGCTTGGCGGAATCAGCG	389.115	296.489
	TE-siRNA156	CCGAGGTCCTGTAGCTGGCGGG	389.115	3251.04
	TE-siRNA157	TCTGCCCAGTGCTCTGAATGTC	389.115	262.014
	TE-siRNA158	CGTGGCGGCAGACGGCGACGTT	386.394	365.44
	TE-siRNA159	ATTTAGAGGAAGGAGAAGTCGT	383.672	1606.56
	TE-siRNA160	GAGAGGACGTGGCTCTGGTCGG	383.672	954.972
	TE-siRNA161	AAACTGCATCTGTAGCTCAGGC	375.509	4419.76
	TE-siRNA162	AAGCTCGTAGTTGGACCTTGGG	367.346	561.951
	TE-siRNA163	AGTCTTCGCTTCGGACGGGTGT	367.346	934.286
	TE-siRNA164	TCGATCTGTTACGTCAATCTGC	367.346	1803.07
	TE-siRNA165	CACGGGGTGAACGTGAGACGAG	364.625	6440.02
	TE-siRNA166	AATGGAACAATGTAGGCAAGGG	361.904	923.944
	TE-siRNA167	AGCAAGGATTGACAGACTGAGA	359.183	703.3
	TE-siRNA168	AGGGAAAGATGAAAAGGACTTT	359.183	858.44
	TE-siRNA169	CGACTCAGAACTGGTACGGACA	356.462	368.888
	TE-siRNA170	TTGCTGCCACGATCCACTGAGA	353.741	517.133
	TE-siRNA171	CTTGCTGCCACGATCCACTGAG	351.019	727.433
	TE-siRNA172	CCGAAAGATGGTGAACTATGCT	348.298	899.811
	TE-siRNA173	CACAGCTGCAGAGCCAAGACGG	345.577	1523.82
	TE-siRNA174	CAGAACTCCGAAGTTAAGCGTG	345.577	982.552
	TE-siRNA175	CAACGGGCGGCGTGCTGAATCC	340.135	341.308
	TE-siRNA176	CGACTTTGTGAAATGACTTGAG	337.414	493
	TE-siRNA177	CGCGAGAAGTCCATTGAACCTT	334.693	1158.38
	TE-siRNA178	AAATGACTTGAGAGGTGTAGGA	331.972	548.161
	TE-siRNA179	AAGCTGAAGGTTCGGAGACTAT	331.972	2075.43
	TE-siRNA180	AGTTTGTTTGATGGTACGTGCT	326.53	934.286
	TE-siRNA181	CCTTTAGACCTTCGGAGTTTGA	326.53	982.552
	TE-siRNA182	TCGAACAACCGACTCAGAACTG	326.53	344.755
	TE-siRNA183	AGAGGACGTGGCTCTGGTCGGA	323.809	958.419
	TE-siRNA184	CGACGTTGCTTTTTGATCCTTC	321.088	210.301
	TE-siRNA185	TATCTTCAACGCGGGCTGACGT	318.366	668.825
	TE-siRNA186	TCGATCCTTTAGACCTTCGGAG	318.366	131.007
	TE-siRNA187	CTGTCCCTGTCTACTATCCAGC	315.645	730.881
	TE-siRNA188	TGATGACTGCGGCCTTCGGCAC	315.645	1316.96
	TE-siRNA189	TTGCCGTCCGGTCTCATCTGCG	315.645	837.755
	TE-siRNA190	TTGACTCTAGTCCGACTTTGTG	312.924	658.482
	TE-siRNA191	TTTTGCCCTCTGGAGTTCTGCC	312.924	1282.49
	TE-siRNA192	AGGCGAGAGACCGATAGCGAAC	307.482	513.685
	TE-siRNA193	CGAGACTGTTGGGAGCAAGGAG	307.482	1399.71
	TE-siRNA194	TGCTGCCACGATCCACTGAGAT	307.482	537.818
	TE-siRNA195	AGGATTGGCTCTGAGGGTTGGG	304.761	424.049
	TE-siRNA196	AAACGGATCCGTAACTTCGGGA	302.04	854.993
	TE-siRNA197	ATACCAGAATTCTGCCAAAGGC	302.04	1799.62
	TE-siRNA198	AAGGATTGACAGACTGAGAGCT	299.319	882.573
	TE-siRNA199	TTCGCCTAGTAGCTTCTCTATT	299.319	1689.3
	TE-siRNA200	TATGCGGAACGGCTCCTGCTGG	296.598	2809.75
	TE-siRNA201	CTTCTGCTGGCAGCCTGACGTG	293.877	603.321
	TE-siRNA202	TCCGGCTTTGGGGTAGTTTCTT	293.877	1203.2
	TE-siRNA203	CCGACCCTGATCTTCTGTGAAG	291.156	489.552
	TE-siRNA204	GAGCGGCCGTCGGTGCAGATCT	291.156	675.72
	TE-siRNA205	TGTGATTTCTGCCCAGTGCTCT	288.435	886.021
	TE-siRNA206	TTCTTCTGTGGCCATGTCTAGC	288.435	1530.71
	TE-siRNA207	CTTCTTCGAAGCTGCGCACTGC	285.714	1399.71
	TE-siRNA208	AGGCTCGAAGCGATACTGACGT	282.992	493
	TE-siRNA209	GACGTTCGCCGGATGCATGTGC	282.992	975.657
	TE-siRNA210	TTCCAGACTCAGGCTAGGACTG	282.992	1989.24
	TE-siRNA211	GTGGATGTCGACTTTTGCCGTT	280.271	2695.98
	TE-siRNA212	TTGTGTTGGCCTTCGGGATCGG	280.271	858.44
	TE-siRNA213	CTAGTCCGACTTTGTGAAATGA	277.55	1075.64
	TE-siRNA214	AGTAACTATGACTCTCTTAAGG	272.108	565.398
	TE-siRNA215	TCGCGAGAAGTCCATTGAACCT	272.108	586.084
	TE-siRNA216	AAGGCTGAAACTTAAAGGAATT	266.666	827.412
	TE-siRNA217	ATCCACTGAGATCCAGCCCCGC	266.666	1254.91
	TE-siRNA218	CGGCGTGCTGAATCCTTTGCAG	266.666	427.496
	TE-siRNA219	TGATAGTGACTCTCTTCCCTGG	266.666	751.566
	TE-siRNA220	AATCTTCGCTTCGGACGGGTGC	263.945	1523.82
	TE-siRNA221	ATTGGCTCTGAGGGTTGGGCTC	261.224	713.643
	TE-siRNA222	CTGCATCTGTAGCTCAGGCTCC	261.224	2823.54
	TE-siRNA223	TTGAAGATCTGCGATTTGGAGT	261.224	2878.7
	TE-siRNA224	TTGATCTGCTGAAGCTGCTTTC	261.224	1537.61
	TE-siRNA225	TTGTCTGTCGCTTCGGAGTGCC	258.503	1327.31
	TE-siRNA226	AAAGCTCGTAGTTGGACCTTGG	253.061	527.475
	TE-siRNA227	ATCCCATCAGAACTCCGAAGTT	253.061	720.538
	TE-siRNA228	CCGAAAGATGGTGAACTATGCC	253.061	465.419
	TE-siRNA229	GAACTGTGAAACTGCGAATGGC	253.061	286.147
	TE-siRNA230	TTGAAGATTTTATGGAGATGGT	253.061	424.049
	TE-siRNA231	TTGAGCTGCTGGAATTATTTGT	253.061	1489.34
	TE-siRNA232	AGATGAAAAGGACTTTGAAAAG	250.339	444.734
	TE-siRNA233	TAGAGGGCAGATATGTAGGCGT	250.339	634.349
	TE-siRNA234	TCCGACTGAAGTCGCTTGACGT	250.339	2823.54
	TE-siRNA235	TTGACGCCGTTGGATTTGAGGG	250.339	5467.82
	TE-siRNA236	TAGTCCGGCTGCACCCTTAGGT	247.618	1410.05
	TE-siRNA237	CGGCGCCGTTACTTTGAAGAAA	244.897	382.678
	TE-siRNA238	AAGAAGACCCTGTTGAGCTTGA	242.176	820.517
	TE-siRNA239	CAGTGTCTGAACCTTCGGCTTT	239.455	975.657
	TE-siRNA240	CGAACTGGGCAACTCCGTCCCC	239.455	1123.9
	TE-siRNA241	AGACTGGATCGAGGATCTGTGC	236.734	1199.75
	TE-siRNA242	CGCCGTTACTTTGAAGAAATTA	236.734	241.329
	TE-siRNA243	TTGCTTGATCCGGCGAACGTGG	236.734	351.65
	TE-siRNA244	AGGCTGACGCGGGCTCTGCCCA	234.013	279.252
	TE-siRNA245	CCCTGTTGAGCTTGACTCTAGT	234.013	979.104
	TE-siRNA246	GGAATCCGACTGTTTAATTAAA	234.013	199.958
	TE-siRNA247	GTTGCGGGACGAGACCGACCGG	234.013	827.412
	TE-siRNA248	TTCTTGGATTTATGAAAGACGA	234.013	106.874
	TE-siRNA249	CGCGACGGGGCATTGTAAGTGG	231.292	841.202
	TE-siRNA250	TCTTGTACTGATATGCTCTGCA	231.292	1789.28
	TE-siRNA251	CCGCTGCTGCATTTCTGAAGGC	228.571	348.203
	TE-siRNA252	TTGGGCTAGATCTAAGGGTAGT	228.571	1703.09
	TE-siRNA253	TTGTCCAGAACTCCCGCTCAGT	228.571	1017.03
	TE-siRNA254	TTGTGCACTTGCTGCTGACTGC	228.571	865.335
	TE-siRNA255	AAGGCTGATCTCTCCAAGATGA	225.85	720.538
	TE-siRNA256	TACGTCACCGGACTGCACATGC	225.85	665.377
	TE-siRNA257	ATGGACCTCGCGGACGAACGGC	223.129	1244.57
	TE-siRNA258	TGGCGGTTGCAGACCTGAAGTG	223.129	510.238
	TE-siRNA259	TGGCTTCGGACATACGCTTCGG	223.129	1044.61
	TE-siRNA260	TTGATCCGGCGAACGTGGGAGG	223.129	651.587
	TE-siRNA261	CAAAACGGATCCGTAACTTCGG	220.408	330.965
	TE-siRNA262	TTGGGTTGGACCTTCTGGTGTC	220.408	1058.4
	TE-siRNA263	TTGTCTGTCGCTTCGGAGTGCT	220.408	1192.85
	TE-siRNA264	AGGATATTCGGCTCTCACCCGA	214.965	968.762
	TE-siRNA265	AAAGACTCCAGGCTCTGTCAGG	212.244	879.125
	TE-siRNA266	TAATGCGGGCGAGACTGTTGGG	212.244	1510.03
	TE-siRNA267	AAGATGTGGGCAAAACGACGGT	209.523	730.881
	TE-siRNA268	AGAGAGGACGTGGCTCTGGTCG	209.523	989.447
	TE-siRNA269	TGAAATGAAATGGAGTGTTGAG	209.523	1158.38
	TE-siRNA270	TTGTTGTGCTCAGTTGCTATGG	209.523	737.776
	TE-siRNA271	TACGTCACCGGTCTGCACATGC	206.802	875.678
	TE-siRNA272	TTGACGAGCTCGACGAAGTTAT	204.081	1323.86
	TE-siRNA273	TTGATGATCGCGAGGAGTTTGC	204.081	358.545
	TE-siRNA274	CTCATGTAGGATGACGAAGGTG	201.36	1130.8
	TE-siRNA275	TTGATCTTCATGTCGGCAGGGA	201.36	1296.28
	TE-siRNA276	CTTTGTCTGCATCCTCTTCTGC	198.639	293.042
	TE-siRNA277	TCGACCTTCCGACGCCTGATGC	198.639	403.363
	TE-siRNA278	TGTTGCTGCCCTGAATATCTGC	198.639	451.629
	TE-siRNA279	TCGACTGCATGACCTCTTTTGC	193.197	2430.52
	TE-siRNA280	TTCTCCGACTGCTGATCGATGT	193.197	1216.99
	TE-siRNA281	AAACTGCATCTGTAGCTCAGGT	185.034	3102.8
	TE-siRNA282	TCTGGAAAAGTTGGGCATCTCC	185.034	1992.68
	TE-siRNA283	TCTTTCTGACGAAGCGGACGTT	185.034	1772.04
	TE-siRNA284	TTGTTGAAGATCTGCGATTTGG	185.034	506.79
	TE-siRNA285	CTGTCTGCTCCTGAACCAGTGC	182.312	1382.47
	TE-siRNA286	TTAGGGACGATGCCAAGATGTG	182.312	737.776
	TE-siRNA287	TTGTGCTTGAGGACTTAATTGT	182.312	386.126
	TE-siRNA288	AACGATCCGACTTCCGAGCGCG	179.591	489.552
	TE-siRNA289	AATCCCTGAGGCGGTAGGCGTG	179.591	913.601
	TE-siRNA290	AGGGGGAAGAGAACGCTGACGT	179.591	210.301
	TE-siRNA291	TATGCTGAGACTCTCCTGGAGG	179.591	620.559
	TE-siRNA292	AAAGAGCTTGAACTTTGCCGTG	176.87	1544.5
	TE-siRNA293	CCGTGTGCCGGATTATGACTGA	176.87	299.937
	TE-siRNA294	GACGACTTAAAACGCGACGGGG	176.87	282.699
	TE-siRNA295	GCCGATCGGCTCGGGGCGTGGA	176.87	230.986
	TE-siRNA296	TTGTGGATGTCGACTTTTGCCG	176.87	2282.28
	TE-siRNA297	AGACTGCTGAATGGTGAATGCT	174.149	927.391
	TE-siRNA298	CTGGTGCCGATCTTGCTGCTGA	174.149	1261.8
	TE-siRNA299	CGAACTGGGCAACTCCGTCCCT	171.428	744.671
	TE-siRNA300	CGGATTATGACTGAACGCCTCT	171.428	1637.59
	TE-siRNA301	TGCATGTGGTGACTCCGAGGGC	171.428	286.147
	TE-siRNA302	AATCTCGTGTGGAACAAAAGGG	168.707	179.273
	TE-siRNA303	CCGACCTTAGCTCAGTTGGTAG	168.707	951.524
	TE-siRNA304	TTCTTCTGTGGCCATGTCTAGT	168.707	1203.2
	TE-siRNA305	AAGAGCTTGAACTTTGCCGTGG	165.986	1103.22
	TE-siRNA306	AGATGGAGGACAGTAGCGCGGT	165.986	1313.52
	TE-siRNA307	AGAAGGTCTGACCCTAGGGTTC	163.265	2306.41
	TE-siRNA308	AGACGTGATGAGGACCTTCTTC	163.265	1713.43
	TE-siRNA309	AGACTGGAGGCGACCCTGCGCT	163.265	910.153
	TE-siRNA310	AGGGGCGAAAGACTAATCGAAC	163.265	358.545
	TE-siRNA311	ATGGAGGACAGTAGCGCGGTGG	163.265	1230.78
	TE-siRNA312	TCTACTGCTAGGGTTGAGCGTG	163.265	692.958
	TE-siRNA313	TGATTTCTGCCCAGTGCTCTGA	163.265	493
	TE-siRNA314	CCGTTACTTTGAAGAAATTAGA	160.544	337.86
	TE-siRNA315	GTATGAACTAATTCGAACTGTG	160.544	1875.47
	TE-siRNA316	ATGGAAAAGTGCTCTATGGCGG	157.823	661.93
	TE-siRNA317	CAGGCCTGTGGATTCGTTGCGG	157.823	1347.99
	TE-siRNA318	ATGGTTCTGCAGAAGGAGTTGT	155.102	727.433
	TE-siRNA319	ATTGGTCATCGCGCTTGGTTGA	155.102	258.566
	TE-siRNA320	GAGTGCCGAAGGCTATAACTGT	155.102	1199.75
	TE-siRNA321	GTTGATCGCGCTCCTGTCATGG	155.102	537.818
	TE-siRNA322	ATGGGCGATGCTGACATGACGT	152.381	1279.04
	TE-siRNA323	TCCTTTGCAGACGACTTAAAAC	152.381	472.314
	TE-siRNA324	TGCGTCGTAGAAATCCATCGGT	152.381	1923.73
	TE-siRNA325	TGGAAAAGTGCTCTATGGCGGT	152.381	434.391
	TE-siRNA326	TTCCCAACGGGCGGCGTGCTGA	152.381	317.175
	TE-siRNA327	AGGGCTGACCTGGCGCTGACGT	149.659	234.433
	TE-siRNA328	GCACGCCTGTCGGGACCCGAAA	149.659	503.342
	TE-siRNA329	CGATGATGTTTCCTTTGAGTGG	146.938	944.629
	TE-siRNA330	GATGGTACGTGCTACTCGGATA	146.938	324.07
	TE-siRNA331	TGAGCTGAAGCTCTTGATGGTG	146.938	775.699
	TE-siRNA332	TGTGAGAACATGGGAGATGCTG	146.938	1503.13
	TE-siRNA333	AAATCGTTCGTCTGACTTGGGT	144.217	199.958
	TE-siRNA334	ATAGTTCGGCTGCCCACTTGGC	144.217	892.916
	TE-siRNA335	CGGCCGTCGGTGCAGATCTTGG	144.217	444.734
	TE-siRNA336	TAGGACCCAAAGACAAGGCGTG	144.217	289.594
	TE-siRNA337	TAGTCCGACTTTGTGAAATGAC	144.217	393.021
	TE-siRNA338	TTGATCGGCGAAGTCTTCCTGC	144.217	806.727
	TE-siRNA339	AGGCCTGTGGATTCGTTGCGGG	141.496	2071.98
	TE-siRNA340	ATGCGGGCGAGACTGTTGGGAG	141.496	1079.08
	TE-siRNA341	ATGTGGAGCTCTCTTGCGTGTT	141.496	961.867
	TE-siRNA342	CGCAAGGCTGAAACTTAAAGGA	141.496	193.063
	TE-siRNA343	TCATGCGGACCGCGGCTGACGT	141.496	324.07
	TE-siRNA344	TTGTGCTCCGCTACTCAAGTGT	141.496	727.433
	TE-siRNA345	AGCAGCGGCCATGTGATGACGG	138.775	482.657
	TE-siRNA346	ATGACTGCGGCCTTCGGCACCC	138.775	1734.12
	TE-siRNA347	TACCGTGTGCCGGATTATGACT	138.775	189.615
	TE-siRNA348	TGAACGGCACTTGCACATGGGT	138.775	755.014
	TE-siRNA349	AGATGATATGGACAAAAGGCGG	136.054	403.363
	TE-siRNA350	ATGACTGCGGCCTTCGGCACCT	136.054	2358.12
	TE-siRNA351	CTCGAAGCTCCCTTCCCAACGG	136.054	203.405
	TE-siRNA352	GAATCCGACTGTTTAATTAAAA	136.054	179.273
	TE-siRNA353	TGGTGGACTGATCCTTCGGTGT	136.054	561.951
	TE-siRNA354	TTGTGCACTTGCTGCTGACTGT	136.054	730.881
	TE-siRNA355	TTTCTTGATCCAGAGGGTGGCA	136.054	817.07
	TE-siRNA356	AGGACTGGGGAAGAGTATGGGG	133.333	1165.27
	TE-siRNA357	ATAGTGCTGCAGGTAGAAAGGC	133.333	424.049
	TE-siRNA358	ATGGACAGTGTTCTGTGATGGG	133.333	599.874
	TE-siRNA359	ATGGCTCCTGGGGAACCTTCGG	133.333	596.426
	TE-siRNA360	ATTAATAGGGACAGTCGGGGGC	133.333	592.979
	TE-siRNA361	CCGGATTATGACTGAACGCCTC	133.333	723.986
	TE-siRNA362	TCCGTTGTAGTCTAGTTGGTCA	133.333	368.888
	TE-siRNA363	TTGCAGACGACTTAAAACGCGA	133.333	789.489
	TE-siRNA364	CGAGAGTAGTACTAGGATGGGT	130.612	237.881
	TE-siRNA365	CGGTCTGGCGAAGTGTGATCCC	130.612	810.174
	TE-siRNA366	GAGGACAGTAGCGCGGTGGTGG	130.612	2006.47
	TE-siRNA367	GATCTGTAGCTTCTCAACACTC	130.612	1237.67
	TE-siRNA368	TTCATCGTCAAGACGAAGGCGT	130.612	1275.59
	TE-siRNA369	TTGTTTGATGGTACGTGCTACT	130.612	872.23
	TE-siRNA370	ACAGCTGCAGAGCCAAGACGGG	127.891	475.762
	TE-siRNA371	CCGTCCGGTCTCATCTGCGCAG	127.891	951.524
	TE-siRNA372	CGGTTTGTTGGCGAAGTCCTGC	127.891	730.881
	TE-siRNA373	CTGTCTGCTCCTGAACCAGTGT	127.891	1085.98
	TE-siRNA374	TACCTGTAGTACCTATGCATGT	127.891	2040.95
	TE-siRNA375	TGACTGTCTGCTTGGGCGTGGT	127.891	634.349
	TE-siRNA376	TTAATGCGGGCGAGACTGTTGG	127.891	1665.17
	TE-siRNA377	TTGGCTCGTCGAGGTTTGGACC	127.891	1003.24
	TE-siRNA378	AAATGAGAACTTTGAAGGCCGA	125.17	617.112
	TE-siRNA379	ATATGTGAGATCTGCCACCGTG	125.17	1978.89
	TE-siRNA380	ATCGGCTGACTCCGACCAGGTC	125.17	396.468
	TE-siRNA381	ATGCAGCGTTCCGGTCTACTGA	125.17	503.342
	TE-siRNA382	CTGGGATCTGATTCAAGGCTTC	125.17	1044.61
	TE-siRNA383	TCTCTGGTATCCTAAGGGCTCC	125.17	1320.41
	TE-siRNA384	TCTTCGGGACCTGATTCTGCCG	125.17	917.048
	TE-siRNA385	TGATGACTGCGGCCTTCGGCAT	125.17	627.454
	TE-siRNA386	TTGTGTGATCTCTAAGAATGGC	125.17	672.272
	TE-siRNA387	AAAGGCTGGAGACGAAGCTCGG	122.449	1237.67
	TE-siRNA388	AGACTGAGAAGTCGATGGAGTG	122.449	396.468
	TE-siRNA389	AGTAGCCGAAGCTCTGATCAGG	122.449	117.217
	TE-siRNA390	ATTGTCTGTCGCTTCGGAGTGC	122.449	596.426
	TE-siRNA391	TTATTGACTTCGGTACTGACGT	122.449	510.238
	TE-siRNA392	TTCGAAGGCTGATCTCTCCAAG	122.449	706.748
	TE-siRNA393	AACGACTTTGGAGCTTCTTCGT	119.728	599.874
	TE-siRNA394	ACAGTGTCTGACGTGAGGCTCT	119.728	506.79
	TE-siRNA395	AGGGCAGGAATCAAATGAACGT	119.728	1054.95
	TE-siRNA396	ATGGAGGATAGACTGGTGCTTC	119.728	761.909
	TE-siRNA397	CGAAGCTATCGGAGATCCTGAG	119.728	944.629
	TE-siRNA398	TAGGATGACGAAGCCGAAGCCG	119.728	686.063
	TE-siRNA399	TCCCGTCTTGGCTCTGCAGCTG	119.728	527.475
	TE-siRNA400	TGGCTGCAAGTTTCCAACGGGC	119.728	1630.69
	TE-siRNA401	TTCGGCAGATAAGAGTAGCAGT	119.728	1034.27
	TE-siRNA402	TTGGTACAAAGCCCTCTGGAGT	119.728	555.056
	TE-siRNA403	AAGGAATACAGAGCTGATGTGT	117.006	258.566
	TE-siRNA404	AGGGCGGGAATCAAATGAACGT	117.006	1896.15
	TE-siRNA405	TCCGACTTTGTGAAATGACTTA	117.006	275.804
	TE-siRNA406	TGACGTAGATTTTTGCGGGGGA	117.006	806.727
	TE-siRNA407	TGGCCTTGTCTCTCCGAAGATT	117.006	789.489
	TE-siRNA408	TCCACTGAGATCCAGCCCCGCG	114.285	544.713
	TE-siRNA409	TCTTTCCGTGATTGCAGCCAGC	114.285	451.629
	TE-siRNA410	TTTGCCGGTCTTGAGGAGTTTA	114.285	503.342
	TE-siRNA411	AATCTTCGCTTCGGACGGGTGT	111.564	630.902
	TE-siRNA412	GATGTGGAGCTCTCTTGCGTGT	111.564	865.335
	TE-siRNA413	TGTGTGCTGGAATCTGTGCTCC	111.564	289.594
	TE-siRNA414	TTCTGGGTCTGAAGGATAGGTC	111.564	313.727
	TE-siRNA415	TTGAGTTGATATGCTTGCTGAG	111.564	699.853
	TE-siRNA416	TTGGGTTGGACCTTCTGGTGTT	111.564	672.272
	TE-siRNA417	ACGTTATCTGGTGGACCTGCAG	108.843	237.881
	TE-siRNA418	AGAGATCGTCTGTGCTTCCTGG	108.843	510.238
	TE-siRNA419	ATTGCAGAGGTACTGAAGAGGT	108.843	1130.8
	TE-siRNA420	TAATTCTGCAAGGTGGGACCGC	108.843	854.993
	TE-siRNA421	TTAGGCTGGCTCCAACAAGACT	108.843	637.797
	TE-siRNA422	TTCCGCTGTGACTCAACCTTGC	108.843	479.21
	TE-siRNA423	AGGACTGGATGGAACGGACGCC	106.122	286.147
	TE-siRNA424	ATGGGACTCGGATGATAGCTCG	106.122	248.224
	TE-siRNA425	ATGTCATGGACTTTAAGGATGT	106.122	2227.12
	TE-siRNA426	CTCTGGTCGGATGGATGGCGAG	106.122	1006.68
	TE-siRNA427	GATGTCGGCTCTTCCTATCATT	106.122	424.049
	TE-siRNA428	TAAGAGAGGACGTGGCTCTGGT	106.122	920.496
	TE-siRNA429	TGGATTCGTGATTGGCGATGGG	106.122	296.489
	TE-siRNA430	TTAGAGCTCCAAGACACCAGGG	106.122	630.902
	TE-siRNA431	TTCAATCTTCGCTTCGGACGGG	106.122	985.999
	TE-siRNA432	TTTGGCTTCGTGGTCTCTCAAG	106.122	503.342
	TE-siRNA433	AAAGACTTCGAGCTCCAATCGA	103.401	703.3
	TE-siRNA434	ACATATGGACGAGCTCTTGCCC	103.401	689.51
	TE-siRNA435	ATGCGCTGGGAAACTGAATCGT	103.401	892.916
	TE-siRNA436	ATGTGCTCAACTCTGAATTTTC	103.401	148.245
	TE-siRNA437	ATTGTCTGTCGCTTCGGAGTGT	103.401	665.377
	TE-siRNA438	TCATCTCGGACCTCCAGTTTCG	103.401	634.349
	TE-siRNA439	TGAAGGTCTTGGATATGTTCCT	103.401	279.252
	TE-siRNA440	TGGATCTCTGATACAGTGGCTG	103.401	575.741
	TE-siRNA441	TTGACGTAGATTTTTGCGGGGG	103.401	551.608
	TE-siRNA442	TTTGCCGTCCGGTCTCATCTGC	103.401	517.133
	TE-siRNA443	AACGCTGATGGAGGATAGACTG	100.68	627.454
	TE-siRNA444	AGAGGTACTGAAGAGGTTGGGT	100.68	613.664
	TE-siRNA445	AGAGTGATTGTGACATGGCTTT	100.68	324.07
	TE-siRNA446	AGGAACGACTTTGGAGCATCTT	100.68	868.783
	TE-siRNA447	AGGTCGCGACAAAGGACGAGGT	100.68	389.573
	TE-siRNA448	ATAACCGTAGTAATTCTAGAGT	100.68	1392.81
	TE-siRNA449	ATGACATTCCTGATCTCGCCCG	100.68	637.797
	TE-siRNA450	ATGTTGTAGGAATCAAATGGGT	100.68	230.986
	TE-siRNA451	CTCCGGATTGCGGACCCCCCGC	100.68	1261.8
	TE-siRNA452	CTGCGCGACTGAAAAAAGGTGC	100.68	689.51
	TE-siRNA453	TCCGGCCATGTAGACGATAGTG	100.68	358.545
	TE-siRNA454	TCTGCCGACTCTGAGCTTCAAG	100.68	796.384
	TE-siRNA455	TCTTGTTGGCTGGCTCTGAGGA	100.68	327.517
	TE-siRNA456	TTGATGATCGCGAGCAGTTTGC	100.68	324.07
	TE-siRNA457	TTTCTTGATCCATAGGGTGGCA	100.68	782.594
	TE-siRNA458	AAGACGGGCTCTCGGTGTTGTT	97.9589	368.888
	TE-siRNA459	AAGGAAGGTCAGTACGCGCAGC	97.9589	2651.17
	TE-siRNA460	CGTCTTTGGAGCTTCTTCTCTT	97.9589	910.153
	TE-siRNA461	TTCGATCGTCATCGTGGAGAGG	97.9589	441.286
	TE-siRNA462	TTGATGATCGCGAGGAGTTTGT	97.9589	196.51
	TE-siRNA463	TTGTGTGATCTCTAAGAATGGT	97.9589	737.776
	TE-siRNA464	AGGACAGTAGCGCGGTGGTGGA	95.2378	844.65
	TE-siRNA465	AGTGGCTGTAAAGGACGTCGGT	95.2378	413.706
	TE-siRNA466	ATAGAGGCAAGAGCTCGTCCGT	95.2378	741.223
	TE-siRNA467	ATAGGAGTAGACTGTAGACAGA	95.2378	586.084
	TE-siRNA468	ATATGGACAAAAGGTGAACGAG	95.2378	251.671
	TE-siRNA469	CTGCCCTTACCTTCGGATGTGT	95.2378	465.419
	TE-siRNA470	TAGAAGGTCTGACCCTAGGGTT	95.2378	1303.17
	TE-siRNA471	TAGCAACCGGCGCCTCTGCTCG	95.2378	344.755
	TE-siRNA472	TCGATCTGTCCTCCGTCCGAGT	95.2378	86.1888
	TE-siRNA473	TCGTGTAGTCTTCCCCTGTAGT	95.2378	568.846
	TE-siRNA474	TCTCTGACCGGTCTGTCCGCGC	95.2378	606.769
	TE-siRNA475	TGAAGATTTGAACCTGGAGAGC	95.2378	406.811
	TE-siRNA476	TGACGAACGAGACGGTGAATGT	95.2378	313.727
	TE-siRNA477	TGTGGATGTCGACTTTTGCCGT	95.2378	3264.83
	TE-siRNA478	ATGGATGATGAGGAGGCTGGGG	92.5168	723.986
	TE-siRNA479	CTGATGTGTGCGGACCAATGAG	92.5168	503.342
	TE-siRNA480	GAGGACGTGGCTCTGGTCGGAT	92.5168	227.538
	TE-siRNA481	TCACTGCTGGCTCCAACTGAGT	92.5168	758.461
	TE-siRNA482	TCGAGCAACGCTCTGGCATGTG	92.5168	441.286
	TE-siRNA483	TCGATGATGTTTCCTTTGAGTG	92.5168	620.559
	TE-siRNA484	TTGATGATCGCGAGCAGTTTGT	92.5168	510.238
	TE-siRNA485	AAGAACTGCGAAGACCATAAGC	89.7957	765.356
	TE-siRNA486	ATGACTAGAAATTTTGGATTTT	89.7957	1668.61
	TE-siRNA487	CATGATCTCCCGCCGTAGCTTG	89.7957	572.293
	TE-siRNA488	CTTCGTCGTCTGGAGTTTCTTC	89.7957	417.154
	TE-siRNA489	GACCGATCCGCGGGACGTGAGC	89.7957	1389.36
	TE-siRNA490	GTGCGTCGTAGAAATCCATCGG	89.7957	682.615
	TE-siRNA491	TGGAGAAATCTTCGGCTGGAGT	89.7957	272.357
	TE-siRNA492	TTGGCGTCACTCGACCTCGTCG	89.7957	579.189
	TE-siRNA493	CGACGATAAAATCTGCCAACGC	87.0746	417.154
	TE-siRNA494	TAGCTTCTCGGGGCACTGCTGC	87.0746	455.077
	TE-siRNA495	TGACGTCGGCTCTCCGTAACTT	87.0746	717.091
	TE-siRNA496	TGCGGGCGAGACTGTTGGGAGT	87.0746	624.007
	TE-siRNA497	TTCTTGTGCTAGGTTGACTACT	87.0746	854.993
	TE-siRNA498	AACTGTGAACCGGTTGAGGTGT	84.3535	399.916
	TE-siRNA499	AAGTTGATGAAGAAGCTGATGG	84.3535	451.629
	TE-siRNA500	AATGAACGTCCTTGGGGAGAGT	84.3535	1175.61
Ear	TE-siRNA1	CGACACGACTCTCGGCAACGGA	1.90424e+06	2.53939e+06	2.36382e+06
	TE-siRNA2	ACACGACTCTCGGCAACGGATA	480432	607597	527725
	TE-siRNA3	GCCCCGCGTCGCACGGATTCGT	219217	216112	276234
	TE-siRNA4	GACACGACTCTCGGCAACGGAT	1.04603e+06	1.5501e+06	1.02386e+06
	TE-siRNA5	GCGACCCCAGGTCAGTCGGGAC	42192.2	47712.3	31453.4
	TE-siRNA6	CACGACTCTCGGCAACGGATAT	162983	226266	158758
	TE-siRNA7	TCGACACGACTCTCGGCAACGG	64816	64717.4	71447.9
	TE-siRNA8	GACGGAGAATTAGGGTTCGATT	140034	111818	112459
	TE-siRNA9	ATAAAAGGCTGACGCGGGCTCT	27954.8	28382.7	25827
	TE-siRNA10	AGGATGCTGACGCAATGTGATT	29515	11805.7	13896.4
	TE-siRNA11	TGCGGAACGGCTCCTGCTGGTC	15797.7	11071.7	14235.4
	TE-siRNA12	ACGGAGAATTAGGGTTCGATTC	20868.5	19390.8	15591.1
	TE-siRNA13	CGACTCTCGGCAACGGATATCT	5785.98	8441.4	5558.57
	TE-siRNA14	TCGGACCAGGCTTCATTCCCCT	279548	384206	249932
	TE-siRNA15	ACGACTCTCGGCAACGGATATC	5395.92	7585.03	6914.32
	TE-siRNA16	AGCCCCGCGTCGCACGGATTCG	16967.9	18595.5	12947.4
	TE-siRNA17	TCGGACCAGGCTTCATTCCCCA	267976	286702	255220
	TE-siRNA18	CCCCGCGTCGCACGGATTCGTC	11181.9	12600.9	8134.49
	TE-siRNA19	CCGGAGGTAGGGTCCAGCGGCC	1365.23	1651.58	1626.9
	TE-siRNA20	TCCTTCGATGTCGGCTCTTCCT	37901.4	43246.9	43587.3
	TE-siRNA21	CGGCTCGGGGCGTGGACCGTTG	3770.64	3853.68	4473.97
	TE-siRNA22	GACTCTCGGCAACGGATATCTC	1560.27	2263.27	1423.54
	TE-siRNA23	CCAGTGCTCTGAATGTCAAAGT	24834.2	12111.6	19183.8
	TE-siRNA24	AGGGGAATCCGACTGTTTAATT	11181.9	12600.9	10642.6
	TE-siRNA25	CCCAACGGGCGGCGTGCTGAAT	6891.17	7462.69	7592.19
	TE-siRNA26	TATGACTGAACGCCTCTAAGTC	6826.16	8563.74	7117.68
	TE-siRNA27	TTATGACTGAACGCCTCTAAGT	54544.3	61658.9	58568.3
	TE-siRNA28	AATGTAGGCAAGGGAAGTCGGC	9491.61	10582.3	10303.7
	TE-siRNA29	ATCCTTCGATGTCGGCTCTTCC	15212.6	14130.2	12201.7
	TE-siRNA30	CGGATGGGTGCTGCGCGGTGGT	22753.9	28199.2	16404.6
	TE-siRNA31	AGGCTGACGCGGGCTCTGCCCG	5590.95	6789.82	4677.33
	TE-siRNA32	ATGCGGAACGGCTCCTGCTGGT	9361.59	7095.67	10642.6
	TE-siRNA33	ACGGACAAGGGGAATCCGACTG	6306.07	6789.82	5626.36
	TE-siRNA34	TGACTCTAGTCCGACTTTGTGA	52528.9	46244.2	73888.3
	TE-siRNA35	CCGATGATTCATGATAACTTGA	23794	20002.4	28267.4
	TE-siRNA36	CGGAATCGGGAGCTCCAAGTGG	13197.2	14619.5	13625.3
	TE-siRNA37	AACGCGACGGGGCATTGTAAGT	16252.8	26608.8	24267.9
	TE-siRNA38	ACGGGGCATTGTAAGTGGCAGA	26654.5	35845.4	22776.6
	TE-siRNA39	ATGTAGGCAAGGGAAGTCGGCA	3055.52	3364.33	5694.14
	TE-siRNA40	CTTGACTCTAGTCCGACTTTGT	20738.5	20858.8	19319.4
	TE-siRNA41	CCACCAATAGGGAACGTGAGCT	21583.7	18779.1	26098.2
	TE-siRNA42	CTCGGGGCGTGGACCGTTGTCG	6436.09	5627.6	7253.25
	TE-siRNA43	ATCTCGTGTGGAACAAAAGGGT	8711.48	5627.6	14642.1
	TE-siRNA44	CTCTAGTCCGACTTTGTGAAAT	29320	20491.8	45959.9
	TE-siRNA45	AAGACCCTGTTGAGCTTGACTC	10726.8	11744.6	11184.9
	TE-siRNA46	ACGGGCGGCGTGCTGAATCCTT	3055.52	3058.48	6710.95
	TE-siRNA47	GTGTACTGCAGGGATTCTATGC	85359.5	71079	100190
	TE-siRNA48	CAGCCCCGCGTCGCACGGATTC	9231.57	7952.04	9151.3
	TE-siRNA49	GAAAAGGATTGGCTCTGAGGGT	22818.9	22204.6	27860.6
	TE-siRNA50	GAAGTCCTCGTGTTGCATTCCT	3835.65	4648.89	2643.71
	TE-siRNA51	TAGACCTTCGGAGTTTGAAGCT	6631.13	5444.09	8812.36
	TE-siRNA52	CCTATTGTGTTGGCCTTCGGGA	4420.75	3547.83	3253.8
	TE-siRNA53	AGACCCTGTTGAGCTTGACTCT	7021.19	8319.06	13489.7
	TE-siRNA54	AACGGGCGGCGTGCTGAATCCT	6241.06	6178.13	4948.48
	TE-siRNA55	CAGTGTCTGAACCTTCGGCTTC	112924	133411	134016
	TE-siRNA56	ACGGAATCGGGAGCTCCAAGTG	10271.7	8074.38	8405.64
	TE-siRNA57	TAAAAGGCTGACGCGGGCTCTG	12417.1	10031.8	10642.6
	TE-siRNA58	CAACCGACTCAGAACTGGTACG	1625.28	2936.14	2847.07
	TE-siRNA59	TGACGCCGTTGGATTTGAGGGG	343648	337595	293181
	TE-siRNA60	AACGGCCCGCCAACCCTGGAAT	3445.59	2874.97	3253.8
	TE-siRNA61	ACTCTAGTCCGACTTTGTGAAA	21713.7	17983.9	22505.4
	TE-siRNA62	TGCAGATCTTGGTGGTAGTAGC	15147.6	15047.7	15184.4
	TE-siRNA63	AAAAGGCTGACGCGGGCTCTGC	14887.5	19023.7	13083
	TE-siRNA64	TCCGATGATTCATGATAACTTG	27369.7	21287	25691.4
	TE-siRNA65	ATGAAAAGGACTTTGAAAAGAG	33415.7	25446.5	27657.3
	TE-siRNA66	AAGGCTGATCTCTCCAAGATGG	170394	244495	171909
	TE-siRNA67	AAAAGGATTGGCTCTGAGGGTT	10596.8	11132.9	9286.88
	TE-siRNA68	CACGGAATCGGGAGCTCCAAGT	7801.33	6728.65	6372.02
	TE-siRNA69	CTATTGTGTTGGCCTTCGGGAT	7021.19	5872.28	5016.27
	TE-siRNA70	GACCCTGTTGAGCTTGACTCTA	6306.07	9175.43	14506.5
	TE-siRNA71	GTGGTCATGGAAGTCGAAATCC	18788.2	16638.1	15591.1
	TE-siRNA72	ATCGACACGACTCTCGGCAACG	3705.63	3241.99	2982.65
	TE-siRNA73	ATGGAACAATGTAGGCAAGGGA	9231.57	9725.96	16201.2
	TE-siRNA74	CTGGCGGAATGCTCGAGCTGCT	4940.84	4710.06	4338.39
	TE-siRNA75	GAGCACGCCTGTCGGGACCCGA	3575.61	5872.28	3524.95
	TE-siRNA76	ATTGACAGACTGAGAGCTCTTT	6111.04	8135.55	10371.5
	TE-siRNA77	GATCCTTCGATGTCGGCTCTTC	17943.1	18045	18506
	TE-siRNA78	GACGGATCGCACGGCCTTCGTG	23143.9	20736.5	28064
	TE-siRNA79	GAACGGGCTTGGCGGAATCAGC	27824.7	23733.8	25691.4
	TE-siRNA80	ACCGTGTGCCGGATTATGACTG	6111.04	8257.89	7388.83
	TE-siRNA81	AGGGGAAAGAGAACGCTGACGT	16122.7	21409.3	18099.2
	TE-siRNA82	AGGGAATGCAGAGCTGACGTGT	209661	256606	233257
	TE-siRNA83	ATCCGACTGTTTAATTAAAACA	3965.67	4954.73	4473.97
	TE-siRNA84	CCGACTTTGTGAAATGACTTGA	11767	10704.7	42367.1
	TE-siRNA85	AGATGTGGAGCTCTCTTGCGTG	203160	277832	216310
	TE-siRNA86	CTGTCGGGACCCGAAAGATGGT	5070.86	3853.68	3931.67
	TE-siRNA87	GACTCTAGTCCGACTTTGTGAA	21193.6	14313.7	41214.8
	TE-siRNA88	AACTGTGAAACTGCGAATGGCT	4160.71	2874.97	2643.71
	TE-siRNA89	AAGGCTGACGCGGGCTCTGCCC	4940.84	7340.35	6914.32
	TE-siRNA90	ATGCTGAGACTCTCCTGGAGGG	63775.8	98544.2	66160.5
	TE-siRNA91	CTCGTAGTTGGACCTTGGGCCG	3510.6	4404.21	3660.52
	TE-siRNA92	CGGGACGTGAGCTTGACGCCGT	103888	126866	102562
	TE-siRNA93	AAAAGGACTTTGAAAAGAGAGT	3315.56	2630.29	3118.22
	TE-siRNA94	TCCGACTTTGTGAAATGACTTG	14367.4	11928.1	20471.8
	TE-siRNA95	CCAGCCCCGCGTCGCACGGATT	15342.6	12050.4	12066.2
	TE-siRNA96	TCGGCTCGGGGCGTGGACCGTT	6306.07	8624.91	7049.89
	TE-siRNA97	AACAATGTAGGCAAGGGAAGTC	7541.28	8319.06	7321.04
	TE-siRNA98	CGTAGTTGGACCTTGGGCCGGG	4615.78	4159.53	4745.12
	TE-siRNA99	TTCTACTGCTAGGGTTGAGCGT	194058	228529	196041
	TE-siRNA100	AGACGACTTAAAACGCGACGGG	27889.7	35172.5	24471.3
	TE-siRNA101	AAAGAAGACCCTGTTGAGCTTG	2535.43	2140.93	2440.35
	TE-siRNA102	GCAGACGACTTAAAACGCGACG	1885.32	1712.75	2982.65
	TE-siRNA103	AATTCGAACTGTGAAACTGCGA	5135.87	4526.55	4880.69
	TE-siRNA104	TATTGTGTTGGCCTTCGGGATC	3250.55	3241.99	3524.95
	TE-siRNA105	TTCTGGGCTTCTCTGATGCAGA	29059.9	45877.2	41485.9
	TE-siRNA106	TCCGTTGTAGTCTAGCTGGTCA	7086.2	5933.45	4609.54
	TE-siRNA107	CCGACCAGGGATCAGCGGGTGT	5720.97	3853.68	1626.9
	TE-siRNA108	GAGGATGCTGACGCAATGTGAT	4355.74	1468.07	1898.05
	TE-siRNA109	AAAACGGATCCGTAACTTCGGG	1820.31	2569.12	2236.98
	TE-siRNA110	TTGAAGATCTGCGATTTGGAGC	387466	306092	451871
	TE-siRNA111	ACATAGCAAGGATTGACAGACT	13327.3	8869.59	14370.9
	TE-siRNA112	ACGGTCCTCGAGGATGCTGACG	2015.34	2507.95	3389.37
	TE-siRNA113	TTCTTCTGGATCTTCTTTTTGG	75412.8	68632.2	80734.8
	TE-siRNA114	AGCAACCGGCGCCTCTGCTCGC	8386.43	6973.33	8066.7
	TE-siRNA115	CGGACCCTGTCGCACCACGAGG	14887.5	12539.8	12540.7
	TE-siRNA116	GCAGCCGTCGTCGGCGCGGACG	2340.4	2263.27	3050.43
	TE-siRNA117	TGGTCATGGAAGTCGAAATCCG	6436.09	6728.65	6100.87
	TE-siRNA118	ATGACTTGAGAGGTGTAGGATA	6046.03	6912.16	22979.9
	TE-siRNA119	AAGACTAATCGAACCATCTAGT	7281.24	5749.94	12540.7
	TE-siRNA120	ACGACTTAAAACGCGACGGGGC	6176.05	7768.53	6100.87
	TE-siRNA121	GCAGATCTTGGTGGTAGTAGCA	4550.77	6239.3	13083
	TE-siRNA122	TAACCGTAGTAATTCTAGAGCT	9166.56	7279.18	7524.4
	TE-siRNA123	CTCTCGCATCGATGAAGAACGT	11637	7401.52	8609
	TE-siRNA124	CGAGACTGTTTGGAGCAAGGAG	35041	33887.9	45417.6
	TE-siRNA125	CCCGGGCGTCGAACAACCGACT	4875.83	5688.77	3999.46
	TE-siRNA126	GTAGTTGGACCTTGGGCCGGGC	7671.3	5933.45	5761.93
	TE-siRNA127	TGCGGCTGATGAGCATGATCTC	22753.9	28076.8	24200.1
	TE-siRNA128	TAGATCTGATTCCTGGAACGGC	294890	282909	355816
	TE-siRNA129	TTGACAGACTGAGAGCTCTTTC	8776.49	6178.13	17760.3
	TE-siRNA130	TCGTAGTTGGACCTTGGGCCGG	5265.9	3425.5	5694.14
	TE-siRNA131	TCTAGTCCGACTTTGTGAAATG	6501.11	5688.77	6168.66
	TE-siRNA132	GAAAGAAGACCCTGTTGAGCTT	3120.53	2752.63	2914.86
	TE-siRNA133	TTCGATGTCGGCTCTTCCTATC	4810.82	5444.09	4609.54
	TE-siRNA134	TCGGTTGATCTGCTGAAGCTGC	54349.2	65573.8	70634.5
	TE-siRNA135	TTGGAGCACGCCTGTCGGGACC	4745.81	4281.87	3524.95
	TE-siRNA136	AAAGGCTGACGCGGGCTCTGCC	3770.64	5872.28	3660.52
	TE-siRNA137	TTGAACCGGTCTGGCTCTGACC	168509	193785	211497
	TE-siRNA138	GCTTGACTCTAGTCCGACTTTG	1755.3	2140.93	2779.28
	TE-siRNA139	AGTCTTCGCTTCGGACGGGTGC	33610.7	45265.5	39655.6
	TE-siRNA140	CTGGCTCTGACCGGTCTGCTGC	33025.6	53706.9	40604.7
	TE-siRNA141	TTGGTGTCTTCGGTTATAGAGA	139449	143137	168520
	TE-siRNA142	AGCGGGTGTTACTAATAGGACC	6761.15	5811.11	6168.66
	TE-siRNA143	AAAAGCTCGTTTGATTCTGATT	2535.43	2997.31	1423.54
	TE-siRNA144	AGGTAGCGCGGGACGATGCGGC	20348.5	26486.4	19793.9
	TE-siRNA145	AAAGGATTGGCTCTGAGGGTTG	5265.9	5688.77	7659.98
	TE-siRNA146	CGAACAACCGACTCAGAACTGG	3315.56	2752.63	5965.29
	TE-siRNA147	AAGACATTGTCAGGTGGGGAGT	12352.1	11744.6	8812.36
	TE-siRNA148	TGTGTTGGCCTTCGGGATCGGA	6371.08	6361.63	10303.7
	TE-siRNA149	TCGGGGCGTGGACCGTTGTCGC	2210.38	2140.93	2643.71
	TE-siRNA150	TTGAAGAATCTTCTGAAGGAGA	11897	19268.4	17353.6
	TE-siRNA151	CGACGGTCCTCGAGGATGCTGA	3575.61	2752.63	2982.65
	TE-siRNA152	AATGAGAACTTTGAAGGCCGAA	7086.2	5688.77	18641.5
	TE-siRNA153	AATCCGACTGTTTAATTAAAAC	4940.84	3976.02	5355.21
	TE-siRNA154	TTCATTCGTCTGGCCAAGGGCC	421077	320223	473021
	TE-siRNA155	AACGGGCTTGGCGGAATCAGCG	3380.57	5382.92	5558.57
	TE-siRNA156	CCGAGGTCCTGTAGCTGGCGGG	23729	25446.5	25691.4
	TE-siRNA157	TCTGCCCAGTGCTCTGAATGTC	2080.35	1957.43	1694.69
	TE-siRNA158	CGTGGCGGCAGACGGCGACGTT	3510.6	4404.21	5016.27
	TE-siRNA159	ATTTAGAGGAAGGAGAAGTCGT	14172.4	18106.2	10371.5
	TE-siRNA160	GAGAGGACGTGGCTCTGGTCGG	18918.2	27648.6	20607.4
	TE-siRNA161	AAACTGCATCTGTAGCTCAGGC	138083	155554	185534
	TE-siRNA162	AAGCTCGTAGTTGGACCTTGGG	4160.71	2997.31	3796.1
	TE-siRNA163	AGTCTTCGCTTCGGACGGGTGT	35886.1	47467.6	40401.3
	TE-siRNA164	TCGATCTGTTACGTCAATCTGC	105253	100930	106765
	TE-siRNA165	CACGGGGTGAACGTGAGACGAG	232284	252141	240713
	TE-siRNA166	AATGGAACAATGTAGGCAAGGG	10076.7	8257.89	8134.49
	TE-siRNA167	AGCAAGGATTGACAGACTGAGA	3510.6	4281.87	8337.85
	TE-siRNA168	AGGGAAAGATGAAAAGGACTTT	2795.48	2324.44	1965.84
	TE-siRNA169	CGACTCAGAACTGGTACGGACA	2015.34	1406.9	2847.07
	TE-siRNA170	TTGCTGCCACGATCCACTGAGA	31270.3	42635.2	31385.6
	TE-siRNA171	CTTGCTGCCACGATCCACTGAG	42712.3	50281.4	34639.4
	TE-siRNA172	CCGAAAGATGGTGAACTATGCT	5070.86	4220.7	6575.38
	TE-siRNA173	CACAGCTGCAGAGCCAAGACGG	93550.9	112797	109341
	TE-siRNA174	CAGAACTCCGAAGTTAAGCGTG	23664	24529	25691.4
	TE-siRNA175	CAACGGGCGGCGTGCTGAATCC	7411.26	8257.89	6710.95
	TE-siRNA176	CGACTTTGTGAAATGACTTGAG	1885.32	1773.92	1626.9
	TE-siRNA177	CGCGAGAAGTCCATTGAACCTT	2210.38	1345.73	2169.2
	TE-siRNA178	AAATGACTTGAGAGGTGTAGGA	4485.76	4281.87	4067.25
	TE-siRNA179	AAGCTGAAGGTTCGGAGACTAT	128852	148581	106087
	TE-siRNA180	AGTTTGTTTGATGGTACGTGCT	4550.77	4587.72	3931.67
	TE-siRNA181	CCTTTAGACCTTCGGAGTTTGA	4940.84	5444.09	15184.4
	TE-siRNA182	TCGAACAACCGACTCAGAACTG	9946.69	10704.7	14032
	TE-siRNA183	AGAGGACGTGGCTCTGGTCGGA	25289.3	33704.4	29555.3
	TE-siRNA184	CGACGTTGCTTTTTGATCCTTC	4745.81	3364.33	5016.27
	TE-siRNA185	TATCTTCAACGCGGGCTGACGT	22298.8	25935.9	20946.3
	TE-siRNA186	TCGATCCTTTAGACCTTCGGAG	4485.76	2997.31	4677.33
	TE-siRNA187	CTGTCCCTGTCTACTATCCAGC	4875.83	6850.99	5355.21
	TE-siRNA188	TGATGACTGCGGCCTTCGGCAC	109999	142586	120594
	TE-siRNA189	TTGCCGTCCGGTCTCATCTGCG	106163	94629.3	110765
	TE-siRNA190	TTGACTCTAGTCCGACTTTGTG	5395.92	4893.56	4677.33
	TE-siRNA191	TTTTGCCCTCTGGAGTTCTGCC	55844.5	87044.3	66906.2
	TE-siRNA192	AGGCGAGAGACCGATAGCGAAC	5135.87	5199.41	3186.01
	TE-siRNA193	CGAGACTGTTGGGAGCAAGGAG	40046.8	39699	37961
	TE-siRNA194	TGCTGCCACGATCCACTGAGAT	25549.3	29850.7	19251.6
	TE-siRNA195	AGGATTGGCTCTGAGGGTTGGG	6371.08	6178.13	8880.15
	TE-siRNA196	AAACGGATCCGTAACTTCGGGA	1950.33	2874.97	14032
	TE-siRNA197	ATACCAGAATTCTGCCAAAGGC	39981.8	50587.2	39994.6
	TE-siRNA198	AAGGATTGACAGACTGAGAGCT	3250.55	4343.04	3796.1
	TE-siRNA199	TTCGCCTAGTAGCTTCTCTATT	142179	143320	151369
	TE-siRNA200	TATGCGGAACGGCTCCTGCTGG	5200.88	4343.04	4745.12
	TE-siRNA201	CTTCTGCTGGCAGCCTGACGTG	82434	105028	102834
	TE-siRNA202	TCCGGCTTTGGGGTAGTTTCTT	133143	186200	136117
	TE-siRNA203	CCGACCCTGATCTTCTGTGAAG	5981.02	4893.56	5558.57
	TE-siRNA204	GAGCGGCCGTCGGTGCAGATCT	2665.45	2569.12	2982.65
	TE-siRNA205	TGTGATTTCTGCCCAGTGCTCT	5135.87	5382.92	10981.6
	TE-siRNA206	TTCTTCTGTGGCCATGTCTAGC	106813	151333	94224.5
	TE-siRNA207	CTTCTTCGAAGCTGCGCACTGC	41672.1	46733.5	49484.8
	TE-siRNA208	AGGCTCGAAGCGATACTGACGT	11246.9	7707.36	10981.6
	TE-siRNA209	GACGTTCGCCGGATGCATGTGC	67481.5	70589.7	83446.3
	TE-siRNA210	TTCCAGACTCAGGCTAGGACTG	183721	153352	200244
	TE-siRNA211	GTGGATGTCGACTTTTGCCGTT	68716.7	47222.9	77481
	TE-siRNA212	TTGTGTTGGCCTTCGGGATCGG	4810.82	5566.43	5965.29
	TE-siRNA213	CTAGTCCGACTTTGTGAAATGA	12547.1	8441.4	13760.8
	TE-siRNA214	AGTAACTATGACTCTCTTAAGG	2015.34	2018.6	2101.41
	TE-siRNA215	TCGCGAGAAGTCCATTGAACCT	1755.3	2385.61	1287.96
	TE-siRNA216	AAGGCTGAAACTTAAAGGAATT	1885.32	1529.24	1626.9
	TE-siRNA217	ATCCACTGAGATCCAGCCCCGC	20153.4	33520.9	19183.8
	TE-siRNA218	CGGCGTGCTGAATCCTTTGCAG	10401.8	8319.06	10642.6
	TE-siRNA219	TGATAGTGACTCTCTTCCCTGG	18658.2	22388.1	19455
	TE-siRNA220	AATCTTCGCTTCGGACGGGTGC	11507	13946.7	13964.2
	TE-siRNA221	ATTGGCTCTGAGGGTTGGGCTC	2600.44	2202.1	2101.41
	TE-siRNA222	CTGCATCTGTAGCTCAGGCTCC	42647.3	55603.1	57619.3
	TE-siRNA223	TTGAAGATCTGCGATTTGGAGT	356066	264925	392625
	TE-siRNA224	TTGATCTGCTGAAGCTGCTTTC	32830.6	39087.4	35588.4
	TE-siRNA225	TTGTCTGTCGCTTCGGAGTGCC	96476.4	133472	103850
	TE-siRNA226	AAAGCTCGTAGTTGGACCTTGG	2405.41	1468.07	2847.07
	TE-siRNA227	ATCCCATCAGAACTCCGAAGTT	3510.6	4832.4	3186.01
	TE-siRNA228	CCGAAAGATGGTGAACTATGCC	2600.44	2385.61	2779.28
	TE-siRNA229	GAACTGTGAAACTGCGAATGGC	5460.93	4587.72	5558.57
	TE-siRNA230	TTGAAGATTTTATGGAGATGGT	41672.1	44409.1	35113.9
	TE-siRNA231	TTGAGCTGCTGGAATTATTTGT	100832	116773	105545
	TE-siRNA232	AGATGAAAAGGACTTTGAAAAG	12482.1	10031.8	13354.1
	TE-siRNA233	TAGAGGGCAGATATGTAGGCGT	18268.1	24162	19048.3
	TE-siRNA234	TCCGACTGAAGTCGCTTGACGT	130802	120443	139778
	TE-siRNA235	TTGACGCCGTTGGATTTGAGGG	107658	107842	97749.5
	TE-siRNA236	TAGTCCGGCTGCACCCTTAGGT	174620	185038	161809
	TE-siRNA237	CGGCGCCGTTACTTTGAAGAAA	6826.16	7340.35	8541.21
	TE-siRNA238	AAGAAGACCCTGTTGAGCTTGA	1755.3	1529.24	4812.91
	TE-siRNA239	CAGTGTCTGAACCTTCGGCTTT	47848.1	66063.1	64737
	TE-siRNA240	CGAACTGGGCAACTCCGTCCCC	9296.58	9420.11	13015.2
	TE-siRNA241	AGACTGGATCGAGGATCTGTGC	30750.2	43552.7	39926.8
	TE-siRNA242	CGCCGTTACTTTGAAGAAATTA	3640.62	2813.8	3389.37
	TE-siRNA243	TTGCTTGATCCGGCGAACGTGG	18073.1	25079.5	16404.6
	TE-siRNA244	AGGCTGACGCGGGCTCTGCCCA	1755.3	1590.41	1830.26
	TE-siRNA245	CCCTGTTGAGCTTGACTCTAGT	2795.48	2018.6	2982.65
	TE-siRNA246	GGAATCCGACTGTTTAATTAAA	4355.74	5444.09	5965.29
	TE-siRNA247	GTTGCGGGACGAGACCGACCGG	33545.7	26486.4	36944.1
	TE-siRNA248	TTCTTGGATTTATGAAAGACGA	1625.28	2140.93	8270.07
	TE-siRNA249	CGCGACGGGGCATTGTAAGTGG	14692.5	22449.2	14913.2
	TE-siRNA250	TCTTGTACTGATATGCTCTGCA	307437	252324	341716
	TE-siRNA251	CCGCTGCTGCATTTCTGAAGGC	17358	13763.2	20946.3
	TE-siRNA252	TTGGGCTAGATCTAAGGGTAGT	145170	142770	108663
	TE-siRNA253	TTGTCCAGAACTCCCGCTCAGT	32830.6	55847.8	28945.2
	TE-siRNA254	TTGTGCACTTGCTGCTGACTGC	19113.2	29606.1	24810.2
	TE-siRNA255	AAGGCTGATCTCTCCAAGATGA	44987.6	59334.5	48332.4
	TE-siRNA256	TACGTCACCGGACTGCACATGC	28084.8	28933.2	29148.6
	TE-siRNA257	ATGGACCTCGCGGACGAACGGC	32960.6	36518.2	34503.8
	TE-siRNA258	TGGCGGTTGCAGACCTGAAGTG	8191.39	9053.1	9693.6
	TE-siRNA259	TGGCTTCGGACATACGCTTCGG	49928.5	59395.6	50772.8
	TE-siRNA260	TTGATCCGGCGAACGTGGGAGG	17423	18167.4	15387.7
	TE-siRNA261	CAAAACGGATCCGTAACTTCGG	2535.43	1651.58	3931.67
	TE-siRNA262	TTGGGTTGGACCTTCTGGTGTC	40826.9	42451.7	38232.1
	TE-siRNA263	TTGTCTGTCGCTTCGGAGTGCT	159667	197884	116391
	TE-siRNA264	AGGATATTCGGCTCTCACCCGA	2210.38	2140.93	2779.28
	TE-siRNA265	AAAGACTCCAGGCTCTGTCAGG	23859.1	26975.8	34503.8
	TE-siRNA266	TAATGCGGGCGAGACTGTTGGG	62995.7	65145.6	66160.5
	TE-siRNA267	AAGATGTGGGCAAAACGACGGT	89650.2	108454	88733.7
	TE-siRNA268	AGAGAGGACGTGGCTCTGGTCG	20413.5	26119.4	19658.4
	TE-siRNA269	TGAAATGAAATGGAGTGTTGAG	21518.7	16209.9	19929.5
	TE-siRNA270	TTGTTGTGCTCAGTTGCTATGG	25874.4	26914.6	28470.7
	TE-siRNA271	TACGTCACCGGTCTGCACATGC	61110.4	62637.6	64126.9
	TE-siRNA272	TTGACGAGCTCGACGAAGTTAT	103693	121483	129135
	TE-siRNA273	TTGATGATCGCGAGGAGTTTGC	12677.2	14986.5	11930.6
	TE-siRNA274	CTCATGTAGGATGACGAAGGTG	21908.7	31747	26030.4
	TE-siRNA275	TTGATCTTCATGTCGGCAGGGA	80678.7	95730.4	91445.2
	TE-siRNA276	CTTTGTCTGCATCCTCTTCTGC	6761.15	10337.7	9354.66
	TE-siRNA277	TCGACCTTCCGACGCCTGATGC	39786.8	64289.2	45756.5
	TE-siRNA278	TGTTGCTGCCCTGAATATCTGC	8906.51	10888.2	8812.36
	TE-siRNA279	TCGACTGCATGACCTCTTTTGC	82759.1	72180.1	111171
	TE-siRNA280	TTCTCCGACTGCTGATCGATGT	18008.1	28199.2	19726.1
	TE-siRNA281	AAACTGCATCTGTAGCTCAGGT	120270	120382	155640
	TE-siRNA282	TCTGGAAAAGTTGGGCATCTCC	75542.8	83618.8	73752.7
	TE-siRNA283	TCTTTCTGACGAAGCGGACGTT	45637.8	54869.1	42909.4
	TE-siRNA284	TTGTTGAAGATCTGCGATTTGG	30035.1	36151.2	30504.3
	TE-siRNA285	CTGTCTGCTCCTGAACCAGTGC	54934.3	67225.3	70024.4
	TE-siRNA286	TTAGGGACGATGCCAAGATGTG	26979.6	41044.8	29962
	TE-siRNA287	TTGTGCTTGAGGACTTAATTGT	36081.1	37986.3	41485.9
	TE-siRNA288	AACGATCCGACTTCCGAGCGCG	36211.2	47712.3	46841.1
	TE-siRNA289	AATCCCTGAGGCGGTAGGCGTG	71447.1	98177.1	102698
	TE-siRNA290	AGGGGGAAGAGAACGCTGACGT	9036.54	10765.8	10710.4
	TE-siRNA291	TATGCTGAGACTCTCCTGGAGG	21713.7	31196.5	23657.8
	TE-siRNA292	AAAGAGCTTGAACTTTGCCGTG	59875.2	54807.9	68397.5
	TE-siRNA293	CCGTGTGCCGGATTATGACTGA	3900.66	3180.82	22505.4
	TE-siRNA294	GACGACTTAAAACGCGACGGGG	3055.52	2263.27	2169.2
	TE-siRNA295	GCCGATCGGCTCGGGGCGTGGA	2795.48	4098.36	4880.69
	TE-siRNA296	TTGTGGATGTCGACTTTTGCCG	60135.2	56887.7	70770.1
	TE-siRNA297	AGACTGCTGAATGGTGAATGCT	18463.1	20858.8	14981
	TE-siRNA298	CTGGTGCCGATCTTGCTGCTGA	131192	159714	126152
	TE-siRNA299	CGAACTGGGCAACTCCGTCCCT	9426.6	10031.8	9625.81
	TE-siRNA300	CGGATTATGACTGAACGCCTCT	6826.16	5505.26	8812.36
	TE-siRNA301	TGCATGTGGTGACTCCGAGGGC	12222.1	13885.5	14099.8
	TE-siRNA302	AATCTCGTGTGGAACAAAAGGG	3055.52	1529.24	3728.31
	TE-siRNA303	CCGACCTTAGCTCAGTTGGTAG	19308.3	13090.3	9354.66
	TE-siRNA304	TTCTTCTGTGGCCATGTCTAGT	106618	137693	84869.8
	TE-siRNA305	AAGAGCTTGAACTTTGCCGTGG	38811.6	30278.9	46298.8
	TE-siRNA306	AGATGGAGGACAGTAGCGCGGT	22818.9	24896	18980.5
	TE-siRNA307	AGAAGGTCTGACCCTAGGGTTC	112924	108515	118696
	TE-siRNA308	AGACGTGATGAGGACCTTCTTC	109024	102704	126017
	TE-siRNA309	AGACTGGAGGCGACCCTGCGCT	4875.83	7952.04	6643.17
	TE-siRNA310	AGGGGCGAAAGACTAATCGAAC	1755.3	2446.78	1830.26
	TE-siRNA311	ATGGAGGACAGTAGCGCGGTGG	14822.5	14436	14777.7
	TE-siRNA312	TCTACTGCTAGGGTTGAGCGTG	21973.7	29789.6	24606.8
	TE-siRNA313	TGATTTCTGCCCAGTGCTCTGA	1560.27	1712.75	2033.62
	TE-siRNA314	CCGTTACTTTGAAGAAATTAGA	2015.34	1406.9	3050.43
	TE-siRNA315	GTATGAACTAATTCGAACTGTG	2860.49	2446.78	2169.2
	TE-siRNA316	ATGGAAAAGTGCTCTATGGCGG	12222.1	15781.7	11727.2
	TE-siRNA317	CAGGCCTGTGGATTCGTTGCGG	43297.4	39821.4	49620.4
	TE-siRNA318	ATGGTTCTGCAGAAGGAGTTGT	9101.55	7462.69	7659.98
	TE-siRNA319	ATTGGTCATCGCGCTTGGTTGA	10141.7	11132.9	12676.2
	TE-siRNA320	GAGTGCCGAAGGCTATAACTGT	62280.6	64105.7	54162.1
	TE-siRNA321	GTTGATCGCGCTCCTGTCATGG	20153.4	40249.6	24403.5
	TE-siRNA322	ATGGGCGATGCTGACATGACGT	86594.7	86187.9	75447.4
	TE-siRNA323	TCCTTTGCAGACGACTTAAAAC	5005.85	6667.48	5355.21
	TE-siRNA324	TGCGTCGTAGAAATCCATCGGT	35886.1	33704.4	31182.2
	TE-siRNA325	TGGAAAAGTGCTCTATGGCGGT	27304.6	29911.9	22776.6
	TE-siRNA326	TTCCCAACGGGCGGCGTGCTGA	7801.33	9725.96	7117.68
	TE-siRNA327	AGGGCTGACCTGGCGCTGACGT	13197.2	19146.1	15116.6
	TE-siRNA328	GCACGCCTGTCGGGACCCGAAA	2925.5	5199.41	5897.51
	TE-siRNA329	CGATGATGTTTCCTTTGAGTGG	16252.8	19880.1	15658.9
	TE-siRNA330	GATGGTACGTGCTACTCGGATA	2015.34	1773.92	1355.75
	TE-siRNA331	TGAGCTGAAGCTCTTGATGGTG	41087	46427.7	43519.5
	TE-siRNA332	TGTGAGAACATGGGAGATGCTG	52984	54991.4	64330.3
	TE-siRNA333	AAATCGTTCGTCTGACTTGGGT	1950.33	1835.09	1491.32
	TE-siRNA334	ATAGTTCGGCTGCCCACTTGGC	71512.2	74626.9	88123.6
	TE-siRNA335	CGGCCGTCGGTGCAGATCTTGG	1690.29	1712.75	1830.26
	TE-siRNA336	TAGGACCCAAAGACAAGGCGTG	12612.1	15659.4	16269
	TE-siRNA337	TAGTCCGACTTTGTGAAATGAC	1560.27	2630.29	1830.26
	TE-siRNA338	TTGATCGGCGAAGTCTTCCTGC	20088.4	20002.4	19319.4
	TE-siRNA339	AGGCCTGTGGATTCGTTGCGGG	29645	21837.5	36401.8
	TE-siRNA340	ATGCGGGCGAGACTGTTGGGAG	55779.5	50648.4	60602
	TE-siRNA341	ATGTGGAGCTCTCTTGCGTGTT	18983.2	25018.4	18641.5
	TE-siRNA342	CGCAAGGCTGAAACTTAAAGGA	2210.38	2263.27	2236.98
	TE-siRNA343	TCATGCGGACCGCGGCTGACGT	6761.15	11377.5	8202.28
	TE-siRNA344	TTGTGCTCCGCTACTCAAGTGT	66376.3	45571.3	75379.6
	TE-siRNA345	AGCAGCGGCCATGTGATGACGG	31595.4	41840	26708.2
	TE-siRNA346	ATGACTGCGGCCTTCGGCACCC	39071.6	67041.8	43180.6
	TE-siRNA347	TACCGTGTGCCGGATTATGACT	2275.39	2018.6	1694.69
	TE-siRNA348	TGAACGGCACTTGCACATGGGT	5525.94	4526.55	4745.12
	TE-siRNA349	AGATGATATGGACAAAAGGCGG	24574.2	34010.3	24878
	TE-siRNA350	ATGACTGCGGCCTTCGGCACCT	68651.7	97381.9	71786.9
	TE-siRNA351	CTCGAAGCTCCCTTCCCAACGG	3055.52	3058.48	3389.37
	TE-siRNA352	GAATCCGACTGTTTAATTAAAA	2340.4	2507.95	2169.2
	TE-siRNA353	TGGTGGACTGATCCTTCGGTGT	10921.9	11866.9	8947.94
	TE-siRNA354	TTGTGCACTTGCTGCTGACTGT	17097.9	26180.6	22844.4
	TE-siRNA355	TTTCTTGATCCAGAGGGTGGCA	49603.4	66919.5	49823.8
	TE-siRNA356	AGGACTGGGGAAGAGTATGGGG	30035.1	28688.5	25894.8
	TE-siRNA357	ATAGTGCTGCAGGTAGAAAGGC	17097.9	20736.5	18980.5
	TE-siRNA358	ATGGACAGTGTTCTGTGATGGG	26394.5	26241.7	27521.7
	TE-siRNA359	ATGGCTCCTGGGGAACCTTCGG	27889.7	36579.4	34571.6
	TE-siRNA360	ATTAATAGGGACAGTCGGGGGC	2275.39	3425.5	2440.35
	TE-siRNA361	CCGGATTATGACTGAACGCCTC	2665.45	3058.48	2847.07
	TE-siRNA362	TCCGTTGTAGTCTAGTTGGTCA	9621.64	7095.67	7049.89
	TE-siRNA363	TTGCAGACGACTTAAAACGCGA	2795.48	2263.27	5219.63
	TE-siRNA364	CGAGAGTAGTACTAGGATGGGT	5590.95	5811.11	4677.33
	TE-siRNA365	CGGTCTGGCGAAGTGTGATCCC	49278.4	49547.3	59517.4
	TE-siRNA366	GAGGACAGTAGCGCGGTGGTGG	21778.7	16638.1	19048.3
	TE-siRNA367	GATCTGTAGCTTCTCAACACTC	23989.1	30646	28606.3
	TE-siRNA368	TTCATCGTCAAGACGAAGGCGT	28604.9	29116.7	29962
	TE-siRNA369	TTGTTTGATGGTACGTGCTACT	2925.5	2202.1	3118.22
	TE-siRNA370	ACAGCTGCAGAGCCAAGACGGG	58184.9	73709.3	66838.4
	TE-siRNA371	CCGTCCGGTCTCATCTGCGCAG	9491.61	12233.9	10168.1
	TE-siRNA372	CGGTTTGTTGGCGAAGTCCTGC	12482.1	12356.3	16811.3
	TE-siRNA373	CTGTCTGCTCCTGAACCAGTGT	52463.9	61414.2	63923.5
	TE-siRNA374	TACCTGTAGTACCTATGCATGT	14627.5	17249.8	17082.4
	TE-siRNA375	TGACTGTCTGCTTGGGCGTGGT	72942.4	65573.8	78023.3
	TE-siRNA376	TTAATGCGGGCGAGACTGTTGG	25809.4	31991.7	25284.7
	TE-siRNA377	TTGGCTCGTCGAGGTTTGGACC	25744.4	28321.5	26572.7
	TE-siRNA378	AAATGAGAACTTTGAAGGCCGA	3770.64	2936.14	2643.71
	TE-siRNA379	ATATGTGAGATCTGCCACCGTG	20283.4	23427.9	17963.7
	TE-siRNA380	ATCGGCTGACTCCGACCAGGTC	8776.49	11805.7	10574.8
	TE-siRNA381	ATGCAGCGTTCCGGTCTACTGA	26199.5	43430.4	27589.5
	TE-siRNA382	CTGGGATCTGATTCAAGGCTTC	8451.44	12356.3	10913.8
	TE-siRNA383	TCTCTGGTATCCTAAGGGCTCC	55779.5	51688.3	64533.6
	TE-siRNA384	TCTTCGGGACCTGATTCTGCCG	27044.6	21654	34097.1
	TE-siRNA385	TGATGACTGCGGCCTTCGGCAT	75152.8	104233	93343.3
	TE-siRNA386	TTGTGTGATCTCTAAGAATGGC	27499.7	27771	27318.3
	TE-siRNA387	AAAGGCTGGAGACGAAGCTCGG	32570.5	25324.2	32944.7
	TE-siRNA388	AGACTGAGAAGTCGATGGAGTG	7151.22	8380.23	6710.95
	TE-siRNA389	AGTAGCCGAAGCTCTGATCAGG	2405.41	3241.99	4135.03
	TE-siRNA390	ATTGTCTGTCGCTTCGGAGTGC	24054.1	32848.1	23590
	TE-siRNA391	TTATTGACTTCGGTACTGACGT	33155.6	33949.1	35927.3
	TE-siRNA392	TTCGAAGGCTGATCTCTCCAAG	15992.7	21654	16201.2
	TE-siRNA393	AACGACTTTGGAGCTTCTTCGT	41152	53278.7	43316.2
	TE-siRNA394	ACAGTGTCTGACGTGAGGCTCT	12287.1	13090.3	11388.3
	TE-siRNA395	AGGGCAGGAATCAAATGAACGT	19503.3	27404	16472.3
	TE-siRNA396	ATGGAGGATAGACTGGTGCTTC	24574.2	25630	19861.7
	TE-siRNA397	CGAAGCTATCGGAGATCCTGAG	29645	28872	31656.7
	TE-siRNA398	TAGGATGACGAAGCCGAAGCCG	24574.2	21715.2	27182.8
	TE-siRNA399	TCCCGTCTTGGCTCTGCAGCTG	87439.9	83374.1	96325.9
	TE-siRNA400	TGGCTGCAAGTTTCCAACGGGC	47393.1	52544.7	61008.7
	TE-siRNA401	TTCGGCAGATAAGAGTAGCAGT	35886.1	25997.1	28470.7
	TE-siRNA402	TTGGTACAAAGCCCTCTGGAGT	19373.3	22755.1	23522.2
	TE-siRNA403	AAGGAATACAGAGCTGATGTGT	19113.2	18656.7	16607.9
	TE-siRNA404	AGGGCGGGAATCAAATGAACGT	36276.2	29973.1	27115
	TE-siRNA405	TCCGACTTTGTGAAATGACTTA	3640.62	2997.31	4338.39
	TE-siRNA406	TGACGTAGATTTTTGCGGGGGA	57339.7	46917.1	54433.3
	TE-siRNA407	TGGCCTTGTCTCTCCGAAGATT	32700.6	41534.1	31046.6
	TE-siRNA408	TCCACTGAGATCCAGCCCCGCG	13847.4	16699.3	12472.9
	TE-siRNA409	TCTTTCCGTGATTGCAGCCAGC	64295.9	97259.6	71854.7
	TE-siRNA410	TTTGCCGGTCTTGAGGAGTTTA	24444.2	22938.6	27318.3
	TE-siRNA411	AATCTTCGCTTCGGACGGGTGT	7021.19	7890.87	6168.66
	TE-siRNA412	GATGTGGAGCTCTCTTGCGTGT	59160.1	76584.3	58839.5
	TE-siRNA413	TGTGTGCTGGAATCTGTGCTCC	30360.2	30523.6	37350.9
	TE-siRNA414	TTCTGGGTCTGAAGGATAGGTC	15017.6	25140.7	21353
	TE-siRNA415	TTGAGTTGATATGCTTGCTGAG	39461.7	25446.5	44671.9
	TE-siRNA416	TTGGGTTGGACCTTCTGGTGTT	30620.2	33031.6	29148.6
	TE-siRNA417	ACGTTATCTGGTGGACCTGCAG	12742.2	17249.8	10100.3
	TE-siRNA418	AGAGATCGTCTGTGCTTCCTGG	15732.7	16760.5	20675.2
	TE-siRNA419	ATTGCAGAGGTACTGAAGAGGT	16967.9	18534.4	16404.6
	TE-siRNA420	TAATTCTGCAAGGTGGGACCGC	12677.2	21837.5	13489.7
	TE-siRNA421	TTAGGCTGGCTCCAACAAGACT	43947.5	37925.1	51857.4
	TE-siRNA422	TTCCGCTGTGACTCAACCTTGC	34650.9	42512.8	33961.5
	TE-siRNA423	AGGACTGGATGGAACGGACGCC	6631.13	8319.06	9015.73
	TE-siRNA424	ATGGGACTCGGATGATAGCTCG	3055.52	4587.72	2711.5
	TE-siRNA425	ATGTCATGGACTTTAAGGATGT	13392.3	11377.5	10439.3
	TE-siRNA426	CTCTGGTCGGATGGATGGCGAG	11311.9	11377.5	11184.9
	TE-siRNA427	GATGTCGGCTCTTCCTATCATT	2340.4	2997.31	9151.3
	TE-siRNA428	TAAGAGAGGACGTGGCTCTGGT	17227.9	22571.6	22708.8
	TE-siRNA429	TGGATTCGTGATTGGCGATGGG	8711.48	8074.38	6439.8
	TE-siRNA430	TTAGAGCTCCAAGACACCAGGG	35366	40800.1	37622
	TE-siRNA431	TTCAATCTTCGCTTCGGACGGG	28669.9	31624.7	29352
	TE-siRNA432	TTTGGCTTCGTGGTCTCTCAAG	9296.58	12662.1	9558.03
	TE-siRNA433	AAAGACTTCGAGCTCCAATCGA	23013.9	34622	34300.4
	TE-siRNA434	ACATATGGACGAGCTCTTGCCC	18008.1	19207.2	15997.8
	TE-siRNA435	ATGCGCTGGGAAACTGAATCGT	8971.53	9053.1	7727.77
	TE-siRNA436	ATGTGCTCAACTCTGAATTTTC	20998.6	17861.5	21624.2
	TE-siRNA437	ATTGTCTGTCGCTTCGGAGTGT	28734.9	35784.2	27047.2
	TE-siRNA438	TCATCTCGGACCTCCAGTTTCG	43232.3	35967.7	47722.3
	TE-siRNA439	TGAAGGTCTTGGATATGTTCCT	10921.9	12050.4	13150.8
	TE-siRNA440	TGGATCTCTGATACAGTGGCTG	21193.6	32419.9	24606.8
	TE-siRNA441	TTGACGTAGATTTTTGCGGGGG	19113.2	19023.7	16811.3
	TE-siRNA442	TTTGCCGTCCGGTCTCATCTGC	22298.8	34010.3	24674.6
	TE-siRNA443	AACGCTGATGGAGGATAGACTG	49863.5	59579.2	40130.2
	TE-siRNA444	AGAGGTACTGAAGAGGTTGGGT	19243.3	16026.4	16675.7
	TE-siRNA445	AGAGTGATTGTGACATGGCTTT	6241.06	6178.13	4406.18
	TE-siRNA446	AGGAACGACTTTGGAGCATCTT	26849.6	33092.7	27318.3
	TE-siRNA447	AGGTCGCGACAAAGGACGAGGT	6826.16	5688.77	5084.06
	TE-siRNA448	ATAACCGTAGTAATTCTAGAGT	2535.43	3486.67	2101.41
	TE-siRNA449	ATGACATTCCTGATCTCGCCCG	48108.2	75727.9	45214.2
	TE-siRNA450	ATGTTGTAGGAATCAAATGGGT	5590.95	4343.04	4406.18
	TE-siRNA451	CTCCGGATTGCGGACCCCCCGC	28344.8	28443.8	32063.4
	TE-siRNA452	CTGCGCGACTGAAAAAAGGTGC	5720.97	8502.57	6846.53
	TE-siRNA453	TCCGGCCATGTAGACGATAGTG	12612.1	15047.7	13083
	TE-siRNA454	TCTGCCGACTCTGAGCTTCAAG	55714.5	53768	65957.2
	TE-siRNA455	TCTTGTTGGCTGGCTCTGAGGA	34585.9	43063.4	44943.1
	TE-siRNA456	TTGATGATCGCGAGCAGTTTGC	19698.3	26547.6	20878.5
	TE-siRNA457	TTTCTTGATCCATAGGGTGGCA	49018.3	44225.6	53213.1
	TE-siRNA458	AAGACGGGCTCTCGGTGTTGTT	18008.1	20858.8	17692.5
	TE-siRNA459	AAGGAAGGTCAGTACGCGCAGC	22038.7	21898.7	19590.6
	TE-siRNA460	CGTCTTTGGAGCTTCTTCTCTT	49733.5	58294.6	48671.4
	TE-siRNA461	TTCGATCGTCATCGTGGAGAGG	30230.1	36273.6	35113.9
	TE-siRNA462	TTGATGATCGCGAGGAGTTTGT	12417.1	11928.1	10371.5
	TE-siRNA463	TTGTGTGATCTCTAAGAATGGT	32700.6	25997.1	28199.6
	TE-siRNA464	AGGACAGTAGCGCGGTGGTGGA	9036.54	8380.23	8812.36
	TE-siRNA465	AGTGGCTGTAAAGGACGTCGGT	14822.5	13946.7	10574.8
	TE-siRNA466	ATAGAGGCAAGAGCTCGTCCGT	15472.6	19941.3	17082.4
	TE-siRNA467	ATAGGAGTAGACTGTAGACAGA	22103.8	29055.5	21488.6
	TE-siRNA468	ATATGGACAAAAGGTGAACGAG	10076.7	11010.5	10168.1
	TE-siRNA469	CTGCCCTTACCTTCGGATGTGT	48758.3	40677.8	44061.8
	TE-siRNA470	TAGAAGGTCTGACCCTAGGGTT	70862	74198.7	76870.9
	TE-siRNA471	TAGCAACCGGCGCCTCTGCTCG	3315.56	3792.51	3253.8
	TE-siRNA472	TCGATCTGTCCTCCGTCCGAGT	16967.9	19268.4	19048.3
	TE-siRNA473	TCGTGTAGTCTTCCCCTGTAGT	30685.2	40738.9	29216.4
	TE-siRNA474	TCTCTGACCGGTCTGTCCGCGC	8451.44	8686.08	10303.7
	TE-siRNA475	TGAAGATTTGAACCTGGAGAGC	8191.39	9114.26	8812.36
	TE-siRNA476	TGACGAACGAGACGGTGAATGT	8516.45	9542.45	6575.38
	TE-siRNA477	TGTGGATGTCGACTTTTGCCGT	19373.3	22999.8	19387.2
	TE-siRNA478	ATGGATGATGAGGAGGCTGGGG	22623.8	25752.4	19116.1
	TE-siRNA479	CTGATGTGTGCGGACCAATGAG	24704.2	26608.8	25149.1
	TE-siRNA480	GAGGACGTGGCTCTGGTCGGAT	12092.1	13885.5	12133.9
	TE-siRNA481	TCACTGCTGGCTCCAACTGAGT	29320	23366.8	21963.1
	TE-siRNA482	TCGAGCAACGCTCTGGCATGTG	9361.59	12784.4	9761.39
	TE-siRNA483	TCGATGATGTTTCCTTTGAGTG	10856.8	14069	14370.9
	TE-siRNA484	TTGATGATCGCGAGCAGTTTGT	29190	30951.8	30436.6
	TE-siRNA485	AAGAACTGCGAAGACCATAAGC	28409.8	27587.5	36469.6
	TE-siRNA486	ATGACTAGAAATTTTGGATTTT	74112.6	102826	75447.4
	TE-siRNA487	CATGATCTCCCGCCGTAGCTTG	21323.6	35600.7	24335.7
	TE-siRNA488	CTTCGTCGTCTGGAGTTTCTTC	26784.6	34010.3	33080.3
	TE-siRNA489	GACCGATCCGCGGGACGTGAGC	24379.1	21592.9	25216.9
	TE-siRNA490	GTGCGTCGTAGAAATCCATCGG	18788.2	26180.6	25216.9
	TE-siRNA491	TGGAGAAATCTTCGGCTGGAGT	6371.08	5811.11	5626.36
	TE-siRNA492	TTGGCGTCACTCGACCTCGTCG	24769.2	31563.5	28674.1
	TE-siRNA493	CGACGATAAAATCTGCCAACGC	4875.83	8624.91	7795.55
	TE-siRNA494	TAGCTTCTCGGGGCACTGCTGC	22883.9	20981.2	22098.7
	TE-siRNA495	TGACGTCGGCTCTCCGTAACTT	13132.2	13763.2	11998.4
	TE-siRNA496	TGCGGGCGAGACTGTTGGGAGT	47913.1	51260.1	35859.5
	TE-siRNA497	TTCTTGTGCTAGGTTGACTACT	17878	19574.3	19048.3
	TE-siRNA498	AACTGTGAACCGGTTGAGGTGT	11962	10337.7	11659.4
	TE-siRNA499	AAGTTGATGAAGAAGCTGATGG	9556.62	8441.4	7117.68
	TE-siRNA500	AATGAACGTCCTTGGGGAGAGT	3120.53	3119.65	2033.62
Tassel	TE-siRNA1	CGACACGACTCTCGGCAACGGA	3.1319e+06	4.13652e+06	3.08546e+06
	TE-siRNA2	ACACGACTCTCGGCAACGGATA	985248	1.34991e+06	1.1182e+06
	TE-siRNA3	GCCCCGCGTCGCACGGATTCGT	964673	1.05891e+06	1.20604e+06
	TE-siRNA4	GACACGACTCTCGGCAACGGAT	1.60303e+06	1.72736e+06	1.41187e+06
	TE-siRNA5	GCGACCCCAGGTCAGTCGGGAC	261015	356789	325350
	TE-siRNA6	CACGACTCTCGGCAACGGATAT	288828	315839	261500
	TE-siRNA7	TCGACACGACTCTCGGCAACGG	161959	168345	139411
	TE-siRNA8	GACGGAGAATTAGGGTTCGATT	248780	228755	216826
	TE-siRNA9	ATAAAAGGCTGACGCGGGCTCT	31353.3	31369.7	29693.8
	TE-siRNA10	AGGATGCTGACGCAATGTGATT	7631.79	7663.99	14139.9
	TE-siRNA11	TGCGGAACGGCTCCTGCTGGTC	120378	119881	106845
	TE-siRNA12	ACGGAGAATTAGGGTTCGATTC	66758.5	70102.9	62701.6
	TE-siRNA13	CGACTCTCGGCAACGGATATCT	51652.2	63303	56957.3
	TE-siRNA14	TCGGACCAGGCTTCATTCCCCT	372659	443797	416464
	TE-siRNA15	ACGACTCTCGGCAACGGATATC	32061.4	43504.4	37426.5
	TE-siRNA16	AGCCCCGCGTCGCACGGATTCG	96262.8	98129.1	78255.5
	TE-siRNA17	TCGGACCAGGCTTCATTCCCCA	281235	306484	276833
	TE-siRNA18	CCCCGCGTCGCACGGATTCGTC	22816.7	21639.5	22933.1
	TE-siRNA19	CCGGAGGTAGGGTCCAGCGGCC	2911.09	3381.17	2386.11
	TE-siRNA20	TCCTTCGATGTCGGCTCTTCCT	26003.1	24419.6	22535.5
	TE-siRNA21	CGGCTCGGGGCGTGGACCGTTG	8182.53	8265.08	6230.39
	TE-siRNA22	GACTCTCGGCAACGGATATCTC	14358.8	22766.5	17321.4
	TE-siRNA23	CCAGTGCTCTGAATGTCAAAGT	14476.8	13637.4	13035.2
	TE-siRNA24	AGGGGAATCCGACTGTTTAATT	9952.79	11308.1	10207.2
	TE-siRNA25	CCCAACGGGCGGCGTGCTGAAT	12195.1	10744.6	10207.2
	TE-siRNA26	TATGACTGAACGCCTCTAAGTC	16483.1	17168.8	13830.6
	TE-siRNA27	TTATGACTGAACGCCTCTAAGT	177459	183335	137069
	TE-siRNA28	AATGTAGGCAAGGGAAGTCGGC	25531.1	28627.2	20900.5
	TE-siRNA29	ATCCTTCGATGTCGGCTCTTCC	6294.26	8039.67	6053.64
	TE-siRNA30	CGGATGGGTGCTGCGCGGTGGT	12549.2	11157.9	12018.9
	TE-siRNA31	AGGCTGACGCGGGCTCTGCCCG	11211.6	10744.6	10030.5
	TE-siRNA32	ATGCGGAACGGCTCCTGCTGGT	92092.8	92043	76178.7
	TE-siRNA33	ACGGACAAGGGGAATCCGACTG	20062.9	18558.9	17321.4
	TE-siRNA34	TGACTCTAGTCCGACTTTGTGA	33831.6	37305.6	31638
	TE-siRNA35	CCGATGATTCATGATAACTTGA	28992.9	36065.8	28324
	TE-siRNA36	CGGAATCGGGAGCTCCAAGTGG	14398.1	13599.8	11577
	TE-siRNA37	AACGCGACGGGGCATTGTAAGT	15342.3	19197.5	11709.6
	TE-siRNA38	ACGGGGCATTGTAAGTGGCAGA	5389.46	6612.07	6583.89
	TE-siRNA39	ATGTAGGCAAGGGAAGTCGGCA	12863.9	15440.7	13698
	TE-siRNA40	CTTGACTCTAGTCCGACTTTGT	30055.1	27988.6	23993.6
	TE-siRNA41	CCACCAATAGGGAACGTGAGCT	18096	17544.5	13432.9
	TE-siRNA42	CTCGGGGCGTGGACCGTTGTCG	11644.4	9617.55	7246.7
	TE-siRNA43	ATCTCGTGTGGAACAAAAGGGT	9441.38	8941.32	8704.87
	TE-siRNA44	CTCTAGTCCGACTTTGTGAAAT	26199.8	23668.2	21784.3
	TE-siRNA45	AAGACCCTGTTGAGCTTGACTC	22816.7	24569.8	21165.7
	TE-siRNA46	ACGGGCGGCGTGCTGAATCCTT	5350.12	5146.89	5390.84
	TE-siRNA47	GTGTACTGCAGGGATTCTATGC	8418.57	8189.95	7158.32
	TE-siRNA48	CAGCCCCGCGTCGCACGGATTC	55861.5	55639	52450.2
	TE-siRNA49	GAAAAGGATTGGCTCTGAGGGT	17978	12998.7	13167.8
	TE-siRNA50	GAAGTCCTCGTGTTGCATTCCT	17112.5	19272.7	20856.3
	TE-siRNA51	TAGACCTTCGGAGTTTGAAGCT	31235.2	30843.8	30047.3
	TE-siRNA52	CCTATTGTGTTGGCCTTCGGGA	22265.9	24156.6	22800.6
	TE-siRNA53	AGACCCTGTTGAGCTTGACTCT	32612.1	27575.3	28058.9
	TE-siRNA54	AACGGGCGGCGTGCTGAATCCT	8929.98	8415.36	8174.63
	TE-siRNA55	CAGTGTCTGAACCTTCGGCTTC	28835.6	29078.1	21961
	TE-siRNA56	ACGGAATCGGGAGCTCCAAGTG	11723.1	10068.4	9456.06
	TE-siRNA57	TAAAAGGCTGACGCGGGCTCTG	23170.7	20963.3	17453.9
	TE-siRNA58	CAACCGACTCAGAACTGGTACG	6569.63	6311.52	5567.58
	TE-siRNA59	TGACGCCGTTGGATTTGAGGGG	140244	128259	108214
	TE-siRNA60	AACGGCCCGCCAACCCTGGAAT	2675.06	2930.35	2297.73
	TE-siRNA61	ACTCTAGTCCGACTTTGTGAAA	18725.4	17469.4	16526
	TE-siRNA62	TGCAGATCTTGGTGGTAGTAGC	19826.9	20362.2	17630.7
	TE-siRNA63	AAAAGGCTGACGCGGGCTCTGC	22580.6	24382	19221.4
	TE-siRNA64	TCCGATGATTCATGATAACTTG	33949.6	32609.5	26865.8
	TE-siRNA65	ATGAAAAGGACTTTGAAAAGAG	15657	14576.6	13786.4
	TE-siRNA66	AAGGCTGATCTCTCCAAGATGG	26750.6	26110.2	18779.6
	TE-siRNA67	AAAAGGATTGGCTCTGAGGGTT	12273.8	10218.6	11930.5
	TE-siRNA68	CACGGAATCGGGAGCTCCAAGT	17781.3	16417.5	11753.8
	TE-siRNA69	CTATTGTGTTGGCCTTCGGGAT	22265.9	20625.1	17984.2
	TE-siRNA70	GACCCTGTTGAGCTTGACTCTA	14122.7	16680.4	12946.8
	TE-siRNA71	GTGGTCATGGAAGTCGAAATCC	15617.6	18145.6	16216.7
	TE-siRNA72	ATCGACACGACTCTCGGCAACG	15145.6	16267.2	12770.1
	TE-siRNA73	ATGGAACAATGTAGGCAAGGGA	12706.5	12284.9	12991
	TE-siRNA74	CTGGCGGAATGCTCGAGCTGCT	5664.83	5485.01	5744.33
	TE-siRNA75	GAGCACGCCTGTCGGGACCCGA	7553.11	8866.18	6539.7
	TE-siRNA76	ATTGACAGACTGAGAGCTCTTT	44020.5	43466.8	40475.5
	TE-siRNA77	GATCCTTCGATGTCGGCTCTTC	25531.1	30731.1	25142.5
	TE-siRNA78	GACGGATCGCACGGCCTTCGTG	26671.9	21188.7	17277.2
	TE-siRNA79	GAACGGGCTTGGCGGAATCAGC	24193.5	23893.6	19133
	TE-siRNA80	ACCGTGTGCCGGATTATGACTG	2321.01	2366.82	1944.24
	TE-siRNA81	AGGGGAAAGAGAACGCTGACGT	5546.81	4658.5	4109.41
	TE-siRNA82	AGGGAATGCAGAGCTGACGTGT	5428.8	4583.36	5744.33
	TE-siRNA83	ATCCGACTGTTTAATTAAAACA	6451.61	7062.89	5258.27
	TE-siRNA84	CCGACTTTGTGAAATGACTTGA	12470.5	11909.2	11356.1
	TE-siRNA85	AGATGTGGAGCTCTCTTGCGTG	30999.2	28176.4	19088.9
	TE-siRNA86	CTGTCGGGACCCGAAAGATGGT	11841.1	10519.2	9986.3
	TE-siRNA87	GACTCTAGTCCGACTTTGTGAA	18686.1	20136.7	19795.9
	TE-siRNA88	AACTGTGAAACTGCGAATGGCT	8221.87	7250.73	6716.45
	TE-siRNA89	AAGGCTGACGCGGGCTCTGCCC	20062.9	19610.8	16260.9
	TE-siRNA90	ATGCTGAGACTCTCCTGGAGGG	15420.9	14276.1	10604.9
	TE-siRNA91	CTCGTAGTTGGACCTTGGGCCG	7120.38	6875.05	6009.46
	TE-siRNA92	CGGGACGTGAGCTTGACGCCGT	268450	250507	226017
	TE-siRNA93	AAAAGGACTTTGAAAAGAGAGT	31156.6	31520	26203
	TE-siRNA94	TCCGACTTTGTGAAATGACTTG	13886.7	12923.6	13035.2
	TE-siRNA95	CCAGCCCCGCGTCGCACGGATT	60818.3	56202.6	62215.5
	TE-siRNA96	TCGGCTCGGGGCGTGGACCGTT	8457.91	7814.26	6097.83
	TE-siRNA97	AACAATGTAGGCAAGGGAAGTC	12824.5	14839.6	10914.2
	TE-siRNA98	CGTAGTTGGACCTTGGGCCGGG	8221.87	7175.6	6097.83
	TE-siRNA99	TTCTACTGCTAGGGTTGAGCGT	58615.3	52220.3	42066.2
	TE-siRNA100	AGACGACTTAAAACGCGACGGG	16365.1	15666.1	12239.8
	TE-siRNA101	AAAGAAGACCCTGTTGAGCTTG	13178.6	12773.3	10870
	TE-siRNA102	GCAGACGACTTAAAACGCGACG	10267.5	9542.41	7556.01
	TE-siRNA103	AATTCGAACTGTGAAACTGCGA	8025.18	8490.5	6893.2
	TE-siRNA104	TATTGTGTTGGCCTTCGGGATC	9441.38	10631.9	8793.25
	TE-siRNA105	TTCTGGGCTTCTCTGATGCAGA	14870.2	16192.1	11621.2
	TE-siRNA106	TCCGTTGTAGTCTAGCTGGTCA	10503.5	15328	14935.3
	TE-siRNA107	CCGACCAGGGATCAGCGGGTGT	1219.51	1765.72	2341.92
	TE-siRNA108	GAGGATGCTGACGCAATGTGAT	1809.6	1765.72	2032.61
	TE-siRNA109	AAAACGGATCCGTAACTTCGGG	6372.93	5447.44	4241.97
	TE-siRNA110	TTGAAGATCTGCGATTTGGAGC	41463.4	39597.3	31593.8
	TE-siRNA111	ACATAGCAAGGATTGACAGACT	8025.18	6762.34	7069.95
	TE-siRNA112	ACGGTCCTCGAGGATGCTGACG	13847.4	11233	9500.24
	TE-siRNA113	TTCTTCTGGATCTTCTTTTTGG	10188.8	11120.3	8395.56
	TE-siRNA114	AGCAACCGGCGCCTCTGCTCGC	10975.6	10744.6	7290.88
	TE-siRNA115	CGGACCCTGTCGCACCACGAGG	17584.6	14614.2	13167.8
	TE-siRNA116	GCAGCCGTCGTCGGCGCGGACG	4445.32	3080.62	3137.29
	TE-siRNA117	TGGTCATGGAAGTCGAAATCCG	12785.2	12998.7	11091
	TE-siRNA118	ATGACTTGAGAGGTGTAGGATA	7238.39	7701.56	7025.76
	TE-siRNA119	AAGACTAATCGAACCATCTAGT	19630.2	17769.9	15333
	TE-siRNA120	ACGACTTAAAACGCGACGGGGC	6018.88	7100.46	6849.01
	TE-siRNA121	GCAGATCTTGGTGGTAGTAGCA	5782.85	6912.62	5611.77
	TE-siRNA122	TAACCGTAGTAATTCTAGAGCT	40165.2	34337.7	37382.4
	TE-siRNA123	CTCTCGCATCGATGAAGAACGT	24232.9	24382	24126.2
	TE-siRNA124	CGAGACTGTTTGGAGCAAGGAG	8890.64	9016.46	6937.39
	TE-siRNA125	CCCGGGCGTCGAACAACCGACT	11919.7	13825.2	11709.6
	TE-siRNA126	GTAGTTGGACCTTGGGCCGGGC	13336	13750.1	12946.8
	TE-siRNA127	TGCGGCTGATGAGCATGATCTC	14555.5	16755.6	10516.5
	TE-siRNA128	TAGATCTGATTCCTGGAACGGC	19708.9	20775.4	16172.5
	TE-siRNA129	TTGACAGACTGAGAGCTCTTTC	10975.6	12247.4	10958.4
	TE-siRNA130	TCGTAGTTGGACCTTGGGCCGG	6884.34	5259.6	4462.9
	TE-siRNA131	TCTAGTCCGACTTTGTGAAATG	7356.41	7213.16	5655.96
	TE-siRNA132	GAAAGAAGACCCTGTTGAGCTT	20023.6	20888.1	17807.4
	TE-siRNA133	TTCGATGTCGGCTCTTCCTATC	4169.94	4282.82	3623.35
	TE-siRNA134	TCGGTTGATCTGCTGAAGCTGC	12352.5	14501.5	12549.2
	TE-siRNA135	TTGGAGCACGCCTGTCGGGACC	8497.25	9279.43	6274.58
	TE-siRNA136	AAAGGCTGACGCGGGCTCTGCC	10582.2	12322.5	9146.75
	TE-siRNA137	TTGAACCGGTCTGGCTCTGACC	39889.9	40686.8	30224
	TE-siRNA138	GCTTGACTCTAGTCCGACTTTG	5625.49	5785.56	5390.84
	TE-siRNA139	AGTCTTCGCTTCGGACGGGTGC	8693.94	11345.7	8881.62
	TE-siRNA140	CTGGCTCTGACCGGTCTGCTGC	13296.6	13412	10516.5
	TE-siRNA141	TTGGTGTCTTCGGTTATAGAGA	20692.4	19009.7	15288.8
	TE-siRNA142	AGCGGGTGTTACTAATAGGACC	26986.6	28289.1	28854.2
	TE-siRNA143	AAAAGCTCGTTTGATTCTGATT	4484.66	2667.37	3269.85
	TE-siRNA144	AGGTAGCGCGGGACGATGCGGC	35641.2	38695.6	33582.3
	TE-siRNA145	AAAGGATTGGCTCTGAGGGTTG	5704.17	5635.28	4816.4
	TE-siRNA146	CGAACAACCGACTCAGAACTGG	3186.47	2742.51	2739.6
	TE-siRNA147	AAGACATTGTCAGGTGGGGAGT	8851.3	8753.48	8351.38
	TE-siRNA148	TGTGTTGGCCTTCGGGATCGGA	10739.6	10782.2	10074.7
	TE-siRNA149	TCGGGGCGTGGACCGTTGTCGC	4405.98	5146.89	4021.03
	TE-siRNA150	TTGAAGAATCTTCTGAAGGAGA	15814.3	19986.5	14626
	TE-siRNA151	CGACGGTCCTCGAGGATGCTGA	14437.5	13299.3	10693.3
	TE-siRNA152	AATGAGAACTTTGAAGGCCGAA	7277.73	6912.62	6318.77
	TE-siRNA153	AATCCGACTGTTTAATTAAAAC	3855.23	4846.34	4639.65
	TE-siRNA154	TTCATTCGTCTGGCCAAGGGCC	58536.6	59057.8	55322.3
	TE-siRNA155	AACGGGCTTGGCGGAATCAGCG	3658.54	3230.9	2562.86
	TE-siRNA156	CCGAGGTCCTGTAGCTGGCGGG	38434.3	35427.2	30886.8
	TE-siRNA157	TCTGCCCAGTGCTCTGAATGTC	2911.09	2855.21	3314.04
	TE-siRNA158	CGTGGCGGCAGACGGCGACGTT	5035.41	3982.27	5258.27
	TE-siRNA159	ATTTAGAGGAAGGAGAAGTCGT	16365.1	17507	16658.6
	TE-siRNA160	GAGAGGACGTGGCTCTGGTCGG	8733.28	10406.5	8925.81
	TE-siRNA161	AAACTGCATCTGTAGCTCAGGC	47482.3	48162.9	41447.6
	TE-siRNA162	AAGCTCGTAGTTGGACCTTGGG	6018.88	6123.68	3711.72
	TE-siRNA163	AGTCTTCGCTTCGGACGGGTGT	8575.92	10181.1	9456.06
	TE-siRNA164	TCGATCTGTTACGTCAATCTGC	19590.9	19648.4	15553.9
	TE-siRNA165	CACGGGGTGAACGTGAGACGAG	84421.7	70178.1	70743.7
	TE-siRNA166	AATGGAACAATGTAGGCAAGGG	13099.9	10068.4	9853.74
	TE-siRNA167	AGCAAGGATTGACAGACTGAGA	6726.99	7663.99	5700.15
	TE-siRNA168	AGGGAAAGATGAAAAGGACTTT	10070.8	9354.57	9809.55
	TE-siRNA169	CGACTCAGAACTGGTACGGACA	4287.96	4019.84	3579.16
	TE-siRNA170	TTGCTGCCACGATCCACTGAGA	4996.07	5635.28	5346.65
	TE-siRNA171	CTTGCTGCCACGATCCACTGAG	7867.82	7926.97	4639.65
	TE-siRNA172	CCGAAAGATGGTGAACTATGCT	9638.08	9805.39	7732.76
	TE-siRNA173	CACAGCTGCAGAGCCAAGACGG	14398.1	16605.3	9986.3
	TE-siRNA174	CAGAACTCCGAAGTTAAGCGTG	10896.9	10707	9014.18
	TE-siRNA175	CAACGGGCGGCGTGCTGAATCC	3343.82	3719.29	2872.17
	TE-siRNA176	CGACTTTGTGAAATGACTTGAG	5664.83	5372.3	4462.9
	TE-siRNA177	CGCGAGAAGTCCATTGAACCTT	12273.8	12623	11621.2
	TE-siRNA178	AAATGACTTGAGAGGTGTAGGA	5900.87	5973.4	6009.46
	TE-siRNA179	AAGCTGAAGGTTCGGAGACTAT	20849.7	22616.3	19751.7
	TE-siRNA180	AGTTTGTTTGATGGTACGTGCT	12470.5	10181.1	10251.4
	TE-siRNA181	CCTTTAGACCTTCGGAGTTTGA	9913.45	10707	8572.31
	TE-siRNA182	TCGAACAACCGACTCAGAACTG	3697.88	3756.86	3579.16
	TE-siRNA183	AGAGGACGTGGCTCTGGTCGGA	9520.06	10444.1	9588.62
	TE-siRNA184	CGACGTTGCTTTTTGATCCTTC	2635.72	2291.68	2253.55
	TE-siRNA185	TATCTTCAACGCGGGCTGACGT	7395.75	7288.3	6893.2
	TE-siRNA186	TCGATCCTTTAGACCTTCGGAG	1180.17	1427.61	1148.87
	TE-siRNA187	CTGTCCCTGTCTACTATCCAGC	7985.84	7964.54	6849.01
	TE-siRNA188	TGATGACTGCGGCCTTCGGCAC	13060.6	14351.2	8616.5
	TE-siRNA189	TTGCCGTCCGGTCTCATCTGCG	10857.6	9129.16	5788.52
	TE-siRNA190	TTGACTCTAGTCCGACTTTGTG	8221.87	7175.6	6937.39
	TE-siRNA191	TTTTGCCCTCTGGAGTTCTGCC	14044.1	13975.5	8439.75
	TE-siRNA192	AGGCGAGAGACCGATAGCGAAC	5586.15	5597.72	6142.02
	TE-siRNA193	CGAGACTGTTGGGAGCAAGGAG	18804.1	15252.8	12681.7
	TE-siRNA194	TGCTGCCACGATCCACTGAGAT	4917.39	5860.7	3534.97
	TE-siRNA195	AGGATTGGCTCTGAGGGTTGGG	5074.74	4620.93	4507.09
	TE-siRNA196	AAACGGATCCGTAACTTCGGGA	7631.79	9317	9676.99
	TE-siRNA197	ATACCAGAATTCTGCCAAAGGC	17505.9	19610.8	15553.9
	TE-siRNA198	AAGGATTGACAGACTGAGAGCT	10070.8	9617.55	8837.44
	TE-siRNA199	TTCGCCTAGTAGCTTCTCTATT	21833.2	18408.6	14846.9
	TE-siRNA200	TATGCGGAACGGCTCCTGCTGG	34972.5	30618.4	25142.5
	TE-siRNA201	CTTCTGCTGGCAGCCTGACGTG	5507.47	6574.5	5081.53
	TE-siRNA202	TCCGGCTTTGGGGTAGTTTCTT	13572	13111.4	8793.25
	TE-siRNA203	CCGACCCTGATCTTCTGTGAAG	5468.14	5334.74	3711.72
	TE-siRNA204	GAGCGGCCGTCGGTGCAGATCT	7592.45	7363.44	7423.45
	TE-siRNA205	TGTGATTTCTGCCCAGTGCTCT	10975.6	9655.12	9588.62
	TE-siRNA206	TTCTTCTGTGGCCATGTCTAGC	14634.1	16680.4	11135.2
	TE-siRNA207	CTTCTTCGAAGCTGCGCACTGC	14201.4	15252.8	10163.1
	TE-siRNA208	AGGCTCGAAGCGATACTGACGT	6176.24	5372.3	5523.4
	TE-siRNA209	GACGTTCGCCGGATGCATGTGC	9520.06	10631.9	7511.82
	TE-siRNA210	TTCCAGACTCAGGCTAGGACTG	22383.9	21677.1	15730.6
	TE-siRNA211	GTGGATGTCGACTTTTGCCGTT	28756.9	29378.6	17895.8
	TE-siRNA212	TTGTGTTGGCCTTCGGGATCGG	9362.71	9354.57	7423.45
	TE-siRNA213	CTAGTCCGACTTTGTGAAATGA	12981.9	11721.4	12107.3
	TE-siRNA214	AGTAACTATGACTCTCTTAAGG	6215.58	6161.24	4683.84
	TE-siRNA215	TCGCGAGAAGTCCATTGAACCT	5664.83	6386.66	6407.14
	TE-siRNA216	AAGGCTGAAACTTAAAGGAATT	8772.62	9016.46	8174.63
	TE-siRNA217	ATCCACTGAGATCCAGCCCCGC	9480.72	13675	10825.9
	TE-siRNA218	CGGCGTGCTGAATCCTTTGCAG	4484.66	4658.5	3667.54
	TE-siRNA219	TGATAGTGACTCTCTTCCCTGG	6254.92	8189.95	4728.03
	TE-siRNA220	AATCTTCGCTTCGGACGGGTGC	11880.4	16605.3	13521.3
	TE-siRNA221	ATTGGCTCTGAGGGTTGGGCTC	7474.43	7776.69	6583.89
	TE-siRNA222	CTGCATCTGTAGCTCAGGCTCC	30409.1	30768.7	22844.8
	TE-siRNA223	TTGAAGATCTGCGATTTGGAGT	32494.1	31369.7	26070.4
	TE-siRNA224	TTGATCTGCTGAAGCTGCTTTC	14870.2	16755.6	13300.3
	TE-siRNA225	TTGTCTGTCGCTTCGGAGTGCC	11959.1	14463.9	10163.1
	TE-siRNA226	AAAGCTCGTAGTTGGACCTTGG	5940.2	5747.99	6672.26
	TE-siRNA227	ATCCCATCAGAACTCCGAAGTT	8536.59	7851.83	6804.83
	TE-siRNA228	CCGAAAGATGGTGAACTATGCC	4681.35	5071.76	4418.72
	TE-siRNA229	GAACTGTGAAACTGCGAATGGC	4091.27	3118.19	3093.1
	TE-siRNA230	TTGAAGATTTTATGGAGATGGT	4287.96	4620.93	4728.03
	TE-siRNA231	TTGAGCTGCTGGAATTATTTGT	14988.2	16229.6	11267.7
	TE-siRNA232	AGATGAAAAGGACTTTGAAAAG	5035.41	4846.34	4197.78
	TE-siRNA233	TAGAGGGCAGATATGTAGGCGT	8103.86	6912.62	7467.63
	TE-siRNA234	TCCGACTGAAGTCGCTTGACGT	36270.7	30768.7	28324
	TE-siRNA235	TTGACGCCGTTGGATTTGAGGG	65342.3	59583.7	43656.9
	TE-siRNA236	TAGTCCGGCTGCACCCTTAGGT	19748.2	15365.5	10472.4
	TE-siRNA237	CGGCGCCGTTACTTTGAAGAAA	3422.5	4170.11	2695.42
	TE-siRNA238	AAGAAGACCCTGTTGAGCTTGA	9362.71	8941.32	8616.5
	TE-siRNA239	CAGTGTCTGAACCTTCGGCTTT	12155.8	10631.9	9279.31
	TE-siRNA240	CGAACTGGGCAACTCCGTCCCC	9520.06	12247.4	8793.25
	TE-siRNA241	AGACTGGATCGAGGATCTGTGC	12667.2	13073.9	11223.5
	TE-siRNA242	CGCCGTTACTTTGAAGAAATTA	2675.06	2629.8	3446.6
	TE-siRNA243	TTGCTTGATCCGGCGAACGTGG	4169.94	3831.99	3490.79
	TE-siRNA244	AGGCTGACGCGGGCTCTGCCCA	2635.72	3043.05	3579.16
	TE-siRNA245	CCCTGTTGAGCTTGACTCTAGT	12155.8	10669.5	13388.7
	TE-siRNA246	GGAATCCGACTGTTTAATTAAA	2163.65	2178.98	2120.98
	TE-siRNA247	GTTGCGGGACGAGACCGACCGG	10424.9	9016.46	8483.94
	TE-siRNA248	TTCTTGGATTTATGAAAGACGA	1022.82	1164.63	2607.04
	TE-siRNA249	CGCGACGGGGCATTGTAAGTGG	7356.41	9166.73	6451.33
	TE-siRNA250	TCTTGTACTGATATGCTCTGCA	21518.5	19498.1	16702.8
	TE-siRNA251	CCGCTGCTGCATTTCTGAAGGC	3737.21	3794.42	3490.79
	TE-siRNA252	TTGGGCTAGATCTAAGGGTAGT	17545.2	18558.9	17851.6
	TE-siRNA253	TTGTCCAGAACTCCCGCTCAGT	9047.99	11082.7	10030.5
	TE-siRNA254	TTGTGCACTTGCTGCTGACTGC	9834.78	9429.71	10384
	TE-siRNA255	AAGGCTGATCTCTCCAAGATGA	9166.01	7851.83	5700.15
	TE-siRNA256	TACGTCACCGGACTGCACATGC	6884.34	7250.73	5214.09
	TE-siRNA257	ATGGACCTCGCGGACGAACGGC	12667.2	13562.3	9942.11
	TE-siRNA258	TGGCGGTTGCAGACCTGAAGTG	6569.63	5560.15	4418.72
	TE-siRNA259	TGGCTTCGGACATACGCTTCGG	11683.7	11383.3	7953.69
	TE-siRNA260	TTGATCCGGCGAACGTGGGAGG	6923.68	7100.46	6583.89
	TE-siRNA261	CAAAACGGATCCGTAACTTCGG	4524	3606.58	4197.78
	TE-siRNA262	TTGGGTTGGACCTTCTGGTGTC	9716.76	11533.5	9367.68
	TE-siRNA263	TTGTCTGTCGCTTCGGAGTGCT	13886.7	12998.7	11798
	TE-siRNA264	AGGATATTCGGCTCTCACCCGA	7946.5	10556.8	11400.3
	TE-siRNA265	AAAGACTCCAGGCTCTGTCAGG	10857.6	9579.98	7069.95
	TE-siRNA266	TAATGCGGGCGAGACTGTTGGG	18292.7	16455	13786.4
	TE-siRNA267	AAGATGTGGGCAAAACGACGGT	7356.41	7964.54	6760.64
	TE-siRNA268	AGAGAGGACGTGGCTCTGGTCG	11211.6	10782.2	8528.13
	TE-siRNA269	TGAAATGAAATGGAGTGTTGAG	11998.4	12623	10914.2
	TE-siRNA270	TTGTTGTGCTCAGTTGCTATGG	9952.79	8039.67	6760.64
	TE-siRNA271	TACGTCACCGGTCTGCACATGC	6215.58	9542.41	5611.77
	TE-siRNA272	TTGACGAGCTCGACGAAGTTAT	14280.1	14426.3	14846.9
	TE-siRNA273	TTGATGATCGCGAGGAGTTTGC	3697.88	3907.13	3446.6
	TE-siRNA274	CTCATGTAGGATGACGAAGGTG	13650.7	12322.5	9942.11
	TE-siRNA275	TTGATCTTCATGTCGGCAGGGA	13847.4	14125.8	9014.18
	TE-siRNA276	CTTTGTCTGCATCCTCTTCTGC	2871.75	3193.33	2341.92
	TE-siRNA277	TCGACCTTCCGACGCCTGATGC	3894.57	4395.52	2562.86
	TE-siRNA278	TGTTGCTGCCCTGAATATCTGC	3737.21	4921.48	2872.17
	TE-siRNA279	TCGACTGCATGACCTCTTTTGC	27655.4	26485.8	21165.7
	TE-siRNA280	TTCTCCGACTGCTGATCGATGT	14870.2	13261.7	9411.87
	TE-siRNA281	AAACTGCATCTGTAGCTCAGGT	40165.2	33811.7	30842.6
	TE-siRNA282	TCTGGAAAAGTTGGGCATCTCC	21990.6	21714.6	18116.7
	TE-siRNA283	TCTTTCTGACGAAGCGGACGTT	21321.8	19310.2	17233
	TE-siRNA284	TTGTTGAAGATCTGCGATTTGG	5074.74	5522.58	3181.48
	TE-siRNA285	CTGTCTGCTCCTGAACCAGTGC	15224.2	15065	12372.4
	TE-siRNA286	TTAGGGACGATGCCAAGATGTG	8300.55	8039.67	6672.26
	TE-siRNA287	TTGTGCTTGAGGACTTAATTGT	3619.2	4207.68	3402.41
	TE-siRNA288	AACGATCCGACTTCCGAGCGCG	5350.12	5334.74	4728.03
	TE-siRNA289	AATCCCTGAGGCGGTAGGCGTG	8497.25	9955.67	9190.93
	TE-siRNA290	AGGGGGAAGAGAACGCTGACGT	2163.65	2291.68	1369.8
	TE-siRNA291	TATGCTGAGACTCTCCTGGAGG	6058.22	6762.34	4241.97
	TE-siRNA292	AAAGAGCTTGAACTTTGCCGTG	17623.9	16830.7	12063.1
	TE-siRNA293	CCGTGTGCCGGATTATGACTGA	2832.42	3268.46	3623.35
	TE-siRNA294	GACGACTTAAAACGCGACGGGG	2714.4	3080.62	2695.42
	TE-siRNA295	GCCGATCGGCTCGGGGCGTGGA	2084.97	2517.09	1900.05
	TE-siRNA296	TTGTGGATGTCGACTTTTGCCG	26121.2	24870.4	16481.8
	TE-siRNA297	AGACTGCTGAATGGTGAATGCT	10700.2	10105.9	8218.81
	TE-siRNA298	CTGGTGCCGATCTTGCTGCTGA	12234.5	13750.1	9588.62
	TE-siRNA299	CGAACTGGGCAACTCCGTCCCT	10857.6	8114.81	7511.82
	TE-siRNA300	CGGATTATGACTGAACGCCTCT	19748.2	17845.1	20944.7
	TE-siRNA301	TGCATGTGGTGACTCCGAGGGC	2439.02	3118.19	2607.04
	TE-siRNA302	AATCTCGTGTGGAACAAAAGGG	1298.19	1953.57	1900.05
	TE-siRNA303	CCGACCTTAGCTCAGTTGGTAG	11329.7	10368.9	11532.9
	TE-siRNA304	TTCTTCTGTGGCCATGTCTAGT	11801.7	13111.4	9676.99
	TE-siRNA305	AAGAGCTTGAACTTTGCCGTGG	12942.6	12021.9	10163.1
	TE-siRNA306	AGATGGAGGACAGTAGCGCGGT	15066.9	14313.6	13212
	TE-siRNA307	AGAAGGTCTGACCCTAGGGTTC	25334.4	25133.4	18514.4
	TE-siRNA308	AGACGTGATGAGGACCTTCTTC	17230.5	18671.6	14272.5
	TE-siRNA309	AGACTGGAGGCGACCCTGCGCT	8261.21	9918.1	7158.32
	TE-siRNA310	AGGGGCGAAAGACTAATCGAAC	4248.62	3907.13	3137.29
	TE-siRNA311	ATGGAGGACAGTAGCGCGGTGG	14594.8	13412	10914.2
	TE-siRNA312	TCTACTGCTAGGGTTGAGCGTG	7985.84	7551.28	7025.76
	TE-siRNA313	TGATTTCTGCCCAGTGCTCTGA	5035.41	5372.3	5567.58
	TE-siRNA314	CCGTTACTTTGAAGAAATTAGA	3304.48	3681.72	3534.97
	TE-siRNA315	GTATGAACTAATTCGAACTGTG	25413.1	20437.3	25319.3
	TE-siRNA316	ATGGAAAAGTGCTCTATGGCGG	7789.14	7213.16	5744.33
	TE-siRNA317	CAGGCCTGTGGATTCGTTGCGG	14594.8	14689.3	10295.6
	TE-siRNA318	ATGGTTCTGCAGAAGGAGTTGT	7867.82	7926.97	7997.88
	TE-siRNA319	ATTGGTCATCGCGCTTGGTTGA	2714.4	2817.64	2165.17
	TE-siRNA320	GAGTGCCGAAGGCTATAACTGT	10621.6	13073.9	9765.37
	TE-siRNA321	GTTGATCGCGCTCCTGTCATGG	4130.61	5860.7	2474.48
	TE-siRNA322	ATGGGCGATGCTGACATGACGT	14870.2	13937.9	12814.3
	TE-siRNA323	TCCTTTGCAGACGACTTAAAAC	4760.03	5146.89	4330.34
	TE-siRNA324	TGCGTCGTAGAAATCCATCGGT	20181	20963.3	17409.7
	TE-siRNA325	TGGAAAAGTGCTCTATGGCGGT	4563.34	4733.64	4241.97
	TE-siRNA326	TTCCCAACGGGCGGCGTGCTGA	3461.84	3456.31	3314.04
	TE-siRNA327	AGGGCTGACCTGGCGCTGACGT	2635.72	2554.66	1944.24
	TE-siRNA328	GCACGCCTGTCGGGACCCGAAA	5782.85	5485.01	3800.1
	TE-siRNA329	CGATGATGTTTCCTTTGAGTGG	10464.2	10293.8	6230.39
	TE-siRNA330	GATGGTACGTGCTACTCGGATA	3501.18	3531.44	3755.91
	TE-siRNA331	TGAGCTGAAGCTCTTGATGGTG	9362.71	8452.93	8351.38
	TE-siRNA332	TGTGAGAACATGGGAGATGCTG	15971.7	16379.9	12946.8
	TE-siRNA333	AAATCGTTCGTCTGACTTGGGT	2045.63	2178.98	2032.61
	TE-siRNA334	ATAGTTCGGCTGCCCACTTGGC	9559.4	9730.26	5788.52
	TE-siRNA335	CGGCCGTCGGTGCAGATCTTGG	4563.34	4846.34	3490.79
	TE-siRNA336	TAGGACCCAAAGACAAGGCGTG	3619.2	3155.76	2474.48
	TE-siRNA337	TAGTCCGACTTTGTGAAATGAC	3658.54	4282.82	3093.1
	TE-siRNA338	TTGATCGGCGAAGTCTTCCTGC	8261.21	8791.04	6893.2
	TE-siRNA339	AGGCCTGTGGATTCGTTGCGGG	27498	22578.7	20193.5
	TE-siRNA340	ATGCGGGCGAGACTGTTGGGAG	13768.7	11759	12372.4
	TE-siRNA341	ATGTGGAGCTCTCTTGCGTGTT	9008.65	10481.6	8660.69
	TE-siRNA342	CGCAAGGCTGAAACTTAAAGGA	2793.08	2103.84	2253.55
	TE-siRNA343	TCATGCGGACCGCGGCTGACGT	3658.54	3531.44	4241.97
	TE-siRNA344	TTGTGCTCCGCTACTCAAGTGT	7002.36	7926.97	7953.69
	TE-siRNA345	AGCAGCGGCCATGTGATGACGG	4838.71	5259.6	4507.09
	TE-siRNA346	ATGACTGCGGCCTTCGGCACCC	16601.1	18897	9323.49
	TE-siRNA347	TACCGTGTGCCGGATTATGACT	3029.11	2066.27	2165.17
	TE-siRNA348	TGAACGGCACTTGCACATGGGT	7867.82	8227.52	8086.25
	TE-siRNA349	AGATGATATGGACAAAAGGCGG	4720.69	4395.52	2960.54
	TE-siRNA350	ATGACTGCGGCCTTCGGCACCT	24783.6	25696.9	15774.8
	TE-siRNA351	CTCGAAGCTCCCTTCCCAACGG	2281.67	2216.55	2165.17
	TE-siRNA352	GAATCCGACTGTTTAATTAAAA	1494.89	1953.57	1546.55
	TE-siRNA353	TGGTGGACTGATCCTTCGGTGT	6254.92	6123.68	5832.71
	TE-siRNA354	TTGTGCACTTGCTGCTGACTGT	7631.79	7964.54	7865.32
	TE-siRNA355	TTTCTTGATCCAGAGGGTGGCA	7317.07	8903.75	8307.19
	TE-siRNA356	AGGACTGGGGAAGAGTATGGGG	15499.6	12698.2	10030.5
	TE-siRNA357	ATAGTGCTGCAGGTAGAAAGGC	4051.93	4620.93	3667.54
	TE-siRNA358	ATGGACAGTGTTCTGTGATGGG	6608.97	6536.93	5169.9
	TE-siRNA359	ATGGCTCCTGGGGAACCTTCGG	7631.79	6499.36	5125.71
	TE-siRNA360	ATTAATAGGGACAGTCGGGGGC	4681.35	6461.79	4860.59
	TE-siRNA361	CCGGATTATGACTGAACGCCTC	7553.11	7889.4	7246.7
	TE-siRNA362	TCCGTTGTAGTCTAGTTGGTCA	2950.43	4019.84	3711.72
	TE-siRNA363	TTGCAGACGACTTAAAACGCGA	7317.07	8603.2	6672.26
	TE-siRNA364	CGAGAGTAGTACTAGGATGGGT	2793.08	2592.23	3314.04
	TE-siRNA365	CGGTCTGGCGAAGTGTGATCCC	8851.3	8828.61	6186.2
	TE-siRNA366	GAGGACAGTAGCGCGGTGGTGG	26278.5	21864.9	18823.7
	TE-siRNA367	GATCTGTAGCTTCTCAACACTC	12116.4	13487.1	9986.3
	TE-siRNA368	TTCATCGTCAAGACGAAGGCGT	12942.6	13900.4	13786.4
	TE-siRNA369	TTGTTTGATGGTACGTGCTACT	10739.6	9504.85	10516.5
	TE-siRNA370	ACAGCTGCAGAGCCAAGACGGG	4524	5184.46	4728.03
	TE-siRNA371	CCGTCCGGTCTCATCTGCGCAG	9913.45	10368.9	7776.94
	TE-siRNA372	CGGTTTGTTGGCGAAGTCCTGC	7238.39	7964.54	5655.96
	TE-siRNA373	CTGTCTGCTCCTGAACCAGTGT	13060.6	11834.1	10516.5
	TE-siRNA374	TACCTGTAGTACCTATGCATGT	21597.2	22240.6	18072.6
	TE-siRNA375	TGACTGTCTGCTTGGGCGTGGT	7592.45	6912.62	6407.14
	TE-siRNA376	TTAATGCGGGCGAGACTGTTGG	22305.3	18145.6	14626
	TE-siRNA377	TTGGCTCGTCGAGGTTTGGACC	10424.9	10932.5	9367.68
	TE-siRNA378	AAATGAGAACTTTGAAGGCCGA	6805.66	6724.77	5876.89
	TE-siRNA379	ATATGTGAGATCTGCCACCGTG	20259.6	21564.4	14493.4
	TE-siRNA380	ATCGGCTGACTCCGACCAGGTC	4917.39	4320.38	3800.1
	TE-siRNA381	ATGCAGCGTTCCGGTCTACTGA	4760.03	5485.01	3888.47
	TE-siRNA382	CTGGGATCTGATTCAAGGCTTC	11605	11383.3	9544.43
	TE-siRNA383	TCTCTGGTATCCTAAGGGCTCC	14280.1	14388.8	12372.4
	TE-siRNA384	TCTTCGGGACCTGATTCTGCCG	9874.11	9993.24	6893.2
	TE-siRNA385	TGATGACTGCGGCCTTCGGCAT	7985.84	6837.48	5832.71
	TE-siRNA386	TTGTGTGATCTCTAAGAATGGC	6412.27	7325.87	5169.9
	TE-siRNA387	AAAGGCTGGAGACGAAGCTCGG	15224.2	13487.1	11974.7
	TE-siRNA388	AGACTGAGAAGTCGATGGAGTG	4642.01	4320.38	3888.47
	TE-siRNA389	AGTAGCCGAAGCTCTGATCAGG	1219.51	1277.33	1016.31
	TE-siRNA390	ATTGTCTGTCGCTTCGGAGTGC	5704.17	6499.36	3800.1
	TE-siRNA391	TTATTGACTTCGGTACTGACGT	5625.49	5560.15	6142.02
	TE-siRNA392	TTCGAAGGCTGATCTCTCCAAG	5625.49	7701.56	4860.59
	TE-siRNA393	AACGACTTTGGAGCTTCTTCGT	6451.61	6536.93	4772.22
	TE-siRNA394	ACAGTGTCTGACGTGAGGCTCT	6530.29	5522.58	7246.7
	TE-siRNA395	AGGGCAGGAATCAAATGAACGT	9362.71	11496	5876.89
	TE-siRNA396	ATGGAGGATAGACTGGTGCTTC	6963.02	8302.65	5435.02
	TE-siRNA397	CGAAGCTATCGGAGATCCTGAG	11133	10293.8	5788.52
	TE-siRNA398	TAGGATGACGAAGCCGAAGCCG	6648.31	7476.14	5346.65
	TE-siRNA399	TCCCGTCTTGGCTCTGCAGCTG	6412.27	5747.99	3976.85
	TE-siRNA400	TGGCTGCAAGTTTCCAACGGGC	17702.6	17769.9	12239.8
	TE-siRNA401	TTCGGCAGATAAGAGTAGCAGT	11408.3	11270.6	11532.9
	TE-siRNA402	TTGGTACAAAGCCCTCTGGAGT	6136.9	6048.54	4683.84
	TE-siRNA403	AAGGAATACAGAGCTGATGTGT	2675.06	2817.64	2430.29
	TE-siRNA404	AGGGCGGGAATCAAATGAACGT	22305.3	20662.7	16614.4
	TE-siRNA405	TCCGACTTTGTGAAATGACTTA	3186.47	3005.49	3402.41
	TE-siRNA406	TGACGTAGATTTTTGCGGGGGA	8182.53	8791.04	7379.26
	TE-siRNA407	TGGCCTTGTCTCTCCGAAGATT	7474.43	8603.2	5346.65
	TE-siRNA408	TCCACTGAGATCCAGCCCCGCG	4524	5935.83	5169.9
	TE-siRNA409	TCTTTCCGTGATTGCAGCCAGC	4169.94	4921.48	4065.22
	TE-siRNA410	TTTGCCGGTCTTGAGGAGTTTA	4602.68	5485.01	4462.9
	TE-siRNA411	AATCTTCGCTTCGGACGGGTGT	6963.02	6875.05	6804.83
	TE-siRNA412	GATGTGGAGCTCTCTTGCGTGT	9559.4	9429.71	8660.69
	TE-siRNA413	TGTGTGCTGGAATCTGTGCTCC	3619.2	3155.76	2827.98
	TE-siRNA414	TTCTGGGTCTGAAGGATAGGTC	2714.4	3418.74	2076.8
	TE-siRNA415	TTGAGTTGATATGCTTGCTGAG	8261.21	7626.42	6451.33
	TE-siRNA416	TTGGGTTGGACCTTCTGGTGTT	6097.56	7325.87	7423.45
	TE-siRNA417	ACGTTATCTGGTGGACCTGCAG	3422.5	2592.23	2341.92
	TE-siRNA418	AGAGATCGTCTGTGCTTCCTGG	4878.05	5560.15	3490.79
	TE-siRNA419	ATTGCAGAGGTACTGAAGAGGT	10464.2	12322.5	10207.2
	TE-siRNA420	TAATTCTGCAAGGTGGGACCGC	6254.92	9317	6849.01
	TE-siRNA421	TTAGGCTGGCTCCAACAAGACT	7474.43	6950.18	6142.02
	TE-siRNA422	TTCCGCTGTGACTCAACCTTGC	4760.03	5222.03	2960.54
	TE-siRNA423	AGGACTGGATGGAACGGACGCC	2832.42	3118.19	2032.61
	TE-siRNA424	ATGGGACTCGGATGATAGCTCG	2557.04	2704.94	1767.49
	TE-siRNA425	ATGTCATGGACTTTAAGGATGT	22462.6	24269.3	20502.9
	TE-siRNA426	CTCTGGTCGGATGGATGGCGAG	9284.03	10970	7114.14
	TE-siRNA427	GATGTCGGCTCTTCCTATCATT	5035.41	4620.93	4286.16
	TE-siRNA428	TAAGAGAGGACGTGGCTCTGGT	11211.6	10030.8	8970
	TE-siRNA429	TGGATTCGTGATTGGCGATGGG	3461.84	3230.9	2960.54
	TE-siRNA430	TTAGAGCTCCAAGACACCAGGG	6648.31	6875.05	4595.47
	TE-siRNA431	TTCAATCTTCGCTTCGGACGGG	9166.01	10744.6	7069.95
	TE-siRNA432	TTTGGCTTCGTGGTCTCTCAAG	4366.64	5485.01	3048.92
	TE-siRNA433	AAAGACTTCGAGCTCCAATCGA	7474.43	7663.99	5258.27
	TE-siRNA434	ACATATGGACGAGCTCTTGCCC	8969.32	7513.71	6583.89
	TE-siRNA435	ATGCGCTGGGAAACTGAATCGT	10070.8	9730.26	6053.64
	TE-siRNA436	ATGTGCTCAACTCTGAATTTTC	1534.23	1615.45	1237.24
	TE-siRNA437	ATTGTCTGTCGCTTCGGAGTGT	5192.76	7250.73	4418.72
	TE-siRNA438	TCATCTCGGACCTCCAGTTTCG	8418.57	6912.62	6230.39
	TE-siRNA439	TGAAGGTCTTGGATATGTTCCT	3815.89	3043.05	2607.04
	TE-siRNA440	TGGATCTCTGATACAGTGGCTG	7081.04	6273.95	5479.21
	TE-siRNA441	TTGACGTAGATTTTTGCGGGGG	6451.61	6010.97	4065.22
	TE-siRNA442	TTTGCCGTCCGGTCTCATCTGC	5192.76	5635.28	3623.35
	TE-siRNA443	AACGCTGATGGAGGATAGACTG	7985.84	6837.48	7997.88
	TE-siRNA444	AGAGGTACTGAAGAGGTTGGGT	7828.48	6687.2	7467.63
	TE-siRNA445	AGAGTGATTGTGACATGGCTTT	3973.25	3531.44	3932.66
	TE-siRNA446	AGGAACGACTTTGGAGCATCTT	9480.72	9467.28	6318.77
	TE-siRNA447	AGGTCGCGACAAAGGACGAGGT	4681.35	4245.25	3667.54
	TE-siRNA448	ATAACCGTAGTAATTCTAGAGT	13650.7	15177.7	14846.9
	TE-siRNA449	ATGACATTCCTGATCTCGCCCG	6687.65	6950.18	4816.4
	TE-siRNA450	ATGTTGTAGGAATCAAATGGGT	1809.6	2517.09	2562.86
	TE-siRNA451	CTCCGGATTGCGGACCCCCCGC	14634.1	13750.1	7600.19
	TE-siRNA452	CTGCGCGACTGAAAAAAGGTGC	7474.43	7513.71	7335.07
	TE-siRNA453	TCCGGCCATGTAGACGATAGTG	4091.27	3907.13	3225.66
	TE-siRNA454	TCTGCCGACTCTGAGCTTCAAG	6687.65	8678.34	5965.27
	TE-siRNA455	TCTTGTTGGCTGGCTCTGAGGA	3973.25	3569.01	3004.73
	TE-siRNA456	TTGATGATCGCGAGCAGTTTGC	3737.21	3531.44	3446.6
	TE-siRNA457	TTTCTTGATCCATAGGGTGGCA	8182.53	8528.06	7158.32
	TE-siRNA458	AAGACGGGCTCTCGGTGTTGTT	3894.57	4019.84	2651.23
	TE-siRNA459	AAGGAAGGTCAGTACGCGCAGC	26121.2	28890.2	22668
	TE-siRNA460	CGTCTTTGGAGCTTCTTCTCTT	9126.67	9918.1	6451.33
	TE-siRNA461	TTCGATCGTCATCGTGGAGAGG	5350.12	4808.78	3932.66
	TE-siRNA462	TTGATGATCGCGAGGAGTTTGT	2753.74	2141.41	2341.92
	TE-siRNA463	TTGTGTGATCTCTAAGAATGGT	7749.8	8039.67	6937.39
	TE-siRNA464	AGGACAGTAGCGCGGTGGTGGA	8693.94	9204.3	9279.31
	TE-siRNA465	AGTGGCTGTAAAGGACGTCGGT	4327.3	4508.23	3093.1
	TE-siRNA466	ATAGAGGCAAGAGCTCGTCCGT	8929.98	8077.24	6849.01
	TE-siRNA467	ATAGGAGTAGACTGTAGACAGA	5546.81	6386.66	4639.65
	TE-siRNA468	ATATGGACAAAAGGTGAACGAG	2675.06	2742.51	2165.17
	TE-siRNA469	CTGCCCTTACCTTCGGATGTGT	5704.17	5071.76	3579.16
	TE-siRNA470	TAGAAGGTCTGACCCTAGGGTT	14476.8	14200.9	12416.6
	TE-siRNA471	TAGCAACCGGCGCCTCTGCTCG	4602.68	3756.86	3446.6
	TE-siRNA472	TCGATCTGTCCTCCGTCCGAGT	1258.85	939.214	839.556
	TE-siRNA473	TCGTGTAGTCTTCCCCTGTAGT	5310.78	6198.81	6142.02
	TE-siRNA474	TCTCTGACCGGTCTGTCCGCGC	5822.19	6612.07	4772.22
	TE-siRNA475	TGAAGATTTGAACCTGGAGAGC	3855.23	4433.09	3314.04
	TE-siRNA476	TGACGAACGAGACGGTGAATGT	3973.25	3418.74	3048.92
	TE-siRNA477	TGTGGATGTCGACTTTTGCCGT	34579.1	35577.4	27130.9
	TE-siRNA478	ATGGATGATGAGGAGGCTGGGG	8969.32	7889.4	7246.7
	TE-siRNA479	CTGATGTGTGCGGACCAATGAG	5979.54	5485.01	4772.22
	TE-siRNA480	GAGGACGTGGCTCTGGTCGGAT	2675.06	2479.53	2518.67
	TE-siRNA481	TCACTGCTGGCTCCAACTGAGT	9952.79	8265.08	7644.38
	TE-siRNA482	TCGAGCAACGCTCTGGCATGTG	4996.07	4808.78	4065.22
	TE-siRNA483	TCGATGATGTTTCCTTTGAGTG	6569.63	6762.34	4330.34
	TE-siRNA484	TTGATGATCGCGAGCAGTTTGT	5664.83	5560.15	4728.03
	TE-siRNA485	AAGAACTGCGAAGACCATAAGC	6923.68	8340.22	7600.19
	TE-siRNA486	ATGACTAGAAATTTTGGATTTT	19236.8	18183.2	15377.1
	TE-siRNA487	CATGATCTCCCGCCGTAGCTTG	6294.26	6236.38	4639.65
	TE-siRNA488	CTTCGTCGTCTGGAGTTTCTTC	4051.93	4545.8	3358.23
	TE-siRNA489	GACCGATCCGCGGGACGTGAGC	16601.1	15140.1	10781.7
	TE-siRNA490	GTGCGTCGTAGAAATCCATCGG	8300.55	7438.58	6186.2
	TE-siRNA491	TGGAGAAATCTTCGGCTGGAGT	2753.74	2967.92	2651.23
	TE-siRNA492	TTGGCGTCACTCGACCTCGTCG	6963.02	6311.52	5435.02
	TE-siRNA493	CGACGATAAAATCTGCCAACGC	3933.91	4545.8	3093.1
	TE-siRNA494	TAGCTTCTCGGGGCACTGCTGC	4405.98	4959.05	3844.28
	TE-siRNA495	TGACGTCGGCTCTCCGTAACTT	10267.5	7814.26	7644.38
	TE-siRNA496	TGCGGGCGAGACTGTTGGGAGT	8693.94	6799.91	7335.07
	TE-siRNA497	TTCTTGTGCTAGGTTGACTACT	8457.91	9317	9544.43
	TE-siRNA498	AACTGTGAACCGGTTGAGGTGT	4760.03	4357.95	4065.22
	TE-siRNA499	AAGTTGATGAAGAAGCTGATGG	4720.69	4921.48	3667.54
	TE-siRNA500	AATGAACGTCCTTGGGGAGAGT	11880.4	12810.9	13477.1
