# Supplementary material for: Widespread occurrence of microRNA-mediated target cleavage on membrane-bound polysomes
Source: Genome Biol. 2021 Jan 5;22:15. doi: 10.1186/s13059-020-02242-6 (PMC7784310; doi:10.1186/s13059-020-02242-6)
Supplement: Supplementary file 7 — Additional file 7: Table S6. Complete lists of target transcripts of 22-nt transposable element-derived siRNAs based on the maize PARE data. [file 13059_2020_2242_MOESM7_ESM.xlsx]

## Sheet: Total
Table S6. Complete lists of target transcripts of 22-nt transposable element-derived siRNAs based on the maize PARE data.
Notes: The identified target transcripts of 22-nt transposable element-derived siRNAs (TE-siRNAs) in Total, TP and MBP are listed on separate sheets.
"Total", "TP" and "MBP" represent "input", "total polysome" and "membrane-bound polysome", respectively.
“PARE” is short for "parallel analysis of RNA ends". PARE 5' read end abundance is in RPM (reads per million mapped reads).
"Rep1", "Rep2" and "Rep3" represent different biological repeats.
Cleavage sites that are classified as DegradomeCategory 0 with DegradomePval <= 0.05 in at least two biological repeats are filtered as 22-nt TE-siRNA target sites. DegradomeCategory 0 means that the reads with maximum count (>1) are mapped to only one indicated position on the transcript. DegradomePval represents P-value for this degradomic hit.
Tissue	22-nt TE-siRNA	Target transcript	Annotation	MFEperfect	MFEsite	MFEratio	AllenScore	Structure	Sequence	DegradomeCategory	DegradomePval			PARE 5' read end abundance at cleavage site
											Rep-1	Rep-2	Rep-3	Rep-1	Rep-2	Rep-3
Shoot	TE-siRNA14	Zm00001d039597	Protein MARD1	-45.7	-34.9	0.763676	7	.(((((..(((((((((((((..&..)))))))))))))-.))))).	CGGGGAUCUGAAGUCUGGUCCUG&UCGGACCAGGCUUCA-UUCCCCU	0	0.00149264	0.0015233		0.557219	0.413548
	TE-siRNA30	Zm00001d047480	Beta-amylase	-49.9	-38.2	0.765531	8.5	(((((((((((((-((..(((((&)))))-.)).)))))))))))))	GCCGCCGUGCAGC-CCGGGUCCG&CGGAU-GGGUGCUGCGCGGUGGU	0	0.0465332	0.0481927		0.40525	0.982176
	TE-siRNA170	Zm00001d041750	Glycine-rich RNA-binding protein 3 mitochondrial	-43.6	-29.3	0.672018	11	...((((((...((((((((((((&))))))))))))--.))))))...	GACCGGUGGCUUUCGUGGCGGCGG&UUGCUGCCACGA--UCCACUGAGA	0	0.046818	0.0465953		1.72231	1.91266
	TE-siRNA251	Zm00001d027742	protein_coding	-43.9	-31.7	0.722096	7	.(((--((((((((((((((((&))))))))))))))))..))).	ACCU--GGAGGUGCGGCGGCGG&CCGCUGCUGCAUUUCUGAAGGC	0	0.0423939	0.0431006		0.506563	0.465241
	TE-siRNA282	Zm00001d032984	Alanine aminotransferase 2 mitochondrial	-41.1	-29.9	0.727494	8	(((((((((...((.((((((((&)))))))).))-..)))))))))	GGAGAUGCCGUCGCCUUUCCAGA&UCUGGAAAAGU-UGGGCAUCUCC	0	0.0221571	0.0218622		1.06378	0.723709
	TE-siRNA400	Zm00001d019002	protein_coding	-44.2	-29.7	0.671946	10.5	(((((.(((.((((..((((((.&.))))))..))))-))).)))))	GCCCGCUGGCGGGCCGGCGGCCG&UGGCUGCAAGUUU-CCAACGGGC	0	0.046818	0.0489179		0.658532	0.413548
	TE-siRNA46	DHH00626B73v400001	DNA transposon, helitron	-46	-34.1	0.741304	8	(((((..(((((((.((.((((&)))).)).)))))))..)))))	GAGGAGGCGGCGCGGCGGCCGU&ACGGGCGGCGUGCUGAAUCCUU	0	0.0235009	0.0237519		0.759844	0.723709
	TE-siRNA50	DHH00002B73v402114	DNA transposon, helitron	-40.4	-28.3	0.700495	11	((((((((..(((((((((((...&...)))))))))))--))))))))	AGGGGUGUUAGACGCGGGGACGCG&GAAGUCCUCGUGUU--GCAUUCCU	0	0.0441196	0.0409273		0.253281	0.258467
	TE-siRNA59	RLG00003B73v410526	Retrotransposon, LTR	-43.9	-33.7	0.767654	8.5	((((((((..(((((((((...&...)))))))))..))))))))	CCCCUCGACCCCAGCGGCGGCG&UGACGCCGUUGGAUUUGAGGGG	0	0.00249248	0.00260141		2.88741	1.86096
Ear	TE-siRNA14	Zm00001d039597	Protein MARD1	-45.7	-34.9	0.763676	7	.(((((..(((((((((((((..&..)))))))))))))-.))))).	CGGGGAUCUGAAGUCUGGUCCUG&UCGGACCAGGCUUCA-UUCCCCU	0	0.00153321		0.0013519	7.24269		7.44074
	TE-siRNA17	Zm00001d022085	UDP-arabinopyranose mutase 3	-45.7	-30.6	0.669584	12	(((......(((.((((((((((..(((&)))..)))))))))).)))------)))	UGGUCACGUGGAUUGAGGCCUGGGACGA&UCGGACCAGGCUUCAUUCC------CCA	0	0.031857	0.0347146	0.0342715	3.62134	2.47046	2.68085
	TE-siRNA17	Zm00001d037713	Protein MARD1	-45.7	-36.3	0.794311	6.5	.(((((.((((((((((((((..&..))))))))))))))-))))).	CGGGGAUGUGAAGUCUGGUCCAG&UCGGACCAGGCUUCAU-UCCCCA	0	0.000613565	0.00063072	0.00060107	1.42814	1.21192	1.47721
	TE-siRNA64	Zm00001d005661	protein_coding	-34.2	-22.36	0.653801	8.5	((((....(((((((((((((.&.)))))))))))))....))))	CAAGGAGACGUGGGUCGUCGGU&UCCGAUGAUUCAUGAUAACUUG	0	0.0299239	0.0307479		0.204019	0.18645
	TE-siRNA151	Zm00001d026226	Histone H2A	-46.3	-32.8	0.708423	5.5	.(((((((((((((.(((-(((&))).))).))))))))))))).	CCAGCGUCCUCGAGUACC-UCG&CGACGGUCCUCGAGGAUGCUGA	0		0.025997	0.0256689		0.466125	0.218845
	TE-siRNA160	Zm00001d032181	60S ribosomal protein L34-3	-48.5	-36.4	0.750515	8	(((-(((((((((((...(((((&)))))-..))))))))))).)))	CCG-CCAGAGCCGCGGAGCUCUC&GAGAG-GACGUGGCUCUGGUCGG	0	0.00946807	0.00926289		1.83617	1.67805
	TE-siRNA226	Zm00001d015571	Ubiquitin system component Cue protein	-40	-28.7	0.7175	11.5	(((((((((((((((...(.((((..&..))))-)---)))))))))))))))	CUAAGGUCCAACUACCUGGAAGCUGA&AAAGCU-C---GUAGUUGGACCUUGG	0	0.0261956	0.0263042	0.0243499	2.90728	3.68239	5.41642
	TE-siRNA330	Zm00001d032904	protein_coding	-40.7	-27.4	0.673219	12	...(((((..(((((((((...&...)))))))))..)))))...	UCACCGAGGCGCGCGUGCCGGG&GAUGGUACGUGCUACUCGGAUA	0	0.0433749	0.0450126	0.0433735	0.10201	0.093225	0.109423
	TE-siRNA383	Zm00001d002313	Leucine-rich repeat transmembrane protein kinase	-44.3	-29.7	0.670429	9.5	((.((((((...(((..(((((((((&)))))))))-.)))---)))))).))	GGCGCCCUUCACGGGUUUACCGGAGA&UCUCUGGUA-UCCU---AAGGGCUCC	0	0.0416118	0.0430524	0.0422225	1.58115	1.72466	1.9149
	TE-siRNA408	Zm00001d051824	SEC1 family transport protein SLY1	-49	-42.4	0.865306	6	.((((((((((((((.(((((.&.))))).)))))))))))))).	AGCGGGGCUGGGUCUGGGUGGU&UCCACUGAGAUCCAGCCCCGCG	0	0.000153427	0.000157717	0.000150301	0.357034	0.419512	0.328268
	TE-siRNA2	DHH00306B73v400003	DNA transposon, helitron	-42.2	-27.6	0.654028	11.5	..((((((((((((.(((...(((.&.)))---))).))))))))))))..	UCUUCGUUGCCGAGUGUCACCGUGG&ACAC---GACUCUCGGCAACGGAUA	0	0.0302352	0.0322736	0.0291088	0.408039	0.512737	0.273557
	TE-siRNA2	DHH00002B73v402293	DNA transposon, helitron	-42.2	-29.2	0.691943	10.5	.(((((((((((((.(((...(((.&.)))---))).))))))))))))).	GAUCCGUUGUCGAGUGUCACGGUGG&ACAC---GACUCUCGGCAACGGAUA	0	0.0093295	0.00991989		0.306029	0.139837
	TE-siRNA46	DHH00626B73v400001	DNA transposon, helitron	-46	-34.1	0.741304	8	(((((..(((((((.((.((((&)))).)).)))))))..)))))	GAGGAGGCGGCGCGGCGGCCGU&ACGGGCGGCGUGCUGAAUCCUU	0	0.023919	0.0258204	0.0231262	1.0201	0.652575	0.930092
	TE-siRNA62	RLC00904B73v400003	Retrotransposon, LTR	-41.6	-29.8	0.716346	7	((((((((((((((((-(.(((&))).).))))))))))))))))	GCUGCUGCUGCCGAGA-CCGCA&UGCAGAUCUUGGUGGUAGUAGC	0	0.0199665	0.02123		0.10201	0.093225
Tassel	TE-siRNA17	Zm00001d039597	Protein MARD1	-45.7	-35	0.765864	7	.(((((..(((((((((((((..&..)))))))))))))-.))))).	CGGGGAUCUGAAGUCUGGUCCUG&UCGGACCAGGCUUCA-UUCCCCA	0	0.00157804		0.00133845	3.62076		2.88944
	TE-siRNA102	Zm00001d042697	photosystem II subunit PsbS1	-39.5	-30.3	0.767089	5.5	((((((((--((((((((((((&))))))))))))..))))))))	UGUCGCGU--UGGGUUGUCUGC&GCAGACGACUUAAAACGCGACG	0		0.000646338	0.000595088		0.295335	0.333397
	TE-siRNA151	Zm00001d044227	CONSTANS-like protein-related	-46.3	-33.8	0.730022	6.5	.((((((((.((((((((.((.(&).))-)))))))).)))))))).	GCAGCGUCCCCGAGGACCAGUGG&CGAC-GGUCCUCGAGGAUGCUGA	0	0.01349	0.0136452	0.0131573	0.880727	1.47667	1.00019
	TE-siRNA185	Zm00001d033624	lipoxygenase4	-41.9	-31.8	0.75895	6	(((.(((((((.(((((((((..&..)))))))))-))))))).)))	ACGACAGCCCGACGUUGAAGAAC&UAUCUUCAACG-CGGGCUGACGU	0	0.00236612	0.00242161	0.00222975	4.59935	5.35822	3.9452
	TE-siRNA226	Zm00001d015571	Ubiquitin system component Cue protein	-40	-28.7	0.7175	11.5	(((((((((((((((...(.((((..&..))))-)---)))))))))))))))	CUAAGGUCCAACUACCUGGAAGCUGA&AAAGCU-C---GUAGUUGGACCUUGG	0	0.0264906	0.0261602	0.0239652	4.844	4.5144	6.33454
	TE-siRNA483	Zm00001d015033	phospholipase D17	-35.9	-26.9	0.749304	8.5	((((((((((((((.(((((.((&)).)))))-))))))))))))))	CACUCGAAGGGGAUGAUCGUGGA&UCGAUGAU-GUUUCCUUUGAGUG	0	0.00770862	0.00804927	0.00770858	0.146788	0.168763	0.111132
	TE-siRNA2	DHH00306B73v400003	DNA transposon, helitron	-42.2	-27.6	0.654028	11.5	..((((((((((((.(((...(((.&.)))---))).))))))))))))..	UCUUCGUUGCCGAGUGUCACCGUGG&ACAC---GACUCUCGGCAACGGAUA	0	0.0328416	0.038113		0.293576	0.168763
	TE-siRNA46	DHH00626B73v400001	DNA transposon, helitron	-46	-34.1	0.741304	8	(((((..(((((((.((.((((&)))).)).)))))))..)))))	GAGGAGGCGGCGCGGCGGCCGU&ACGGGCGGCGUGCUGAAUCCUU	0	0.026547	0.0295887		0.733939	0.464097
	TE-siRNA87	RLX11595B73v400001	Retrotransposon, LTR	-38.6	-26.8	0.694301	7	...((-((((.(((((((((((&))))))))))).)))).))...	CCUGC-AGGUGGGACUAGAGUC&GACUCUAGUCCGACUUUGUGAA	0	0.0186822	0.0206488	0.0167232	0.195717	0.126572	0.166698

## Sheet: TP
Table S6. Complete lists of target transcripts of 22-nt transposable element-derived siRNAs based on the maize PARE data.
Notes: The identified target transcripts of 22-nt transposable element-derived siRNAs (TE-siRNAs) in Total, TP and MBP are listed on separate sheets.
"Total", "TP" and "MBP" represent "input", "total polysome" and "membrane-bound polysome", respectively.
“PARE” is short for "parallel analysis of RNA ends". PARE 5' read end abundance is in RPM (reads per million mapped reads).
"Rep1", "Rep2" and "Rep3" represent different biological repeats.
Cleavage sites that are classified as DegradomeCategory 0 with DegradomePval <= 0.05 in at least two biological repeats are filtered as 22-nt TE-siRNA target sites. DegradomeCategory 0 means that the reads with maximum count (>1) are mapped to only one indicated position on the transcript. DegradomePval represents P-value for this degradomic hit.
Tissue	22-nt TE-siRNA	Target transcript	Annotation	MFEperfect	MFEsite	MFEratio	AllenScore	Structure	Sequence	DegradomeCategory	DegradomePval			PARE 5' read end abundance at cleavage site
											Rep-1	Rep-2	Rep-3	Rep-1	Rep-2	Rep-3
Shoot	TE-siRNA14	Zm00001d039597	Protein MARD1	-45.7	-34.9	0.763676	7	.(((((..(((((((((((((..&..)))))))))))))-.))))).	CGGGGAUCUGAAGUCUGGUCCUG&UCGGACCAGGCUUCA-UUCCCCU	0	0.0011828	0.00145265		0.62719	0.616206
	TE-siRNA129	Zm00001d030363	Disease resistance response protein 206	-39.3	-30.3	0.770992	6.5	(((((((((((((((.-(((((&)))))..)))))))))))))))	GAGGGAGCUCUCAGUG-GUCGG&UUGACAGACUGAGAGCUCUUUC	0	0.000394422	0.000396387		0.418127	0.362474
	TE-siRNA311	Zm00001d020282	Major facilitator superfamily protein	-46.6	-34.58	0.74206	15	((((((((((((((.....(((((..&..)))))----.))))))))))))))	CCGCCGUGCUGCUGCUGGGCCUCCCC&AUGGAGG----ACAGUAGCGCGGUGG	0	0.0331037	0.0332658		0.209063	0.0724949
	TE-siRNA350	Zm00001d022006	Lipase-like protein	-46.9	-35.4	0.754797	8.5	.((.((((((((((((((-(..&..).)))))))))))))).)).	CGGCGCCGGAGGCCGCGG-CGA&AUGACUGCGGCCUUCGGCACCU	0	0.0116353	0.0119541		0.167251	0.362474
	TE-siRNA384	Zm00001d018081	AP2 domain-containing protein	-44.4	-31.3	0.704955	6	(((((((.(((.((.(((((((((&)))))))))-)).)))-)))))))	UGGCGGAGAUCCGGCUCCCGAAGA&UCUUCGGGA-CCUGAU-UCUGCCG	0	0.0215925	0.0214402		1.29619	1.34116
	TE-siRNA496	Zm00001d031620	Developmental protein SEPALLATA 2	-47	-32.5	0.691489	8	(((.((((((((-(.(((((((.&.))))))).).))))))))-)))	ACUACCCGGCAG-CGUGCCCGCG&UGCGGGCGAGACUGUUGGG-AGU	0	0.0434737	0.0444435		0.376314	0.253732
	TE-siRNA46	DHH00626B73v400001	DNA transposon, helitron	-46	-34.1	0.741304	8	(((((..(((((((.((.((((&)))).)).)))))))..)))))	GAGGAGGCGGCGCGGCGGCCGU&ACGGGCGGCGUGCUGAAUCCUU	0	0.020722	0.0205527		0.585378	0.797444
	TE-siRNA59	RLG00003B73v410526	Retrotransposon, LTR	-43.9	-33.7	0.767654	8.5	((((((((..(((((((((...&...)))))))))..))))))))	CCCCUCGACCCCAGCGGCGGCG&UGACGCCGUUGGAUUUGAGGGG	0	0.00226119	0.00222371		2.55057	2.53732
	TE-siRNA85	RLG22701B73v400001	Retrotransposon, LTR	-42.8	-30.9	0.721963	12	((((((...((((((((((((....&....))))))))))))---))))))	CGCGCGACCAGAGAGCUCCGCCACC&AGAUGUGGAGCUCUCU---UGCGUG	0	0.0328077	0.0339565		0.209063	0.14499
Ear	TE-siRNA14	Zm00001d039597	Protein MARD1	-45.7	-34.9	0.763676	7	.(((((..(((((((((((((..&..)))))))))))))-.))))).	CGGGGAUCUGAAGUCUGGUCCUG&UCGGACCAGGCUUCA-UUCCCCU	0	0.00147613	0.00159094	0.0014963	12.5492	11.3793	12.5651
	TE-siRNA17	Zm00001d037713	Protein MARD1	-45.7	-36.3	0.794311	6.5	.(((((.((((((((((((((..&..))))))))))))))-))))).	CGGGGAUGUGAAGUCUGGUCCAG&UCGGACCAGGCUUCAU-UCCCCA	0	0.000590714	0.000636679	0.000598788	2.37733	1.93566	2.20691
	TE-siRNA17	Zm00001d022085	UDP-arabinopyranose mutase 3	-45.7	-30.6	0.669584	12	(((......(((.((((((((((..(((&)))..)))))))))).)))------)))	UGGUCACGUGGAUUGAGGCCUGGGACGA&UCGGACCAGGCUUCAUUCC------CCA	0	0.0308318		0.0335649	0.662535		1.495
	TE-siRNA101	Zm00001d001799	partner of SLD five 1	-38.3	-27	0.704961	10	((((((((..((((((((((....&....))))))))))--))))))))	CGAGCUUACUACAGGGUCUUAUGG&AAAGAAGACCCUGU--UGAGCUUG	0	0.0200345	0.0217328	0.020599	0.623562	0.381267	0.498334
	TE-siRNA123	Zm00001d033247	nucleosome/chromatin assembly factor C	-39.3	-26.3	0.669211	7	....((((((((((-(((((((&))))))).))))))))))....	AGAAUCUUCAUCGA-GUGAGAG&CUCUCGCAUCGAUGAAGAACGU	0	0.00999483		0.0105754	0.428699		0.498334
	TE-siRNA151	Zm00001d026226	Histone H2A	-46.3	-32.8	0.708423	5.5	.(((((((((((((.(((-(((&))).))).))))))))))))).	CCAGCGUCCUCGAGUACC-UCG&CGACGGUCCUCGAGGAUGCUGA	0	0.0252322	0.0271692	0.0255727	0.467672	0.293282	0.213572
	TE-siRNA160	Zm00001d032181	60S ribosomal protein L34-3	-48.5	-36.4	0.750515	8	(((-(((((((((((...(((((&)))))-..))))))))))).)))	CCG-CCAGAGCCGCGGAGCUCUC&GAGAG-GACGUGGCUCUGGUCGG	0	0.00823832	0.00919228	0.00864742	2.14349	2.19962	2.2425
	TE-siRNA226	Zm00001d015571	Ubiquitin system component Cue protein	-40	-28.7	0.7175	11.5	(((((((((((((((...(.((((..&..))))-)---)))))))))))))))	CUAAGGUCCAACUACCUGGAAGCUGA&AAAGCU-C---GUAGUUGGACCUUGG	0	0.0240795	0.0271692	0.0255727	46.7672	48.6555	30.5764
	TE-siRNA226	Zm00001d029189	R3H domain protein	-40	-28.4	0.71	6.5	.((((((((((((--((((((.&.))))))..)))))))))))).	GCAAGGUCCGACU--GAGCUUC&AAAGCUCGUAGUUGGACCUUGG	0	0.0304022	0.0334992	0.0313917	0.857398	0.469251	0.427144
	TE-siRNA226	Zm00001d014003	RING/U-box superfamily protein	-40	-27.9	0.6975	8.5	.((((((((((((.(((..((((.&.))))--))).)))))))))))).	GCAAGGUCCGACUCCGACAGCUUG&AAAGC--UCGUAGUUGGACCUUGG	0	0.0477199		0.0492109	0.623562		0.427144
	TE-siRNA306	Zm00001d042754	protein_coding	-45.2	-32.1	0.710177	7	(((((((..(.((((((((-((.&.)).)))))))).)-.)))))))	GCCGCGCCGGGUGUCCUCC-UCG&AGAUGGAGGACAGU-AGCGCGGU	0	0.042925		0.045502	0.155891		0.106786
	TE-siRNA376	Zm00001d039144	Protein REDUCED WALL ACETYLATION 3	-41.8	-43	1	0	((((((((((((((((((((((&))))))))))))))))))))))	CCAACAGUCUCGCCCGCAUUAA&UUAAUGCGGGCGAGACUGUUGG	0	0.000147711	0.000159208	0.000149731	1.90966	2.69819	2.70524
	TE-siRNA11	RLG12251B73v400001	Retrotransposon, LTR	-48.7	-35.6	0.731006	19.5	((((..((((((((((((........(((((.&.)))))--------))))))))))))--))))	GGCCGGAGCAGGAGCCGUCGACAACCUCCGCC&UGCGGA--------ACGGCUCCUGCU--GGUC	0	0.0340975	0.0399786		0.0779453	0.117313
	TE-siRNA36	RLX19314B73v400001	Retrotransposon, LTR	-45.8	-32.1	0.700873	7	((-((((((((((((.((((..&..)))).)))))))))))).))	CC-CUUGGAGCUCCCUGUUCAG&CGGAAUCGGGAGCUCCAAGUGG	0		0.0238467	0.0213882		0.117313	0.249167
	TE-siRNA46	DHH00626B73v400001	DNA transposon, helitron	-46	-34.1	0.741304	8	(((((..(((((((.((.((((&)))).)).)))))))..)))))	GAGGAGGCGGCGCGGCGGCCGU&ACGGGCGGCGUGCUGAAUCCUU	0	0.0234394	0.0276878	0.0240945	1.51993	1.26111	0.961073
	TE-siRNA50	DHH00002B73v402114	DNA transposon, helitron	-40.4	-28.3	0.700495	11	((((((((..(((((((((((...&...)))))))))))--))))))))	AGGGGUGUUAGACGCGGGGACGCG&GAAGUCCUCGUGUU--GCAUUCCU	0	0.0406311		0.0427577	0.272808		0.106786
	TE-siRNA68	RLG20256B73v400001	Retrotransposon, LTR	-44.2	-29.3	0.662896	11.5	(((((((((......(((((((.(((((&))))).)))))))------)))))))))	GCUUGGAGCUAUUCUUCCUGGUCCUGUG&CACGGAAUCGGGA------GCUCCAAGU	0		0.040961	0.0358588		0.263954	0.249167
Tassel	TE-siRNA14	Zm00001d039597	Protein MARD1	-45.7	-34.9	0.763676	7	.(((((..(((((((((((((..&..)))))))))))))-.))))).	CGGGGAUCUGAAGUCUGGUCCUG&UCGGACCAGGCUUCA-UUCCCCU	0	0.00133845	0.00143952	0.00162568	5.69617	5.31039	4.77484
	TE-siRNA151	Zm00001d044227	CONSTANS-like protein-related	-46.3	-33.8	0.730022	6.5	.((((((((.((((((((.((.(&).))-)))))))).)))))))).	GCAGCGUCCCCGAGGACCAGUGG&CGAC-GGUCCUCGAGGAUGCUGA	0	0.0131573	0.0139867	0.014376	0.969562	1.18009	0.943531
	TE-siRNA185	Zm00001d033624	lipoxygenase4	-41.9	-31.8	0.75895	6	(((.(((((((.(((((((((..&..)))))))))-))))))).)))	ACGACAGCCCGACGUUGAAGAAC&UAUCUUCAACG-CGGGCUGACGU	0	0.00222975	0.00239805	0.00243753	7.27171	7.96558	7.06218
	TE-siRNA226	Zm00001d015571	Ubiquitin system component Cue protein	-40	-28.7	0.7175	11.5	(((((((((((((((...(.((((..&..))))-)---)))))))))))))))	CUAAGGUCCAACUACCUGGAAGCUGA&AAAGCU-C---GUAGUUGGACCUUGG	0	0.0239652	0.0263763	0.0266468	30.6018	23.7492	31.8799
	TE-siRNA374	Zm00001d029758	Calcium-dependent protein kinase 6	-38	-25.9	0.681579	6.5	.(((((--(((((.((((((((&)))))))).)))))..))))).	UCAUGC--AGGUAGUGCAGGUG&UACCUGUAGUACCUAUGCAUGU	0		0.0493217	0.0474832		0.442532	0.486061
	TE-siRNA11	RLG12251B73v400001	Retrotransposon, LTR	-48.7	-35.6	0.731006	19.5	((((..((((((((((((........(((((.&.)))))--------))))))))))))--))))	GGCCGGAGCAGGAGCCGUCGACAACCUCCGCC&UGCGGA--------ACGGCUCCUGCU--GGUC	0		0.0414923	0.0419974		0.0590043	0.0571837
	TE-siRNA25	RLG00109B73v400005	Retrotransposon, LTR	-47.4	-36.2	0.763713	7.5	...((((((((((.((((((((&)))))))).))))))))))...	AACCAGCGCGCCGGUUGUUGGG&CCCAACGGGCGGCGUGCUGAAU	0	0.00868828	0.00886316	0.00897751	0.0605976	0.0590043	0.0571837
	TE-siRNA36	RLX19314B73v400001	Retrotransposon, LTR	-45.8	-32.1	0.700873	7	((-((((((((((((.((((..&..)))).)))))))))))).))	CC-CUUGGAGCUCCCUGUUCAG&CGGAAUCGGGAGCUCCAAGUGG	0	0.0248245	0.0251499	0.0256833	0.575677	0.206515	0.371694
	TE-siRNA41	RLG00001B73v404608	Retrotransposon, LTR	-42.6	-30.14	0.707512	13.5	.((((...((((((((((....((((((&))))))---.))))))))))---)))).	CGCUCUUCGCGUUCCCUGCUCCUGGUGG&CCACCA---AUAGGGAACGU---GAGCU	0	0.00653432		0.00678642	0.0605976		0.0857755
	TE-siRNA46	DHH00626B73v400001	DNA transposon, helitron	-46	-34.1	0.741304	8	(((((..(((((((.((.((((&)))).)).)))))))..)))))	GAGGAGGCGGCGCGGCGGCCGU&ACGGGCGGCGUGCUGAAUCCUU	0	0.028231	0.0285846	0.0291067	1.06046	0.944069	0.62902
	TE-siRNA62	RLC00904B73v400003	Retrotransposon, LTR	-41.6	-29.8	0.716346	7	((((((((((((((((-(.(((&))).).))))))))))))))))	GCUGCUGCUGCCGAGA-CCGCA&UGCAGAUCUUGGUGGUAGUAGC	0	0.0229653	0.025128	0.0240682	0.0908964	0.147511	0.0571837
	TE-siRNA68	RLG20256B73v400001	Retrotransposon, LTR	-44.2	-29.3	0.662896	11.5	(((((((((......(((((((.(((((&))))).)))))))------)))))))))	GCUUGGAGCUAUUCUUCCUGGUCCUGUG&CACGGAAUCGGGA------GCUCCAAGU	0	0.0413564	0.042483		0.424183	0.324524
	TE-siRNA87	RLX11595B73v400001	Retrotransposon, LTR	-38.6	-26.8	0.694301	7	...((-((((.(((((((((((&))))))))))).)))).))...	CCUGC-AGGUGGGACUAGAGUC&GACUCUAGUCCGACUUUGUGAA	0	0.0187148		0.0196126	0.0908964		0.171551

## Sheet: MBP
Table S6. Complete lists of target transcripts of 22-nt transposable element-derived siRNAs based on the maize PARE data.
Notes: The identified target transcripts of 22-nt transposable element-derived siRNAs (TE-siRNAs) in Total, TP and MBP are listed on separate sheets.
"Total", "TP" and "MBP" represent "input", "total polysome" and "membrane-bound polysome", respectively.
“PARE” is short for "parallel analysis of RNA ends". PARE 5' read end abundance is in RPM (reads per million mapped reads).
"Rep1", "Rep2" and "Rep3" represent different biological repeats.
Cleavage sites that are classified as DegradomeCategory 0 with DegradomePval <= 0.05 in at least two biological repeats are filtered as 22-nt TE-siRNA target sites. DegradomeCategory 0 means that the reads with maximum count (>1) are mapped to only one indicated position on the transcript. DegradomePval represents P-value for this degradomic hit.
Tissue	22-nt TE-siRNA	Target transcript	Annotation	MFEperfect	MFEsite	MFEratio	AllenScore	Structure	Sequence	DegradomeCategory	DegradomePval			PARE 5' read end abundance at cleavage site
											Rep-1	Rep-2	Rep-3	Rep-1	Rep-2	Rep-3
Shoot	TE-siRNA18	Zm00001d053513	UDP-glycosyltransferase 72B1	-48.2	-34.72	0.720332	16.5	(((((.....(((((((((((.....((((&))))-----)))))))))))---..)))))	GACGGGCGCGCCGUGCGGCGCCGGACGGGG&CCCC-----GCGUCGCACGG---AUUCGUC	0	0.0263145	0.0265354		0.315849	0.348276
	TE-siRNA57	Zm00001d045498	protein_coding	-43.9	-31	0.70615	12	(((((-(((((((((((.....&.....))))))))))).)))))	CGGGG-CCGCGUCGGCCGUCGU&UAAAAGGCUGACGCGGGCUCUG	0	0.0435717	0.0443877		0.0701886	0.13931
	TE-siRNA108	Zm00001d013398	protein_coding	-40.8	-31.4	0.769608	5.5	.(((((((..(((((((((.((((&)))).)))))))))--))))))).	UUCACGUUCCGCGUCAGCAACCUC&GAGGAUGCUGACGC--AAUGUGAU	0	0.00297598	0.00300126		4.17622	5.05001
	TE-siRNA151	Zm00001d044227	CONSTANS-like protein-related	-46.3	-33.8	0.730022	6.5	.((((((((.((((((((.((.(&).))-)))))))).)))))))).	GCAGCGUCCCCGAGGACCAGUGG&CGAC-GGUCCUCGAGGAUGCUGA	0	0.0135545	0.013825		0.280754	0.383104
	TE-siRNA176	Zm00001d013677	GCK domain-containing protein	-34.8	-23.1	0.663793	12.5	((((((((((((((...(((((...&...)))))---))))))))))))))	CUCGAGUCAUUUCAGACCGAAGAAG&CGACUUUG---UGAAAUGACUUGAG	0	0.0184937	0.0170958		0.0701886	0.104483
	TE-siRNA266	Zm00001d031620	Developmental protein SEPALLATA 2	-44.1	-30.7	0.696145	11	((((((((-(.((((((((...&...)))))))).).))))))))	CCCGGCAG-CGUGCCCGCGGUC&UAAUGCGGGCGAGACUGUUGGG	0	0.0411682	0.0390819		0.140377	0.348276
	TE-siRNA299	Zm00001d034491	Thioredoxin	-46.2	-32.1	0.694805	13.5	.((((((((((((((....((((((.&.))))))----)))))))))))))).	UGGGACGGGGUUGCUGAAAUGGUUCC&CGAACUG----GGCAACUCCGUCCCU	0	0.0161815	0.0163181		7.79093	8.18449
	TE-siRNA375	Zm00001d017397	SAUR11-auxin-responsive SAUR family member	-45.3	-32.9	0.726269	9	((((((((((((-((((((...&...)))))).))))))))))))	ACCACGCCCAAG-GGGCAGGUG&UGACUGUCUGCUUGGGCGUGGU	0	0.0416193	0.04469		0.842263	0.557242
	TE-siRNA375	Zm00001d051302	SAUR11-auxin-responsive SAUR family member	-45.3	-32.9	0.726269	9	((((((((((((-((((((...&...)))))).))))))))))))	ACCACGCCCAAG-GGGCAGGUG&UGACUGUCUGCUUGGGCGUGGU	0	0.0438717	0.0427233		0.842263	0.59207
	TE-siRNA444	Zm00001d039020	60S ribosomal protein L18a-2	-41.9	-29.1	0.694511	15.5	(((((((((.((((.((.....(((((.&.)))))-----))-)))).)))))))))	GCCCAACCUGUUCAUGUGAUGGGCCUCG&AGAGGU-----AC-UGAAGAGGUUGGGU	0	0.0468667	0.0462001		3.96566	4.14449
	TE-siRNA482	Zm00001d030858	Zinc finger protein AZF2	-44.1	-30.2	0.684807	6.5	(((-((((((((((.(((.(((&))).))).)))))))))).)))	CGC-UGCCGGAGCGGUGCGCGG&UCGAGCAACGCUCUGGCAUGUG	0	0.0181857	0.0186495		0.280754	0.243793
	TE-siRNA486	Zm00001d031088	Serine/threonine-protein phosphatase	-27.8	-20.3	0.730216	8.5	...((((((((((((.((((((&)))))).))))))))))))...	GUUGUCCAAAGUUUUGGGUCAU&AUGACUAGAAAUUUUGGAUUUU	0	0.0133997	0.013825		8.66829	10.4483
	TE-siRNA46	DHH00626B73v400001	DNA transposon, helitron	-46	-34.1	0.741304	8	(((((..(((((((.((.((((&)))).)).)))))))..)))))	GAGGAGGCGGCGCGGCGGCCGU&ACGGGCGGCGUGCUGAAUCCUU	0	0.0194421	0.0199432		0.105283	0.208966
	TE-siRNA59	RLG00003B73v410526	Retrotransposon, LTR	-43.9	-33.7	0.767654	8.5	((((((((..(((((((((...&...)))))))))..))))))))	CCCCUCGACCCCAGCGGCGGCG&UGACGCCGUUGGAUUUGAGGGG	0	0.0022505	0.00219919		1.2283	1.28862
	TE-siRNA72	DHH00005B73v403597	DNA transposon, helitron	-42.9	-28	0.652681	8.5	(((.((((..(((((((((.((((..&..))))-)))))))))--))))-)))	CGUGUGCCUUGGGAGUCGUCGUCGUC&AUCGAC-ACGACUCUC--GGCA-ACG	0	0.0290582	0.0300931		0.140377	0.243793
Ear	TE-siRNA11	Zm00001d037167	Putative RING zinc finger domain superfamily protein	-48.7	-36.2	0.743326	7	.((((((((((((((--(((((&)))))..)))))))))))))).	UGCCGGCAGGAGCUG--CCGCA&UGCGGAACGGCUCCUGCUGGUC	0	0.0142415	0.014501		0.047745	0.044926
	TE-siRNA14	Zm00001d039597	Protein MARD1	-45.7	-34.9	0.763676	7	.(((((..(((((((((((((..&..)))))))))))))-.))))).	CGGGGAUCUGAAGUCUGGUCCUG&UCGGACCAGGCUUCA-UUCCCCU	0	0.00170615	0.00171701	0.00171611	19.2651	19.0936	19.3334
	TE-siRNA17	Zm00001d022085	UDP-arabinopyranose mutase 3	-45.7	-30.6	0.669584	12	(((......(((.((((((((((..(((&)))..)))))))))).)))------)))	UGGUCACGUGGAUUGAGGCCUGGGACGA&UCGGACCAGGCUUCAUUCC------CCA	0	0.0378568	0.0374319	0.0388995	2.22014	2.56078	2.67801
	TE-siRNA17	Zm00001d028226	protein_coding	-45.7	-32	0.700219	5	(((.((---((((((((((((((&))))))))))))))...))-)))	UGGUGG---GGAGCCUGGUCCGG&UCGGACCAGGCUUCAUUCC-CCA	0	0.0112069	0.0114478	0.0112721	0.119363	0.112315	0.140948
	TE-siRNA17	Zm00001d037713	Protein MARD1	-45.7	-36.3	0.794311	6.5	.(((((.((((((((((((((..&..))))))))))))))-))))).	CGGGGAUGUGAAGUCUGGUCCAG&UCGGACCAGGCUUCAU-UCCCCA	0	0.00068281	0.000687159	0.000686799	4.89386	4.04334	5.56744
	TE-siRNA45	Zm00001d044333	protein_coding	-41.1	-29	0.705596	8	.((((.-(((((((((((((..&..)))))))))))))..)))).	UAGUCU-GCUCAGCAGGGUUAU&AAGACCCUGUUGAGCUUGACUC	0		0.0252804	0.0252673		0.876057	0.751722
	TE-siRNA108	Zm00001d013398	protein_coding	-40.8	-31.4	0.769608	5.5	.(((((((..(((((((((.((((&)))).)))))))))--))))))).	UUCACGUUCCGCGUCAGCAACCUC&GAGGAUGCUGACGC--AAUGUGAU	0	0.00306898	0.00343108	0.0032581	1.00265	0.696353	0.798705
	TE-siRNA139	Zm00001d026572	Carboxylesterase SOBER1	-45.7	-32.7	0.715536	9	(((.((((((((((.(((((((.&.)))))))-)))))))))).)))	GUGGCCGUCCGGGGACGGGGACG&AGUCUUCG-CUUCGGACGGGUGC	0		0.0361076	0.0362546		0.112315	0.234913
	TE-siRNA151	Zm00001d044227	CONSTANS-like protein-related	-46.3	-33.8	0.730022	6.5	.((((((((.((((((((.((.(&).))-)))))))).)))))))).	GCAGCGUCCCCGAGGACCAGUGG&CGAC-GGUCCUCGAGGAUGCUGA	0	0.0150828	0.0150089	0.0148319	0.716175	0.44926	0.610774
	TE-siRNA176	Zm00001d013677	GCK domain-containing protein	-34.8	-23.1	0.663793	12.5	((((((((((((((...(((((...&...)))))---))))))))))))))	CUCGAGUCAUUUCAGACCGAAGAAG&CGACUUUG---UGAAAUGACUUGAG	0	0.018776	0.0197371		0.047745	0.067389
	TE-siRNA184	Zm00001d032602	myosin-related	-36.3	-27.3	0.752066	5.5	((((.(((((((((((-(((((.&.))))).)))))))))))-))))	GAGGAGAUCAAGAAGC-ACGUCC&CGACGUUGCUUUUUGAUC-CUUC	0	0.018776	0.0199055	0.0204001	0.143235	0.134778	0.164439
	TE-siRNA299	Zm00001d034491	Thioredoxin	-46.2	-32.1	0.694805	13.5	.((((((((((((((....((((((.&.))))))----)))))))))))))).	UGGGACGGGGUUGCUGAAAUGGUUCC&CGAACUG----GGCAACUCCGUCCCU	0	0.0182732	0.0178823	0.0177043	1.79044	1.6398	1.47995
	TE-siRNA486	Zm00001d031088	Serine/threonine-protein phosphatase	-27.8	-20.3	0.730216	8.5	...((((((((((((.((((((&)))))).))))))))))))...	GUUGUCCAAAGUUUUGGGUCAU&AUGACUAGAAAUUUUGGAUUUU	0	0.0144098	0.0143316	0.0151703	4.20156	4.4926	4.72176
	TE-siRNA5	DHH02049B73v400001	DNA transposon, helitron	-50.7	-37.8	0.745562	7.5	.((((((((..(((((((((.(((&)))-)))))))))-.)))))))).	CUCCCGGCUCCGCCUGGGGUCCGC&GCG-ACCCCAGGU-CAGUCGGGAC	0	0.0340107		0.0351216	0.214853		0.234913
	TE-siRNA11	RLG12251B73v400001	Retrotransposon, LTR	-48.7	-35.6	0.731006	19.5	((((..((((((((((((........(((((.&.)))))--------))))))))))))--))))	GGCCGGAGCAGGAGCCGUCGACAACCUCCGCC&UGCGGA--------ACGGCUCCUGCU--GGUC	0	0.0400236	0.0413125	0.0412684	0.0716175	0.044926	0.0469826
	TE-siRNA16	RLG00009B73v400540	Retrotransposon, LTR	-48.6	-34.7	0.713992	6.5	(((((.((((-((((((.((((.&.))))-)))))).)))).)))))	CGAGUGCGUG-GACGCGAGGGCG&AGCCC-CGCGUCGCACGGAUUCG	0	0.0212565		0.0225786	2.41112		1.92629
	TE-siRNA18	DHH00001B73v404283	DNA transposon, helitron	-48.2	-35.1	0.728216	8	(((((((((((.(((((((((.(.&.)-)))))))))-)))))))))))	GACGGGUCCGUCGUGAUGCGGCGA&CC-CCGCGUCGC-ACGGAUUCGUC	0		0.0214471	0.0213109		0.089852	0.258405
	TE-siRNA34	RLX11595B73v400001	Retrotransposon, LTR	-39.2	-27	0.688776	6	..((-((((.(((((((((((.&.))))))))))).)))).))..	CUGC-AGGUGGGACUAGAGUCU&UGACUCUAGUCCGACUUUGUGA	0	0.0181109	0.0182695		0.047745	0.067389
	TE-siRNA46	DHH00626B73v400001	DNA transposon, helitron	-46	-34.1	0.741304	8	(((((..(((((((.((.((((&)))).)).)))))))..)))))	GAGGAGGCGGCGCGGCGGCCGU&ACGGGCGGCGUGCUGAAUCCUU	0	0.0275174	0.0283184	0.0285231	1.05039	0.718816	1.05711
	TE-siRNA62	RLG00084B73v400011	Retrotransposon, LTR	-41.6	-29.8	0.716346	7	((((((((.(((.(((-(((((&))))).))).))).))))))))	GCUGCUACGGCCCAGG-CUGCA&UGCAGAUCUUGGUGGUAGUAGC	0	0.0232491	0.022988	0.0252396	0.167108	0.044926	0.0939653
	TE-siRNA62	RLC00904B73v400003	Retrotransposon, LTR	-41.6	-29.8	0.716346	7	((((((((((((((((-(.(((&))).).))))))))))))))))	GCUGCUGCUGCCGAGA-CCGCA&UGCAGAUCUUGGUGGUAGUAGC	0	0.0243285	0.0253387		0.0716175	0.089852
	TE-siRNA72	DHH00005B73v403597	DNA transposon, helitron	-42.9	-28	0.652681	8.5	(((.((((..(((((((((.((((..&..))))-)))))))))--))))-)))	CGUGUGCCUUGGGAGUCGUCGUCGUC&AUCGAC-ACGACUCUC--GGCA-ACG	0	0.0400444	0.0415714	0.0420821	0.310343	0.292019	0.446335
Tassel	TE-siRNA14	Zm00001d037713	Protein MARD1	-45.7	-36.2	0.792123	6.5	.(((((.((((((((((((((..&..))))))))))))))-))))).	CGGGGAUGUGAAGUCUGGUCCAG&UCGGACCAGGCUUCAU-UCCCCU	0	0.000578364	0.000592517	0.00057995	4.6093	4.1978	4.69095
	TE-siRNA14	Zm00001d039597	Protein MARD1	-45.7	-34.9	0.763676	7	.(((((..(((((((((((((..&..)))))))))))))-.))))).	CGGGGAUCUGAAGUCUGGUCCUG&UCGGACCAGGCUUCA-UUCCCCU	0	0.0015897	0.00162858	0.00144924	16.4292	17.1872	16.9321
	TE-siRNA17	Zm00001d039321	SMR domain-containing protein	-45.7	-30.3	0.66302	6	(((.((((.((((.((((((.((&)).)))))).)))).))))-)))	UGGUGGAAGGAAGGCUGGUCGGA&UCGGACCAGGCUUCAUUCC-CCA	0	0.0394103	0.0417761	0.039934	2.32747	2.1781	2.41249
	TE-siRNA17	Zm00001d043307	Polyketide cyclase/dehydrase and lipid transport protein	-45.7	-30.5	0.667396	7.5	..((((((..(((((((((((..&..)))))))))))-.))))))..	UUGGGAGUUUAAGCCUGGUCCUG&UCGGACCAGGCUU-CAUUCCCCA	0	0.0343957	0.0346506		0.182547	0.198009
	TE-siRNA17	Zm00001d028226	protein_coding	-45.7	-32	0.700219	5	(((.((---((((((((((((((&))))))))))))))...))-)))	UGGUGG---GGAGCCUGGUCCGG&UCGGACCAGGCUUCAUUCC-CCA	0	0.00978683		0.00966992	0.0912733		0.134027
	TE-siRNA73	Zm00001d013799	Membrane metalloprotease ARASP chloroplastic	-39.5	-25.7	0.650633	10	.((((((((.((((((..(.((&)).)..)))))).)))))))).	GCCCUUGCCAGCAUUGGACGGU&AUGGAACAAUGUAGGCAAGGGA	0		0.0470151	0.0475617		0.158408	0.134027
	TE-siRNA144	Zm00001d026611	protein_coding	-49.7	-36.2	0.72837	12.5	((((((..........(((((((((.((((((&)))))).)))))))))----------))))))	GCCGCGCGCCUCUGCCUCGUCCCGCCCUACCU&AGGUAGCGCGGGACGA----------UGCGGC	0	0.0443989	0.0454606		0.13691	0.118806
	TE-siRNA151	Zm00001d044227	CONSTANS-like protein-related	-46.3	-33.8	0.730022	6.5	.((((((((.((((((((.((.(&).))-)))))))).)))))))).	GCAGCGUCCCCGAGGACCAGUGG&CGAC-GGUCCUCGAGGAUGCUGA	0	0.0127898	0.0125157	0.0128247	0.182547	0.158408	0.178703
	TE-siRNA185	Zm00001d033624	lipoxygenase4	-41.9	-31.8	0.75895	6	(((.(((((((.(((((((((..&..)))))))))-))))))).)))	ACGACAGCCCGACGUUGAAGAAC&UAUCUUCAACG-CGGGCUGACGU	0	0.00216714	0.00222013	0.00217308	4.51803	5.14824	4.73563
	TE-siRNA226	Zm00001d015571	Ubiquitin system component Cue protein	-40	-28.7	0.7175	11.5	(((((((((((((((...(.((((..&..))))-)---)))))))))))))))	CUAAGGUCCAACUACCUGGAAGCUGA&AAAGCU-C---GUAGUUGGACCUUGG	0	0.024711	0.0238629	0.024778	12.9608	14.3755	12.6432
	TE-siRNA243	Zm00001d023950	Glucuronoxylan 4-O-methyltransferase 2	-43.2	-31.8	0.736111	6	.((.((..(((((((((((((.&.)))))))))))))..)).)).	GCAGGUCGGCCGGAUCAGGCAC&UUGCUUGAUCCGGCGAACGUGG	0	0.0107888		0.0111052	0.0912733		0.0893514
	TE-siRNA18	DHH00001B73v404283	DNA transposon, helitron	-48.2	-35.1	0.728216	8	(((((((((((.(((((((((.(.&.)-)))))))))-)))))))))))	GACGGGUCCGUCGUGAUGCGGCGA&CC-CCGCGUCGC-ACGGAUUCGUC	0		0.0174192	0.0170212		0.118806	0.134027
	TE-siRNA46	DHH00626B73v400001	DNA transposon, helitron	-46	-34.1	0.741304	8	(((((..(((((((.((.((((&)))).)).)))))))..)))))	GAGGAGGCGGCGCGGCGGCCGU&ACGGGCGGCGUGCUGAAUCCUU	0	0.022459	0.0238298	0.0226479	1.09528	0.910843	0.670136
	TE-siRNA62	RLC00904B73v400003	Retrotransposon, LTR	-41.6	-29.8	0.716346	7	((((((((((((((((-(.(((&))).).))))))))))))))))	GCUGCUGCUGCCGAGA-CCGCA&UGCAGAUCUUGGUGGUAGUAGC	0	0.019113	0.0194088	0.0194341	0.228183	0.356417	0.178703
	TE-siRNA68	RLG20256B73v400001	Retrotransposon, LTR	-44.2	-29.3	0.662896	11.5	(((((((((......(((((((.(((((&))))).)))))))------)))))))))	GCUUGGAGCUAUUCUUCCUGGUCCUGUG&CACGGAAUCGGGA------GCUCCAAGU	0	0.0336611	0.0348401	0.0336834	0.319456	0.514824	0.402081
	TE-siRNA72	DHH00005B73v403597	DNA transposon, helitron	-42.9	-28	0.652681	8.5	(((.((((..(((((((((.((((..&..))))-)))))))))--))))-)))	CGUGUGCCUUGGGAGUCGUCGUCGUC&AUCGAC-ACGACUCUC--GGCA-ACG	0		0.0328999	0.0342379		0.435621	0.223379
