# Supplementary material for: Widespread occurrence of microRNA-mediated target cleavage on membrane-bound polysomes
Source: Genome Biol. 2021 Jan 5;22:15. doi: 10.1186/s13059-020-02242-6 (PMC7784310; doi:10.1186/s13059-020-02242-6)
Supplement: Supplementary file 8 — Additional file 8: Table S7. Complete lists of differentially expressed miRNAs between total polysome and input in maize and rice. [file 13059_2020_2242_MOESM8_ESM.xlsx]

## Sheet: maize shoot
Table S7. Complete lists of differentially expressed miRNAs between total polysome and input in maize and rice.
Notes: Differentially expressed miRNAs (DEMs) are listed on separate sheets for maize shoot, maize ear, maize tassel, rice shoot and rice panicle.
Total: input; TP: total polysome. The two biological repeats for Total and TP are denoted by number. The cutoff parameters for DEMs are fold change >= 2 and P-value <= 0.05. Group I DEM: TP < Total; Group II DEM: TP > Total.
miRNA abundance is in RPMR (reads per million rRNA fragments).
MIR ID	Log2(fold change)	P-value	miRNA abundance				DEM
			Total-1	Total-2	TP-1	TP-2
miR390a-5p;miR390b-5p	-1.29846	2.56552e-08	2264.88	2254.01	984.866	848.845	Group I
miR166p-5p	-2.45164	9.68753e-06	232.295	153.05	39.2898	30.2178	Group I
miR529-5p	-3.01555	0.010735	31.6766	41.7409	5.23865	2.74707	Group I
miR172c-3p;miR172b-3p;miR172d-3p;miR172h-3p	-3.12349	0.0210881	21.1178	34.7841	2.61932	2.74707	Group I
miR319b-5p;miR319d-5p	-4.71938	0.0457988	10.5589	13.9136	0	0	Group I
miR2275b-5p	-2.12634	0.0352548	84.4711	111.309	39.2898	2.74707	Group I
miR399j-5p	-6.39702	4.89558e-20	654.651	570.459	5.23865	8.24121	Group I
miR393a-3p	-8.09636	2.64984e-05	137.265	187.834	0	0	Group I
miR164g-3p	-3.79971	0.0196434	36.9561	13.9136	2.61932	0	Group I
miR164d-3p	-2.90956	0.0362255	26.3972	20.8704	2.61932	2.74707	Group I
miR444a-5p	-4.30513	0.000314755	58.0738	69.5681	0	5.49414	Group I
miR169c-5p;miR169r-5p	-5.65131	0.0107955	21.1178	27.8272	0	0	Group I
miR408b-5p	-1.39759	1.76981e-06	1050.61	841.774	379.802	337.89	Group I
miR408c-5p	-2.80768	6.56378e-21	12850.2	9753.45	1857.1	1351.56	Group I
miR164c-3p;miR164h-3p	-5.94553	5.29692e-06	116.148	111.309	2.61932	0	Group I
miR397b-3p	-3.80387	2.43123e-05	131.986	69.5681	5.23865	8.24121	Group I
miR168a-3p	-7.5159	4.56561e-15	596.577	598.286	5.23865	0	Group I
miR168b-3p	-7.08896	2.65414e-13	438.194	445.236	2.61932	2.74707	Group I
miR528a-3p;miR528b-3p	-3.98723	8.32954e-54	9202.07	7151.6	500.291	524.691	Group I
miR390a-3p;miR390b-3p	-7.91031	5.01863e-22	1034.77	1203.53	7.85797	0	Group I
miR1432-5p	-4.79827	4.45303e-10	200.619	201.748	5.23865	8.24121	Group I
miR159c-3p;miR159d-3p	-2.30954	2.082e-06	316.766	306.1	41.9092	82.4121	Group I
miR166g-5p	-1.74908	0.0171129	58.0738	139.136	23.5739	32.9649	Group I
miR159a-5p	-3.35806	0.000254941	84.4711	62.6113	7.85797	5.49414	Group I
miR159f-5p	-5.31645	3.76744e-14	390.679	292.186	10.4773	5.49414	Group I
miR167c-3p	-3.26279	4.74255e-15	591.297	605.243	78.5797	43.9531	Group I
miR167j-3p	-3.9988	1.27972e-06	116.148	160.007	13.0966	2.74707	Group I
miR167h-3p	-9.56819	1.25182e-07	659.93	382.625	0	0	Group I
miR167k-3p	-2.95591	4.68317e-13	860.549	1412.23	170.256	118.124	Group I
miR167f-3p	-6.06209	0.00496429	31.6766	34.7841	0	0	Group I
miR156b-3p	-6.53435	5.39455e-39	1509.92	1593.11	23.5739	8.24121	Group I
miR156l-3p	-3.47553	3.55629e-14	395.958	361.754	36.6705	30.2178	Group I
miR156i-3p	-5.22909	4.95324e-11	300.928	243.488	13.0966	0	Group I
miR156e-3p	-4.51938	3.05797e-34	2460.22	1662.68	78.5797	98.8946	Group I
miR156h-3p	-7.89809	5.24074e-05	190.06	90.4386	0	0	Group I
miR156m-3p	-7.38325	1.47337e-09	343.164	292.186	2.61932	0	Group I
miR156a-3p	-4.94265	6.64269e-44	1536.32	1481.8	41.9092	54.9414	Group I
miR156f-3p;miR156d-3p;miR156g-3p	-2.91951	1.79069e-17	1927	1259.18	206.927	211.525	Group I
miR529-3p	-4.89835	2.77457e-10	221.737	208.704	10.4773	2.74707	Group I
miR444f-5p	-5.26738	0.0206007	15.8383	20.8704	0	0	Group I
miR166i-5p	-3.23733	0.00471515	36.9561	48.6977	5.23865	2.74707	Group I
miR166c-5p;miR166q-5p	-1.82845	1.71793e-07	2196.25	1579.2	424.33	634.574	Group I
miR166a-5p	-1.71206	2.13944e-07	960.858	834.817	225.262	321.407	Group I
miR166n-5p;miR166d-5p;miR166r-5p	-4.45956	1.36132e-21	1008.37	674.811	47.1478	27.4707	Group I
miR166o-5p	-4.03571	1.54665e-06	131.986	104.352	5.23865	8.24121	Group I
miR169c-3p	-5.65131	0.0107955	21.1178	27.8272	0	0	Group I
miR169u-3p	-4.73172	0.045782	5.27944	20.8704	0	0	Group I
miR169j-3p;miR169i-3p;miR169k-3p	-6.42557	0.00234209	52.7944	34.7841	0	0	Group I
miR169t-3p	-5.23784	2.7728e-12	300.928	243.488	7.85797	5.49414	Group I
miR162-5p	-5.81894	0.00814456	15.8383	41.7409	0	0	Group I
miR398a-5p	-5.76117	1.86554e-25	681.048	841.774	15.7159	10.9883	Group I
miR398b-5p	-6.34815	1.51549e-93	5416.71	5008.9	60.2444	65.9297	Group I
miR399c-5p	-7.34588	0.000241526	95.0299	83.4817	0	0	Group I
miR396f-3p	-1.05636	0.00567034	316.766	257.402	138.824	137.354	Group I
miR167g-3p	-4.04866	3.42488e-58	5205.53	5537.62	358.847	285.695	Group I
miR393c-3p	-2.61852	5.67405e-09	501.547	326.97	75.9604	57.6885	Group I
miR399a-5p	-3.30567	0.0496583	15.8383	20.8704	0	2.74707	Group I
miR399d-5p	-4.34181	8.75833e-11	248.134	208.704	7.85797	13.7354	Group I
miR396d-3p;miR396c-3p	-5.65131	0.0107955	21.1178	27.8272	0	0	Group I
miR396g-3p;miR396h-3p	-4.0271	1.39194e-16	454.032	396.538	20.9546	30.2178	Group I
miR396a-3p;miR396i-3p;miR396b-3p	-3.01685	1.77259e-23	1990.35	2017.48	290.745	200.536	Group I
miR169s-5p	-5.04334	0.000302924	58.0738	62.6113	2.61932	0	Group I
miR169j-5p;miR169i-5p;miR169k-5p	-5.03607	0.0294977	10.5589	20.8704	0	0	Group I
miR9289o-3p;miR9289m-3p;miR9289n-3p;miR9289p-3p;miR9289q-3p;miR9289r-3p;miR9289a-3p;miR9289t-3p;miR9289f-3p;miR9289s-3p;miR9289e-3p;miR9289c-3p;miR9289d-3p	-5.28223	0.0204046	10.5589	27.8272	0	0	Group I
miR393c-5p;miR393a-5p	-7.0911	0.000487779	52.7944	97.3954	0	0	Group I
miR162-3p	-4.19809	2.0825e-41	2951.21	2212.27	141.443	137.354	Group I
miR168b-5p;miR168a-5p	-3.87999	9.92033e-53	7174.76	9162.12	547.439	554.908	Group I
miR166o-3p;miR166k-3p;miR166j-3p	-1.8135	2.75489e-12	37114.5	31556.1	11056.2	8422.52	Group I
miR166p-3p	-2.41437	9.59507e-35	59689.4	64315.7	12161.5	11046	Group I
miR166g-3p;miR166i-3p;miR166h-3p;miR166c-3p;miR166d-3p	-2.6104	5.51901e-10	16994.5	7986.42	2226.42	1818.56	Group I
miR166n-3p;miR166q-3p;miR166a-3p;miR166r-3p	-11.4	2.7126e-11	3584.74	1099.18	0	0	Group I
miR166l-3p;miR166m-3p	-2.8411	6.92409e-30	6599.3	7673.36	1097.5	884.557	Group I
miR167d-5p;miR167a-5p;miR167c-5p;miR167b-5p	-1.86278	2.68843e-07	2080.1	2497.5	791.036	458.761	Group I
miR167j-5p;miR167g-5p;miR167f-5p;miR167h-5p;miR167e-5p;miR167k-5p	-1.58136	4.57192e-09	9756.41	9050.81	3643.48	2623.45	Group I
miR156j-5p	-3.7235	0.0198901	21.1178	27.8272	0	2.74707	Group I
miR156k-5p	-2.8709	2.62525e-24	1377.93	1245.27	170.256	186.801	Group I
miR156h-5p;miR156e-5p;miR156f-5p;miR156b-5p;miR156m-5p;miR156a-5p;miR156i-5p;miR156d-5p;miR156l-5p;miR156g-5p	-2.98621	8.36859e-45	35108.3	35298.9	4811.7	4043.69	Group I
miR171e-3p;miR171i-3p;miR171j-3p;miR171d-3p	-2.30919	0.0104841	68.6327	55.6545	18.3353	5.49414	Group I
miR399a-3p;miR399h-3p;miR399c-3p	-3.22024	4.52854e-09	232.295	410.452	39.2898	27.4707	Group I
miR399b-3p	-2.96975	0.0278812	52.7944	20.8704	0	8.24121	Group I
miR399e-3p;miR399i-3p;miR399j-3p	-1.65477	9.16202e-10	1330.42	1495.71	489.813	403.82	Group I
miR160d-5p;miR160i-5p;miR160b-5p;miR160c-5p;miR160g-5p;miR160h-5p	-2.26604	2.96921e-08	797.196	1335.71	259.313	178.56	Group I
miR160f-5p	-2.67214	1.1883e-07	248.134	347.841	34.0512	57.6885	Group I
miR156j-3p	-4.91902	0.00110894	95.0299	20.8704	0	2.74707	Group I
miR171k-5p;miR171h-5p	-3.51784	5.76956e-05	95.0299	104.352	2.61932	13.7354	Group I
miR398a-3p;miR398b-3p	-1.42979	1.06725e-08	23124	17774.7	7145.51	8004.97	Group I
miR398c-3p	-4.56115	4.09248e-06	84.4711	132.179	2.61932	5.49414	Group I
miR171e-5p;miR171d-5p	-4.16075	2.51879e-36	1224.83	1398.32	70.7217	74.1709	Group I
miR444a-3p	-4.28157	1.86372e-51	2919.53	2490.54	144.063	131.859	Group I
miR827a-3p	-6.95513	4.63929e-31	1198.43	2003.56	10.4773	13.7354	Group I
miR396a-5p;miR396i-5p;miR396b-5p	-3.622	5.59647e-11	2212.09	1280.05	204.307	71.4239	Group I
miR396e-5p;miR396f-5p	-3.51468	2.17869e-29	12813.2	10657.8	1231.08	804.892	Group I
miR396d-5p;miR396c-5p	-4.28889	3.3057e-85	26750.9	28307.3	1524.45	1277.39	Group I
miR394b-5p;miR394a-5p	-3.97398	3.92792e-33	1742.22	2170.53	144.063	101.642	Group I
miR159f-3p;miR159a-3p;miR159j-3p;miR159k-3p;miR159b-3p	-1.63491	2.57649e-12	94729	120909	34302.7	34975.7	Group I
miR827a-5p	-1.38538	4.42499e-08	1251.23	1280.05	453.143	513.702	Group I
miR395n-3p;miR395p-3p;miR395d-3p;miR395q-3p;miR395f-3p;miR395g-3p;miR395e-3p;miR395i-3p;miR395h-3p;miR395b-3p;miR395a-3p	1.04952	6.19841e-05	564.9	542.631	1084.4	1214.21	Group II
miR528a-5p;miR528b-5p	1.70986	1.88895e-15	12913.5	11374.4	42435.7	37187.1	Group II
miR164f-5p	5.97848	0.00502885	0	0	65.4831	60.4356	Group II

## Sheet: maize ear
Table S7. Complete lists of differentially expressed miRNAs between total polysome and input in maize and rice.
Notes: Differentially expressed miRNAs (DEMs) are listed on separate sheets for maize shoot, maize ear, maize tassel, rice shoot and rice panicle.
Total: input; TP: total polysome. The three biological repeats for Total and TP are denoted by number. The cutoff parameters for DEMs are fold change >= 2 and P-value <= 0.05. Group I DEM: TP < Total; Group II DEM: TP > Total.
miRNA abundance is in RPMR (reads per million rRNA fragments).
MIR ID	Log2(fold change)	P-value	miRNA abundance						DEM
			Total-1	Total-2	Total-3	TP-1	TP-2	TP-3
miR390a-5p;miR390b-5p	-3.16675	4.53268e-19	44182.3	31057.4	45728.9	3949.56	6279.72	3273.14	Group I
miR166p-5p	-5.46811	4.36439e-27	12028.7	19226	15784.6	277.162	358.841	395.034	Group I
miR529-5p	-4.56441	3.41952e-06	925.283	4190.29	2089.14	138.581	89.7102	56.4334	Group I
miR172c-3p;miR172b-3p;miR172d-3p;miR172h-3p	-6.04594	2.40219e-19	10409.4	7887.6	15552.5	207.871	179.42	112.867	Group I
miR319b-5p;miR319d-5p	-6.34672	1.14358e-26	34929.4	39931	41086.4	346.452	1076.52	56.4334	Group I
miR2275b-5p	-3.86212	8.99295e-05	693.963	9859.5	1392.76	415.743	179.42	169.3	Group I
miR399j-5p	-7.34583	0.00140872	1387.93	985.95	928.505	0	0	0	Group I
miR393a-3p	-7.80623	7.76792e-09	6939.63	11091.9	2553.39	0	0	56.4334	Group I
miR164g-3p	-7.0094	7.03424e-23	14573.2	14049.8	19730.7	69.2905	269.131	56.4334	Group I
miR164d-3p	-4.57004	1.75365e-12	6014.34	4190.29	6963.79	415.743	179.42	112.867	Group I
miR164a-3p	-4.75361	6.87979e-05	1156.6	1971.9	1392.76	0	179.42	0	Group I
miR444a-5p	-6.82064	3.43624e-11	7402.27	6162.19	4642.53	69.2905	89.7102	0	Group I
miR172c-5p	-5.93959	2.20631e-05	1619.25	1478.93	2321.26	69.2905	0	0	Group I
miR172b-5p;miR172d-5p	-6.84161	0.00396359	231.321	492.975	1624.88	0	0	0	Group I
miR408c-5p	-4.08618	9.58062e-07	3238.49	1232.44	3017.64	138.581	179.42	112.867	Group I
miR164c-3p;miR164h-3p	-6.92368	1.42787e-11	6245.66	5176.24	8124.42	69.2905	89.7102	0	Group I
miR168a-3p	-8.81905	3.5751e-26	30303	33768.8	41318.5	69.2905	89.7102	56.4334	Group I
miR168b-3p	-8.82504	7.39505e-50	66620.4	86270.6	114438	138.581	269.131	169.3	Group I
miR528a-3p;miR528b-3p	-3.37597	0.00159302	693.963	739.463	1624.88	69.2905	89.7102	112.867	Group I
miR390a-3p;miR390b-3p	-8.6911	1.09756e-43	57598.9	59896.5	66388.1	207.871	179.42	56.4334	Group I
miR1432-5p	-5.16837	3.3497e-08	6014.34	2464.88	2089.14	138.581	0	112.867	Group I
miR408c-3p;miR408b-3p	-1.63092	1.24739e-08	27758.5	30318	28319.4	8384.15	11841.8	7731.38	Group I
miR159c-3p;miR159d-3p	-4.26522	9.24813e-43	553551	544245	836815	31180.7	42253.5	26580.1	Group I
miR166g-5p	-1.45441	0.0141257	2081.89	1478.93	4178.27	900.776	1076.52	846.501	Group I
miR159c-5p;miR159d-5p	-8.73038	1.06855e-18	17811.7	22430.4	29247.9	138.581	0	0	Group I
miR159a-5p	-4.1183	4.76712e-11	3469.81	5422.73	7660.17	346.452	448.551	169.3	Group I
miR159f-5p	-3.63562	1.14271e-11	5783.02	5669.21	4642.53	346.452	627.972	338.6	Group I
miR319a-5p;miR319c-5p	-6.14585	2.91734e-16	6476.98	8627.06	11606.3	69.2905	269.131	56.4334	Group I
miR167l-3p	-2.72771	0.0443712	925.283	492.975	232.126	69.2905	179.42	0	Group I
miR167c-3p	-2.15909	3.94065e-09	22669.4	19226	23444.8	5543.24	6190.01	2934.54	Group I
miR167h-3p	-2.95226	4.23453e-05	1850.57	2464.88	3249.77	207.871	627.972	169.3	Group I
miR167k-3p	-3.23709	7.73143e-07	3469.81	2711.36	2785.52	207.871	538.261	225.734	Group I
miR160b-3p;miR160g-3p	-7.01088	0.002709	462.642	739.463	1392.76	0	0	0	Group I
miR156l-3p	-7.43771	0.00141902	2544.53	246.488	928.505	0	0	0	Group I
miR156e-3p	-6.20843	0.0102952	231.321	739.463	464.253	0	0	0	Group I
miR529-3p	-5.99459	1.44999e-21	9021.51	12324.4	15784.6	138.581	269.131	169.3	Group I
miR444f-5p	-7.14049	0.00206208	1156.6	739.463	928.505	0	0	0	Group I
miR172e-3p	-6.75558	3.40312e-14	10178.1	6408.68	9052.92	0	269.131	0	Group I
miR166h-5p	-4.11342	2.80078e-07	2544.53	2218.39	3017.64	138.581	269.131	56.4334	Group I
miR166i-5p	-5.84724	7.39722e-08	2313.21	3450.83	3249.77	69.2905	0	56.4334	Group I
miR166m-5p	-2.12603	4.75949e-13	58524.2	43628.3	63138.3	10047.1	15250.7	12528.2	Group I
miR166c-5p;miR166q-5p	-1.86569	2.27278e-10	127226	94404.7	142990	28062.6	41805	30022.6	Group I
miR166a-5p	-2.52583	5.44484e-21	43025.7	34754.7	43175.5	6166.85	8253.34	6602.71	Group I
miR166n-5p;miR166d-5p;miR166r-5p	-2.87062	6.59568e-14	23132.1	18240.1	27855.2	3880.27	3678.12	1918.74	Group I
miR166k-5p	-3.68837	5.8927e-10	8790.19	6408.68	10445.7	692.905	1166.23	169.3	Group I
miR166o-5p	-3.16314	2.80605e-16	17580.4	15035.7	16945.2	1524.39	2781.02	1297.97	Group I
miR169p-3p	-4.10055	8.86863e-05	2544.53	492.975	3946.15	138.581	269.131	0	Group I
miR169v-3p	-8.68858	8.31171e-05	3469.81	1725.41	4178.27	0	0	0	Group I
miR169t-3p	-5.93868	6.8396e-08	2544.53	4190.29	2785.52	0	0	112.867	Group I
miR162-5p	-2.43382	0.03987	925.283	0	1392.76	138.581	89.7102	169.3	Group I
miR398b-5p	-5.37624	2.33093e-10	3701.13	4436.78	4410.4	207.871	89.7102	0	Group I
miR396f-3p	-5.05441	0.000804787	925.283	985.95	928.505	0	0	56.4334	Group I
miR167g-3p	-3.28101	1.1076e-05	1156.6	3697.31	3017.64	277.162	358.841	169.3	Group I
miR393c-3p	-2.96813	0.045802	0	0	4642.53	207.871	269.131	56.4334	Group I
miR171k-3p;miR171h-3p	-6.59217	0.00546435	925.283	492.975	464.253	0	0	0	Group I
miR399d-5p	-6.19212	0.0105218	693.963	246.488	464.253	0	0	0	Group I
miR396d-3p;miR396c-3p	-6.21571	0.00988612	462.642	492.975	464.253	0	0	0	Group I
miR396a-3p;miR396i-3p;miR396b-3p	-5.19951	4.97963e-43	28221.1	27360.1	31104.9	762.195	1076.52	564.334	Group I
miR169m-5p;miR169n-5p;miR169q-5p	-6.88675	0.0033141	1156.6	492.975	696.379	0	0	0	Group I
miR169s-5p	-7.44259	0.00116186	1156.6	1232.44	1160.63	0	0	0	Group I
miR169v-5p;miR169p-5p	-4.80203	3.13641e-06	1850.57	3450.83	1392.76	69.2905	179.42	0	Group I
miR9289o-3p;miR9289m-3p;miR9289n-3p;miR9289p-3p;miR9289q-3p;miR9289r-3p;miR9289a-3p;miR9289t-3p;miR9289f-3p;miR9289s-3p;miR9289e-3p;miR9289c-3p;miR9289d-3p	-3.35498	0.0191037	925.283	246.488	464.253	0	89.7102	56.4334	Group I
miR393b-5p	-6.47556	0.00797989	693.963	0	1160.63	0	0	0	Group I
miR393c-5p;miR393a-5p	-4.42888	0.00582778	462.642	985.95	464.253	69.2905	0	0	Group I
miR162-3p	-5.69058	3.13048e-63	190608	157506	215645	3187.36	5203.19	2539.5	Group I
miR168b-5p;miR168a-5p	-5.77228	2.46194e-77	280824	263495	338672	4781.04	7356.24	4006.77	Group I
miR166o-3p;miR166k-3p;miR166j-3p	-4.39655	1.4293e-39	3.99977e+06	4.19349e+06	5.42874e+06	202813	294788	143905	Group I
miR166p-3p	-4.29894	3.13405e-34	5.51168e+06	5.87257e+06	7.71518e+06	256167	471876	233578	Group I
miR166g-3p;miR166i-3p;miR166h-3p;miR166c-3p;miR166d-3p	-4.60858	1.7227e-45	1.74462e+06	1.18314e+06	1.26114e+06	40327.1	75356.6	54684	Group I
miR166l-3p;miR166m-3p	-4.72385	3.78188e-47	1.43928e+06	1.47745e+06	1.92943e+06	52868.6	84955.6	44130.9	Group I
miR167d-5p;miR167a-5p;miR167c-5p;miR167b-5p	-3.28736	2.49541e-15	38167.9	34015.3	50371.4	4018.85	6279.72	2257.34	Group I
miR167j-5p;miR167g-5p;miR167f-5p;miR167h-5p;miR167e-5p;miR167k-5p	-2.80291	1.70651e-16	19431	17254.1	19034.4	2633.04	3498.7	1918.74	Group I
miR156k-5p	-3.8753	1.53424e-05	1850.57	1478.93	2089.14	207.871	89.7102	56.4334	Group I
miR156h-5p;miR156e-5p;miR156f-5p;miR156b-5p;miR156m-5p;miR156a-5p;miR156i-5p;miR156d-5p;miR156l-5p;miR156g-5p	-2.98173	5.34839e-11	13416.6	19472.5	22052	1870.84	3767.83	1354.4	Group I
miR171e-3p;miR171i-3p;miR171j-3p;miR171d-3p	-3.94733	1.21644e-23	15267.2	19719	27855.2	1593.68	1255.94	1185.1	Group I
miR399a-3p;miR399h-3p;miR399c-3p	-3.35614	0.000386441	1156.6	1478.93	1160.63	69.2905	179.42	112.867	Group I
miR399e-3p;miR399i-3p;miR399j-3p	-2.77731	6.25045e-08	6245.66	3697.31	8356.55	900.776	1166.23	620.767	Group I
miR160d-5p;miR160i-5p;miR160b-5p;miR160c-5p;miR160g-5p;miR160h-5p	-4.36247	2.34096e-28	39555.9	36726.6	49907.1	1662.97	3229.57	1297.97	Group I
miR160f-5p	-6.11851	3.34216e-05	15729.8	13063.8	21355.6	554.324	0	0	Group I
miR156j-3p	-3.88426	0.00318375	693.963	492.975	1160.63	0	89.7102	56.4334	Group I
miR171k-5p;miR171h-5p	-6.09434	1.19526e-16	8790.19	6901.65	9517.18	207.871	89.7102	56.4334	Group I
miR398a-3p;miR398b-3p	-2.22635	6.08914e-05	2313.21	4190.29	4410.4	485.033	986.813	846.501	Group I
miR171e-5p;miR171d-5p	-2.92882	4.472e-16	127920	135075	183844	18569.8	27451.3	12415.3	Group I
miR444a-3p	-3.45376	5.63163e-07	63150.6	42149.4	76369.5	1593.68	12469.7	2144.47	Group I
miR827a-3p	-5.77751	3.26484e-31	127689	204585	349814	4988.91	5292.9	1918.74	Group I
miR396a-5p;miR396i-5p;miR396b-5p	-5.78433	5.46563e-37	37705.3	28346.1	31104.9	692.905	897.102	225.734	Group I
miR396e-5p;miR396f-5p	-4.14044	4.23469e-16	9252.83	16514.7	14391.8	277.162	1076.52	902.935	Group I
miR396d-5p;miR396c-5p	-6.23512	1.29096e-82	110571	98841.5	104457	1385.81	1883.91	959.368	Group I
miR2118b-3p	-2.29515	0.0298409	462.642	739.463	928.505	207.871	89.7102	112.867	Group I
miR2118g-3p	-2.26713	0.0092317	462.642	1725.41	1857.01	138.581	269.131	395.034	Group I
miR2118a-3p	-1.56828	0.0344616	693.963	1478.93	2089.14	554.324	538.261	338.6	Group I
miR319b-3p;miR319a-3p;miR319d-3p;miR319c-3p	-1.39578	4.9628e-07	2.46498e+07	2.59978e+07	3.15156e+07	1.13146e+07	1.22532e+07	7.60017e+06	Group I
miR394b-5p;miR394a-5p	-5.33512	4.32183e-53	315984	329554	373027	10185.7	10137.3	4740.41	Group I
miR159f-3p;miR159a-3p;miR159j-3p;miR159k-3p;miR159b-3p	-2.29692	1.5572e-13	1.74393e+06	1.36973e+06	2.51346e+06	348462	453216	339165	Group I
miR827a-5p	-3.26354	4.94088e-20	62456.6	60143	68245.1	6305.43	9509.29	4063.21	Group I
miR528a-5p;miR528b-5p	1.2559	0.000337445	6939.63	4683.26	6963.79	12957.3	18570	13149	Group II

## Sheet: maize tassel
Table S7. Complete lists of differentially expressed miRNAs between total polysome and input in maize and rice.
Notes: Differentially expressed miRNAs (DEMs) are listed on separate sheets for maize shoot, maize ear, maize tassel, rice shoot and rice panicle.
Total: input; TP: total polysome. The three biological repeats for Total and TP are denoted by number. The cutoff parameters for DEMs are fold change >= 2 and P-value <= 0.05. Group I DEM: TP < Total; Group II DEM: TP > Total.
miRNA abundance is in RPMR (reads per million rRNA fragments).
MIR ID	Log2(fold change)	P-value	miRNA abundance						DEM
			Total-1	Total-2	Total-3	TP-1	TP-2	TP-3
miR390a-5p;miR390b-5p	-1.42936	6.49e-28	25106.5	24546.3	20928.2	9029.45	9017.4	8053.39	Group I
miR166p-5p	-4.2874	4.21e-78	14050.4	16905.4	14937.3	772.574	811.566	745.684	Group I
miR529-5p	-1.74501	2.78e-43	77968.4	59407.8	76523.7	21921.8	21882.2	19947.1	Group I
miR172c-3p;miR172b-3p;miR172d-3p;miR172h-3p	-2.95933	5.92e-18	3915.7	2865.33	3514.66	434.573	360.696	521.979	Group I
miR319b-5p;miR319d-5p	-2.67338	0.00226002	575.838	382.044	319.514	48.2859	90.174	37.2842	Group I
miR2275a-5p	-2.26193	2.39e-44	30173.9	38873	29714.8	5552.87	7063.63	7829.69	Group I
miR2275b-5p	-5.99974	0	360705	363515	328940	5601.16	5831.25	4958.8	Group I
miR2275c-5p	-5.19387	1.53e-49	9098.24	9742.12	10064.7	144.858	330.638	260.99	Group I
miR399j-5p	-5.72046	7.67e-12	1612.35	3342.88	1757.33	0	30.058	74.5684	Group I
miR394b-3p;miR394a-3p	-5.16852	0.0104977	0	286.533	239.636	0	0	0	Group I
miR393a-3p	-2.87385	0.0377511	0	3056.35	6070.77	289.715	240.464	484.695	Group I
miR164g-3p	-5.65008	5.62e-12	2418.52	1814.71	2156.72	0	30.058	74.5684	Group I
miR164d-3p	-1.82167	0.00754013	806.173	477.555	399.393	241.429	150.29	74.5684	Group I
miR164a-3p	-2.13945	0.000129343	1382.01	1432.66	479.272	241.429	150.29	335.558	Group I
miR444a-5p	-4.2555	8.96e-12	1842.68	1432.66	1917.09	48.2859	120.232	74.5684	Group I
miR172c-5p	-3.82885	3.29e-07	1036.51	859.599	958.543	48.2859	30.058	111.853	Group I
miR172b-5p;miR172d-5p	-5.28506	0.00814842	345.503	95.511	159.757	0	0	0	Group I
miR169a-5p;miR169b-5p	-3.27896	0.0308031	115.168	286.533	79.8786	0	30.058	0	Group I
miR169c-5p;miR169r-5p	-3.21876	0.0316227	115.168	191.022	159.757	0	0	37.2842	Group I
miR408b-5p	-4.15878	7.54e-11	1151.68	2292.26	1437.81	96.5717	90.174	74.5684	Group I
miR408c-5p	-5.1792	3.85e-27	4721.87	6208.21	4393.32	96.5717	180.348	111.853	Group I
miR164c-3p;miR164h-3p	-4.34612	0.00106413	460.67	382.044	239.636	48.2859	0	0	Group I
miR168a-3p	-5.37832	5.89e-60	14050.4	12225.4	11901.9	434.573	150.29	372.842	Group I
miR168b-3p	-6.30397	1.38e-98	29367.7	25023.9	32430.7	386.287	240.464	484.695	Group I
miR528a-3p;miR528b-3p	-5.51817	1.23e-47	10710.6	9551.1	9425.67	193.143	270.522	149.137	Group I
miR390a-3p;miR390b-3p	-7.53232	1.56e-99	47564.2	42215.9	38581.4	434.573	180.348	111.853	Group I
miR1432-5p	-2.05794	5.5e-09	2418.52	2196.75	2316.48	338.001	631.218	633.832	Group I
miR159c-3p;miR159d-3p	-1.88619	7.8e-07	2418.52	1623.69	1757.33	434.573	661.276	410.126	Group I
miR166g-5p	-1.82986	1.25e-08	1957.85	3820.44	2875.63	724.288	811.566	894.821	Group I
miR159a-5p	-3.72347	7.04e-18	2879.19	2674.31	2955.51	241.429	240.464	149.137	Group I
miR159f-5p	-1.74928	9.26e-05	1151.68	1910.22	958.543	338.001	450.87	372.842	Group I
miR319a-5p;miR319c-5p	-3.27015	3.89e-07	921.341	955.11	1118.3	144.858	90.174	74.5684	Group I
miR171o-5p;miR171p-5p	-3.85095	0.00579723	345.503	95.511	319.514	48.2859	0	0	Group I
miR167k-3p	-3.69333	0.00112304	345.503	573.066	239.636	0	0	74.5684	Group I
miR167f-3p	-6.16428	0.00120259	575.838	573.066	79.8786	0	0	0	Group I
miR160b-3p;miR160g-3p	-6.53269	0.000447776	1036.51	286.533	319.514	0	0	0	Group I
miR156l-3p	-4.49507	0.000715928	345.503	477.555	319.514	0	30.058	0	Group I
miR156h-3p	-4.25911	0.00181575	345.503	477.555	159.757	0	30.058	0	Group I
miR156f-3p;miR156d-3p;miR156g-3p	-3.18699	0.00997605	460.67	95.511	239.636	0	60.116	0	Group I
miR529-3p	-6.94322	1.67e-121	43994	48137.5	38741.1	434.573	300.58	335.558	Group I
miR172e-3p	-2.41224	9.2e-07	1842.68	859.599	1357.94	241.429	270.522	223.705	Group I
miR166h-5p	-2.85681	9.97e-10	1842.68	2483.29	1198.18	241.429	270.522	223.705	Group I
miR166i-5p	-3.1946	4.55e-06	1036.51	764.088	718.907	48.2859	90.174	111.853	Group I
miR166m-5p	-3.63688	5.15e-77	23263.8	18529.1	24363	1255.43	1833.54	2125.2	Group I
miR166c-5p;miR166q-5p	-2.30427	1.11e-34	13244.3	14804.2	11183	3042.01	2735.28	2162.48	Group I
miR166a-5p	-2.3493	2.56e-41	13244.3	16714.4	14058.6	2510.86	2765.34	3318.3	Group I
miR166n-5p;miR166d-5p;miR166r-5p	-3.17331	2.09e-88	26143	25214.9	21327.6	2800.58	2524.87	2721.75	Group I
miR166k-5p	-3.54481	7.7e-23	3915.7	5348.62	3594.54	531.144	360.696	223.705	Group I
miR166o-5p	-3.81491	2.41e-48	10480.2	9742.12	8626.89	1014	601.16	484.695	Group I
miR169c-3p	-5.60256	0.00431006	115.168	382.044	239.636	0	0	0	Group I
miR169v-3p	-6.22091	0.00100674	230.335	573.066	399.393	0	0	0	Group I
miR2118d-5p	-3.47689	0.0172335	115.168	286.533	159.757	0	0	37.2842	Group I
miR169t-3p	-7.04128	1.62e-23	9674.08	6876.79	5671.38	0	30.058	111.853	Group I
miR2118a-5p	-4.34775	6.67e-15	3224.69	3151.86	1517.69	48.2859	180.348	111.853	Group I
miR162-5p	-6.24721	0.000930058	460.67	382.044	399.393	0	0	0	Group I
miR398a-5p	-3.22441	9.61e-05	691.005	573.066	559.15	0	120.232	37.2842	Group I
miR398b-5p	-6.44862	1.67e-48	12668.4	16045.8	11662.3	96.5717	210.406	111.853	Group I
miR399c-5p	-3.51328	0.000339428	575.838	286.533	559.15	0	30.058	74.5684	Group I
miR396f-3p	-3.28162	1.57e-26	6334.22	4297.99	5032.35	434.573	631.218	484.695	Group I
miR167d-3p	-6.52057	0.000446914	691.005	477.555	399.393	0	0	0	Group I
miR167g-3p	-4.41945	3.97e-194	55625.9	55205.3	49205.2	2124.58	2825.45	2386.19	Group I
miR166j-5p	-1.87408	0.000203247	1151.68	1432.66	639.029	289.715	300.58	260.99	Group I
miR171k-3p;miR171h-3p	-2.43241	0.0306702	230.335	382.044	79.8786	48.2859	30.058	37.2842	Group I
miR399b-5p	-5.90078	0.00220911	230.335	382.044	319.514	0	0	0	Group I
miR159j-5p;miR159k-5p;miR159b-5p	-5.62952	0.00401313	230.335	286.533	239.636	0	0	0	Group I
miR159l-5p;miR159h-5p;miR159i-5p	-5.70003	0.00356207	115.168	191.022	479.272	0	0	0	Group I
miR399d-5p	-4.54742	9.86e-12	1497.18	2578.8	1437.81	48.2859	120.232	37.2842	Group I
miR396d-3p;miR396c-3p	-4.06265	0.00305378	345.503	191.022	319.514	0	0	37.2842	Group I
miR396g-3p;miR396h-3p	-2.97166	0.0167572	230.335	382.044	79.8786	0	30.058	37.2842	Group I
miR396a-3p;miR396i-3p;miR396b-3p	-3.05309	1.18e-52	16008.3	15663.8	14777.5	2655.72	1502.9	1565.94	Group I
miR169s-5p	-3.2484	0.00928128	345.503	0	479.272	0	30.058	37.2842	Group I
miR169v-5p;miR169p-5p	-2.18391	0.00413773	691.005	286.533	479.272	144.858	60.116	111.853	Group I
miR393b-5p	-4.68414	0.000306962	691.005	286.533	399.393	48.2859	0	0	Group I
miR393c-5p;miR393a-5p	-4.02618	0.000240911	345.503	764.088	319.514	0	30.058	37.2842	Group I
miR162-3p	-3.52015	8.46e-88	35356.4	45463.2	31631.9	3524.87	3486.73	2759.03	Group I
miR168b-5p;miR168a-5p	-4.1021	6.39e-225	72440.4	73734.5	63743.1	4152.58	4087.89	3952.13	Group I
miR166o-3p;miR166k-3p;miR166j-3p	-2.22243	1.9e-116	1.0205e+06	927030	980190	224095	216929	185974	Group I
miR166p-3p	-2.60796	3.15e-181	1.81838e+06	1.80201e+06	1.70165e+06	278127	321230	272809	Group I
miR166g-3p;miR166i-3p;miR166h-3p;miR166c-3p;miR166d-3p	-2.19082	3.59e-145	227341	231423	219826	49831	52691.7	45934.2	Group I
miR166n-3p;miR166q-3p;miR166a-3p;miR166r-3p	-2.09346	0.000289861	26488.5	51958	71970.6	16948.3	5680.96	11893.7	Group I
miR166l-3p;miR166m-3p	-2.77529	6.38e-162	443165	394365	406902	65958.5	61919.5	53801.1	Group I
miR156k-5p	-2.51943	0.00456115	460.67	382.044	319.514	48.2859	30.058	111.853	Group I
miR156h-5p;miR156e-5p;miR156f-5p;miR156b-5p;miR156m-5p;miR156a-5p;miR156i-5p;miR156d-5p;miR156l-5p;miR156g-5p	-1.28848	7.42e-12	6910.05	9073.54	7428.71	2993.72	3486.73	3057.31	Group I
miR171e-3p;miR171i-3p;miR171j-3p;miR171d-3p	-1.61883	1.74e-14	7370.72	5921.68	5990.89	2172.86	2254.35	1789.64	Group I
miR399a-3p;miR399h-3p;miR399c-3p	-2.00489	8.55e-12	2994.36	3629.42	3354.9	676.002	781.508	1006.67	Group I
miR399b-3p	-1.40214	0.0312196	345.503	764.088	479.272	144.858	150.29	298.274	Group I
miR399e-3p;miR399i-3p;miR399j-3p	-1.26741	9.81e-16	24761	35148	25401.4	12312.9	10610.5	12564.8	Group I
miR160d-5p;miR160i-5p;miR160b-5p;miR160c-5p;miR160g-5p;miR160h-5p	-2.53884	3.59e-49	13129.1	12511.9	13339.7	2221.15	2104.06	2386.19	Group I
miR160f-5p	-2.75888	5.65e-12	2418.52	3247.37	2635.99	724.288	390.754	149.137	Group I
miR171k-5p;miR171h-5p	-4.85609	1.53e-33	5873.55	7545.37	5431.74	338.001	210.406	111.853	Group I
miR398a-3p;miR398b-3p	-1.44955	4.5e-16	10134.7	12798.5	9106.16	3621.44	3967.66	4063.98	Group I
miR171e-5p;miR171d-5p	-3.33171	4.09e-134	63457.3	62559.7	55435.7	5697.73	6973.46	5182.51	Group I
miR827a-3p	-3.07389	4.92e-39	13820.1	11174.8	10144.6	1255.43	1833.54	969.39	Group I
miR396a-5p;miR396i-5p;miR396b-5p	-3.77817	8.94e-79	19463.3	18338.1	15097.1	1255.43	1322.55	1230.38	Group I
miR396e-5p;miR396f-5p	-3.5021	3.16e-141	47218.7	48328.6	43134.4	4200.87	4568.82	3392.86	Group I
miR396d-5p;miR396c-5p	-3.75377	4.94e-129	129448	125119	89224.4	9077.74	8265.95	8090.68	Group I
miR171f-3p	-8.70004	1.76e-07	3800.53	2292.26	2795.75	0	0	0	Group I
miR394b-5p;miR394a-5p	-3.37942	6.81e-112	125763	119771	94895.8	12602.6	11031.3	9060.06	Group I
miR159l-3p;miR159h-3p;miR159i-3p	-4.71625	5.8e-31	5758.38	4966.57	5351.87	241.429	180.348	186.421	Group I
miR827a-5p	-2.51032	2.22e-40	16929.6	16905.4	17014.1	3476.58	3426.61	2013.35	Group I
miR528a-5p;miR528b-5p	1.02007	1.01375e-15	30634.6	32473.7	26359.9	52583.3	64264	64128.9	Group II

## Sheet: rice shoot
Table S7. Complete lists of differentially expressed miRNAs between total polysome and input in maize and rice.
Notes: Differentially expressed miRNAs (DEMs) are listed on separate sheets for maize shoot, maize ear, maize tassel, rice shoot and rice panicle.
Total: input; TP: total polysome. The three biological repeats for Total and TP are denoted by number. The cutoff parameters for DEMs are fold change >= 2 and P-value <= 0.05. Group I DEM: TP < Total; Group II DEM: TP > Total.
miRNA abundance is in RPMR (reads per million rRNA fragments).
MIR ID	Log2(fold change)	P-value	miRNA abundance						DEM
			Total-1	Total-2	Total-3	TP-1	TP-2	TP-3
miR2090	-5.45607	9.77094e-07	14.7407	12.3471	9.09811	0.284489	0.139685	0.156824	Group I
miR812h;miR812g;miR812i;miR812j	-2.21373	0.0181834	9.12518	10.7709	12.9134	2.5604	2.7937	1.09777	Group I
miR390-5p	-1.86004	0.000873379	31.3532	32.0499	31.1097	7.39671	9.2192	8.78215	Group I
miR810b.2	-3.3972	0.0152285	3.97764	5.7795	3.52185	0.426733	0.27937	0.156824	Group I
miR2873a	-4.48644	0.000220879	7.25335	8.14384	7.92416	0.284489	0.139685	0.313648	Group I
miR5814	-4.78022	9.82681e-11	27.3756	30.7364	23.479	0.995711	0.558739	1.09777	Group I
miR166g-5p	-5.26682	0.000892927	3.50969	6.0422	5.28277	0.142244	0	0	Group I
miR1428g-5p;miR1428e-5p;miR1428f-5p	-6.66843	0.000100794	5.14754	5.51679	6.45672	0	0	0	Group I
miR1883b;miR1883a	-3.59627	0.0195105	3.27571	3.94057	4.6958	0	0.419055	0.156824	Group I
miR812f	-3.54221	0.0130764	6.78539	2.88975	5.86975	0.568978	0	0.313648	Group I
miR1862d	-3.96812	1.57134e-30	147.641	245.629	161.125	9.67262	14.5272	10.5072	Group I
miR1878	-6.19558	7.13113e-07	11.9329	14.9741	9.97857	0.284489	0	0	Group I
miR5150-3p	-3.72328	2.60089e-10	36.5007	38.8802	40.2078	3.69836	2.37464	2.19554	Group I
miR172d-3p;miR172a	-3.45085	0.000256674	11.465	11.0336	14.0874	0.853467	1.25716	0.78412	Group I
miR1863b.2	-2.48614	9.63102e-05	32.2891	24.1688	22.892	4.12509	4.88897	4.5479	Group I
miR167e-3p;miR167i-3p	-3.31352	0.000553025	13.3368	8.40654	13.5004	1.2802	0.698424	1.09777	Group I
miR1423-3p	-2.04376	0.00795072	14.0387	18.3893	15.5548	4.40958	3.63181	2.97966	Group I
miR1863a	-4.2895	0.00352151	4.21162	5.25409	5.28277	0.284489	0.139685	0	Group I
miR5150-5p	-3.70677	4.73069e-06	20.8241	19.9655	16.4353	1.99142	0.838109	1.09777	Group I
miR171i-5p	-4.56137	0.00266408	3.97764	6.0422	3.81534	0.142244	0	0.156824	Group I
miR167h-3p	-5.63824	7.05666e-50	169.401	151.318	132.363	2.41816	2.7937	3.60695	Group I
miR1876	-2.08827	5.69224e-23	462.577	455.267	471.928	123.468	104.345	97.7014	Group I
miR1432-5p	-1.91972	0.000496978	31.3532	36.5159	38.1534	12.0908	7.54298	7.68438	Group I
miR1862g	-2.39087	0.00705224	11.699	17.0758	12.3265	1.42244	4.19055	1.56824	Group I
miR1871	-2.53834	3.8002e-08	56.389	61.9982	55.1756	12.3753	8.66046	8.15485	Group I
miR1846e	-2.66597	0.027244	5.6155	7.88113	4.40231	0.568978	1.11748	0.627296	Group I
miR1425-3p	-4.32307	1.30715e-07	18.7183	20.7536	19.9571	0.711222	1.25716	0.627296	Group I
miR408-5p	-5.12252	1.24546e-05	10.5291	8.14384	10.5655	0.142244	0.27937	0.156824	Group I
miR1432-3p	-4.29246	0.0145186	3.50969	3.15245	2.05441	0.142244	0	0	Group I
miR156l-5p	-2.24174	0.0479344	5.38152	8.93195	8.21765	2.13367	1.67622	0.313648	Group I
miR1861b;miR1861f;miR1861i;miR1861l	-3.62727	2.12319e-05	15.4426	28.3721	33.4576	3.27162	2.09527	0.156824	Group I
miR1861c	-4.53431	0.020158	1.87183	3.15245	0.880462	0	0	0	Group I
miR1861n	-4.93985	0.00069003	6.55141	6.83031	3.52185	0.142244	0.139685	0	Group I
miR390-3p	-6.81622	2.00426e-28	68.3219	71.1929	62.8063	0.426733	0.698424	0.470472	Group I
miR1861h;miR1861j	-7.50716	1.37041e-37	100.377	108.234	87.7527	0.568978	0.558739	0.313648	Group I
miR1861e;miR1861k;miR1861m	-4.32218	0.0283896	2.33979	0.262704	2.93487	0	0	0	Group I
miR1862e	-3.44002	1.77806e-75	832.03	877.695	783.905	72.8292	75.8489	79.9803	Group I
miR531b	-3.41435	0.00327601	7.95529	7.35572	6.16323	0.568978	0.558739	0.470472	Group I
miR529a	-4.83741	3.05444e-07	16.3785	16.5504	13.5004	0.284489	0.419055	0.627296	Group I
miR3979-3p	-6.14521	0.000541407	5.38152	3.41516	4.10882	0	0	0	Group I
miR1882e-3p	-6.69634	9.04958e-109	393.787	439.242	326.358	4.26733	3.77149	2.82283	Group I
miR166j-5p	-3.98382	5.06115e-47	259.717	222.248	227.159	14.9357	13.9685	15.3688	Group I
miR168a-3p	-4.27169	4.04008e-06	14.2727	14.186	15.5548	0.568978	0.419055	0.940944	Group I
miR172d-5p	-5.90084	3.35592e-06	10.763	11.8217	7.92416	0.142244	0	0.156824	Group I
miR2879	-4.78858	0.000439627	7.72131	7.88113	4.6958	0.284489	0	0.156824	Group I
miR156c-3p;miR156g-3p	-4.98095	7.87836e-09	25.2697	20.2282	14.3809	0.426733	0.698424	0.470472	Group I
miR156l-3p;miR156f-3p;miR156h-3p	-5.54925	8.75604e-08	13.3368	20.7536	11.446	0.142244	0.419055	0.156824	Group I
miR156j-3p	-2.29363	4.83204e-06	52.4113	46.236	41.0882	6.82773	10.3367	10.664	Group I
miR166h-5p	-4.24826	1.83529e-46	209.645	187.834	206.615	10.2416	11.3145	9.72309	Group I
miR166d-5p	-3.88067	4.09963e-31	133.836	139.233	157.603	8.67691	10.616	9.40944	Group I
miR166b-5p	-3.38507	1.27089e-11	47.0298	53.329	58.1105	3.8406	5.30802	5.48884	Group I
miR166c-5p	-4.24017	0.0002622	9.35916	10.2455	6.75021	0.284489	0.139685	0.627296	Group I
miR166a-5p;miR166e-5p	-3.04912	1.47024e-07	35.0969	44.397	29.6422	3.8406	3.77149	5.01837	Group I
miR166l-5p	-4.90774	2.20118e-14	48.6677	44.1343	43.4361	1.2802	2.37464	0.470472	Group I
miR1437b-5p	-3.08603	1.84913e-09	44.456	49.6511	46.958	6.401	4.46992	5.17519	Group I
miR396c-3p	-1.6535	0.00400603	28.3115	30.211	26.4139	9.24589	8.66046	8.4685	Group I
miR166k-5p	-2.87628	7.42928e-06	29.2474	29.4229	29.6422	2.84489	5.58739	2.97966	Group I
miR395g;miR395e;miR395d;miR395b;miR395m;miR395n;miR395p;miR395q;miR395r;miR395s;miR395h;miR395i;miR395j;miR395k;miR395y;miR395l	-1.90276	0.00270092	22.93	22.0672	27.0008	5.83202	6.98424	5.80249	Group I
miR535-3p	-3.04249	0.0398829	3.97764	3.94057	2.64139	0.426733	0.27937	0.156824	Group I
miR5513	-3.08287	0.0459762	2.10581	5.51679	2.05441	0.426733	0.139685	0.156824	Group I
miR1428e-3p	-8.30844	6.39202e-08	15.9106	14.186	15.8483	0	0	0	Group I
miR2878-5p	-4.06761	1.75587e-15	55.453	60.9474	49.3059	2.70265	3.91118	2.82283	Group I
miR1863c	-4.31979	0.000575974	9.35916	4.72868	11.1525	0.568978	0	0.313648	Group I
miR169i-5p.1;miR169h;miR169m;miR169l;miR169j;miR169k	-4.21864	7.68792e-05	9.82712	12.0844	8.80462	0.568978	0.419055	0.313648	Group I
miR169r-5p	-3.79465	0.0149987	5.6155	5.25409	3.22836	0	0.558739	0	Group I
miR1425-5p	-4.24867	6.00248e-57	254.335	318.135	357.468	16.5004	15.6447	16.1529	Group I
miR2871b;miR2871a-3p	-4.1196	0.00268135	5.14754	5.51679	4.98928	0.142244	0.27937	0.156824	Group I
miR393b-3p	-2.86411	9.73185e-07	36.5007	36.5159	29.3487	4.83631	5.02865	3.60695	Group I
miR393b-5p	-5.34915	1.77822e-05	11.465	7.09302	10.2721	0.142244	0	0.313648	Group I
miR396e-5p	-3.49665	3.95201e-07	153.49	640.473	652.422	21.3367	41.0673	56.7703	Group I
miR162a	-4.05111	9.26608e-93	968.673	994.073	772.165	56.8978	53.2199	53.7906	Group I
miR162b	-3.5883	1.89109e-14	70.6617	85.6416	48.1319	5.83202	5.58739	5.01837	Group I
miR168a-5p	-2.97433	4.56331e-30	283.349	339.151	308.455	48.5054	33.8037	35.1286	Group I
miR166k-3p;miR166l-3p	-2.80147	8.27304e-44	586.586	610.788	577.877	82.0751	94.0079	77.3142	Group I
miR166f;miR166a-3p;miR166d-3p;miR166c-3p;miR166j-3p;miR166b-3p	-3.06428	8.51705e-78	3595.32	4325.16	3536.82	488.325	445.315	431.423	Group I
miR166m	-2.18204	1.18942e-35	2259.07	2598.93	2437.41	619.19	521.444	462.474	Group I
miR166g-3p;miR166h-3p	-2.83045	5.43646e-48	623.788	732.945	666.51	95.446	97.2207	90.4875	Group I
miR166i-3p	-2.93601	4.11416e-19	157.234	146.326	114.46	19.203	17.4606	17.2506	Group I
miR820a;miR820c;miR820b	-1.81301	1.39975e-23	1140.65	1168.25	1170.72	381.784	312.894	293.104	Group I
miR396f-5p	-4.59808	0.00107348	6.55141	5.25409	5.86975	0.142244	0.27937	0	Group I
miR5144-3p	-3.1126	0.0212547	4.91356	5.25409	3.52185	0.426733	0.419055	0.313648	Group I
miR810b.1	-3.99562	0.0270715	2.57377	3.41516	1.46744	0.142244	0	0	Group I
miR167j;miR167f;miR167h-5p;miR167e-5p;miR167g;miR167i-5p;miR167d-5p	-1.39942	6.8878e-11	659.821	868.501	691.75	341.387	245.426	252.487	Group I
miR535-5p	-3.84944	0.000330118	8.89121	11.8217	7.92416	0.711222	0.419055	0.470472	Group I
miR156c-5p;miR156b-5p;miR156a;miR156d;miR156i;miR156e;miR156j-5p;miR156f-5p;miR156h-5p;miR156g-5p	-2.10997	1.87171e-26	1095.26	1129.89	947.671	289.183	239.839	203.401	Group I
miR169f.2	-2.70928	0.0133738	4.4456	9.19465	9.97857	0.711222	1.11748	1.25459	Group I
miR169i-3p	-4.6782	1.08717e-61	238.659	306.051	247.116	10.2416	10.4764	9.72309	Group I
miR444f	-3.35676	1.2067e-06	30.6513	41.5073	14.9679	2.13367	2.51433	3.2933	Group I
miR444b.1;miR444c.1	-3.18228	1.46654e-16	116.522	122.946	130.602	19.4875	11.0351	9.40944	Group I
miR160f-5p	-2.368	5.93763e-15	167.763	146.589	161.125	35.9879	27.5179	27.7579	Group I
miR160a-5p;miR160d-5p;miR160b-5p;miR160c-5p	-2.11219	3.94361e-06	54.7511	65.1507	64.8607	13.6555	9.49857	18.8189	Group I
miR160e-5p	-1.4676	0.000899519	49.1356	58.8458	52.2407	15.2202	19.1368	22.8963	Group I
miR1850.1	-3.128	2.76625e-50	475.913	490.994	488.363	51.0658	57.6898	56.7703	Group I
miR5153	-3.71977	0.0447557	1.40387	2.62704	2.3479	0	0.139685	0	Group I
miR169r-3p	-5.37648	0.00393502	2.80775	1.83893	4.10882	0	0	0	Group I
miR169i-5p.2	-4.89132	1.50183e-123	765.112	711.403	726.088	22.0479	27.5179	23.9941	Group I
miR6251	-3.80428	0.0236571	3.04173	1.57623	4.10882	0.142244	0.139685	0	Group I
miR171d-5p	-3.02496	0.0049314	6.31744	11.2963	9.97857	1.2802	1.25716	0.313648	Group I
miR171e-5p	-4.0144	2.84178e-15	54.0492	61.2101	49.0124	3.55611	3.49212	2.66601	Group I
miR444b.2;miR444c.2	-2.56746	1.27553e-38	828.754	665.43	862.853	136.981	135.075	123.891	Group I
miR827	-3.2527	0.00224982	8.18927	12.0844	6.45672	0.711222	0.698424	0.940944	Group I
miR396c-5p	-4.19093	9.13266e-92	706.617	680.93	633.052	38.5483	32.2672	39.0492	Group I
miR2876-3p	-4.02428	3.05316e-13	51.9434	46.4987	38.7403	3.12938	2.51433	2.35236	Group I
miR2863b	-1.73848	0.0384105	11.465	13.1352	12.3265	2.84489	4.33023	3.2933	Group I
miR5144-5p	-2.7158	3.907e-19	181.334	190.986	177.56	35.1344	24.3052	23.3668	Group I
miR159a.2	-6.58851	1.58333e-18	47.9657	43.0835	43.4361	0.568978	0	0.627296	Group I
miR394	-4.03101	5.07271e-34	198.648	196.766	166.701	15.2202	8.80015	9.72309	Group I
miR1864	-6.07461	1.08403e-06	12.4009	9.98277	10.859	0.142244	0.139685	0	Group I
miR444d.1	-1.82545	0.0116511	14.7407	22.0672	19.3702	6.82773	4.74929	3.60695	Group I
miR1850.2	-4.98681	1.24459e-89	380.684	438.979	380.653	12.3753	13.8288	11.1345	Group I
miR5827	-3.37859	3.8766e-05	20.1222	20.7536	21.7181	2.98713	1.95559	0.470472	Group I
miR528-5p	1.70225	9.86961e-06	35.5648	23.6434	20.8376	80.2259	91.9126	91.5852	Group II
miR164e	3.10858	4.42469e-06	3.27571	2.10164	3.52185	29.0179	24.8639	27.7579	Group II
miR164d	3.0736	4.60266e-20	16.1446	16.2877	19.9571	178.944	134.097	133.771	Group II

## Sheet: rice panicle
Table S7. Complete lists of differentially expressed miRNAs between total polysome and input in maize and rice.
Notes: Differentially expressed miRNAs (DEMs) are listed on separate sheets for maize shoot, maize ear, maize tassel, rice shoot and rice panicle.
Total: input; TP: total polysome. The three biological repeats for Total and TP are denoted by number. The cutoff parameters for DEMs are fold change >= 2 and P-value <= 0.05. Group I DEM: TP < Total; Group II DEM: TP > Total.
miRNA abundance is in RPMR (reads per million rRNA fragments).
MIR ID	Log2(fold change)	P-value	miRNA abundance						DEM
			Total-1	Total-2	Total-3	TP-1	TP-2	TP-3
miR5487	-2.09091	2.62793e-14	76.423	76.502	82.5722	19.8175	15.0412	20.2699	Group I
miR5526	-4.88074	0.0224157	1.16676	1.85085	1.13893	0	0	0	Group I
miR437	-5.07846	0.0160942	1.75014	1.2339	1.70839	0	0	0	Group I
miR1319a	-5.38956	0.00924726	2.91691	1.2339	1.70839	0	0	0	Group I
miR2090	-6.52236	7.58227e-18	42.5869	36.4001	34.1678	0.206433	0.192837	0.74158	Group I
miR5790	-2.86786	0.00971257	8.16734	6.16951	9.11141	1.44503	1.34986	0	Group I
miR390-5p	-2.38341	1.65278e-05	23.9186	22.8272	27.3342	3.92222	2.89255	7.16861	Group I
miR810b.2	-1.61468	0.00155011	25.0854	19.1255	14.806	5.57368	7.71346	5.68545	Group I
miR444d.2	-4.3003	0.0121541	1.16676	4.31866	2.27785	0.206433	0	0	Group I
miR5814	-4.59649	2.05053e-06	7.58396	11.7221	16.5144	0.82573	0.192837	0.247193	Group I
miR5507	-3.31093	8.76849e-07	13.4178	13.5729	15.945	1.03216	1.15702	1.97755	Group I
miR166g-5p	-6.64962	2.7034e-12	33.8361	18.5085	26.1953	0.206433	0.385673	0	Group I
miR1428g-5p;miR1428e-5p;miR1428f-5p	-3.491	0.0168037	2.91691	1.2339	5.12517	0.206433	0.385673	0	Group I
miR5806	-4.65769	8.37994e-57	169.181	229.506	182.798	8.2573	8.87048	5.43826	Group I
miR1883b;miR1883a	-5.73694	4.41837e-14	31.5026	23.4442	21.6396	0.412865	0.385673	0.494387	Group I
miR812m	-6.579	0.000615325	5.25043	1.85085	6.26409	0	0	0	Group I
miR5805	-3.96112	0.0237999	1.75014	3.70171	1.13893	0	0	0.247193	Group I
miR812f	-3.16715	1.65652e-07	32.6694	18.5085	21.0701	3.50935	2.69971	1.48316	Group I
miR5834	-4.41888	0.00104974	5.25043	3.70171	3.98624	0.206433	0	0.247193	Group I
miR2880	-4.54166	0.000699284	6.4172	4.31866	3.41678	0.206433	0	0.247193	Group I
miR812q	-3.80106	0.0340255	2.33353	1.2339	1.70839	0	0.192837	0	Group I
miR1862d	-2.40665	2.78591e-12	109.092	86.3732	105.351	13.0053	17.9338	25.4609	Group I
miR1878	-7.95111	6.09823e-37	134.178	116.604	101.364	0.412865	0.385673	0.494387	Group I
miR5150-3p	-3.96731	1.31432e-31	71.7559	95.0105	77.447	5.78011	4.43524	5.19106	Group I
miR172d-3p;miR172a	-6.16383	9.51548e-06	5.25043	10.4882	10.2503	0.206433	0	0	Group I
miR2275c	-5.67362	0.00521794	1.75014	1.85085	3.41678	0	0	0	Group I
miR1863b.2	-2.53585	2.95948e-11	46.6705	56.7595	53.5295	11.5602	6.55644	8.65177	Group I
miR5495	-4.42601	2.93706e-07	14.0012	19.1255	7.97248	0.82573	0.385673	0.494387	Group I
miR167e-3p;miR167i-3p	-2.64606	0.00721355	6.4172	3.08476	5.12517	0.82573	0.57851	0.74158	Group I
miR5156	-3.3192	0.0348779	2.33353	1.2339	2.27785	0.206433	0.192837	0	Group I
miR1423-3p	-2.01697	0.00645484	5.83382	9.25427	9.68087	2.27076	2.1212	1.48316	Group I
miR1863b	-6.01246	0.00247217	1.75014	3.08476	3.98624	0	0	0	Group I
miR1863a	-5.22295	2.11665e-05	7.58396	8.63732	5.69463	0	0.192837	0.247193	Group I
miR5150-5p	-3.21076	2.12611e-08	17.5014	19.1255	26.7648	1.65146	2.50687	2.47193	Group I
miR5486	-6.51527	1.35346e-06	7.00058	12.339	13.0977	0	0.192837	0	Group I
miR171i-5p	-6.63167	4.1621e-07	11.6676	12.339	10.8198	0.206433	0	0	Group I
miR167h-3p	-6.43533	2.21609e-115	333.111	379.425	406.597	2.89006	5.7851	3.9551	Group I
miR1846a-5p;miR1846b-5p;miR1846c-5p	-5.60547	2.53131e-11	19.835	22.2103	18.7923	0.206433	0.192837	0.74158	Group I
miR5521	-4.17803	7.0558e-37	78.7565	85.7563	76.8775	4.54152	4.82091	3.7079	Group I
miR5530	-6.20256	6.47174e-08	15.7513	11.7221	15.3755	0.412865	0	0	Group I
miR1876	-1.70758	2.06569e-44	464.372	436.802	477.21	146.98	130.357	144.608	Group I
miR1432-5p	-2.03104	0.0136588	13.4178	8.02037	6.83356	3.71579	1.15702	1.73035	Group I
miR167a-3p	-4.87011	0.0227777	1.16676	1.2339	1.70839	0	0	0	Group I
miR1860-3p	-3.98785	0.0027208	2.33353	5.55256	5.12517	0.412865	0.192837	0	Group I
miR1871	-2.36634	2.49373e-20	89.2574	102.414	96.2393	21.2626	18.1266	16.0676	Group I
miR5837.1	-2.51321	0.047282	1.75014	4.93561	1.70839	0.619298	0.385673	0.247193	Group I
miR1846e	-3.46274	0.00115046	5.25043	3.70171	9.68087	0.82573	0.385673	0.247193	Group I
miR814a;miR814c;miR814b	-6.51508	0.000772153	5.83382	1.2339	6.26409	0	0	0	Group I
miR5497	-2.45219	2.02171e-06	22.7519	33.3154	25.0564	6.60584	4.62808	3.21352	Group I
miR2094-3p	-3.0471	0.0399374	2.91691	2.46781	1.70839	0.412865	0	0.247193	Group I
miR1425-3p	-5.96121	1.69133e-16	33.8361	27.7628	42.1403	0.82573	0.192837	0.494387	Group I
miR2878-3p	-6.9658	0.000201917	4.66705	3.08476	9.68087	0	0	0	Group I
miR408-5p	-6.06263	1.84686e-147	726.893	756.999	623.562	13.831	7.52062	9.88774	Group I
miR1861g	-7.59148	2.83946e-05	8.75072	16.0407	3.41678	0	0	0	Group I
miR5800	-10.1399	4.7888e-31	210.601	224.57	214.118	0.412865	0	0	Group I
miR5515	-4.78469	4.32166e-07	19.835	6.78647	15.3755	0.412865	0.192837	0.74158	Group I
miR1848	-6.1051	0.00198111	2.33353	2.46781	4.5557	0	0	0	Group I
miR528-3p	-7.71067	2.65727e-43	170.347	185.702	243.73	0.412865	0.192837	2.22474	Group I
miR1865-3p	-5.24464	0.012029	1.75014	1.2339	2.27785	0	0	0	Group I
miR156l-5p	-4.46164	0.0460705	0	2.46781	2.84732	0	0	0	Group I
miR1861b;miR1861f;miR1861i;miR1861l	-4.5808	2.9617e-42	203.017	167.194	130.407	7.43157	8.29197	4.69668	Group I
miR1861c	-6.88644	2.16762e-14	35.0029	27.7628	29.0426	0.412865	0.192837	0	Group I
miR1861n	-2.742	0.0431043	1.16676	3.70171	2.27785	0.206433	0.192837	0.494387	Group I
miR390-3p	-7.59491	3.42455e-38	110.842	101.18	103.073	0.619298	0.385673	0.494387	Group I
miR1861h;miR1861j	-5.58369	1.12312e-56	231.602	260.354	256.828	5.57368	2.50687	7.4158	Group I
miR1861e;miR1861k;miR1861m	-6.89264	2.3662e-10	29.1691	15.4238	24.4869	0.412865	0	0	Group I
miR1862e	-2.37712	4.33556e-82	478.956	487.392	452.723	94.1332	94.1042	84.293	Group I
miR2865	-2.67689	0.0128011	4.66705	8.02037	6.83356	0.619298	0.192837	1.97755	Group I
miR5516b;miR5516a	-2.0308	5.18034e-11	71.1726	55.5256	70.6134	18.3725	16.1983	13.3484	Group I
miR531b	-3.62321	3.08864e-06	58.9215	42.5697	47.8349	7.43157	3.27822	0.494387	Group I
miR408-3p	-1.02542	5.26438e-10	1372.7	1468.96	2010.77	779.283	776.36	826.368	Group I
miR5798	-2.05508	0.0314149	6.4172	5.55256	2.84732	1.03216	1.54269	0.74158	Group I
miR529a	-8.5602	1.56613e-73	265.439	340.557	338.261	0.82573	0.57851	0.988774	Group I
miR1850.3	-4.6904	0.0310376	0.583382	0.616951	2.84732	0	0	0	Group I
miR3979-3p	-5.95076	2.41093e-05	7.58396	8.63732	5.69463	0	0.192837	0	Group I
miR159f	-1.53675	9.79304e-05	95.6746	119.689	205.576	49.1309	61.1292	33.6183	Group I
miR2275d	-3.14862	1.61871e-07	16.9181	23.4442	19.3617	2.68362	2.50687	1.23597	Group I
miR1882e-3p	-6.51525	0	3465.87	3155.09	2936.72	37.3643	33.3607	33.3711	Group I
miR166j-5p	-6.08578	1.847e-162	736.811	608.314	527.892	8.2573	9.44899	9.64055	Group I
miR812a;miR812b;miR812c;miR812d;miR812e	-5.83248	0.00364426	2.33353	2.46781	2.84732	0	0	0	Group I
miR7693-3p	-2.32362	0.0101985	8.16734	5.55256	5.12517	0.82573	0.771346	1.97755	Group I
miR5149	-1.43627	0.0431518	7.58396	8.63732	7.97248	4.12865	2.1212	2.47193	Group I
miR167d-3p	-6.12917	0.001846	2.33353	3.08476	3.98624	0	0	0	Group I
miR168a-3p	-4.4451	1.97173e-09	12.8344	16.0407	21.6396	0.82573	0.57851	0.74158	Group I
miR5792	-2.39924	8.87325e-08	46.6705	27.1459	34.7372	8.2573	5.59226	6.42703	Group I
miR172d-5p	-6.69973	6.4295e-07	8.75072	9.25427	19.3617	0	0.192837	0	Group I
miR160f-3p	-4.82727	0.0247316	1.75014	1.85085	0.569463	0	0	0	Group I
miR2879	-6.74378	0.000354087	4.08367	4.93561	5.12517	0	0	0	Group I
miR160a-3p;miR160b-3p	-4.7351	0.0291367	0.583382	3.08476	0.569463	0	0	0	Group I
miR156j-3p	-2.82367	0.0104988	2.91691	6.16951	2.84732	0.412865	0.57851	0.494387	Group I
miR166h-5p	-3.14337	9.90658e-91	1420.53	1552.25	1263.64	137.071	156.198	185.395	Group I
miR166d-5p	-3.20493	5.56798e-91	589.799	547.853	458.418	58.0076	59.3936	55.1241	Group I
miR166b-5p	-3.52464	1.2611e-74	394.949	464.564	350.789	39.2222	31.6252	33.8655	Group I
miR166c-5p	-4.0432	1.05394e-09	20.4184	17.2746	18.2228	0.619298	1.34986	1.23597	Group I
miR166a-5p;miR166e-5p	-2.19225	6.038e-10	51.3376	73.4172	47.2654	13.6245	12.7272	10.8765	Group I
miR171c-5p	-1.80004	0.0417852	4.66705	7.40342	3.98624	1.44503	1.92837	0.988774	Group I
miR166l-5p	-4.47932	3.5993e-10	54.8379	28.3798	26.7648	0.412865	1.73553	2.47193	Group I
miR818f	-9.67668	1.54798e-09	43.7536	35.1662	39.293	0	0	0	Group I
miR1437b-5p	-3.4165	1.01322e-11	30.3358	36.4001	36.4456	3.71579	3.85673	1.73035	Group I
miR396c-3p	-2.80188	5.96775e-34	106.759	124.007	115.601	17.3403	16.0054	16.0676	Group I
miR166k-5p	-2.18913	1.01188e-44	345.362	333.154	286.44	66.6777	70.9638	73.6637	Group I
miR1429-5p	-5.74679	0.00456147	2.33353	1.2339	3.98624	0	0	0	Group I
miR395g;miR395e;miR395d;miR395b;miR395m;miR395n;miR395p;miR395q;miR395r;miR395s;miR395h;miR395i;miR395j;miR395k;miR395y;miR395l	-1.63947	0.0301699	8.75072	8.02037	10.8198	3.09649	1.34986	4.20229	Group I
miR535-3p	-4.00749	0.0052496	4.08367	9.25427	7.97248	0	0	0.988774	Group I
miR396a-3p;miR396b-3p	-1.9374	0.0160293	9.3341	7.40342	5.69463	2.27076	2.31404	0.988774	Group I
miR1429-3p	-2.0585	5.37902e-05	19.835	20.9764	14.2366	4.33508	4.43524	4.20229	Group I
miR5513	-3.17178	2.52981e-07	23.3353	16.6577	18.7923	1.65146	3.08538	1.48316	Group I
miR1428b;miR1428c;miR1428d	-7.45028	4.21818e-05	11.6676	3.70171	9.11141	0	0	0	Group I
miR1428e-3p	-9.0951	3.44571e-08	21.0017	29.6137	26.1953	0	0	0	Group I
miR2878-5p	-4.13428	1.34136e-45	320.276	315.879	308.08	24.9783	16.3911	11.6181	Group I
miR1863c	-3.64677	4.74584e-09	17.5014	19.7424	15.945	1.03216	1.54269	1.48316	Group I
miR5512a;miR5512b	-4.5078	0.0400413	2.33353	0.616951	0.569463	0	0	0	Group I
miR1425-5p	-5.3908	1.41545e-34	113.176	115.987	220.952	3.50935	2.50687	4.44948	Group I
miR5509	-1.95558	3.72075e-06	26.8356	30.2306	30.1815	5.57368	8.29197	8.40458	Group I
miR1874-5p	-3.6733	0.0401628	1.16676	2.46781	1.70839	0	0	0.247193	Group I
miR1856	-2.89227	0.0480137	2.33353	4.31866	1.13893	0.412865	0.385673	0	Group I
miR2871b;miR2871a-3p	-4.59692	0.00543886	1.75014	2.46781	5.12517	0.206433	0	0	Group I
miR1873	-1.56672	0.0151976	14.0012	9.25427	9.68087	3.30292	4.82091	2.71913	Group I
miR393b-3p	-4.29868	3.89803e-20	49.5874	46.2714	44.9876	1.85789	1.73553	3.46071	Group I
miR5796	-1.91428	0.000884854	14.5845	13.5729	24.4869	3.92222	5.7851	3.9551	Group I
miR397a	-2.8073	0.00115577	8.75072	6.16951	6.26409	1.03216	0.57851	1.23597	Group I
miR393b-5p	-4.50495	0.000181296	5.25043	6.78647	6.83356	0.412865	0	0.247193	Group I
miR396h;miR396d;miR396g	-3.16295	3.09049e-16	367.53	316.496	163.436	43.1444	23.3332	26.6969	Group I
miR396e-5p	-3.82057	5.43539e-41	1215.18	628.674	1255.67	85.6695	62.8647	68.7198	Group I
miR5514	-3.09385	0.000394988	18.6682	6.16951	7.40302	0.82573	0.964183	1.73035	Group I
miR166e-3p	-3.19171	6.97347e-08	14.0012	19.7424	21.0701	1.65146	1.92837	2.22474	Group I
miR5818	-2.30961	0.035753	3.50029	3.08476	2.84732	0.412865	0.57851	0.74158	Group I
miR162a	-5.52656	0	1006.92	926.661	969.226	19.1982	19.6693	24.225	Group I
miR162b	-4.97444	1.49996e-43	166.847	170.279	138.38	3.50935	3.85673	7.663	Group I
miR168a-5p	-5.04186	6.38234e-59	344.779	304.157	360.47	13.6245	5.7851	10.8765	Group I
miR166k-3p;miR166l-3p	-3.46437	7.63405e-158	3457.12	4209.46	4397.96	343.917	347.299	400.206	Group I
miR166f;miR166a-3p;miR166d-3p;miR166c-3p;miR166j-3p;miR166b-3p	-4.29633	0	6715.89	6565.6	7241.29	368.069	325.122	350.52	Group I
miR166m	-4.33558	8.05617e-121	5896.82	7763.1	9285.1	425.251	326.279	379.689	Group I
miR166g-3p;miR166h-3p	-3.24085	6.0987e-288	4826.9	4868.36	4954.9	470.253	519.116	559.646	Group I
miR166i-3p	-4.44774	7.16846e-254	1370.36	1586.8	1473.77	75.9672	61.322	65.2591	Group I
miR820a;miR820c;miR820b	-3.0901	2.17917e-107	5385.2	4405.65	4779.5	559.432	492.119	656.793	Group I
miR396f-5p	-4.53145	0.00588633	3.50029	1.85085	3.41678	0.206433	0	0	Group I
miR5144-3p	-2.55984	0.0448835	3.50029	5.55256	3.41678	0.619298	1.15702	0	Group I
miR810b.1	-3.83121	0.00873315	2.33353	3.08476	2.84732	0.206433	0.192837	0	Group I
miR167j;miR167f;miR167h-5p;miR167e-5p;miR167g;miR167i-5p;miR167d-5p	-2.41672	2.17171e-65	952.079	805.122	781.303	141.819	166.611	166.361	Group I
miR5488	-2.77052	8.23205e-08	21.5851	18.5085	20.5007	2.89006	3.27822	2.47193	Group I
miR535-5p	-4.25158	7.55455e-10	19.2516	17.2746	23.348	0.619298	1.54269	0.74158	Group I
miR156c-5p;miR156b-5p;miR156a;miR156d;miR156i;miR156e;miR156j-5p;miR156f-5p;miR156h-5p;miR156g-5p	-1.82448	1.31018e-10	103.259	102.414	75.7386	30.1392	26.8043	22.0002	Group I
miR171d-3p;miR171e-3p;miR171f-3p;miR171c-3p;miR171b	-2.65688	0.000191615	17.5014	9.87122	12.5282	1.44503	3.08538	1.48316	Group I
miR444f	-3.88051	1.181e-09	33.2527	29.6137	19.9312	2.89006	0.964183	1.48316	Group I
miR444b.1;miR444c.1	-6.1241	2.69037e-41	82.2568	101.18	127.56	1.2386	1.34986	1.73035	Group I
miR399j	-1.26262	0.00105311	30.3358	23.4442	29.0426	11.5602	10.2203	12.6069	Group I
miR160f-5p	-3.42179	1.81873e-44	157.513	165.96	208.993	15.6889	15.0412	18.7867	Group I
miR160a-5p;miR160d-5p;miR160b-5p;miR160c-5p	-2.72308	2.58861e-29	199.516	143.75	203.298	29.107	24.6831	28.6744	Group I
miR160e-5p	-2.29792	7.53884e-12	94.5078	64.163	101.934	18.7854	13.8842	20.0227	Group I
miR1427	-5.08484	0.0159315	1.16676	1.85085	1.70839	0	0	0	Group I
miR1865-5p	-3.65944	0.0082503	2.33353	3.08476	5.69463	0	0.192837	0.494387	Group I
miR1870-5p	-2.95885	0.0048411	2.33353	6.78647	5.69463	0.619298	0.57851	0.494387	Group I
miR1850.1	-1.40227	8.56743e-12	126.01	111.051	125.851	41.0801	46.6664	49.4387	Group I
miR5506	-2.27777	1.52639e-24	108.509	124.624	108.198	24.5655	23.7189	21.753	Group I
miR5153	-6.39208	2.62899e-11	19.2516	19.1255	27.9037	0	0.385673	0.247193	Group I
miR5519	-2.44021	8.82105e-17	82.8402	64.163	73.4607	12.7988	12.3415	15.326	Group I
miR1861d	-4.55843	0.00078572	4.66705	8.63732	7.40302	0.619298	0	0	Group I
miR169i-5p.2	-2.80541	0.00957996	5.25043	3.08476	3.41678	0.619298	0.385673	0.494387	Group I
miR398a	-2.98637	0.02607	4.08367	3.08476	14.806	1.85789	0.385673	0	Group I
miR398b	-2.70792	1.32499e-37	637.053	527.494	784.72	88.9724	90.6332	117.911	Group I
miR171d-5p	-4.90937	3.54459e-11	22.7519	22.2103	18.7923	0.206433	0.771346	0.988774	Group I
miR171e-5p	-3.35259	7.05544e-30	124.844	100.563	119.587	10.5281	13.8842	8.89897	Group I
miR444b.2;miR444c.2	-3.48325	5.86264e-40	185.515	206.062	244.3	23.9462	16.5839	15.8204	Group I
miR827	-3.42706	0.000527071	6.4172	5.55256	9.11141	0.206433	0.57851	0.988774	Group I
miR2863c	-2.41646	0.014565	4.66705	4.31866	6.26409	0.412865	0.771346	1.48316	Group I
miR397b	-2.68035	0.0160341	2.91691	10.4882	4.5557	0.412865	0.385673	1.73035	Group I
miR396a-5p;miR396b-5p	-4.88148	0.000266323	2.91691	4.93561	10.2503	0	0.192837	0.247193	Group I
miR396c-5p	-5.54415	0	1939.16	2338.86	2172.5	49.5438	41.4598	46.9668	Group I
miR2118b;miR2118n	-1.53501	5.27282e-05	43.7536	41.3357	71.1829	15.4824	18.1266	20.0227	Group I
miR2118q;miR2118c	-1.89941	0.00145047	17.5014	18.5085	45.557	7.638	8.29197	5.43826	Group I
miR2118g	-1.5487	0.0129101	9.3341	12.956	15.945	4.54152	2.89255	5.43826	Group I
miR2118l	-4.04259	0.0068288	1.16676	3.08476	5.69463	0.206433	0.192837	0	Group I
miR2876-3p	-4.876	1.47887e-31	60.6717	64.163	66.6272	2.47719	2.31404	1.48316	Group I
miR2118f;miR2118j;miR2118m	-1.53928	0.000482398	27.4189	28.9967	52.9601	11.9731	12.7272	12.6069	Group I
miR2863b	-1.07786	0.00144374	39.0866	59.2273	44.9876	24.1526	24.2974	19.0339	Group I
miR5144-5p	-3.19932	7.27164e-91	508.125	648.416	534.156	64.2005	60.9363	58.3377	Group I
miR2877	-3.06606	0.00908201	2.33353	3.70171	9.11141	0.206433	0.385673	0.988774	Group I
miR159a.2	-7.57625	2.33762e-05	8.75072	7.40342	9.11141	0	0	0	Group I
miR319b;miR319a-3p.2-3p	-1.60035	6.35181e-74	5505.37	6399.02	6040.86	2043.06	1997.21	1875.21	Group I
miR394	-4.37672	2.19984e-90	355.863	335.005	403.18	14.4503	16.3911	21.753	Group I
miR1864	-5.71061	9.89696e-12	17.5014	20.3594	25.6258	0.206433	0.57851	0.247193	Group I
miR444d.1	-3.86367	6.1736e-18	63.5886	40.7188	58.6547	3.30292	4.82091	2.71913	Group I
miR1850.2	-4.67721	5.96696e-61	137.678	127.092	141.227	5.78011	5.59226	4.20229	Group I
miR1870-3p	-4.23205	4.08427e-05	11.0842	12.339	7.97248	0.412865	0.964183	0	Group I
miR1859	-3.10336	0.00539649	5.83382	2.46781	6.26409	0.206433	0.771346	0.494387	Group I
miR1431	-6.00661	0.0024994	2.91691	1.85085	3.98624	0	0	0	Group I
miR5827	-4.56256	0.00153705	3.50029	5.55256	5.69463	0.412865	0	0	Group I
miR5807	2.388	0.00121262	1.75014	3.70171	1.70839	13.831	10.0275	15.0788	Group II
miR5793	1.08313	5.74841e-09	184.932	154.855	157.741	317.287	321.266	417.263	Group II
miR528-5p	2.19024	8.87853e-87	630.635	579.317	688.481	2678.67	2855.33	3139.85	Group II
miR164e	2.03289	0.0387973	0	8.02037	8.54195	31.7906	18.7051	22.0002	Group II
miR164d	2.00335	6.40934e-12	33.8361	22.8272	25.6258	95.9911	128.622	107.282	Group II
miR164c	1.31219	0.0176943	11.0842	6.78647	5.69463	24.1526	20.2478	14.8316	Group II
