# Supplementary material for: Widespread occurrence of microRNA-mediated target cleavage on membrane-bound polysomes
Source: Genome Biol. 2021 Jan 5;22:15. doi: 10.1186/s13059-020-02242-6 (PMC7784310; doi:10.1186/s13059-020-02242-6)
Supplement: Supplementary file 9 — Additional file 9: Table S8. Complete lists of differentially expressed miRNAs between membrane-bound polysome and total polysome in maize and rice. [file 13059_2020_2242_MOESM9_ESM.xlsx]

## Sheet: maize shoot
Table S8. Complete lists of differentially expressed miRNAs between membrane-bound polysome and total polysome in maize and rice.
Notes: Differentially expressed miRNAs (DEMs) are listed on separate sheets for maize shoot, maize ear, maize tassel, rice shoot and rice panicle.
TP: total polysome; MBP: membrane-bound polysome. The two biological repeats for TP and MBP are denoted by number. The cutoff parameters for DEMs are fold change >= 2 and P-value <= 0.05. Group III DEM: MBP < TP; Group IV DEM: MBP > TP.
miRNA abundance is in RPMR (reads per million rRNA fragments).
MIR ID	Log2(fold change)	P-value	miRNA abundance				DEM
			TP-1	TP-2	MBP-1	MBP-2
miR408c-5p	-2.64327	1.15752e-06	1296.57	1010.92	149.659	220.643	Group III
miR167g-3p	-2.09731	0.00178865	358.847	288.443	48.9795	103.427	Group III
miR528a-5p;miR528b-5p	-1.15558	0.00893834	63285.5	61141.6	28293.8	27559.7	Group III
miR164f-5p	-6.83929	0.000125141	57.6251	71.4239	0	0	Group III
miR167k-3p	1.57745	0.00773224	170.256	115.377	353.741	499.895	Group IV
miR156e-3p	1.93026	0.00849146	115.25	126.365	225.85	696.405	Group IV
miR529-3p	2.53145	0.039007	15.7159	2.74707	35.3741	72.3986	Group IV
miR9774a-5p;miR9774b-5p	3.66099	5.97714e-09	47.1478	30.2178	446.257	534.37	Group IV
miR162-3p	1.52823	0.0444113	154.54	142.848	190.476	668.825	Group IV
miR166p-3p	1.68956	0.00756498	15498.5	13625.5	25575.4	68368.4	Group IV
miR166g-3p;miR166i-3p;miR166h-3p;miR166c-3p;miR166d-3p	1.48629	0.00478605	3462.75	3282.75	6892.5	12007.8	Group IV
miR166n-3p;miR166q-3p;miR166a-3p;miR166r-3p	10.8979	4.66204e-11	0	0	419.046	1465.21	Group IV
miR166l-3p;miR166m-3p	1.63445	0.0120448	1102.74	887.304	1657.14	4523.19	Group IV
miR167d-5p;miR167a-5p;miR167c-5p;miR167b-5p	1.51102	0.0268786	791.036	458.761	971.426	2592.56	Group IV
miR167j-5p;miR167g-5p;miR167f-5p;miR167h-5p;miR167e-5p;miR167k-5p	1.58729	0.0240705	4555	3334.94	5393.18	18316.8	Group IV
miR156h-5p;miR156e-5p;miR156f-5p;miR156b-5p;miR156m-5p;miR156a-5p;miR156i-5p;miR156d-5p;miR156l-5p;miR156g-5p	1.14241	0.0129377	6548.31	5469.42	14114.2	12414.6	Group IV
miR171e-3p;miR171i-3p;miR171j-3p;miR171d-3p	3.93906	5.61591e-06	20.9546	5.49414	187.755	220.643	Group IV
miR164e-5p	2.86493	1.34855e-07	309.08	211.525	2244.89	1547.95	Group IV
miR171e-5p;miR171d-5p	1.53499	0.0168237	65.4831	74.1709	174.149	230.986	Group IV
miR444a-3p	2.639	0.000294471	170.256	184.054	1708.84	496.447	Group IV
miR827a-3p	2.97645	0.0179189	10.4773	16.4824	16.3265	196.51	Group IV
miR171o-3p;miR171p-3p	2.79528	0.0242584	2.61932	10.9883	48.9795	44.8182	Group IV
miR394b-5p;miR394a-5p	1.34956	0.0366293	167.637	115.377	250.339	472.314	Group IV

## Sheet: maize ear
Table S8. Complete lists of differentially expressed miRNAs between membrane-bound polysome and total polysome in maize and rice.
Notes: Differentially expressed miRNAs (DEMs) are listed on separate sheets for maize shoot, maize ear, maize tassel, rice shoot and rice panicle.
TP: total polysome; MBP: membrane-bound polysome. The three biological repeats for TP and MBP are denoted by number. The cutoff parameters for DEMs are fold change >= 2 and P-value <= 0.05. Group III DEM: MBP < TP; Group IV DEM: MBP > TP.
miRNA abundance is in RPMR (reads per million rRNA fragments).
MIR ID	Log2(fold change)	P-value	miRNA abundance						DEM
			TP-1	TP-2	TP-3	MBP-1	MBP-2	MBP-3
miR2275a-5p	-2.47424	0.0483817	138.581	89.7102	169.3	0	0	0	Group III
miR2275b-5p	-3.26508	0.00707817	415.743	179.42	169.3	0	0	0	Group III
miR166m-5p	-1.31651	0.00057758	9215.63	14353.6	12189.6	2470.42	7401.52	4135.03	Group III
miR166n-5p;miR166d-5p;miR166r-5p	-1.49894	0.000756253	3880.27	3678.12	1918.74	1235.21	1162.22	813.449	Group III
miR166o-5p	-1.133	0.0254476	1524.39	2781.02	1297.97	780.133	1101.05	542.299	Group III
miR166j-5p	-2.33298	0.0400622	277.162	269.131	169.3	0	0	67.7874	Group III
miR444b-3p	-2.83588	0.0224461	554.324	0	56.4334	0	0	0	Group III
miR171o-3p;miR171p-3p	-2.92665	0.0179749	138.581	538.261	0	0	0	0	Group III
miR1432-5p	2.08916	0.0190491	138.581	0	112.867	390.066	550.526	542.299	Group IV
miR408c-3p;miR408b-3p	1.30133	1.57261e-05	8384.15	11841.8	7731.38	23143.9	27342.8	19048.3	Group IV
miR159c-3p;miR159d-3p	1.95043	1.1641e-12	31180.7	42253.5	26580.1	132363	138488	121543	Group IV
miR162-3p	1.21164	0.00123104	3187.36	5203.19	2539.5	7086.2	11866.9	6575.38	Group IV
miR168b-5p;miR168a-5p	1.29741	7.7306e-05	4781.04	7356.24	4006.77	15602.7	13273.8	11117.1	Group IV
miR166o-3p;miR166k-3p;miR166j-3p	1.72684	1.02194e-08	202813	294788	143905	709596	794287	656792	Group IV
miR166p-3p	2.01958	4.98832e-11	261156	468198	235948	1.23475e+06	1.49315e+06	1.2704e+06	Group IV
miR166g-3p;miR166i-3p;miR166h-3p;miR166c-3p;miR166d-3p	2.54221	9.37539e-19	41782.2	76881.7	55643.3	373684	325850	339344	Group IV
miR166n-3p;miR166q-3p;miR166a-3p;miR166r-3p	2.8288	4.82279e-28	24043.8	31936.8	30756.2	210116	222902	196109	Group IV
miR166l-3p;miR166m-3p	1.51511	3.28998e-07	53353.7	85852.7	44638.8	185281	172865	174756	Group IV
miR167d-5p;miR167a-5p;miR167c-5p;miR167b-5p	1.40282	0.000112447	4018.85	6279.72	2257.34	10921.9	11928.1	10642.6	Group IV
miR167j-5p;miR167g-5p;miR167f-5p;miR167h-5p;miR167e-5p;miR167k-5p	1.38688	7.76891e-05	2633.04	3498.7	1918.74	7996.36	6973.33	6236.44	Group IV
miR156h-5p;miR156e-5p;miR156f-5p;miR156b-5p;miR156m-5p;miR156a-5p;miR156i-5p;miR156d-5p;miR156l-5p;miR156g-5p	1.25739	0.00149848	1870.84	3767.83	1354.4	5785.98	5688.77	5287.42	Group IV
miR399e-3p;miR399i-3p;miR399j-3p	3.9136	7.70664e-23	900.776	1166.23	620.767	15082.6	9848.3	17624.7	Group IV
miR156j-3p	2.14281	0.0378971	0	89.7102	56.4334	455.077	305.848	203.362	Group IV
miR164a-5p;miR164g-5p;miR164b-5p;miR164c-5p;miR164d-5p	1.01228	0.000302514	32081.5	41177	27652.4	75802.9	73525.8	55789	Group IV
miR164f-5p	1.80047	0.000261212	415.743	717.682	677.201	2145.36	2569.12	1898.05	Group IV
miR398a-3p;miR398b-3p	2.01504	8.69592e-06	485.033	986.813	846.501	2925.5	3976.02	2847.07	Group IV
miR444a-3p	3.11874	5.4345e-05	1593.68	12469.7	2426.64	59615.1	67286.5	57551.5	Group IV
miR396a-5p;miR396i-5p;miR396b-5p	2.48991	2.22361e-07	692.905	897.102	225.734	3445.59	3486.67	3524.95	Group IV
miR396e-5p;miR396f-5p	1.21756	0.0215696	277.162	1076.52	790.068	1365.23	1590.41	2169.2	Group IV
miR171f-3p	2.58703	0.0102969	0	179.42	0	650.111	61.1696	813.449	Group IV
miR159f-3p;miR159a-3p;miR159j-3p;miR159k-3p;miR159b-3p	2.00162	9.23112e-14	348462	453216	339165	1.68847e+06	1.70944e+06	1.24464e+06	Group IV

## Sheet: maize tassel
Table S8. Complete lists of differentially expressed miRNAs between membrane-bound polysome and total polysome in maize and rice.
Notes: Differentially expressed miRNAs (DEMs) are listed on separate sheets for maize shoot, maize ear, maize tassel, rice shoot and rice panicle.
TP: total polysome; MBP: membrane-bound polysome. The three biological repeats for TP and MBP are denoted by number. The cutoff parameters for DEMs are fold change >= 2 and P-value <= 0.05. Group III DEM: MBP < TP; Group IV DEM: MBP > TP.
miRNA abundance is in RPMR (reads per million rRNA fragments).
MIR ID	Log2(fold change)	P-value	miRNA abundance						DEM
			TP-1	TP-2	TP-3	MBP-1	MBP-2	MBP-3
miR164a-3p	-2.09517	0.011428	241.429	150.29	335.558	39.3391	75.1371	0	Group III
miR159f-5p	-1.69561	0.00665135	338.001	450.87	372.842	78.6782	150.274	88.3744	Group III
miR529-5p	1.197	1.12e-26	21921.8	21882.2	19947.1	45908.7	49365.1	51212.9	Group IV
miR172c-3p;miR172b-3p;miR172d-3p;miR172h-3p	2.06491	2.81e-08	434.573	360.696	521.979	1730.92	1502.74	2518.67	Group IV
miR393a-3p	2.63008	1.37e-05	241.429	210.406	484.695	629.426	2441.96	3844.28	Group IV
miR170f-5p;miR170g-5p;miR170e-5p;miR170h-5p;miR171s-5p;miR171t-5p;miR171u-5p;miR171v-5p;miR171w-5p;miR171x-5p;miR171y-5p;miR171z-5p;miR170a-5p;miR170b-5p;miR170c-5p;miR170d-5p;miR170i-5p;miR170j-5p	1.1216	0.0169385	531.144	631.218	372.842	629.426	1840.86	1016.31	Group IV
miR528a-3p;miR528b-3p	2.17942	3.4e-06	193.143	270.522	149.137	1180.17	751.371	1148.87	Group IV
miR1432-5p	2.02878	1.22e-10	338.001	631.218	633.832	2517.7	2178.98	2253.55	Group IV
miR408c-3p;miR408b-3p	1.38621	1.13e-31	28488.7	27412.9	24421.2	73249.4	71455.4	65706.3	Group IV
miR159c-3p;miR159d-3p	1.50033	2.04e-05	434.573	661.276	410.126	1494.89	1277.33	1723.3	Group IV
miR167c-3p	1.08104	5.79e-20	10719.5	10189.7	9954.89	22305.3	22203	20812.2	Group IV
miR172e-3p	1.62253	0.00027071	241.429	270.522	223.705	865.46	826.508	706.995	Group IV
miR398c-5p	3.04817	0.003429	0	0	0	78.6782	225.411	132.562	Group IV
miR169v-5p;miR169p-5p	2.00642	0.00115862	144.858	60.116	111.853	590.087	450.823	353.497	Group IV
miR168b-5p;miR168a-5p	1.83006	3.53e-30	4152.58	4087.89	3952.13	13847.4	16229.6	13521.3	Group IV
miR166o-3p;miR166k-3p;miR166j-3p	1.96096	8.43e-40	224095	216929	185974	907868	836614	712386	Group IV
miR166p-3p	2.22473	9.07e-49	279575	318014	268036	1.2561e+06	1.57702e+06	1.24466e+06	Group IV
miR166g-3p;miR166i-3p;miR166h-3p;miR166c-3p;miR166d-3p	2.24242	5.24e-18	51183	54855.9	49588	358222	194455	201096	Group IV
miR166l-3p;miR166m-3p	2.05016	2.83e-55	65620.5	63001.6	53167.3	262156	260125	234369	Group IV
miR167d-5p;miR167a-5p;miR167c-5p;miR167b-5p	1.00799	8.19e-16	53597.3	47070.8	45263	90912.7	98166.7	104900	Group IV
miR167j-5p;miR167g-5p;miR167f-5p;miR167h-5p;miR167e-5p;miR167k-5p	1.86324	9.49e-41	9560.6	8807	8388.95	36034.6	30881.4	30754.3	Group IV
miR156k-5p	2.191	0.0027959	48.2859	30.058	111.853	196.696	375.686	530.246	Group IV
miR156h-5p;miR156e-5p;miR156f-5p;miR156b-5p;miR156m-5p;miR156a-5p;miR156i-5p;miR156d-5p;miR156l-5p;miR156g-5p	2.29124	1.83e-50	2993.72	3486.73	3057.31	15578.3	16229.6	15553.9	Group IV
miR171e-3p;miR171i-3p;miR171j-3p;miR171d-3p	2.12588	4.24e-20	2172.86	2254.35	1789.64	7631.79	11233	8749.06	Group IV
miR399a-3p;miR399h-3p;miR399c-3p	2.15636	5.29e-15	676.002	781.508	1006.67	3737.21	4357.95	3225.66	Group IV
miR399d-3p	2.98981	1.34e-13	289.715	390.754	372.842	3619.2	3681.72	1855.86	Group IV
miR399b-3p	1.40753	0.00651823	144.858	150.29	298.274	668.765	525.96	486.059	Group IV
miR399e-3p;miR399i-3p;miR399j-3p	2.40567	1.98e-27	12312.9	10610.5	12564.8	74390.2	71004.6	45866.3	Group IV
miR160d-5p;miR160i-5p;miR160b-5p;miR160c-5p;miR160g-5p;miR160h-5p	2.65689	1.6e-31	2172.86	2164.18	2199.77	12037.8	12435.2	17674.9	Group IV
miR160f-5p	3.79244	4.48e-11	579.43	390.754	74.5684	9008.65	2329.25	6539.7	Group IV
miR528a-5p;miR528b-5p	1.23101	3.95e-21	52583.3	64264	64128.9	139851	135961	150722	Group IV
miR164e-5p	2.22068	0.000817824	144.858	30.058	74.5684	472.069	338.117	486.059	Group IV
miR164a-5p;miR164g-5p;miR164b-5p;miR164c-5p;miR164d-5p	1.74596	1.17e-26	8836.31	8235.9	7866.97	24154.2	27800.7	32212.5	Group IV
miR164f-5p	2.02763	0.00104712	144.858	150.29	111.853	275.374	638.666	1016.31	Group IV
miR164h-5p	1.82038	3.52e-37	6663.45	6252.07	7046.72	22738	22165.5	25937.9	Group IV
miR398a-3p;miR398b-3p	2.57393	2.43e-62	3621.44	3967.66	4063.98	23800.2	25170.9	21254	Group IV
miR444a-3p	2.13968	0.0369492	0	3576.9	4063.98	24862.3	30167.6	23065.7	Group IV
miR827a-3p	1.86802	3.58e-07	1255.43	1833.54	969.39	3855.23	4019.84	7688.57	Group IV
miR2275c-3p;miR2275b-3p	1.30053	8.69e-09	5263.16	5951.49	5182.51	11211.6	11984.4	17719.1	Group IV
miR396a-5p;miR396i-5p;miR396b-5p	2.09926	1.09e-20	1255.43	1322.55	1230.38	5153.42	5184.46	6318.77	Group IV
miR396e-5p;miR396f-5p	1.5482	2.06e-18	4200.87	4568.82	3392.86	13021.2	11345.7	11532.9	Group IV
miR396d-5p;miR396c-5p	1.08105	4.56e-12	9077.74	8265.95	8090.68	17269.9	16154.5	20547	Group IV
miR2118f-3p	1.17147	0.00117089	724.288	1382.67	1043.96	2321.01	1690.59	3402.41	Group IV
miR319b-3p;miR319a-3p;miR319d-3p;miR319c-3p	1.04233	2.41e-17	492709	465268	410313	1.00897e+06	933616	882020	Group IV
miR394b-5p;miR394a-5p	2.07379	1.58e-33	12602.6	10911.1	9097.35	41581.4	45495.5	51212.9	Group IV
miR159f-3p;miR159a-3p;miR159j-3p;miR159k-3p;miR159b-3p	1.93617	1.16e-59	203670	239412	230752	924076	807837	857982	Group IV
miR827a-5p	1.41543	5.73e-09	3476.58	3426.61	2013.35	8025.18	7213.16	8837.44	Group IV

## Sheet: rice shoot
Table S8. Complete lists of differentially expressed miRNAs between membrane-bound polysome and total polysome in maize and rice.
Notes: Differentially expressed miRNAs (DEMs) are listed on separate sheets for maize shoot, maize ear, maize tassel, rice shoot and rice panicle.
TP: total polysome; MBP: membrane-bound polysome. The three biological repeats for TP and MBP are denoted by number. The cutoff parameters for DEMs are fold change >= 2 and P-value <= 0.05. Group III DEM: MBP < TP; Group IV DEM: MBP > TP.
miRNA abundance is in RPMR (reads per million rRNA fragments).
MIR ID	Log2(fold change)	P-value	miRNA abundance						DEM
			TP-1	TP-2	TP-3	MBP-1	MBP-2	MBP-3
miR1850.1	-3.55921	5.02326e-11	50.3545	58.626	57.5544	4.51391	4.74281	4.4605	Group III
miR5493	2.4326	0.00667192	1.70693	3.54022	2.97966	17.7213	18.0591	11.2482	Group IV
miR1876	1.75877	1.03584e-08	123.468	105.782	97.7014	428.822	441.628	241.061	Group IV
miR1862g	2.18282	0.0161409	1.99142	3.96505	2.97966	13.3746	13.3163	16.0966	Group IV
miR1871	1.39651	0.0375314	12.3753	8.77974	8.15485	32.6005	27.7272	18.2299	Group IV
miR159c	4.57399	9.62945e-12	8.53467	2.83218	2.50918	130.068	199.38	21.5268	Group IV
miR159d	2.75537	0.049183	4.12509	0.566435	0.313648	24.7429	15.6877	0	Group IV
miR159e	2.92699	1.37474e-05	15.5046	6.514	4.5479	92.1173	99.4165	18.4238	Group IV
miR408-5p	6.52772	3.19356e-10	0.142244	0.283218	0.156824	21.0649	23.1668	23.0782	Group IV
miR2867-3p	3.07881	0.000643457	2.13367	1.69931	1.41142	15.2136	16.0526	16.4845	Group IV
miR5793	6.75876	0.00129026	0	0	0	4.01237	2.00657	7.17559	Group IV
miR408-3p	6.94745	1.46197e-291	64.8635	65.2816	68.0616	8340.21	8609.83	7681.37	Group IV
miR159f	4.07368	1.00547e-31	132.856	75.0526	80.4507	1967.4	2194.82	760.419	Group IV
miR1882e-3p	1.85819	0.0376885	4.26733	3.82344	2.82283	11.3684	13.3163	16.6784	Group IV
miR166j-5p	3.5963	1.90742e-25	14.9357	14.1609	15.3688	154.476	179.497	210.225	Group IV
miR156j-3p	2.37507	1.45011e-05	6.68549	10.479	10.664	50.9905	41.9556	54.3018	Group IV
miR396c-3p	2.22828	6.51561e-05	9.24589	8.77974	8.4685	44.972	40.1314	41.5021	Group IV
miR395g;miR395e;miR395d;miR395b;miR395m;miR395n;miR395p;miR395q;miR395r;miR395s;miR395h;miR395i;miR395j;miR395k;miR395y;miR395l	2.07653	0.00250029	5.83202	6.79722	6.42979	33.6036	31.0107	18.0359	Group IV
miR2878-5p	3.28174	1.32378e-06	2.70265	3.82344	2.82283	32.4333	32.2876	30.2538	Group IV
miR5508	2.97139	0.000256027	3.69836	2.69057	1.41142	21.9008	22.802	20.1692	Group IV
miR1425-5p	1.29256	0.0236357	16.5004	15.8602	16.1529	46.9782	49.9819	23.2722	Group IV
miR1873	2.34482	0.0313342	1.56469	1.69931	1.72506	10.0309	10.7625	6.78772	Group IV
miR1868	2.39975	0.0225917	1.84918	1.84091	1.56824	11.5356	10.3977	8.14526	Group IV
miR397a	4.91903	0.0361395	0	0	0	1.67182	2.00657	1.55148	Group IV
miR396e-5p	2.3314	7.14874e-10	22.4746	40.2169	55.5157	209.479	185.334	205.377	Group IV
miR1846d-5p	2.07667	0.00179047	5.83202	6.37239	6.90026	26.5819	29.3689	26.763	Group IV
miR168a-5p	2.11485	1.01353e-06	48.5054	34.2693	35.1286	228.872	211.237	76.2164	Group IV
miR166k-3p;miR166l-3p	1.47903	1.15552e-06	83.3553	93.6034	74.8051	226.532	286.393	191.608	Group IV
miR166f;miR166a-3p;miR166d-3p;miR166c-3p;miR166j-3p;miR166b-3p	2.73347	2.49121e-36	495.295	460.512	419.504	3309.37	3425.77	2444.16	Group IV
miR166m	2.29338	6.09183e-22	615.634	522.253	478.313	2983.7	3029.19	1938.38	Group IV
miR166g-3p;miR166h-3p	1.5889	3.13247e-08	92.3167	98.1349	89.8602	299.925	325.065	221.28	Group IV
miR166i-3p	1.98641	2.92145e-05	16.6426	17.1347	16.937	84.2597	71.8718	47.3201	Group IV
miR820a;miR820c;miR820b	1.72902	1.06354e-12	381.926	319.894	293.888	1069.13	1352.06	888.997	Group IV
miR167a-5p;miR167b;miR167c-5p	1.76523	0.0289786	54.4796	58.4844	37.0105	244.42	252.098	30.6417	Group IV
miR167j;miR167f;miR167h-5p;miR167e-5p;miR167g;miR167i-5p;miR167d-5p	3.13137	5.43305e-32	336.835	250.931	253.428	2826.21	2984.14	1606.17	Group IV
miR156c-5p;miR156b-5p;miR156a;miR156d;miR156i;miR156e;miR156j-5p;miR156f-5p;miR156h-5p;miR156g-5p	2.62002	1.99438e-27	286.623	242.293	203.714	1638.05	1701.57	1183.58	Group IV
miR169i-3p	2.09599	0.000239434	10.2416	10.6207	9.72309	53.1639	51.806	28.3145	Group IV
miR444b.1;miR444c.1	1.7058	0.005226	17.6383	10.7623	9.25262	58.3465	42.8677	23.854	Group IV
miR399j	3.73576	0.00401225	0.853467	0	0.940944	12.3715	6.74938	10.0846	Group IV
miR399d	3.55101	0.000954809	0	2.12413	2.03871	18.0557	16.5998	20.5571	Group IV
miR160f-5p	1.70306	4.24076e-05	35.2766	28.1801	28.3851	103.653	128.603	69.2347	Group IV
miR528-5p	5.60734	1.83002e-149	80.2259	93.1786	91.5852	4756.66	4744.45	3509.44	Group IV
miR164e	1.18979	0.0185981	28.3067	24.9231	23.9941	61.8574	82.6343	33.1629	Group IV
miR164d	1.13952	0.000400112	175.956	130.138	135.966	336.37	434.149	206.541	Group IV
miR398b	7.90058	1.38382e-117	2.27591	1.69931	2.66601	537.156	477.929	607.21	Group IV
miR444b.2;miR444c.2	1.7692	3.30083e-11	137.408	141.467	122.95	524.952	499.636	349.858	Group IV
miR397b	4.34511	0.0361435	0.142244	0	0	3.00928	3.28348	1.35754	Group IV
miR396c-5p	1.34197	0.000443056	38.5483	32.7116	39.0492	93.7891	101.423	85.9131	Group IV
miR5144-5p	1.75925	0.000205013	35.5611	24.7815	22.7395	123.882	112.003	48.4837	Group IV
miR5791	5.70505	0.0111374	0	0	0	2.50773	0.912078	4.26657	Group IV
miR5490	5.78601	0.00962295	0	0	0	3.34364	1.82416	2.71509	Group IV
miR394	1.87547	0.00200595	15.3624	9.34618	8.31167	49.4859	49.0698	25.0176	Group IV
miR1870-3p	3.21715	0.0397095	0.142244	0.283218	0.627296	5.01546	4.74281	3.10296	Group IV
miR159b;miR159a.1	3.30587	1.08415e-52	1249.19	1053.14	1024.06	11974.6	12441.7	8620.6	Group IV

## Sheet: rice panicle
Table S8. Complete lists of differentially expressed miRNAs between membrane-bound polysome and total polysome in maize and rice.
Notes: Differentially expressed miRNAs (DEMs) are listed on separate sheets for maize shoot, maize ear, maize tassel, rice shoot and rice panicle.
TP: total polysome; MBP: membrane-bound polysome. The three biological repeats for TP and MBP are denoted by number. The cutoff parameters for DEMs are fold change >= 2 and P-value <= 0.05. Group III DEM: MBP < TP; Group IV DEM: MBP > TP.
miRNA abundance is in RPMR (reads per million rRNA fragments).
MIR ID	Log2(fold change)	P-value	miRNA abundance						DEM
			TP-1	TP-2	TP-3	MBP-1	MBP-2	MBP-3
miR1882e-3p	-1.18554	0.00565305	37.8841	33.3607	33.6183	12.2801	15.8509	17.1823	Group III
miR1850.1	-4.45184	5.75017e-17	43.1167	45.3166	48.4499	1.14234	2.59851	1.87931	Group III
miR5487	2.33156	2.69216e-14	20.0932	15.0412	20.2699	91.6725	89.9086	101.483	Group IV
miR5806	1.64008	0.00199174	8.37218	8.87048	5.43826	22.8467	27.0245	23.6257	Group IV
miR319a-3p	1.0929	0.00354111	24.9072	21.212	21.753	37.9827	48.3324	60.1381	Group IV
miR5521	1.53879	0.0246274	4.6047	4.82091	3.7079	10.281	18.4495	11.8128	Group IV
miR159c	3.02562	9.25758e-06	3.97679	1.34986	3.46071	49.9772	12.7327	17.4508	Group IV
miR159e	3.08655	4.01285e-06	3.13957	2.50687	1.48316	29.7007	10.6539	27.9212	Group IV
miR5497	1.87427	0.0022831	6.69775	4.62808	3.21352	18.563	19.229	18.7931	Group IV
miR5793	2.04926	2.4882e-42	321.701	321.266	417.263	1193.46	1556.77	1650.84	Group IV
miR5516b;miR5516a	1.2163	0.00332225	18.6281	16.1983	13.3484	42.552	34.8201	36.5124	Group IV
miR408-3p	2.17148	1.79323e-93	799.334	772.889	836.256	3214.82	3743.94	3909.24	Group IV
miR5798	2.42458	0.0104818	1.04652	1.54269	0.74158	4.85493	7.27584	9.93352	Group IV
miR159f	3.71794	5.041e-84	49.6052	67.1071	40.7869	705.107	592.461	802.199	Group IV
miR156j-3p	3.68575	0.000116707	0.418609	0.57851	0.494387	6.85402	9.0948	10.7389	Group IV
miR396c-3p	1.55687	3.77353e-05	17.5816	16.0054	16.0676	42.2664	56.9075	49.3991	Group IV
miR1429-3p	1.50913	0.0331166	4.3954	4.43524	4.20229	18.8485	7.01599	13.6921	Group IV
miR1425-5p	1.71552	0.0180895	3.55818	2.50687	4.44948	15.7071	8.83495	12.6183	Group IV
miR5509	1.64536	0.00189062	5.65122	8.29197	8.40458	26.2737	23.6465	22.5518	Group IV
miR1874-3p	1.03888	0.00934354	22.8142	21.9834	15.5732	49.6916	35.3398	40.808	Group IV
miR1873	1.89482	0.00633711	3.13957	5.20659	2.71913	19.1341	10.1342	15.303	Group IV
miR1868	1.44297	0.0352058	4.814	4.43524	4.44948	17.9918	9.6145	11.8128	Group IV
miR396h;miR396d;miR396g	2.21799	1.59129e-11	39.5586	21.7905	31.1464	214.759	106.539	116.786	Group IV
miR396e-5p	1.50505	7.72343e-12	88.3265	61.5148	67.9782	189.057	227.11	205.382	Group IV
miR1846d-5p	2.53276	1.41131e-08	6.69775	7.32779	7.4158	52.8331	33.5208	42.6873	Group IV
miR5514	2.96631	0.000388039	0.837218	0.964183	1.73035	12.8513	9.35465	10.7389	Group IV
miR166e-3p	3.92694	6.99594e-14	2.93026	2.69971	2.22474	27.9872	41.0565	61.4804	Group IV
miR162a	2.04297	2.84194e-10	18.8374	17.9338	23.4834	67.6834	95.8852	88.3278	Group IV
miR162b	2.59142	1.50247e-07	4.18609	5.59226	8.40458	30.2719	47.0331	37.3178	Group IV
miR168a-5p	1.41768	0.00677639	13.8141	5.7851	10.8765	23.9891	25.4654	34.3646	Group IV
miR166k-3p;miR166l-3p	1.96147	1.72362e-67	362.515	338.621	395.015	1445.91	1376.95	1452.44	Group IV
miR166f;miR166a-3p;miR166d-3p;miR166c-3p;miR166j-3p;miR166b-3p	2.5356	2.54696e-95	363.143	337.078	359.914	1939.4	1847.28	2376.8	Group IV
miR166m	4.23108	5.08918e-248	420.911	330.136	379.689	6818.89	6205.77	8312.21	Group IV
miR166g-3p;miR166h-3p	1.74258	1.87504e-61	485.587	512.752	544.567	1658.96	1741	1769.51	Group IV
miR166i-3p	3.71839	2.32489e-102	67.8147	53.6085	75.6412	721.1	871.282	1018.05	Group IV
miR820a;miR820c;miR820b	2.04432	6.49933e-59	568.053	493.854	656.793	2352.93	2153.91	2596.94	Group IV
miR167a-5p;miR167b;miR167c-5p	1.25345	8.05386e-05	26.3724	29.3111	31.1464	81.9626	63.9234	63.0913	Group IV
miR167j;miR167f;miR167h-5p;miR167e-5p;miR167g;miR167i-5p;miR167d-5p	1.63508	5.67241e-28	145.048	167.575	165.125	467.216	490.599	529.967	Group IV
miR5488	1.99742	0.00557841	2.93026	3.27822	2.47193	11.4234	11.6933	14.766	Group IV
miR156c-5p;miR156b-5p;miR156a;miR156d;miR156i;miR156e;miR156j-5p;miR156f-5p;miR156h-5p;miR156g-5p	1.9383	4.0038e-12	31.3957	27.9613	23.2362	112.52	105.24	102.825	Group IV
miR444f	2.37663	0.00561276	2.51165	0.57851	1.97755	11.4234	11.6933	7.51726	Group IV
miR444b.1;miR444c.1	2.03161	0.0341466	1.25583	1.34986	1.23597	7.42519	6.49629	4.83252	Group IV
miR399i	3.80983	0.0106286	0	0	0	5.99727	0	2.68473	Group IV
miR399j	2.49052	2.07153e-10	10.2559	9.83466	14.5844	49.1205	63.1439	87.7908	Group IV
miR399d	3.65252	3.96643e-08	0.209305	3.08538	3.7079	35.4124	40.7967	23.8941	Group IV
miR160f-5p	2.62037	3.26304e-18	15.4885	15.6198	16.8092	97.3842	89.3889	113.027	Group IV
miR160a-5p;miR160d-5p;miR160b-5p;miR160c-5p	1.4071	7.60074e-06	32.4422	26.4186	27.4385	87.3887	62.6242	81.3475	Group IV
miR160e-5p	2.56953	1.33952e-15	17.163	13.8842	23.7306	134.225	89.3889	107.121	Group IV
miR528-5p	1.00017	6.48103e-26	2715.94	2855.33	3139.85	5717.39	5598.76	6118.78	Group IV
miR164e	1.35612	0.000351022	30.3492	21.5977	27.9329	75.3942	40.0171	92.0864	Group IV
miR164d	1.32494	1.02164e-10	88.3265	131.707	110.99	285.013	240.363	307.671	Group IV
miR164c	1.25363	0.00139096	22.8142	19.8622	15.0788	53.9754	37.6785	48.3252	Group IV
miR5506	1.80114	2.19507e-09	24.9072	23.7189	21.753	78.8212	82.3729	87.2539	Group IV
miR5519	1.66013	3.25682e-05	12.9769	12.3415	15.326	43.9799	41.3164	45.6405	Group IV
miR398b	2.60891	1.75154e-55	90.001	90.6332	117.911	626.571	537.113	665.009	Group IV
miR444b.2;miR444c.2	2.96648	8.33263e-25	24.9072	15.6198	17.0564	160.213	122.39	176.119	Group IV
miR396c-5p	1.86771	4.20838e-15	50.2331	41.4598	46.9668	169.923	142.658	197.328	Group IV
miR2118b;miR2118n	2.00443	7.47458e-09	18.0002	17.1624	18.5395	71.9672	55.6082	91.8179	Group IV
miR2118q;miR2118c	2.30564	1.28787e-06	6.48844	9.64183	5.68545	43.4088	30.1428	39.1971	Group IV
miR2118g	1.48109	0.0216094	5.02331	4.04957	5.93264	15.4215	13.5123	15.0345	Group IV
miR2876-3p	2.63547	0.000262137	2.51165	2.31404	1.48316	18.563	11.9532	13.6921	Group IV
miR2118f;miR2118j;miR2118m	1.52399	0.000860377	9.62801	12.7272	11.6181	29.9863	29.1034	41.0764	Group IV
miR2118h;miR2118k	2.11902	0.00130468	2.93026	3.27822	3.9551	17.135	14.032	16.3769	Group IV
miR5144-5p	1.27069	3.56589e-08	65.5123	61.1292	58.0905	138.508	136.682	172.897	Group IV
miR5791	1.26464	9.04487e-14	198.211	226.969	194.294	395.534	554.003	543.122	Group IV
miR319b;miR319a-3p.2-3p	1.27947	3.36823e-39	2071.49	1997.21	1875.21	4646.45	4551.82	5244.36	Group IV
miR5490	1.20838	1.93911e-15	200.932	194.572	194.294	396.105	484.103	485.4	Group IV
miR394	2.1055	3.55051e-09	15.9071	18.5123	22.989	114.519	59.2461	78.1258	Group IV
miR159b;miR159a.1	1.52317	3.1893e-40	1563.5	1893.46	1712.56	4505.66	4714.22	5661.03	Group IV
miR5827	2.97023	0.0324216	0.418609	0	0	1.99909	3.37807	3.22168	Group IV
