# Supplementary material for: Widespread occurrence of microRNA-mediated target cleavage on membrane-bound polysomes
Source: Genome Biol. 2021 Jan 5;22:15. doi: 10.1186/s13059-020-02242-6 (PMC7784310; doi:10.1186/s13059-020-02242-6)
Supplement: Supplementary file 10 — Additional file 10: Table S9. Complete lists of miRNA target genes in maize and rice. [file 13059_2020_2242_MOESM10_ESM.xlsx]

## Sheet: Total
Table S9. Complete lists of miRNA target genes in maize and rice.
Notes: The identified miRNA target genes in Total, TP and MBP are listed on separate sheets.
"Total", "TP" and "MBP" represent "input", "total polysome" and "membrane-bound polysome", respectively.
“PARE” is short for "parallel analysis of RNA ends". PARE 5' read end abundance is in RPM (reads per million mapped reads).
"Rep1", "Rep2" and "Rep3" represent different biological repeats.
Cleavage sites that are classified as DegradomeCategory 0 with DegradomePval <= 0.05 in at least two biological repeats are filtered as miRNA target sites. DegradomeCategory 0 means that the reads with maximum count (>1) are mapped to only one indicated position on the transcript. DegradomePval represents P-value for this degradomic hit.
Species	Tissue	miRNA	Target transcript	Annotation	MFEperfect	MFEsite	MFEratio	AllenScore	Structure	Sequence	DegradomeCategory	DegradomePval			PARE 5' read end abundance at cleavage site
												Rep-1	Rep-2	Rep-3	Rep-1	Rep-2	Rep-3
Maize	Shoot	miR156a-5p;miR156b-5p;miR156d-5p;miR156e-5p;miR156f-5p;miR156g-5p;miR156h-5p;miR156i-5p;miR156l-5p;miR156m-5p	Zm00001d012015	Squamosa promoter-binding protein-like (SBP domain) transcription factor family protein	-37.2	-34.6	0.930108	1	((((((.(((((((((((((&))))))))))))).))))))	GUGCUCUCUCUCUUCUGUCA&UGACAGAAGAGAGUGAGCAC	0	0.000746597	0.000304847		9.87798	9.66668
		miR156a-5p;miR156b-5p;miR156d-5p;miR156e-5p;miR156f-5p;miR156g-5p;miR156h-5p;miR156i-5p;miR156l-5p;miR156m-5p	Zm00001d015233	Squamosa promoter-binding-like protein 2	-37.2	-34.9	0.938172	1	((((((.(((((((((((((&))))))))))))).))))))	GUGCUCUCUCUCUUCUGUCA&UGACAGAAGAGAGUGAGCAC	0	0.000149364	0.000152435		7.34516	7.70233
		miR156a-5p;miR156b-5p;miR156d-5p;miR156e-5p;miR156f-5p;miR156g-5p;miR156h-5p;miR156i-5p;miR156l-5p;miR156m-5p	Zm00001d021056	Squamosa promoter-binding-like protein 6	-37.2	-34.4	0.924731	1	((((((.(((((((((((((&))))))))))))).))))))	GUGCUCUCUCUCUUCUGUCA&UGACAGAAGAGAGUGAGCAC	0	0.00208907	0.00121883		2.12756	2.27451
		miR156a-5p;miR156b-5p;miR156d-5p;miR156e-5p;miR156f-5p;miR156g-5p;miR156h-5p;miR156i-5p;miR156l-5p;miR156m-5p	Zm00001d042319	Squamosa promoter-binding-like protein 6	-37.2	-34.6	0.930108	1	((((((.(((((((((((((&))))))))))))).))))))	GUGCUCUCUCUCUUCUGUCA&UGACAGAAGAGAGUGAGCAC	0	0.000746597	0.000761942		10.4859	10.1836
		miR156a-5p;miR156b-5p;miR156d-5p;miR156e-5p;miR156f-5p;miR156g-5p;miR156h-5p;miR156i-5p;miR156l-5p;miR156m-5p	Zm00001d049824	neighbor of tga1	-37.2	-34.6	0.930108	1	((((((.(((((((((((((&))))))))))))).))))))	GUGCUCUCUCUCUUCUGUCA&UGACAGAAGAGAGUGAGCAC	0	0.00104508	0.000152435		0.303938	0.15508
		miR156j-5p	Zm00001d006091	Squamosa promoter-binding-like protein 6	-39	-40.3	1	0	(((((((((((((((((((((&)))))))))))))))))))))	UGUGCUCUCUCUCUUCUGUCA&UGACAGAAGAGAGAGAGCACA	0	0.000448025	0.00213198		1.77297	1.86096
		miR156j-5p	Zm00001d006451	Squamosa promoter-binding-like protein 5	-39	-35.9	0.920513	2	..(((((((((((((((((((&)))))))))))))))))))..	CAUGCUCUCUCUCUUCUGUCA&UGACAGAAGAGAGAGAGCACA	0	0.0028341	0.00274028		1.11444	1.29234
		miR156j-5p	Zm00001d021573	SBP domain containing protein	-39	-35.9	0.920513	2	..(((((((((((((((((((&)))))))))))))))))))..	CAUGCUCUCUCUCUUCUGUCA&UGACAGAAGAGAGAGAGCACA	0	0.00268514	0.00289229		3.34332	3.56685
		miR156j-5p	Zm00001d026664	NDR1/HIN1-like 1	-39	-31.7	0.812821	6	.(((((((((((((.(((((..&..)))))-))))))))))))).	AGUGCUCUCUCUCUCUCUGUAC&UGACAGA-AGAGAGAGAGCACA	0	0.00357858	0.00365203		1.36772	1.03387
		miR156j-5p	Zm00001d049165	Squamosa promoter-binding-like protein 18	-39	-40.2	1	0	(((((((((((((((((((((&)))))))))))))))))))))	UGUGCUCUCUCUCUUCUGUCA&UGACAGAAGAGAGAGAGCACA	0	0.00119429	0.00213198		4.863	5.94475
		miR156k-5p	Zm00001d006028	Squamosa promoter-binding-like protein 15	-38.7	-34.5	0.891473	1	((((((.(((((((((((((&))))))))))))).))))))	GUGCUCUCUCUCUUCUGUCA&UGACAGAAGAGAGCGAGCAC	0	0.000746597	0.0006096		1.01313	1.13726
		miR156k-5p	Zm00001d014698	Squamosa promoter-binding-like protein 11	-38.7	-34.8	0.899225	1	((((((.(((((((((((((&))))))))))))).))))))	GUGCUCUCUCUCUUCUGUCA&UGACAGAAGAGAGCGAGCAC	0	0.000149364	0.000152435		4.55907	6.15152
		miR159a-3p;miR159b-3p;miR159f-3p;miR159j-3p;miR159k-3p	Zm00001d023593	Amino acid permease 2	-37.8	-29.1	0.769841	8	..(((((((((.(((((((..&..))))))).)))))))))..	GCGAGCUCCCUCCGAUCCAUC&UUUGGAUUGAAGGGAGCUCUG	0	0.00551164	0.00532142		1.41838	1.39572
		miR159a-3p;miR159b-3p;miR159f-3p;miR159j-3p;miR159k-3p	Zm00001d036883	Transcription factor MYB104	-37.8	-31.9	0.843915	2.5	(((((.(((((((((((((((&))))))))))))))).)))))	CGGAGAUCCCUUCGAUCCAAA&UUUGGAUUGAAGGGAGCUCUG	0	0.00164178	0.00167551		0.658532	0.568628
		miR159c-3p;miR159d-3p	Zm00001d043131	myb domain protein 81	-40.1	-36.9	0.9202	3	.(((((((((((((.((((((&)))))).))))))))))))).	UGGAGCUCCCUUCACUCCAAG&CUUGGAUUGAAGGGAGCUCCU	0	0.000149364	0.000152435		7.69976	10.2353
		miR159h-3p;miR159i-3p;miR159l-3p	Zm00001d038018	Glutaredoxin family protein	-40.1	-30.8	0.76808	5	....(((((((((((((((((&)))))))))))))))))....	AUUUGCUCCCUUCAUUCCAAA&UUUGGAGUGAAGGGAGCUCUG	0	0.00506588	0.0050181		1.16509	0.827095
		miR160a-5p	Zm00001d014507	Auxin response factor 16	-45.4	-45.9	1	1	.((((((((((((((((((((&)))))))))))))))))))).	AGGCAUACAGGGAGCCAGGCA&UGCCUGGCUCCCUGUAUGCCA	0	0.000149364	0.000304847		55.8232	51.6418
		miR160b-5p;miR160c-5p;miR160d-5p;miR160g-5p;miR160h-5p;miR160i-5p	Zm00001d002929	Auxin response factor 17	-45.4	-42.1	0.927313	2.5	..(((((((((((((((((((&)))))))))))))))))))..	UAGCAUGCAGGGAGCCAGGCA&UGCCUGGCUCCCUGUAUGCCA	0	0.000746597	0.000761942		0.40525	0.982176
		miR160b-5p;miR160c-5p;miR160d-5p;miR160g-5p;miR160h-5p;miR160i-5p	Zm00001d017284	Auxin response factor 16	-45.4	-38.7	0.852423	2	.(.((((((((((((((((((&)))))))))))))))))).).	AGCCAUACAGGGAGCCAGGCA&UGCCUGGCUCCCUGUAUGCCA	0	0.00164178	0.00167551		27.9116	33.2389
		miR164a-5p;miR164b-5p;miR164c-5p;miR164d-5p;miR164g-5p	Zm00001d052191	Cupredoxin superfamily protein	-44.3	-36	0.812641	3	(((.((((.(((((((((((.&.))))))))))).)))).)))	UGCUCGUGGCCUGCUUCUCCU&UGGAGAAGCAGGGCACGUGCA	0	0.00223812	0.00228409		0.303938	0.465241
		miR164e-5p	Zm00001d050893	NAC domain-containing protein 79	-41.7	-33.7	0.808153	3	..((((((.((((((((((((&)))))))))))).))))))..	CACACGUGACCUGCUUCUCCA&UGGAGAAGCAGGACACGUGAG	0	0.000298706	0.000152435		1.36772	1.75758
		miR166a-3p;miR166n-3p;miR166q-3p;miR166r-3p	Zm00001d006820	UDP-arabinopyranose mutase 3	-42.4	-29.4	0.693396	8	.(.((((.(((((((((..(((&)))..))))))))).))))-).	CGUGGAUCGAGGCCUGGGACGA&UCGGACCAGGCUUCAAUCC-CU	0	0.0157091	0.0160295		0.96247	0.672015
		miR166a-3p;miR166n-3p;miR166q-3p;miR166r-3p	Zm00001d039597	Protein MARD1	-42.4	-33.6	0.792453	5.5	((((((.(((((((((((((..&..)))))))))))))-))))))	GGGGAUCUGAAGUCUGGUCCUG&UCGGACCAGGCUUCA-AUCCCU	0	0.000597322	0.0006096		0.557219	0.413548
		miR166c-3p;miR166d-3p;miR166g-3p;miR166h-3p;miR166i-3p	Zm00001d026307	DAG protein	-40.8	-28.8	0.705882	6	.((((((((.((((((((..&..)))))))).)))))))).	UGGAAUGAAUCCUGGUCCAA&UCGGACCAGGCUUCAUUCCC	0	0.0266747	0.0272156		0.658532	0.672015
		miR166k-3p;miR166j-3p;miR166o-3p	Zm00001d048527	Homeobox-leucine zipper protein REVOLUTA	-42.4	-29.9	0.705189	7	......((((((((((((((.&.))))))))))))))......	GUUUUCUGAAGCCUGGUCCGG&UCGGACCAGGCUUCAAUCCCU	0	0.0115836	0.011971		2.33019	2.73975
		miR169l-5p	Zm00001d013676	Nuclear transcription factor Y subunit A-10	-40.2	-33.9	0.843284	3	(((((((((((((((((((((&)))))))))))))))))))))	UAGGCAAAUCAUUCUUGGCUG&UAGCCAGGGAUGAUUUGCCUG	0	0.00104508	0.00106656		8.05435	7.65063
		miR169l-5p	Zm00001d018255	Nuclear transcription factor Y subunit A-3	-40.2	-34	0.845771	3	(((((((.((((((((((((.&.)))))))))))).)))))))	CAGGCAAUUCAUCCUUGGCUU&UAGCCAGGGAUGAUUUGCCUG	0	0.000597322	0.0006096		2.17822	1.91266
		miR169l-5p	Zm00001d029489	Nuclear transcription factor Y subunit A-8	-40.2	-30.5	0.758706	5	..(((((.((((((((((((.&.)))))))))))).)))))..	GUGGCAAUUCAUCCUUGGCUU&UAGCCAGGGAUGAUUUGCCUG	0	0.00447123	0.00441119		11.3977	11.0107
		miR169l-5p	Zm00001d031092	Nuclear transcription factor Y subunit A-10	-40.2	-33.6	0.835821	3	(((((((((((((((((((((&)))))))))))))))))))))	UAGGCAAAUCAUUCUUGGCUG&UAGCCAGGGAUGAUUUGCCUG	0	0.00134347	0.00137108		4.863	6.15152
		miR169l-5p	Zm00001d033215	CCAAT-HAP2-transcription factor 26	-40.2	-33.9	0.843284	3	(((((((((((((((((((((&)))))))))))))))))))))	UAGGCAAAUCAUUCUUGGCUG&UAGCCAGGGAUGAUUUGCCUG	0	0.000746597	0.000761942		2.58347	2.22282
		miR171c-3p	Zm00001d022034	Scarecrow-like protein 6	-39.8	-35	0.879397	3	(((((((((((((((((.(((&))).)))))))))))))))))	GAUAUUGGCGCGGCUCAAUCA&UGACUGAGCCGUGCCAAUAUC	0	0.000298706	0.000152435		4.35644	7.96079
		miR171d-3p;miR171e-3p;miR171i-3p;miR171j-3p	Zm00001d026158	Scarecrow-like protein 6	-37.5	-38.9	1	1	(((((((((((((((((((((&)))))))))))))))))))))	GAUAUUGGCGCGGCUCAAUCA&UGAUUGAGCCGUGCCAAUAUC	0	0.000149364	0.000152435		5.06563	7.44386
		miR171f-3p	Zm00001d027569	Scarecrow-like protein 6	-37.9	-33.6	0.886544	4	...((((((((((((((((((&))))))))))))))))))...	CGAGAUAUUGGCGCGGCUCAA&UUGAGCCGUGCCAAUAUCACA	0	0.000298706	0.0006096		2.63413	2.17113
		miR171f-3p	Zm00001d029855	Scarecrow-like protein 6	-37.9	-33.6	0.886544	4	...((((((((((((((((((&))))))))))))))))))...	CGAGAUAUUGGCGCGGCUCAA&UUGAGCCGUGCCAAUAUCACA	0	0.000895849	0.000304847		2.7861	2.22282
		miR172b-3p;miR172d-3p;miR172c-3p;miR172h-3p	Zm00001d019230	sister of indeterminate spikelet1	-33.2	-34.1	1	1	((((((((((((((((((((&))))))))))))))))))))	UGCAGCAUCAUCAGGAUUCU&AGAAUCUUGAUGAUGCUGCA	0	0.000298706	0.000152435		8.51026	8.11587
		miR172e-3p	Zm00001d002075	Floral homeotic protein APETALA 2	-36	-32.3	0.897222	3	.(((((((((((((.((((((&)))))).))))))))))))).	CUGCAGCAUCAUCACGAUUCC&GGAAUCUUGAUGAUGCUGCAU	0	0.00104508	0.00106656		1.41838	1.03387
		miR172e-3p	Zm00001d026448	Floral homeotic protein APETALA 2	-36	-32.9	0.913889	3	.(((((((((((((.((((((&)))))).))))))))))))).	CUGCAGCAUCAUCACGAUUCC&GGAAUCUUGAUGAUGCUGCAU	0	0.000895849	0.000914261		9.16879	6.3066
		miR172e-3p	Zm00001d046621	Floral homeotic protein APETALA 2	-36	-36.2	1	2	.((((((((((((((((((((&)))))))))))))))))))).	CUGCAGCAUCAUCAGGAUUCC&GGAAUCUUGAUGAUGCUGCAU	0	0.000149364	0.000152435		2.53281	1.29234
		miR319a-3p;miR319b-3p;miR319c-3p;miR319d-3p	Zm00001d007868	Transcription factor TCP2	-41.4	-34.9	0.842995	3	.((((.((((((((((((((&)))))))))))))).)))).	AGGGGGGCCCUUCAGUCCAA&UUGGACUGAAGGGUGCUCCC	0	0.000597322	0.0006096		0.40525	0.413548
		miR319a-3p;miR319b-3p;miR319c-3p;miR319d-3p	Zm00001d013119	Transcription factor TCP2	-41.4	-35.1	0.847826	1.5	(((((-((((((((((((((&)))))))))))))).)))))	GGGGG-ACCCUUCAGUCCAA&UUGGACUGAAGGGUGCUCCC	0	0.000149364	0.000152435		1.06378	0.568628
		miR319a-3p;miR319b-3p;miR319c-3p;miR319d-3p	Zm00001d018806	Transcription factor TCP2	-41.4	-35.1	0.847826	1.5	(((((-((((((((((((((&)))))))))))))).)))))	GGGGG-ACCCUUCAGUCCAA&UUGGACUGAAGGGUGCUCCC	0	0.000149364	0.000152435		0.506563	0.465241
		miR319a-3p;miR319b-3p;miR319c-3p;miR319d-3p	Zm00001d034353	Transcription factor TCP2	-41.4	-35.1	0.847826	1.5	(((((-((((((((((((((&)))))))))))))).)))))	GGGGG-ACCCUUCAGUCCAA&UUGGACUGAAGGGUGCUCCC	0	0.000298706	0.000304847		0.911813	0.775402
		miR390a-5p;miR390b-5p	Zm00001d028925	protein_coding	-44.3	-33.5	0.756208	4	.((.((((((((((((((((.&.)))))))))))))))).)).	AGCUCUAUCCCUUCUGAGCUG&AAGCUCAGGAGGGAUAGCGCC	0	0.00744094	0.00774463		1.26641	1.08556
		miR394a-5p;miR394b-5p	Zm00001d042309	F-box only protein 6	-39.2	-40.9	1	0	((((((((((((((((((((&))))))))))))))))))))	GGAGGUGGACAGAAUGCCAA&UUGGCAUUCUGUCCACCUCC	0	0.000149364	0.000152435		5.36957	6.15152
		miR396a-5p;miR396b-5p;miR396i-5p	Zm00001d007465	Growth-regulating factor 2	-35.1	-29.2	0.831909	4	..((((((((((((.(((((((&)))))))-))))))))))))..	CCGUUCAAGAAAGCAUGUGGAA&UUCCACA-GCUUUCUUGAACUG	0	0.00164178	0.00182769		0.861157	0.930482
		miR396a-5p;miR396b-5p;miR396i-5p	Zm00001d013346	Growth-regulating factor 2	-35.1	-29.2	0.831909	4	..((((((((((((.(((((((&)))))))-))))))))))))..	UCGUUCAAGAAAGCAUGUGGAA&UUCCACA-GCUUUCUUGAACUG	0	0.00208907	0.000914261		1.06378	0.672015
		miR396a-5p;miR396b-5p;miR396i-5p	Zm00001d017602	protein_coding	-35.1	-29.2	0.831909	4	..(((((((((((.((((((((&))))))))-)))))))))))..	CCGUUCAAGAAAGCCUGUGGAA&UUCCACAG-CUUUCUUGAACUG	0	0.00193999	0.00106656		0.354594	0.15508
		miR396a-5p;miR396b-5p;miR396i-5p	Zm00001d017742	Growth-regulating factor 6	-35.1	-29.2	0.831909	4	..(((((((((((.((((((((&))))))))-)))))))))))..	CCGUUCAAGAAAGCCUGUGGAA&UUCCACAG-CUUUCUUGAACUG	0	0.00223812	0.00167551		17.4764	21.9697
		miR396a-5p;miR396b-5p;miR396i-5p	Zm00001d018260	Growth-regulating factor 6	-35.1	-29.2	0.831909	4	..(((((((((((.((((((((&))))))))-)))))))))))..	CCGUUCAAGAAAGCCUGUGGAA&UUCCACAG-CUUUCUUGAACUG	0	0.00149264	0.00167551		1.31706	0.982176
		miR396a-5p;miR396b-5p;miR396i-5p	Zm00001d026240	Growth-regulating factor	-35.1	-29.2	0.831909	4	..(((((((((((.((((((((&))))))))-)))))))))))..	CCGUUCAAGAAAGCCUGUGGAA&UUCCACAG-CUUUCUUGAACUG	0	0.0017909	0.0015233		22.0355	28.9483
		miR396a-5p;miR396b-5p;miR396i-5p	Zm00001d033876	Growth-regulating factor 2	-35.1	-29.2	0.831909	4	..((((((((((((.(((((((&)))))))-))))))))))))..	UCGUUCAAGAAAGCAUGUGGAA&UUCCACA-GCUUUCUUGAACUG	0	0.00238715	0.00197984		4.96432	4.44564
		miR396e-5p;miR396f-5p	Zm00001d002048	protein_coding	-33.4	-29.2	0.874251	4	..((((((((((((.(((((((&)))))))-))))))))))))..	UCGUUCAAGAAAGCAUGUGGAA&UUCCACA-GCUUUCUUGAACUU	0	0.00134347	0.00213198		4.71104	4.29056
		miR396e-5p;miR396f-5p	Zm00001d002429	Putative growth-regulating factor 6	-33.4	-29.2	0.874251	4	..(((((((((((.((((((((&))))))))-)))))))))))..	CCGUUCAAGAAAGCCUGUGGAA&UUCCACAG-CUUUCUUGAACUU	0	0.00119429	0.0015233		21.073	25.795
		miR396e-5p;miR396f-5p	Zm00001d008932	SEC13 protein isoform 1%3B SEC13 protein isoform 2%3B SEC13-related protein	-33.4	-24.4	0.730539	6	..((..((((((((((((((.&.))))))))))))))..))..	CUGUGGAAGGAAGCUGUGGAC&UUCCACAGCUUUCUUGAACUU	0	0.0418216	0.042371		0.557219	0.413548
		miR396e-5p;miR396f-5p	Zm00001d013555	Growth-regulating factor 2	-33.4	-29.2	0.874251	4	..(((((((((((.((((((((&))))))))-)))))))))))..	CCGUUCAAGAAAGCCUGUGGAA&UUCCACAG-CUUUCUUGAACUU	0	0.00253616	0.000914261		1.92494	1.86096
		miR396e-5p;miR396f-5p	Zm00001d033396	Growth-regulating factor 2	-33.4	-29.2	0.874251	4	..(((((((((((.((((((((&))))))))-)))))))))))..	CCGUUCAAGAAAGCCUGUGGAA&UUCCACAG-CUUUCUUGAACUU	0	0.00104508	0.00167551		4.10316	3.9287
		miR396e-5p;miR396f-5p	Zm00001d035965	Growth-regulating factor 6	-33.4	-29	0.868263	4	..(((((((((((.((((((((&))))))))-)))))))))))..	CCGUUCAAGAAAGCCUGUGGAA&UUCCACAG-CUUUCUUGAACUU	0	0.00328086	0.00319626		6.58532	6.82354
		miR396e-5p;miR396f-5p	Zm00001d036543	Probable beta-14-xylosyltransferase IRX14	-33.4	-24.9	0.745509	6.5	....(((((((.(((((((((&))))))))).)))))))....	GAACUCGAGAAUGCUGUGGAA&UUCCACAGCUUUCUUGAACUU	0	0.0339171	0.0344551		2.27953	1.44742
		miR396e-5p;miR396f-5p	Zm00001d051456	Growth-regulating factor	-33.4	-29.2	0.874251	4	..(((((((((((.((((((((&))))))))-)))))))))))..	CCGUUCAAGAAAGCCUGUGGAA&UUCCACAG-CUUUCUUGAACUU	0	0.000895849	0.00121883		2.93807	2.73975
		miR396e-5p;miR396f-5p	Zm00001d052112	Growth-regulating factor 6	-33.4	-29.2	0.874251	4	..(((((((((((.((((((((&))))))))-)))))))))))..	CCGUUCAAGAAAGCCUGUGGAA&UUCCACAG-CUUUCUUGAACUU	0	0.00104508	0.00106656		1.51969	0.723709
		miR396e-5p;miR396f-5p	Zm00001d052186	Pre-mRNA-splicing factor prp45	-33.4	-27.5	0.823353	3.5	(((..(((((((((((((((.&.)))))))))))))))..)))	AAGGGUAAGAAAGCUGUGGAG&UUCCACAGCUUUCUUGAACUU	0	0.00862634	0.00850067		6.28138	2.99822
		miR444a-3p	Zm00001d032441	Tetratricopeptide repeat (TPR)-like superfamily protein	-35.6	-27.1	0.761236	8.5	..((((((((((((-(((((.&.))))).))))))))))))..	CUGCUUGGGACGGC-GCUGCU&UGCAGUUGUUGUCUCAAGCUU	0	0.022011	0.0218622		0.96247	2.01605
		miR444a-3p	Zm00001d037830	Putative pentatricopeptide repeat family protein	-35.6	-30.3	0.851124	4.5	.((.(((((((((((((((((&))))))))))))))))).)).	CAGGUUGGGGCAGCAACUGCA&UGCAGUUGUUGUCUCAAGCUU	0	0.00164178	0.00167551		0.354594	0.516935
		miR528a-5p;miR528b-5p	Zm00001d021850	Cupredoxin superfamily protein	-44.7	-40.4	0.903803	2.5	(((((((((-(((((((((((&))))))))))).)))))))))	CUCCUCUGC-UGCCCCUUCCG&UGGAAGGGGCAUGCAGAGGAG	0	0.000149364	0.000152435		296.035	218.508
		miR528a-5p;miR528b-5p	Zm00001d034546	Cupredoxin superfamily protein	-44.7	-33.7	0.753915	4	((((((((-(.(((((((((.&.))))))))).).))))))))	CUCCUCUG-ACGCCCCUUCCC&UGGAAGGGGCAUGCAGAGGAG	0	0.00833012	0.00850067		1.01313	1.6025
		miR827a-3p	Zm00001d000767	lincRNA	-34.2	-27.9	0.815789	3	.(((((((((((.((((((((&)))))))).))))))))))).	CGUUUGCUGAUGUUCAUCUAA&UUAGAUGACCAUCAGCAAACA	0	0.00104508	0.000761942		0.354594	0.15508
	Ear	miR156a-5p;miR156b-5p;miR156d-5p;miR156e-5p;miR156f-5p;miR156g-5p;miR156h-5p;miR156i-5p;miR156l-5p;miR156m-5p	Zm00001d006028	Squamosa promoter-binding-like protein 15	-37.2	-34.6	0.930108	1	((((((.(((((((((((((&))))))))))))).))))))	GUGCUCUCUCUCUUCUGUCA&UGACAGAAGAGAGUGAGCAC	0	0.000766897	0.000788338	0.000751282	17.2396	14.1702	14.6626
		miR156a-5p;miR156b-5p;miR156d-5p;miR156e-5p;miR156f-5p;miR156g-5p;miR156h-5p;miR156i-5p;miR156l-5p;miR156m-5p	Zm00001d014698	Squamosa promoter-binding-like protein 11	-37.2	-34.9	0.938172	1	((((((.(((((((((((((&))))))))))))).))))))	GUGCUCUCUCUCUUCUGUCA&UGACAGAAGAGAGUGAGCAC	0	0.000153427	0.000157717	0.00030058	5.2535	5.31382	5.08815
		miR156a-5p;miR156b-5p;miR156d-5p;miR156e-5p;miR156f-5p;miR156g-5p;miR156h-5p;miR156i-5p;miR156l-5p;miR156m-5p	Zm00001d015233	Squamosa promoter-binding-like protein 2	-37.2	-34.9	0.938172	1	((((((.(((((((((((((&))))))))))))).))))))	GUGCUCUCUCUCUUCUGUCA&UGACAGAAGAGAGUGAGCAC	0	0.000153427	0.000157717	0.000150301	20.1469	17.6195	18.2736
		miR156a-5p;miR156b-5p;miR156d-5p;miR156e-5p;miR156f-5p;miR156g-5p;miR156h-5p;miR156i-5p;miR156l-5p;miR156m-5p	Zm00001d021056	Squamosa promoter-binding-like protein 6	-37.2	-34.4	0.924731	1	((((((.(((((((((((((&))))))))))))).))))))	GUGCUCUCUCUCUUCUGUCA&UGACAGAAGAGAGUGAGCAC	0	0.00214583	0.00157606	0.00195216	3.26431	3.63577	4.3769
		miR156a-5p;miR156b-5p;miR156d-5p;miR156e-5p;miR156f-5p;miR156g-5p;miR156h-5p;miR156i-5p;miR156l-5p;miR156m-5p	Zm00001d026175	Squamosa promoter-binding protein-like (SBP domain) transcription factor family protein	-37.2	-34.6	0.930108	1	((((((.(((((((((((((&))))))))))))).))))))	GUGCUCUCUCUCUUCUGUCA&UGACAGAAGAGAGUGAGCAC	0	0.000766897	0.000788338	0.00060107	1.53015	1.53821	1.25836
		miR156a-5p;miR156b-5p;miR156d-5p;miR156e-5p;miR156f-5p;miR156g-5p;miR156h-5p;miR156i-5p;miR156l-5p;miR156m-5p	Zm00001d031451	SBP-domain protein 5	-37.2	-34.6	0.930108	1	((((((.(((((((((((((&))))))))))))).))))))	GUGCUCUCUCUCUUCUGUCA&UGACAGAAGAGAGUGAGCAC	0	0.000920206	0.000788338	0.000751282	16.4236	13.9837	16.0304
		miR156a-5p;miR156b-5p;miR156d-5p;miR156e-5p;miR156f-5p;miR156g-5p;miR156h-5p;miR156i-5p;miR156l-5p;miR156m-5p	Zm00001d042319	Squamosa promoter-binding-like protein 6	-37.2	-34.6	0.930108	1	((((((.(((((((((((((&))))))))))))).))))))	GUGCUCUCUCUCUUCUGUCA&UGACAGAAGAGAGUGAGCAC	0	0.000766897	0.00063072	0.000751282	3.62134	3.16965	4.43162
		miR156a-5p;miR156b-5p;miR156d-5p;miR156e-5p;miR156f-5p;miR156g-5p;miR156h-5p;miR156i-5p;miR156l-5p;miR156m-5p	Zm00001d053890	Squamosa promoter-binding-like protein 2	-37.2	-34.9	0.938172	1	((((((.(((((((((((((&))))))))))))).))))))	GUGCUCUCUCUCUUCUGUCA&UGACAGAAGAGAGUGAGCAC	0	0.000306829	0.000157717	0.000150301	2.24421	2.14417	2.29788
		miR156j-5p	Zm00001d006091	Squamosa promoter-binding-like protein 6	-39	-40.3	1	0	(((((((((((((((((((((&)))))))))))))))))))))	UGUGCUCUCUCUCUUCUGUCA&UGACAGAAGAGAGAGAGCACA	0	0.000460209	0.00141856	0.000751282	3.41732	3.54255	4.3769
		miR156j-5p	Zm00001d006451	Squamosa promoter-binding-like protein 5	-39	-35.9	0.920513	2	..(((((((((((((((((((&)))))))))))))))))))..	CAUGCUCUCUCUCUUCUGUCA&UGACAGAAGAGAGAGAGCACA	0	0.00291108	0.00283511	0.00270197	14.7404	16.0347	13.9514
		miR156j-5p	Zm00001d012015	Squamosa promoter-binding protein-like (SBP domain) transcription factor family protein	-39	-40.5	1	0	(((((((((((((((((((((&)))))))))))))))))))))	UGUGCUCUCUCUCUUCUGUCA&UGACAGAAGAGAGAGAGCACA	0	0.000153427	0.00126104	0.000751282	3.36632	3.12304	4.70517
		miR156j-5p	Zm00001d020941	tassel sheath4	-39	-40.5	1	0	(((((((((((((((((((((&)))))))))))))))))))))	UGUGCUCUCUCUCUUCUGUCA&UGACAGAAGAGAGAGAGCACA	0	0.000920206	0.000473078	0.000150301	16.7806	14.2634	15.2097
		miR156j-5p	Zm00001d021573	SBP domain containing protein	-39	-35.9	0.920513	2	..(((((((((((((((((((&)))))))))))))))))))..	CAUGCUCUCUCUCUUCUGUCA&UGACAGAAGAGAGAGAGCACA	0	0.00275808	0.00299238	0.00285187	307.049	273.709	266.499
		miR156j-5p	Zm00001d049165	Squamosa promoter-binding-like protein 18	-39	-40.2	1	0	(((((((((((((((((((((&)))))))))))))))))))))	UGUGCUCUCUCUCUUCUGUCA&UGACAGAAGAGAGAGAGCACA	0	0.00199271	0.000157717	0.00210217	0.663063	1.1187	1.25836
		miR156j-5p	Zm00001d049822	teosinte glume architecture1	-39	-40.5	1	0	(((((((((((((((((((((&)))))))))))))))))))))	UGUGCUCUCUCUCUUCUGUCA&UGACAGAAGAGAGAGAGCACA	0	0.000766897	0.000945931	0.00090147	2.65225	2.2374	1.96961
		miR156j-5p	Zm00001d052890	Squamosa promoter-binding-like protein 15	-39	-40.5	1	0	(((((((((((((((((((((&)))))))))))))))))))))	UGUGCUCUCUCUCUUCUGUCA&UGACAGAAGAGAGAGAGCACA	0	0.000613565		0.000450837	16.6276		14.4985
		miR159a-3p;miR159b-3p;miR159f-3p;miR159j-3p;miR159k-3p	Zm00001d036883	Transcription factor MYB104	-37.8	-31.9	0.843915	2.5	(((((.(((((((((((((((&))))))))))))))).)))))	CGGAGAUCCCUUCGAUCCAAA&UUUGGAUUGAAGGGAGCUCUG	0	0.0016864	0.00173352	0.00165207	2.75426	2.33062	2.57143
		miR159a-3p;miR159b-3p;miR159f-3p;miR159j-3p;miR159k-3p	Zm00001d038617	SPOROCYTELESS-like EAR-containing protein 1 [Source:UniProtKB/TrEMBL;Acc:A0A1D6M7K4]	-37.8	-29.1	0.769841	3	((((((.((((((((.(((((&))))).)))))))).))))))	CAGAGCACCCUUCAAGCCAAA&UUUGGAUUGAAGGGAGCUCUG	0	0.00520332	0.00644606	0.00524713	1.32613	0.839025	0.765958
		miR159c-3p;miR159d-3p	Zm00001d043131	myb domain protein 81	-40.1	-36.9	0.9202	3	.(((((((((((((.((((((&)))))).))))))))))))).	UGGAGCUCCCUUCACUCCAAG&CUUGGAUUGAAGGGAGCUCCU	0	0.000153427	0.000157717	0.000150301	19.8409	19.1577	21.6657
		miR160b-5p;miR160c-5p;miR160d-5p;miR160g-5p;miR160h-5p;miR160i-5p	Zm00001d014013	Auxin response factor 16	-45.4	-45.9	1	1	.((((((((((((((((((((&)))))))))))))))))))).	AGGCAUACAGGGAGCCAGGCA&UGCCUGGCUCCCUGUAUGCCA	0	0.000306829	0.000157717	0.000150301	29.8378	24.1453	25.1125
		miR160b-5p;miR160c-5p;miR160d-5p;miR160g-5p;miR160h-5p;miR160i-5p	Zm00001d017284	Auxin response factor 16	-45.4	-38.7	0.852423	2	.(.((((((((((((((((((&)))))))))))))))))).).	AGCCAUACAGGGAGCCAGGCA&UGCCUGGCUCCCUGUAUGCCA	0	0.0016864	0.00173352	0.00165207	38.1006	36.8239	43.2766
		miR160b-5p;miR160c-5p;miR160d-5p;miR160g-5p;miR160h-5p;miR160i-5p	Zm00001d025871	Auxin response factor 16	-45.4	-45.9	1	1	.((((((((((((((((((((&)))))))))))))))))))).	AGGCAUACAGGGAGCCAGGCA&UGCCUGGCUCCCUGUAUGCCA	0		0.000157717	0.000150301		0.326287	0.109423
		miR164a-5p;miR164b-5p;miR164c-5p;miR164d-5p;miR164g-5p	Zm00001d035266	CUC2%3B Putative NAC domain transcription factor superfamily protein	-44.3	-40.6	0.916479	2	.((.(((((((((((((((((&))))))))))))))))).)).	AGCUCGUGCCCUGCUUCUCCA&UGGAGAAGCAGGGCACGUGCA	0	0.000306829	0.00031541	0.00030058	20.0449	19.8569	20.3526
		miR164a-5p;miR164b-5p;miR164c-5p;miR164d-5p;miR164g-5p	Zm00001d041472	NAC domain-containing protein 21/22	-44.3	-41.8	0.943567	2	.(((.((((((((((((((((&)))))))))))))))).))).	AGCAGGUGCCCUGCUUCUCCA&UGGAGAAGCAGGGCACGUGCA	0	0.000153427	0.000157717	0.000150301	3.2133	3.30949	3.3921
		miR164a-5p;miR164b-5p;miR164c-5p;miR164d-5p;miR164g-5p	Zm00001d041791	Protein CUP-SHAPED COTYLEDON 3	-44.3	-40.6	0.916479	2	.((.(((((((((((((((((&))))))))))))))))).)).	AGCUCGUGCCCUGCUUCUCCA&UGGAGAAGCAGGGCACGUGCA	0	0.000306829	0.00031541	0.00030058	1.47914	1.16531	1.42249
		miR164f-5p	Zm00001d040285	protein_coding	-44.3	-33.5	0.756208	10	(((((.......((((((((((.(((((&))))).))))))))))-------)))))	GGCGCGUACCCUGUGCCCUGCUCCUCCA&UGGAGAAGCAGGGCAC-------GUGCU	0		0.0123833	0.0118045		0.093225	0.218845
		miR166a-3p;miR166n-3p;miR166q-3p;miR166r-3p	Zm00001d037713	Protein MARD1	-42.4	-33.7	0.794811	5.5	((((((.(((((((((((((..&..)))))))))))))-))))))	GGGGAUGUGAAGUCUGGUCCAG&UCGGACCAGGCUUCA-AUCCCU	0	0.000460209	0.000473078	0.000450837	1.42814	1.21192	1.47721
		miR166a-3p;miR166n-3p;miR166q-3p;miR166r-3p	Zm00001d006820	UDP-arabinopyranose mutase 3	-42.4	-29.4	0.693396	8	.(.((((.(((((((((..(((&)))..))))))))).))))-).	CGUGGAUCGAGGCCUGGGACGA&UCGGACCAGGCUUCAAUCC-CU	0	0.0162839		0.0158069	1.0711		0.711247
		miR166j-3p;miR166k-3p;miR166o-3p	Zm00001d022085	UDP-arabinopyranose mutase 3	-42.4	-33.6	0.792453	7	.(.((((((((((((((..(((&)))..))))))))))))))-).	CGUGGAUUGAGGCCUGGGACGA&UCGGACCAGGCUUCAAUCC-CU	0	0.000613565	0.00063072	0.00090147	3.62134	2.47046	2.68085
		miR166j-3p;miR166k-3p;miR166o-3p	Zm00001d048527	Homeobox-leucine zipper protein REVOLUTA	-42.4	-29.9	0.705189	7	......((((((((((((((.&.))))))))))))))......	GUUUUCUGAAGCCUGGUCCGG&UCGGACCAGGCUUCAAUCCCU	0	0.0118969	0.0122276	0.0118045	22.4931	17.8526	20.5167
		miR166j-3p;miR166k-3p;miR166o-3p	Zm00001d039597	Protein MARD1	-42.4	-33.6	0.792453	5.5	((((((.(((((((((((((..&..)))))))))))))-))))))	GGGGAUCUGAAGUCUGGUCCUG&UCGGACCAGGCUUCA-AUCCCU	0	0.000766897		0.00060107	7.24269		7.44074
		miR167a-5p;miR167b-5p;miR167c-5p;miR167d-5p	Zm00001d036593	Auxin response factor 6	-38.9	-31	0.796915	5	.((((((.(((((((((((..&..))))))))))).)))))).	GAGAUCAGGCUGGCAGCUUGU&UGAAGCUGCCAGCAUGAUCUA	0	0.00137999	0.00126104	0.0013519	3.97838	3.3561	4.59575
		miR167a-5p;miR167b-5p;miR167c-5p;miR167d-5p	Zm00001d053819	Auxin response factor 6	-38.9	-31	0.796915	5	.((((((.(((((((((((..&..))))))))))).)))))).	GAGAUCAGGCUGGCAGCUUGU&UGAAGCUGCCAGCAUGAUCUA	0		0.00126104	0.0013519		1.44499	0.930092
		miR169l-5p	Zm00001d013676	Nuclear transcription factor Y subunit A-10	-40.2	-33.9	0.843284	3	(((((((((((((((((((((&)))))))))))))))))))))	UAGGCAAAUCAUUCUUGGCUG&UAGCCAGGGAUGAUUUGCCUG	0	0.000766897	0.000945931	0.00105164	74.263	64.5583	72.3831
		miR169l-5p	Zm00001d018255	Nuclear transcription factor Y subunit A-3	-40.2	-34	0.845771	3	(((((((.((((((((((((.&.)))))))))))).)))))))	CAGGCAAUUCAUCCUUGGCUU&UAGCCAGGGAUGAUUUGCCUG	0	0.000613565	0.00063072	0.00060107	6.68163	5.77995	5.58055
		miR169l-5p	Zm00001d031092	Nuclear transcription factor Y subunit A-10	-40.2	-33.6	0.835821	3	(((((((((((((((((((((&)))))))))))))))))))))	UAGGCAAAUCAUUCUUGGCUG&UAGCCAGGGAUGAUUUGCCUG	0	0.00137999	0.00141856	0.0013519	4.59044	5.26721	6.56536
		miR169l-5p	Zm00001d033215	CCAAT-HAP2-transcription factor 26	-40.2	-33.9	0.843284	3	(((((((((((((((((((((&)))))))))))))))))))))	UAGGCAAAUCAUUCUUGGCUG&UAGCCAGGGAUGAUUUGCCUG	0	0.000920206	0.000788338	0.00090147	39.3757	37.1502	38.6809
		miR169p-3p	Zm00001d045657	Nudix hydrolase 4	-43.4	-30.12	0.694009	13.5	.(((((((.(((((((.....(((&)))---..))))))).))))))).	GGUGGCCCGAGAUGGCCGCGCGCC&GGC---AAGUCAUCUGGGGCUACG	0	0.0255977		0.0250829	1.68316		0.930092
		miR171c-3p	Zm00001d026158	Scarecrow-like protein 6	-39.8	-35	0.879397	3	(((((((((((((((((.(((&))).)))))))))))))))))	GAUAUUGGCGCGGCUCAAUCA&UGACUGAGCCGUGCCAAUAUC	0	0.000153427	0.000157717	0.000150301	5.20249	3.91545	4.70517
		miR171d-3p;miR171e-3p;miR171i-3p;miR171j-3p	Zm00001d002718	Scarecrow-like protein 6	-37.5	-38.9	1	1	(((((((((((((((((((((&)))))))))))))))))))))	GAUAUUGGCGCGGCUCAAUCA&UGAUUGAGCCGUGCCAAUAUC	0	0.000153427	0.000157717	0.000150301	4.33541	3.68239	4.26748
		miR171d-3p;miR171e-3p;miR171i-3p;miR171j-3p	Zm00001d045589	Scarecrow-like protein 6	-37.5	-38.7	1	1	(((((((((((((((((((((&)))))))))))))))))))))	GAUAUUGGCGCGGCUCAAUCA&UGAUUGAGCCGUGCCAAUAUC	0	0.000153427	0.00031541	0.000450837	0.969092	0.326287	1.03951
		miR171f-3p	Zm00001d027569	Scarecrow-like protein 6	-37.9	-33.6	0.886544	4	...((((((((((((((((((&))))))))))))))))))...	CGAGAUAUUGGCGCGGCUCAA&UUGAGCCGUGCCAAUAUCACA	0	0.000460209	0.000788338	0.00060107	0.714068	0.885637	1.14894
		miR171f-3p	Zm00001d029855	Scarecrow-like protein 6	-37.9	-33.6	0.886544	4	...((((((((((((((((((&))))))))))))))))))...	CGAGAUAUUGGCGCGGCUCAA&UUGAGCCGUGCCAAUAUCACA	0	0.000920206	0.000157717	0.00030058	1.0201	0.699187	0.765958
		miR171f-3p	Zm00001d035873	Scarecrow-like protein 6	-37.9	-33.6	0.886544	4	...((((((((((((((((((&))))))))))))))))))...	CGAGAUAUUGGCGCGGCUCAA&UUGAGCCGUGCCAAUAUCACA	0	0.000306829	0.00031541	0.00030058	0.816077	0.55935	0.930092
		miR171n-3p;miR171q-3p	Zm00001d051387	Scarecrow-like protein 6	-39	-40.6	1	0	(((((((((((((((((((((&)))))))))))))))))))))	GAUAUUGGCGCGGCUCAAUCA&UGAUUGAGCCGCGCCAAUAUC	0	0.000306829	0.00031541	0.00030058	2.70326	2.6103	3.33739
		miR172e-3p	Zm00001d002075	Floral homeotic protein APETALA 2	-36	-32.3	0.897222	3	.(((((((((((((.((((((&)))))).))))))))))))).	CUGCAGCAUCAUCACGAUUCC&GGAAUCUUGAUGAUGCUGCAU	0	0.00107349	0.0011035	0.00105164	3.67235	3.40271	3.55624
		miR172e-3p	Zm00001d026448	Floral homeotic protein APETALA 2	-36	-32.9	0.913889	3	.(((((((((((((.((((((&)))))).))))))))))))).	CUGCAGCAUCAUCACGAUUCC&GGAAUCUUGAUGAUGCUGCAU	0	0.000920206	0.000945931	0.00090147	1.88718	2.00434	2.57143
		miR2118c-3p	Zm00001d000822	lincRNA	-40.1	-33	0.822943	4.5	(((((.(((((((((.(((((.&.))))).))))))))).)))))	UGGGAUUGGGAGGCACUAGGAC&UUCCUAAUGCCUCCCAUUCCUA	0	0.000153427	0.000157717	0.000150301	0.663063	0.93225	0.930092
		miR319a-3p;miR319b-3p;miR319c-3p;miR319d-3p	Zm00001d007868	Transcription factor TCP2	-41.4	-34.9	0.842995	3	.((((.((((((((((((((&)))))))))))))).)))).	AGGGGGGCCCUUCAGUCCAA&UUGGACUGAAGGGUGCUCCC	0	0.000613565	0.00063072	0.00060107	4.59044	4.61464	4.54104
		miR319a-3p;miR319b-3p;miR319c-3p;miR319d-3p	Zm00001d008919	Transcription factor TCP4	-41.4	-30.7	0.741546	2.5	((((-(-(((((((((((((&))))))))))))).).))))	GGGA-C-CCCUUCAGUCCAG&UUGGACUGAAGGGUGCUCCC	0	0.0115936	0.0120717	0.011953	7.14068	5.54689	7.60487
		miR319a-3p;miR319b-3p;miR319c-3p;miR319d-3p	Zm00001d012725	Transcription factor TCP4	-41.4	-31.1	0.751208	2.5	((((.(-(((((((((((((&))))))))))))).).))))	GGGAAC-CCCUUCAGUCCAG&UUGGACUGAAGGGUGCUCCC	0	0.00779481	0.00801195	0.00793493	4.02938	4.1019	4.59575
		miR319a-3p;miR319b-3p;miR319c-3p;miR319d-3p	Zm00001d013119	Transcription factor TCP2	-41.4	-35.1	0.847826	1.5	(((((-((((((((((((((&)))))))))))))).)))))	GGGGG-ACCCUUCAGUCCAA&UUGGACUGAAGGGUGCUCCC	0	0.000153427	0.00031541	0.00030058	16.6276	13.7973	17.1246
		miR319a-3p;miR319b-3p;miR319c-3p;miR319d-3p	Zm00001d014861	protein_coding	-41.4	-31	0.748792	4.5	(((((((.(((.((((((((&)))))))).))).)))))))	GGGAGCGGCCUCCAGUUCAA&UUGGACUGAAGGGUGCUCCC	0	0.00825144	0.00848124	0.00808404	0.765073	0.792412	0.875381
		miR319a-3p;miR319b-3p;miR319c-3p;miR319d-3p	Zm00001d018806	Transcription factor TCP2	-41.4	-35.1	0.847826	1.5	(((((-((((((((((((((&)))))))))))))).)))))	GGGGG-ACCCUUCAGUCCAA&UUGGACUGAAGGGUGCUCCC	0	0.000153427	0.000157717	0.00030058	4.99847	3.82222	4.97873
		miR319a-3p;miR319b-3p;miR319c-3p;miR319d-3p	Zm00001d022256	Transcription factor TCP2	-41.4	-31.7	0.7657	3.5	.(((((((.(((((((((((&))))))))))).))))))).	CGGGGCACACUUCAGUCCAA&UUGGACUGAAGGGUGCUCCC	0	0.00489799	0.00503464	0.00479846	2.49924	2.09756	2.79028
		miR319a-3p;miR319b-3p;miR319c-3p;miR319d-3p	Zm00001d034353	Transcription factor TCP2	-41.4	-35.1	0.847826	1.5	(((((-((((((((((((((&)))))))))))))).)))))	GGGGG-ACCCUUCAGUCCAA&UUGGACUGAAGGGUGCUCCC	0	0.000153427	0.000157717	0.000150301	16.2705	13.2846	18.4924
		miR319a-3p;miR319b-3p;miR319c-3p;miR319d-3p	Zm00001d039371	Transcription factor TCP4	-41.4	-30.7	0.741546	2.5	((((-(-(((((((((((((&))))))))))))).).))))	GGGA-C-CCCUUCAGUCCAG&UUGGACUGAAGGGUGCUCCC	0	0.0117452	0.0120717	0.0115074	7.08967	6.61897	6.51065
		miR319a-3p;miR319b-3p;miR319c-3p;miR319d-3p	Zm00001d043423	Transcription factor TCP4	-41.4	-31.1	0.751208	2.5	((((.(-(((((((((((((&))))))))))))).).))))	GGGAAC-CCCUUCAGUCCAG&UUGGACUGAAGGGUGCUCCC	0	0.00794704	0.00801195	0.00763664	3.97838	4.14851	5.14286
		miR390a-5p;miR390b-5p	Zm00001d008098	lincRNA	-44.3	-32.4	0.731377	5	....((((((((((((((((.&.))))))))))))))))....	CCUUCUAUCCCUCCUGAGCUA&AAGCUCAGGAGGGAUAGCGCC	0	0.018997	0.0185948	0.0180234	1.27512	1.30515	1.20365
		miR390a-5p;miR390b-5p	Zm00001d008099	lincRNA	-44.3	-32.4	0.731377	5	....((((((((((((((((.&.))))))))))))))))....	CCUUCUAUCCCUCCUGAGCUA&AAGCUCAGGAGGGAUAGCGCC	0	0.0195989	0.0182852	0.0184662	1.42814	1.07209	1.36778
		miR390a-5p;miR390b-5p	Zm00001d010936	protein_coding	-44.3	-32.4	0.731377	5	....((((((((((((((((.&.))))))))))))))))....	CCUUCUAUCCCUCCUGAGCUA&AAGCUCAGGAGGGAUAGCGCC	0	0.0186959	0.0190591	0.0177282	1.88718	1.4916	1.53192
		miR390a-5p;miR390b-5p	Zm00001d023133	lincRNA	-44.3	-32.4	0.731377	5	....((((((((((((((((.&.))))))))))))))))....	CAUUCUAUCCCUCCUGAGCUA&AAGCUCAGGAGGGAUAGCGCC	0	0.0194485	0.0189043	0.018171	28.6647	27.6878	27.4651
		miR390a-5p;miR390b-5p	Zm00001d023134	lincRNA	-44.3	-32.4	0.731377	5	....((((((((((((((((.&.))))))))))))))))....	CAUUCUAUCCCUCCUGAGCUA&AAGCUCAGGAGGGAUAGCGCC	0	0.0179428	0.0182852	0.0177282	26.6245	28.387	29.7082
		miR390a-5p;miR390b-5p	Zm00001d028925	protein_coding	-44.3	-33.5	0.756208	4	.((.((((((((((((((((.&.)))))))))))))))).)).	AGCUCUAUCCCUUCUGAGCUG&AAGCUCAGGAGGGAUAGCGCC	0	0.00809925	0.00801195	0.0077858	60.3387	58.6851	58.7052
		miR393a-5p;miR393c-5p	Zm00001d010863	Protein TRANSPORT INHIBITOR RESPONSE 1	-39.1	-35.3	0.902813	1	(((-((((((((((((((((((&)))))))))))))))))).)))	AGA-CAAUGCGAUCCCUUUGGA&UCCAAAGGGAUCGCAUUGAUCU	0	0.000306829	0.00031541	0.00030058	16.5256	12.5854	15.3739
		miR394a-5p;miR394b-5p	Zm00001d042309	F-box only protein 6	-39.2	-40.9	1	0	((((((((((((((((((((&))))))))))))))))))))	GGAGGUGGACAGAAUGCCAA&UUGGCAUUCUGUCCACCUCC	0	0.000153427	0.00031541	0.000150301	8.92585	9.92846	8.53496
		miR394a-5p;miR394b-5p	Zm00001d013489	splicing factor Prp18 family protein	-39.2	-33.6	0.857143	6	((((((((((((.(((((..&..))))).))))))))))))	GGAGGUGGACGGUAUGCCUG&UUGGCAUUCUGUCCACCUCC	0	0.00107349	0.000945931		0.561053	0.605962
		miR396a-5p;miR396b-5p;miR396i-5p	Zm00001d002048	protein_coding	-35.1	-29.2	0.831909	4	..((((((((((((.(((((((&)))))))-))))))))))))..	UCGUUCAAGAAAGCAUGUGGAA&UUCCACA-GCUUUCUUGAACUG	0	0.00214583	0.00173352	0.00255206	7.3447	8.01735	7.98785
		miR396a-5p;miR396b-5p;miR396i-5p	Zm00001d002429	Putative growth-regulating factor 6	-35.1	-29.2	0.831909	4	..(((((((((((.((((((((&))))))))-)))))))))))..	CCGUUCAAGAAAGCCUGUGGAA&UUCCACAG-CUUUCUUGAACUG	0	0.00229893	0.00173352	0.00255206	20.1469	18.5984	22.4316
		miR396a-5p;miR396b-5p;miR396i-5p	Zm00001d007465	Growth-regulating factor 2	-35.1	-29.2	0.831909	4	..((((((((((((.(((((((&)))))))-))))))))))))..	CCGUUCAAGAAAGCAUGUGGAA&UUCCACA-GCUUUCUUGAACUG	0	0.0016864	0.000945931	0.00120178	7.44671	6.94526	7.2766
		miR396a-5p;miR396b-5p;miR396i-5p	Zm00001d033396	Growth-regulating factor 2	-35.1	-29.2	0.831909	4	..(((((((((((.((((((((&))))))))-)))))))))))..	CCGUUCAAGAAAGCCUGUGGAA&UUCCACAG-CUUUCUUGAACUG	0	0.00183957	0.00126104	0.0013519	8.16077	6.85204	7.76901
		miR396a-5p;miR396b-5p;miR396i-5p	Zm00001d033876	Growth-regulating factor 2	-35.1	-29.2	0.831909	4	..((((((((((((.(((((((&)))))))-))))))))))))..	UCGUUCAAGAAAGCAUGUGGAA&UUCCACA-GCUUUCUUGAACUG	0	0.00199271	0.0011035	0.0013519	7.3957	8.80976	7.93314
		miR396a-5p;miR396b-5p;miR396i-5p	Zm00001d051456	Growth-regulating factor	-35.1	-29.2	0.831909	4	..(((((((((((.((((((((&))))))))-)))))))))))..	CCGUUCAAGAAAGCCUGUGGAA&UUCCACAG-CUUUCUUGAACUG	0	0.00153321	0.00204839	0.00240211	3.67235	3.77561	3.77508
		miR396e-5p;miR396f-5p	Zm00001d008932	SEC13 protein isoform 1%3B SEC13 protein isoform 2%3B SEC13-related protein	-33.4	-24.4	0.730539	6	..((..((((((((((((((.&.))))))))))))))..))..	CUGUGGAAGGAAGCUGUGGAC&UUCCACAGCUUUCUUGAACUU	0	0.0424938	0.0439576	0.0425104	0.561053	0.55935	0.601824
		miR396e-5p;miR396f-5p	Zm00001d013346	Growth-regulating factor 2	-33.4	-29.2	0.874251	4	..((((((((((((.(((((((&)))))))-))))))))))))..	UCGUUCAAGAAAGCAUGUGGAA&UUCCACA-GCUUUCUUGAACUU	0	0.00107349	0.00157606	0.00120178	1.47914	1.53821	1.96961
		miR396e-5p;miR396f-5p	Zm00001d013555	Growth-regulating factor 2	-33.4	-29.2	0.874251	4	..(((((((((((.((((((((&))))))))-)))))))))))..	CCGUUCAAGAAAGCCUGUGGAA&UUCCACAG-CUUUCUUGAACUU	0	0.00137999	0.00220578	0.001502	6.52862	4.70786	5.63527
		miR396e-5p;miR396f-5p	Zm00001d017742	Growth-regulating factor 6	-33.4	-29.2	0.874251	4	..(((((((((((.((((((((&))))))))-)))))))))))..	CCGUUCAAGAAAGCCUGUGGAA&UUCCACAG-CUUUCUUGAACUU	0	0.00122675	0.00189097	0.00240211	18.6168	19.2976	22.4863
		miR396e-5p;miR396f-5p	Zm00001d018260	Growth-regulating factor 6	-33.4	-29.2	0.874251	4	..(((((((((((.((((((((&))))))))-)))))))))))..	CCGUUCAAGAAAGCCUGUGGAA&UUCCACAG-CUUUCUUGAACUU	0	0.000920206	0.000945931	0.00105164	4.08039	3.26287	4.32219
		miR396e-5p;miR396f-5p	Zm00001d026240	Growth-regulating factor	-33.4	-29.2	0.874251	4	..(((((((((((.((((((((&))))))))-)))))))))))..	CCGUUCAAGAAAGCCUGUGGAA&UUCCACAG-CUUUCUUGAACUU	0	0.00122675	0.00157606	0.001502	18.1577	20.9756	23.307
		miR396e-5p;miR396f-5p	Zm00001d035965	Growth-regulating factor 6	-33.4	-29	0.868263	4	..(((((((((((.((((((((&))))))))-)))))))))))..	CCGUUCAAGAAAGCCUGUGGAA&UUCCACAG-CUUUCUUGAACUU	0	0.00336995	0.00346404	0.00315159	40.4468	40.2266	49.2402
		miR396e-5p;miR396f-5p	Zm00001d037117	Growth-regulating factor 6	-33.4	-29.2	0.874251	4	..(((((((((((.((((((((&))))))))-)))))))))))..	CCGUUCAAGAAAGCCUGUGGAA&UUCCACAG-CUUUCUUGAACUU	0	0.00137999	0.00204839	0.00090147	1.47914	0.792412	0.984804
		miR396e-5p;miR396f-5p	Zm00001d045533	Growth-regulating factor 6	-33.4	-29	0.868263	4	..(((((((((((.((((((((&))))))))-)))))))))))..	CCGUUCAAGAAAGCCUGUGGAA&UUCCACAG-CUUUCUUGAACUU	0	0.00321702	0.00330685	0.00315159	39.1717	39.5274	49.3496
		miR396e-5p;miR396f-5p	Zm00001d052186	Pre-mRNA-splicing factor prp45	-33.4	-27.5	0.823353	3.5	(((..(((((((((((((((.&.)))))))))))))))..)))	AAGGGUAAGAAAGCUGUGGAG&UUCCACAGCUUUCUUGAACUU	0	0.00855573	0.00910661	0.00838219	3.46833	2.75014	3.61095
		miR444a-3p	Zm00001d009108	RING/U-box superfamily protein	-35.6	-32.5	0.912921	3.5	((((.((((((((((((((((&)))))))))))))))).))))	GAGCCUGAGGCAACAGCUGCA&UGCAGUUGUUGUCUCAAGCUU	0	0.000766897	0.000788338	0.000751282	1.47914	1.4916	1.58663
		miR444a-3p	Zm00001d024520	RING/U-box superfamily protein	-35.6	-31.3	0.879213	5	.(((.((((((((((((((((&)))))))))))))))).))).	CAGCCUGAGGCAGCAGCUGCA&UGCAGUUGUUGUCUCAAGCUU	0	0.00137999	0.00141856	0.0013519	0.612058	0.652575	0.601824
		miR444a-3p	Zm00001d032441	Tetratricopeptide repeat (TPR)-like superfamily protein	-35.6	-27.1	0.761236	8.5	..((((((((((((-(((((.&.))))).))))))))))))..	CUGCUUGGGACGGC-GCUGCU&UGCAGUUGUUGUCUCAAGCUU	0	0.0227529	0.0236898	0.0230292	1.12211	1.8645	1.69605
		miR444a-3p	Zm00001d037830	Putative pentatricopeptide repeat family protein	-35.6	-30.3	0.851124	4.5	.((.(((((((((((((((((&))))))))))))))))).)).	CAGGUUGGGGCAGCAACUGCA&UGCAGUUGUUGUCUCAAGCUU	0	0.0016864		0.00165207	0.255024		0.273557
		miR528a-5p;miR528b-5p	Zm00001d021850	Cupredoxin superfamily protein	-44.7	-40.4	0.903803	2.5	(((((((((-(((((((((((&))))))))))).)))))))))	CUCCUCUGC-UGCCCCUUCCG&UGGAAGGGGCAUGCAGAGGAG	0	0.000153427	0.000157717	0.000150301	4.89646	4.14851	4.8146
		miR529-5p	Zm00001d049824	neighbor of tga1	-39.1	-35.9	0.918159	2.5	.((.((((((((((((((((((&))))))))))))))))))-)).	CGGACUGUGCUCUCUCUCUUCU&AGAAGAGAGAGAGUACAG-CCU	0	0.000766897	0.000945931	0.00090147	2.70326	2.09756	2.02432
		miR827a-3p	Zm00001d000767	lincRNA	-34.2	-27.9	0.815789	3	.(((((((((((.((((((((&)))))))).))))))))))).	CGUUUGCUGAUGUUCAUCUAA&UUAGAUGACCAUCAGCAAACA	0	0.00107349	0.000788338	0.00090147	0.561053	0.466125	0.492402
	Tassel	miR159a-3p;miR159b-3p;miR159f-3p;miR159j-3p;miR159k-3p	Zm00001d036883	Transcription factor MYB104	-37.8	-31.9	0.843915	2.5	(((((.(((((((((((((((&))))))))))))))).)))))	CGGAGAUCCCUUCGAUCCAAA&UUUGGAUUGAAGGGAGCUCUG	0	0.00189334	0.00177642	0.00163564	0.63608	0.506288	0.611228
		miR159a-3p;miR159b-3p;miR159f-3p;miR159j-3p;miR159k-3p	Zm00001d038617	SPOROCYTELESS-like EAR-containing protein 1 [Source:UniProtKB/TrEMBL;Acc:A0A1D6M7K4]	-37.8	-29.1	0.769841	3	((((((.((((((((.(((((&))))).)))))))).))))))	CAGAGCACCCUUCAAGCCAAA&UUUGGAUUGAAGGGAGCUCUG	0	0.00645414	0.00596271	0.00504697	0.538222	0.63286	0.72236
		miR160b-5p;miR160c-5p;miR160d-5p;miR160g-5p;miR160h-5p;miR160i-5p	Zm00001d017284	Auxin response factor 16	-45.4	-38.7	0.852423	2	.(.((((((((((((((((((&)))))))))))))))))).).	AGCCAUACAGGGAGCCAGGCA&UGCCUGGCUCCCUGUAUGCCA	0	0.0017357	0.00177642	0.0017842	16.1467	10.5055	14.4472
		miR164a-5p;miR164b-5p;miR164c-5p;miR164d-5p;miR164g-5p	Zm00001d035266	CUC2%3B Putative NAC domain transcription factor superfamily protein	-44.3	-40.6	0.916479	2	.((.(((((((((((((((((&))))))))))))))))).)).	AGCUCGUGCCCUGCUUCUCCA&UGGAGAAGCAGGGCACGUGCA	0	0.000315807	0.000323221	0.000297588	3.32719	2.40487	2.83387
		miR164f-5p	Zm00001d041791	Protein CUP-SHAPED COTYLEDON 3	-44.3	-41.4	0.934537	1	(((.(((((((((((((((((&))))))))))))))))).)))	AGCUCGUGCCCUGCUUCUCCA&UGGAGAAGCAGGGCACGUGCU	0	0.000315807	0.000323221	0.000297588	0.782868	0.675051	1.22246
		miR166a-3p;miR166n-3p;miR166q-3p;miR166r-3p	Zm00001d006820	UDP-arabinopyranose mutase 3	-42.4	-29.4	0.693396	8	.(.((((.(((((((((..(((&)))..))))))))).))))-).	CGUGGAUCGAGGCCUGGGACGA&UCGGACCAGGCUUCAAUCC-CU	0	0.0164457		0.0155042	0.489293		0.277831
		miR166a-3p;miR166n-3p;miR166q-3p;miR166r-3p	Zm00001d048527	Homeobox-leucine zipper protein REVOLUTA	-42.4	-29.9	0.705189	7	......((((((((((((((.&.))))))))))))))......	GUUUUCUGAAGCCUGGUCCGG&UCGGACCAGGCUUCAAUCCCU	0	0.0123988		0.0115406	7.1926		7.33473
		miR166c-3p;miR166d-3p;miR166g-3p;miR166h-3p;miR166i-3p	Zm00001d026307	DAG protein	-40.8	-28.8	0.705882	6	.((((((((.((((((((..&..)))))))).)))))))).	UGGAAUGAAUCCUGGUCCAA&UCGGACCAGGCUUCAUUCCC	0	0.0281803	0.0293032	0.026721	3.1804	4.30345	4.38973
		miR166j-3p;miR166k-3p;miR166o-3p	Zm00001d039597	Protein MARD1	-42.4	-33.6	0.792453	5.5	((((((.(((((((((((((..&..)))))))))))))-))))))	GGGGAUCUGAAGUCUGGUCCUG&UCGGACCAGGCUUCA-AUCCCU	0	0.000631513		0.000595088	3.62076		2.88944
		miR167a-5p;miR167b-5p;miR167c-5p;miR167d-5p	Zm00001d032343	Histone-lysine N-methyltransferase H3 lysine-9 specific SUVH5	-38.9	-29	0.745501	5	....((.((((((((((((((&)))))))))))))).))....	CCAUUCCUGCUGGCAGCUUCA&UGAAGCUGCCAGCAUGAUCUA	0	0.00990014	0.0101314	0.00933161	0.391434	0.506288	0.500095
		miR169r-5p	Zm00001d027874	nuclear transcription factor y subunit a1	-42.9	-33.6	0.783217	2.5	(((((((.((((((((((((.&.)))))))))))).)))))))	CUGGCAACUCAUCCUUGGCUU&CAGCCAAGGAUGACUUGCCGG	0	0.00189334	0.00193776	0.0017842	45.0638	29.3225	26.2272
		miR171c-3p	Zm00001d002718	Serine/threonine-protein phosphatase	-39.8	-35	0.879397	3	(((((((((((((((((.(((&))).)))))))))))))))))	GAUAUUGGCGCGGCUCAAUCA&UGACUGAGCCGUGCCAAUAUC	0	0.000315807	0.000323221	0.000148805	5.28436	2.95335	2.11151
		miR171d-3p;miR171e-3p;miR171i-3p;miR171j-3p	Zm00001d017513	Scarecrow-like protein 6	-37.5	-38.8	1	1	(((((((((((((((((((((&)))))))))))))))))))))	GAUAUUGGCGCGGCUCAAUCA&UGAUUGAGCCGUGCCAAUAUC	0	0.000157916	0.000161624	0.000148805	2.54432	1.05477	0.833492
		miR171d-3p;miR171e-3p;miR171i-3p;miR171j-3p	Zm00001d026158	Scarecrow-like protein 6	-37.5	-38.9	1	1	(((((((((((((((((((((&)))))))))))))))))))))	GAUAUUGGCGCGGCUCAAUCA&UGAUUGAGCCGUGCCAAUAUC	0	0.000315807	0.000161624	0.000148805	4.69721	2.82677	2.61161
		miR171f-3p	Zm00001d029855	Scarecrow-like protein 6	-37.9	-33.6	0.886544	4	...((((((((((((((((((&))))))))))))))))))...	CGAGAUAUUGGCGCGGCUCAA&UUGAGCCGUGCCAAUAUCACA	0	0.00094712	0.000646338		2.15289	1.18134
		miR172e-3p	Zm00001d026448	Floral homeotic protein APETALA 2	-36	-32.9	0.913889	3	.(((((((((((((.((((((&)))))).))))))))))))).	CUGCAGCAUCAUCACGAUUCC&GGAAUCUUGAUGAUGCUGCAU	0	0.00094712		0.000892498	2.88683		2.77831
		miR2118c-3p	Zm00001d000822	lincRNA	-40.1	-33	0.822943	4.5	(((((.(((((((((.(((((.&.))))).))))))))).)))))	UGGGAUUGGGAGGCACUAGGAC&UUCCUAAUGCCUCCCAUUCCUA	0	0.000789329	0.000807857	0.000743804	17.1742	16.5387	15.8919
		miR2118c-3p	Zm00001d031454	DNA-binding bromodomain-containing protein	-40.1	-32.5	0.810474	4.5	..(((((((((.((((((((((&)))))))))).)))))))))..	AUGGAGUGGGAAGCAUUAGGAA&UUCCUAAUGCCUCCCAUUCCUA	0	0.000157916	0.000161624	0.000148805	9.10084	8.6069	14.6139
		miR2118d-3p	Zm00001d026739	lincRNA	-44.6	-43.7	0.979821	1.5	((((((((((((((((((((((&))))))))))))))))))))))	UGGGCAUGGGAGGUAUCAGGAA&UUCCUGAUGCCUCCCAUGCCUA	0	0.000157916	0.000161624	0.000148805	17.321	14.2604	19.9483
		miR2118e-3p	Zm00001d001468	lincRNA	-40.3	-29	0.719603	6.5	(((((((((((.(((-((((((&)))))).))).)))))))))))	UAGGAGUGGGAUACA-CGGGGA&UUCCUGAUGUCUCCCAUUCCUA	0	0.0367372	0.0391378	0.0352292	17.7124	18.0998	18.1146
		miR2118e-3p	Zm00001d025238	DNAJ heat shock N-terminal domain-containing protein	-40.3	-31.6	0.784119	6.5	.((((.((((((((((((((..&..)))))))))))))).)))).	CAGGGUUGGGAGAUAUCAGGUC&UUCCUGAUGUCUCCCAUUCCUA	0	0.00456945	0.00435468	0.00400997	1.56574	2.74239	2.61161
		miR2118e-3p	Zm00001d003948	DNAJ heat shock N-terminal domain-containing protein	-40.3	-31.6	0.784119	6.5	.((((.((((((((((((((..&..)))))))))))))).)))).	CAGGGUUGGGAGAUAUCAGGUG&UUCCUGAUGUCUCCCAUUCCUA	0		0.00419374	0.00386174		0.464097	0.500095
		miR2118f-3p	Zm00001d025437	Amino acid permease	-41.9	-33.2	0.792363	4.5	..((((((((((.(((((((((&))))))))).))))))))))..	UUGGCAUGGGAGACAUUGGGAA&UUCCCAAUGCCUUCCAUGCCUA	0	0.00236612	0.00258285	0.00237823	1.12537	2.10953	1.44472
		miR2275a-3p	Zm00001d022866	lincRNA	-32.8	-30.5	0.929878	2.5	((((((((((((((((.(((((&))))).))))))))))))))))	UGAGAUGUUGGAGGAACACAAA&UUUGUUUUCCUCCAAUAUCUCA	0	0.000157916	0.000161624	0.000148805	38.067	23.9221	18.6147
		miR2275a-3p	Zm00001d023271	embryo defective 1379	-32.8	-24	0.731707	4.5	((((.((.(((((((((((((.&.))))))))))))).)).))))	UGAGCUGGUGGAGGAAAACGAC&UUUGUUUUCCUCCAAUAUCUCA	0	0.0453695	0.0461014	0.0419536	4.11006	1.8142	2.88944
		miR2275a-3p	Zm00001d031138	protein_coding	-32.8	-25.7	0.783537	4.5	..(((.(((((((((((((((((&)))))))))))))))))-)))..	CUGGACUAUUGGAGGAAAGCAAA&UUUGUUUUCCUCCAAUA-UCUCA	0	0.0103691	0.0109311	0.00992114	5.33329	4.13469	3.7785
		miR2275a-3p	Zm00001d031303	Probable galactinol--sucrose galactosyltransferase 1	-32.8	-25	0.762195	4	..((((((((((((.(((((((&))))))).))))))))))))..	UAAGAUAUUGGAGGCAAACAAA&UUUGUUUUCCUCCAAUAUCUCA	0	0.0200119	0.0203186	0.0188682	122.03	65.2268	49.3983
		miR2275b-3p;miR2275c-3p	Zm00001d041940	Tudor/PWWP/MBT superfamily protein	-33.5	-24.8	0.740299	5.5	(((((((((.(((((.(((((.&.))))).))))).)))))))))	UGAGAUGUUUGAGGGCACUGAU&UUCAGUUUCCUCUAAUAUCUCA	0	0.0204761		0.0187222	0.293576		0.500095
		miR2275b-3p;miR2275c-3p	Zm00001d048906	protein_coding	-33.5	-27.7	0.826866	6	((((((((.(((((((((((..&..))))))))))).))))))))	UGAGAUGUCGGAGGAAGCUGCU&UUCAGUUUCCUCUAAUAUCUCA	0	0.000789329		0.000743804	37.6755		45.2309
		miR319a-3p;miR319b-3p;miR319c-3p;miR319d-3p	Zm00001d007868	Transcription factor TCP2	-41.4	-34.9	0.842995	3	.((((.((((((((((((((&)))))))))))))).)))).	AGGGGGGCCCUUCAGUCCAA&UUGGACUGAAGGGUGCUCCC	0	0.000631513	0.000646338	0.000595088	3.22933	1.89858	1.33359
		miR319a-3p;miR319b-3p;miR319c-3p;miR319d-3p	Zm00001d008919	Transcription factor TCP4	-41.4	-30.7	0.741546	2.5	((((-(-(((((((((((((&))))))))))))).).))))	GGGA-C-CCCUUCAGUCCAG&UUGGACUGAAGGGUGCUCCC	0	0.0120868	0.0122092	0.0115406	8.85619	4.21907	5.61218
		miR319a-3p;miR319b-3p;miR319c-3p;miR319d-3p	Zm00001d012725	Transcription factor TCP4	-41.4	-31.1	0.751208	2.5	((((.(-(((((((((((((&))))))))))))).).))))	GGGAAC-CCCUUCAGUCCAG&UUGGACUGAAGGGUGCUCCC	0	0.00802199	0.00820959	0.0075609	0.733939	0.506288	0.500095
		miR319a-3p;miR319b-3p;miR319c-3p;miR319d-3p	Zm00001d013119	Transcription factor TCP2	-41.4	-35.1	0.847826	1.5	(((((-((((((((((((((&)))))))))))))).)))))	GGGGG-ACCCUUCAGUCCAA&UUGGACUGAAGGGUGCUCCC	0	0.000157916	0.000161624	0.000148805	9.39442	5.23164	6.05671
		miR319a-3p;miR319b-3p;miR319c-3p;miR319d-3p	Zm00001d018806	Transcription factor TCP2	-41.4	-35.1	0.847826	1.5	(((((-((((((((((((((&)))))))))))))).)))))	GGGGG-ACCCUUCAGUCCAA&UUGGACUGAAGGGUGCUCCC	0	0.000157916	0.000161624	0.000297588	2.64218	1.72982	1.66698
		miR319a-3p;miR319b-3p;miR319c-3p;miR319d-3p	Zm00001d034353	Transcription factor TCP2	-41.4	-35.1	0.847826	1.5	(((((-((((((((((((((&)))))))))))))).)))))	GGGGG-ACCCUUCAGUCCAA&UUGGACUGAAGGGUGCUCCC	0	0.000157916	0.000323221	0.000148805	7.87761	5.31602	6.27898
		miR319a-3p;miR319b-3p;miR319c-3p;miR319d-3p	Zm00001d043423	Transcription factor TCP4	-41.4	-31.1	0.751208	2.5	((((.(-(((((((((((((&))))))))))))).).))))	GGGAAC-CCCUUCAGUCCAG&UUGGACUGAAGGGUGCUCCC	0	0.00802199	0.00820959	0.00770858	1.32109	0.759432	0.222265
		miR319a-3p;miR319b-3p;miR319c-3p;miR319d-3p	Zm00001d022256	Transcription factor TCP2	-41.4	-31.7	0.7657	3.5	.(((((((.(((((((((((&))))))))))).))))))).	CGGGGCACACUUCAGUCCAA&UUGGACUGAAGGGUGCUCCC	0	0.00504095	0.00515902		0.244646	0.295335
		miR319a-3p;miR319b-3p;miR319c-3p;miR319d-3p	Zm00001d039371	Transcription factor TCP4	-41.4	-30.7	0.741546	2.5	((((-(-(((((((((((((&))))))))))))).).))))	GGGA-C-CCCUUCAGUCCAG&UUGGACUGAAGGGUGCUCCC	0	0.0120868		0.0112463	9.00298		5.94558
		miR390a-5p;miR390b-5p	Zm00001d008098	lincRNA	-44.3	-32.4	0.731377	5	....((((((((((((((((.&.))))))))))))))))....	CCUUCUAUCCCUCCUGAGCUA&AAGCUCAGGAGGGAUAGCGCC	0	0.018618	0.019368	0.0172608	2.25075	1.18134	1.55585
		miR390a-5p;miR390b-5p	Zm00001d008099	lincRNA	-44.3	-32.4	0.731377	5	....((((((((((((((((.&.))))))))))))))))....	CCUUCUAUCCCUCCUGAGCUA&AAGCUCAGGAGGGAUAGCGCC	0	0.0190828	0.019685	0.0172608	1.71252	1.68763	1.11132
		miR390a-5p;miR390b-5p	Zm00001d023133	lincRNA	-44.3	-32.4	0.731377	5	....((((((((((((((((.&.))))))))))))))))....	CAUUCUAUCCCUCCUGAGCUA&AAGCUCAGGAGGGAUAGCGCC	0	0.0187729	0.0198434	0.0190142	53.6754	49.0256	40.8411
		miR390a-5p;miR390b-5p	Zm00001d023134	lincRNA	-44.3	-32.4	0.731377	5	....((((((((((((((((.&.))))))))))))))))....	CAUUCUAUCCCUCCUGAGCUA&AAGCUCAGGAGGGAUAGCGCC	0	0.0190828	0.0188924	0.0187222	53.0393	48.899	37.5072
		miR390a-5p;miR390b-5p	Zm00001d028925	protein_coding	-44.3	-33.5	0.756208	4	.((.((((((((((((((((.&.)))))))))))))))).)).	AGCUCUAUCCCUUCUGAGCUG&AAGCUCAGGAGGGAUAGCGCC	0	0.00786531	0.00820959	0.00770858	30.0426	33.415	30.7281
		miR394a-5p;miR394b-5p	Zm00001d042309	F-box only protein 6	-39.2	-40.9	1	0	((((((((((((((((((((&))))))))))))))))))))	GGAGGUGGACAGAAUGCCAA&UUGGCAUUCUGUCCACCUCC	0	0.000157916	0.000161624	0.000148805	9.88371	4.68316	5.44548
		miR396a-3p;miR396b-3p;miR396i-3p	Zm00001d012978	40S ribosomal protein S23-2	-33	-22.8	0.690909	5.5	(((.((((((((((((((((.&.)))))))))))))))).)))	UUUGCCAUAGUUUUGUUGAGA&GUUCAAUAAAGCUGUGGGAAA	0	0.0346051	0.035559		8.80727	6.37079
		miR396a-5p;miR396b-5p;miR396i-5p	Zm00001d017742	Growth-regulating factor 6	-35.1	-29.2	0.831909	4	..(((((((((((.((((((((&))))))))-)))))))))))..	CCGUUCAAGAAAGCCUGUGGAA&UUCCACAG-CUUUCUUGAACUG	0	0.00157804	0.00161506	0.000892498	7.73082	10.7586	7.33473
		miR396e-5p;miR396f-5p	Zm00001d002048	protein_coding	-33.4	-29.2	0.874251	4	..((((((((((((.(((((((&)))))))-))))))))))))..	UCGUUCAAGAAAGCAUGUGGAA&UUCCACA-GCUUUCUUGAACUU	0	0.00110489	0.00113082	0.00104117	1.61467	2.10953	2.16708
		miR396e-5p;miR396f-5p	Zm00001d008932	SEC13 protein isoform 1%3B SEC13 protein isoform 2%3B SEC13-related protein	-33.4	-24.4	0.730539	6	..((..((((((((((((((.&.))))))))))))))..))..	CUGUGGAAGGAAGCUGUGGAC&UUCCACAGCUUUCUUGAACUU	0	0.0437096	0.0448671	0.0413831	0.831797	0.464097	0.333397
		miR396e-5p;miR396f-5p	Zm00001d017602	protein_coding	-33.4	-29.2	0.874251	4	..(((((((((((.((((((((&))))))))-)))))))))))..	CCGUUCAAGAAAGCCUGUGGAA&UUCCACAG-CUUUCUUGAACUU	0	0.00126263	0.00193776	0.00104117	0.880727	0.759432	0.444529
		miR396e-5p;miR396f-5p	Zm00001d018260	Growth-regulating factor 6	-33.4	-29.2	0.874251	4	..(((((((((((.((((((((&))))))))-)))))))))))..	CCGUUCAAGAAAGCCUGUGGAA&UUCCACAG-CUUUCUUGAACUU	0	0.00157804	0.00161506	0.00163564	2.29967	3.71278	9.00172
		miR396e-5p;miR396f-5p	Zm00001d026240	Growth-regulating factor	-33.4	-29.2	0.874251	4	..(((((((((((.((((((((&))))))))-)))))))))))..	CCGUUCAAGAAAGCCUGUGGAA&UUCCACAG-CUUUCUUGAACUU	0	0.00110489	0.00113082	0.00133845	6.31187	5.56917	3.9452
		miR396e-5p;miR396f-5p	Zm00001d033396	Growth-regulating factor 2	-33.4	-29.2	0.874251	4	..(((((((((((.((((((((&))))))))-)))))))))))..	CCGUUCAAGAAAGCCUGUGGAA&UUCCACAG-CUUUCUUGAACUU	0	0.00094712	0.00209907	0.00148705	4.3547	4.68316	8.22379
		miR396e-5p;miR396f-5p	Zm00001d033876	Growth-regulating factor 2	-33.4	-29.2	0.874251	4	..((((((((((((.(((((((&)))))))-))))))))))))..	UCGUUCAAGAAAGCAUGUGGAA&UUCCACA-GCUUUCUUGAACUU	0	0.00157804	0.00145367	0.00163564	2.15289	1.94077	2.83387
		miR396e-5p;miR396f-5p	Zm00001d035965	Growth-regulating factor 6	-33.4	-29	0.868263	4	..(((((((((((.((((((((&))))))))-)))))))))))..	CCGUUCAAGAAAGCCUGUGGAA&UUCCACAG-CUUUCUUGAACUU	0	0.003311	0.00371074	0.00312026	12.477	7.29899	12.558
		miR396e-5p;miR396f-5p	Zm00001d037117	Growth-regulating factor 6	-33.4	-29.2	0.874251	4	..(((((((((((.((((((((&))))))))-)))))))))))..	CCGUUCAAGAAAGCCUGUGGAA&UUCCACAG-CUUUCUUGAACUU	0	0.00126263	0.00145367	0.00118982	1.76145	0.801623	1.11132
		miR444a-3p	Zm00001d009108	RING/U-box superfamily protein	-35.6	-32.5	0.912921	3.5	((((.((((((((((((((((&)))))))))))))))).))))	GAGCCUGAGGCAACAGCUGCA&UGCAGUUGUUGUCUCAAGCUU	0	0.000789329	0.000807857	0.000743804	0.587151	0.379716	0.500095
		miR444b-3p	Zm00001d032441	Tetratricopeptide repeat (TPR)-like superfamily protein	-35.6	-27.1	0.761236	8.5	..((((((((((((-(((((.&.))))).))))))))))))..	CUGCUUGGGACGGC-GCUGCU&UGCAGUUGUUGUCUCAAGCUU	0	0.0241817	0.022849	0.0213472	2.39753	1.3501	1.83368
		miR528a-5p;miR528b-5p	Zm00001d021850	Cupredoxin superfamily protein	-44.7	-40.4	0.903803	2.5	(((((((((-(((((((((((&))))))))))).)))))))))	CUCCUCUGC-UGCCCCUUCCG&UGGAAGGGGCAUGCAGAGGAG	0		0.000161624	0.000148805		4.34564	6.8902
		miR529-5p	Zm00001d006028	Squamosa promoter-binding-like protein 15	-39.1	-36	0.920716	2.5	..(((((((((((((((((((&)))))))))))))))))))..	CAGCUGUGCUCUCUCUCUUCU&AGAAGAGAGAGAGUACAGCCU	0	0.000157916	0.000161624	0.000148805	13.5534	10.2945	13.058
		miR529-5p	Zm00001d006091	Squamosa promoter-binding-like protein 6	-39.1	-33.5	0.856777	3	.((.((((((((((((((((((&))))))))))))))))))-)).	CGGAUUGUGCUCUCUCUCUUCU&AGAAGAGAGAGAGUACAG-CCU	0	0.00220855	0.00226036	0.00193274	28.1343	18.2264	22.5043
		miR529-5p	Zm00001d012015	Squamosa promoter-binding protein-like (SBP domain) transcription factor family protein	-39.1	-33.9	0.867008	4.5	.(((...(((((((((((((((((&)))))))))))))))))---))).	CGGCAACUGUGCUCUCUCUCUUCU&AGAAGAGAGAGAGUACA---GCCU	0	0.0017357	0.00177642	0.0017842	14.0427	14.9777	12.8913
		miR529-5p	Zm00001d014698	Squamosa promoter-binding-like protein 11	-39.1	-34.8	0.890026	2	((((-((((((((((((((((&)))))))))))))))).))))	GGGC-GUGCUCUCUCUCUUCU&AGAAGAGAGAGAGUACAGCCU	0	0.00142034	0.00145367	0.00133845	4.15899	3.58621	2.50048
		miR529-5p	Zm00001d015233	Squamosa promoter-binding-like protein 2	-39.1	-28.9	0.73913	5.5	.....((((((((((((((((&)))))))))))))))).....	UCAUCGUGCUCUCUCUCUUCU&AGAAGAGAGAGAGUACAGCCU	0	0.0106817	0.0109311	0.0100685	13.8959	11.2649	10.113
		miR529-5p	Zm00001d020941	tassel sheath4	-39.1	-36	0.920716	2.5	..(((((((((((((((((((&)))))))))))))))))))..	CAGCUGUGCUCUCUCUCUUCU&AGAAGAGAGAGAGUACAGCCU	0	0.000315807	0.000646338	0.000595088	15.0213	9.99919	12.0579
		miR529-5p	Zm00001d021056	Squamosa promoter-binding-like protein 6	-39.1	-33.5	0.856777	3	.((.((((((((((((((((((&))))))))))))))))))-)).	CGGAUUGUGCUCUCUCUCUUCU&AGAAGAGAGAGAGUACAG-CCU	0	0.00205096	0.00209907	0.00208126	28.33	19.2389	24.2268
		miR529-5p	Zm00001d031451	SBP-domain protein 5	-39.1	-36	0.920716	2.5	..(((((((((((((((((((&)))))))))))))))))))..	CAGCUGUGCUCUCUCUCUUCU&AGAAGAGAGAGAGUACAGCCU	0	0.000631513	0.000323221	0.000297588	14.1406	11.1805	12.5024
		miR529-5p	Zm00001d042319	Squamosa promoter-binding-like protein 6	-39.1	-33.9	0.867008	4.5	.(((...(((((((((((((((((&)))))))))))))))))---))).	CGGCAACUGUGCUCUCUCUCUUCU&AGAAGAGAGAGAGUACA---GCCU	0	0.00189334	0.00193776	0.00163564	13.798	13.2479	13.7248
		miR529-5p	Zm00001d049822	teosinte glume architecture1	-39.1	-35.9	0.918159	2.5	.((.((((((((((((((((((&))))))))))))))))))-)).	CGGACUGUGCUCUCUCUCUUCU&AGAAGAGAGAGAGUACAG-CCU	0	0.00110489		0.000892498	1.85931		2.50048
		miR529-5p	Zm00001d049824	neighbor of tga1	-39.1	-35.9	0.918159	2.5	.((.((((((((((((((((((&))))))))))))))))))-)).	CGGACUGUGCUCUCUCUCUUCU&AGAAGAGAGAGAGUACAG-CCU	0	0.000789329		0.000743804	2.0061		2.00038
Rice	Shoot	miR1425-5p	LOC_Os08g01640	Rf1, mitochondrial precursor, putative, expressed	-36.4	-30.4	0.835165	2.5	((.((((((((((((((((((&)))))))))))))))))).))	GGAGGCAAGGAUUGAAUCCUG&UAGGAUUCAAUCCUUGCUGCU	0	0.00219747	0.00209975	0.00206898	0.117053	0.107555	0.156136
		miR1425-5p	LOC_Os10g35230	Rf1, mitochondrial precursor, putative, expressed	-36.4	-35.4	0.972527	4.5	(((((((((((((((((((..&..)))))))))))))))))))	GGCAGCAAGGAUUGAGUCCGA&UAGGAUUCAAUCCUUGCUGCU	0	0.000338388	0.000323325	0.000318583	0.790107	0.860442	0.897784
		miR1425-5p	LOC_Os10g35240	Rf1, mitochondrial precursor, putative, expressed	-36.4	-31.6	0.868132	4.5	(((((((.(((((((((((..&..))))))))))).)))))))	GGCAGCAUGGAUUGAAUCCGA&UAGGAUUCAAUCCUUGCUGCU	0	0.00118386	0.00129267	0.0011146	3.54085	3.62103	5.23057
		miR1425-5p	LOC_Os10g35260	Rf1, mitochondrial precursor, putative, expressed	-36.4	-31.6	0.868132	4.5	(((((((.(((((((((((..&..))))))))))).)))))))	GGCAGCAUGGAUUGAAUCCGA&UAGGAUUCAAUCCUUGCUGCU	0	0.00135286	0.00113118	0.00127372	4.18464	4.05125	5.65994
		miR1425-5p	LOC_Os08g01650	Rf1, mitochondrial precursor, putative, expressed	-36.4	-32.2	0.884615	3	((((((((((((((((.((((&)))).))))))))))))))))	GGCAGCAAGGAUUGAACCCUG&UAGGAUUCAAUCCUUGCUGCU	0	0.00101482	0.000969662		0.0877897	0.107555
		miR156a;miR156b-5p;miR156c-5p;miR156d;miR156e;miR156f-5p;miR156g-5p;miR156h-5p;miR156i;miR156j-5p	LOC_Os12g25490	O-methyltransferase, putative, expressed	-37.2	-29.1	0.782258	4	((((((((((((-((((.((&)).)))).))))))))))))	GUGCUCACUCUC-UCUGGCA&UGACAGAAGAGAGUGAGCAC	0	0.00388455	0.00371193		1.02421	1.50577
		miR156k	LOC_Os01g69830	OsSPL2 - SBP-box gene family member, expressed	-39	-40.5	1	0	(((((((((((((((((((((&)))))))))))))))))))))	UGUGCUCUCUCUCUUCUGUCA&UGACAGAAGAGAGAGAGCACA	0	0.000169208	0.000161676	0.000477837	4.74064	5.73628	6.6358
		miR156l-5p	LOC_Os04g34570	expressed protein	-37.7	-26.6	0.70557	4	.((((.(.((((((((((((.&.)))))))))))).).)))).	CAUGCCCCCUCUCUUCUGUCA&CGACAGAAGAGAGUGAGCAUA	0	0.0196043	0.0182637	0.0172156	1.19979	0.967998	1.40523
		miR156l-5p	LOC_Os11g30370	OsSPL19 - SBP-box gene family member, expressed	-37.7	-33.2	0.880637	2.5	(((((((.((((((((((((.&.)))))))))))).)))))))	UGUGCUCUCUCUCUUCUGUCA&CGACAGAAGAGAGUGAGCAUA	0	0.00118386	0.000646546	0.000796268	1.40464	1.61333	1.8346
		miR159a.2	LOC_Os03g02240	AT-GTL1, putative, expressed	-45.1	-41	0.909091	3	.((((((((.(((((((((((&))))))))))).)))))))).	AGCAGCUCCGGGGGCAUGCAA&UUGCAUGCCCCAGGAGCUGCA	0	0.000169208	0.000161676	0.000159304	3.54085	3.83614	4.60602
		miR159f	LOC_Os01g59660	MYB family transcription factor, putative, expressed	-38.1	-35.6	0.934383	2.5	((((((((((((((.((((((&)))))).))))))))))))))	UGGAGCUCCCUUCACUCCAAG&CUUGGAUUGAAGGGAGCUCUA	0	0.000169208	0.000161676	0.000159304	12.5539	15.0936	19.5561
		miR160a-5p;miR160b-5p;miR160c-5p;miR160d-5p	LOC_Os02g41800	auxin response factor, putative, expressed	-45.4	-45.9	1	1	.((((((((((((((((((((&)))))))))))))))))))).	AGGCAUACAGGGAGCCAGGCA&UGCCUGGCUCCCUGUAUGCCA	0	0.000169208	0.000161676	0.000159304	42.7829	56.3948	50.3149
		miR160a-5p;miR160b-5p;miR160c-5p;miR160d-5p	LOC_Os04g43910	auxin response factor, putative, expressed	-45.4	-45.9	1	1	.((((((((((((((((((((&)))))))))))))))))))).	AGGCAUACAGGGAGCCAGGCA&UGCCUGGCUCCCUGUAUGCCA	0	0.000169208	0.000323325	0.000159304	23.6447	26.4586	23.8498
		miR160a-5p;miR160b-5p;miR160c-5p;miR160d-5p	LOC_Os06g47150	auxin response factor 18, putative, expressed	-45.4	-45.9	1	1	.((((((((((((((((((((&)))))))))))))))))))).	AGGCAUACAGGGAGCCAGGCA&UGCCUGGCUCCCUGUAUGCCA	0	0.000338388	0.000161676	0.000159304	15.1584	17.2447	12.9203
		miR160a-5p;miR160b-5p;miR160c-5p;miR160d-5p	LOC_Os10g33940	auxin response factor 18, putative, expressed	-45.4	-45.9	1	1	.((((((((((((((((((((&)))))))))))))))))))).	AGGCAUACAGGGAGCCAGGCA&UGCCUGGCUCCCUGUAUGCCA	0	0.000169208	0.000161676	0.000318583	14.9243	18.4278	13.3887
		miR164a;miR164b;miR164f	LOC_Os02g36880	No apical meristem protein, putative, expressed	-44.3	-37.8	0.853273	2	.(((((((.((((((((((((&)))))))))))).))))))).	CGCACGUGACCUGCUUCUCCA&UGGAGAAGCAGGGCACGUGCA	0	0.000676661	0.000646546	0.000637065	0.877897	0.967998	0.741648
		miR164a;miR164b;miR164f	LOC_Os12g05260	phytosulfokines precursor, putative, expressed	-44.3	-34.6	0.781038	3	(((.(.((((((((((((((.&.)))))))))))))).).)))	UGCUCUUGCCCUGCUUCUCCU&UGGAGAAGCAGGGCACGUGCA	0	0.0027039	0.00258368	0.00254583	1.52169	1.21896	1.40523
		miR164a;miR164b;miR164f	LOC_Os12g41680	No apical meristem protein, putative, expressed	-44.3	-39.2	0.884876	2	.(((.((((((((((((((((&)))))))))))))))).))).	AGCAAGUGCCCUGCUUCUCCA&UGGAGAAGCAGGGCACGUGCA	0	0.000338388	0.000323325	0.000318583	2.83853	1.90014	1.36619
		miR164a;miR164b;miR164f	LOC_Os06g23650	no apical meristem protein, putative, expressed	-44.3	-40.6	0.916479	2	.((.(((((((((((((((((&))))))))))))))))).)).	AGCUCGUGCCCUGCUUCUCCA&UGGAGAAGCAGGGCACGUGCA	0	0.000169208		0.000159304	0.117053		0.19517
		miR164d	LOC_Os06g46270	no apical meristem protein, putative, expressed	-44.3	-40	0.902935	1	((((.((((((((((((((((&)))))))))))))))).))))	AGCAAGUGCCCUGCUUCUCCA&UGGAGAAGCAGGGCACGUGCU	0	0.000338388	0.000323325	0.000318583	0.468212	0.358518	0.351307
		miR164e	LOC_Os10g01530	helix-loop-helix DNA-binding domain containing protein, expressed	-43.8	-29.6	0.675799	5	((.(((((.((((((((((((.&.))))))))))))-))))).))	CUGAUGUGUUUCUGCUUCUCCU&UGGAGAAGCAGGG-CACGUGAG	0	0.0467613	0.0454988	0.0449987	0.731581	0.896294	1.05392
		miR166m	LOC_Os04g48290	MATE efflux family protein, putative, expressed	-42.4	-32.8	0.773585	4	.((.(((.(((((((((((((.&.))))))))))))).)))-)).	CGGUGAACGAAGCCUGGUCCGU&UCGGACCAGGCUUCAUUC-CCU	0	0.00439012	0.00451705	0.00413368	0.760844	1.14726	0.429375
		miR167a-5p;miR167b;miR167c-5p	LOC_Os02g06910	auxin response factor 6, putative, expressed	-38.9	-31	0.796915	5	.((((((.(((((((((((..&..))))))))))).)))))).	GAGAUCAGGCUGGCAGCUUGU&UGAAGCUGCCAGCAUGAUCUA	0	0.000845755	0.000808117	0.000796268	12.8758	13.2652	12.1786
		miR169f.1;miR169g	LOC_Os02g53620	nuclear transcription factor Y subunit, putative, expressed	-38.8	-32.5	0.837629	2	(((((((.((((((((((((.&.)))))))))))).)))))))	UAGGCAAUUCAUCCUUGGCUU&UAGCCAAGGAUGACUUGCCUA	0	0.000169208	0.000161676	0.000159304	6.32086	3.65688	2.14688
		miR169i-3p	LOC_Os09g11005	expressed protein	-38.8	-25.3	0.652062	17.5	((((((((((((..((((......((((&))))------))))..))))))))))))	CAUGAGUGGUGAUUGCGAUGUCCUCUCA&UGAG------UCGCUCUUAUCACUCAUG	0		0.0490418	0.0497037		0.752887	0.66358
		miR169r-5p	LOC_Os03g07880	nuclear transcription factor Y subunit, putative, expressed	-37.8	-34	0.899471	3	..((((((((((((((((((.&.))))))))))))))))))..	AUGGCAAAUCAUCCUUGGCUU&UAGCCAAGGAUGAUUUGCCUG	0	0.000169208	0.000161676	0.000159304	11.5005	11.4726	10.5782
		miR169r-5p	LOC_Os03g48970	nuclear transcription factor Y subunit, putative, expressed	-37.8	-31.4	0.830688	3	(((((((.((((((((((((.&.)))))))))))).)))))))	CAGGCAAUUCAUUCUUGGCUU&UAGCCAAGGAUGAUUUGCCUG	0	0.000845755	0.000808117	0.000796268	18.787	14.8068	10.1489
		miR169r-5p	LOC_Os08g12850	pentatricopeptide, putative, expressed	-37.8	-26.4	0.698413	22.5	..(((((((..........((((((((((((&))))))))))))----------)))))))..	AUGGCGAAUAGUAUAGUUGCAUCCUUGGCUA&UAGCCAAGGAUG----------AUUUGCCUG	0	0.0309852	0.0297833		1.52169	1.21896
		miR171b;miR171c-3p;miR171d-3p;miR171e-3p;miR171f-3p	LOC_Os04g46860	scarecrow, putative, expressed	-37.5	-38.9	1	1	(((((((((((((((((((((&)))))))))))))))))))))	GAUAUUGGCGCGGCUCAAUCA&UGAUUGAGCCGUGCCAAUAUC	0	0.000169208	0.000323325	0.000159304	31.7799	39.7596	62.1423
		miR171h	LOC_Os06g01620	scarecrow, putative, expressed	-37.4	-25.7	0.687166	8	...((((((((..(((((((.&.)))))))..))))))))...	GGAGAUAUUGGCGCGGCUCAA&GUGAGCCGAACCAAUAUCACU	0	0.0172789	0.016516	0.0158055	6.75981	7.85154	8.3533
		miR171h	LOC_Os10g40390	scarecrow, putative, expressed	-37.4	-25.7	0.687166	8	...((((((((..(((((((.&.)))))))..))))))))...	CGAGAUAUUGGCGCGGCUCAA&GUGAGCCGAACCAAUAUCACU	0	0.0166135	0.0160389	0.0159623	6.46718	23.1602	28.3778
		miR171h	LOC_Os02g44360	scarecrow transcription factor family protein, putative, expressed	-37.4	-25.7	0.687166	8	...((((((((..(((((((.&.)))))))..))))))))...	AGAGAUAUUGGCGCGGCUCAA&GUGAGCCGAACCAAUAUCACU	0	0.016447		0.000159304	7.4036		13.3887
		miR172a;miR172d-3p	LOC_Os05g03040	AP2 domain containing protein, expressed	-34.3	-34.2	0.997085	2	.((((((((((((((((((((&)))))))))))))))))))).	CUGCAGCAUCAUCAGGAUUCU&AGAAUCUUGAUGAUGCUGCAU	0	0.000338388	0.000323325	0.000318583	70.9048	86.1159	101.84
		miR172a;miR172d-3p	LOC_Os08g39630	helix-loop-helix DNA-binding domain containing protein, expressed	-34.3	-29.4	0.857143	5	..((((((((((((((((((.&.))))))))))))))))))..	CAGUGGCAUCAUCAGGAUUCA&AGAAUCUUGAUGAUGCUGCAU	0	0.000845755	0.000808117		9.59834	8.60442
		miR319a-3p.2-3p;miR319b	LOC_Os01g11550	TCP family transcription factor, putative, expressed	-41.4	-30.7	0.741546	2.5	((((-(-(((((((((((((&))))))))))))).).))))	GGGA-C-CCCUUCAGUCCAG&UUGGACUGAAGGGUGCUCCC	0	0.0253938	0.0242771	0.0239253	1.19979	1.00385	1.21006
		miR390-5p	LOC_Os04g42050	expressed protein	-44.3	-33.5	0.756208	3.5	..((.(((((((((((((((((&)))))))))))))))))-))..	UCUGUCUAUCCCUCCUGAGCUU&AAGCUCAGGAGGGAUAG-CGCC	0	0.00607349	0.00596462	0.00587739	0.702318	0.645332	0.624545
		miR393a	LOC_Os05g05800	sFBL21 - F-box domain and LRR containing protein, expressed	-37.5	-34	0.906667	1	((-((((((((((((((((((&)))))))))))))))))).))	GA-CAAUGCGAUCCCUUUGGA&UCCAAAGGGAUCGCAUUGAUC	0	0.000169208	0.000161676	0.000159304	34.8818	30.6891	28.5339
		miR394	LOC_Os01g69940	OsFBX32 - F-box domain containing protein, expressed	-39.2	-40.9	1	0	((((((((((((((((((((&))))))))))))))))))))	GGAGGUGGACAGAAUGCCAA&UUGGCAUUCUGUCCACCUCC	0	0.000169208	0.000161676	0.000159304	9.83245	11.9386	16.4334
		miR396a-5p;miR396b-5p	LOC_Os06g10310	growth regulating factor protein, putative, expressed	-35.1	-29.2	0.831909	4	..(((((((((((.((((((((&))))))))-)))))))))))..	CCGUUCAAGAAAGCCUGUGGAA&UUCCACAG-CUUUCUUGAACUG	0	0.000676661	0.000161676	0.000637065	0.380422	0.681183	0.741648
		miR396a-5p;miR396b-5p	LOC_Os11g35030	growth regulating factor protein, putative, expressed	-35.1	-29.2	0.831909	4	..((((((((((((.(((((((&)))))))-))))))))))))..	UCGUUCAAGAAAGCAUGUGGAA&UUCCACA-GCUUUCUUGAACUG	0	0.000845755	0.001777	0.000955445	0.90716	1.0397	0.66358
		miR396d;miR396g;miR396h	LOC_Os03g47140	growth regulating factor protein, putative, expressed	-38.9	-40.8	1	0	(((((((((((((((((((((&)))))))))))))))))))))	CCGUUCAAGAAAGCCUGUGGA&UCCACAGGCUUUCUUGAACGG	0	0.000169208	0.000484949	0.000477837	3.33601	3.1191	1.8346
		miR396d;miR396g;miR396h	LOC_Os04g48510	growth regulating factor protein, putative, expressed	-38.9	-34.6	0.88946	2	((((((((((((((((.((((&)))).))))))))))))))))	CCGUUCAAGAAAGCCUAUGGA&UCCACAGGCUUUCUUGAACGG	0	0.00152184	0.00145414	0.00143283	0.117053	0.143407	0.156136
		miR396d;miR396g;miR396h	LOC_Os06g02560	growth-regulating factor, putative, expressed	-38.9	-40.8	1	0	(((((((((((((((((((((&)))))))))))))))))))))	CCGUUCAAGAAAGCCUGUGGA&UCCACAGGCUUUCUUGAACGG	0	0.00101482	0.000323325	0.000318583	21.0988	22.5866	20.4148
		miR396d;miR396g;miR396h	LOC_Os04g51190	growth-regulating factor, putative, expressed	-38.9	-40.8	1	0	(((((((((((((((((((((&)))))))))))))))))))))	CCGUUCAAGAAAGCCUGUGGA&UCCACAGGCUUUCUUGAACGG	0	0.000169208		0.000637065	9.92024		16.5114
		miR396e-5p	LOC_Os02g45570	growth regulating factor protein, putative, expressed	-37.4	-35.4	0.946524	2	..(((((((((((((((((((&)))))))))))))))))))..	CCGUUCAAGAAAGCCUGUGGA&UCCACAGGCUUUCUUGAACUG	0	0.000507539	0.000646546	0.000159304	9.92024	7.56472	5.89415
		miR396e-5p	LOC_Os02g47280	growth-regulating factor, putative, expressed	-37.4	-35.4	0.946524	2	..(((((((((((((((((((&)))))))))))))))))))..	CCGUUCAAGAAAGCCUGUGGA&UCCACAGGCUUUCUUGAACUG	0	0.000338388	0.000323325	0.000159304	2.95559	2.43792	2.18591
		miR3981-3p	LOC_Os06g17830	oxidoreductase, 2OG-Fe oxygenase family protein, putative, expressed	-33.8	-26.9	0.795858	3	((((((((.((((((((((((&)))))))))))).))))))))	GAUGAGACAUAUUCUAGUACU&AGUAUUAGGAUACGUCUCAUC	0	0.00691411	0.00660731		0.117053	0.107555
		miR408-3p	LOC_Os08g37670	plastocyanin-like domain containing protein, putative, expressed	-46.1	-37.5	0.813449	3	((((((..((((((((((((.&.))))))))))))..))))))	GCCAGGAUAGAGGCAGUGCAU&CUGCACUGCCUCUUCCCUGGC	0	0.00657795	0.00628602	0.0061941	91.7988	90.4181	77.2094
		miR444b.2;miR444c.2	LOC_Os02g36924	OsMADS27 - MADS-box family gene with MIKCc type-box, expressed	-35.6	-36.8	1	0	(((((((((((((((((((((&)))))))))))))))))))))	AAGCUUGAGACAACAACUGCA&UGCAGUUGUUGUCUCAAGCUU	0		0.000646546	0.000637065		1.61333	1.32716
		miR444d.2	LOC_Os08g06510	zinc finger, C3HC4 type domain containing protein, expressed	-40.1	-41.8	1	1.5	(((((((((((((((((((((&)))))))))))))))))))))	GAGCUUGAGGCAGCAGCUGCA&UGCAGUUGCUGCCUCAAGCUU	0	0.000169208	0.000161676	0.000159304	3.01411	4.69658	6.08932
		miR528-5p	LOC_Os08g04310	plastocyanin-like domain containing protein, putative, expressed	-44.7	-36.1	0.807606	3.5	(((((((((.(((((((((((&))))))))))).)))))))))	CUCUUCUGCUUGCCUCUUCCA&UGGAAGGGGCAUGCAGAGGAG	0	0.00253512	0.00242239	0.0023869	12.5247	11.7594	12.9593
		miR5508	LOC_Os10g22130	retrotransposon protein, putative, unclassified, expressed	-40.6	-29.3	0.721675	10.5	((((((((..((((((((((..&..))))))))))-.))))))))	CCGCGCCGUCGUCGGCCGUCGU&UAGAUGGCUGAU-CUGGUGUGG	0		0.0399266	0.0411875		0.179259	0.156136
		miR5516a;miR5516b	LOC_Os09g36640	expressed protein	-40.9	-30.8	0.753056	7	((.((((((((((((((((.(((&)))-))))))))))))))))-))	CCGAGCUUGCCGAGGUAGUCGAG&CUC-AUUGCUUCGGUAGGCU-GG	0	0.00758609	0.00724959	0.00714363	0.175579	0.143407	0.234205
		miR6252	LOC_Os06g45590	glyceraldehyde-3-phosphate dehydrogenase, putative, expressed	-35.4	-24.2	0.683616	11	(((((.(((((((((...(((((((((&)))))))))---)))))))))-)))))	AGCUCGUCUCUUGGUACGACAACGAGU&AUUCGUUGU---AUUAAGAGA-GGGUU	0		0.023488	0.0228362		0.967998	1.40523
		miR812p	LOC_Os02g39490	carbonyl reductase 3, putative, expressed	-43.3	-32.8	0.757506	6	((((((((((..((((.((((((((&)))))))).))))-.))))))))))	CGUGCCUAACGAUUGACCGUCCGUC&GACGGACGAUUAA-AGUUGGGCAUG	0	0.01811	0.013171		0.117053	0.107555
	Panicle	miR1425-5p	LOC_Os08g01640	Rf1, mitochondrial precursor, putative, expressed	-36.4	-30.4	0.835165	2.5	((.((((((((((((((((((&)))))))))))))))))).))	GGAGGCAAGGAUUGAAUCCUG&UAGGAUUCAAUCCUUGCUGCU	0	0.00231463	0.00232954	0.00235902	0.211774	0.201308	0.246648
		miR1425-5p	LOC_Os10g35230	Rf1, mitochondrial precursor, putative, expressed	-36.4	-35.4	0.972527	4.5	(((((((((((((((((((..&..)))))))))))))))))))	GGCAGCAAGGAUUGAGUCCGA&UAGGAUUCAAUCCUUGCUGCU	0	0.000165509	0.000166576	0.000168687	0.847095	0.805231	1.0923
		miR1425-5p	LOC_Os10g35240	Rf1, mitochondrial precursor, putative, expressed	-36.4	-31.6	0.868132	4.5	(((((((.(((((((((((..&..))))))))))).)))))))	GGCAGCAUGGAUUGAAUCCGA&UAGGAUUCAAUCCUUGCUGCU	0	0.0013233	0.00133183	0.00118021	5.92967	5.95871	5.35578
		miR1425-5p	LOC_Os10g35260	Rf1, mitochondrial precursor, putative, expressed	-36.4	-31.6	0.868132	4.5	(((((((.(((((((((((..&..))))))))))).)))))))	GGCAGCAUGGAUUGAAUCCGA&UAGGAUUCAAUCCUUGCUGCU	0	0.00115799	0.00116545	0.0013487	5.3367	6.11976	5.35578
		miR1425-5p	LOC_Os08g01650	Rf1, mitochondrial precursor, putative, expressed	-36.4	-32.2	0.884615	3	((((((((((((((((.((((&)))).))))))))))))))))	GGCAGCAAGGAUUGAACCCUG&UAGGAUUCAAUCCUUGCUGCU	0	0.000992641		0.00101169	0.381193		0.317119
		miR156a;miR156b-5p;miR156c-5p;miR156d;miR156e;miR156f-5p;miR156g-5p; miR156h-5p;miR156i;miR156j-5p	LOC_Os06g45310	OsSPL11 - SBP-box gene family member, expressed	-37.2	-34.9	0.938172	1	((((((.(((((((((((((&))))))))))))).))))))	GUGCUCUCUCUCUUCUGUCA&UGACAGAAGAGAGUGAGCAC	0	0.000165509	0.000166576	0.000168687	1.86361	2.0936	1.79701
		miR156a;miR156b-5p;miR156c-5p;miR156d;miR156e;miR156f-5p;miR156g-5p; miR156h-5p;miR156i;miR156j-5p	LOC_Os06g49010	OsSPL12 - SBP-box gene family member, expressed	-37.2	-34.9	0.938172	1	((((((.(((((((((((((&))))))))))))).))))))	GUGCUCUCUCUCUUCUGUCA&UGACAGAAGAGAGUGAGCAC	0	0.000165509	0.000166576	0.000168687	13.6806	13.6889	15.7855
		miR156a;miR156b-5p;miR156c-5p;miR156d;miR156e;miR156f-5p;miR156g-5p; miR156h-5p;miR156i;miR156j-5p	LOC_Os02g04680	OsSPL3 - SBP-box gene family member, expressed	-37.2	-31.7	0.852151	2	.(((((.(((((((((((((&))))))))))))).))))).	AUGCUCUCUCUCUUCUGUCA&UGACAGAAGAGAGUGAGCAC	0	0.0019843	0.00199708		12.6641	13.0045
		miR156a;miR156b-5p;miR156c-5p;miR156d;miR156e;miR156f-5p;miR156g-5p; miR156h-5p;miR156i;miR156j-5p	LOC_Os02g07780	OsSPL4 - SBP-box gene family member, expressed	-37.2	-34.7	0.932796	1	((((((.(((((((((((((&))))))))))))).))))))	GUGCUCUCUCUCUUCUGUCA&UGACAGAAGAGAGUGAGCAC	0	0.000496444		0.000505974	1.10122		0.84565
		miR156k	LOC_Os05g05170	jacalin-like lectin domain containing protein, expressed	-39	-30.3	0.776923	3.5	..(((.(((((((((((((((&))))))))))))))).)))..	CAUGCGUUCUCUCUUCUGUCA&UGACAGAAGAGAGAGAGCACA	0	0.00363487	0.00382424		0.0847095	0.0805231
		miR156l-5p	LOC_Os04g34570	expressed protein	-37.7	-26.6	0.70557	4	.((((.(.((((((((((((.&.)))))))))))).).)))).	CAUGCCCCCUCUCUUCUGUCA&CGACAGAAGAGAGUGAGCAUA	0	0.0183677	0.0188121	0.0188826	6.86147	8.1731	8.06891
		miR156l-5p	LOC_Os11g30370	OsSPL19 - SBP-box gene family member, expressed	-37.7	-33.2	0.880637	2.5	(((((((.((((((((((((.&.)))))))))))).)))))))	UGUGCUCUCUCUCUUCUGUCA&CGACAGAAGAGAGUGAGCAUA	0	0.00115799	0.000166576	0.000337345	0.720031	0.5234	0.422825
		miR159a.1;miR159b	LOC_Os05g42240	expressed protein	-37.8	-29.1	0.769841	3	((((((.((((((((.(((((&))))).)))))))).))))))	CAGAGCACCCUUCAAGCCAAA&UUUGGAUUGAAGGGAGCUCUG	0	0.00511805	0.00515098		0.338838	0.241569
		miR159d	LOC_Os01g11430	expressed protein	-39.4	-30.7	0.779188	4	((((((.((((((((.((((.&.)))).)))))))).))))))	CGGAGCCCCCUUCAAACCAAA&AUUGGAUUGAAGGGAGCUCCG	0	0.00280992	0.00266189	0.00269557	9.31805	9.42121	10.0773
		miR159f	LOC_Os01g59660	MYB family transcription factor, putative, expressed	-38.1	-35.6	0.934383	2.5	((((((((((((((.((((((&)))))).))))))))))))))	UGGAGCUCCCUUCACUCCAAG&CUUGGAUUGAAGGGAGCUCUA	0	0.000165509	0.000166576	0.000168687	27.7424	28.7468	38.759
		miR159f	LOC_Os06g40330	MYB family transcription factor, putative, expressed	-38.1	-33	0.866142	3	((((((((((((((.(((((.&.))))).))))))))))))))	UAGAGCUCCCUUCACUCCAAU&CUUGGAUUGAAGGGAGCUCUA	0		0.000832603	0.000843148		2.89883	3.48831
		miR160a-5p;miR160b-5p;miR160c-5p;miR160d-5p	LOC_Os06g47150	auxin response factor 18, putative, expressed	-45.4	-45.9	1	1	.((((((((((((((((((((&)))))))))))))))))))).	AGGCAUACAGGGAGCCAGGCA&UGCCUGGCUCCCUGUAUGCCA	0	0.000165509	0.000166576	0.000337345	44.5572	49.7633	52.1132
		miR160a-5p;miR160b-5p;miR160c-5p;miR160d-5p	LOC_Os10g33940	auxin response factor 18, putative, expressed	-45.4	-45.9	1	1	.((((((((((((((((((((&)))))))))))))))))))).	AGGCAUACAGGGAGCCAGGCA&UGCCUGGCUCCCUGUAUGCCA	0	0.000165509	0.000333124	0.000168687	41.2112	51.6556	52.2541
		miR160e-5p	LOC_Os09g29160	expressed protein	-46.2	-41.8	0.904762	3	(((((((((((((((((((.(&).)))))))))))))))))))	UGGCAUGCAGGGAGCCAGGGA&UGCCUGGCUCCCUGUAUGCCG	0	0.000827269	0.000832603	0.000843148	0.211774	0.0805231	0.211413
		miR160f-5p	LOC_Os02g41800	auxin response factor, putative, expressed	-45.2	-41.2	0.911504	2	.(((((.((((((((((((((&)))))))))))))).))))).	AGGCAUACAGGGAGCCAGGCA&UGCCUGGCUCCCUGAAUGCCA	0	0.00066187	0.000166576	0.000337345	71.0289	78.2282	85.164
		miR160f-5p	LOC_Os04g43910	auxin response factor, putative, expressed	-45.2	-41.2	0.911504	2	.(((((.((((((((((((((&)))))))))))))).))))).	AGGCAUACAGGGAGCCAGGCA&UGCCUGGCUCCCUGAAUGCCA	0	0.00033099	0.000333124	0.000168687	24.7775	24.5596	25.7571
		miR164a; miR164b;miR164f	LOC_Os02g36880	No apical meristem protein, putative, expressed	-44.3	-37.8	0.853273	2	.(((((((.((((((((((((&)))))))))))).))))))).	CGCACGUGACCUGCUUCUCCA&UGGAGAAGCAGGGCACGUGCA	0	0.00066187	0.000666138	0.000674576	0.465902	0.644185	0.634238
		miR164a; miR164b;miR164f	LOC_Os06g23650	no apical meristem protein, putative, expressed	-44.3	-40.6	0.916479	2	.((.(((((((((((((((((&))))))))))))))))).)).	AGCUCGUGCCCUGCUUCUCCA&UGGAGAAGCAGGGCACGUGCA	0	0.000165509	0.000166576	0.000168687	6.31086	5.79767	7.75179
		miR164a; miR164b;miR164f	LOC_Os06g46270	no apical meristem protein, putative, expressed	-44.3	-39.2	0.884876	2	.(((.((((((((((((((((&)))))))))))))))).))).	AGCAAGUGCCCUGCUUCUCCA&UGGAGAAGCAGGGCACGUGCA	0	0.00033099	0.000499645	0.000337345	0.169419	0.483139	0.528531
		miR164a; miR164b;miR164f	LOC_Os12g05260	phytosulfokines precursor, putative, expressed	-44.3	-34.6	0.781038	3	(((.(.((((((((((((((.&.)))))))))))))).).)))	UGCUCUUGCCCUGCUUCUCCU&UGGAGAAGCAGGGCACGUGCA	0	0.00280992	0.00266189	0.00269557	5.8026	4.87165	8.66791
		miR164c	LOC_Os12g41680	No apical meristem protein, putative, expressed	-42.3	-37.2	0.879433	2.5	.(((.((((((((((((((((&)))))))))))))))).))).	AGCAAGUGCCCUGCUUCUCCA&UGGAGAAGCAGGGUACGUGCA	0	0.00033099	0.000333124	0.000337345	2.58364	2.01308	2.8893
		miR164e	LOC_Os10g01530	helix-loop-helix DNA-binding domain containing protein, expressed	-43.8	-29.6	0.675799	5	((.(((((.((((((((((((.&.))))))))))))-))))).))	CUGAUGUGUUUCUGCUUCUCCU&UGGAGAAGCAGGG-CACGUGAG	0	0.0460785	0.0477974	0.0464597	2.79541	1.97282	4.4749
		miR166a-3p;miR166b-3p;miR166c-3p;miR166d-3p;miR166f;miR166j-3p	LOC_Os10g39080	retrotransposon protein, putative, LINE subclass, expressed	-44.1	-34.6	0.78458	4	((((.((((((((.((((((.&.)))))).)))))))).))))	GGGGUAUGAAGCCCGGUCCGC&UCGGACCAGGCUUCAUUCCCC	0	0.00330497		0.00336833	0.127064		0.140942
		miR166k-3p;miR166l-3p	LOC_Os05g08800	DUF581 domain containing protein, expressed	-42.4	-33.7	0.794811	5.5	((((((.(((((((((((((..&..)))))))))))))-))))))	GGGGAUGUGAAGUCUGGUCCAG&UCGGACCAGGCUUCA-AUCCCU	0	0.0019843	0.00199708	0.00202236	1.10122	1.0468	1.37418
		miR166m	LOC_Os04g48290	MATE efflux family protein, putative, expressed	-42.4	-32.8	0.773585	4	.((.(((.(((((((((((((.&.))))))))))))).)))-)).	CGGUGAACGAAGCCUGGUCCGU&UCGGACCAGGCUUCAUUC-CCU	0	0.0046239	0.00465366	0.00454456	0.88945	0.76497	0.669473
		miR167a-5p;miR167b;miR167c-5p	LOC_Os02g06910	auxin response factor 6, putative, expressed	-38.9	-31	0.796915	5	.((((((.(((((((((((..&..))))))))))).)))))).	GAGAUCAGGCUGGCAGCUUGU&UGAAGCUGCCAGCAUGAUCUA	0	0.000827269	0.000832603	0.00101169	14.9089	15.5812	10.6059
		miR167a-5p;miR167b;miR167c-5p	LOC_Os06g03830	retinol dehydrogenase, putative, expressed	-38.9	-29.1	0.748072	7	.(((....((((((.((((((((((&)))))))))).))))))----))).	GAGAGUGUUCAUGCCGGCAGCUUCA&UGAAGCUGCCAGCAUGA----UCUA	0	0.00610561	0.00614487	0.00622249	0.592967	0.322093	0.352354
		miR167a-5p;miR167b;miR167c-5p	LOC_Os06g46410	auxin response factor, putative, expressed	-38.9	-31	0.796915	5	.((((((.(((((((((((..&..))))))))))).)))))).	GAGAUCAGGCUGGCAGCUUGU&UGAAGCUGCCAGCAUGAUCUA	0	0.000827269	0.000832603	0.000843148	5.42141	3.58328	2.67789
		miR167a-5p;miR167b;miR167c-5p	LOC_Os07g33790	glutamate receptor 3.4 precursor, putative, expressed	-38.9	-30.4	0.781491	3	((((-(.((((((((((((((&)))))))))))))).).))))	UGGG-CUUGCUGGCAGCUUCA&UGAAGCUGCCAGCAUGAUCUA	0	0.00181909	0.00183081	0.00185399	2.96483	2.25465	3.66448
		miR169f.1;miR169g	LOC_Os02g53620	nuclear transcription factor Y subunit, putative, expressed	-38.8	-32.5	0.837629	2	(((((((.((((((((((((.&.)))))))))))).)))))))	UAGGCAAUUCAUCCUUGGCUU&UAGCCAAGGAUGACUUGCCUA	0	0.000165509	0.000166576	0.000168687	3.89664	5.19374	4.72155
		miR171b;miR171c-3p;miR171d-3p;miR171e-3p;miR171f-3p	LOC_Os04g46860	scarecrow, putative, expressed	-37.5	-38.9	1	1	(((((((((((((((((((((&)))))))))))))))))))))	GAUAUUGGCGCGGCUCAAUCA&UGAUUGAGCCGUGCCAAUAUC	0	0.000165509	0.000166576	0.000168687	4.36254	5.51583	5.84908
		miR172a;miR172d-3p	LOC_Os05g03040	AP2 domain containing protein, expressed	-34.3	-34.2	0.997085	2	.((((((((((((((((((((&)))))))))))))))))))).	CUGCAGCAUCAUCAGGAUUCU&AGAAUCUUGAUGAUGCUGCAU	0	0.000165509	0.000333124	0.000168687	12.537	11.394	12.5086
		miR172a;miR172d-3p	LOC_Os08g39630	helix-loop-helix DNA-binding domain containing protein, expressed	-34.3	-29.4	0.857143	5	..((((((((((((((((((.&.))))))))))))))))))..	CAGUGGCAUCAUCAGGAUUCA&AGAAUCUUGAUGAUGCUGCAU	0	0.000827269	0.000832603	0.000843148	3.60015	3.30145	2.7836
		miR172b	LOC_Os04g55560	AP2 domain containing protein, expressed	-36	-32.3	0.897222	3	.(((((((((((((.((((((&)))))).))))))))))))).	CUGCAGCAUCAUCACGAUUCC&GGAAUCUUGAUGAUGCUGCAU	0	0.000827269	0.000832603	0.000843148	5.50612	5.83793	5.35578
		miR1873	LOC_Os05g01790	expressed protein	-43.6	-36.8	0.844037	3	(..(((((((((((((((((((((&)))))))))))))))))))))..)	CGGCUGGCUCUGAUACCAUGUUGA&UCAACAUGGUAUCAGAGCUGGAAG	0	0.00033099		0.000337345	0.127064		0.317119
		miR1874-3p	LOC_Os07g49390	P-protein, putative, expressed	-45.4	-30.3	0.667401	11	...((((..((.(((((((((...&...))))))))).))..))))...	CGCCGGGGGACCCCUCCAUCCGCG&UAUGGAUGGAGGUGUAACCCGAUG	0		0.0143888	0.0144035		0.322093	0.317119
		miR2118b;miR2118n	LOC_Os06g41140	retrotransposon protein, putative, unclassified	-43.9	-34.1	0.776765	4.5	(((((..((((((((.((((((&)))))).))))))))..)))))	UAGGACAGGGAGGCAACGGGAG&UUCCCGAUGCCUCCCAUUCCUA	0	0.00791359	0.00796443	0.00806494	0.254129	0.402616	0.317119
		miR2118c; miR2118q	LOC_Os06g16740	expressed protein	-41.9	-30.6	0.73031	8	(((((.((((((((.((((...&...)))).)))))))).)))))	UAGGAUUAGGAGGCUUCGGAUA&UUCCCGAUGCCUCCUAUUCCUA	0	0.0408537	0.0407921	0.0416216	2.37187	2.25465	2.25507
		miR2118c; miR2118q	LOC_Os07g04040	expressed protein	-41.9	-33.8	0.806683	6.5	..(((((((((((..(((((((&)))))))..)))))))))))..	UCGGAGUAGGAGGGUUCGGGAA&UUCCCGAUGCCUCCUAUUCCUA	0	0.00280992	0.00282802	0.00286381	0.169419	0.161046	0.176177
		miR2118c; miR2118q	LOC_Os12g39470	hypothetical protein	-41.9	-36.7	0.875895	3.5	..((.(((((((((((((((((&))))))))))))))))).))..	UUGGCGUAGGAGGCAUCGGGAA&UUCCCGAUGCCUCCUAUUCCUA	0	0.000165509	0.000166576	0.000168687	4.8708	4.26773	4.68631
		miR2118d	LOC_Os06g30600	expressed protein	-44.6	-34.4	0.7713	5	((((((((((.((((.((((((&)))))).)))).))))))))))	UGGGUAUGGGUGGCACCAGGAA&UUCCUGAUGCCUCCCAUGCCUA	0	0.0126643	0.012252	0.0122396	0.0847095	0.201308	0.140942
		miR2118d	LOC_Os09g15040	hypothetical protein	-44.6	-32.7	0.733184	3.5	(((((((..(((((((((((((&)))))))))))))..)))))))	UGGGCAUAUGAGGCAUUAGGAA&UUCCUGAUGCCUCCCAUGCCUA	0	0.0309599	0.030995	0.0321982	0.254129	0.5234	0.246648
		miR2118d	LOC_Os12g40160	expressed protein	-44.6	-32.48	0.728251	5	..(((...((((((((((((((&))))))))))))))...)))..	UUGGCCUAGGAGGCAUCAGGAA&UUCCUGAUGCCUCCCAUGCCUA	0	0.0365576	0.0367889	0.0372463	5.67554	6.11976	5.17961
		miR2118e;miR2118r	LOC_Os05g20304	expressed protein	-44.3	-35.5	0.801354	5	(((((((((((.((((((((((&)))))))))).)))))))))))	UAGGCAUGGGGAGUAUUGGGGA&UUCCCAAUGCCUCCCAUGCCUA	0	0.00165385	0.00166451	0.00168559	1.313	1.20785	1.30371
		miR2118e;miR2118r	LOC_Os06g46650	hypothetical protein	-44.3	-37.5	0.846501	5.5	..(((((((((((((((((((.&.)))))))))))))))))))..	UCGGUAUGGGAGGUGUUGGGAC&UUCCCAAUGCCUCCCAUGCCUA	0	0.000496444	0.000499645	0.000505974	3.43074	2.97936	3.34737
		miR2118e;miR2118r	LOC_Os10g26780	expressed protein	-44.3	-31.7	0.715576	7.5	(((((.(((((((((((((...&...))))))))))))).)))))	UAGGUUUGGGAGGUAUUGGCAA&UUCCCAAUGCCUCCCAUGCCUA	0	0.0384693	0.0372702	0.0382203	1.48242	1.93256	1.55036
		miR2118f;miR2118j;miR2118m	LOC_Os05g06190	expressed protein	-42.4	-34.5	0.813679	3.5	(((((((((.(((((((((((.&.))))))))))).)))))))))	UGGGAAUGGUAGGCAUCAGGGU&UUCCUGAUGCCUCCCAUUCCUA	0	0.00214948	0.00216333	0.00219071	0.847095	1.48968	1.30371
		miR2118f;miR2118j;miR2118m	LOC_Os11g16760	hypothetical protein	-42.4	-31.3	0.738208	5	((((((((((((.((.((((((&)))))).)).))))))))))))	UAGGAAUGGGAGACAACAGGGA&UUCCUGAUGCCUCCCAUUCCUA	0	0.023715	0.0240287	0.0240002	0.254129	0.5234	0.563767
		miR2118h;miR2118k	LOC_Os04g34710	hypothetical protein	-40.3	-30.2	0.74938	4.5	((((..(((((.((((((((((&)))))))))).)))))..))))	UAGGUUUGAGAAGCAUCAGGAG&UUCCUGAUGCCUCUCAUUCCUA	0	0.0115197	0.0112642	0.0124063	5.3367	4.91191	5.6729
		miR2118h;miR2118k	LOC_Os06g30680	WD domain, G-beta repeat domain containing protein, expressed	-40.3	-28.9	0.717122	8	..((((((((.(((..((((((&))))))..))).))))))))..	AUGGAAUGAGCGGCUCCAGGAA&UUCCUGAUGCCUCUCAUUCCUA	0	0.0429153	0.0431861	0.0437211	3.30367	3.94563	4.36919
		miR2118h;miR2118k	LOC_Os12g30130	hypothetical protein	-40.3	-30	0.744417	6	...(((((((((((((.((((((&))))))-)))))))))))))...	UGAGAAUGAGAGGUAUCCAGGAA&UUCCUG-AUGCCUCUCAUUCCUA	0	0.0131545	0.0132388	0.0134054	17.2807	16.3865	14.9046
		miR2118h;miR2118k	LOC_Os10g11820	expressed protein	-40.3	-31.1	0.771712	11	..(((((.........(((((((((((((((&)))))))))))))))---------)))))..	GUGGAAUGCACGUUUCGAGAGGCAUCAGGAA&UUCCUGAUGCCUCUC---------AUUCCUA	0	0.00528271		0.00488038	0.211774		0.176177
		miR2118i	LOC_Os09g15090	transposon protein, putative, CACTA, En/Spm sub-class, expressed	-42.4	-31.5	0.742925	8	(((((.(((((((((((((...&...))))))))))))).)))))	UAGGACUGGGAGGUGCUAGAAA&UUCCUAGUGCCUCCCAUUCCUA	0		0.0411117	0.0425912		0.442877	0.211413
		miR2118l	LOC_Os07g15110	retrotransposon protein, putative, unclassified, expressed	-37.7	-30.3	0.803714	3	((((((.(((((((((.(((((&))))).))))))))).))))))	UAGGAAAGGGAAGCAUAAGGAA&UUCCUAAUGCUUCCCAUUCCUA	0	0.00330497	0.00332625	0.00336833	1.01651	0.885754	0.634238
		miR2118l	LOC_Os09g14970	hypothetical protein	-37.7	-27.1	0.718833	8.5	((((..((((((((((...((((&))))-..))))))))))..))))	UGGGCUUGGGAAGCAUGACGGAA&UUCC-UAAUGCUUCCCAUUCCUA	0	0.0418058	0.0423888	0.0425912	0.381193	0.402616	0.669473
		miR2118l	LOC_Os10g26820	expressed protein	-37.7	-31.8	0.843501	3	(((((.((((((((((.(((((&))))).)))))))))).)))))	UAGGAUUGGGAAGCAUCAGGAA&UUCCUAAUGCUUCCCAUUCCUA	0	0.0013233	0.00133183	0.0013487	1.01651	0.805231	1.05706
		miR2118o	LOC_Os04g25740	expressed protein	-46	-33.4	0.726087	4.5	..(((((((.(((((((((((.&.))))))))))).)))))))..	UUGGUUUGGUAGGCAUCAGGAA&CUCCUGAUGCCUCCCAAGCCUA	0	0.0264583	0.0258155	0.0266311	1.48242	1.97282	1.33895
		miR2118o	LOC_Os06g29490	expressed protein	-46	-35.8	0.778261	4.5	((((.((((((((((.(((((.&.))))).)))))))))).))))	UGGGGUUGGGAGGCAACAGGAU&CUCCUGAUGCCUCCCAAGCCUA	0	0.000992641	0.00099904	0.00101169	0.931805	0.805231	0.775179
		miR2275a;miR2275b	LOC_Os10g22820	expressed protein	-35.2	-25.88	0.735227	6.5	(((((((((((((...((((((&))))))...)))))))))))))	UGAGGUAUUGGAGUCUACCAAA&UUUGGUUUCCUCCAAUAUCUCA	0	0.0325625	0.0327691	0.0331773	12.6217	13.2863	13.1076
		miR2275d	LOC_Os06g12780	OsDegp10 - Putative Deg protease homologue, expressed	-32	-23.98	0.749375	10	(((((((((((((((....((((.&.))))--..)))))))))))))))	UGAGAUAUUGGGGAAUAUUACAAA&CUUGU--UUUUCUCCAAUAUCUCA	0	0.0359195	0.036468	0.0364339	1.313	0.926016	1.0923
		miR319a-3p.2-3p;miR319b	LOC_Os01g11550	TCP family transcription factor, putative, expressed	-41.4	-30.7	0.741546	2.5	((((-(-(((((((((((((&))))))))))))).).))))	GGGA-C-CCCUUCAGUCCAG&UUGGACUGAAGGGUGCUCCC	0	0.0250069	0.0251662	0.0253165	8.68273	9.94461	10.5706
		miR319a-3p.2-3p;miR319b	LOC_Os01g55100	slTCP3, putative, expressed	-41.4	-31.1	0.751208	2.5	((((.(-(((((((((((((&))))))))))))).).))))	GGGAAC-CCCUUCAGUCCAG&UUGGACUGAAGGGUGCUCCC	0	0.0190174	0.0189755	0.0192136	2.11774	2.73779	2.1846
		miR319a-3p.2-3p;miR319b	LOC_Os03g57190	TCP family transcription factor, putative, expressed	-41.4	-35.1	0.847826	1.5	(((((-((((((((((((((&)))))))))))))).)))))	GGGGG-ACCCUUCAGUCCAA&UUGGACUGAAGGGUGCUCCC	0	0.00033099	0.000166576	0.000168687	5.67554	5.71714	6.30714
		miR319a-3p.2-3p;miR319b	LOC_Os07g05720	TCP family transcription factor, putative, expressed	-41.4	-35.1	0.847826	1.5	(((((-((((((((((((((&)))))))))))))).)))))	GGGGG-ACCCUUCAGUCCAA&UUGGACUGAAGGGUGCUCCC	0	0.000165509	0.000166576	0.000168687	14.9089	16.3865	16.8073
		miR319a-3p.2-3p;miR319b	LOC_Os12g42190	transposon protein, putative, unclassified, expressed	-41.4	-31.7	0.7657	3.5	.(((((((.(((((((((((&))))))))))).))))))).	CGGGGCACACUUCAGUCCAA&UUGGACUGAAGGGUGCUCCC	0	0.0167416	0.0166848	0.0168944	6.31086	4.99243	5.99002
		miR390-5p	LOC_Os04g42050	expressed protein	-44.3	-33.5	0.756208	3.5	..((.(((((((((((((((((&)))))))))))))))))-))..	UCUGUCUAUCCCUCCUGAGCUU&AAGCUCAGGAGGGAUAG-CGCC	0	0.00577653	0.00564805	0.00571941	14.1041	16.5878	16.5607
		miR393b-5p	LOC_Os04g32460	OsFBL16 - F-box domain and LRR containing protein, expressed	-39.1	-35.3	0.902813	1	(((-((((((((((((((((((&)))))))))))))))))).)))	AGA-CAAUGCGAUCCCUUUGGA&UCCAAAGGGAUCGCAUUGAUCU	0	0.000165509	0.000166576	0.000168687	15.883	14.5747	16.7368
		miR394	LOC_Os01g69940	OsFBX32 - F-box domain containing protein, expressed	-39.2	-40.9	1	0	((((((((((((((((((((&))))))))))))))))))))	GGAGGUGGACAGAAUGCCAA&UUGGCAUUCUGUCCACCUCC	0	0.000165509	0.000166576	0.000168687	23.8457	27.4181	29.4921
		miR396a-5p;miR396b-5p	LOC_Os11g35030	growth regulating factor protein, putative, expressed	-35.1	-29.2	0.831909	4	..((((((((((((.(((((((&)))))))-))))))))))))..	UCGUUCAAGAAAGCAUGUGGAA&UUCCACA-GCUUUCUUGAACUG	0	0.00148859	0.000666138	0.000843148	7.5815	7.28734	7.11756
		miR396c-5p	LOC_Os01g52640	suppressor of phythchrome A, putative, expressed	-33.4	-27.2	0.814371	4	.(((((((.((((((((((((&)))))))))))).))))))).	UGGUUCAGUGAAGCUGUGGAA&UUCCACAGCUUUCUUGAACUU	0	0.00445913	0.00415609	0.00454456	0.677676	0.442877	1.0923
		miR396d;miR396g;miR396h	LOC_Os02g45570	growth regulating factor protein, putative, expressed	-38.9	-40.8	1	0	(((((((((((((((((((((&)))))))))))))))))))))	CCGUUCAAGAAAGCCUGUGGA&UCCACAGGCUUUCUUGAACGG	0	0.000496444	0.000166576	0.000337345	47.2679	37.2017	43.7976
		miR396d;miR396g;miR396h	LOC_Os02g47280	growth-regulating factor, putative, expressed	-38.9	-40.8	1	0	(((((((((((((((((((((&)))))))))))))))))))))	CCGUUCAAGAAAGCCUGUGGA&UCCACAGGCUUUCUUGAACGG	0	0.000165509	0.000499645	0.000168687	50.8681	43.563	51.0561
		miR396d;miR396g;miR396h	LOC_Os04g48510	growth regulating factor protein, putative, expressed	-38.9	-34.6	0.88946	2	((((((((((((((((.((((&)))).))))))))))))))))	CCGUUCAAGAAAGCCUAUGGA&UCCACAGGCUUUCUUGAACGG	0	0.00148859	0.00149819	0.00151716	2.2448	2.617	3.06548
		miR396d;miR396g;miR396h	LOC_Os04g51190	growth-regulating factor, putative, expressed	-38.9	-40.8	1	0	(((((((((((((((((((((&)))))))))))))))))))))	CCGUUCAAGAAAGCCUGUGGA&UCCACAGGCUUUCUUGAACGG	0	0.000165509	0.000666138	0.000168687	25.6246	22.3452	28.4702
		miR396d;miR396g;miR396h	LOC_Os06g02560	growth-regulating factor, putative, expressed	-38.9	-40.8	1	0	(((((((((((((((((((((&)))))))))))))))))))))	CCGUUCAAGAAAGCCUGUGGA&UCCACAGGCUUUCUUGAACGG	0	0.00033099	0.000333124	0.000843148	41.2112	43.2409	49.7877
		miR396e-5p	LOC_Os03g47140	growth regulating factor protein, putative, expressed	-37.4	-35.4	0.946524	2	..(((((((((((((((((((&)))))))))))))))))))..	CCGUUCAAGAAAGCCUGUGGA&UCCACAGGCUUUCUUGAACUG	0	0.00033099	0.000832603	0.000168687	12.2405	13.6084	17.4063
		miR396e-5p	LOC_Os06g10310	growth regulating factor protein, putative, expressed	-37.4	-35.4	0.946524	2	..(((((((((((((((((((&)))))))))))))))))))..	CCGUUCAAGAAAGCCUGUGGA&UCCACAGGCUUUCUUGAACUG	0	0.000165509	0.000499645	0.000337345	1.90596	1.77151	1.6913
		miR397a	LOC_Os04g54610	expressed protein	-37	-29	0.783784	5	.((((((((((((((..(((((&)))))-.)))))))))))))).	AAUCAACGCUGCACUGAAAUGA&UCAUU-GAGUGCAGCGUUGAUG	0	0.00280992	0.00282802	0.00286381	3.47309	3.30145	3.41784
		miR397a	LOC_Os01g62490	laccase precursor protein, putative, expressed	-37	-37.7	1	1	(((((((((((((((((((((&)))))))))))))))))))))	CAUCAACGCUGCGCUCAAUGA&UCAUUGAGUGCAGCGUUGAUG	0	0.000165509		0.000168687	0.677676		1.0923
		miR3981-3p	LOC_Os05g35410	potassium channel AKT2/3, putative, expressed	-33.8	-31.7	0.93787	2	((((((((((.((((((((((&)))))))))).))))))))))	GAUGAGACGUUUCCUAAUACU&AGUAUUAGGAUACGUCUCAUC	0	0.00066187	0.000666138	0.000674576	0.762386	0.76497	0.739944
		miR3981-3p	LOC_Os06g17830	oxidoreductase, 2OG-Fe oxygenase family protein, putative, expressed	-33.8	-26.9	0.795858	3	((((((((.((((((((((((&)))))))))))).))))))))	GAUGAGACAUAUUCUAGUACU&AGUAUUAGGAUACGUCUCAUC	0	0.00676344	0.00680691	0.00689287	0.381193	0.5234	0.634238
		miR3981-3p	LOC_Os09g38330	MORN repeat domain containing protein, expressed	-33.8	-25.5	0.754438	4.5	((((((((..((((((((((.&.))))))))))..))))))))	GAUGGGACACAUCCUAAUACA&AGUAUUAGGAUACGUCUCAUC	0	0.0100461	0.0101105	0.0105719	1.44006	1.16759	0.986592
		miR398a	LOC_Os04g48410	copper chaperone for superoxide dismutase, putative, expressed	-40.6	-31	0.763547	6	....((((((((((((((((.&.))))))))))))))))....	UCUUGGUGACCUGGGAACACU&UGUGUUCUCAGGUCACCCCUU	0	0.00379978	0.00332625	0.00336833	6.2685	4.58982	4.89772
		miR399a;miR399b;miR399c	LOC_Os04g33860	expressed protein	-39.6	-34.8	0.878788	3.5	.(((((((((((((.(((((((&)))))))-))))))))))))).	GGGGGCAAUUCUCCGUUUGGCA&UGCCAAA-GGAGAAUUGCCCUG	0	0.00033099	0.000333124	0.000337345	0.381193	0.402616	0.528531
		miR408-3p	LOC_Os08g37670	plastocyanin-like domain containing protein, putative, expressed	-46.1	-37.5	0.813449	3	((((((..((((((((((((.&.))))))))))))..))))))	GCCAGGAUAGAGGCAGUGCAU&CUGCACUGCCUCUUCCCUGGC	0	0.00643458	0.00647595	0.00655774	72.6384	75.4904	69.6957
		miR444b.2;miR444c.2	LOC_Os04g38780	transcription factor, putative, expressed	-35.6	-36.8	1	0	(((((((((((((((((((((&)))))))))))))))))))))	AAGCUUGAGACAACAACUGCA&UGCAGUUGUUGUCUCAAGCUU	0	0.000165509	0.000333124	0.000337345	0.762386	0.76497	0.84565
		miR528-5p	LOC_Os03g59280	plastocyanin-like domain containing protein, putative, expressed	-44.7	-33.3	0.744966	4	((((((((-(.(((((((((.&.))))))))).).))))))))	CUCCUCUG-ACGCCCCUUCCC&UGGAAGGGGCAUGCAGAGGAG	0	0.0111924	0.0114289	0.0125729	0.592967	0.483139	0.951357
		miR528-5p	LOC_Os03g63390	plastocyanin-like domain containing protein, putative, expressed	-44.7	-38.3	0.856823	4	((((((((((((((((-((((&)))).))))))))))))))))	CUCCUCUGCGUGCUCC-UCCA&UGGAAGGGGCAUGCAGAGGAG	0	0.000496444	0.000499645	0.000505974	0.592967	0.442877	0.246648
		miR528-5p	LOC_Os06g06050	OsFBL27 - F-box domain and LRR containing protein, expressed	-44.7	-36.7	0.821029	4	.((((((((.(((((((((((&))))))))))).)))))))).	UUCCUCUGCUUGCCUCUUCCA&UGGAAGGGGCAUGCAGAGGAG	0	0.00181909	0.00199708	0.00202236	0.381193	0.603923	0.493296
		miR528-5p	LOC_Os06g11310	plastocyanin-like domain containing protein, putative, expressed	-44.7	-34.4	0.769575	5	((((((((((((((.((((((.&.))))))-))))))))))))))	UUCUUCUGCAUGCCACCUUCUG&UGGAAGG-GGCAUGCAGAGGAG	0	0.00594109	0.00597929	0.00588713	2.83777	2.41569	2.57219
		miR528-5p	LOC_Os08g04310	plastocyanin-like domain containing protein, putative, expressed	-44.7	-36.1	0.807606	3.5	(((((((((.(((((((((((&))))))))))).)))))))))	CUCUUCUGCUUGCCUCUUCCA&UGGAAGGGGCAUGCAGAGGAG	0	0.00247976	0.00249573	0.00252731	94.197	94.8562	119.131
		miR528-5p	LOC_Os07g38290	plastocyanin-like domain containing protein, putative, expressed	-44.7	-41.5	0.928412	2	(((((((((-(((((((((((&))))))))))).)))))))))	CUCCUCUGC-UGCCCCUUCCA&UGGAAGGGGCAUGCAGAGGAG	0	0.000165509		0.000168687	21.7703		23.7134
		miR529b	LOC_Os01g69830	OsSPL2 - SBP-box gene family member, expressed	-36.7	-32.7	0.891008	3.5	...((((((((((((((((((&))))))))))))))))))...	CAACUGUGCUCUCUCUCUUCU&AGAAGAGAGAGAGUACAGCUU	0	0.000827269	0.000832603	0.000843148	3.00719	2.17412	2.8893
		miR5798	LOC_Os01g25710	transposon protein, putative, CACTA, En/Spm sub-class, expressed	-39.9	-27.9	0.699248	6	..((((((((((-((((((.(&).)))))).))))))))))..	CCCCGGGAUCUU-UAGUCCCG&CUGGACUACAAGAUCCCGGAU	0	0.0142973	0.0115936	0.0134054	0.338838	0.201308	0.352354
		miR5798	LOC_Os01g25720	disease resistance protein RGA4, putative, expressed	-39.9	-27.9	0.699248	6	..((((((((((-((((((.(&).)))))).))))))))))..	CCCCGGGAUCUU-UAGUCCCG&CUGGACUACAAGAUCCCGGAU	0	0.00577653	0.0107699		0.211774	0.241569
		miR812v	LOC_Os01g31400	retrotransposon, putative, centromere-specific	-44.3	-38.08	0.859594	3	((((((((...(((((((((((((&)))))))))))))...))))))))	CCGUCCCAAAAUAAGUGCAGCCAU&AUGGCUGCACUUAAAAUGGGACGG	0	0.00297497	0.00349228		0.127064	0.241569

## Sheet: TP
Table S9. Complete lists of miRNA target genes in maize and rice.
Notes: The identified miRNA target genes in Total, TP and MBP are listed on separate sheets.
"Total", "TP" and "MBP" represent "input", "total polysome" and "membrane-bound polysome", respectively.
“PARE” is short for "parallel analysis of RNA ends". PARE 5' read end abundance is in RPM (reads per million mapped reads).
"Rep1", "Rep2" and "Rep3" represent different biological repeats.
Cleavage sites that are classified as DegradomeCategory 0 with DegradomePval <= 0.05 in at least two biological repeats are filtered as miRNA target sites. DegradomeCategory 0 means that the reads with maximum count (>1) are mapped to only one indicated position on the transcript. DegradomePval represents P-value for this degradomic hit.
Species	Tissue	miRNA	Target transcript	Annotation	MFEperfect	MFEsite	MFEratio	AllenScore	Structure	Sequence	DegradomeCategory	DegradomePval			PARE 5' read end abundance at cleavage site
												Rep-1	Rep-2	Rep-3	Rep-1	Rep-2	Rep-3
Maize	Shoot	miR156a-5p;miR156b-5p;miR156d-5p;miR156e-5p;miR156f-5p;miR156g-5p;miR156h-5p;miR156i-5p;miR156l-5p;miR156m-5p	Zm00001d012015	Squamosa promoter-binding protein-like (SBP domain) transcription factor family protein	-37.2	-34.6	0.930108	1	((((((.(((((((((((((&))))))))))))).))))))	GUGCUCUCUCUCUUCUGUCA&UGACAGAAGAGAGUGAGCAC	0	0.000657283	0.000924658		14.1745	11.4179
		miR156a-5p;miR156b-5p;miR156d-5p;miR156e-5p;miR156f-5p;miR156g-5p;miR156h-5p;miR156i-5p;miR156l-5p;miR156m-5p	Zm00001d014698	Squamosa promoter-binding-like protein 11	-37.2	-34.9	0.938172	1	((((((.(((((((((((((&))))))))))))).))))))	GUGCUCUCUCUCUUCUGUCA&UGACAGAAGAGAGUGAGCAC	0	0.000131491	0.000132146		8.98973	6.23456
		miR156a-5p;miR156b-5p;miR156d-5p;miR156e-5p;miR156f-5p;miR156g-5p;miR156h-5p;miR156i-5p;miR156l-5p;miR156m-5p	Zm00001d015233	Squamosa promoter-binding-like protein 2	-37.2	-34.9	0.938172	1	((((((.(((((((((((((&))))))))))))).))))))	GUGCUCUCUCUCUUCUGUCA&UGACAGAAGAGAGUGAGCAC	0	0.000131491	0.000264275		4.34852	4.71217
		miR156a-5p;miR156b-5p;miR156d-5p;miR156e-5p;miR156f-5p;miR156g-5p;miR156h-5p;miR156i-5p;miR156l-5p;miR156m-5p	Zm00001d031451	SBP-domain protein 5	-37.2	-34.6	0.930108	1	((((((.(((((((((((((&))))))))))))).))))))	GUGCUCUCUCUCUUCUGUCA&UGACAGAAGAGAGUGAGCAC	0	0.000657283	0.000528481		1.12894	0.833691
		miR156a-5p;miR156b-5p;miR156d-5p;miR156e-5p;miR156f-5p;miR156g-5p;miR156h-5p;miR156i-5p;miR156l-5p;miR156m-5p	Zm00001d031961	Histidine-containing phosphotransfer protein 1	-37.2	-26	0.698925	4	((..((((.(((((((((((&))))))))))).))))..))	GUCGUCACGCUCUUCUGUCA&UGACAGAAGAGAGUGAGCAC	0	0.0212064	0.0215696		1.25438	0.833691
		miR156a-5p;miR156b-5p;miR156d-5p;miR156e-5p;miR156f-5p;miR156g-5p;miR156h-5p;miR156i-5p;miR156l-5p;miR156m-5p	Zm00001d042319	Squamosa promoter-binding-like protein 6	-37.2	-34.6	0.930108	1	((((((.(((((((((((((&))))))))))))).))))))	GUGCUCUCUCUCUUCUGUCA&UGACAGAAGAGAGUGAGCAC	0	0.000657283	0.000660557		11.4985	11.5992
		miR156a-5p;miR156b-5p;miR156d-5p;miR156e-5p;miR156f-5p;miR156g-5p;miR156h-5p;miR156i-5p;miR156l-5p;miR156m-5p	Zm00001d049165	Squamosa promoter-binding-like protein 18	-37.2	-34.4	0.924731	1	((((((.(((((((((((((&))))))))))))).))))))	GUGCUCUCUCUCUUCUGUCA&UGACAGAAGAGAGUGAGCAC	0	0.00183931	0.000264275		3.72133	2.39233
		miR156a-5p;miR156b-5p;miR156d-5p;miR156e-5p;miR156f-5p;miR156g-5p;miR156h-5p;miR156i-5p;miR156l-5p;miR156m-5p	Zm00001d049822	teosinte glume architecture1	-37.2	-34.6	0.930108	1	((((((.(((((((((((((&))))))))))))).))))))	GUGCUCUCUCUCUUCUGUCA&UGACAGAAGAGAGUGAGCAC	0	0.000657283	0.000792616		0.167251	0.108742
		miR156a-5p;miR156b-5p;miR156d-5p;miR156e-5p;miR156f-5p;miR156g-5p;miR156h-5p;miR156i-5p;miR156l-5p;miR156m-5p	Zm00001d049824	neighbor of tga1	-37.2	-34.6	0.930108	1	((((((.(((((((((((((&))))))))))))).))))))	GUGCUCUCUCUCUUCUGUCA&UGACAGAAGAGAGUGAGCAC	0	0.000657283	0.000660557		0.167251	0.181237
		miR156a-5p;miR156b-5p;miR156d-5p;miR156e-5p;miR156f-5p;miR156g-5p;miR156h-5p;miR156i-5p;miR156l-5p;miR156m-5p	Zm00001d053775	Squamosa promoter-binding-like protein 2	-37.2	-34.9	0.938172	1	((((((.(((((((((((((&))))))))))))).))))))	GUGCUCUCUCUCUUCUGUCA&UGACAGAAGAGAGUGAGCAC	0	0.000131491	0.000132146		2.84326	2.64606
		miR156j-5p	Zm00001d006091	Squamosa promoter-binding-like protein 6	-39	-40.3	1	0	(((((((((((((((((((((&)))))))))))))))))))))	UGUGCUCUCUCUCUUCUGUCA&UGACAGAAGAGAGAGAGCACA	0	0.000525861	0.00184846		2.25789	2.28359
		miR156j-5p	Zm00001d015410	Squamosa promoter-binding-like protein 2	-39	-36.1	0.925641	2	..(((((((((((((((((((&)))))))))))))))))))..	CAUGCUCUCUCUCUUCUGUCA&UGACAGAAGAGAGAGAGCACA	0	0.002233	0.00224411		1.50526	0.869939
		miR156j-5p	Zm00001d020941	tassel sheath4	-39	-40.5	1	0	(((((((((((((((((((((&)))))))))))))))))))))	UGUGCUCUCUCUCUUCUGUCA&UGACAGAAGAGAGAGAGCACA	0	0.000131491	0.000660557		0.961692	1.12367
		miR156j-5p	Zm00001d021056	Squamosa promoter-binding-like protein 6	-39	-40.3	1	0	(((((((((((((((((((((&)))))))))))))))))))))	UGUGCUCUCUCUCUUCUGUCA&UGACAGAAGAGAGAGAGCACA	0	0.000394422	0.000660557		2.34151	2.1386
		miR156j-5p	Zm00001d021573	SBP domain containing protein	-39	-35.9	0.920513	2	..(((((((((((((((((((&)))))))))))))))))))..	CAUGCUCUCUCUCUUCUGUCA&UGACAGAAGAGAGAGAGCACA	0	0.00249538	0.00237596		1.9652	1.52239
		miR156k-5p	Zm00001d006028	Squamosa promoter-binding-like protein 15	-38.7	-34.5	0.891473	1	((((((.(((((((((((((&))))))))))))).))))))	GUGCUCUCUCUCUUCUGUCA&UGACAGAAGAGAGCGAGCAC	0	0.000657283	0.000660557		1.12894	1.26866
		miR156k-5p	Zm00001d053890	Squamosa promoter-binding-like protein 2	-38.7	-34.8	0.899225	1	((((((.(((((((((((((&))))))))))))).))))))	GUGCUCUCUCUCUUCUGUCA&UGACAGAAGAGAGCGAGCAC	0	0.000131491	0.000132146		1.50526	0.761196
		miR159a-3p;miR159b-3p;miR159f-3p;miR159j-3p;miR159k-3p	Zm00001d004022	RPM1-interacting protein 4	-37.8	-33.7	0.891534	5.5	((((((((((((((((((...&...))))))))))))))))))	CAGAGCUUCCUUCAAUCCUCC&UUUGGAUUGAAGGGAGCUCUG	0	0.000788688	0.000792616		0.418127	0.434969
		miR159a-3p;miR159b-3p;miR159f-3p;miR159j-3p;miR159k-3p	Zm00001d019542	COP1-interacting protein-related	-37.8	-29.1	0.769841	3.5	((((((.((((((.((((((((&)))))))).))))))-))))))	CAGAGCAUUCCUUGAAUCCAAA&UUUGGAUUGAAGGGA-GCUCUG	0	0.00472281	0.0048778		0.836254	0.616206
		miR159a-3p;miR159b-3p;miR159f-3p;miR159j-3p;miR159k-3p	Zm00001d023593	Amino acid permease 2	-37.8	-29.1	0.769841	8	..(((((((((.(((((((..&..))))))).)))))))))..	GCGAGCUCCCUCCGAUCCAUC&UUUGGAUUGAAGGGAGCUCUG	0	0.00446102	0.00474628		1.04532	1.48614
		miR159a-3p;miR159b-3p;miR159f-3p;miR159j-3p;miR159k-3p	Zm00001d036551	Transcription factor MYB104	-37.8	-29.7	0.785714	2.5	(((((.(((((((((((((((&))))))))))))))).)))))	CAGAGAUUCCUUCGAUCCAAA&UUUGGAUUGAAGGGAGCUCUG	0	0.00301993	0.00303495		1.12894	1.48614
		miR159a-3p;miR159b-3p;miR159f-3p;miR159j-3p;miR159k-3p	Zm00001d036883	Transcription factor MYB104	-37.8	-31.9	0.843915	2.5	(((((.(((((((((((((((&))))))))))))))).)))))	CGGAGAUCCCUUCGAUCCAAA&UUUGGAUUGAAGGGAGCUCUG	0	0.00144545	0.00145265		1.46344	1.41365
		miR159c-3p;miR159d-3p	Zm00001d012544	myb domain protein 81	-40.1	-33.3	0.830424	4	.(((((.(((((((((((((.&.))))))))))))).))))).	UGGAGCCCCCUUCAGUCCAAA&CUUGGAUUGAAGGGAGCUCCU	0	0.0011828	0.00118869		3.55408	2.93604
		miR159h-3p;miR159i-3p;miR159l-3p	Zm00001d043131	myb domain protein 81	-40.1	-38.3	0.955112	2.5	.(((((((((((((((((((.&.))))))))))))))))))).	UGGAGCUCCCUUCACUCCAAG&UUUGGAGUGAAGGGAGCUCUG	0	0.000131491	0.000132146		14.7181	10.983
		miR160b-5p;miR160c-5p;miR160d-5p;miR160g-5p;miR160h-5p;miR160i-5p	Zm00001d002929	Auxin response factor 17	-45.4	-42.1	0.927313	2.5	..(((((((((((((((((((&)))))))))))))))))))..	UAGCAUGCAGGGAGCCAGGCA&UGCCUGGCUCCCUGUAUGCCA	0	0.000657283	0.000660557		0.334502	0.362474
		miR160b-5p;miR160c-5p;miR160d-5p;miR160g-5p;miR160h-5p;miR160i-5p	Zm00001d014013	Auxin response factor 16	-45.4	-45.9	1	1	.((((((((((((((((((((&)))))))))))))))))))).	AGGCAUACAGGGAGCCAGGCA&UGCCUGGCUCCCUGUAUGCCA	0	0.000131491	0.000132146		18.9412	16.1664
		miR160b-5p;miR160c-5p;miR160d-5p;miR160g-5p;miR160h-5p;miR160i-5p	Zm00001d017284	Auxin response factor 16	-45.4	-38.7	0.852423	2	.(.((((((((((((((((((&)))))))))))))))))).).	AGCCAUACAGGGAGCCAGGCA&UGCCUGGCUCCCUGUAUGCCA	0	0.00144545	0.00145265		27.0528	24.8295
		miR160b-5p;miR160c-5p;miR160d-5p;miR160g-5p;miR160h-5p;miR160i-5p	Zm00001d032776	cellulose synthase10	-45.4	-32.9	0.72467	17	(((.((((((((.......(((((((((.&.)))))))))-------))))))))-)))	UGGACAUACAGGCACUUUUGGGCCAGGCU&UGCCUGGCUC-------CCUGUAUG-CCA	0	0.0474903	0.0473435		2.84326	2.31984
		miR160b-5p;miR160c-5p;miR160d-5p;miR160g-5p;miR160h-5p;miR160i-5p	Zm00001d051172	Auxin response factor 16	-45.4	-38.7	0.852423	2	.(.((((((((((((((((((&)))))))))))))))))).).	AGCCAUACAGGGAGCCAGGCA&UGCCUGGCUCCCUGUAUGCCA	0	0.00144545	0.00145265		270.863	244.09
		miR160f-5p	Zm00001d014507	Auxin response factor 16	-46.2	-45.8	0.991342	1	.((((((((((((((((((((&)))))))))))))))))))).	AGGCAUACAGGGAGCCAGGCA&UGCCUGGCUCCCUGUAUGCCG	0	0.000131491	0.000132146		67.193	62.2369
		miR164a-5p;miR164b-5p;miR164c-5p;miR164d-5p;miR164g-5p	Zm00001d052191	Cupredoxin superfamily protein	-44.3	-36	0.812641	3	(((.((((.(((((((((((.&.))))))))))).)))).)))	UGCUCGUGGCCUGCUUCUCCU&UGGAGAAGCAGGGCACGUGCA	0	0.00197055	0.00198036		0.62719	0.326227
		miR164e-5p	Zm00001d050893	NAC domain-containing protein 79	-41.7	-33.7	0.808153	3	..((((((.((((((((((((&)))))))))))).))))))..	CACACGUGACCUGCUUCUCCA&UGGAGAAGCAGGACACGUGAG	0	0.000131491	0.000264275		1.33801	1.48614
		miR166j-3p;miR166k-3p;miR166o-3p	Zm00001d048527	Homeobox-leucine zipper protein REVOLUTA	-42.4	-29.9	0.705189	7	......((((((((((((((.&.))))))))))))))......	GUUUUCUGAAGCCUGGUCCGG&UCGGACCAGGCUUCAAUCCCU	0	0.0102046	0.0102551		3.55408	4.31345
		miR167a-5p;;miR167b-5p;miR167c-5pmiR167d-5p	Zm00001d014377	Auxin response factor 18	-38.9	-31	0.796915	5	.((((((.(((((((((((..&..))))))))))).)))))).	GAGAUCAGGCUGGCAGCUUGU&UGAAGCUGCCAGCAUGAUCUA	0	0.00131413	0.00132068		0.501752	0.688701
		miR167a-5p;;miR167b-5p;miR167c-5pmiR167d-5p	Zm00001d026590	Auxin response factor 8	-38.9	-31.8	0.817481	4	(((((((.(((((((((((..&..))))))))))).)))))))	UAGAUCAGGCUGGCAGCUUGU&UGAAGCUGCCAGCAUGAUCUA	0	0.000394422	0.000396387		2.04882	1.23241
		miR167a-5p;;miR167b-5p;miR167c-5pmiR167d-5p	Zm00001d031064	Auxin response factor 6	-38.9	-30.9	0.794344	5	.((((((.(((((((((((..&..))))))))))).)))))).	AAGAUCAGGCUGGCAGCUUGU&UGAAGCUGCCAGCAUGAUCUA	0	0.00170804	0.0015846		0.585378	0.652454
		miR167a-5p;;miR167b-5p;miR167c-5pmiR167d-5p	Zm00001d036593	Auxin response factor 6	-38.9	-31	0.796915	5	.((((((.(((((((((((..&..))))))))))).)))))).	GAGAUCAGGCUGGCAGCUUGU&UGAAGCUGCCAGCAUGAUCUA	0	0.00105145	0.00145265		0.334502	0.434969
		miR167a-5p;miR167b-5p;miR167c-5pmiR167d-5p	Zm00001d001879	Auxin response factor 3	-38.9	-31.8	0.817481	4	(((((((.(((((((((((..&..))))))))))).)))))))	UAGAUCAGGCUGGCAGCUUGU&UGAAGCUGCCAGCAUGAUCUA	0	0.000394422	0.000528481		1.42163	1.48614
		miR167e-5p;miR167f-5p;miR167g-5p;miR167h-5p;miR167j-5p;miR167k-5p	Zm00001d011286	Pop3 peptide	-40.2	-27.5	0.68408	4	((.(((.(((((((.(((((((&)))))))-))))))).))).))	CACAUCCUGCUGGCAAGCUUCA&UGAAGCU-GCCAGCAUGAUCUG	0	0.0394401	0.0391249		0.501752	0.398722
		miR171d-3p;miR171e-3p;miR171i-3p;miR171j-3p	Zm00001d002718	Scarecrow-like protein 6	-37.5	-38.9	1	1	(((((((((((((((((((((&)))))))))))))))))))))	GAUAUUGGCGCGGCUCAAUCA&UGAUUGAGCCGUGCCAAUAUC	0	0.000262965	0.000264275		4.72484	5.00215
		miR171d-3p;miR171e-3p;miR171i-3p;miR171j-3p	Zm00001d045589	Scarecrow-like protein 6	-37.5	-38.7	1	1	(((((((((((((((((((((&)))))))))))))))))))))	GAUAUUGGCGCGGCUCAAUCA&UGAUUGAGCCGUGCCAAUAUC	0	0.000131491	0.000132146		0.752629	1.3774
		miR171f-3p	Zm00001d007463	Mitochondrial fission protein ELM1	-37.9	-28.5	0.751979	7.5	(((((((((((.(((((((..&..))))))).)))))))))))	UGUGAUGUUGGGAUGGUUCCC&UUGAGCCGUGCCAAUAUCACA	0	0.00694526	0.00658597		0.167251	0.108742
		miR171f-3p	Zm00001d027569	Scarecrow-like protein 6	-37.9	-33.6	0.886544	4	...((((((((((((((((((&))))))))))))))))))...	CGAGAUAUUGGCGCGGCUCAA&UUGAGCCGUGCCAAUAUCACA	0	0.000920076	0.000792616		1.46344	2.17485
		miR171f-3p	Zm00001d029855	Scarecrow-like protein 6	-37.9	-33.6	0.886544	4	...((((((((((((((((((&))))))))))))))))))...	CGAGAUAUUGGCGCGGCUCAA&UUGAGCCGUGCCAAUAUCACA	0	0.000788688	0.000792616		1.54707	2.57357
		miR172b-3p;miR172c-3p;miR172d-3p;miR172h-3p	Zm00001d010988	protein_coding	-33.2	-34.1	1	1	((((((((((((((((((((&))))))))))))))))))))	UGCAGCAUCAUCAGGAUUCU&AGAAUCUUGAUGAUGCUGCA	0	0.000131491	0.000132146		5.43565	4.09596
		miR172b-3p;miR172c-3p;miR172d-3p;miR172h-3p	Zm00001d019230	sister of indeterminate spikelet1	-33.2	-34.1	1	1	((((((((((((((((((((&))))))))))))))))))))	UGCAGCAUCAUCAGGAUUCU&AGAAUCUUGAUGAUGCUGCA	0	0.000262965	0.000132146		5.56109	5.87209
		miR172b-3p;miR172c-3p;miR172d-3p;miR172h-3p	Zm00001d034629	tasselseed6	-33.2	-34.1	1	1	((((((((((((((((((((&))))))))))))))))))))	UGCAGCAUCAUCAGGAUUCU&AGAAUCUUGAUGAUGCUGCA	0	0.000131491	0.000132146		8.44617	6.85077
		miR172b-3p;miR172c-3p;miR172d-3p;miR172h-3p	Zm00001d035512	Putative AP2/EREBP transcription factor superfamily protein	-33.2	-34.1	1	1	((((((((((((((((((((&))))))))))))))))))))	UGCAGCAUCAUCAGGAUUCU&AGAAUCUUGAUGAUGCUGCA	0	0.000131491	0.000132146		23.4987	21.5672
		miR319a-3p;miR319b-3p;miR319c-3p;miR319d-3p	Zm00001d008919	Transcription factor TCP4	-41.4	-30.7	0.741546	2.5	((((-(-(((((((((((((&))))))))))))).).))))	GGGA-C-CCCUUCAGUCCAG&UUGGACUGAAGGGUGCUCCC	0	0.00994422	0.00999351		0.167251	0.14499
		miR319a-3p;miR319b-3p;miR319c-3p;miR319d-3p	Zm00001d013119	Transcription factor TCP2	-41.4	-35.1	0.847826	1.5	(((((-((((((((((((((&)))))))))))))).)))))	GGGGG-ACCCUUCAGUCCAA&UUGGACUGAAGGGUGCUCCC	0	0.000131491	0.000264275		0.376314	0.434969
		miR319a-3p;miR319b-3p;miR319c-3p;miR319d-3p	Zm00001d034353	Transcription factor TCP2	-41.4	-35.1	0.847826	1.5	(((((-((((((((((((((&)))))))))))))).)))))	GGGGG-ACCCUUCAGUCCAA&UUGGACUGAAGGGUGCUCCC	0	0.000131491	0.000132146		0.62719	0.398722
		miR390a-5p;miR390b-5p	Zm00001d002835	Probable LRR receptor-like serine/threonine-protein kinase	-44.3	-40.8	0.920993	1	(((.(((((((((((((((((&))))))))))))))))).)))	GGCACUAUCCCUCCUGAGCUU&AAGCUCAGGAGGGAUAGCGCC	0	0.000262965	0.000264275		0.125438	0.181237
		miR394a-5p;miR394b-5p	Zm00001d011994	F-box only protein 6	-39.2	-40.9	1	0	((((((((((((((((((((&))))))))))))))))))))	GGAGGUGGACAGAAUGCCAA&UUGGCAUUCUGUCCACCUCC	0	0.000131491	0.000132146		2.75964	2.93604
		miR394a-5p;miR394b-5p	Zm00001d042309	F-box only protein 6	-39.2	-40.9	1	0	((((((((((((((((((((&))))))))))))))))))))	GGAGGUGGACAGAAUGCCAA&UUGGCAUUCUGUCCACCUCC	0	0.000131491	0.000132146		2.80145	3.33476
		miR396a-5p;miR396b-5p;miR396i-5p	Zm00001d003890	protein_coding	-35.1	-28.4	0.809117	6	(((((((.....((((((((((((((&))))))))))))))-----)))))))	UAGUUCAUACAAAGAAAGCUGUGGAG&UUCCACAGCUUUCU-----UGAACUG	0	0.00380624	0.00382516		0.292689	0.181237
		miR396a-5p;miR396b-5p;miR396i-5p	Zm00001d013346	Growth-regulating factor 2	-35.1	-29.2	0.831909	4	..((((((((((((.(((((((&)))))))-))))))))))))..	UCGUUCAAGAAAGCAUGUGGAA&UUCCACA-GCUUUCUUGAACUG	0	0.00157675	0.00132068		0.836254	0.724949
		miR396a-5p;miR396b-5p;miR396i-5p	Zm00001d025274	protein_coding	-35.1	-25.98	0.740171	3.5	(((...(((((((((((((((&)))))))))))))))...)))	CAGACAAAGAAAGCUGUGGAG&UUCCACAGCUUUCUUGAACUG	0	0.0188869	0.01898		0.45994	0.28998
		miR396e-5p;miR396f-5p	Zm00001d002048	protein_coding	-33.4	-29.2	0.874251	4	..((((((((((((.(((((((&)))))))-))))))))))))..	UCGUUCAAGAAAGCAUGUGGAA&UUCCACA-GCUUUCUUGAACUU	0	0.00131413	0.000924658		5.14296	4.74841
		miR396e-5p;miR396f-5p	Zm00001d002429	Putative growth-regulating factor 6	-33.4	-29.2	0.874251	4	..(((((((((((.((((((((&))))))))-)))))))))))..	CCGUUCAAGAAAGCCUGUGGAA&UUCCACAG-CUUUCUUGAACUU	0	0.00157675	0.00105668		27.5128	23.4883
		miR396e-5p;miR396f-5p	Zm00001d005652	Probable beta-14-xylosyltransferase IRX14	-33.4	-24.4	0.730539	7.5	....(((((((.(((((((((&))))))))).)))))))....	GAACUCGAGGAUGCUGUGGAA&UUCCACAGCUUUCUUGAACUU	0	0.0364038	0.0365818		0.585378	1.01493
		miR396e-5p;miR396f-5p	Zm00001d007465	Growth-regulating factor 2	-33.4	-29.2	0.874251	4	..((((((((((((.(((((((&)))))))-))))))))))))..	CCGUUCAAGAAAGCAUGUGGAA&UUCCACA-GCUUUCUUGAACUU	0	0.000788688	0.00145265		1.46344	1.05118
		miR396e-5p;miR396f-5p	Zm00001d008932	SEC13 protein isoform 1%3B SEC13 protein isoform 2%3B SEC13-related protein	-33.4	-24.4	0.730539	6	..((..((((((((((((((.&.))))))))))))))..))..	CUGUGGAAGGAAGCUGUGGAC&UUCCACAGCUUUCUUGAACUU	0	0.0364038	0.0368364		0.45994	0.942433
		miR396e-5p;miR396f-5p	Zm00001d013555	Growth-regulating factor 2	-33.4	-29.2	0.874251	4	..(((((((((((.((((((((&))))))))-)))))))))))..	CCGUUCAAGAAAGCCUGUGGAA&UUCCACAG-CUUUCUUGAACUU	0	0.0011828	0.000792616		1.9652	1.77612
		miR396e-5p;miR396f-5p	Zm00001d014525	Glycosyltransferase	-33.4	-24.7	0.739521	7	....(((((((.(((((((((&))))))))).)))))))....	GAACUCAAGGAUGCUGUGGAA&UUCCACAGCUUUCUUGAACUU	0	0.0319587	0.0323711		0.501752	0.942433
		miR396e-5p;miR396f-5p	Zm00001d015256	Phospholipase D beta 1	-33.4	-24.4	0.730539	7.5	....(((((((.(((((((((&))))))))).)))))))....	GAACUCGAGGAUGCUGUGGAA&UUCCACAGCUUUCUUGAACUU	0	0.0369105	0.0365818		0.543565	0.688701
		miR396e-5p;miR396f-5p	Zm00001d017742	Growth-regulating factor 6	-33.4	-29.2	0.874251	4	..(((((((((((.((((((((&))))))))-)))))))))))..	CCGUUCAAGAAAGCCUGUGGAA&UUCCACAG-CUUUCUUGAACUU	0	0.000920076	0.00105668		16.7669	18.1237
		miR396e-5p;miR396f-5p	Zm00001d018260	Growth-regulating factor 6	-33.4	-29.2	0.874251	4	..(((((((((((.((((((((&))))))))-)))))))))))..	CCGUUCAAGAAAGCCUGUGGAA&UUCCACAG-CUUUCUUGAACUU	0	0.00131413	0.00132068		1.42163	1.77612
		miR396e-5p;miR396f-5p	Zm00001d026240	Growth-regulating factor	-33.4	-29.2	0.874251	4	..(((((((((((.((((((((&))))))))-)))))))))))..	CCGUUCAAGAAAGCCUGUGGAA&UUCCACAG-CUUUCUUGAACUU	0	0.00144545	0.00145265		26.3838	22.9084
		miR396e-5p;miR396f-5p	Zm00001d033396	Growth-regulating factor 2	-33.4	-29.2	0.874251	4	..(((((((((((.((((((((&))))))))-)))))))))))..	CCGUUCAAGAAAGCCUGUGGAA&UUCCACAG-CUUUCUUGAACUU	0	0.000788688	0.00145265		8.11166	6.48829
		miR396e-5p;miR396f-5p	Zm00001d033876	Growth-regulating factor 2	-33.4	-29.2	0.874251	4	..((((((((((((.(((((((&)))))))-))))))))))))..	UCGUUCAAGAAAGCAUGUGGAA&UUCCACA-GCUUUCUUGAACUU	0	0.0011828	0.0015846		4.80846	5.14714
		miR396e-5p;miR396f-5p	Zm00001d035965	Growth-regulating factor 6	-33.4	-29	0.868263	4	..(((((((((((.((((((((&))))))))-)))))))))))..	CCGUUCAAGAAAGCCUGUGGAA&UUCCACAG-CUUUCUUGAACUU	0	0.00275769	0.00277141		13.0037	10.8017
		miR396e-5p;miR396f-5p	Zm00001d036543	Probable beta-14-xylosyltransferase IRX14	-33.4	-24.9	0.745509	6.5	....(((((((.(((((((((&))))))))).)))))))....	GAACUCGAGAAUGCUGUGGAA&UUCCACAGCUUUCUUGAACUU	0	0.0300473	0.0299384		4.5994	6.66953
		miR396e-5p;miR396f-5p	Zm00001d037117	Growth-regulating factor 6	-33.4	-29.2	0.874251	4	..(((((((((((.((((((((&))))))))-)))))))))))..	CCGUUCAAGAAAGCCUGUGGAA&UUCCACAG-CUUUCUUGAACUU	0	0.00144545	0.000792616		0.0836254	0.181237
		miR396e-5p;miR396f-5p	Zm00001d045533	Growth-regulating factor 6	-33.4	-29	0.868263	4	..(((((((((((.((((((((&))))))))-)))))))))))..	CCGUUCAAGAAAGCCUGUGGAA&UUCCACAG-CUUUCUUGAACUU	0	0.00275769	0.00290319		12.5438	9.46058
		miR396e-5p;miR396f-5p	Zm00001d048909	protein_coding	-33.4	-24.3	0.727545	7	..(((((((((((.((((.(((.&.)))-))))-)))))))))))..	UUGUUCAAGAAAGCCUGUAGGAU&UUCC-ACAG-CUUUCUUGAACUU	0	0.0379232	0.0393788		0.250876	0.217485
		miR396e-5p;miR396f-5p	Zm00001d051456	Growth-regulating factor	-33.4	-29.2	0.874251	4	..(((((((((((.((((((((&))))))))-)))))))))))..	CCGUUCAAGAAAGCCUGUGGAA&UUCCACAG-CUUUCUUGAACUU	0	0.00105145	0.00118869		1.37982	1.05118
		miR396e-5p;miR396f-5p	Zm00001d052112	Growth-regulating factor 6	-33.4	-29.2	0.874251	4	..(((((((((((.((((((((&))))))))-)))))))))))..	CCGUUCAAGAAAGCCUGUGGAA&UUCCACAG-CUUUCUUGAACUU	0	0.00105145	0.00132068		2.09063	2.10235
		miR396e-5p;miR396f-5p	Zm00001d052186	Pre-mRNA-splicing factor prp45	-33.4	-27.5	0.823353	3.5	(((..(((((((((((((((.&.)))))))))))))))..)))	AAGGGUAAGAAAGCUGUGGAG&UUCCACAGCUUUCUUGAACUU	0	0.0072064	0.00750454		9.70055	7.46697
		miR398a-3p;miR398b-3p	Zm00001d042367	Selenium-binding protein 3	-45.3	-36.3	0.801325	3	(((.(.((((((((((((((((&))))))))))))))))-).)))	CGGCGCGCGACCUGAGAGCACA&UGUGUUCUCAGGUCGC-CCCCG	0	0.00144545	0.00145265		9.03154	11.7079
		miR444b-3p	Zm00001d009108	RING/U-box superfamily protein	-35.6	-32.5	0.912921	3.5	((((.((((((((((((((((&)))))))))))))))).))))	GAGCCUGAGGCAACAGCUGCA&UGCAGUUGUUGUCUCAAGCUU	0	0.000657283	0.000660557		0.878067	0.688701
		miR444b-3p	Zm00001d037830	Putative pentatricopeptide repeat family protein	-35.6	-30.3	0.851124	4.5	.((.(((((((((((((((((&))))))))))))))))).)).	CAGGUUGGGGCAGCAACUGCA&UGCAGUUGUUGUCUCAAGCUU	0	0.00144545	0.00145265		0.292689	0.253732
		miR528a-5p;miR528b-5p	Zm00001d015639	Ethylene-responsive transcription factor 3	-44.7	-35.2	0.787472	10	..(((((((...(((((((((((.&.)))))))))))---)))))))..	CGCCUCUGCGUCGUGCCCCUUCCC&UGGAAGGGGCAU---GCAGAGGAG	0	0.00249538	0.0025078		0.209063	0.14499
		miR528a-5p;miR528b-5p	Zm00001d021850	Cupredoxin superfamily protein	-44.7	-40.4	0.903803	2.5	(((((((((-(((((((((((&))))))))))).)))))))))	CUCCUCUGC-UGCCCCUUCCG&UGGAAGGGGCAUGCAGAGGAG	0	0.000131491	0.000132146		110.135	108.597
		miR528a-5p;miR528b-5p	Zm00001d031908	Superoxide dismutase	-44.7	-31.9	0.713647	5	.(((((.(((.((((((((((&)))))))))).))).))))).	UUCCUCCGCACGCCCUUUCCA&UGGAAGGGGCAUGCAGAGGAG	0	0.0333579	0.0328824		1.12894	1.12367
		miR528a-5p;miR528b-5p	Zm00001d034546	Cupredoxin superfamily protein	-44.7	-33.7	0.753915	4	((((((((-(.(((((((((.&.))))))))).).))))))))	CUCCUCUG-ACGCCCCUUCCC&UGGAAGGGGCAUGCAGAGGAG	0	0.00746747	0.00724218		0.710816	0.579959
		miR528a-5p;miR528b-5p	Zm00001d045620	Plastocyanin major isoform chloroplastic	-44.7	-32.82	0.734228	21	(((((((((..........(((((((((.&.)))))))))--------..)))))))))	CUCCUCUGCCGCCAUCACCGCCCCUUCCU&UGGAAGGGGC--------AUGCAGAGGAG	0	0.0163031	0.0163837		66.0223	58.1771
	Ear	miR156a-5p;miR156b-5p;miR156d-5p;miR156e-5p;miR156f-5p;miR156g-5p;miR156h-5p;miR156i-5p;miR156l-5p;miR156m-5p	Zm00001d012015	Squamosa promoter-binding protein-like (SBP domain) transcription factor family protein	-37.2	-34.6	0.930108	1	((((((.(((((((((((((&))))))))))))).))))))	GUGCUCUCUCUCUUCUGUCA&UGACAGAAGAGAGUGAGCAC	0	0.000885941	0.000636679	0.000449124	41.7007	56.0169	39.8864
		miR156a-5p;miR156b-5p;miR156d-5p;miR156e-5p;miR156f-5p;miR156g-5p;miR156h-5p;miR156i-5p;miR156l-5p;miR156m-5p	Zm00001d014698	Squamosa promoter-binding-like protein 11	-37.2	-34.9	0.938172	1	((((((.(((((((((((((&))))))))))))).))))))	GUGCUCUCUCUCUUCUGUCA&UGACAGAAGAGAGUGAGCAC	0	0.000147711	0.000159208	0.000149731	68.5918	70.0944	59.5363
		miR156a-5p;miR156b-5p;miR156d-5p;miR156e-5p;miR156f-5p;miR156g-5p;miR156h-5p;miR156i-5p;miR156l-5p;miR156m-5p	Zm00001d015233	Squamosa promoter-binding-like protein 2	-37.2	-34.9	0.938172	1	((((((.(((((((((((((&))))))))))))).))))))	GUGCUCUCUCUCUUCUGUCA&UGACAGAAGAGAGUGAGCAC	0	0.000147711	0.000159208	0.000149731	233.836	244.597	208.524
		miR156a-5p;miR156b-5p;miR156d-5p;miR156e-5p;miR156f-5p;miR156g-5p;miR156h-5p;miR156i-5p;miR156l-5p;miR156m-5p	Zm00001d020941	tassel sheath4	-37.2	-34.6	0.930108	1	((((((.(((((((((((((&))))))))))))).))))))	GUGCUCUCUCUCUUCUGUCA&UGACAGAAGAGAGUGAGCAC	0	0.000738338	0.000795786	0.000748429	272.029	266.3	219.668
		miR156a-5p;miR156b-5p;miR156d-5p;miR156e-5p;miR156f-5p;miR156g-5p;miR156h-5p;miR156i-5p;miR156l-5p;miR156m-5p	Zm00001d031451	SBP-domain protein 5	-37.2	-34.6	0.930108	1	((((((.(((((((((((((&))))))))))))).))))))	GUGCUCUCUCUCUUCUGUCA&UGACAGAAGAGAGUGAGCAC	0	0.000738338	0.000795786	0.000898047	284.5	274.512	225.827
		miR156a-5p;miR156b-5p;miR156d-5p;miR156e-5p;miR156f-5p;miR156g-5p;miR156h-5p;miR156i-5p;miR156l-5p;miR156m-5p	Zm00001d042319	Squamosa promoter-binding-like protein 6	-37.2	-34.6	0.930108	1	((((((.(((((((((((((&))))))))))))).))))))	GUGCUCUCUCUCUUCUGUCA&UGACAGAAGAGAGUGAGCAC	0	0.000738338	0.000795786	0.000748429	45.2083	53.6706	45.4587
		miR156a-5p;miR156b-5p;miR156d-5p;miR156e-5p;miR156f-5p;miR156g-5p;miR156h-5p;miR156i-5p;miR156l-5p;miR156m-5p	Zm00001d049822	teosinte glume architecture1	-37.2	-34.6	0.930108	1	((((((.(((((((((((((&))))))))))))).))))))	GUGCUCUCUCUCUUCUGUCA&UGACAGAAGAGAGUGAGCAC	0	0.000738338	0.00111392	0.000748429	36.6343	29.9148	26.3954
		miR156a-5p;miR156b-5p;miR156d-5p;miR156e-5p;miR156f-5p;miR156g-5p;miR156h-5p;miR156i-5p;miR156l-5p;miR156m-5p	Zm00001d052890	Squamosa promoter-binding-like protein 15	-37.2	-34.6	0.930108	1	((((((.(((((((((((((&))))))))))))).))))))	GUGCUCUCUCUCUUCUGUCA&UGACAGAAGAGAGUGAGCAC	0	0.000885941	0.000795786	0.000748429	252.932	253.689	213.509
		miR156a-5p;miR156b-5p;miR156d-5p;miR156e-5p;miR156f-5p;miR156g-5p;miR156h-5p;miR156i-5p;miR156l-5p;miR156m-5p	Zm00001d053775	Squamosa promoter-binding-like protein 2	-37.2	-34.9	0.938172	1	((((((.(((((((((((((&))))))))))))).))))))	GUGCUCUCUCUCUUCUGUCA&UGACAGAAGAGAGUGAGCAC	0	0.000147711	0.000159208	0.000149731	21.0452	23.4626	19.9432
		miR156a-5p;miR156b-5p;miR156d-5p;miR156e-5p;miR156f-5p;miR156g-5p;miR156h-5p;miR156i-5p;miR156l-5p;miR156m-5p	Zm00001d053890	Squamosa promoter-binding-like protein 2	-37.2	-34.9	0.938172	1	((((((.(((((((((((((&))))))))))))).))))))	GUGCUCUCUCUCUUCUGUCA&UGACAGAAGAGAGUGAGCAC	0	0.000147711	0.000159208		39.7521	39.0065
		miR156c	Zm00001d026175	Squamosa promoter-binding protein-like (SBP domain) transcription factor family protein	-37.2	-34.6	0.930108	1	((((((.(((((((((((((&))))))))))))).))))))	GUGCUCUCUCUCUUCUGUCA&UGACAGAAGAGAGUGAGCAC	0	0.000885941	0.000795786	0.000748429	19.4863	23.1693	19.6499
		miR156j-5p	Zm00001d006091	Squamosa promoter-binding-like protein 6	-39	-40.3	1	0	(((((((((((((((((((((&)))))))))))))))))))))	UGUGCUCUCUCUCUUCUGUCA&UGACAGAAGAGAGAGAGCACA	0	0.000295401	0.00031839	0.00209419	61.187	74.7869	53.084
		miR156j-5p	Zm00001d006451	Squamosa promoter-binding-like protein 5	-39	-35.9	0.920513	2	..(((((((((((((((((((&)))))))))))))))))))..	CAUGCUCUCUCUCUUCUGUCA&UGACAGAAGAGAGAGAGCACA	0	0.00280279	0.00302062	0.00284105	39.7521	55.4303	41.0595
		miR156j-5p	Zm00001d021056	Squamosa promoter-binding-like protein 6	-39	-40.3	1	0	(((((((((((((((((((((&)))))))))))))))))))))	UGUGCUCUCUCUCUUCUGUCA&UGACAGAAGAGAGAGAGCACA	0	0.00118108	0.000477547	0.000149731	60.0179	68.628	60.7094
		miR156j-5p	Zm00001d021573	SBP domain containing protein	-39	-35.9	0.920513	2	..(((((((((((((((((((&)))))))))))))))))))..	CAUGCUCUCUCUCUUCUGUCA&UGACAGAAGAGAGAGAGCACA	0	0.00265547	0.00286187	0.00269172	1730.77	1556.74	1398.37
		miR156j-5p	Zm00001d049165	Squamosa promoter-binding-like protein 18	-39	-40.2	1	0	(((((((((((((((((((((&)))))))))))))))))))))	UGUGCUCUCUCUCUUCUGUCA&UGACAGAAGAGAGAGAGCACA	0	0.000443069	0.000159208	0.00209419	11.3021	9.09174	8.50518
		miR156k-5p	Zm00001d006028	Squamosa promoter-binding-like protein 15	-38.7	-34.5	0.891473	1	((((((.(((((((((((((&))))))))))))).))))))	GUGCUCUCUCUCUUCUGUCA&UGACAGAAGAGAGCGAGCAC	0	0.000738338	0.000795786	0.000748429	247.866	270.993	217.029
		miR159a-3p;miR159b-3p;miR159f-3p;miR159j-3p;miR159k-3p	Zm00001d004022	RPM1-interacting protein 4	-37.8	-33.7	0.891534	5.5	((((((((((((((((((...&...))))))))))))))))))	CAGAGCUUCCUUCAAUCCUCC&UUUGGAUUGAAGGGAGCUCUG	0	0.000885941	0.000954867	0.000898047	5.8459	4.69251	4.10595
		miR159a-3p;miR159b-3p;miR159f-3p;miR159j-3p;miR159k-3p	Zm00001d015521	Two-component response regulator ARR12	-37.8	-30.4	0.804233	4	((.(((((((((.((((((((.&.)))))))).)))))))))-))	CAUGAGCUCCCUCCAAUCCAAU&UUUGGAUUGAAGGGAGCUC-UG	0	0.00280279	0.00302062	0.00284105	6.23562	6.15892	4.39923
		miR159a-3p;miR159b-3p;miR159f-3p;miR159j-3p;miR159k-3p	Zm00001d019542	COP1-interacting protein-related	-37.8	-29.1	0.769841	3.5	((((((.((((((.((((((((&)))))))).))))))-))))))	CAGAGCAUUCCUUGAAUCCAAA&UUUGGAUUGAAGGGA-GCUCUG	0	0.00530389	0.00603211	0.00522725	19.4863	17.8902	13.7843
		miR159a-3p;miR159b-3p;miR159f-3p;miR159j-3p;miR159k-3p	Zm00001d023434	Rac GTPase activating protein 1	-37.8	-27.1	0.716931	4	.((..(((((((((((((((.&.)))))))))))))))..)).	AAGCCCUCCCUUCAAUCCAAC&UUUGGAUUGAAGGGAGCUCUG	0	0.0235027	0.0246878	0.023674	7.79453	4.69251	4.69251
		miR159a-3p;miR159b-3p;miR159f-3p;miR159j-3p;miR159k-3p	Zm00001d036551	Transcription factor MYB104	-37.8	-29.7	0.785714	2.5	(((((.(((((((((((((((&))))))))))))))).)))))	CAGAGAUUCCUUCGAUCCAAA&UUUGGAUUGAAGGGAGCUCUG	0	0.00353906	0.003814	0.00343814	76.7761	52.4975	49.8579
		miR159a-3p;miR159b-3p;miR159f-3p;miR159j-3p;miR159k-3p	Zm00001d036883	Transcription factor MYB104	-37.8	-31.9	0.843915	2.5	(((((.(((((((((((((((&))))))))))))))).)))))	CGGAGAUCCCUUCGAUCCAAA&UUUGGAUUGAAGGGAGCUCUG	0	0.00162363	0.00190882	0.00179529	67.8124	63.6422	51.3244
		miR159a-3p;miR159b-3p;miR159f-3p;miR159j-3p;miR159k-3p	Zm00001d038617	SPOROCYTELESS-like EAR-containing protein 1 [Source:UniProtKB/TrEMBL;Acc:A0A1D6M7K4]	-37.8	-29.1	0.769841	3	((((((.((((((((.(((((&))))).)))))))).))))))	CAGAGCACCCUUCAAGCCAAA&UUUGGAUUGAAGGGAGCUCUG	0	0.00515694	0.00603211	0.00507828	25.7219	19.3566	22.2894
		miR159a-3p;miR159b-3p;miR159f-3p;miR159j-3p;miR159k-3p	Zm00001d052738	Heat stress transcription factor B-2b	-37.8	-27.9	0.738095	10	....((((((((((((((...&...))))))))))))))....	CUCCGCUCCCUUCGAUCCUGG&UUUGGAUUGAAGGGAGCUCUG	0	0.0145181	0.016266	0.0145675	3.11781	4.39923	1.46641
		miR159a-3p;miR159b-3p;miR159f-3p;miR159j-3p;miR159k-3p	Zm00001d026186	Putative MYB DNA-binding domain superfamily protein	-37.8	-29.8	0.78836	4.5	.((((((((.(((((((((((&))))))))))).)))))))).	UGGAGCUCCAUUCGAUCCAAA&UUUGGAUUGAAGGGAGCUCUG	0	0.00309736		0.00313964	1.55891		1.46641
		miR159a-3p;miR159b-3p;miR159f-3p;miR159j-3p;miR159k-3p	Zm00001d046518	Putative MYB DNA-binding domain superfamily protein	-37.8	-35.7	0.944444	2	..(((((((((((((((((((&)))))))))))))))))))..	UCGAGCUCCCUUCAAUCCAAA&UUUGGAUUGAAGGGAGCUCUG	0		0.000477547	0.000299439		1.75969	1.75969
		miR159c-3p;miR159d-3p	Zm00001d043131	myb domain protein 81	-40.1	-36.9	0.9202	3	.(((((((((((((.((((((&)))))).))))))))))))).	UGGAGCUCCCUUCACUCCAAG&CUUGGAUUGAAGGGAGCUCCU	0	0.000147711	0.000159208	0.000149731	329.709	407.075	299.441
		miR159h-3p;miR159i-3p;miR159l-3p	Zm00001d046519	Putative MYB DNA-binding domain superfamily protein	-40.1	-34.4	0.857855	4	..((((((((((((.((((((&)))))).))))))))))))..	UCGAGCUCCCUUCAGUCCAAA&UUUGGAGUGAAGGGAGCUCUG	0	0.000295401	0.00031839	0.00299036	5.45617	3.81267	3.51938
		miR160b-5p;miR160c-5p;miR160d-5p;miR160g-5p;miR160h-5p;miR160i-5p	Zm00001d014013	Auxin response factor 16	-45.4	-45.9	1	1	.((((((((((((((((((((&)))))))))))))))))))).	AGGCAUACAGGGAGCCAGGCA&UGCCUGGCUCCCUGUAUGCCA	0	0.000147711	0.000159208	0.000149731	448.965	404.436	382.44
		miR160b-5p;miR160c-5p;miR160d-5p;miR160g-5p;miR160h-5p;miR160i-5p	Zm00001d017284	Auxin response factor 16	-45.4	-38.7	0.852423	2	.(.((((((((((((((((((&)))))))))))))))))).).	AGCCAUACAGGGAGCCAGGCA&UGCCUGGCUCCCUGUAUGCCA	0	0.00162363	0.00190882	0.0016458	648.894	633.782	593.603
		miR160b-5p;miR160c-5p;miR160d-5p;miR160g-5p;miR160h-5p;miR160i-5p	Zm00001d025871	Auxin response factor 16	-45.4	-45.9	1	1	.((((((((((((((((((((&)))))))))))))))))))).	AGGCAUACAGGGAGCCAGGCA&UGCCUGGCUCCCUGUAUGCCA	0	0.000147711	0.000159208	0.000449124	3.50754	2.93282	1.46641
		miR160b-5p;miR160c-5p;miR160d-5p;miR160g-5p;miR160h-5p;miR160i-5p	Zm00001d032683	Auxin response factor 16	-45.4	-45.9	1	1	.((((((((((((((((((((&)))))))))))))))))))).	AGGCAUACAGGGAGCCAGGCA&UGCCUGGCUCCCUGUAUGCCA	0	0.000147711	0.000159208	0.000299439	220.975	184.181	202.658
		miR160b-5p;miR160c-5p;miR160d-5p;miR160g-5p;miR160h-5p;miR160i-5p	Zm00001d051172	Auxin response factor 16	-45.4	-38.7	0.852423	2	.(.((((((((((((((((((&)))))))))))))))))).).	AGCCAUACAGGGAGCCAGGCA&UGCCUGGCUCCCUGUAUGCCA	0	0.00162363	0.00174989	0.0016458	563.934	494.18	494.18
		miR160f-5p	Zm00001d016055	Meiotic recombination protein DMC1 homolog	-46.2	-35.2	0.761905	8	(((..((((...((((((((((((&))))))))))))---))))..)))	CGGAUUACAAUUGGGAGCCAGGCA&UGCCUGGCUCCC---UGUAUGCCG	0	0.0193105	0.0198619	0.0188375	12.0815	6.15892	9.67831
		miR160f-5p	Zm00001d044629	Meiotic recombination protein DMC1 homolog	-46.2	-35.2	0.761905	8	(((..((((...((((((((((((&))))))))))))---))))..)))	CGGAUUACAACCGGGAGCCAGGCA&UGCCUGGCUCCC---UGUAUGCCG	0	0.0184408	0.0201739	0.0185436	10.1329	8.79846	6.74549
		miR162-5p	Zm00001d003264	BCL-2 binding anthanogene-1	-40.6	-30.1	0.741379	8	(((((((((((.(((((..((((&))))--))))).)))))))))))	GGUCGGUGAACGACUGCCUGCCU&GGGC--GCAGUGGUUUAUCGAUC	0		0.0164226	0.0147151		1.17313	1.75969
		miR164a-5p;miR164b-5p;miR164c-5p;miR164d-5p;miR164g-5p	Zm00001d035266	CUC2%3B Putative NAC domain transcription factor superfamily protein	-44.3	-40.6	0.916479	2	.((.(((((((((((((((((&))))))))))))))))).)).	AGCUCGUGCCCUGCUUCUCCA&UGGAGAAGCAGGGCACGUGCA	0	0.000295401	0.00031839	0.000299439	319.576	302.374	287.71
		miR164a-5p;miR164b-5p;miR164c-5p;miR164d-5p;miR164g-5p	Zm00001d041472	NAC domain-containing protein 21/22	-44.3	-41.8	0.943567	2	.(((.((((((((((((((((&)))))))))))))))).))).	AGCAGGUGCCCUGCUUCUCCA&UGGAGAAGCAGGGCACGUGCA	0	0.000147711	0.000159208	0.000149731	47.9363	51.3244	52.4975
		miR164a-5p;miR164b-5p;miR164c-5p;miR164d-5p;miR164g-5p	Zm00001d041791	Protein CUP-SHAPED COTYLEDON 3	-44.3	-40.6	0.916479	2	.((.(((((((((((((((((&))))))))))))))))).)).	AGCUCGUGCCCUGCUUCUCCA&UGGAGAAGCAGGGCACGUGCA	0	0.000295401	0.00031839	0.000299439	26.1117	25.8088	24.0491
		miR164a-5p;miR164b-5p;miR164c-5p;miR164d-5p;miR164g-5p	Zm00001d014405	NAC domain-containing protein 21/22	-44.3	-39.2	0.884876	2	.(((.((((((((((((((((&)))))))))))))))).))).	AGCAAGUGCCCUGCUUCUCCA&UGGAGAAGCAGGGCACGUGCA	0	0.000590714		0.000598788	5.45617		2.93282
		miR164e-5p	Zm00001d042632	Arabinanase/levansucrase/invertase	-41.7	-28.1	0.673861	9.5	((((((......((((((((((((&))))))))))))---...))))))	UUCACGACUUCACCUGCUUCUCCA&UGGAGAAGCAGG---ACACGUGAG	0	0.0352599	0.0371855	0.0342882	4.28699	2.34626	2.05297
		miR164f-5p	Zm00001d040019	myb domain protein 62	-44.3	-38.4	0.866817	4.5	.((((..(((((((((((((((.&.)))))))))))))))--)))).	CGCGCCGGUGCCCUGCUUCUCCG&UGGAGAAGCAGGGCAC--GUGCU	0	0.000738338	0.000795786	0.000748429	3.11781	1.75969	0.879846
		miR164f-5p	Zm00001d040285	protein_coding	-44.3	-33.5	0.756208	10	(((((.......((((((((((.(((((&))))).))))))))))-------)))))	GGCGCGUACCCUGUGCCCUGCUCCUCCA&UGGAGAAGCAGGGCAC-------GUGCU	0	0.0113102	0.0121851		2.72808	1.46641
		miR166a-3p;miR166n-3p;miR166q-3p;miR166r-3p	Zm00001d016017	Protein disulfide isomerase-like 1-2	-42.4	-28.24	0.666038	7	((((......(((((((((((((&)))))))))))))--....))))	AGGGUACUUCAAGCUUGGUCCGA&UCGGACCAGGCUU--CAAUCCCU	0	0.0395258	0.042536	0.0400552	5.45617	3.81267	4.39923
		miR166a-3p;miR166n-3p;miR166q-3p;miR166r-3p	Zm00001d037713	Protein MARD1	-42.4	-33.7	0.794811	5.5	((((((.(((((((((((((..&..)))))))))))))-))))))	GGGGAUGUGAAGUCUGGUCCAG&UCGGACCAGGCUUCA-AUCCCU	0	0.000443069	0.000477547	0.000449124	23.7733	19.3566	18.1835
		miR166a-3p;miR166n-3p;miR166q-3p;miR166r-3p	Zm00001d048527	Homeobox-leucine zipper protein REVOLUTA	-42.4	-29.9	0.705189	7	......((((((((((((((.&.))))))))))))))......	GUUUUCUGAAGCCUGGUCCGG&UCGGACCAGGCUUCAAUCCCU	0	0.0114562	0.0123424	0.0116119	203.827	133.15	154.266
		miR166a-3p;miR166n-3p;miR166q-3p;miR166r-3p	Zm00001d022085	UDP-arabinopyranose mutase 3	-42.4	-33.6	0.792453	7	.(.((((((((((((((..(((&)))..))))))))))))))-).	CGUGGAUUGAGGCCUGGGACGA&UCGGACCAGGCUUCAAUCC-CU	0	0.000590714		0.000598788	6.62535		12.3178
		miR166j-3p;miR166k-3p;miR166o-3p	Zm00001d039597	Protein MARD1	-42.4	-33.6	0.792453	5.5	((((((.(((((((((((((..&..)))))))))))))-))))))	GGGGAUCUGAAGUCUGGUCCUG&UCGGACCAGGCUUCA-AUCCCU	0	0.000590714	0.000954867	0.000598788	125.492	113.793	103.529
		miR166j-3p;miR166k-3p;miR166o-3p	Zm00001d008869	Class III HD-Zip III protein HB8%3B Putative homeobox/bZIP/lipid-binding protein family	-42.4	-28.58	0.674057	8	.(((.....(((.(((((((((((.&.))))))))))).)))----.))).	UGGGCACCCUUGCAGCCUGGUCCGG&UCGGACCAGGCUUCAA----UCCCU	0		0.0341146	0.0321167		2.63954	5.57236
		miR166l-3p;miR166m-3p	Zm00001d045098	BTB/POZ domain-containing protein NPY1	-42	-32.1	0.764286	6.5	((((((...(((((((((((..&..)))))))))))-..))))))	GAGGAAGGAGAGCCUGGUCCAA&UCGGACCAGGCUU-CAUUCCUC	0	0.00309736	0.00349672	0.00313964	31.5678	25.5155	23.4626
		miR167a-5p;miR167b-5p;miR167c-5p;miR167d-5p	Zm00001d001879	Auxin response factor 3	-38.9	-31.8	0.817481	4	(((((((.(((((((((((..&..))))))))))).)))))))	UAGAUCAGGCUGGCAGCUUGU&UGAAGCUGCCAGCAUGAUCUA	0	0.000443069	0.000477547	0.000449124	98.211	89.451	78.5996
		miR167a-5p;miR167b-5p;miR167c-5p;miR167d-5p	Zm00001d014377	Auxin response factor 18	-38.9	-31	0.796915	5	.((((((.(((((((((((..&..))))))))))).)))))).	GAGAUCAGGCUGGCAGCUUGU&UGAAGCUGCCAGCAUGAUCUA	0	0.00132862	0.00143196	0.00119722	33.1267	30.2081	28.1551
		miR167a-5p;miR167b-5p;miR167c-5p;miR167d-5p	Zm00001d026590	Auxin response factor 8	-38.9	-31.8	0.817481	4	(((((((.(((((((((((..&..))))))))))).)))))))	UAGAUCAGGCUGGCAGCUUGU&UGAAGCUGCCAGCAUGAUCUA	0	0.000443069	0.000477547	0.000449124	100.939	81.8257	78.8929
		miR167a-5p;miR167b-5p;miR167c-5p;miR167d-5p	Zm00001d031064	Auxin response factor 6	-38.9	-30.9	0.794344	5	.((((((.(((((((((((..&..))))))))))).)))))).	AAGAUCAGGCUGGCAGCUUGU&UGAAGCUGCCAGCAUGAUCUA	0	0.0017711	0.00190882	0.00179529	33.5165	26.3954	24.929
		miR167a-5p;miR167b-5p;miR167c-5p;miR167d-5p	Zm00001d036593	Auxin response factor 6	-38.9	-31	0.796915	5	.((((((.(((((((((((..&..))))))))))).)))))).	GAGAUCAGGCUGGCAGCUUGU&UGAAGCUGCCAGCAUGAUCUA	0	0.00118108	0.00127295	0.00119722	31.1781	31.9677	28.1551
		miR167a-5p;miR167b-5p;miR167c-5p;miR167d-5p	Zm00001d053819	Auxin response factor 6	-38.9	-31	0.796915	5	.((((((.(((((((((((..&..))))))))))).)))))).	GAGAUCAGGCUGGCAGCUUGU&UGAAGCUGCCAGCAUGAUCUA	0	0.00132862	0.00127295	0.00134677	11.3021	10.2649	8.79846
		miR168a-5p;miR168b-5p	Zm00001d026111	argonaute1b	-43.4	-33.5	0.771889	5	.((((((.(((((((((((..&..))))))))))).)))))).	UUCCCGAGCUGCACCAAGCCC&UCGCUUGGUGCAGAUCGGGAC	0	0.00236076	0.00286187	0.00269172	27.6706	18.4768	23.4626
		miR168a-5p;miR168b-5p	Zm00001d002650	argonaute1c	-43.4	-33.5	0.771889	5	.((((((.(((((((((((..&..))))))))))).)))))).	UUCCCGAGCUGCACCAAGCCC&UCGCUUGGUGCAGAUCGGGAC	0	0.00250813		0.00269172	40.5315		29.3282
		miR169p-5p;miR169v-5p	Zm00001d045657	Nudix hydrolase 4	-43.4	-30.12	0.694009	13.5	.(((((((.(((((((.....(((&)))---..))))))).))))))).	GGUGGCCCGAGAUGGCCGCGCGCC&GGC---AAGUCAUCUGGGGCUACG	0	0.024656	0.0265495	0.0249888	13.6404	9.09174	9.97159
		miR171d-3p;miR171e-3p;miR171i-3p;miR171j-3p	Zm00001d017513	Scarecrow-like protein 6	-37.5	-38.8	1	1	(((((((((((((((((((((&)))))))))))))))))))))	GAUAUUGGCGCGGCUCAAUCA&UGAUUGAGCCGUGCCAAUAUC	0	0.000147711	0.000159208	0.000149731	80.6734	85.0518	70.0944
		miR171d-3p;miR171e-3p;miR171i-3p;miR171j-3p	Zm00001d026158	Scarecrow-like protein 6	-37.5	-38.9	1	1	(((((((((((((((((((((&)))))))))))))))))))))	GAUAUUGGCGCGGCUCAAUCA&UGAUUGAGCCGUGCCAAUAUC	0	0.000147711	0.000159208	0.000149731	110.682	101.182	89.451
		miR171d-3p;miR171e-3p;miR171i-3p;miR171j-3p	Zm00001d045589	Scarecrow-like protein 6	-37.5	-38.7	1	1	(((((((((((((((((((((&)))))))))))))))))))))	GAUAUUGGCGCGGCUCAAUCA&UGAUUGAGCCGUGCCAAUAUC	0	0.000147711	0.000159208	0.000449124	17.148	12.0246	15.2507
		miR171d-3p;miR171e-3p;miR171i-3p;miR171j-3p	Zm00001d051387	Scarecrow-like protein 6	-37.5	-38.7	1	1	(((((((((((((((((((((&)))))))))))))))))))))	GAUAUUGGCGCGGCUCAAUCA&UGAUUGAGCCGUGCCAAUAUC	0	0.000295401	0.000159208	0.000149731	105.616	95.6099	95.9032
		miR172b-3p;miR172c-3p;miR172d-3p;miR172h-3p	Zm00001d019230	sister of indeterminate spikelet1	-33.2	-34.1	1	1	((((((((((((((((((((&))))))))))))))))))))	UGCAGCAUCAUCAGGAUUCU&AGAAUCUUGAUGAUGCUGCA	0	0.000147711	0.000159208	0.000149731	140.301	129.044	113.5
		miR172b-3p;miR172c-3p;miR172d-3p;miR172h-3p	Zm00001d034629	tasselseed6	-33.2	-34.1	1	1	((((((((((((((((((((&))))))))))))))))))))	UGCAGCAUCAUCAGGAUUCU&AGAAUCUUGAUGAUGCUGCA	0	0.000147711	0.000159208	0.000149731	155.501	151.627	125.231
		miR172b-3p;miR172c-3p;miR172d-3p;miR172h-3p	Zm00001d051178	protein_coding	-33.2	-26.1	0.786145	5	...((((((((((((((((.&.))))))))))))))))...	UAGAGCAUCAUCAAGGUUCA&AGAAUCUUGAUGAUGCUGCA	0	0.00633192	0.0068231	0.00641821	7.4048	7.91862	5.86564
		miR172e-3p	Zm00001d002075	Floral homeotic protein APETALA 2	-36	-32.3	0.897222	3	.(((((((((((((.((((((&)))))).))))))))))))).	CUGCAGCAUCAUCACGAUUCC&GGAAUCUUGAUGAUGCUGCAU	0	0.00103352	0.00111392	0.00104764	116.528	98.836	97.3696
		miR172e-3p	Zm00001d026448	Floral homeotic protein APETALA 2	-36	-32.9	0.913889	3	.(((((((((((((.((((((&)))))).))))))))))))).	CUGCAGCAUCAUCACGAUUCC&GGAAUCUUGAUGAUGCUGCAU	0	0.000885941	0.000954867	0.000898047	24.163	27.2752	26.3954
		miR172e-3p	Zm00001d031441	Transcription factor bHLH130	-36	-27.8	0.772222	4.5	((((((((((((((((.((((.&.))))-))))))))))))))))	GUGUGGCAUCAUCAAGUAUUCA&GGAAU-CUUGAUGAUGCUGCAU	0	0.00500996	0.00539887	0.00507828	16.7582	13.7843	11.438
		miR172e-3p	Zm00001d046621	Floral homeotic protein APETALA 2	-36	-36.2	1	2	.((((((((((((((((((((&)))))))))))))))))))).	CUGCAGCAUCAUCAGGAUUCC&GGAAUCUUGAUGAUGCUGCAU	0	0.000147711	0.000159208		2.72808	4.39923
		miR2118c-3p	Zm00001d000822	lincRNA	-40.1	-33	0.822943	4.5	(((((.(((((((((.(((((.&.))))).))))))))).)))))	UGGGAUUGGGAGGCACUAGGAC&UUCCUAAUGCCUCCCAUUCCUA	0	0.000147711	0.000159208	0.000149731	3.50754	4.10595	2.05297
		miR2118d-3p	Zm00001d026739	lincRNA	-44.6	-43.7	0.979821	1.5	((((((((((((((((((((((&))))))))))))))))))))))	UGGGCAUGGGAGGUAUCAGGAA&UUCCUGAUGCCUCCCAUGCCUA	0	0.000147711	0.000159208	0.000149731	2.33836	8.2119	3.81267
		miR2118e-3p	Zm00001d001468	lincRNA	-40.3	-29	0.719603	6.5	(((((((((((.(((-((((((&)))))).))).)))))))))))	UAGGAGUGGGAUACA-CGGGGA&UUCCUGAUGUCUCCCAUUCCUA	0	0.0359722	0.0379517	0.0361663	2.33836	1.17313	0.879846
		miR319a-3p;miR319b-3p;miR319c-3p;miR319d-3p	Zm00001d001903	Carboxylesterase SOBER1	-41.4	-28.9	0.698068	5.5	((.(((((((((((((((((.&.)))))))))))))))))-))	GGUGGGUGCCUUUCAGUUCAU&UUGGACUGAAGGGUGCUC-CC	0	0.0378217	0.041163	0.0381847	10.9123	8.50518	7.33205
		miR319a-3p;miR319b-3p;miR319c-3p;miR319d-3p	Zm00001d007868	Transcription factor TCP2	-41.4	-34.9	0.842995	3	.((((.((((((((((((((&)))))))))))))).)))).	AGGGGGGCCCUUCAGUCCAA&UUGGACUGAAGGGUGCUCCC	0	0.000590714	0.000636679	0.000598788	146.537	119.952	108.221
		miR319a-3p;miR319b-3p;miR319c-3p;miR319d-3p	Zm00001d008919	Transcription factor TCP4	-41.4	-30.7	0.741546	2.5	((((-(-(((((((((((((&))))))))))))).).))))	GGGA-C-CCCUUCAGUCCAG&UUGGACUGAAGGGUGCUCCC	0	0.0113102	0.0120278	0.0113159	119.646	99.4226	92.6771
		miR319a-3p;miR319b-3p;miR319c-3p;miR319d-3p	Zm00001d012544	myb domain protein 81	-41.4	-34.7	0.838164	2	.(((((.(((((((((((((&))))))))))))).))))).	UGGAGCCCCCUUCAGUCCAA&UUGGACUGAAGGGUGCUCCC	0	0.000738338	0.000795786	0.000748429	26.5014	34.314	21.9962
		miR319a-3p;miR319b-3p;miR319c-3p;miR319d-3p	Zm00001d012725	Transcription factor TCP4	-41.4	-31.1	0.751208	2.5	((((.(-(((((((((((((&))))))))))))).).))))	GGGAAC-CCCUUCAGUCCAG&UUGGACUGAAGGGUGCUCCC	0	0.00750553	0.00808736	0.00775634	97.8213	72.7339	79.7727
		miR319a-3p;miR319b-3p;miR319c-3p;miR319d-3p	Zm00001d013119	Transcription factor TCP2	-41.4	-35.1	0.847826	1.5	(((((-((((((((((((((&)))))))))))))).)))))	GGGGG-ACCCUUCAGUCCAA&UUGGACUGAAGGGUGCUCCC	0	0.000147711	0.000159208	0.000149731	359.717	323.49	302.667
		miR319a-3p;miR319b-3p;miR319c-3p;miR319d-3p	Zm00001d014861	protein_coding	-41.4	-31	0.748792	4.5	(((((((.(((.((((((((&)))))))).))).)))))))	GGGAGCGGCCUCCAGUUCAA&UUGGACUGAAGGGUGCUCCC	0	0.00794527	0.00871889	0.00805345	11.6918	21.4096	11.7313
		miR319a-3p;miR319b-3p;miR319c-3p;miR319d-3p	Zm00001d018806	Transcription factor TCP2	-41.4	-35.1	0.847826	1.5	(((((-((((((((((((((&)))))))))))))).)))))	GGGGG-ACCCUUCAGUCCAA&UUGGACUGAAGGGUGCUCCC	0	0.000147711	0.000159208	0.000149731	142.25	124.938	109.687
		miR319a-3p;miR319b-3p;miR319c-3p;miR319d-3p	Zm00001d022256	Transcription factor TCP2	-41.4	-31.7	0.7657	3.5	.(((((((.(((((((((((&))))))))))).))))))).	CGGGGCACACUUCAGUCCAA&UUGGACUGAAGGGUGCUCCC	0	0.00471596	0.0050821	0.00478028	24.5528	24.0491	24.6357
		miR319a-3p;miR319b-3p;miR319c-3p;miR319d-3p	Zm00001d022315	Stomatal closure-related actin-binding protein 1	-41.4	-32.9	0.794686	4.5	((.(..(((((((((((((((((&)))))))))))))))))--)-))	GGUGUCAGCGCCCUUCAGUCCGA&UUGGACUGAAGGGUGCU--C-CC	0	0.0017711	0.00190882	0.00179529	20.2658	12.9044	16.1305
		miR319a-3p;miR319b-3p;miR319c-3p;miR319d-3p	Zm00001d029084	Fumarate hydratase 1 mitochondrial	-41.4	-29.3	0.707729	13.5	.(((((((....((((((((((..&..))))))))))----))))))).	AGGAGCGCGACACCUUCGGUCCCA&UUGGACUGAAGG----GUGCUCCC	0	0.0285384	0.0304166	0.0287775	34.2959	24.0491	26.1021
		miR319a-3p;miR319b-3p;miR319c-3p;miR319d-3p	Zm00001d034353	Transcription factor TCP2	-41.4	-35.1	0.847826	1.5	(((((-((((((((((((((&)))))))))))))).)))))	GGGGG-ACCCUUCAGUCCAA&UUGGACUGAAGGGUGCUCCC	0	0.000147711	0.00031839	0.000149731	372.578	330.529	311.172
		miR319a-3p;miR319b-3p;miR319c-3p;miR319d-3p	Zm00001d036707	Putative ubiquitin carboxyl-terminal hydrolase superfamily protein	-41.4	-30.2	0.729469	3.5	((.(((((((((((((((((&))))))))))))))))).))	GGAAGCACCUUUCAGUUCAG&UUGGACUGAAGGGUGCUCCC	0	0.0172802	0.0186126	0.0172201	13.6404	11.438	9.09174
		miR319a-3p;miR319b-3p;miR319c-3p;miR319d-3p	Zm00001d039371	Transcription factor TCP4	-41.4	-30.7	0.741546	2.5	((((-(-(((((((((((((&))))))))))))).).))))	GGGA-C-CCCUUCAGUCCAG&UUGGACUGAAGGGUGCUCCC	0	0.0114562	0.0124996	0.0114639	102.888	103.235	90.9174
		miR319a-3p;miR319b-3p;miR319c-3p;miR319d-3p	Zm00001d043423	Transcription factor TCP4	-41.4	-31.1	0.751208	2.5	((((.(-(((((((((((((&))))))))))))).).))))	GGGAAC-CCCUUCAGUCCAG&UUGGACUGAAGGGUGCUCCC	0	0.00750553	0.00808736	0.00760774	97.4316	61.2959	63.6422
		miR319a-3p;miR319b-3p;miR319c-3p;miR319d-3p	Zm00001d044714	protein_coding	-41.4	-29.8	0.719807	6.5	.((((((((((((((((.(.&.).)))))))))))))))).	UGGAGCGCCUUUCAGUUGAU&UUGGACUGAAGGGUGCUCCC	0	0.0213365	0.0231336	0.0216251	6.62535	4.98579	3.51938
		miR319a-3p;miR319b-3p;miR319c-3p;miR319d-3p	Zm00001d050470	Phospholipase D beta 1	-41.4	-29.6	0.714976	5	...((((((((((((((((.&.))))))))))))))))...	UCAAGCACUCUUCAGUCCAG&UUGGACUGAAGGGUGCUCCC	0	0.0242237	0.0260844	0.0246968	22.6041	13.491	9.67831
		miR319a-3p;miR319b-3p;miR319c-3p;miR319d-3p	Zm00001d001946	protein_coding	-41.4	-29.2	0.705314	8	.((((((((((((.-(((..&..)))..)))))))))))).	CGGAGCACCCUUCU-UCCUC&UUGGACUGAAGGGUGCUCCC	0	0.0311181	0.0327295		8.57398	9.97159
		miR319a-3p;miR319b-3p;miR319c-3p;miR319d-3p	Zm00001d017812	P-loop containing nucleoside triphosphate hydrolases superfamily protein	-41.4	-31.3	0.756039	6.5	(((.(((((((((((((...&...))))))))))))).)))	GGGUGUACCCUUCAGUCAGU&UUGGACUGAAGGGUGCUCCC	0		0.00698122	0.00686445		2.05297	1.46641
		miR390a-5p;miR390b-5p	Zm00001d001166	lincRNA	-44.3	-43.8	0.988713	3	(((((((((((((((((((..&..)))))))))))))))))))	GGCGCUAUCCCUCCUGAGCCG&AAGCUCAGGAGGGAUAGCGCC	0	0.000147711	0.000159208	0.000149731	2.72808	2.05297	3.2261
		miR390a-5p;miR390b-5p	Zm00001d028925	protein_coding	-44.3	-33.5	0.756208	4	.((.((((((((((((((((.&.)))))))))))))))).)).	AGCUCUAUCCCUUCUGAGCUG&AAGCUCAGGAGGGAUAGCGCC	0	0.00750553	0.00792942	0.00760774	362.446	444.029	317.918
		miR394a-5p;miR394b-5p	Zm00001d011994	F-box only protein 6	-39.2	-40.9	1	0	((((((((((((((((((((&))))))))))))))))))))	GGAGGUGGACAGAAUGCCAA&UUGGCAUUCUGUCCACCUCC	0	0.000295401	0.000159208	0.000299439	224.872	217.615	159.839
		miR394a-5p;miR394b-5p	Zm00001d013489	splicing factor Prp18 family protein	-39.2	-33.6	0.857143	6	((((((((((((.(((((..&..))))).))))))))))))	GGAGGUGGACGGUAUGCCUG&UUGGCAUUCUGUCCACCUCC	0	0.000738338	0.000795786	0.000748429	3.89726	4.98579	6.74549
		miR394a-5p;miR394b-5p	Zm00001d042309	F-box only protein 6	-39.2	-40.9	1	0	((((((((((((((((((((&))))))))))))))))))))	GGAGGUGGACAGAAUGCCAA&UUGGCAUUCUGUCCACCUCC	0	0.000147711	0.000159208	0.000149731	86.909	81.2391	80.066
		miR396a-5p;miR396b-5p;miR396i-5p	Zm00001d002429	Putative growth-regulating factor 6	-35.1	-29.2	0.831909	4	..(((((((((((.((((((((&))))))))-)))))))))))..	CCGUUCAAGAAAGCCUGUGGAA&UUCCACAG-CUUUCUUGAACUG	0	0.00162363	0.00174989	0.0016458	347.246	305.6	325.836
		miR396a-5p;miR396b-5p;miR396i-5p	Zm00001d013555	Growth-regulating factor 2	-35.1	-29.2	0.831909	4	..(((((((((((.((((((((&))))))))-)))))))))))..	CCGUUCAAGAAAGCCUGUGGAA&UUCCACAG-CUUUCUUGAACUG	0	0.00191855	0.00206773	0.00194475	118.867	120.539	95.6099
		miR396a-5p;miR396b-5p;miR396i-5p	Zm00001d017742	Growth-regulating factor 6	-35.1	-29.2	0.831909	4	..(((((((((((.((((((((&))))))))-)))))))))))..	CCGUUCAAGAAAGCCUGUGGAA&UUCCACAG-CUUUCUUGAACUG	0	0.00147613	0.00127295	0.00179529	325.811	307.653	279.791
		miR396a-5p;miR396b-5p;miR396i-5p	Zm00001d018260	Growth-regulating factor 6	-35.1	-29.2	0.831909	4	..(((((((((((.((((((((&))))))))-)))))))))))..	CCGUUCAAGAAAGCCUGUGGAA&UUCCACAG-CUUUCUUGAACUG	0	0.00250813	0.00143196	0.0014963	90.8062	69.2146	65.9885
		miR396e-5p;miR396f-5p	Zm00001d002048	protein_coding	-33.4	-29.2	0.874251	4	..((((((((((((.(((((((&)))))))-))))))))))))..	UCGUUCAAGAAAGCAUGUGGAA&UUCCACA-GCUUUCUUGAACUU	0	0.00162363	0.000954867	0.00179529	116.138	101.182	104.115
		miR396e-5p;miR396f-5p	Zm00001d005652	Probable beta-14-xylosyltransferase IRX14	-33.4	-24.4	0.730539	7.5	....(((((((.(((((((((&))))))))).)))))))....	GAACUCGAGGAUGCUGUGGAA&UUCCACAGCUUUCUUGAACUU	0	0.0415101	0.0442115	0.0414916	7.4048	2.93282	4.10595
		miR396e-5p;miR396f-5p	Zm00001d007465	Growth-regulating factor 2	-33.4	-29.2	0.874251	4	..((((((((((((.(((((((&)))))))-))))))))))))..	CCGUUCAAGAAAGCAUGUGGAA&UUCCACA-GCUUUCUUGAACUU	0	0.00103352	0.0022266	0.00224361	90.0268	113.793	94.1435
		miR396e-5p;miR396f-5p	Zm00001d013346	Growth-regulating factor 2	-33.4	-29.2	0.874251	4	..((((((((((((.(((((((&)))))))-))))))))))))..	UCGUUCAAGAAAGCAUGUGGAA&UUCCACA-GCUUUCUUGAACUU	0	0.00118108	0.00143196	0.00209419	26.5014	28.1551	28.7416
		miR396e-5p;miR396f-5p	Zm00001d015256	Phospholipase D beta 1	-33.4	-24.4	0.730539	7.5	....(((((((.(((((((((&))))))))).)))))))....	GAACUCGAGGAUGCUGUGGAA&UUCCACAGCUUUCUUGAACUU	0	0.0410853	0.0443637	0.0426391	5.45617	3.51938	3.81267
		miR396e-5p;miR396f-5p	Zm00001d026240	Growth-regulating factor	-33.4	-29.2	0.874251	4	..(((((((((((.((((((((&))))))))-)))))))))))..	CCGUUCAAGAAAGCCUGUGGAA&UUCCACAG-CUUUCUUGAACUU	0	0.000885941	0.00111392	0.00194475	348.026	319.384	312.052
		miR396e-5p;miR396f-5p	Zm00001d030609	Oxysterol-binding protein-related protein 1D	-33.4	-30.4	0.91018	3.5	(((..((((((((((((((((&))))))))))))))))..)))	GGGGGCAGGAAAGCUGUGGAA&UUCCACAGCUUUCUUGAACUU	0	0.000443069	0.000477547	0.000449124	22.9939	13.1977	17.5969
		miR396e-5p;miR396f-5p	Zm00001d033396	Growth-regulating factor 2	-33.4	-29.2	0.874251	4	..(((((((((((.((((((((&))))))))-)))))))))))..	CCGUUCAAGAAAGCCUGUGGAA&UUCCACAG-CUUUCUUGAACUU	0	0.00236076	0.00111392	0.000898047	141.471	152.213	127.578
		miR396e-5p;miR396f-5p	Zm00001d033876	Growth-regulating factor 2	-33.4	-29.2	0.874251	4	..((((((((((((.(((((((&)))))))-))))))))))))..	UCGUUCAAGAAAGCAUGUGGAA&UUCCACA-GCUUUCUUGAACUU	0	0.00221338	0.00127295	0.00179529	116.918	108.221	99.7159
		miR396e-5p;miR396f-5p	Zm00001d035965	Growth-regulating factor 6	-33.4	-29	0.868263	4	..(((((((((((.((((((((&))))))))-)))))))))))..	CCGUUCAAGAAAGCCUGUGGAA&UUCCACAG-CUUUCUUGAACUU	0	0.00324461	0.00333805	0.00343814	910.011	800.953	778.664
		miR396e-5p;miR396f-5p	Zm00001d036543	Probable beta-14-xylosyltransferase IRX14	-33.4	-24.9	0.745509	6.5	....(((((((.(((((((((&))))))))).)))))))....	GAACUCGAGAAUGCUGUGGAA&UUCCACAGCUUUCUUGAACUU	0	0.0332626	0.0361118	0.0345774	45.9877	32.261	36.9535
		miR396e-5p;miR396f-5p	Zm00001d037117	Growth-regulating factor 6	-33.4	-29.2	0.874251	4	..(((((((((((.((((((((&))))))))-)))))))))))..	CCGUUCAAGAAAGCCUGUGGAA&UUCCACAG-CUUUCUUGAACUU	0	0.00103352	0.00159094	0.00119722	17.148	18.7701	14.3708
		miR396e-5p;miR396f-5p	Zm00001d045533	Growth-regulating factor 6	-33.4	-29	0.868263	4	..(((((((((((.((((((((&))))))))-)))))))))))..	CCGUUCAAGAAAGCCUGUGGAA&UUCCACAG-CUUUCUUGAACUU	0	0.00309736	0.00349672	0.00313964	907.673	857.557	756.668
		miR396e-5p;miR396f-5p	Zm00001d051456	Growth-regulating factor	-33.4	-29.2	0.874251	4	..(((((((((((.((((((((&))))))))-)))))))))))..	CCGUUCAAGAAAGCCUGUGGAA&UUCCACAG-CUUUCUUGAACUU	0	0.0017711	0.00174989	0.00134677	38.5829	24.0491	19.3566
		miR396e-5p;miR396f-5p	Zm00001d052112	Growth-regulating factor 6	-33.4	-29.2	0.874251	4	..(((((((((((.((((((((&))))))))-)))))))))))..	CCGUUCAAGAAAGCCUGUGGAA&UUCCACAG-CUUUCUUGAACUU	0	0.00206597	0.00159094	0.0014963	71.7097	75.0802	65.1086
		miR396e-5p;miR396f-5p	Zm00001d052186	Pre-mRNA-splicing factor prp45	-33.4	-27.5	0.823353	3.5	(((..(((((((((((((((.&.)))))))))))))))..)))	AAGGGUAAGAAAGCUGUGGAG&UUCCACAGCUUUCUUGAACUU	0	0.00823832	0.00871889	0.00864742	155.891	125.525	143.122
		miR396e-5p;miR396f-5p	Zm00001d008932	SEC13 protein isoform 1%3B SEC13 protein isoform 2%3B SEC13-related protein	-33.4	-24.4	0.730539	6	..((..((((((((((((((.&.))))))))))))))..))..	CUGUGGAAGGAAGCUGUGGAC&UUCCACAGCUUUCUUGAACUU	0	0.0417933		0.0429258	9.35343		7.91862
		miR396e-5p;miR396f-5p	Zm00001d014525	Glycosyltransferase	-33.4	-24.7	0.739521	7	....(((((((.(((((((((&))))))))).)))))))....	GAACUCAAGGAUGCUGUGGAA&UUCCACAGCUUUCUUGAACUU	0	0.0358298		0.0368876	7.4048		6.74549
		miR396e-5p;miR396f-5p	Zm00001d042386	protein_coding	-33.4	-26.5	0.793413	5	(((..(((((((((((((((.&.)))))))))))))))..)))	AAGCCCAAGGGAGCUGUGGAC&UUCCACAGCUUUCUUGAACUU	0	0.0137899		0.0130908	20.2658		13.7843
		miR444a-3p	Zm00001d009108	RING/U-box superfamily protein	-35.6	-32.5	0.912921	3.5	((((.((((((((((((((((&)))))))))))))))).))))	GAGCCUGAGGCAACAGCUGCA&UGCAGUUGUUGUCUCAAGCUU	0	0.000738338	0.000795786	0.000748429	15.9788	19.9432	12.9044
		miR444a-3p	Zm00001d024520	RING/U-box superfamily protein	-35.6	-31.3	0.879213	5	.(((.((((((((((((((((&)))))))))))))))).))).	CAGCCUGAGGCAGCAGCUGCA&UGCAGUUGUUGUCUCAAGCUU	0	0.00132862	0.00143196	0.00134677	15.9788	13.491	11.7313
		miR444b-3p	Zm00001d016957	Agamous-like MADS-box protein AGL16	-35.6	-36.8	1	0	(((((((((((((((((((((&)))))))))))))))))))))	AAGCUUGAGACAACAACUGCA&UGCAGUUGUUGUCUCAAGCUU	0	0.000147711	0.00031839		1.55891	2.05297
		miR444b-3p	Zm00001d037830	Putative pentatricopeptide repeat family protein	-35.6	-30.3	0.851124	4.5	.((.(((((((((((((((((&))))))))))))))))).)).	CAGGUUGGGGCAGCAACUGCA&UGCAGUUGUUGUCUCAAGCUU	0	0.00162363	0.00174989		3.50754	3.51938
		miR528a-5p;miR528b-5p	Zm00001d021850	Cupredoxin superfamily protein	-44.7	-40.4	0.903803	2.5	(((((((((-(((((((((((&))))))))))).)))))))))	CUCCUCUGC-UGCCCCUUCCG&UGGAAGGGGCAUGCAGAGGAG	0	0.000147711	0.000159208	0.000149731	79.8939	46.0453	61.8825
		miR529-5p	Zm00001d049824	neighbor of tga1	-39.1	-35.9	0.918159	2.5	.((.((((((((((((((((((&))))))))))))))))))-)).	CGGACUGUGCUCUCUCUCUUCU&AGAAGAGAGAGAGUACAG-CCU	0	0.00103352	0.000954867	0.000299439	28.45	23.1693	28.7416
		miR827a-3p	Zm00001d000767	lincRNA	-34.2	-27.9	0.815789	3	.(((((((((((.((((((((&)))))))).))))))))))).	CGUUUGCUGAUGUUCAUCUAA&UUAGAUGACCAUCAGCAAACA	0	0.00103352	0.00111392	0.00104764	3.89726	5.57236	4.69251
		miR827a-3p	Zm00001d002614	SPX domain-containing membrane protein	-34.2	-27.9	0.815789	3	.(((((((((((.((((((((&)))))))).))))))))))).	CGUUUGCUGAUGUUCAUCUAA&UUAGAUGACCAUCAGCAAACA	0	0.000738338	0.000795786	0.000748429	6.23562	4.69251	3.2261
	Tassel	miR159a-3p;miR159b-3p;miR159f-3p;miR159j-3p;miR159k-3p	Zm00001d019542	COP1-interacting protein-related	-37.8	-29.1	0.769841	3.5	((((((.((((((.((((((((&)))))))).))))))-))))))	CAGAGCAUUCCUUGAAUCCAAA&UUUGGAUUGAAGGGA-GCUCUG	0	0.00539216	0.00590479	0.00551655	45.1452	60.1844	44.0314
		miR159c-3p;miR159d-3p	Zm00001d012544	myb domain protein 81	-40.1	-33.3	0.830424	4	.(((((.(((((((((((((.&.))))))))))))).))))).	UGGAGCCCCCUUCAGUCCAAA&CUUGGAUUGAAGGGAGCUCCU	0	0.00143018	0.00143952		14.5434	17.7013
		miR160b-5p;miR160c-5p;miR160d-5p;miR160g-5p;miR160h-5p;miR160i-5p	Zm00001d002929	Auxin response factor 17	-45.4	-42.1	0.927313	2.5	..(((((((((((((((((((&)))))))))))))))))))..	UAGCAUGCAGGGAGCCAGGCA&UGCCUGGCUCCCUGUAUGCCA	0	0.000794795	0.00079999	0.000813172	8.78665	9.14567	7.43388
		miR160b-5p;miR160c-5p;miR160d-5p;miR160g-5p;miR160h-5p;miR160i-5p	Zm00001d014013	Auxin response factor 16	-45.4	-45.9	1	1	.((((((((((((((((((((&)))))))))))))))))))).	AGGCAUACAGGGAGCCAGGCA&UGCCUGGCUCCCUGUAUGCCA	0	0.000159009	0.000160049	0.000162687	208.153	229.822	176.412
		miR160b-5p;miR160c-5p;miR160d-5p;miR160g-5p;miR160h-5p;miR160i-5p	Zm00001d025871	Auxin response factor 16	-45.4	-45.9	1	1	.((((((((((((((((((((&)))))))))))))))))))).	AGGCAUACAGGGAGCCAGGCA&UGCCUGGCUCCCUGUAUGCCA	0		0.000160049	0.000162687		0.885065	0.857755
		miR166c-3p;miR166d-3p;miR166g-3p;miR166h-3p;miR166i-3p	Zm00001d026307	DAG protein	-40.8	-28.8	0.705882	6	.((((((((.((((((((..&..)))))))).)))))))).	UGGAAUGAAUCCUGGUCCAA&UCGGACCAGGCUUCAUUCCC	0	0.0283727	0.0285556	0.0293353	13.9374	15.3411	24.3031
		miR167a-5p;miR167b-5p;miR167c-5p;miR167d-5p	Zm00001d031064	Auxin response factor 6	-38.9	-30.9	0.794344	5	.((((((.(((((((((((..&..))))))))))).)))))).	AAGAUCAGGCUGGCAGCUUGU&UGAAGCUGCCAGCAUGAUCUA	0	0.00206515	0.0019189		33.3287	39.8279
		miR169c-5p;miR169r-5p	Zm00001d027874	nuclear transcription factor y subunit a1	-42.9	-33.6	0.783217	2.5	(((((((.((((((((((((.&.)))))))))))).)))))))	CUGGCAACUCAUCCUUGGCUU&CAGCCAAGGAUGACUUGCCGG	0	0.00190645	0.0019189	0.0019505	202.093	192.649	224.446
		miR171c-3p	Zm00001d002718	Scarecrow-like protein 6	-39.8	-35	0.879397	3	(((((((((((((((((.(((&))).)))))))))))))))))	GAUAUUGGCGCGGCUCAAUCA&UGACUGAGCCGUGCCAAUAUC	0	0.000317994	0.000320073	0.000162687	59.6886	68.445	43.7455
		miR171c-3p	Zm00001d026158	Scarecrow-like protein 6	-39.8	-35	0.879397	3	(((((((((((((((((.(((&))).)))))))))))))))))	GAUAUUGGCGCGGCUCAAUCA&UGACUGAGCCGUGCCAAUAUC	0	0.000159009	0.000160049	0.000325348	65.1424	65.7898	40.8863
		miR172b-3p;miR172c-3p;miR172d-3p;miR172h-3p	Zm00001d031441	Transcription factor bHLH130	-33.2	-26.6	0.801205	4	(((((((((((((((.((((.&.))))-)))))))))))))))	UGUGGCAUCAUCAAGUAUUCA&AGAAU-CUUGAUGAUGCUGCA	0	0.00539216	0.00542733	0.00551655	14.2404	16.2262	15.4396
		miR172e-3p	Zm00001d002075	Floral homeotic protein APETALA 2	-36	-32.3	0.897222	3	.(((((((((((((.((((((&)))))).))))))))))))).	CUGCAGCAUCAUCACGAUUCC&GGAAUCUUGAUGAUGCUGCAU	0	0.00111254	0.00111981	0.00113826	29.3898	28.3221	25.1608
		miR172e-3p	Zm00001d019230	sister of indeterminate spikelet1	-36	-34.2	0.95	2.5	.((((((((((((((((((((&)))))))))))))))))))).	CUGCAGCAUCAUCAGGAUUCU&GGAAUCUUGAUGAUGCUGCAU	0	0.000317994	0.000160049	0.000162687	75.444	84.0811	64.3316
		miR172e-3p	Zm00001d026448	Floral homeotic protein APETALA 2	-36	-32.9	0.913889	3	.(((((((((((((.((((((&)))))).))))))))))))).	CUGCAGCAUCAUCACGAUUCC&GGAAUCUUGAUGAUGCUGCAU	0	0.000953678	0.000959911	0.000975727	29.3898	36.5827	29.4496
		miR2118c-3p	Zm00001d000822	lincRNA	-40.1	-33	0.822943	4.5	(((((.(((((((((.(((((.&.))))).))))))))).)))))	UGGGAUUGGGAGGCACUAGGAC&UUCCUAAUGCCUCCCAUUCCUA	0	0.000794795	0.00111981	0.000975727	83.6247	82.9011	76.0543
		miR2118c-3p	Zm00001d031454	DNA-binding bromodomain-containing protein	-40.1	-32.5	0.810474	4.5	..(((((((((.((((((((((&)))))))))).)))))))))..	AUGGAGUGGGAAGCAUUAGGAA&UUCCUAAUGCCUCCCAUUCCUA	0	0.000159009	0.000160049	0.000162687	312.078	326.884	365.69
		miR2118d-3p	Zm00001d024640	Oxidoreductase family protein	-44.6	-33.8	0.757848	5	(((((((((((.(((((.(((.&.))).))))).)))))))))))	UAGGCAUGGGAAGCAUCUGGAC&UUCCUGAUGCCUCCCAUGCCUA	0	0.00602462	0.00638203	0.00664853	22.7241	24.1918	19.4424
		miR2118d-3p	Zm00001d026739	lincRNA	-44.6	-43.7	0.979821	1.5	((((((((((((((((((((((&))))))))))))))))))))))	UGGGCAUGGGAGGUAUCAGGAA&UUCCUGAUGCCUCCCAUGCCUA	0	0.000159009	0.000160049	0.000162687	256.025	239.558	230.736
		miR2118e-3p	Zm00001d001468	lincRNA	-40.3	-29	0.719603	6.5	(((((((((((.(((-((((((&)))))).))).)))))))))))	UAGGAGUGGGAUACA-CGGGGA&UUCCUGAUGUCUCCCAUUCCUA	0	0.0374462	0.0383023	0.0381391	168.158	164.032	179.557
		miR2118e-3p	Zm00001d003948	DNAJ heat shock N-terminal domain-containing protein	-40.3	-31.6	0.784119	6.5	.((((.((((((((((((((..&..)))))))))))))).)))).	CAGGGUUGGGAGAUAUCAGGUG&UUCCUGAUGUCUCCCAUUCCUA	0	0.0047593	0.00463104	0.00486913	8.48366	5.90043	3.43102
		miR2118e-3p	Zm00001d025238	DNAJ heat shock N-terminal domain-containing protein	-40.3	-31.6	0.784119	6.5	.((((.((((((((((((((..&..)))))))))))))).)))).	CAGGGUUGGGAGAUAUCAGGUC&UUCCUGAUGUCUCCCAUUCCUA	0	0.00428439	0.00431235	0.00422128	29.9958	38.9428	34.0243
		miR2118f-3p	Zm00001d025437	Amino acid permease	-41.9	-33.2	0.792363	4.5	..((((((((((.(((((((((&))))))))).))))))))))..	UUGGCAUGGGAGACAUUGGGAA&UUCCCAAUGCCUUCCAUGCCUA	0	0.00269973	0.00287697	0.00276209	21.5121	19.7664	14.01
		miR2118f-3p	Zm00001d001050	lincRNA	-41.9	-31.7	0.756563	4.5	((((((((.(((-((((((((((&)))))))))).)))-))))))))	UGGGCAUGAGAA-GCGUUGGGAA&UUCCCAAUGCCUUC-CAUGCCUA	0	0.00918088	0.00924063		31.5107	21.5366
		miR2118g-3p	Zm00001d028122	protein_coding	-40.4	-31.7	0.784653	6.5	.(((((.(((((((((.((((.&.)))).))))))))).))))).	GAGGAAGGGGAGGCGUGAGGAG&UUCCUGAUGCCUCCUAUUCCUA	0	0.00380926	0.00383412		8.48366	5.60541
		miR2275a-3p	Zm00001d022866	lincRNA	-32.8	-30.5	0.929878	2.5	((((((((((((((((.(((((&))))).))))))))))))))))	UGAGAUGUUGGAGGAACACAAA&UUUGUUUUCCUCCAAUAUCUCA	0	0.000159009	0.000160049	0.000162687	135.133	120.959	97.7841
		miR2275a-3p	Zm00001d023271	embryo defective 1379	-32.8	-24	0.731707	4.5	((((.((.(((((((((((((.&.))))))))))))).)).))))	UGAGCUGGUGGAGGAAAACGAC&UUUGUUUUCCUCCAAUAUCUCA	0	0.0456764	0.0429092	0.0440676	14.8464	14.161	14.01
		miR2275a-3p	Zm00001d027307	Myosin heavy chain-related protein	-32.8	-27.5	0.838415	3.5	.((((.(((((((((((((((.&.))))))))))))))).)))).	AGAGGCAUUGGAGGAAAACAAG&UUUGUUUUCCUCCAAUAUCUCA	0	0.00158896	0.00175913	0.00162568	14.8464	17.4063	14.2959
		miR2275a-3p	Zm00001d031138	protein_coding	-32.8	-25.7	0.783537	4.5	..(((.(((((((((((((((((&)))))))))))))))))-)))..	CUGGACUAUUGGAGGAAAGCAAA&UUUGUUUUCCUCCAAUA-UCUCA	0	0.0105979	0.0108252	0.0106808	22.1181	20.3565	15.7255
		miR2275a-3p	Zm00001d031303	Probable galactinol--sucrose galactosyltransferase 1	-32.8	-25	0.762195	4	..((((((((((((.(((((((&))))))).))))))))))))..	UAAGAUAUUGGAGGCAAACAAA&UUUGUUUUCCUCCAAUAUCUCA	0	0.0201491	0.0199658	0.020929	240.572	263.159	215.582
		miR2275b-3p;miR2275c-3p	Zm00001d012314	Nuclear pore complex protein NUP62	-33.5	-24.6	0.734328	6	.(((.(((..(((((((((((((&)))))))))))))..)))-))).	AGAGUAUGGAGGAGGAAGCUGAA&UUCAGUUUCCUCUAAUAU-CUCA	0		0.0218464	0.0222025		47.2034	43.4596
		miR319a-3p;miR319b-3p;miR319c-3p;miR319d-3p	Zm00001d007868	Transcription factor TCP2	-41.4	-34.9	0.842995	3	.((((.((((((((((((((&)))))))))))))).)))).	AGGGGGGCCCUUCAGUCCAA&UUGGACUGAAGGGUGCUCCC	0	0.000635886	0.000640043	0.000650591	26.36	24.7818	15.1537
		miR319a-3p;miR319b-3p;miR319c-3p;miR319d-3p	Zm00001d008919	Transcription factor TCP4	-41.4	-30.7	0.741546	2.5	((((-(-(((((((((((((&))))))))))))).).))))	GGGA-C-CCCUUCAGUCCAG&UUGGACUGAAGGGUGCUCCC	0	0.01217	0.012091	0.0124498	80.8978	71.6902	48.6061
		miR319a-3p;miR319b-3p;miR319c-3p;miR319d-3p	Zm00001d012725	Transcription factor TCP4	-41.4	-31.1	0.751208	2.5	((((.(-(((((((((((((&))))))))))))).).))))	GGGAAC-CCCUUCAGUCCAG&UUGGACUGAAGGGUGCUCCC	0	0.00807733	0.00812993	0.0082634	7.27171	5.01537	2.57327
		miR319a-3p;miR319b-3p;miR319c-3p;miR319d-3p	Zm00001d013119	Transcription factor TCP2	-41.4	-35.1	0.847826	1.5	(((((-((((((((((((((&)))))))))))))).)))))	GGGGG-ACCCUUCAGUCCAA&UUGGACUGAAGGGUGCUCCC	0	0.000159009	0.000160049	0.000162687	109.985	103.848	77.4839
		miR319a-3p;miR319b-3p;miR319c-3p;miR319d-3p	Zm00001d018806	Transcription factor TCP2	-41.4	-35.1	0.847826	1.5	(((((-((((((((((((((&)))))))))))))).)))))	GGGGG-ACCCUUCAGUCCAA&UUGGACUGAAGGGUGCUCCC	0	0.000159009	0.000160049	0.000162687	19.3912	28.027	14.01
		miR319a-3p;miR319b-3p;miR319c-3p;miR319d-3p	Zm00001d022256	Transcription factor TCP2	-41.4	-31.7	0.7657	3.5	.(((((((.(((((((((((&))))))))))).))))))).	CGGGGCACACUUCAGUCCAA&UUGGACUGAAGGGUGCUCCC	0		0.00510889	0.00519289		3.54026	1.71551
		miR390a-5p;miR390b-5p	Zm00001d023133	lincRNA	-44.3	-32.4	0.731377	5	....((((((((((((((((.&.))))))))))))))))....	CAUUCUAUCCCUCCUGAGCUA&AAGCUCAGGAGGGAUAGCGCC	0	0.0189017	0.0193381	0.0194943	111.5	124.499	150.107
		miR390a-5p;miR390b-5p	Zm00001d023134	lincRNA	-44.3	-32.4	0.731377	5	....((((((((((((((((.&.))))))))))))))))....	CAUUCUAUCCCUCCUGAGCUA&AAGCUCAGGAGGGAUAGCGCC	0	0.0184336	0.018553	0.0193347	104.228	128.039	146.104
		miR390a-5p;miR390b-5p	Zm00001d028925	protein_coding	-44.3	-33.5	0.756208	4	.((.((((((((((((((((.&.)))))))))))))))).)).	AGCUCUAUCCCUUCUGAGCUG&AAGCUCAGGAGGGAUAGCGCC	0	0.00823506	0.0084474	0.00842474	273.901	291.481	333.095
		miR390a-5p;miR390b-5p	Zm00001d001166	lincRNA	-44.3	-43.8	0.988713	3	(((((((((((((((((((..&..)))))))))))))))))))	GGCGCUAUCCCUCCUGAGCCG&AAGCUCAGGAGGGAUAGCGCC	0	0.000159009	0.000160049		3.63586	1.77013
		miR390a-5p;miR390b-5p	Zm00001d008098	lincRNA	-44.3	-32.4	0.731377	5	....((((((((((((((((.&.))))))))))))))))....	CCUUCUAUCCCUCCUGAGCUA&AAGCUCAGGAGGGAUAGCGCC	0	0.0185897	0.0194951		3.93884	4.72034
		miR390a-5p;miR390b-5p	Zm00001d008099	lincRNA	-44.3	-32.4	0.731377	5	....((((((((((((((((.&.))))))))))))))))....	CCUUCUAUCCCUCCUGAGCUA&AAGCUCAGGAGGGAUAGCGCC	0		0.0188671	0.0188559		4.42532	2.28735
		miR393a-5p;miR393c-5p	Zm00001d010863	Protein TRANSPORT INHIBITOR RESPONSE 1	-39.1	-35.3	0.902813	1	(((-((((((((((((((((((&)))))))))))))))))).)))	AGA-CAAUGCGAUCCCUUUGGA&UCCAAAGGGAUCGCAUUGAUCU	0	0.000317994	0.000320073	0.000325348	108.773	105.028	92.3516
		miR394a-5p;miR394b-5p	Zm00001d011994	F-box only protein 6	-39.2	-40.9	1	0	((((((((((((((((((((&))))))))))))))))))))	GGAGGUGGACAGAAUGCCAA&UUGGCAUUCUGUCCACCUCC	0	0.000159009	0.000160049		153.615	179.078
		miR396a-5p;miR396b-5p;miR396i-5p	Zm00001d026240	Growth-regulating factor	-35.1	-29.2	0.831909	4	..(((((((((((.((((((((&))))))))-)))))))))))..	CCGUUCAAGAAAGCCUGUGGAA&UUCCACAG-CUUUCUUGAACUG	0	0.00190645	0.00239805	0.00162568	123.316	123.909	80.0571
		miR396a-5p;miR396b-5p;miR396i-5p	Zm00001d013346	Growth-regulating factor 2	-35.1	-29.2	0.831909	4	..((((((((((((.(((((((&)))))))-))))))))))))..	UCGUUCAAGAAAGCAUGUGGAA&UUCCACA-GCUUUCUUGAACUG	0	0.00222383	0.000959911		19.6942	22.4216
		miR396a-5p;miR396b-5p;miR396i-5p	Zm00001d015346	Pentatricopeptide repeat-containing protein	-35.1	-26.4	0.752137	6.5	.(((((....(((((((((((((((&)))))))))))))))----))))).	UGGUUUUGGAGAGAAAGCUGUGGAA&UUCCACAGCUUUCUU----GAACUG	0	0.0167151	0.0168234		1.51494	1.18009
		miR396e-5p;miR396f-5p	Zm00001d002048	protein_coding	-33.4	-29.2	0.874251	4	..((((((((((((.(((((((&)))))))-))))))))))))..	UCGUUCAAGAAAGCAUGUGGAA&UUCCACA-GCUUUCUUGAACUU	0	0.00143018	0.00127968	0.00130076	50.599	55.7591	28.02
		miR396e-5p;miR396f-5p	Zm00001d002429	Putative growth-regulating factor 6	-33.4	-29.2	0.874251	4	..(((((((((((.((((((((&))))))))-)))))))))))..	CCGUUCAAGAAAGCCUGUGGAA&UUCCACAG-CUUUCUUGAACUU	0	0.00143018	0.00175913	0.00227522	126.346	157.246	89.7784
		miR396e-5p;miR396f-5p	Zm00001d007465	Growth-regulating factor 2	-33.4	-29.2	0.874251	4	..((((((((((((.(((((((&)))))))-))))))))))))..	CCGUUCAAGAAAGCAUGUGGAA&UUCCACA-GCUUUCUUGAACUU	0	0.00238249	0.000959911	0.00178811	39.9944	37.4677	30.3073
		miR396e-5p;miR396f-5p	Zm00001d013555	Growth-regulating factor 2	-33.4	-29.2	0.874251	4	..(((((((((((.((((((((&))))))))-)))))))))))..	CCGUUCAAGAAAGCCUGUGGAA&UUCCACAG-CUUUCUUGAACUU	0	0.000953678	0.00239805	0.00113826	85.1396	74.9355	52.8949
		miR396e-5p;miR396f-5p	Zm00001d015256	Phospholipase D beta 1	-33.4	-24.4	0.730539	7.5	....(((((((.(((((((((&))))))))).)))))))....	GAACUCGAGGAUGCUGUGGAA&UUCCACAGCUUUCUUGAACUU	0	0.0441576	0.0441339	0.0454663	4.24183	4.42532	2.00143
		miR396e-5p;miR396f-5p	Zm00001d017742	Growth-regulating factor 6	-33.4	-29.2	0.874251	4	..(((((((((((.((((((((&))))))))-)))))))))))..	CCGUUCAAGAAAGCCUGUGGAA&UUCCACAG-CUUUCUUGAACUU	0	0.00127137	0.00111981	0.0019505	180.581	168.162	147.248
		miR396e-5p;miR396f-5p	Zm00001d018260	Growth-regulating factor 6	-33.4	-29.2	0.874251	4	..(((((((((((.((((((((&))))))))-)))))))))))..	CCGUUCAAGAAAGCCUGUGGAA&UUCCACAG-CUUUCUUGAACUU	0	0.00127137	0.00223836	0.00113826	215.727	214.776	121.801
		miR396e-5p;miR396f-5p	Zm00001d005652	Probable beta-14-xylosyltransferase IRX14	-33.4	-24.4	0.730539	7.5	....(((((((.(((((((((&))))))))).)))))))....	GAACUCGAGGAUGCUGUGGAA&UUCCACAGCUUUCUUGAACUU	0	0.0438536	0.0447457		1.81793	4.72034
		miR396e-5p;miR396f-5p	Zm00001d008932	SEC13 protein isoform 1%3B SEC13 protein isoform 2%3B SEC13-related protein	-33.4	-24.4	0.730539	6	..((..((((((((((((((.&.))))))))))))))..))..	CUGUGGAAGGAAGCUGUGGAC&UUCCACAGCUUUCUUGAACUU	0	0.0447655	0.0444399		5.75677	8.55563
		miR444a-3p	Zm00001d024520	RING/U-box superfamily protein	-35.6	-31.3	0.879213	5	.(((.((((((((((((((((&)))))))))))))))).))).	CAGCCUGAGGCAGCAGCUGCA&UGCAGUUGUUGUCUCAAGCUU	0	0.00143018	0.00143952	0.00146323	3.63586	2.65519	2.28735
		miR528a-5p;miR528b-5p	Zm00001d016873	Transcription factor bHLH69	-44.7	-33.9	0.758389	3	((.((((((((((((((((((&)))))))))))))))))).))	CUGUUUUGCAUGCUCCUUCCA&UGGAAGGGGCAUGCAGAGGAG	0	0.00728833	0.00733581	0.00761777	4.24183	3.83528	7.14796
		miR528a-5p;miR528b-5p	Zm00001d021850	Cupredoxin superfamily protein	-44.7	-40.4	0.903803	2.5	(((((((((-(((((((((((&))))))))))).)))))))))	CUCCUCUGC-UGCCCCUUCCG&UGGAAGGGGCAUGCAGAGGAG	0	0.000159009	0.000160049	0.000162687	129.679	118.894	109.793
		miR529-5p	Zm00001d006028	Squamosa promoter-binding-like protein 15	-39.1	-36	0.920716	2.5	..(((((((((((((((((((&)))))))))))))))))))..	CAGCUGUGCUCUCUCUCUUCU&AGAAGAGAGAGAGUACAGCCU	0	0.000159009	0.000320073	0.000162687	238.149	249.588	178.985
		miR529-5p	Zm00001d006091	Squamosa promoter-binding-like protein 6	-39.1	-33.5	0.856777	3	.((.((((((((((((((((((&))))))))))))))))))-)).	CGGAUUGUGCUCUCUCUCUUCU&AGAAGAGAGAGAGUACAG-CCU	0	0.00206515	0.00223836	0.00227522	410.852	421.291	402.001
		miR529-5p	Zm00001d012015	Squamosa promoter-binding protein-like (SBP domain) transcription factor family protein	-39.1	-33.9	0.867008	4.5	.(((...(((((((((((((((((&)))))))))))))))))---))).	CGGCAACUGUGCUCUCUCUCUUCU&AGAAGAGAGAGAGUACA---GCCU	0	0.00174771	0.00175913	0.0019505	182.399	204.155	223.588
		miR529-5p	Zm00001d015233	Squamosa promoter-binding-like protein 2	-39.1	-28.9	0.73913	5.5	.....((((((((((((((((&)))))))))))))))).....	UCAUCGUGCUCUCUCUCUUCU&AGAAGAGAGAGAGUACAGCCU	0	0.0107552	0.0109835	0.0111636	181.793	160.787	162.116
		miR529-5p	Zm00001d020941	tassel sheath4	-39.1	-36	0.920716	2.5	..(((((((((((((((((((&)))))))))))))))))))..	CAGCUGUGCUCUCUCUCUUCU&AGAAGAGAGAGAGUACAGCCU	0	0.000476953	0.000480071	0.000487983	249.662	258.734	178.413
		miR529-5p	Zm00001d021056	Squamosa promoter-binding-like protein 6	-39.1	-33.5	0.856777	3	.((.((((((((((((((((((&))))))))))))))))))-)).	CGGAUUGUGCUCUCUCUCUUCU&AGAAGAGAGAGAGUACAG-CCU	0	0.00222383	0.00207864	0.00211287	390.552	456.103	385.132
		miR529-5p	Zm00001d026175	Squamosa promoter-binding protein-like (SBP domain) transcription factor family protein	-39.1	-35.9	0.918159	2.5	.((((.((((((((((((((((&))))))))))))))))-)))).	CGGCUGGUGCUCUCUCUCUUCU&AGAAGAGAGAGAGUAC-AGCCU	0	0.00111254	0.00079999	0.000975727	22.7241	23.3067	22.3016
		miR529-5p	Zm00001d031451	SBP-domain protein 5	-39.1	-36	0.920716	2.5	..(((((((((((((((((((&)))))))))))))))))))..	CAGCUGUGCUCUCUCUCUUCU&AGAAGAGAGAGAGUACAGCCU	0	0.000635886	0.000160049	0.000650591	245.117	247.523	163.831
		miR529-5p	Zm00001d014698	Squamosa promoter-binding-like protein 11	-39.1	-34.8	0.890026	2	((((-((((((((((((((((&)))))))))))))))).))))	GGGC-GUGCUCUCUCUCUUCU&AGAAGAGAGAGAGUACAGCCU	0	0.00143018	0.00143952		53.6289	53.6939
		miR529-5p	Zm00001d026664	NDR1/HIN1-like 1	-39.1	-27.1	0.693095	5.5	..((.(((((((((((((.(((&)))-))))))))))))).))..	UAGCAGUGCUCUCUCUCUCUCU&AGA-AGAGAGAGAGUACAGCCU	0		0.0288665	0.0315438		2.06515	1.71551
		miR827a-3p	Zm00001d000767	lincRNA	-34.2	-27.9	0.815789	3	.(((((((((((.((((((((&)))))))).))))))))))).	CGUUUGCUGAUGUUCAUCUAA&UUAGAUGACCAUCAGCAAACA	0	0.000794795	0.000959911	0.000975727	12.1195	11.8009	8.57755
Rice	Shoot	miR1425-5p	LOC_Os01g62820	Transcription initiation factor TFIID subunit A containing protein, expressed	-36.4	-26.4	0.725275	6.5	((((((.(((((((((((...&...))))))))))).))))))	AGCAGUCAGGAUUGAAUCAAC&UAGGAUUCAAUCCUUGCUGCU	0	0.0193363	0.0188696	0.0190836	2.98857	5.89822	2.58264
		miR1425-5p	LOC_Os08g01640	Rf1, mitochondrial precursor, putative, expressed	-36.4	-30.4	0.835165	2.5	((.((((((((((((((((((&)))))))))))))))))).))	GGAGGCAAGGAUUGAAUCCUG&UAGGAUUCAAUCCUUGCUGCU	0	0.00185787	0.0016719	0.00172598	2.24143	2.94911	2.21369
		miR1425-5p	LOC_Os08g01650	Rf1, mitochondrial precursor, putative, expressed	-36.4	-32.2	0.884615	3	((((((((((((((((.((((&)))).))))))))))))))))	GGCAGCAAGGAUUGAACCCUG&UAGGAUUCAAUCCUUGCUGCU	0	0.000796651	0.000771996	0.000796979	2.615	1.68521	1.47579
		miR1425-5p	LOC_Os10g35230	Rf1, mitochondrial precursor, putative, expressed	-36.4	-35.4	0.972527	4.5	(((((((((((((((((((..&..)))))))))))))))))))	GGCAGCAAGGAUUGAGUCCGA&UAGGAUUCAAUCCUUGCUGCU	0	0.000265621	0.000128707	0.000132874	4.85642	5.89822	2.95159
		miR1425-5p	LOC_Os10g35240	Rf1, mitochondrial precursor, putative, expressed	-36.4	-31.6	0.868132	4.5	(((((((.(((((((((((..&..))))))))))).)))))))	GGCAGCAUGGAUUGAAUCCGA&UAGGAUUCAAUCCUUGCUGCU	0	0.00106206	0.0010292	0.0010625	22.7878	27.8059	21.399
		miR1425-5p	LOC_Os10g35260	Rf1, mitochondrial precursor, putative, expressed	-36.4	-31.6	0.868132	4.5	(((((((.(((((((((((..&..))))))))))).)))))))	GGCAGCAUGGAUUGAAUCCGA&UAGGAUUCAAUCCUUGCUGCU	0	0.000929365	0.000900604	0.000929747	23.1614	24.8568	19.5543
		miR1425-5p	LOC_Os10g35436	Rf1, mitochondrial precursor, putative, expressed	-36.4	-35.4	0.972527	3.5	(((((((((((((((((((..&..)))))))))))))))))))	GGCAGCAAGGAUUGAAUCCGG&UAGGAUUCAAUCCUUGCUGCU	0	0.000132819	0.000257398	0.00026573	5.22999	8.00473	4.42738
		miR1425-5p	LOC_Os11g42490	retrotransposon protein, putative, unclassified, expressed	-36.4	-28.5	0.782967	4.5	((((((((.(((((((((((.&.))))))))))).))))))))	GGCGGCGAAGAUUGAGUCCUU&UAGGAUUCAAUCCUUGCUGCU	0	0.00450597	0.00423861	0.00450782	15.69	22.7503	14.7579
		miR156a;miR156b-5p;miR156c-5p;miR156d;miR156e;miR156f-5p;miR156g-5p;miR156h-5p;miR156i;miR156j-5p	LOC_Os01g69830	OsSPL2 - SBP-box gene family member, expressed	-37.2	-34.6	0.930108	1	((((((.(((((((((((((&))))))))))))).))))))	GUGCUCUCUCUCUUCUGUCA&UGACAGAAGAGAGUGAGCAC	0	0.000531171	0.000257398	0.000398569	76.2085	94.3716	91.1302
		miR156a;miR156b-5p;miR156c-5p;miR156d;miR156e;miR156f-5p;miR156g-5p;miR156h-5p;miR156i;miR156j-5p	LOC_Os12g25490	O-methyltransferase, putative, expressed	-37.2	-29.1	0.782258	4	((((((((((((-((((.((&)).)))).))))))))))))	GUGCUCACUCUC-UCUGGCA&UGACAGAAGAGAGUGAGCAC	0	0.00305039	0.00295608	0.00305164	17.1843	15.5882	22.5058
		miR156l-5p	LOC_Os11g30370	OsSPL19 - SBP-box gene family member, expressed	-37.7	-33.2	0.880637	2.5	(((((((.((((((((((((.&.)))))))))))).)))))))	UGUGCUCUCUCUCUUCUGUCA&CGACAGAAGAGAGUGAGCAUA	0	0.000929365	0.000900604	0.000929747	17.1843	16.8521	17.7095
		miR156l-5p	LOC_Os07g32170	OsSPL13 - SBP-box gene family member, expressed	-37.7	-31.4	0.832891	3	.((((((.((((((((((((.&.)))))))))))).)))))).	CAUGCUCCCUCUCUUCUGUCA&CGACAGAAGAGAGUGAGCAUA	0	0.00172528		0.00172598	7.84499		8.48581
		miR156l-5p	LOC_Os09g32944	OsSPL18 - SBP-box gene family member, expressed	-37.7	-33.3	0.883289	2.5	(((((((.((((((((((((.&.)))))))))))).)))))))	UGUGCUCUCUCUCUUCUGUCA&CGACAGAAGAGAGUGAGCAUA	0	0.000796651		0.000664193	21.2935		37.6327
		miR159a.1;miR159b	LOC_Os06g40330	MYB family transcription factor, putative, expressed	-37.8	-32.7	0.865079	3.5	((((((((((((((.(((((.&.))))).))))))))))))))	UAGAGCUCCCUUCACUCCAAU&UUUGGAUUGAAGGGAGCUCUG	0	0.00066392	0.000643371	0.000664193	12.3278	11.7964	15.1269
		miR159a.2	LOC_Os03g02240	AT-GTL1, putative, expressed	-45.1	-41	0.909091	3	.((((((((.(((((((((((&))))))))))).)))))))).	AGCAGCUCCGGGGGCAUGCAA&UUGCAUGCCCCAGGAGCUGCA	0	0.000132819	0.000128707	0.000132874	54.9149	52.2414	47.5943
		miR159f	LOC_Os01g59660	MYB family transcription factor, putative, expressed	-38.1	-35.6	0.934383	2.5	((((((((((((((.((((((&)))))).))))))))))))))	UGGAGCUCCCUUCACUCCAAG&CUUGGAUUGAAGGGAGCUCUA	0	0.000132819	0.000128707	0.000132874	296.989	361.898	332.422
		miR160a-5p;miR160b-5p;miR160c-5p;miR160d-5p	LOC_Os02g41800	auxin response factor, putative, expressed	-45.4	-45.9	1	1	.((((((((((((((((((((&)))))))))))))))))))).	AGGCAUACAGGGAGCCAGGCA&UGCCUGGCUCCCUGUAUGCCA	0	0.000132819	0.000128707	0.000132874	630.214	703.574	676.651
		miR160a-5p;miR160b-5p;miR160c-5p;miR160d-5p	LOC_Os06g47150	auxin response factor 18, putative, expressed	-45.4	-45.9	1	1	.((((((((((((((((((((&)))))))))))))))))))).	AGGCAUACAGGGAGCCAGGCA&UGCCUGGCUCCCUGUAUGCCA	0	0.000132819	0.000128707	0.000132874	256.643	235.086	242.399
		miR160e-5p	LOC_Os04g43910	auxin response factor, putative, expressed	-46.2	-45.8	0.991342	1	.((((((((((((((((((((&)))))))))))))))))))).	AGGCAUACAGGGAGCCAGGCA&UGCCUGGCUCCCUGUAUGCCG	0	0.000132819	0.000128707	0.000132874	235.35	253.624	256.419
		miR160f-5p	LOC_Os10g33940	auxin response factor 18, putative, expressed	-45.2	-41.2	0.911504	2	.(((((.((((((((((((((&)))))))))))))).))))).	AGGCAUACAGGGAGCCAGGCA&UGCCUGGCUCCCUGAAUGCCA	0	0.000132819	0.000128707	0.000132874	259.632	262.471	259.002
		miR164a;miR164b;miR164f	LOC_Os02g36880	No apical meristem protein, putative, expressed	-44.3	-37.8	0.853273	2	.(((((((.((((((((((((&)))))))))))).))))))).	CGCACGUGACCUGCUUCUCCA&UGGAGAAGCAGGGCACGUGCA	0	0.000531171	0.00051473	0.00053139	10.8336	10.5325	7.74791
		miR164a;miR164b;miR164f	LOC_Os04g38720	no apical meristem protein, putative, expressed	-44.3	-37.8	0.853273	2	.(((((((.((((((((((((&)))))))))))).))))))).	CGCACGUGACCUGCUUCUCCA&UGGAGAAGCAGGGCACGUGCA	0	0.000531171	0.00051473	0.00053139	7.84499	8.84734	11.4374
		miR164a;miR164b;miR164f	LOC_Os06g23650	no apical meristem protein, putative, expressed	-44.3	-40.6	0.916479	2	.((.(((((((((((((((((&))))))))))))))))).)).	AGCUCGUGCCCUGCUUCUCCA&UGGAGAAGCAGGGCACGUGCA	0	0.000132819	0.000128707	0.000132874	4.10928	3.37041	2.95159
		miR164a;miR164b;miR164f	LOC_Os06g46270	no apical meristem protein, putative, expressed	-44.3	-39.2	0.884876	2	.(((.((((((((((((((((&)))))))))))))))).))).	AGCAAGUGCCCUGCUUCUCCA&UGGAGAAGCAGGGCACGUGCA	0	0.000265621	0.000257398	0.00026573	3.73571	6.74083	7.01002
		miR164a;miR164b;miR164f	LOC_Os12g05260	phytosulfokines precursor, putative, expressed	-44.3	-34.6	0.781038	3	(((.(.((((((((((((((.&.)))))))))))))).).)))	UGCUCUUGCCCUGCUUCUCCU&UGGAGAAGCAGGGCACGUGCA	0	0.00212299	0.00205733	0.00212387	39.5985	23.1716	23.6127
		miR164a;miR164b;miR164f	LOC_Os12g41680	No apical meristem protein, putative, expressed	-44.3	-39.2	0.884876	2	.(((.((((((((((((((((&)))))))))))))))).))).	AGCAAGUGCCCUGCUUCUCCA&UGGAGAAGCAGGGCACGUGCA	0	0.000265621	0.000257398	0.00026573	45.5757	44.2367	51.6527
		miR164c	LOC_Os11g44940	seed maturation protein PM27, putative, expressed	-42.3	-30.7	0.725768	5	.((((((.(((((((((.(((&))).))))))))).)))))).	CGCACGUCCUCUGCUUCGCCA&UGGAGAAGCAGGGUACGUGCA	0	0.0104386	0.0104992	0.0113629	3.73571	2.52781	5.16527
		miR164d	LOC_Os08g10080	no apical meristem protein, putative, expressed	-44.3	-36.4	0.82167	2	((((.((((((((((((((((&)))))))))))))))).))))	AGCAAGUGUCCUGCUUCUCCG&UGGAGAAGCAGGGCACGUGCU	0	0.000929365	0.000900604	0.000929747	17.1843	13.4817	13.6511
		miR164e	LOC_Os10g01530	helix-loop-helix DNA-binding domain containing protein, expressed	-43.8	-29.6	0.675799	5	((.(((((.((((((((((((.&.))))))))))))-))))).))	CUGAUGUGUUUCUGCUUCUCCU&UGGAGAAGCAGGG-CACGUGAG	0	0.0385542	0.0371353	0.0369075	17.5578	15.5882	12.5442
		miR166k-3p;miR166l-3p	LOC_Os05g08800	DUF581 domain containing protein, expressed	-42.4	-33.7	0.794811	5.5	((((((.(((((((((((((..&..)))))))))))))-))))))	GGGGAUGUGAAGUCUGGUCCAG&UCGGACCAGGCUUCA-AUCCCU	0	0.00159267	0.0015434	0.00159332	6.35071	6.31953	3.68948
		miR166m	LOC_Os04g48290	MATE efflux family protein, putative, expressed	-42.4	-32.8	0.773585	4	.((.(((.(((((((((((((.&.))))))))))))).)))-)).	CGGUGAACGAAGCCUGGUCCGU&UCGGACCAGGCUUCAUUC-CCU	0	0.00357994	0.00334101	0.00384618	10.0864	18.5373	13.2821
		miR167a-5p;miR167b;miR167c-5p	LOC_Os02g06910	auxin response factor 6, putative, expressed	-38.9	-31	0.796915	5	.((((((.(((((((((((..&..))))))))))).)))))).	GAGAUCAGGCUGGCAGCUUGU&UGAAGCUGCCAGCAUGAUCUA	0	0.00066392	0.000643371	0.000664193	58.2771	51.3988	45.7496
		miR167a-5p;miR167b;miR167c-5p	LOC_Os04g57610	auxin response factor, putative, expressed	-38.9	-31.8	0.817481	4	(((((((.(((((((((((..&..))))))))))).)))))))	UAGAUCAGGCUGGCAGCUUGU&UGAAGCUGCCAGCAUGAUCUA	0	0.000531171	0.00051473	0.00053139	19.4257	16.4308	19.5543
		miR167a-5p;miR167b;miR167c-5p	LOC_Os06g03830	retinol dehydrogenase, putative, expressed	-38.9	-29.1	0.748072	7	.(((....((((((.((((((((((&)))))))))).))))))----))).	GAGAGUGUUCAUGCCGGCAGCUUCA&UGAAGCUGCCAGCAUGA----UCUA	0	0.00503475	0.00475116	0.00503682	5.22999	2.10651	3.68948
		miR167a-5p;miR167b;miR167c-5p	LOC_Os06g46410	auxin response factor, putative, expressed	-38.9	-31	0.796915	5	.((((((.(((((((((((..&..))))))))))).)))))).	GAGAUCAGGCUGGCAGCUUGU&UGAAGCUGCCAGCAUGAUCUA	0	0.000796651	0.000643371	0.000664193	25.7764	26.9633	20.6611
		miR167a-5p;miR167b;miR167c-5p	LOC_Os07g33790	glutamate receptor 3.4 precursor, putative, expressed	-38.9	-30.4	0.781491	3	((((-(.((((((((((((((&)))))))))))))).).))))	UGGG-CUUGCUGGCAGCUUCA&UGAAGCUGCCAGCAUGAUCUA	0	0.00146004	0.00141487	0.00146064	5.60356	5.47692	4.79633
		miR167a-5p;miR167b;miR167c-5p	LOC_Os12g41950	auxin response factor, putative, expressed	-38.9	-30.9	0.794344	5	.((((((.(((((((((((..&..))))))))))).)))))).	AAGAUCAGGCUGGCAGCUUGU&UGAAGCUGCCAGCAUGAUCUA	0	0.00119474	0.000900604	0.000929747	7.09785	4.63432	7.74791
		miR169f.1;miR169g	LOC_Os02g53620	nuclear transcription factor Y subunit, putative, expressed	-38.8	-32.5	0.837629	2	(((((((.((((((((((((.&.)))))))))))).)))))))	UAGGCAAUUCAUCCUUGGCUU&UAGCCAAGGAUGACUUGCCUA	0	0.000132819	0.000128707	0.000132874	22.7878	28.6485	29.8848
		miR169i-3p	LOC_Os09g11005	expressed protein	-38.8	-25.3	0.652062	17.5	((((((((((((..((((......((((&))))------))))..))))))))))))	CAUGAGUGGUGAUUGCGAUGUCCUCUCA&UGAG------UCGCUCUUAUCACUCAUG	0	0.0423778		0.0423949	0.747142		2.21369
		miR169r-5p	LOC_Os03g07880	nuclear transcription factor Y subunit, putative, expressed	-37.8	-34	0.899471	3	..((((((((((((((((((.&.))))))))))))))))))..	AUGGCAAAUCAUCCUUGGCUU&UAGCCAAGGAUGAUUUGCCUG	0	0.000132819	0.000128707	0.000132874	75.8349	72.8852	87.8097
		miR169r-5p	LOC_Os03g44540	nuclear transcription factor Y subunit, putative, expressed	-37.8	-33.1	0.875661	2.5	((((((((((((((((((((.&.))))))))))))))))))))	UAGGCAAAUCAUUCUUGGCUC&UAGCCAAGGAUGAUUUGCCUG	0	0.000265621	0.000257398	0.00026573	112.445	145.77	116.588
		miR169r-5p	LOC_Os03g48970	nuclear transcription factor Y subunit, putative, expressed	-37.8	-31.4	0.830688	3	(((((((.((((((((((((.&.)))))))))))).)))))))	CAGGCAAUUCAUUCUUGGCUU&UAGCCAAGGAUGAUUUGCCUG	0	0.00066392	0.000643371	0.000664193	331.357	338.305	330.209
		miR169r-5p	LOC_Os07g38120	CAMK_CAMK_like.34 - CAMK includes calcium/calmodulin depedent protein kinases, expressed	-37.8	-25.9	0.685185	5.5	....(((((((((((((((((&)))))))))))))))))....	CUUCCAGAUCAUCCUUGGUUA&UAGCCAAGGAUGAUUUGCCUG	0	0.0384265	0.0362674	0.0356269	7.47142	8.42604	6.27212
		miR169r-5p	LOC_Os08g12850	pentatricopeptide, putative, expressed	-37.8	-26.4	0.698413	22.5	..(((((((..........((((((((((((&))))))))))))----------)))))))..	AUGGCGAAUAGUAUAGUUGCAUCCUUGGCUA&UAGCCAAGGAUG----------AUUUGCCUG	0	0.0244033	0.0239081	0.0249317	115.807	87.6308	108.102
		miR169r-5p	LOC_Os12g10320	plant-specific domain TIGR01627 family protein, expressed	-37.8	-28.9	0.76455	8.5	((((((((((...(((((((((((&)))))))))))---))))))))))	CAGGCGAAUUAUAAUUCUUGGCUA&UAGCCAAGGAU---GAUUUGCCUG	0	0.0047704	0.00475116	0.00490459	8.59213	9.26864	7.37896
		miR169r-5p	LOC_Os11g46240	retrotransposon protein, putative, unclassified, expressed	-37.8	-29.2	0.772487	3	(((((.((-((((((((((((&)))))))))))).)).)))))	CGGGCUAA-CAUCCUUGGCUG&UAGCCAAGGAUGAUUUGCCUG	0	0.00397692		0.00358141	5.60356		5.53422
		miR171b;miR171c-3p;miR171d-3p;miR171e-3p;miR171f-3p	LOC_Os02g44360	scarecrow transcription factor family protein, putative, expressed	-37.5	-38.9	1	1	(((((((((((((((((((((&)))))))))))))))))))))	GAUAUUGGCGCGGCUCAAUCA&UGAUUGAGCCGUGCCAAUAUC	0	0.000265621	0.0131702	0.0139868	115.807	94.3716	101.092
		miR171b;miR171c-3p;miR171d-3p;miR171e-3p;miR171f-3p	LOC_Os06g01620	scarecrow, putative, expressed	-37.5	-38.7	1	1	(((((((((((((((((((((&)))))))))))))))))))))	GAUAUUGGCGCGGCUCAAUCA&UGAUUGAGCCGUGCCAAUAUC	0	0.000132819	0.000128707	0.0130692	107.962	116.279	111.053
		miR171h	LOC_Os10g40390	scarecrow, putative, expressed	-37.4	-25.7	0.687166	8	...((((((((..(((((((.&.)))))))..))))))))...	CGAGAUAUUGGCGCGGCUCAA&GUGAGCCGAACCAAUAUCACU	0	0.013195	0.0130432	0.0128069	307.822	227.924	271.915
		miR172a;miR172d-3p	LOC_Os03g60430	AP2 domain containing protein, expressed	-34.3	-34.2	0.997085	2	.((((((((((((((((((((&)))))))))))))))))))).	CUGCAGCAUCAUCAGGAUUCU&AGAAUCUUGAUGAUGCUGCAU	0	0.000132819	0.000128707	0.000132874	36.6099	37.4959	47.9633
		miR172a;miR172d-3p	LOC_Os07g13170	AP2 domain containing protein, expressed	-34.3	-34.2	0.997085	2	.((((((((((((((((((((&)))))))))))))))))))).	CUGCAGCAUCAUCAGGAUUCU&AGAAUCUUGAUGAUGCUGCAU	0	0.000265621	0.000257398	0.00026573	34.7421	31.5976	35.0501
		miR172a;miR172d-3p	LOC_Os08g39630	helix-loop-helix DNA-binding domain containing protein, expressed	-34.3	-29.4	0.857143	5	..((((((((((((((((((.&.))))))))))))))))))..	CAGUGGCAUCAUCAGGAUUCA&AGAAUCUUGAUGAUGCUGCAU	0	0.00066392	0.000643371	0.000664193	172.216	168.521	161.23
		miR319a-3p.2-3p;miR319b	LOC_Os01g11550	TCP family transcription factor, putative, expressed	-41.4	-30.7	0.741546	2.5	((((-(-(((((((((((((&))))))))))))).).))))	GGGA-C-CCCUUCAGUCCAG&UUGGACUGAAGGGUGCUCCC	0	0.0199874	0.0193746	0.0199956	13.8221	9.26864	12.5442
		miR319a-3p.2-3p;miR319b	LOC_Os03g57190	TCP family transcription factor, putative, expressed	-41.4	-35.1	0.847826	1.5	(((((-((((((((((((((&)))))))))))))).)))))	GGGGG-ACCCUUCAGUCCAA&UUGGACUGAAGGGUGCUCCC	0	0.000265621	0.000128707	0.000132874	3.73571	4.21302	6.27212
		miR319a-3p.2-3p;miR319b	LOC_Os07g05720	TCP family transcription factor, putative, expressed	-41.4	-35.1	0.847826	1.5	(((((-((((((((((((((&)))))))))))))).)))))	GGGGG-ACCCUUCAGUCCAA&UUGGACUGAAGGGUGCUCCC	0	0.000132819	0.000128707	0.000132874	23.9085	24.4355	17.7095
		miR319a-3p.2-3p;miR319b	LOC_Os01g55100	slTCP3, putative, expressed	-41.4	-31.1	0.751208	2.5	((((.(-(((((((((((((&))))))))))))).).))))	GGGAAC-CCCUUCAGUCCAG&UUGGACUGAAGGGUGCUCCC	0	0.0150283		0.0151653	2.98857		2.95159
		miR390-5p	LOC_Os04g42050	expressed protein	-44.3	-33.5	0.756208	3.5	..((.(((((((((((((((((&)))))))))))))))))-))..	UCUGUCUAUCCCUCCUGAGCUU&AAGCUCAGGAGGGAUAG-CGCC	0	0.0047704	0.00449492	0.00477235	5.97713	5.05562	11.4374
		miR393b-3p	LOC_Os02g01100	transmembrane amino acid transporter protein, putative, expressed	-36	-27.3	0.758333	6	....((((((((.((((((((&)))))))).))))))))....	AGAACAAAGGGACUGCACUGA&UCAGUGCAAUCCCUUUGGAAU	0	0.00291795		0.00291915	8.59213		7.37896
		miR393b-5p	LOC_Os05g05800	OsFBL21 - F-box domain and LRR containing protein, expressed	-39.1	-35.3	0.902813	1	(((-((((((((((((((((((&)))))))))))))))))).)))	AGA-CAAUGCGAUCCCUUUGGA&UCCAAAGGGAUCGCAUUGAUCU	0	0.000132819	0.000128707	0.000132874	365.352	421.302	427.98
		miR394	LOC_Os01g69940	OsFBX32 - F-box domain containing protein, expressed	-39.2	-40.9	1	0	((((((((((((((((((((&))))))))))))))))))))	GGAGGUGGACAGAAUGCCAA&UUGGCAUUCUGUCCACCUCC	0	0.000132819	0.000128707	0.000132874	140.463	125.548	135.035
		miR396a-3p;miR396b-3p	LOC_Os01g45914	expressed protein	-32.1	-22	0.685358	10	...(((((((..((((((((&))))))))..)))))))...	CAGCCACAGUAGUGUUGAGC&GUUCAAUAAAGCUGUGGGAA	0	0.0445378	0.0441738	0.0440477	223.022	216.97	242.768
		miR396a-5p;miR396b-5p	LOC_Os01g52640	suppressor of phythchrome A, putative, expressed	-35.1	-27.5	0.783476	4	.(((((((.((((((((((((&)))))))))))).))))))).	UGGUUCAGUGAAGCUGUGGAA&UUCCACAGCUUUCUUGAACUG	0	0.00371228	0.00334101	0.00344899	60.1449	75.8343	66.4107
		miR396a-5p;miR396b-5p	LOC_Os03g51970	growth-regulating factor, putative, expressed	-35.1	-29.2	0.831909	4	..((((((((((((.(((((((&)))))))-))))))))))))..	CCGUUCAAGAAAGCAUGUGGAA&UUCCACA-GCUUUCUUGAACUG	0	0.000531171	0.000643371	0.000664193	37.3571	51.8201	45.7496
		miR396a-5p;miR396b-5p	LOC_Os11g35030	growth regulating factor protein, putative, expressed	-35.1	-29.2	0.831909	4	..((((((((((((.(((((((&)))))))-))))))))))))..	UCGUUCAAGAAAGCAUGUGGAA&UUCCACA-GCUUUCUUGAACUG	0	0.00106206	0.000771996	0.00053139	20.92	20.6438	18.8164
		miR396a-5p;miR396b-5p	LOC_Os12g29980	growth regulating factor protein, putative, expressed	-35.1	-29.2	0.831909	4	..((((((((((((.(((((((&)))))))-))))))))))))..	CCGUUCAAGAAAGCAUGUGGAA&UUCCACA-GCUUUCUUGAACUG	0	0.00066392	0.000900604	0.00053139	7.47142	12.2178	11.8063
		miR396c-5p	LOC_Os04g52040	TNP1, putative, expressed	-33.4	-28.2	0.844311	5	...(((((((((((((((((.&.)))))))))))))))))...	UCCUUCAAGGAAGCUGUGGAU&UUCCACAGCUUUCUUGAACUU	0	0.00225553	0.00218577	0.00212387	3.73571	2.94911	2.95159
		miR396c-5p	LOC_Os01g31220	expressed protein	-33.4	-27.6	0.826347	5.5	((((((....(((((((((((((((&)))))))))))))))----))))))	GAGUUUUUGGGAGAAAGCUGUGGAA&UUCCACAGCUUUCUU----GAACUU	0	0.0027855		0.00291915	3.36214		5.53422
		miR396d;miR396g;miR396h	LOC_Os02g45570	growth regulating factor protein, putative, expressed	-38.9	-40.8	1	0	(((((((((((((((((((((&)))))))))))))))))))))	CCGUUCAAGAAAGCCUGUGGA&UCCACAGGCUUUCUUGAACGG	0	0.000132819	0.000386072	0.00026573	102.732	107.011	119.539
		miR396d;miR396g;miR396h	LOC_Os02g47280	growth-regulating factor, putative, expressed	-38.9	-40.8	1	0	(((((((((((((((((((((&)))))))))))))))))))))	CCGUUCAAGAAAGCCUGUGGA&UCCACAGGCUUUCUUGAACGG	0	0.000265621	0.000128707	0.00053139	58.2771	49.7136	67.5175
		miR396d;miR396g;miR396h	LOC_Os02g53690	growth regulating factor protein, putative, expressed	-38.9	-40.8	1	0	(((((((((((((((((((((&)))))))))))))))))))))	CCGUUCAAGAAAGCCUGUGGA&UCCACAGGCUUUCUUGAACGG	0	0.000398405	0.000128707	0.000132874	16.0635	8.84734	8.48581
		miR396d;miR396g;miR396h	LOC_Os04g48510	growth regulating factor protein, putative, expressed	-38.9	-34.6	0.88946	2	((((((((((((((((.((((&)))).))))))))))))))))	CCGUUCAAGAAAGCCUAUGGA&UCCACAGGCUUUCUUGAACGG	0	0.00119474	0.00115777	0.00119523	2.98857	2.94911	7.37896
		miR396d;miR396g;miR396h	LOC_Os04g51190	growth-regulating factor, putative, expressed	-38.9	-40.8	1	0	(((((((((((((((((((((&)))))))))))))))))))))	CCGUUCAAGAAAGCCUGUGGA&UCCACAGGCUUUCUUGAACGG	0	0.000265621	0.000128707	0.000132874	241.327	230.031	294.79
		miR396d;miR396g;miR396h	LOC_Os06g02560	growth-regulating factor, putative, expressed	-38.9	-40.8	1	0	(((((((((((((((((((((&)))))))))))))))))))))	CCGUUCAAGAAAGCCUGUGGA&UCCACAGGCUUUCUUGAACGG	0	0.000132819	0.000257398	0.000398569	482.654	580.554	542.723
		miR396e-5p	LOC_Os01g25330	SAC9, putative, expressed	-37.4	-27.1	0.724599	4.5	((((((((((((.((((((((&)))))))).))))))))))))	CAGUUCAGGAAAUUUUGUGGA&UCCACAGGCUUUCUUGAACUG	0	0.00859666	0.00845925	0.00860018	12.7014	12.6391	14.02
		miR396e-5p	LOC_Os03g47140	growth regulating factor protein, putative, expressed	-37.4	-35.4	0.946524	2	..(((((((((((((((((((&)))))))))))))))))))..	CCGUUCAAGAAAGCCUGUGGA&UCCACAGGCUUUCUUGAACUG	0	0.000398405	0.000257398	0.000132874	109.456	100.27	98.5092
		miR396e-5p	LOC_Os06g10310	growth regulating factor protein, putative, expressed	-37.4	-35.4	0.946524	2	..(((((((((((((((((((&)))))))))))))))))))..	CCGUUCAAGAAAGCCUGUGGA&UCCACAGGCUUUCUUGAACUG	0	0.000531171	0.000257398	0.000398569	11.5807	10.5325	14.02
		miR408-3p	LOC_Os08g37670	plastocyanin-like domain containing protein, putative, expressed	-46.1	-37.5	0.813449	3	((((((..((((((((((((.&.))))))))))))..))))))	GCCAGGAUAGAGGCAGUGCAU&CUGCACUGCCUCUUCCCUGGC	0	0.0051669	0.00500733	0.00516902	715.762	660.18	594.744
		miR444a-3p.2;miR444e	LOC_Os02g49840	OsMADS57 - MADS-box family gene with MIKCc type-box, expressed	-40.1	-41.3	1	0	(((((((((((((((((((((&)))))))))))))))))))))	AAGCUUGAGGCAGCAACUGCA&UGCAGUUGCUGCCUCAAGCUU	0	0.000132819	0.000128707	0.000132874	10.46	10.9538	18.4474
		miR444a-3p.2;miR444e	LOC_Os08g06510	zinc finger, C3HC4 type domain containing protein, expressed	-40.1	-41.8	1	1.5	(((((((((((((((((((((&)))))))))))))))))))))	GAGCUUGAGGCAGCAGCUGCA&UGCAGUUGCUGCCUCAAGCUU	0	0.000132819	0.000128707	0.000132874	44.0814	28.2272	39.4775
		miR444b.2;miR444c.2	LOC_Os02g36924	OsMADS27 - MADS-box family gene with MIKCc type-box, expressed	-35.6	-36.8	1	0	(((((((((((((((((((((&)))))))))))))))))))))	AAGCUUGAGACAACAACUGCA&UGCAGUUGUUGUCUCAAGCUU	0	0.000265621	0.00051473	0.000398569	37.7307	34.1254	48.3322
		miR444b.2;miR444c.2	LOC_Os03g54084	phytochrome C, putative, expressed	-35.6	-28.2	0.792135	8	..((....((((((((((((((((.&.))))))))))))))))----))..	GCGCCUAAUUGAGACAGCAACUGCG&UGCAGUUGUUGUCUCAA----GCUU	0	0.0139811	0.0135512	0.0139868	5.60356	9.26864	7.37896
		miR444b.2;miR444c.2	LOC_Os04g38780	transcription factor, putative, expressed	-35.6	-36.8	1	0	(((((((((((((((((((((&)))))))))))))))))))))	AAGCUUGAGACAACAACUGCA&UGCAGUUGUUGUCUCAAGCUU	0	0.000132819	0.000128707	0.00026573	2.98857	5.05562	8.11686
		miR444b.2;miR444c.2	LOC_Os06g17290	phosphatidylinositol 3- and 4-kinase family protein, putative, expressed	-35.6	-27.9	0.783708	4.5	(((((((((-((((((((((.&.)))))))))).)))))))))	GGGUUUGAG-CAACAACUGCU&UGCAGUUGUUGUCUCAAGCUU	0	0.0155515	0.0149469	0.0152962	15.69	14.3243	10.6995
		miR444d.2	LOC_Os10g28610	KIP1, putative, expressed	-40.1	-30.1	0.750623	6	.....((((((((((((((((&)))))))))))))))).....	AACAAUGAGGUAGCAACUGCA&UGCAGUUGCUGCCUCAAGCUU	0	0.0372763	0.0355228	0.0367795	5.22999	9.68994	7.01002
		miR444f	LOC_Os05g47560	serine/threonine-protein kinase SNT7, chloroplast precursor, putative, expressed	-37.7	-28.7	0.761273	7	...((((((((.((((((((.&.)))))))).))))))))...	AAACUUGAGGCUGCAACUGCU&UGCAGUUGUUGCCUCAAGCUU	0	0.0298308	0.0280454	0.028811	19.7993	13.4817	20.6611
		miR5150-3p	LOC_Os02g06390	expressed protein	-47.8	-33	0.690377	7.5	((.((((...((((((((.((((((((.&.)))))))).))))))))---))))-))	GAUGCUUUUGCUGACGGCAGCAGCUUCA&AGAAGCUGCAGCUGUCAG---AAGC-UC	0	0.0146358		0.0146417	1.86785		2.21369
		miR528-5p	LOC_Os08g04310	plastocyanin-like domain containing protein, putative, expressed	-44.7	-36.1	0.807606	3.5	(((((((((.(((((((((((&))))))))))).)))))))))	CUCUUCUGCUUGCCUCUUCCA&UGGAAGGGGCAUGCAGAGGAG	0	0.00199044	0.00192887	0.00199126	353.772	429.728	370.424
		miR528-5p	LOC_Os09g39940	plastocyanin-like domain containing protein, putative, expressed	-44.7	-35.02	0.783445	22	(((((((((...........(((((((((((&)))))))))))----------.)))))))))	CUCCUCUGCUUUAAUUAGUUUGCCCCUUCCA&UGGAAGGGGCA----------UGCAGAGGAG	0	0.00291795	0.00282774		1.86785	2.52781
		miR5484	LOC_Os02g45660	2-C-methyl-D-erythritol 2,4-cyclodiphosphate synthase, chloroplast precursor, putative, expressed	-38.3	-29.1	0.759791	7.5	.((((..((((((((((((..&..))))))))))))..)))).	CGAUUCUCGGCGCGCUCGGGC&AACCGAGCGCGCUGUUGAUUA	0	0.0422506		0.00767757	5.97713		7.37896
		miR5542	LOC_Os08g13010	expressed protein	-32.4	-26	0.802469	5	..((((((((((((.((((((&)))))).))))))))))))..	ACCUCAUGGUACCUCCUCAAG&UUUGAGAAGGUAUCAUGAGAU	0		0.00295608	0.00384618		1.68521	0.737896
		miR827	LOC_Os04g48390	uncharacterized membrane protein, putative, expressed	-34.2	-27.9	0.815789	3	.(((((((((((.((((((((&)))))))).))))))))))).	AGUUUGCUGAUGUUCAUCUAA&UUAGAUGACCAUCAGCAAACA	0	0.000796651	0.000771996	0.000796979	16.0635	13.4817	11.0684
	Panicle	miR1425-5p	LOC_Os08g01640	Rf1, mitochondrial precursor, putative, expressed	-36.4	-30.4	0.835165	2.5	((.((((((((((((((((((&)))))))))))))))))).))	GGAGGCAAGGAUUGAAUCCUG&UAGGAUUCAAUCCUUGCUGCU	0	0.00200201	0.00208771	0.00219152	4.57844	4.97373	6.74698
		miR1425-5p	LOC_Os10g35230	Rf1, mitochondrial precursor, putative, expressed	-36.4	-35.4	0.972527	4.5	(((((((((((((((((((..&..)))))))))))))))))))	GGCAGCAAGGAUUGAGUCCGA&UAGGAUUCAAUCCUUGCUGCU	0	0.000154143	0.00032147	0.000313368	6.33938	6.52803	5.14056
		miR1425-5p	LOC_Os10g35240	Rf1, mitochondrial precursor, putative, expressed	-36.4	-31.6	0.868132	4.5	(((((((.(((((((((((..&..))))))))))).)))))))	GGCAGCAUGGAUUGAAUCCGA&UAGGAUUCAAUCCUUGCUGCU	0	0.0010785	0.00112469	0.00125288	32.0491	26.7338	28.9156
		miR1425-5p	LOC_Os10g35260	Rf1, mitochondrial precursor, putative, expressed	-36.4	-31.6	0.868132	4.5	(((((((.(((((((((((..&..))))))))))).)))))))	GGCAGCAUGGAUUGAAUCCGA&UAGGAUUCAAUCCUUGCUGCU	0	0.00123248	0.00128526	0.00109636	28.8794	28.2881	32.4498
		miR1425-5p	LOC_Os08g01650	Rf1, mitochondrial precursor, putative, expressed	-36.4	-32.2	0.884615	3	((((((((((((((((.((((&)))).))))))))))))))))	GGCAGCAAGGAUUGAACCCUG&UAGGAUUCAAUCCUUGCUGCU	0	0.000924503		0.000939811	5.28281		4.1767
		miR156a;miR156b-5p;miR156c-5p;miR156d;miR156e;miR156f-5p;miR156g-5p; miR156h-5p;miR156i;miR156j-5p	LOC_Os02g07780	OsSPL4 - SBP-box gene family member, expressed	-37.2	-34.7	0.932796	1	((((((.(((((((((((((&))))))))))))).))))))	GUGCUCUCUCUCUUCUGUCA&UGACAGAAGAGAGUGAGCAC	0	0.000462358	0.000482166	0.000470016	11.27	11.1909	14.4578
		miR156a;miR156b-5p;miR156c-5p;miR156d;miR156e;miR156f-5p;miR156g-5p; miR156h-5p;miR156i;miR156j-5p	LOC_Os06g45310	OsSPL11 - SBP-box gene family member, expressed	-37.2	-34.9	0.938172	1	((((((.(((((((((((((&))))))))))))).))))))	GUGCUCUCUCUCUUCUGUCA&UGACAGAAGAGAGUGAGCAC	0	0.000154143	0.000160748	0.000156696	29.9359	23.6252	28.9156
		miR156a;miR156b-5p;miR156c-5p;miR156d;miR156e;miR156f-5p;miR156g-5p; miR156h-5p;miR156i;miR156j-5p	LOC_Os06g49010	OsSPL12 - SBP-box gene family member, expressed	-37.2	-34.9	0.938172	1	((((((.(((((((((((((&))))))))))))).))))))	GUGCUCUCUCUCUUCUGUCA&UGACAGAAGAGAGUGAGCAC	0		0.000160748	0.000156696		193.665	200.482
		miR159a.1; miR159b	LOC_Os05g42240	expressed protein	-37.8	-29.1	0.769841	3	((((((.((((((((.(((((&))))).)))))))).))))))	CAGAGCACCCUUCAAGCCAAA&UUUGGAUUGAAGGGAGCUCUG	0	0.00476741		0.00484619	2.46531		4.49799
		miR159c	LOC_Os02g01590	glycosyl hydrolases, putative, expressed	-38.6	-33	0.854922	4	((((..((((((((((((((((.&.))))))))))))))))--))))	UGGAUCGCUCCCUUCGAUCCAAC&AUUGGAUUGAAGGGAGC--UCCA	0	0.000770478	0.00080348	0.000783237	16.2006	16.7864	10.9237
		miR159c	LOC_Os03g38210	MYB family transcription factor, putative, expressed	-38.6	-30.6	0.792746	4	..(((((((((((((.(((((&))))).)))))))))))))..	CCGAGCUCCCUUCAAGCCAAU&AUUGGAUUGAAGGGAGCUCCA	0	0.00246344	0.0027292	0.0025042	7.39594	7.4606	7.71084
		miR159d	LOC_Os01g11430	expressed protein	-39.4	-30.7	0.779188	4	((((((.((((((((.((((.&.)))).)))))))).))))))	CGGAGCCCCCUUCAAACCAAA&AUUGGAUUGAAGGGAGCUCCG	0	0.00261721	0.0027292	0.00234787	230.331	198.949	216.546
		miR159d	LOC_Os09g36650	expressed protein	-39.4	-33	0.837563	3	(((((((((.((((((((((.&.)))))))))).)))))))))	CGGAGCUCCAUUCAAUCCAAC&AUUGGAUUGAAGGGAGCUCCG	0	0.000924503	0.000964099	0.000939811	4.22625	4.35202	2.57028
		miR159d	LOC_Os11g38340	expressed protein	-39.4	-33.7	0.85533	5	(((((((((((((((..((((.&.))))-.)))))))))))))))	CGGAGCUCCCUUCAACACCAAA&AUUGG-AUUGAAGGGAGCUCCG	0	0.000770478	0.00080348	0.000783237	2.11313	2.79773	3.21285
		miR159f	LOC_Os01g59660	MYB family transcription factor, putative, expressed	-38.1	-35.6	0.934383	2.5	((((((((((((((.((((((&)))))).))))))))))))))	UGGAGCUCCCUUCACUCCAAG&CUUGGAUUGAAGGGAGCUCUA	0	0.000154143	0.000160748	0.000156696	621.963	576.953	588.594
		miR159f	LOC_Os06g40330	MYB family transcription factor, putative, expressed	-38.1	-33	0.866142	3	((((((((((((((.(((((.&.))))).))))))))))))))	UAGAGCUCCCUUCACUCCAAU&CUUGGAUUGAAGGGAGCUCUA	0	0.000770478	0.00080348	0.000783237	56.35	40.7225	53.3333
		miR160a-5p;miR160b-5p;miR160c-5p;miR160d-5p	LOC_Os02g41800	auxin response factor, putative, expressed	-45.4	-45.9	1	1	.((((((((((((((((((((&)))))))))))))))))))).	AGGCAUACAGGGAGCCAGGCA&UGCCUGGCUCCCUGUAUGCCA	0	0.000154143	0.000160748	0.000156696	943.158	782.12	788.433
		miR160a-5p;miR160b-5p;miR160c-5p;miR160d-5p	LOC_Os10g33940	auxin response factor 18, putative, expressed	-45.4	-45.9	1	1	.((((((((((((((((((((&)))))))))))))))))))).	AGGCAUACAGGGAGCCAGGCA&UGCCUGGCUCCCUGUAUGCCA	0	0.000154143	0.000160748	0.000156696	582.87	424.011	468.433
		miR160f-5p	LOC_Os04g43910	auxin response factor, putative, expressed	-45.2	-41.2	0.911504	2	.(((((.((((((((((((((&)))))))))))))).))))).	AGGCAUACAGGGAGCCAGGCA&UGCCUGGCUCCCUGAAUGCCA	0	0.000308263	0.000160748	0.000156696	216.595	222.264	223.614
		miR160f-5p	LOC_Os06g47150	auxin response factor 18, putative, expressed	-45.2	-41.2	0.911504	2	.(((((.((((((((((((((&)))))))))))))).))))).	AGGCAUACAGGGAGCCAGGCA&UGCCUGGCUCCCUGAAUGCCA	0	0.000154143	0.000160748	0.000313368	583.223	443.595	499.277
		miR160f-5p	LOC_Os05g30950	MSP domain containing protein, putative, expressed	-45.2	-33.8	0.747788	5.5	.((((.((((.((((((((((.&.)))))))))).))))-)))).	GGGCGCUUCACGGAGCCAGGCU&UGCCUGGCUCCCUGAA-UGCCA	0	0.00966476		0.0102895	5.28281		4.81927
		miR164a; miR164b;miR164f	LOC_Os01g40200	XIK, putative, expressed	-44.3	-31.3	0.706546	5	(((((..((((.(((((((((((&)))))))))))-))))-.)))))	UGCACACUGCUGCUGCUUCUCCA&UGGAGAAGCAG-GGCA-CGUGCA	0	0.0243631	0.0260202	0.0243031	8.10031	7.77146	5.78313
		miR164a; miR164b;miR164f	LOC_Os02g36880	No apical meristem protein, putative, expressed	-44.3	-37.8	0.853273	2	.(((((((.((((((((((((&)))))))))))).))))))).	CGCACGUGACCUGCUUCUCCA&UGGAGAAGCAGGGCACGUGCA	0	0.00061643	0.000642836	0.000626639	6.69156	4.35202	2.89156
		miR164a; miR164b;miR164f	LOC_Os02g44642	STE_MEKK_ste11_MAP3K.10 - STE kinases include homologs to sterile 7, sterile 11 and sterile 20 from yeast, expressed	-44.3	-31.2	0.704289	14.5	((((((.............(((((((((((((((&)))))))))))))))-------------))))))	UGUACGAAGCUAUAUAUCUUGCCCUGUUUCUCCA&UGGAGAAGCAGGGCA-------------CGUGCA	0	0.025866	0.0283661	0.0272039	8.10031	7.14974	12.2088
		miR164a; miR164b;miR164f	LOC_Os04g38720	no apical meristem protein, putative, expressed	-44.3	-37.8	0.853273	2	.(((((((.((((((((((((&)))))))))))).))))))).	CGCACGUGACCUGCUUCUCCA&UGGAGAAGCAGGGCACGUGCA	0	0.00061643	0.000642836	0.000626639	4.57844	4.66288	3.85542
		miR164a; miR164b;miR164f	LOC_Os06g23650	no apical meristem protein, putative, expressed	-44.3	-40.6	0.916479	2	.((.(((((((((((((((((&))))))))))))))))).)).	AGCUCGUGCCCUGCUUCUCCA&UGGAGAAGCAGGGCACGUGCA	0	0.000154143	0.000160748	0.000156696	172.22	141.441	133.655
		miR164a; miR164b;miR164f	LOC_Os06g46270	no apical meristem protein, putative, expressed	-44.3	-39.2	0.884876	2	.(((.((((((((((((((((&)))))))))))))))).))).	AGCAAGUGCCCUGCUUCUCCA&UGGAGAAGCAGGGCACGUGCA	0	0.000308263	0.00032147	0.000313368	5.635	5.90631	5.46184
		miR164a; miR164b;miR164f	LOC_Os07g20164	expressed protein	-44.3	-32.8	0.740406	5.5	(((((((((((.((((((((.&.)))))))).)))))))))))	UGCAUGUGCCUAGCUUCUCUU&UGGAGAAGCAGGGCACGUGCA	0	0.00737213	0.00816528	0.00764932	10.5656	9.01489	17.3494
		miR164a; miR164b;miR164f	LOC_Os12g05260	phytosulfokines precursor, putative, expressed	-44.3	-34.6	0.781038	3	(((.(.((((((((((((((.&.)))))))))))))).).)))	UGCUCUUGCCCUGCUUCUCCU&UGGAGAAGCAGGGCACGUGCA	0	0.00261721	0.0027292	0.0025042	836.798	675.806	534.297
		miR164c	LOC_Os08g32870	aldehyde dehydrogenase, putative, expressed	-42.3	-29.3	0.692671	5	(((.((..(((((((((((.(((&)))-)))))))))))-.)).)))	UGCUCGCAACCCUGCUUCUGCCA&UGG-AGAAGCAGGGU-ACGUGCA	0	0.0334945	0.0359898	0.0355523	17.6094	18.0298	16.3855
		miR164c	LOC_Os11g44940	seed maturation protein PM27, putative, expressed	-42.3	-30.7	0.725768	5	.((((((.(((((((((.(((&))).))))))))).)))))).	CGCACGUCCUCUGCUUCGCCA&UGGAGAAGCAGGGUACGUGCA	0	0.0124089	0.0134131	0.0130773	9.50906	9.01489	6.10441
		miR164c	LOC_Os12g41680	No apical meristem protein, putative, expressed	-42.3	-37.2	0.879433	2.5	.(((.((((((((((((((((&)))))))))))))))).))).	AGCAAGUGCCCUGCUUCUCCA&UGGAGAAGCAGGGUACGUGCA	0	0.000308263	0.00032147	0.000313368	31.3447	28.599	22.4899
		miR164e	LOC_Os03g16980	NAD dependent epimerase/dehydratase family domain containing protein, expressed	-43.8	-30.9	0.705479	4	(((((.(((((((((((.(((&))).))))))))))).)))))	CUUGCUUGCCCUGCUUCACCA&UGGAGAAGCAGGGCACGUGAG	0	0.0157526	0.0161057	0.015703	2956.61	1968.04	1989.07
		miR164e	LOC_Os04g33830	membrane protein, putative, expressed	-43.8	-30.2	0.689498	5	((((((..(((((.((((((((&)))))))).)))))-.))))))	CUCACGGGGCUCUUCUUCUCCA&UGGAGAAGCAGGGC-ACGUGAG	0	0.0273665	0.0297709	0.0282704	212.369	216.979	200.803
		miR164e	LOC_Os08g06420	abhydrolase domain-containing protein FAM108C1, putative, expressed	-43.8	-30.1	0.687215	10.5	((((.((((((....(((((((((.&.)))))))))----)))))).))))	UUCAAGUGCCCAACCUGCUUCUCCU&UGGAGAAGCA----GGGCACGUGAG	0	0.0297625	0.0310179	0.0317665	46.8409	43.5202	42.7309
		miR164e	LOC_Os10g01530	helix-loop-helix DNA-binding domain containing protein, expressed	-43.8	-29.6	0.675799	5	((.(((((.((((((((((((.&.))))))))))))-))))).))	CUGAUGUGUUUCUGCUUCUCCU&UGGAGAAGCAGGG-CACGUGAG	0	0.0437204	0.0461641	0.0451768	409.242	333.24	272.45
		miR164e	LOC_Os01g38500	DUF538 domain containing protein, putative, expressed	-43.8	-32.6	0.744292	4	(((-(((((((.(((((((((&))))))))).))))))).)))	CUC-CGUGCUCCGCUUCUCCA&UGGAGAAGCAGGGCACGUGAG	0		0.00609028	0.00562563		2.17601	3.21285
		miR166k-3p;miR166l-3p	LOC_Os01g08520	DUF581 domain containing protein, expressed	-42.4	-36.1	0.851415	3.5	((((((.((((((((((((((.&.))))))))))))))-))))))	GGGGAUCUGAAGUCUGGUCCGG&UCGGACCAGGCUUCA-AUCCCU	0	0.000924503	0.000964099	0.000939811	16.5528	20.5167	16.7068
		miR166k-3p;miR166l-3p	LOC_Os05g08800	DUF581 domain containing protein, expressed	-42.4	-33.7	0.794811	5.5	((((((.(((((((((((((..&..)))))))))))))-))))))	GGGGAUGUGAAGUCUGGUCCAG&UCGGACCAGGCUUCA-AUCCCU	0	0.00184815	0.00192727	0.00187874	12.6788	11.5018	15.4217
		miR166k-3p;miR166l-3p	LOC_Os03g63750	HSF-type DNA-binding domain containing protein, expressed	-42.4	-29.1	0.686321	9.5	((((..(((((..(((((((((..&..)))))))))--)))))-.))))	GGGGCUUUGAAAUGCCUGGUCCUG&UCGGACCAGGC--UUCAA-UCCCU	0	0.022406		0.0227729	7.39594		8.03212
		miR166m	LOC_Os04g48290	MATE efflux family protein, putative, expressed	-42.4	-32.8	0.773585	4	.((.(((.(((((((((((((.&.))))))))))))).)))-)).	CGGUGAACGAAGCCUGGUCCGU&UCGGACCAGGCUUCAUUC-CCU	0	0.00430704	0.00449118	0.0042222	17.2572	12.7452	12.5301
		miR167a-5p;miR167b;miR167c-5p	LOC_Os02g06910	auxin response factor 6, putative, expressed	-38.9	-31	0.796915	5	.((((((.(((((((((((..&..))))))))))).)))))).	GAGAUCAGGCUGGCAGCUUGU&UGAAGCUGCCAGCAUGAUCUA	0	0.000770478	0.00080348	0.000939811	81.3553	84.8643	83.5341
		miR167a-5p;miR167b;miR167c-5p	LOC_Os04g57610	auxin response factor, putative, expressed	-38.9	-31.8	0.817481	4	(((((((.(((((((((((..&..))))))))))).)))))))	UAGAUCAGGCUGGCAGCUUGU&UGAAGCUGCCAGCAUGAUCUA	0	0.00061643	0.000642836	0.000626639	17.6094	20.2058	15.743
		miR167a-5p;miR167b;miR167c-5p	LOC_Os06g03830	retinol dehydrogenase, putative, expressed	-38.9	-29.1	0.748072	7	.(((....((((((.((((((((((&)))))))))).))))))----))).	GAGAGUGUUCAUGCCGGCAGCUUCA&UGAAGCUGCCAGCAUGA----UCUA	0	0.0056875	0.00593049	0.00578145	2.8175	2.17601	1.92771
		miR167a-5p;miR167b;miR167c-5p	LOC_Os06g46410	auxin response factor, putative, expressed	-38.9	-31	0.796915	5	.((((((.(((((((((((..&..))))))))))).)))))).	GAGAUCAGGCUGGCAGCUUGU&UGAAGCUGCCAGCAUGAUCUA	0	0.000770478	0.00080348	0.000783237	21.1313	22.3818	21.8474
		miR167a-5p;miR167b;miR167c-5p	LOC_Os07g33790	glutamate receptor 3.4 precursor, putative, expressed	-38.9	-30.4	0.781491	3	((((-(.((((((((((((((&)))))))))))))).).))))	UGGG-CUUGCUGGCAGCUUCA&UGAAGCUGCCAGCAUGAUCUA	0	0.00169427	0.0017668	0.00172231	55.6456	48.1831	47.2289
		miR169i-3p	LOC_Os09g11005	expressed protein	-38.8	-25.3	0.652062	17.5	((((((((((((..((((......((((&))))------))))..))))))))))))	CAUGAGUGGUGAUUGCGAUGUCCUCUCA&UGAG------UCGCUCUUAUCACUCAUG	0	0.0488661	0.0495316	0.0474186	4.22625	2.79773	3.21285
		miR169r-5p	LOC_Os03g07880	nuclear transcription factor Y subunit, putative, expressed	-37.8	-34	0.899471	3	..((((((((((((((((((.&.))))))))))))))))))..	AUGGCAAAUCAUCCUUGGCUU&UAGCCAAGGAUGAUUUGCCUG	0	0.000154143	0.000160748	0.000156696	87.6947	92.0141	100.562
		miR169r-5p	LOC_Os03g44540	nuclear transcription factor Y subunit, putative, expressed	-37.8	-33.1	0.875661	2.5	((((((((((((((((((((.&.))))))))))))))))))))	UAGGCAAAUCAUUCUUGGCUC&UAGCCAAGGAUGAUUUGCCUG	0	0.000308263	0.00032147	0.000313368	95.0906	93.2575	86.7469
		miR169r-5p	LOC_Os03g48970	nuclear transcription factor Y subunit, putative, expressed	-37.8	-31.4	0.830688	3	(((((((.((((((((((((.&.)))))))))))).)))))))	CAGGCAAUUCAUUCUUGGCUU&UAGCCAAGGAUGAUUUGCCUG	0	0.000770478	0.00080348	0.000783237	131.366	112.22	135.261
		miR169r-5p	LOC_Os08g12850	pentatricopeptide, putative, expressed	-37.8	-26.4	0.698413	22.5	..(((((((..........((((((((((((&))))))))))))----------)))))))..	AUGGCGAAUAGUAUAGUUGCAUCCUUGGCUA&UAGCCAAGGAUG----------AUUUGCCUG	0	0.0290144	0.0297709	0.0288793	70.7897	76.1603	82.8915
		miR172a;miR172d-3p	LOC_Os05g03040	AP2 domain containing protein, expressed	-34.3	-34.2	0.997085	2	.((((((((((((((((((((&)))))))))))))))))))).	CUGCAGCAUCAUCAGGAUUCU&AGAAUCUUGAUGAUGCUGCAU	0	0.000154143	0.000160748	0.000156696	137.353	128.385	122.088
		miR172a;miR172d-3p	LOC_Os07g13170	AP2 domain containing protein, expressed	-34.3	-34.2	0.997085	2	.((((((((((((((((((((&)))))))))))))))))))).	CUGCAGCAUCAUCAGGAUUCU&AGAAUCUUGAUGAUGCUGCAU	0	0.000154143	0.00032147	0.000313368	64.0981	67.4563	65.8634
		miR172a;miR172d-3p	LOC_Os08g39630	helix-loop-helix DNA-binding domain containing protein, expressed	-34.3	-29.4	0.857143	5	..((((((((((((((((((.&.))))))))))))))))))..	CAGUGGCAUCAUCAGGAUUCA&AGAAUCUUGAUGAUGCUGCAU	0	0.000770478	0.00080348	0.000783237	64.8025	60.3065	52.6907
		miR1859	LOC_Os08g39370	citrate transporter, putative, expressed	-36.9	-26.3	0.712737	12	((((.((((((.....((((((((((.&.))))))))))-----)))))).))))	UUGGCAUGGACAUCAAGUCAUAGGAAC&UUUCCUAUGAC-----GUCCAUUCCAA	0	0.0211996		0.0213936	23.2444		17.0281
		miR1862e	LOC_Os04g46980	cis-zeatin O-glucosyltransferase, putative, expressed	-36.9	-28.4	0.769648	3.5	((((((((..(.((((((((((((&)))))))))))).)..))))))))	CCGUCCUAUUAAAAACAAAUCUAG&CUAGAUUUGUUUAUUUUGGGACGG	0	0.00813693	0.00848412	0.00827117	3.52188	3.41944	5.78313
		miR1862e	LOC_Os04g31120	OsFBK14 - F-box domain and kelch repeat containing protein, expressed	-36.9	-30.9	0.837398	2	((((((((.((.((((((((((((&)))))))))))).)).))))))))	CCGUCCCAUAAAAAACAAAUCUAG&CUAGAUUUGUUUAUUUUGGGACGG	0	0.00154036	0.00192727		5.28281	4.97373
		miR1863a	LOC_Os10g30600	tyrosine protein kinase domain containing protein, putative, expressed	-39.5	-31.1	0.787342	5	....(((.(((((((((((((((((&)))))))))))))))))-)))....	UAAUUCUCAACAUGGUAUCAGAGCU&AGCUCUGAUACCAUGUU-AGAUUAG	0	0.00307835	0.00353049	0.00328547	20.4269	22.3818	17.0281
		miR1873	LOC_Os05g01790	expressed protein	-43.6	-36.8	0.844037	3	(..(((((((((((((((((((((&)))))))))))))))))))))..)	CGGCUGGCUCUGAUACCAUGUUGA&UCAACAUGGUAUCAGAGCUGGAAG	0	0.000308263	0.00032147	0.000313368	3.16969	3.10858	1.92771
		miR2118b;miR2118n	LOC_Os06g41140	retrotransposon protein, putative, unclassified	-43.9	-34.1	0.776765	4.5	(((((..((((((((.((((((&)))))).))))))))..)))))	UAGGACAGGGAGGCAACGGGAG&UUCCCGAUGCCUCCCAUUCCUA	0	0.00737213	0.00768682	0.0074938	3.52188	4.35202	4.81927
		miR2118c; miR2118q	LOC_Os06g16740	expressed protein	-41.9	-30.6	0.73031	8	(((((.((((((((.((((...&...)))).)))))))).)))))	UAGGAUUAGGAGGCUUCGGAUA&UUCCCGAUGCCUCCUAUUCCUA	0	0.0382505	0.0393933	0.0385704	7.04375	9.32575	6.10441
		miR2118c; miR2118q	LOC_Os07g04040	expressed protein	-41.9	-33.8	0.806683	6.5	..(((((((((((..(((((((&)))))))..)))))))))))..	UCGGAGUAGGAGGGUUCGGGAA&UUCCCGAUGCCUCCUAUUCCUA	0	0.00261721	0.0027292	0.0026605	1.76094	1.55429	0.64257
		miR2118c; miR2118q	LOC_Os12g39470	hypothetical protein	-41.9	-36.7	0.875895	3.5	..((.(((((((((((((((((&))))))))))))))))).))..	UUGGCGUAGGAGGCAUCGGGAA&UUCCCGAUGCCUCCUAUUCCUA	0	0.000154143	0.000160748	0.000156696	19.0181	11.8126	15.4217
		miR2118d	LOC_Os12g40160	expressed protein	-44.6	-32.48	0.728251	5	..(((...((((((((((((((&))))))))))))))...)))..	UUGGCCUAGGAGGCAUCAGGAA&UUCCUGAUGCCUCCCAUGCCUA	0	0.0340903	0.0355248	0.0346451	24.6531	21.4492	16.3855
		miR2118d	LOC_Os12g39430	expressed protein	-44.6	-34.6	0.775785	5	..((((..(((((((((((((.&.)))))))))))))..))))..	UCGGCACAGGAGGCAUCAGGAC&UUCCUGAUGCCUCCCAUGCCUA	0	0.00706605		0.00702709	6.69156		5.46184
		miR2118e;miR2118r	LOC_Os06g46650	hypothetical protein	-44.3	-37.5	0.846501	5.5	..(((((((((((((((((((.&.)))))))))))))))))))..	UCGGUAUGGGAGGUGUUGGGAC&UUCCCAAUGCCUCCCAUGCCUA	0	0.000462358	0.000482166	0.000470016	27.1184	29.2207	29.2369
		miR2118f;miR2118j;miR2118m	LOC_Os05g06190	expressed protein	-42.4	-34.5	0.813679	3.5	(((((((((.(((((((((((.&.))))))))))).)))))))))	UGGGAAUGGUAGGCAUCAGGGU&UUCCUGAUGCCUCCCAUUCCUA	0	0.00200201	0.00208771	0.00203514	6.69156	3.7303	4.1767
		miR2118f;miR2118j;miR2118m	LOC_Os07g48280	expressed protein	-42.4	-30.3	0.714623	7	..((((((((((..(((((((.&.)))))))..))))))))))..	CUGGAAUGGGAGCAAUCAGGAU&UUCCUGAUGCCUCCCAUUCCUA	0	0.0460762	0.0481554	0.04712	10.9178	10.88	15.4217
		miR2118f;miR2118j;miR2118m	LOC_Os11g16760	hypothetical protein	-42.4	-31.3	0.738208	5	((((((((((((.((.((((((&)))))).)).))))))))))))	UAGGAAUGGGAGACAACAGGGA&UUCCUGAUGCCUCCCAUUCCUA	0	0.0222553	0.0228836	0.0221601	1.05656	1.55429	2.57028
		miR2118g	LOC_Os10g26780	expressed protein	-40.1	-31.1	0.775561	5	(((.((((((((((((((((..&..)))))))))))))))).)))	UAGAAAUGGGAGGCAUUGGGCG&UUCCUAAUGCCUCCCAUUCCUA	0	0.00691297	0.00768682	0.00764932	4.22625	5.28459	4.81927
		miR2118h;miR2118k	LOC_Os04g34710	hypothetical protein	-40.3	-30.2	0.74938	4.5	((((..(((((.((((((((((&)))))))))).)))))..))))	UAGGUUUGAGAAGCAUCAGGAG&UUCCUGAUGCCUCUCAUUCCUA	0	0.0102752	0.011508	0.0113746	9.15688	10.2583	8.99598
		miR2118h;miR2118k	LOC_Os06g30680	WD domain, G-beta repeat domain containing protein, expressed	-40.3	-28.9	0.717122	8	..((((((((.(((..((((((&))))))..))).))))))))..	AUGGAAUGAGCGGCUCCAGGAA&UUCCUGAUGCCUCUCAUUCCUA	0	0.0398799	0.0418609	0.040978	51.7716	36.6813	53.3333
		miR2118h;miR2118k	LOC_Os10g11820	expressed protein	-40.3	-31.1	0.771712	11	..(((((.........(((((((((((((((&)))))))))))))))---------)))))..	GUGGAAUGCACGUUUCGAGAGGCAUCAGGAA&UUCCUGAUGCCUCUC---------AUUCCUA	0	0.00430704	0.00481121	0.00437823	4.22625	4.35202	3.21285
		miR2118h;miR2118k	LOC_Os12g30130	hypothetical protein	-40.3	-30	0.744417	6	...(((((((((((((.((((((&))))))-)))))))))))))...	UGAGAAUGAGAGGUAUCCAGGAA&UUCCUG-AUGCCUCUCAUUCCUA	0	0.0125612	0.0132545	0.0124584	60.2241	46.9396	46.5863
		miR2118l	LOC_Os05g20304	expressed protein	-37.7	-31.1	0.824934	5	((((.(((((((((((((((((&))))))))))))))))).))))	UAGGCAUGGGGAGUAUUGGGGA&UUCCUAAUGCUUCCCAUUCCUA	0	0.00154036	0.00160632	0.00156586	10.9178	5.28459	10.2811
		miR2118l	LOC_Os05g24240	retrotransposon protein, putative, unclassified, expressed	-37.7	-28.2	0.748011	6	(((((((((((((.(((.(((((&)))))-))).)))))))))))))	UGGGGAUGGGAAGAGUUGAGGAA&UUCCU-AAUGCUUCCCAUUCCUA	0	0.0178745	0.0183176	0.018014	3.16969	1.86515	4.1767
		miR2118l	LOC_Os05g50690	pentatricopeptide, putative, expressed	-37.7	-27.1	0.718833	3.5	(((((((-(((((((((.((((&)))).))))))))).)))))))	UGGGAAU-GGAAGCAUUCGGAA&UUCCUAAUGCUUCCCAUUCCUA	0	0.0389915	0.0412446	0.0393234	1.76094	1.55429	1.92771
		miR2118l	LOC_Os09g14970	hypothetical protein	-37.7	-27.1	0.718833	8.5	((((..((((((((((...((((&))))-..))))))))))..))))	UGGGCUUGGGAAGCAUGACGGAA&UUCC-UAAUGCUUCCCAUUCCUA	0	0.0415066	0.0407821	0.0403766	3.87406	2.79773	2.89156
		miR2118l	LOC_Os10g26820	expressed protein	-37.7	-31.8	0.843501	3	(((((.((((((((((.(((((&))))).)))))))))).)))))	UAGGAUUGGGAAGCAUCAGGAA&UUCCUAAUGCUUCCCAUUCCUA	0	0.00123248	0.00112469	0.00109636	3.52188	3.41944	3.53413
		miR2118o	LOC_Os04g25740	expressed protein	-46	-33.4	0.726087	4.5	..(((((((.(((((((((((.&.))))))))))).)))))))..	UUGGUUUGGUAGGCAUCAGGAA&CUCCUGAUGCCUCCCAAGCCUA	0	0.0242127	0.0258636	0.0247617	2.46531	2.17601	3.85542
		miR2118o	LOC_Os06g29490	expressed protein	-46	-35.8	0.778261	4.5	((((.((((((((((.(((((.&.))))).)))))))))).))))	UGGGGUUGGGAGGCAACAGGAU&CUCCUGAUGCCUCCCAAGCCUA	0	0.000924503	0.000964099	0.000939811	4.93063	6.21717	7.06827
		miR2275a;miR2275b	LOC_Os10g22820	expressed protein	-35.2	-25.88	0.735227	6.5	(((((((((((((...((((((&))))))...)))))))))))))	UGAGGUAUUGGAGUCUACCAAA&UUUGGUUUCCUCCAAUAUCUCA	0	0.0306595	0.0321077	0.0310075	30.6403	26.7338	20.5622
		miR2275a;miR2275b	LOC_Os11g01860	pentatricopeptide, putative, expressed	-35.2	-25.8	0.732955	10.5	..((((((((((((((((....&....))))))))))))))))..	UUAGAUGUUGGAGGAAGCAUAG&UUUGGUUUCCUCCAAUAUCUCA	0	0.0330474	0.0336624	0.0334341	1.76094	1.86515	3.21285
		miR319a-3p.2-3p;miR319b	LOC_Os01g11550	TCP family transcription factor, putative, expressed	-41.4	-30.7	0.741546	2.5	((((-(-(((((((((((((&))))))))))))).).))))	GGGA-C-CCCUUCAGUCCAG&UUGGACUGAAGGGUGCUCCC	0	0.0231592	0.0242964	0.0236913	111.996	90.7707	89.9598
		miR319a-3p.2-3p;miR319b	LOC_Os01g55100	slTCP3, putative, expressed	-41.4	-31.1	0.751208	2.5	((((.(-(((((((((((((&))))))))))))).).))))	GGGAAC-CCCUUCAGUCCAG&UUGGACUGAAGGGUGCUCCC	0	0.0175716	0.0183176	0.0177062	21.1313	22.6927	25.3815
		miR319a-3p.2-3p;miR319b	LOC_Os03g57190	TCP family transcription factor, putative, expressed	-41.4	-35.1	0.847826	1.5	(((((-((((((((((((((&)))))))))))))).)))))	GGGGG-ACCCUUCAGUCCAA&UUGGACUGAAGGGUGCUCCC	0	0.000154143	0.000160748	0.000313368	77.8334	71.1866	74.2168
		miR319a-3p.2-3p;miR319b	LOC_Os07g05720	TCP family transcription factor, putative, expressed	-41.4	-35.1	0.847826	1.5	(((((-((((((((((((((&)))))))))))))).)))))	GGGGG-ACCCUUCAGUCCAA&UUGGACUGAAGGGUGCUCCC	0	0.000154143	0.00032147	0.000156696	232.444	207.343	211.727
		miR319a-3p.2-3p;miR319b	LOC_Os12g42190	transposon protein, putative, unclassified, expressed	-41.4	-31.7	0.7657	3.5	.(((((((.(((((((((((&))))))))))).))))))).	CGGGGCACACUUCAGUCCAA&UUGGACUGAAGGGUGCUCCC	0	0.0154491	0.0162639	0.0158572	60.2241	54.4002	55.5823
		miR390-5p	LOC_Os04g42050	expressed protein	-44.3	-33.5	0.756208	3.5	..((.(((((((((((((((((&)))))))))))))))))-))..	UCUGUCUAUCCCUCCUGAGCUU&AAGCUCAGGAGGGAUAG-CGCC	0	0.00522756	0.00545095	0.00531393	94.7384	88.5947	94.4578
		miR393b-3p	LOC_Os02g01100	transmembrane amino acid transporter protein, putative, expressed	-36	-27.3	0.758333	6	....((((((((.((((((((&)))))))).))))))))....	AGAACAAAGGGACUGCACUGA&UCAGUGCAAUCCCUUUGGAAU	0	0.00338567	0.00353049	0.00344166	21.1313	17.0972	18.6345
		miR393b-3p	LOC_Os03g09070	leucine rich repeat domain containing protein, putative, expressed	-36	-25.3	0.702778	7	...((.(((((((((((((..&..))))))))))))).))...	UUGCCUAAGGGAUUGCACUCA&UCAGUGCAAUCCCUUUGGAAU	0	0.0193873	0.0194217		2.11313	1.55429
		miR393b-5p	LOC_Os04g32460	OsFBL16 - F-box domain and LRR containing protein, expressed	-39.1	-35.3	0.902813	1	(((-((((((((((((((((((&)))))))))))))))))).)))	AGA-CAAUGCGAUCCCUUUGGA&UCCAAAGGGAUCGCAUUGAUCU	0	0.000154143	0.00032147	0.000313368	162.711	127.452	152.932
		miR394	LOC_Os01g69940	OsFBX32 - F-box domain containing protein, expressed	-39.2	-40.9	1	0	((((((((((((((((((((&))))))))))))))))))))	GGAGGUGGACAGAAUGCCAA&UUGGCAUUCUGUCCACCUCC	0	0.000154143	0.000160748	0.000156696	312.038	272.312	261.205
		miR396a-5p;miR396b-5p	LOC_Os01g52640	suppressor of phythchrome A, putative, expressed	-35.1	-27.5	0.783476	4	.(((((((.((((((((((((&)))))))))))).))))))).	UGGUUCAGUGAAGCUGUGGAA&UUCCACAGCUUUCUUGAACUG	0	0.00400001	0.00417105	0.00406614	43.6713	29.5316	35.6626
		miR396a-5p;miR396b-5p	LOC_Os03g51970	growth-regulating factor, putative, expressed	-35.1	-29.2	0.831909	4	..((((((((((((.(((((((&)))))))-))))))))))))..	CCGUUCAAGAAAGCAUGUGGAA&UUCCACA-GCUUUCUUGAACUG	0	0.00123248	0.000964099	0.00109636	101.782	116.883	111.486
		miR396a-5p;miR396b-5p	LOC_Os11g35030	growth regulating factor protein, putative, expressed	-35.1	-29.2	0.831909	4	..((((((((((((.(((((((&)))))))-))))))))))))..	UCGUUCAAGAAAGCAUGUGGAA&UUCCACA-GCUUUCUUGAACUG	0	0.00061643	0.00112469	0.000939811	107.417	97.6095	93.4939
		miR396a-5p;miR396b-5p	LOC_Os12g29980	growth regulating factor protein, putative, expressed	-35.1	-29.2	0.831909	4	..((((((((((((.(((((((&)))))))-))))))))))))..	CCGUUCAAGAAAGCAUGUGGAA&UUCCACA-GCUUUCUUGAACUG	0	0.0010785	0.000642836	0.000939811	33.4578	26.1121	33.4136
		miR396c-5p	LOC_Os01g31220	expressed protein	-33.4	-27.6	0.826347	5.5	((((((....(((((((((((((((&)))))))))))))))----))))))	GAGUUUUUGGGAGAAAGCUGUGGAA&UUCCACAGCUUUCUU----GAACUU	0	0.00323202	0.00353049	0.00328547	26.4141	29.5316	23.7751
		miR396c-5p	LOC_Os04g52040	TNP1, putative, expressed	-33.4	-28.2	0.844311	5	...(((((((((((((((((.&.)))))))))))))))))...	UCCUUCAAGGAAGCUGUGGAU&UUCCACAGCUUUCUUGAACUU	0	0.00246344	0.0027292	0.0026605	14.7919	15.8538	11.8875
		miR396c-5p	LOC_Os12g05000	expressed protein	-33.4	-23.96	0.717365	5	(((....((((((((((((((&))))))))))))))....)))	GAGAGAUGGAAAGCUGUGGAA&UUCCACAGCUUUCUUGAACUU	0	0.0397319	0.0413987	0.0403766	13.3831	14.6103	13.494
		miR396d;miR396g;miR396h	LOC_Os02g45570	growth regulating factor protein, putative, expressed	-38.9	-40.8	1	0	(((((((((((((((((((((&)))))))))))))))))))))	CCGUUCAAGAAAGCCUGUGGA&UCCACAGGCUUUCUUGAACGG	0	0.000308263	0.00032147	0.000156696	369.797	364.015	318.715
		miR396d;miR396g;miR396h	LOC_Os02g47280	growth-regulating factor, putative, expressed	-38.9	-40.8	1	0	(((((((((((((((((((((&)))))))))))))))))))))	CCGUUCAAGAAAGCCUGUGGA&UCCACAGGCUUUCUUGAACGG	0	0.000154143	0.00032147	0.000156696	419.455	420.902	403.855
		miR396d;miR396g;miR396h	LOC_Os03g47140	growth regulating factor protein, putative, expressed	-38.9	-40.8	1	0	(((((((((((((((((((((&)))))))))))))))))))))	CCGUUCAAGAAAGCCUGUGGA&UCCACAGGCUUUCUUGAACGG	0	0.000154143	0.00032147	0.000470016	247.588	219.466	232.61
		miR396d;miR396g;miR396h	LOC_Os04g48510	growth regulating factor protein, putative, expressed	-38.9	-34.6	0.88946	2	((((((((((((((((.((((&)))).))))))))))))))))	CCGUUCAAGAAAGCCUAUGGA&UCCACAGGCUUUCUUGAACGG	0	0.00138643	0.0014458	0.00140938	38.0363	32.951	38.2329
		miR396d;miR396g;miR396h	LOC_Os04g51190	growth-regulating factor, putative, expressed	-38.9	-40.8	1	0	(((((((((((((((((((((&)))))))))))))))))))))	CCGUUCAAGAAAGCCUGUGGA&UCCACAGGCUUUCUUGAACGG	0	0.000154143	0.000482166	0.000313368	222.23	232.211	205.622
		miR396d;miR396g;miR396h	LOC_Os06g02560	growth-regulating factor, putative, expressed	-38.9	-40.8	1	0	(((((((((((((((((((((&)))))))))))))))))))))	CCGUUCAAGAAAGCCUGUGGA&UCCACAGGCUUUCUUGAACGG	0	0.000308263	0.000160748	0.000156696	612.806	548.043	473.574
		miR396d;miR396g;miR396h	LOC_Os06g10310	growth regulating factor protein, putative, expressed	-38.9	-40.8	1	0	(((((((((((((((((((((&)))))))))))))))))))))	CCGUUCAAGAAAGCCUGUGGA&UCCACAGGCUUUCUUGAACGG	0	0.000308263	0.000160748	0.000470016	40.5016	31.7076	33.7349
		miR396d;miR396g;miR396h	LOC_Os02g53690	growth regulating factor protein, putative, expressed	-38.9	-40.8	1	0	(((((((((((((((((((((&)))))))))))))))))))))	CCGUUCAAGAAAGCCUGUGGA&UCCACAGGCUUUCUUGAACGG	0	0.000462358	0.000160748		16.905	19.2732
		miR396e-5p	LOC_Os01g25330	SAC9, putative, expressed	-37.4	-27.1	0.724599	4.5	((((((((((((.((((((((&)))))))).))))))))))))	CAGUUCAGGAAAUUUUGUGGA&UCCACAGGCUUUCUUGAACUG	0	0.0101227	0.010395	0.0105996	30.2881	35.7487	34.6988
		miR3979-5p	LOC_Os01g56040	zinc finger A20 and AN1 domain-containing stress-associated protein, putative, expressed	-39.6	-32	0.808081	3	((((..((((((((((((((&))))))))))))))..))))	GUCUGUGAGGGAGAGAGAGA&UCUCUCUCUCCCUUGAAGGC	0	0.0125612	0.012461	0.0129226	1.40875	1.55429	0.64257
		miR397a	LOC_Os04g54610	expressed protein	-37	-29	0.783784	5	.((((((((((((((..(((((&)))))-.)))))))))))))).	AAUCAACGCUGCACUGAAAUGA&UCAUU-GAGUGCAGCGUUGAUG	0	0.00261721	0.0027292	0.0026605	11.6222	9.01489	9.95983
		miR397a	LOC_Os05g38390	laccase precursor protein, putative, expressed	-37	-26.7	0.721622	6	.((((((((.((((((((.((&)).)))))))).)))))))).	GAUCAACGCGGCGCUCAACGA&UCAUUGAGUGCAGCGUUGAUG	0	0.0168141		0.0155487	2.46531		1.28514
		miR397b	LOC_Os01g62490	laccase precursor protein, putative, expressed	-34.8	-35.5	1	2	(((((((((((((((((((((&)))))))))))))))))))))	CAUCAACGCUGCGCUCAAUGA&UUAUUGAGUGCAGCGUUGAUG	0	0.000154143	0.000160748	0.000156696	17.2572	18.9624	19.5984
		miR398a	LOC_Os04g48410	copper chaperone for superoxide dismutase, putative, expressed	-40.6	-31	0.763547	6	....((((((((((((((((.&.))))))))))))))))....	UCUUGGUGACCUGGGAACACU&UGUGUUCUCAGGUCACCCCUU	0	0.00338567	0.00337028	0.00344166	57.4066	79.8906	59.1164
		miR399a;miR399b;miR399c	LOC_Os04g33860	expressed protein	-39.6	-34.8	0.878788	3.5	.(((((((((((((.(((((((&)))))))-))))))))))))).	GGGGGCAAUUCUCCGUUUGGCA&UGCCAAA-GGAGAAUUGCCCUG	0		0.00032147	0.000313368		2.79773	3.85542
		miR408-3p	LOC_Os08g37670	plastocyanin-like domain containing protein, putative, expressed	-46.1	-37.5	0.813449	3	((((((..((((((((((((.&.))))))))))))..))))))	GCCAGGAUAGAGGCAGUGCAU&CUGCACUGCCUCUUCCCUGGC	0	0.00599401	0.00625005	0.006093	394.802	325.469	346.345
		miR444b.2;miR444c.2	LOC_Os02g36924	OsMADS27 - MADS-box family gene with MIKCc type-box, expressed	-35.6	-36.8	1	0	(((((((((((((((((((((&)))))))))))))))))))))	AAGCUUGAGACAACAACUGCA&UGCAGUUGUUGUCUCAAGCUU	0	0.000308263	0.000642836	0.000156696	16.5528	11.5018	11.8875
		miR444b.2;miR444c.2	LOC_Os04g38780	transcription factor, putative, expressed	-35.6	-36.8	1	0	(((((((((((((((((((((&)))))))))))))))))))))	AAGCUUGAGACAACAACUGCA&UGCAGUUGUUGUCUCAAGCUU	0	0.000154143	0.000160748	0.000313368	5.98719	5.90631	7.06827
		miR444b.2;miR444c.2	LOC_Os06g17290	phosphatidylinositol 3- and 4-kinase family protein, putative, expressed	-35.6	-27.9	0.783708	4.5	(((((((((-((((((((((.&.)))))))))).)))))))))	GGGUUUGAG-CAACAACUGCU&UGCAGUUGUUGUCUCAAGCUU	0	0.0178745	0.0184754	0.018014	25.0053	23.3144	26.6666
		miR444b.2;miR444c.2	LOC_Os08g06510	zinc finger, C3HC4 type domain containing protein, expressed	-35.6	-36.7	1	3.5	(((((((((((((((((((((&)))))))))))))))))))))	GAGCUUGAGGCAGCAGCUGCA&UGCAGUUGUUGUCUCAAGCUU	0	0.000154143	0.000160748	0.000156696	40.5016	40.7225	46.265
		miR444f	LOC_Os02g49840	OsMADS57 - MADS-box family gene with MIKCc type-box, expressed	-37.7	-38.9	1	1	(((((((((((((((((((((&)))))))))))))))))))))	AAGCUUGAGGCAGCAACUGCA&UGCAGUUGUUGCCUCAAGCUU	0	0.000154143		0.000156696	2.8175		2.57028
		miR5150-3p	LOC_Os02g06390	expressed protein	-47.8	-33	0.690377	7.5	((.((((...((((((((.((((((((.&.)))))))).))))))))---))))-))	GAUGCUUUUGCUGACGGCAGCAGCUUCA&AGAAGCUGCAGCUGUCAG---AAGC-UC	0	0.0171172	0.0176862	0.0173983	14.0875	14.6103	13.1727
		miR528-5p	LOC_Os02g48550	expressed protein	-44.7	-34.2	0.765101	13	(((((((.(((.....((((((((((.&.))))))))))-----)))-)))))))	CUCCUCUGGCGCCUGCUGCCCCUUCCU&UGGAAGGGGCA-----UGC-AGAGGAG	0	0.00584077	0.00609028	0.00593724	21.4834	19.2732	22.4899
		miR528-5p	LOC_Os03g59280	plastocyanin-like domain containing protein, putative, expressed	-44.7	-33.3	0.744966	4	((((((((-(.(((((((((.&.))))))))).).))))))))	CUCCUCUG-ACGCCCCUUCCC&UGGAAGGGGCAUGCAGAGGAG	0	0.0116474	0.0110312	0.0109097	17.2572	22.3818	18.3132
		miR528-5p	LOC_Os04g24180	heat shock protein binding protein, putative, expressed	-44.7	-31.1	0.695749	4.5	((((((..((((((((((((.&.))))))))))))..))))))	CUCUUCCCCAUGCUCCUUCCU&UGGAAGGGGCAUGCAGAGGAG	0	0.0415066	0.0426308	0.0406774	27.4706	18.9624	22.1687
		miR528-5p	LOC_Os06g01500	IQ calmodulin-binding motif family protein, putative, expressed	-44.7	-31.9	0.713647	5	((((((..(.((((((((((.&.)))))))))).)..))))))	CUCCUCCUCCUGCCCCUUCCU&UGGAAGGGGCAUGCAGAGGAG	0	0.0240623	0.0253937	0.0249145	93.6819	85.1752	97.028
		miR528-5p	LOC_Os06g06050	OsFBL27 - F-box domain and LRR containing protein, expressed	-44.7	-36.7	0.821029	4	.((((((((.(((((((((((&))))))))))).)))))))).	UUCCUCUGCUUGCCUCUUCCA&UGGAAGGGGCAUGCAGAGGAG	0	0.00184815	0.00192727	0.00187874	14.4397	13.9886	15.4217
		miR528-5p	LOC_Os06g11310	plastocyanin-like domain containing protein, putative, expressed	-44.7	-34.4	0.769575	5	((((((((((((((.((((((.&.))))))-))))))))))))))	UUCUUCUGCAUGCCACCUUCUG&UGGAAGG-GGCAUGCAGAGGAG	0	0.00553421	0.00561082	0.00562563	27.1184	30.4641	31.4859
		miR528-5p	LOC_Os07g49410	uncharacterized ACR, YagE family COG1723 containing protein, expressed	-44.7	-33.6	0.751678	5	((((((..(((((((((((.((&)).)))))))))))-.))))))	CUCCUCCAGCAUGCCCCUUGUA&UGGAAGGGGCAUGC-AGAGGAG	0	0.00874835	0.0091215	0.00904793	30.6403	23.9361	32.7711
		miR528-5p	LOC_Os08g04310	plastocyanin-like domain containing protein, putative, expressed	-44.7	-36.1	0.807606	3.5	(((((((((.(((((((((((&))))))))))).)))))))))	CUCUUCUGCUUGCCUCUUCCA&UGGAAGGGGCAUGCAGAGGAG	0	0.00230965	0.00240851	0.00234787	2448.06	2382.73	2307.79
		miR528-5p	LOC_Os08g36420	metal cation transporter, putative, expressed	-44.7	-33.3	0.744966	4	((((((..(.(((((((((((&))))))))))).)..))))))	CUCCUCCUCCUGCCCCUUCCA&UGGAAGGGGCAUGCAGAGGAG	0	0.0114951	0.0113491	0.0113746	28.8794	33.2619	29.8795
		miR528-5p	LOC_Os08g42640	zinc finger, C3HC4 type domain containing protein, expressed	-44.7	-34.9	0.780761	4	.((((.(((((((((((((((&))))))))))))))).)))).	AUCCUGUGCAUGUCCCUUCUA&UGGAAGGGGCAUGCAGAGGAG	0	0.00400001	0.00417105	0.00406614	35.5709	21.4492	33.0923
		miR528-5p	LOC_Os09g14700	2-aminoethanethiol dioxygenase, putative, expressed	-44.7	-35.1	0.785235	3	(((((((-(((.((((((((((&))))))))))-))).)))))))	CUCCUCU-CAUCGCCCCUUCCA&UGGAAGGGGC-AUGCAGAGGAG	0	0.00323202	0.00337028	0.00328547	9.50906	4.66288	6.4257
		miR528-5p	LOC_Os09g39940	plastocyanin-like domain containing protein, putative, expressed	-44.7	-35.02	0.783445	22	(((((((((...........(((((((((((&)))))))))))----------.)))))))))	CUCCUCUGCUUUAAUUAGUUUGCCCCUUCCA&UGGAAGGGGCA----------UGCAGAGGAG	0	0.00338567	0.00353049	0.00344166	2.11313	1.86515	1.28514
		miR528-5p	LOC_Os10g01044	isoflavone reductase, putative, expressed	-44.7	-33.9	0.758389	6	..((((..(((((((((((((.&.)))))))))))))-.))))..	UCCCUCCGGCAUGCCCCUUCUG&UGGAAGGGGCAUGC-AGAGGAG	0	0.00630043	0.00656951	0.00656016	8.10031	6.52803	7.06827
		miR528-5p	LOC_Os03g63390	plastocyanin-like domain containing protein, putative, expressed	-44.7	-38.3	0.856823	4	((((((((((((((((-((((&)))).))))))))))))))))	CUCCUCUGCGUGCUCC-UCCA&UGGAAGGGGCAUGCAGAGGAG	0	0.000462358	0.000482166		2.46531	3.41944
		miR529b	LOC_Os01g69830	OsSPL2 - SBP-box gene family member, expressed	-36.7	-32.7	0.891008	3.5	...((((((((((((((((((&))))))))))))))))))...	CAACUGUGCUCUCUCUCUUCU&AGAAGAGAGAGAGUACAGCUU	0	0.000770478	0.00080348	0.000783237	63.7459	55.0219	53.6546
		miR529b	LOC_Os08g39890	OsSPL14 - SBP-box gene family member, expressed	-36.7	-38.5	1	1	(((((((((((((((((((((&)))))))))))))))))))))	GAGCUGUGCUCUCUCUCUUCU&AGAAGAGAGAGAGUACAGCUU	0	0.000154143	0.00032147	0.000313368	205.325	158.849	164.177
		miR529b	LOC_Os08g41940	OsSPL16 - SBP-box gene family member, expressed	-36.7	-30.2	0.822888	4	..(.((((((((((((((((((&))))))))))))))))))-)..	CCGAUUGUGCUCUCUCUCUUCU&AGAAGAGAGAGAGUACAG-CUU	0	0.00323202	0.00353049	0.00312927	100.373	90.4598	78.3935
		miR529b	LOC_Os09g31438	OsSPL17 - SBP-box gene family member, expressed	-36.7	-37.2	1	1.5	.((((((((((((((((((((&)))))))))))))))))))).	CAGCUGUGCUCUCUCUCUUCU&AGAAGAGAGAGAGUACAGCUU	0	0.000308263	0.000160748	0.000156696	90.16	86.7295	85.7831
		miR529b	LOC_Os09g32944	OsSPL18 - SBP-box gene family member, expressed	-36.7	-30.2	0.822888	4	..(.((((((((((((((((((&))))))))))))))))))-)..	CCGAUUGUGCUCUCUCUCUUCU&AGAAGAGAGAGAGUACAG-CUU	0	0.00338567	0.00337028	0.00328547	77.8334	68.6997	56.5461
		miR5508	LOC_Os10g22130	retrotransposon protein, putative, unclassified, expressed	-40.6	-29.3	0.721675	10.5	((((((((..((((((((((..&..))))))))))-.))))))))	CCGCGCCGUCGUCGGCCGUCGU&UAGAUGGCUGAU-CUGGUGUGG	0	0.0389915	0.0413987	0.0402262	1.40875	0.621717	0.963855
		miR812g;miR812h;miR812i;miR812j	LOC_Os02g49910	hypothetical protein	-38.6	-28.3	0.733161	6	..((((((-(((((((((((((((&))))))))))))))).))))))..	GUUCCGAC-UUGAUCGUCUGUCUU&AAGACGGAUGAUUAAAGUUGGACA	0	0.0260161	0.0275848		0.704375	0.621717
		miR827	LOC_Os04g48390	uncharacterized membrane protein, putative, expressed	-34.2	-27.9	0.815789	3	.(((((((((((.((((((((&)))))))).))))))))))).	AGUUUGCUGAUGUUCAUCUAA&UUAGAUGACCAUCAGCAAACA	0	0.000924503	0.000964099	0.000939811	10.9178	6.21717	7.06827

## Sheet: MBP
Table S9. Complete lists of miRNA target genes in maize and rice.
Notes: The identified miRNA target genes in Total, TP and MBP are listed on separate sheets.
"Total", "TP" and "MBP" represent "input", "total polysome" and "membrane-bound polysome", respectively.
“PARE” is short for "parallel analysis of RNA ends". PARE 5' read end abundance is in RPM (reads per million mapped reads).
"Rep1", "Rep2" and "Rep3" represent different biological repeats.
Cleavage sites that are classified as DegradomeCategory 0 with DegradomePval <= 0.05 in at least two biological repeats are filtered as miRNA target sites. DegradomeCategory 0 means that the reads with maximum count (>1) are mapped to only one indicated position on the transcript. DegradomePval represents P-value for this degradomic hit.
Species	Tissue	miRNA	Target transcript	Annotation	MFEperfect	MFEsite	MFEratio	AllenScore	Structure	Sequence	DegradomeCategory	DegradomePval			PARE 5' read end abundance at cleavage site
												Rep-1	Rep-2	Rep-3	Rep-1	Rep-2	Rep-3
Maize	Shoot	miR156a-5p;miR156b-5p;miR156d-5p;miR156e-5p;miR156f-5p;miR156g-5p;miR156h-5p;miR156i-5p;miR156l-5p;miR156m-5p	Zm00001d014698	Squamosa promoter-binding-like protein 11	-37.2	-34.9	0.938172	1	((((((.(((((((((((((&))))))))))))).))))))	GUGCUCUCUCUCUUCUGUCA&UGACAGAAGAGAGUGAGCAC	0	0.000156852	0.000158186		5.15886	9.19449
		miR156a-5p;miR156b-5p;miR156d-5p;miR156e-5p;miR156f-5p;miR156g-5p;miR156h-5p;miR156i-5p;miR156l-5p;miR156m-5p	Zm00001d020941	tassel sheath4	-37.2	-34.6	0.930108	1	((((((.(((((((((((((&))))))))))))).))))))	GUGCUCUCUCUCUUCUGUCA&UGACAGAAGAGAGUGAGCAC	0	0.00109745	0.000790681		1.86	1.53242
		miR156a-5p;miR156b-5p;miR156d-5p;miR156e-5p;miR156f-5p;miR156g-5p;miR156h-5p;miR156i-5p;miR156l-5p;miR156m-5p	Zm00001d021056	Squamosa promoter-binding-like protein 6	-37.2	-34.4	0.924731	1	((((((.(((((((((((((&))))))))))))).))))))	GUGCUCUCUCUCUUCUGUCA&UGACAGAAGAGAGUGAGCAC	0	0.00219369	0.00189658		0.701886	0.801035
		miR156a-5p;miR156b-5p;miR156d-5p;miR156e-5p;miR156f-5p;miR156g-5p;miR156h-5p;miR156i-5p;miR156l-5p;miR156m-5p	Zm00001d031451	SBP-domain protein 5	-37.2	-34.6	0.930108	1	((((((.(((((((((((((&))))))))))))).))))))	GUGCUCUCUCUCUUCUGUCA&UGACAGAAGAGAGUGAGCAC	0	0.000784014	0.000948742		1.43887	1.60207
		miR156a-5p;miR156b-5p;miR156d-5p;miR156e-5p;miR156f-5p;miR156g-5p;miR156h-5p;miR156i-5p;miR156l-5p;miR156m-5p	Zm00001d049822	teosinte glume architecture1	-37.2	-34.6	0.930108	1	((((((.(((((((((((((&))))))))))))).))))))	GUGCUCUCUCUCUUCUGUCA&UGACAGAAGAGAGUGAGCAC	0	0.000784014	0.000790681		0.0701886	0.208966
		miR156a-5p;miR156b-5p;miR156d-5p;miR156e-5p;miR156f-5p;miR156g-5p;miR156h-5p;miR156i-5p;miR156l-5p;miR156m-5p	Zm00001d052890	Squamosa promoter-binding-like protein 15	-37.2	-34.6	0.930108	1	((((((.(((((((((((((&))))))))))))).))))))	GUGCUCUCUCUCUUCUGUCA&UGACAGAAGAGAGUGAGCAC	0	0.000784014	0.000790681		1.26339	1.32345
		miR156a-5p;miR156b-5p;miR156d-5p;miR156e-5p;miR156f-5p;miR156g-5p;miR156h-5p;miR156i-5p;miR156l-5p;miR156m-5p	Zm00001d053890	Squamosa promoter-binding-like protein 2	-37.2	-34.9	0.938172	1	((((((.(((((((((((((&))))))))))))).))))))	GUGCUCUCUCUCUUCUGUCA&UGACAGAAGAGAGUGAGCAC	0	0.000156852	0.000158186		1.05283	1.14931
		miR156j-5p	Zm00001d006028	Squamosa promoter-binding-like protein 15	-39	-40.5	1	0	(((((((((((((((((((((&)))))))))))))))))))))	UGUGCUCUCUCUCUUCUGUCA&UGACAGAAGAGAGAGAGCACA	0	0.00062726	0.000948742		1.15811	1.53242
		miR156j-5p	Zm00001d006091	Squamosa promoter-binding-like protein 6	-39	-40.3	1	0	(((((((((((((((((((((&)))))))))))))))))))))	UGUGCUCUCUCUCUUCUGUCA&UGACAGAAGAGAGAGAGCACA	0	0.00125413	0.000948742		0.772074	1.3931
		miR156j-5p	Zm00001d012015	Squamosa promoter-binding protein-like (SBP domain) transcription factor family protein	-39	-40.5	1	0	(((((((((((((((((((((&)))))))))))))))))))))	UGUGCUCUCUCUCUUCUGUCA&UGACAGAAGAGAGAGAGCACA	0	0.000470482	0.000790681		3.15849	3.44793
		miR156j-5p	Zm00001d021573	SBP domain containing protein	-39	-35.9	0.920513	2	..(((((((((((((((((((&)))))))))))))))))))..	CAUGCUCUCUCUCUUCUGUCA&UGACAGAAGAGAGAGAGCACA	0	0.00297598	0.00300126		1.43887	1.56724
		miR156j-5p	Zm00001d042319	Squamosa promoter-binding-like protein 6	-39	-40.5	1	0	(((((((((((((((((((((&)))))))))))))))))))))	UGUGCUCUCUCUCUUCUGUCA&UGACAGAAGAGAGAGAGCACA	0	0.000940743	0.000790681		2.59698	2.57724
		miR156j-5p	Zm00001d049165	Squamosa promoter-binding-like protein 18	-39	-40.2	1	0	(((((((((((((((((((((&)))))))))))))))))))))	UGUGCUCUCUCUCUUCUGUCA&UGACAGAAGAGAGAGAGCACA	0	0.00203716	0.000158186		0.701886	0.975173
		miR156k-5p	Zm00001d015233	Squamosa promoter-binding-like protein 2	-38.7	-34.8	0.899225	1	((((((.(((((((((((((&))))))))))))).))))))	GUGCUCUCUCUCUUCUGUCA&UGACAGAAGAGAGCGAGCAC	0	0.000156852	0.000158186		3.64981	3.62207
		miR156k-5p	Zm00001d024966	Multisynthetase complex auxiliary component p43	-38.7	-26.7	0.689922	5.5	...((((((((((((((((.&.))))))))))))))))...	AAUCUUGCUCUCUUCUGUUC&UGACAGAAGAGAGCGAGCAC	0	0.0398136	0.0395378		6.21169	6.51277
		miR156k-5p	Zm00001d034624	protein_coding	-38.7	-28.7	0.741602	19	((((((((.........((((((((((((&))))))))))))---------))))))))	GUGCUUGUGCCCGUGCUUCUCUUCUGUCA&UGACAGAAGAGA---------GCGAGCAC	0	0.0106101	0.0100736		0.596603	0.835863
		miR159a-3p;miR159b-3p;miR159f-3p;miR159j-3p;miR159k-3p	Zm00001d036883	Transcription factor MYB104	-37.8	-31.9	0.843915	2.5	(((((.(((((((((((((((&))))))))))))))).)))))	CGGAGAUCCCUUCGAUCCAAA&UUUGGAUUGAAGGGAGCUCUG	0	0.00172402	0.00173867		0.631697	0.905518
		miR159a-3p;miR159b-3p;miR159f-3p;miR159j-3p;miR159k-3p	Zm00001d043131	myb domain protein 81	-40.1	-38.3	0.955112	2.5	.(((((((((((((((((((.&.))))))))))))))))))).	UGGAGCUCCCUUCACUCCAAG&UUUGGAGUGAAGGGAGCUCUG	0	0.000156852	0.000158186		3.86037	4.73656
		miR159c-3p;miR159d-3p	Zm00001d012544	myb domain protein 81	-40.1	-33.3	0.830424	4	.(((((.(((((((((((((.&.))))))))))))).))))).	UGGAGCCCCCUUCAGUCCAAA&CUUGGAUUGAAGGGAGCUCCU	0	0.00141078	0.00142277		0.947546	1.56724
		miR160b-5p;miR160c-5p;miR160d-5p;miR160g-5p;miR160h-5p;miR160i-5p	Zm00001d014507	Auxin response factor 16	-45.4	-45.9	1	1	.((((((((((((((((((((&)))))))))))))))))))).	AGGCAUACAGGGAGCCAGGCA&UGCCUGGCUCCCUGUAUGCCA	0	0.000156852	0.000158186		17.4419	18.8069
		miR160b-5p;miR160c-5p;miR160d-5p;miR160g-5p;miR160h-5p;miR160i-5p	Zm00001d032683	Auxin response factor 16	-45.4	-45.9	1	1	.((((((((((((((((((((&)))))))))))))))))))).	AGGCAUACAGGGAGCCAGGCA&UGCCUGGCUCCCUGUAUGCCA	0	0.000156852	0.000158186		4.24641	4.73656
		miR164e-5p	Zm00001d050893	NAC domain-containing protein 79	-41.7	-33.7	0.808153	3	..((((((.((((((((((((&)))))))))))).))))))..	CACACGUGACCUGCUUCUCCA&UGGAGAAGCAGGACACGUGAG	0	0.000156852	0.000316347		0.947546	0.975173
		miR164h-5p	Zm00001d041472	NAC domain-containing protein 21/22	-43.6	-39.4	0.90367	2.5	.(((.((((((((((((((((&)))))))))))))))).))).	AGCAGGUGCCCUGCUUCUCCA&UGGAGAAGCAGGGCACGUGUG	0	0.000156852	0.000158186		2.59698	3.13449
		miR166j-3p;miR166k-3p;miR166o-3p	Zm00001d048527	Homeobox-leucine zipper protein REVOLUTA	-42.4	-29.9	0.705189	7	......((((((((((((((.&.))))))))))))))......	GUUUUCUGAAGCCUGGUCCGG&UCGGACCAGGCUUCAAUCCCU	0	0.0123158	0.0122637		0.912452	1.01
		miR169c-5p;miR169r-5p	Zm00001d027874	nuclear transcription factor y subunit a1	-42.9	-33.6	0.783217	2.5	(((((((.((((((((((((.&.)))))))))))).)))))))	CUGGCAACUCAUCCUUGGCUU&CAGCCAAGGAUGACUUGCCGG	0	0.0018806	0.00189658		1.78981	2.33345
		miR169f-5p;miR169h-5p;miR169t-5p;miR169u-5p	Zm00001d015613	Protein TIC 21 chloroplastic	-38.8	-28.4	0.731959	30	(((((((((((..............(((((((((.&.)))))))))--------------)))))))))))	UGGGCAGGUCAAGAAAAACCUUCAAUCCUUGGCUU&UAGCCAAGGA--------------UGACUUGCCUA	0	0.0160272	0.0164737		17.4419	28.8024
		miR169f-5p;miR169h-5p;miR169t-5p;miR169u-5p	Zm00001d029489	Nuclear transcription factor Y subunit A-8	-38.8	-30.1	0.775773	4	..(((((.((((((((((((.&.)))))))))))).)))))..	GUGGCAAUUCAUCCUUGGCUU&UAGCCAAGGAUGACUUGCCUA	0	0.00453873	0.00457725		2.07056	2.36828
		miR171c-3p	Zm00001d026158	Scarecrow-like protein 6	-39.8	-35	0.879397	3	(((((((((((((((((.(((&))).)))))))))))))))))	GAUAUUGGCGCGGCUCAAUCA&UGACUGAGCCGUGCCAAUAUC	0	0.000156852	0.000158186		1.64943	2.15931
		miR171d-3p;miR171e-3p;miR171i-3p;miR171j-3p	Zm00001d002718	Scarecrow-like protein 6	-37.5	-38.9	1	1	(((((((((((((((((((((&)))))))))))))))))))))	GAUAUUGGCGCGGCUCAAUCA&UGAUUGAGCCGUGCCAAUAUC	0	0.000156852	0.000316347		1.29849	2.02
		miR171d-3p;miR171e-3p;miR171i-3p;miR171j-3p	Zm00001d022034	Scarecrow-like protein 6	-37.5	-38.9	1	1	(((((((((((((((((((((&)))))))))))))))))))))	GAUAUUGGCGCGGCUCAAUCA&UGAUUGAGCCGUGCCAAUAUC	0	0.000156852	0.000158186		1.71962	1.70655
		miR171d-3p;miR171e-3p;miR171i-3p;miR171j-3p	Zm00001d051387	Scarecrow-like protein 6	-37.5	-38.7	1	1	(((((((((((((((((((((&)))))))))))))))))))))	GAUAUUGGCGCGGCUCAAUCA&UGAUUGAGCCGUGCCAAUAUC	0	0.000156852	0.000158186		0.456226	0.487587
		miR171f-3p	Zm00001d027569	Scarecrow-like protein 6	-37.9	-33.6	0.886544	4	...((((((((((((((((((&))))))))))))))))))...	CGAGAUAUUGGCGCGGCUCAA&UUGAGCCGUGCCAAUAUCACA	0	0.000470482	0.000158186		0.73698	0.696552
		miR171f-3p	Zm00001d035873	Scarecrow-like protein 6	-37.9	-33.6	0.886544	4	...((((((((((((((((((&))))))))))))))))))...	CGAGAUAUUGGCGCGGCUCAA&UUGAGCCGUGCCAAUAUCACA	0	0.000940743	0.000474483		0.596603	0.452759
		miR172b-3p;miR172c-3p;miR172d-3p;miR172h-3p	Zm00001d034629	tasselseed6	-33.2	-34.1	1	1	((((((((((((((((((((&))))))))))))))))))))	UGCAGCAUCAUCAGGAUUCU&AGAAUCUUGAUGAUGCUGCA	0	0.000156852	0.000316347		2.98301	3.51759
		miR172b-3p;miR172c-3p;miR172d-3p;miR172h-3p	Zm00001d035512	Putative AP2/EREBP transcription factor superfamily protein	-33.2	-34.1	1	1	((((((((((((((((((((&))))))))))))))))))))	UGCAGCAUCAUCAGGAUUCU&AGAAUCUUGAUGAUGCUGCA	0	0.000156852	0.000158186		5.57999	7.20932
		miR319a-3p;miR319b-3p;miR319c-3p;miR319d-3p	Zm00001d013119	Transcription factor TCP2	-41.4	-35.1	0.847826	1.5	(((((-((((((((((((((&)))))))))))))).)))))	GGGGG-ACCCUUCAGUCCAA&UUGGACUGAAGGGUGCUCCC	0	0.000156852	0.000316347		0.140377	0.383104
		miR394a-5p;miR394b-5p	Zm00001d011994	F-box only protein 6	-39.2	-40.9	1	0	((((((((((((((((((((&))))))))))))))))))))	GGAGGUGGACAGAAUGCCAA&UUGGCAUUCUGUCCACCUCC	0	0.000156852	0.000316347		1.33358	1.98517
		miR394a-5p;miR394b-5p	Zm00001d042309	F-box only protein 6	-39.2	-40.9	1	0	((((((((((((((((((((&))))))))))))))))))))	GGAGGUGGACAGAAUGCCAA&UUGGCAUUCUGUCCACCUCC	0	0.000156852	0.000158186		1.40377	1.53242
		miR396a-5p;miR396b-5p;miR396i-5p	Zm00001d017742	Growth-regulating factor 6	-35.1	-29.2	0.831909	4	..(((((((((((.((((((((&))))))))-)))))))))))..	CCGUUCAAGAAAGCCUGUGGAA&UUCCACAG-CUUUCUUGAACUG	0	0.00172402	0.00126479		1.19321	2.02
		miR396a-5p;miR396b-5p;miR396i-5p	Zm00001d018260	Growth-regulating factor 6	-35.1	-29.2	0.831909	4	..(((((((((((.((((((((&))))))))-)))))))))))..	CCGUUCAAGAAAGCCUGUGGAA&UUCCACAG-CUUUCUUGAACUG	0	0.00156741	0.00126479		0.315849	0.348276
		miR396e-5p;miR396f-5p	Zm00001d002048	protein_coding	-33.4	-29.2	0.874251	4	..((((((((((((.(((((((&)))))))-))))))))))))..	UCGUUCAAGAAAGCAUGUGGAA&UUCCACA-GCUUUCUUGAACUU	0	0.00250668	0.00110678		0.456226	0.661725
		miR396e-5p;miR396f-5p	Zm00001d002429	Putative growth-regulating factor 6	-33.4	-29.2	0.874251	4	..(((((((((((.((((((((&))))))))-)))))))))))..	CCGUUCAAGAAAGCCUGUGGAA&UUCCACAG-CUUUCUUGAACUU	0	0.00141078	0.00110678		5.12377	6.47794
		miR396e-5p;miR396f-5p	Zm00001d005652	Probable beta-14-xylosyltransferase IRX14	-33.4	-24.4	0.730539	7.5	....(((((((.(((((((((&))))))))).)))))))....	GAACUCGAGGAUGCUGUGGAA&UUCCACAGCUUUCUUGAACUU	0	0.044921	0.0442365		2.63207	2.40311
		miR396e-5p;miR396f-5p	Zm00001d007465	Growth-regulating factor 2	-33.4	-29.2	0.874251	4	..((((((((((((.(((((((&)))))))-))))))))))))..	CCGUUCAAGAAAGCAUGUGGAA&UUCCACA-GCUUUCUUGAACUU	0	0.00219369	0.00205447		0.24566	0.243793
		miR396e-5p;miR396f-5p	Zm00001d013555	Growth-regulating factor 2	-33.4	-29.2	0.874251	4	..(((((((((((.((((((((&))))))))-)))))))))))..	CCGUUCAAGAAAGCCUGUGGAA&UUCCACAG-CUUUCUUGAACUU	0	0.00172402	0.00142277		0.386037	0.801035
		miR396e-5p;miR396f-5p	Zm00001d015256	Phospholipase D beta 1	-33.4	-24.4	0.730539	7.5	....(((((((.(((((((((&))))))))).)))))))....	GAACUCGAGGAUGCUGUGGAA&UUCCACAGCUUUCUUGAACUU	0	0.0434217	0.0443877		2.73735	2.75138
		miR396e-5p;miR396f-5p	Zm00001d017602	protein_coding	-33.4	-29.2	0.874251	4	..(((((((((((.((((((((&))))))))-)))))))))))..	CCGUUCAAGAAAGCCUGUGGAA&UUCCACAG-CUUUCUUGAACUU	0	0.0023502	0.00158074		0.105283	0.104483
		miR396e-5p;miR396f-5p	Zm00001d026240	Growth-regulating factor	-33.4	-29.2	0.874251	4	..(((((((((((.((((((((&))))))))-)))))))))))..	CCGUUCAAGAAAGCCUGUGGAA&UUCCACAG-CUUUCUUGAACUU	0	0.00156741	0.00173867		5.33433	5.22414
		miR396e-5p;miR396f-5p	Zm00001d033396	Growth-regulating factor 2	-33.4	-29.2	0.874251	4	..(((((((((((.((((((((&))))))))-)))))))))))..	CCGUUCAAGAAAGCCUGUGGAA&UUCCACAG-CUUUCUUGAACUU	0	0.00266314	0.00142277		2.84264	2.92552
		miR396e-5p;miR396f-5p	Zm00001d033876	Growth-regulating factor 2	-33.4	-29.2	0.874251	4	..((((((((((((.(((((((&)))))))-))))))))))))..	UCGUUCAAGAAAGCAUGUGGAA&UUCCACA-GCUUUCUUGAACUU	0	0.00109745	0.00173867		0.701886	0.801035
		miR396e-5p;miR396f-5p	Zm00001d035965	Growth-regulating factor 6	-33.4	-29	0.868263	4	..(((((((((((.((((((((&))))))))-)))))))))))..	CCGUUCAAGAAAGCCUGUGGAA&UUCCACAG-CUUUCUUGAACUU	0	0.00360138	0.00331666		4.70264	5.78139
		miR396e-5p;miR396f-5p	Zm00001d036543	Probable beta-14-xylosyltransferase IRX14	-33.4	-24.9	0.745509	6.5	....(((((((.(((((((((&))))))))).)))))))....	GAACUCGAGAAUGCUGUGGAA&UUCCACAGCUUUCUUGAACUU	0	0.0358895	0.0358842		14.9853	15.4983
		miR396e-5p;miR396f-5p	Zm00001d045533	Growth-regulating factor 6	-33.4	-29	0.868263	4	..(((((((((((.((((((((&))))))))-)))))))))))..	CCGUUCAAGAAAGCCUGUGGAA&UUCCACAG-CUUUCUUGAACUU	0	0.00328873	0.00331666		4.14113	5.64207
		miR396e-5p;miR396f-5p	Zm00001d051456	Growth-regulating factor	-33.4	-29.2	0.874251	4	..(((((((((((.((((((((&))))))))-)))))))))))..	CCGUUCAAGAAAGCCUGUGGAA&UUCCACAG-CUUUCUUGAACUU	0	0.00281958	0.000948742		0.421132	0.208966
		miR396e-5p;miR396f-5p	Zm00001d052186	Pre-mRNA-splicing factor prp45	-33.4	-27.5	0.823353	3.5	(((..(((((((((((((((.&.)))))))))))))))..)))	AAGGGUAAGAAAGCUGUGGAG&UUCCACAGCUUUCUUGAACUU	0	0.00859043	0.00882		7.47508	7.80139
		miR408b-3p;miR408c-3p	Zm00001d037194	Blue copper protein	-46.1	-36.2	0.785249	5.5	((((((((((((.((((((..&..)))))).))))))))))))	GCCAGGGAGGAGACAGUGCCG&CUGCACUGCCUCUUCCCUGGC	0	0.0188016	0.0186495		23.8641	30.8573
		miR528a-5p;miR528b-5p	Zm00001d016873	Transcription factor bHLH69	-44.7	-33.9	0.758389	3	((.((((((((((((((((((&)))))))))))))))))).))	CUGUUUUGCAUGCUCCUUCCA&UGGAAGGGGCAUGCAGAGGAG	0	0.00718979	0.00740776		0.386037	0.626897
		miR528a-5p;miR528b-5p	Zm00001d021850	Cupredoxin superfamily protein	-44.7	-40.4	0.903803	2.5	(((((((((-(((((((((((&))))))))))).)))))))))	CUCCUCUGC-UGCCCCUUCCG&UGGAAGGGGCAUGCAGAGGAG	0	0.000156852	0.000158186		82.1908	70.3518
		miR528a-5p;miR528b-5p	Zm00001d034546	Cupredoxin superfamily protein	-44.7	-33.7	0.753915	4	((((((((-(.(((((((((.&.))))))))).).))))))))	CUCCUCUG-ACGCCCCUUCCC&UGGAAGGGGCAUGCAGAGGAG	0	0.00890141	0.00882		0.561509	0.905518
		miR827a-3p	Zm00001d000767	lincRNA	-34.2	-27.9	0.815789	3	.(((((((((((.((((((((&)))))))).))))))))))).	CGUUUGCUGAUGUUCAUCUAA&UUAGAUGACCAUCAGCAAACA	0	0.00109745	0.000790681		0.350943	0.452759
	Ear	miR156a-5p;miR156b-5p;miR156d-5p;miR156e-5p;miR156f-5p;miR156g-5p;miR156h-5p;miR156i-5p;miR156l-5p;miR156m-5p	Zm00001d006028	Squamosa promoter-binding-like protein 15	-37.2	-34.6	0.930108	1	((((((.(((((((((((((&))))))))))))).))))))	GUGCUCUCUCUCUUCUGUCA&UGACAGAAGAGAGUGAGCAC	0	0.00085344	0.000858875	0.000343458	14.3951	16.1284	17.1722
		miR156a-5p;miR156b-5p;miR156d-5p;miR156e-5p;miR156f-5p;miR156g-5p;miR156h-5p;miR156i-5p;miR156l-5p;miR156m-5p	Zm00001d012015	Squamosa promoter-binding protein-like (SBP domain) transcription factor family protein	-37.2	-34.6	0.930108	1	((((((.(((((((((((((&))))))))))))).))))))	GUGCUCUCUCUCUUCUGUCA&UGACAGAAGAGAGUGAGCAC	0	0.00085344	0.000858875	0.000858425	1.26524	2.2463	1.76185
		miR156a-5p;miR156b-5p;miR156d-5p;miR156e-5p;miR156f-5p;miR156g-5p;miR156h-5p;miR156i-5p;miR156l-5p;miR156m-5p	Zm00001d015233	Squamosa promoter-binding-like protein 2	-37.2	-34.9	0.938172	1	((((((.(((((((((((((&))))))))))))).))))))	GUGCUCUCUCUCUUCUGUCA&UGACAGAAGAGAGUGAGCAC	0	0.000341464	0.000171834	0.000171744	15.732	21.9688	18.7226
		miR156a-5p;miR156b-5p;miR156d-5p;miR156e-5p;miR156f-5p;miR156g-5p;miR156h-5p;miR156i-5p;miR156l-5p;miR156m-5p	Zm00001d031451	SBP-domain protein 5	-37.2	-34.6	0.930108	1	((((((.(((((((((((((&))))))))))))).))))))	GUGCUCUCUCUCUUCUGUCA&UGACAGAAGAGAGUGAGCAC	0	0.00085344	0.000858875	0.000858425	13.3447	15.9038	18.9105
		miR156a-5p;miR156b-5p;miR156d-5p;miR156e-5p;miR156f-5p;miR156g-5p;miR156h-5p;miR156i-5p;miR156l-5p;miR156m-5p	Zm00001d042319	Squamosa promoter-binding-like protein 6	-37.2	-34.6	0.930108	1	((((((.(((((((((((((&))))))))))))).))))))	GUGCUCUCUCUCUUCUGUCA&UGACAGAAGAGAGUGAGCAC	0	0.00085344	0.000858875	0.000858425	1.93367	1.97674	1.97327
		miR156a-5p;miR156b-5p;miR156d-5p;miR156e-5p;miR156f-5p;miR156g-5p;miR156h-5p;miR156i-5p;miR156l-5p;miR156m-5p	Zm00001d049165	Squamosa promoter-binding-like protein 18	-37.2	-34.4	0.924731	1	((((((.(((((((((((((&))))))))))))).))))))	GUGCUCUCUCUCUUCUGUCA&UGACAGAAGAGAGUGAGCAC	0	0.0023878	0.00188855	0.00171611	1.95755	1.99921	1.9028
		miR156a-5p;miR156b-5p;miR156d-5p;miR156e-5p;miR156f-5p;miR156g-5p;miR156h-5p;miR156i-5p;miR156l-5p;miR156m-5p	Zm00001d014698	Squamosa promoter-binding-like protein 11	-37.2	-34.9	0.938172	1	((((((.(((((((((((((&))))))))))))).))))))	GUGCUCUCUCUCUUCUGUCA&UGACAGAAGAGAGUGAGCAC	0		0.000171834	0.000171744		2.33615	2.65452
		miR156c	Zm00001d053890	Squamosa promoter-binding-like protein 2	-37.2	-34.9	0.938172	1	((((((.(((((((((((((&))))))))))))).))))))	GUGCUCUCUCUCUUCUGUCA&UGACAGAAGAGAGUGAGCAC	0		0.000171834	0.000343458		6.06501	4.90969
		miR156j-5p	Zm00001d006451	Squamosa promoter-binding-like protein 5	-39	-35.9	0.920513	2	..(((((((((((((((((((&)))))))))))))))))))..	CAUGCUCUCUCUCUUCUGUCA&UGACAGAAGAGAGAGAGCACA	0	0.0032392	0.0030885	0.0032581	2.05304	2.22384	1.45646
		miR156j-5p	Zm00001d020941	tassel sheath4	-39	-40.5	1	0	(((((((((((((((((((((&)))))))))))))))))))))	UGUGCUCUCUCUCUUCUGUCA&UGACAGAAGAGAGAGAGCACA	0	0.00068281	0.000171834	0.000858425	13.3447	16.8922	19.8972
		miR156j-5p	Zm00001d021573	SBP domain containing protein	-39	-35.9	0.920513	2	..(((((((((((((((((((&)))))))))))))))))))..	CAUGCUCUCUCUCUUCUGUCA&UGACAGAAGAGAGAGAGCACA	0	0.00306898	0.0032598	0.00308688	59.0606	62.829	60.7955
		miR156j-5p	Zm00001d052890	Squamosa promoter-binding-like protein 15	-39	-40.5	1	0	(((((((((((((((((((((&)))))))))))))))))))))	UGUGCUCUCUCUCUUCUGUCA&UGACAGAAGAGAGAGAGCACA	0	0.000512152	0.00103056	0.000858425	13.2731	17.027	17.3601
		miR159a-3p;miR159b-3p;miR159f-3p;miR159j-3p;miR159k-3p	Zm00001d037446	Protein decapping 5	-37.8	-28.4	0.751323	10	(((((((((((((..(((...&...)))..)))))))))))))	CGGAGCUUCCUUCUUUCCUUC&UUUGGAUUGAAGGGAGCUCUG	0		0.0136538	0.0134773		4.87447	5.21507
		miR159a-3p;miR159b-3p;miR159f-3p;miR159j-3p;miR159k-3p	Zm00001d004022	RPM1-interacting protein 4	-37.8	-33.7	0.891534	5.5	((((((((((((((((((...&...))))))))))))))))))	CAGAGCUUCCUUCAAUCCUCC&UUUGGAUUGAAGGGAGCUCUG	0	0.00102404	0.00103056	0.00103002	0.716175	0.584038	0.70474
		miR159a-3p;miR159b-3p;miR159f-3p;miR159j-3p;miR159k-3p	Zm00001d019542	COP1-interacting protein-related	-37.8	-29.1	0.769841	3.5	((((((.((((((.((((((((&)))))))).))))))-))))))	CAGAGCAUUCCUUGAAUCCAAA&UUUGGAUUGAAGGGA-GCUCUG	0	0.00646791	0.00599666	0.00582278	2.41112	4.08827	3.00689
		miR159a-3p;miR159b-3p;miR159f-3p;miR159j-3p;miR159k-3p	Zm00001d023434	Rac GTPase activating protein 1	-37.8	-27.1	0.716931	4	.((..(((((((((((((((.&.)))))))))))))))..)).	AAGCCCUCCCUUCAAUCCAAC&UUUGGAUUGAAGGGAGCUCUG	0	0.0264533	0.0266196	0.0267729	0.405833	0.561575	0.751722
		miR159a-3p;miR159b-3p;miR159f-3p;miR159j-3p;miR159k-3p	Zm00001d023593	Amino acid permease 2	-37.8	-29.1	0.769841	8	..(((((((((.(((((((..&..))))))).)))))))))..	GCGAGCUCCCUCCGAUCCAUC&UUUGGAUUGAAGGGAGCUCUG	0	0.00595881	0.00650898	0.00599352	6.32621	8.49101	8.99718
		miR159a-3p;miR159b-3p;miR159f-3p;miR159j-3p;miR159k-3p	Zm00001d036551	Transcription factor MYB104	-37.8	-29.7	0.785714	2.5	(((((.(((((((((((((((&))))))))))))))).)))))	CAGAGAUUCCUUCGAUCCAAA&UUUGGAUUGAAGGGAGCUCUG	0	0.0039198	0.00394472	0.00394266	1.31299	2.0666	1.87931
		miR159a-3p;miR159b-3p;miR159f-3p;miR159j-3p;miR159k-3p	Zm00001d038158	Mitochondrial transcription termination factor family protein	-37.8	-26.8	0.708995	7	....((((.(((((((((((((&)))))))))))))-))))....	UGCUGCUCACCUUCGAUCCAGA&UUUGGAUUGAAGG-GAGCUCUG	0	0.031097	0.0317913	0.0314422	0.38196	0.651427	0.469826
		miR159a-3p;miR159b-3p;miR159f-3p;miR159j-3p;miR159k-3p	Zm00001d038617	SPOROCYTELESS-like EAR-containing protein 1 [Source:UniProtKB/TrEMBL;Acc:A0A1D6M7K4]	-37.8	-29.1	0.769841	3	((((((.((((((((.(((((&))))).)))))))).))))))	CAGAGCACCCUUCAAGCCAAA&UUUGGAUUGAAGGGAGCUCUG	0	0.00578905	0.00685038	0.00599352	1.74269	2.0666	2.27866
		miR159a-3p;miR159b-3p;miR159f-3p;miR159j-3p;miR159k-3p	Zm00001d052738	Heat stress transcription factor B-2b	-37.8	-27.9	0.738095	10	....((((((((((((((...&...))))))))))))))....	CUCCGCUCCCUUCGAUCCUGG&UUUGGAUUGAAGGGAGCUCUG	0	0.0165953	0.0165312	0.017198	1.02652	1.54995	0.916162
		miR159c-3p;miR159d-3p	Zm00001d043131	myb domain protein 81	-40.1	-36.9	0.9202	3	.(((((((((((((.((((((&)))))).))))))))))))).	UGGAGCUCCCUUCACUCCAAG&CUUGGAUUGAAGGGAGCUCCU	0	0.000170746	0.000171834	0.000171744	6.11136	12.1974	10.6416
		miR159c-3p;miR159d-3p	Zm00001d046519	Putative MYB DNA-binding domain superfamily protein	-40.1	-34.7	0.865337	4	..((((((((((((((((((.&.))))))))))))))))))..	UCGAGCUCCCUUCAGUCCAAA&CUUGGAUUGAAGGGAGCUCCU	0	0.000341464	0.000343639	0.000343458	0.047745	0.089852	0.164439
		miR159h-3p;miR159i-3p;miR159l-3p	Zm00001d052566	ERAD-associated E3 ubiquitin-protein ligase HRD1A	-40.1	-28.9	0.720698	10	(((((((((..(((((((...&...)))))))..)))))))))	CAGAGCUCCAAUCAUUCCCGC&UUUGGAGUGAAGGGAGCUCUG	0	0.0315932	0.0324566	0.0322736	1.79044	3.14482	3.00689
		miR159k-3p	Zm00001d036883	Transcription factor MYB104	-37.8	-31.9	0.843915	2.5	(((((.(((((((((((((((&))))))))))))))).)))))	CGGAGAUCCCUUCGAUCCAAA&UUUGGAUUGAAGGGAGCUCUG	0	0.00187661	0.00188855	0.00188756	1.38461	2.40354	2.32564
		miR160b-5p;miR160c-5p;miR160d-5p;miR160g-5p;miR160h-5p;miR160i-5p	Zm00001d014507	Auxin response factor 16	-45.4	-45.9	1	1	.((((((((((((((((((((&)))))))))))))))))))).	AGGCAUACAGGGAGCCAGGCA&UGCCUGGCUCCCUGUAUGCCA	0	0.000170746	0.000171834	0.000171744	6.27847	9.86126	8.64481
		miR160b-5p;miR160c-5p;miR160d-5p;miR160g-5p;miR160h-5p;miR160i-5p	Zm00001d017575	Dof zinc finger protein DOF2.5	-42.8	-32.5	0.759346	5	(((((.((((((.-(((((((&)))))))..)))))).)))))	CAUGCAUGGCUCA-UGCACGC&GCGUGCAAGGAGCCAAGCAUG	0	0.00221743	0.00240299	0.00240173	1.02652	0.696353	0.587283
		miR160b-5p;miR160c-5p;miR160d-5p;miR160g-5p;miR160h-5p;miR160i-5p	Zm00001d023432	protein_coding	-45.4	-33.2	0.731278	5	((((..(.(((((((.((((((&))))))-))))))).)..))))	UGGCCGAGAGGGAGCACAGGCA&UGCCUG-GCUCCCUGUAUGCCA	0	0.0491267	0.0492685	0.0498963	1.16975	1.19054	1.45646
		miR160b-5p;miR160c-5p;miR160d-5p;miR160g-5p;miR160h-5p;miR160i-5p	Zm00001d025871	Auxin response factor 16	-45.4	-45.9	1	1	.((((((((((((((((((((&)))))))))))))))))))).	AGGCAUACAGGGAGCCAGGCA&UGCCUGGCUCCCUGUAUGCCA	0	0.000170746	0.000171834	0.000171744	0.0716175	0.22463	0.211422
		miR160b-5p;miR160c-5p;miR160d-5p;miR160g-5p;miR160h-5p;miR160i-5p	Zm00001d051172	Auxin response factor 16	-45.4	-38.7	0.852423	2	.(.((((((((((((((((((&)))))))))))))))))).).	AGCCAUACAGGGAGCCAGGCA&UGCCUGGCUCCCUGUAUGCCA	0	0.00187661	0.00188855	0.00188756	17.1882	21.4971	19.9911
		miR160b-5p;miR160c-5p;miR160d-5p;miR160g-5p;miR160h-5p;miR160i-5p	Zm00001d042420	Lipoprotein	-45.4	-33.2	0.731278	9.5	.(((((((((((((.((..((((.&.))))--))-))))))))))))).	AGGCAUACGGGGAGACCGAAGGUG&UGCCU--GG-CUCCCUGUAUGCCA	0		0.0494318	0.0495698		0.651427	0.939653
		miR160f-5p	Zm00001d014013	Auxin response factor 16	-46.2	-45.8	0.991342	1	.((((((((((((((((((((&)))))))))))))))))))).	AGGCAUACAGGGAGCCAGGCA&UGCCUGGCUCCCUGUAUGCCG	0	0.000170746	0.000343639	0.000343458	14.8248	21.0029	16.9842
		miR160f-5p	Zm00001d016055	Meiotic recombination protein DMC1 homolog	-46.2	-35.2	0.761905	8	(((..((((...((((((((((((&))))))))))))---))))..)))	CGGAUUACAAUUGGGAGCCAGGCA&UGCCUGGCUCCC---UGUAUGCCG	0	0.0217873	0.0214202	0.0214091	0.85941	1.77458	1.94978
		miR160f-5p	Zm00001d044629	Meiotic recombination protein DMC1 homolog	-46.2	-35.2	0.761905	8	(((..((((...((((((((((((&))))))))))))---))))..)))	CGGAUUACAACCGGGAGCCAGGCA&UGCCUGGCUCCC---UGUAUGCCG	0	0.0219543	0.0217565	0.0219132	0.811665	1.25793	1.6209
		miR160f-5p	Zm00001d012569	protein_coding	-46.2	-35.18	0.761472	7	((((.....(((((((((((.((((&)))).)))))))))))----.))))	CGGCCGAUCUACAGGGAGCCCGGCA&UGCCUGGCUCCCUGUA----UGCCG	0		0.0227646	0.0227528		0.089852	0.0939653
		miR164a-5p;miR164b-5p;miR164c-5p;miR164d-5p;miR164g-5p	Zm00001d035266	CUC2%3B Putative NAC domain transcription factor superfamily protein	-44.3	-40.6	0.916479	2	.((.(((((((((((((((((&))))))))))))))))).)).	AGCUCGUGCCCUGCUUCUCCA&UGGAGAAGCAGGGCACGUGCA	0	0.000341464	0.000343639	0.000343458	4.86999	4.6723	4.83921
		miR164a-5p;miR164b-5p;miR164c-5p;miR164d-5p;miR164g-5p	Zm00001d041472	NAC domain-containing protein 21/22	-44.3	-41.8	0.943567	2	.(((.((((((((((((((((&)))))))))))))))).))).	AGCAGGUGCCCUGCUUCUCCA&UGGAGAAGCAGGGCACGUGCA	0	0.000170746	0.000171834	0.000171744	1.24137	1.48256	1.55043
		miR164a-5p;miR164b-5p;miR164c-5p;miR164d-5p;miR164g-5p	Zm00001d041791	Protein CUP-SHAPED COTYLEDON 3	-44.3	-40.6	0.916479	2	.((.(((((((((((((((((&))))))))))))))))).)).	AGCUCGUGCCCUGCUUCUCCA&UGGAGAAGCAGGGCACGUGCA	0	0.000341464	0.000515414	0.000343458	0.453578	0.292019	0.469826
		miR164e-5p	Zm00001d050893	NAC domain-containing protein 79	-41.7	-33.7	0.808153	3	..((((((.((((((((((((&)))))))))))).))))))..	CACACGUGACCUGCUUCUCCA&UGGAGAAGCAGGACACGUGAG	0	0.000170746	0.000171834	0.000171744	0.214853	0.269556	0.117457
		miR164f-5p	Zm00001d040285	protein_coding	-44.3	-33.5	0.756208	10	(((((.......((((((((((.(((((&))))).))))))))))-------)))))	GGCGCGUACCCUGUGCCCUGCUCCUCCA&UGGAGAAGCAGGGCAC-------GUGCU	0	0.0130625	0.0133148	0.0131383	0.85941	0.853594	1.01013
		miR166a-3p;miR166n-3p;miR166q-3p;miR166r-3p	Zm00001d006820	UDP-arabinopyranose mutase 3	-42.4	-29.4	0.693396	8	.(.((((.(((((((((..(((&)))..))))))))).))))-).	CGUGGAUCGAGGCCUGGGACGA&UCGGACCAGGCUUCAAUCC-CU	0	0.0177701	0.0182198	0.0182103	1.52784	1.16808	1.17457
		miR166a-3p;miR166n-3p;miR166q-3p;miR166r-3p	Zm00001d037713	Protein MARD1	-44.1	-35.9	0.814059	5.5	(((((.((((((((((((((..&..))))))))))))))-)))))	GGGGAUGUGAAGUCUGGUCCAG&UCGGACCAGGCUUCAU-UCCCC	0	0.000512152	0.000515414	0.000515143	4.89386	4.04334	5.56744
		miR166a-3p;miR166n-3p;miR166q-3p;miR166r-3p	Zm00001d039597	Protein MARD1	-42.4	-33.6	0.792453	5.5	((((((.(((((((((((((..&..)))))))))))))-))))))	GGGGAUCUGAAGUCUGGUCCUG&UCGGACCAGGCUUCA-AUCCCU	0	0.00068281	0.000687159	0.000686799	19.2651	19.0936	19.3334
		miR166a-3p;miR166n-3p;miR166q-3p;miR166r-3p	Zm00001d041489	Homeobox-leucine zipper protein ATHB-14	-42.4	-30.1	0.709906	5	...(((((.(((((((((((.&.))))))))))).)))))...	ACUGAUUGCAGCCUGGUCCGG&UCGGACCAGGCUUCAAUCCCU	0	0.0118821	0.0122969	0.0119511	1.86206	2.22384	3.75861
		miR166c-3p;miR166d-3p;miR166g-3p;miR166h-3p;miR166i-3p	Zm00001d026307	DAG protein	-40.8	-28.8	0.705882	6	.((((((((.((((((((..&..)))))))).)))))))).	UGGAAUGAAUCCUGGUCCAA&UCGGACCAGGCUUCAUUCCC	0	0.030435	0.030959	0.0307765	0.716175	0.786205	0.916162
		miR166j-3p;miR166k-3p;miR166o-3p	Zm00001d008869	Class III HD-Zip III protein HB8%3B Putative homeobox/bZIP/lipid-binding protein family	-42.4	-28.58	0.674057	8	.(((.....(((.(((((((((((.&.))))))))))).)))----.))).	UGGGCACCCUUGCAGCCUGGUCCGG&UCGGACCAGGCUUCAA----UCCCU	0	0.0365415	0.0369355	0.0367511	1.43235	1.99921	2.88943
		miR166j-3p;miR166k-3p;miR166o-3p	Zm00001d016017	Protein disulfide isomerase-like 1-2	-42.4	-28.24	0.666038	7	((((......(((((((((((((&)))))))))))))--....))))	AGGGUACUUCAAGCUUGGUCCGA&UCGGACCAGGCUU--CAAUCCCU	0	0.0457108	0.0458313	0.0461355	0.501323	0.561575	0.869179
		miR166j-3p;miR166k-3p;miR166o-3p	Zm00001d022085	UDP-arabinopyranose mutase 3	-42.4	-33.6	0.792453	7	.(.((((((((((((((..(((&)))..))))))))))))))-).	CGUGGAUUGAGGCCUGGGACGA&UCGGACCAGGCUUCAAUCC-CU	0	0.00068281	0.000858875	0.000686799	2.22014	2.56078	2.67801
		miR166j-3p;miR166k-3p;miR166o-3p	Zm00001d028226	protein_coding	-42.4	-31.28	0.737736	5	((.((...((((((((((((((&))))))))))))))...))-))	AGUGGUGGGGAGCCUGGUCCGG&UCGGACCAGGCUUCAAUCC-CU	0	0.00646791	0.00650898	0.00650558	0.119363	0.112315	0.140948
		miR166j-3p;miR166k-3p;miR166o-3p	Zm00001d048527	Homeobox-leucine zipper protein REVOLUTA	-42.4	-29.9	0.705189	7	......((((((((((((((.&.))))))))))))))......	GUUUUCUGAAGCCUGGUCCGG&UCGGACCAGGCUUCAAUCCCU	0	0.0133995	0.0133148	0.0133078	21.0794	31.4257	53.9596
		miR167a-5p;miR167b-5p;miR167c-5p;miR167d-5p	Zm00001d036593	Auxin response factor 6	-38.9	-31	0.796915	5	.((((((.(((((((((((..&..))))))))))).)))))).	GAGAUCAGGCUGGCAGCUUGU&UGAAGCUGCCAGCAUGAUCUA	0	0.00153567	0.00154544	0.00154463	1.79044	1.39271	2.60754
		miR171d-3p;miR171e-3p;miR171i-3p;miR171j-3p	Zm00001d051387	Scarecrow-like protein 6	-37.5	-38.7	1	1	(((((((((((((((((((((&)))))))))))))))))))))	GAUAUUGGCGCGGCUCAAUCA&UGAUUGAGCCGUGCCAAUAUC	0	0.000341464	0.000343639	0.000171744	3.27053	4.47014	4.62779
		miR171f-3p	Zm00001d027569	Scarecrow-like protein 6	-37.9	-33.6	0.886544	4	...((((((((((((((((((&))))))))))))))))))...	CGAGAUAUUGGCGCGGCUCAA&UUGAGCCGUGCCAAUAUCACA	0	0.00085344	0.000343639	0.000858425	0.931028	1.19054	1.26853
		miR172b-3p;miR172c-3p;miR172d-3p;miR172h-3p	Zm00001d019230	sister of indeterminate spikelet1	-33.2	-34.1	1	1	((((((((((((((((((((&))))))))))))))))))))	UGCAGCAUCAUCAGGAUUCU&AGAAUCUUGAUGAUGCUGCA	0	0.000170746	0.000171834	0.000171744	6.82754	9.05259	9.70192
		miR172b-3p;miR172c-3p;miR172d-3p;miR172h-3p	Zm00001d034629	tasselseed6	-33.2	-34.1	1	1	((((((((((((((((((((&))))))))))))))))))))	UGCAGCAUCAUCAGGAUUCU&AGAAUCUUGAUGAUGCUGCA	0	0.000170746	0.000171834	0.000343458	7.6392	11.6583	11.2993
		miR172b-3p;miR172c-3p;miR172d-3p;miR172h-3p	Zm00001d051178	protein_coding	-33.2	-26.1	0.786145	5	...((((((((((((((((.&.))))))))))))))))...	UAGAGCAUCAUCAAGGUUCA&AGAAUCUUGAUGAUGCUGCA	0	0.00731583	0.00736227	0.00735842	7.30499	11.1416	11.0174
		miR172e-3p	Zm00001d002075	Floral homeotic protein APETALA 2	-36	-32.3	0.897222	3	.(((((((((((((.((((((&)))))).))))))))))))).	CUGCAGCAUCAUCACGAUUCC&GGAAUCUUGAUGAUGCUGCAU	0	0.00119461	0.00120222	0.00120159	6.23072	7.54757	7.63468
		miR172e-3p	Zm00001d026448	Floral homeotic protein APETALA 2	-36	-32.9	0.913889	3	.(((((((((((((.((((((&)))))).))))))))))))).	CUGCAGCAUCAUCACGAUUCC&GGAAUCUUGAUGAUGCUGCAU	0	0.00102404	0.00103056	0.00103002	2.26789	3.4593	2.86594
		miR172e-3p	Zm00001d031441	Transcription factor bHLH130	-36	-27.8	0.772222	4.5	((((((((((((((((.((((.&.))))-))))))))))))))))	GUGUGGCAUCAUCAAGUAUUCA&GGAAU-CUUGAUGAUGCUGCAU	0	0.00578905	0.00582582	0.00582278	1.36073	1.93182	1.47995
		miR172e-3p	Zm00001d046621	Floral homeotic protein APETALA 2	-36	-36.2	1	2	.((((((((((((((((((((&)))))))))))))))))))).	CUGCAGCAUCAUCAGGAUUCC&GGAAUCUUGAUGAUGCUGCAU	0	0.000170746	0.000171834	0.000171744	0.429705	0.606501	0.446335
		miR2118d-3p	Zm00001d026739	lincRNA	-44.6	-43.7	0.979821	1.5	((((((((((((((((((((((&))))))))))))))))))))))	UGGGCAUGGGAGGUAUCAGGAA&UUCCUGAUGCCUCCCAUGCCUA	0	0.000170746	0.000171834		0.09549	0.044926
		miR319a-3p;miR319b-3p;miR319c-3p;miR319d-3p	Zm00001d004164	protein_coding	-41.4	-30.9	0.746377	7	((((((.((((..((((((.&.))))))..)))).))))))	GGGAGCUCCCUGUGGUCCAC&UUGGACUGAAGGGUGCUCCC	0	0.0117134	0.0117875	0.0119511	0.57294	0.651427	0.728231
		miR319a-3p;miR319b-3p;miR319c-3p;miR319d-3p	Zm00001d007868	Transcription factor TCP2	-41.4	-34.9	0.842995	3	.((((.((((((((((((((&)))))))))))))).)))).	AGGGGGGCCCUUCAGUCCAA&UUGGACUGAAGGGUGCUCCC	0	0.00068281	0.000687159	0.000686799	7.66307	8.31131	10.806
		miR319a-3p;miR319b-3p;miR319c-3p;miR319d-3p	Zm00001d008919	Transcription factor TCP4	-41.4	-30.7	0.741546	2.5	((((-(-(((((((((((((&))))))))))))).).))))	GGGA-C-CCCUUCAGUCCAG&UUGGACUGAAGGGUGCUCCC	0	0.012894	0.0133148	0.0129688	4.5119	6.64905	6.29568
		miR319a-3p;miR319b-3p;miR319c-3p;miR319d-3p	Zm00001d012544	myb domain protein 81	-41.4	-34.7	0.838164	2	.(((((.(((((((((((((&))))))))))))).))))).	UGGAGCCCCCUUCAGUCCAA&UUGGACUGAAGGGUGCUCCC	0	0.00085344	0.000858875	0.000858425	0.907155	1.79704	1.29202
		miR319a-3p;miR319b-3p;miR319c-3p;miR319d-3p	Zm00001d012725	Transcription factor TCP4	-41.4	-31.1	0.751208	2.5	((((.(-(((((((((((((&))))))))))))).).))))	GGGAAC-CCCUUCAGUCCAG&UUGGACUGAAGGGUGCUCCC	0	0.008671	0.00889633	0.00872144	4.22543	3.8861	4.55732
		miR319a-3p;miR319b-3p;miR319c-3p;miR319d-3p	Zm00001d018806	Transcription factor TCP2	-41.4	-35.1	0.847826	1.5	(((((-((((((((((((((&)))))))))))))).)))))	GGGGG-ACCCUUCAGUCCAA&UUGGACUGAAGGGUGCUCCC	0	0.000170746	0.000171834	0.000171744	7.59146	8.62579	10.1717
		miR319a-3p;miR319b-3p;miR319c-3p;miR319d-3p	Zm00001d022315	Stomatal closure-related actin-binding protein 1	-41.4	-32.9	0.794686	4.5	((.(..(((((((((((((((((&)))))))))))))))))--)-))	GGUGUCAGCGCCCUUCAGUCCGA&UUGGACUGAAGGGUGCU--C-CC	0	0.00204703	0.00206006	0.00205898	1.6472	2.94265	4.08749
		miR319a-3p;miR319b-3p;miR319c-3p;miR319d-3p	Zm00001d029031	Cytochrome P450 CYP714B3	-41.4	-32.8	0.792271	5	(((((((((((..(((((((&)))))))..)))))))))))	GGGGGCAUCCUCAAGUCCAA&UUGGACUGAAGGGUGCUCCC	0	0.00221743	0.00223154	0.00223037	0.978773	1.32532	1.40948
		miR319a-3p;miR319b-3p;miR319c-3p;miR319d-3p	Zm00001d029084	Fumarate hydratase 1 mitochondrial	-41.4	-29.3	0.707729	13.5	.(((((((....((((((((((..&..))))))))))----))))))).	AGGAGCGCGACACCUUCGGUCCCA&UUGGACUGAAGG----GUGCUCCC	0	0.0325849	0.0329553	0.0327722	3.70024	5.12156	8.01054
		miR319a-3p;miR319b-3p;miR319c-3p;miR319d-3p	Zm00001d034353	Transcription factor TCP2	-41.4	-35.1	0.847826	1.5	(((((-((((((((((((((&)))))))))))))).)))))	GGGGG-ACCCUUCAGUCCAA&UUGGACUGAAGGGUGCUCCC	0	0.000170746	0.000171834	0.000343458	15.1113	18.4646	17.7125
		miR319a-3p;miR319b-3p;miR319c-3p;miR319d-3p	Zm00001d039371	Transcription factor TCP4	-41.4	-30.7	0.741546	2.5	((((-(-(((((((((((((&))))))))))))).).))))	GGGA-C-CCCUUCAGUCCAG&UUGGACUGAAGGGUGCUCCC	0	0.012894	0.0131452	0.0133078	4.53578	5.86284	6.15473
		miR319a-3p;miR319b-3p;miR319c-3p;miR319d-3p	Zm00001d043423	Transcription factor TCP4	-41.4	-31.1	0.751208	2.5	((((.(-(((((((((((((&))))))))))))).).))))	GGGAAC-CCCUUCAGUCCAG&UUGGACUGAAGGGUGCUCCC	0	0.008671	0.008726	0.00889169	6.54107	5.27881	7.28231
		miR319a-3p;miR319b-3p;miR319c-3p;miR319d-3p	Zm00001d044714	protein_coding	-41.4	-29.8	0.719807	6.5	.((((((((((((((((.(.&.).)))))))))))))))).	UGGAGCGCCUUUCAGUUGAU&UUGGACUGAAGGGUGCUCCC	0	0.0244563	0.0251129	0.0249324	0.310343	0.943446	1.01013
		miR319a-3p;miR319b-3p;miR319c-3p;miR319d-3p	Zm00001d050470	Phospholipase D beta 1	-41.4	-29.6	0.714976	5	...((((((((((((((((.&.))))))))))))))))...	UCAAGCACUCUUCAGUCCAG&UUGGACUGAAGGGUGCUCCC	0	0.0284462	0.0281239	0.0284431	0.907155	1.61734	1.55043
		miR319a-3p;miR319b-3p;miR319c-3p;miR319d-3p	Zm00001d053975	Beta-amylase 8	-41.4	-29	0.700483	9.5	((((((......((((((((.(((((.&.)))))-))))))))------))))))	GGGAGCUAAGAUAUCCUUCAUGUCCAG&UUGGAC-UGAAGGGU------GCUCCC	0	0.0403181	0.0410642	0.0407136	1.43235	2.0666	1.9028
		miR319a-3p;miR319b-3p;miR319c-3p;miR319d-3p	Zm00001d001903	Carboxylesterase SOBER1	-41.4	-28.9	0.698068	5.5	((.(((((((((((((((((.&.)))))))))))))))))-))	GGUGGGUGCCUUUCAGUUCAU&UUGGACUGAAGGGUGCUC-CC	0		0.0448469	0.0435105		3.12236	3.75861
		miR319a-3p;miR319b-3p;miR319c-3p;miR319d-3p	Zm00001d021250	protein_coding	-41.4	-30.9	0.746377	5.5	..(((((((((.((((((((&)))))))).)))))))))..	GUGAGCGCCCUCCAGUCCGA&UUGGACUGAAGGGUGCUCCC	0		0.0117875	0.0117814		0.336945	0.563792
		miR319a-3p;miR319b-3p;miR319c-3p;miR319d-3p	Zm00001d022256	Transcription factor TCP2	-41.4	-31.7	0.7657	3.5	.(((((((.(((((((((((&))))))))))).))))))).	CGGGGCACACUUCAGUCCAA&UUGGACUGAAGGGUGCUCCC	0		0.00548407	0.0054812		0.628964	0.728231
		miR319d-3p	Zm00001d013119	Transcription factor TCP2	-41.4	-35.1	0.847826	1.5	(((((-((((((((((((((&)))))))))))))).)))))	GGGGG-ACCCUUCAGUCCAA&UUGGACUGAAGGGUGCUCCC	0	0.000170746	0.000343639	0.000171744	14.2996	17.9479	17.501
		miR390a-5p	Zm00001d023134	lincRNA	-44.3	-32.4	0.731377	5	....((((((((((((((((.&.))))))))))))))))....	CAUUCUAUCCCUCCUGAGCUA&AAGCUCAGGAGGGAUAGCGCC	0	0.0206173	0.0215884	0.0198952	2.53049	2.98758	2.09073
		miR390a-5p;miR390b-5p	Zm00001d023133	lincRNA	-44.3	-32.4	0.731377	5	....((((((((((((((((.&.))))))))))))))))....	CAUUCUAUCCCUCCUGAGCUA&AAGCUCAGGAGGGAUAGCGCC	0	0.0201155	0.0199055	0.0217452	2.29176	2.80788	2.34913
		miR390a-5p;miR390b-5p	Zm00001d028925	protein_coding	-44.3	-33.5	0.756208	4	.((.((((((((((((((((.&.)))))))))))))))).)).	AGCUCUAUCCCUUCUGAGCUG&AAGCUCAGGAGGGAUAGCGCC	0	0.0085017	0.00906664	0.0090619	5.75327	7.54757	6.06076
		miR390b-5p	Zm00001d008098	lincRNA	-44.3	-32.4	0.731377	5	....((((((((((((((((.&.))))))))))))))))....	CCUUCUAUCCCUCCUGAGCUA&AAGCUCAGGAGGGAUAGCGCC	0	0.0202828	0.0217565		0.214853	0.112315
		miR394a-5p;miR394b-5p	Zm00001d012482	Putative WRKY DNA-binding domain superfamily protein	-38.9	-28.5	0.732648	8.5	.((((((((..(((((((((.&.)))))))))-.)))))))).	UGUUGGCAGCGAUGCCUGCCG&AGGUGGGCAU-ACUGCCAAUG	0	0.0241231	0.0231004	0.0242623	0.262598	0.134778	0.0939653
		miR394a-5p;miR394b-5p	Zm00001d042309	F-box only protein 6	-39.2	-40.9	1	0	((((((((((((((((((((&))))))))))))))))))))	GGAGGUGGACAGAAUGCCAA&UUGGCAUUCUGUCCACCUCC	0	0.000170746	0.000171834	0.000171744	7.32886	11.7931	8.64481
		miR394b-5p	Zm00001d011994	F-box only protein 6	-39.2	-40.9	1	0	((((((((((((((((((((&))))))))))))))))))))	GGAGGUGGACAGAAUGCCAA&UUGGCAUUCUGUCCACCUCC	0	0.000170746	0.000343639	0.000343458	11.1007	18.2624	14.87
		miR396a-3p;miR396b-3p;miR396i-3p	Zm00001d012978	40S ribosomal protein S23-2	-33	-22.8	0.690909	5.5	(((.((((((((((((((((.&.)))))))))))))))).)))	UUUGCCAUAGUUUUGUUGAGA&GUUCAAUAAAGCUGUGGGAAA	0		0.0374319	0.0379085		2.87526	2.25517
		miR396a-5p;miR396b-5p;miR396i-5p	Zm00001d003890	protein_coding	-35.1	-28.4	0.809117	6	(((((((.....((((((((((((((&))))))))))))))-----)))))))	UAGUUCAUACAAAGAAAGCUGUGGAG&UUCCACAGCUUUCU-----UGAACUG	0	0.00493983	0.00497122	0.00496862	0.596813	1.10069	0.89267
		miR396a-5p;miR396b-5p;miR396i-5p	Zm00001d025274	protein_coding	-35.1	-25.98	0.740171	3.5	(((...(((((((((((((((&)))))))))))))))...)))	CAGACAAAGAAAGCUGUGGAG&UUCCACAGCUUUCUUGAACUG	0	0.0244563	0.0246102	0.0245974	4.27318	6.02008	5.28555
		miR396e-5p	Zm00001d007465	Growth-regulating factor 2	-33.4	-29.2	0.874251	4	..((((((((((((.(((((((&)))))))-))))))))))))..	CCGUUCAAGAAAGCAUGUGGAA&UUCCACA-GCUUUCUUGAACUU	0	0.00187661	0.00171701	0.00103002	4.65514	7.48018	5.9668
		miR396e-5p	Zm00001d035965	Growth-regulating factor 6	-33.4	-29	0.868263	4	..(((((((((((.((((((((&))))))))-)))))))))))..	CCGUUCAAGAAAGCCUGUGGAA&UUCCACAG-CUUUCUUGAACUU	0	0.0039198	0.00377354	0.00360044	25.09	38.5016	33.898
		miR396e-5p	Zm00001d052186	Pre-mRNA-splicing factor prp45	-33.4	-27.5	0.823353	3.5	(((..(((((((((((((((.&.)))))))))))))))..)))	AAGGGUAAGAAAGCUGUGGAG&UUCCACAGCUUUCUUGAACUU	0	0.00934788	0.00974757	0.00957238	20.793	28.5055	28.6829
		miR396e-5p;miR396f-5p	Zm00001d002048	protein_coding	-33.4	-29.2	0.874251	4	..((((((((((((.(((((((&)))))))-))))))))))))..	UCGUUCAAGAAAGCAUGUGGAA&UUCCACA-GCUUUCUUGAACUU	0	0.00102404	0.00137385	0.00137313	3.10343	3.68393	4.22844
		miR396e-5p;miR396f-5p	Zm00001d002429	Putative growth-regulating factor 6	-33.4	-29.2	0.874251	4	..(((((((((((.((((((((&))))))))-)))))))))))..	CCGUUCAAGAAAGCCUGUGGAA&UUCCACAG-CUUUCUUGAACUU	0	0.00136515	0.00206006	0.00103002	2.8647	3.66147	4.15796
		miR396e-5p;miR396f-5p	Zm00001d005652	Probable beta-14-xylosyltransferase IRX14	-33.4	-24.4	0.730539	7.5	....(((((((.(((((((((&))))))))).)))))))....	GAACUCGAGGAUGCUGUGGAA&UUCCACAGCUUUCUUGAACUU	0	0.0476642	0.0474696	0.0480995	6.37396	4.71723	8.01054
		miR396e-5p;miR396f-5p	Zm00001d013346	Growth-regulating factor 2	-33.4	-29.2	0.874251	4	..((((((((((((.(((((((&)))))))-))))))))))))..	UCGUUCAAGAAAGCAUGUGGAA&UUCCACA-GCUUUCUUGAACUU	0	0.00187661	0.00171701	0.00274437	1.31299	1.52748	1.73836
		miR396e-5p;miR396f-5p	Zm00001d013555	Growth-regulating factor 2	-33.4	-29.2	0.874251	4	..(((((((((((.((((((((&))))))))-)))))))))))..	CCGUUCAAGAAAGCCUGUGGAA&UUCCACAG-CUUUCUUGAACUU	0	0.00153567	0.00188855	0.00171611	2.02916	3.57162	3.59417
		miR396e-5p;miR396f-5p	Zm00001d014525	Glycosyltransferase	-33.4	-24.7	0.739521	7	....(((((((.(((((((((&))))))))).)))))))....	GAACUCAAGGAUGCUGUGGAA&UUCCACAGCUUUCUUGAACUU	0	0.0419554	0.0415584	0.0415371	6.85141	4.76216	7.65817
		miR396e-5p;miR396f-5p	Zm00001d015256	Phospholipase D beta 1	-33.4	-24.4	0.730539	7.5	....(((((((.(((((((((&))))))))).)))))))....	GAACUCGAGGAUGCUGUGGAA&UUCCACAGCUUUCUUGAACUU	0	0.0475016	0.0482877	0.0472816	6.30234	5.25634	7.94007
		miR396e-5p;miR396f-5p	Zm00001d017742	Growth-regulating factor 6	-33.4	-29.2	0.874251	4	..(((((((((((.((((((((&))))))))-)))))))))))..	CCGUUCAAGAAAGCCUGUGGAA&UUCCACAG-CUUUCUUGAACUU	0	0.00119461	0.00188855	0.00308688	4.0822	4.58245	4.53383
		miR396e-5p;miR396f-5p	Zm00001d018260	Growth-regulating factor 6	-33.4	-29.2	0.874251	4	..(((((((((((.((((((((&))))))))-)))))))))))..	CCGUUCAAGAAAGCCUGUGGAA&UUCCACAG-CUUUCUUGAACUU	0	0.00170615	0.00120222	0.00274437	11.1007	13.6126	12.239
		miR396e-5p;miR396f-5p	Zm00001d030609	Oxysterol-binding protein-related protein 1D	-33.4	-30.4	0.91018	3.5	(((..((((((((((((((((&))))))))))))))))..)))	GGGGGCAGGAAAGCUGUGGAA&UUCCACAGCUUUCUUGAACUU	0	0.000512152	0.000515414	0.000515143	1.9098	2.29123	3.73512
		miR396e-5p;miR396f-5p	Zm00001d033396	Growth-regulating factor 2	-33.4	-29.2	0.874251	4	..(((((((((((.((((((((&))))))))-)))))))))))..	CCGUUCAAGAAAGCCUGUGGAA&UUCCACAG-CUUUCUUGAACUU	0	0.00153567	0.00120222	0.00188756	1.98142	3.59408	3.14784
		miR396e-5p;miR396f-5p	Zm00001d036543	Probable beta-14-xylosyltransferase IRX14	-33.4	-24.9	0.745509	6.5	....(((((((.(((((((((&))))))))).)))))))....	GAACUCGAGAAUGCUGUGGAA&UUCCACAGCUUUCUUGAACUU	0	0.0385137	0.0387543	0.0393946	17.8805	16.69	23.9142
		miR396e-5p;miR396f-5p	Zm00001d037117	Growth-regulating factor 6	-33.4	-29.2	0.874251	4	..(((((((((((.((((((((&))))))))-)))))))))))..	CCGUUCAAGAAAGCCUGUGGAA&UUCCACAG-CUUUCUUGAACUU	0	0.00119461	0.00103056	0.00171611	2.50661	4.85201	3.19482
		miR396e-5p;miR396f-5p	Zm00001d051456	Growth-regulating factor	-33.4	-29.2	0.874251	4	..(((((((((((.((((((((&))))))))-)))))))))))..	CCGUUCAAGAAAGCCUGUGGAA&UUCCACAG-CUUUCUUGAACUU	0	0.00170615	0.00103056	0.00188756	1.36073	1.48256	1.80883
		miR396f-5p	Zm00001d045533	Growth-regulating factor 6	-33.4	-29	0.868263	4	..(((((((((((.((((((((&))))))))-)))))))))))..	CCGUUCAAGAAAGCCUGUGGAA&UUCCACAG-CUUUCUUGAACUU	0	0.00374969	0.00360232	0.00394266	27.0953	39.5124	35.4249
		miR444a-3p	Zm00001d009108	RING/U-box superfamily protein	-35.6	-32.5	0.912921	3.5	((((.((((((((((((((((&)))))))))))))))).))))	GAGCCUGAGGCAACAGCUGCA&UGCAGUUGUUGUCUCAAGCUU	0	0.00085344	0.000858875	0.000858425	0.549068	0.584038	0.516809
		miR528a-5p;miR528b-5p	Zm00001d016873	Transcription factor bHLH69	-44.7	-33.9	0.758389	3	((.((((((((((((((((((&)))))))))))))))))).))	CUGUUUUGCAUGCUCCUUCCA&UGGAAGGGGCAUGCAGAGGAG	0	0.00782423	0.00821482	0.00838086	0.692303	0.853594	0.516809
		miR529-5p	Zm00001d033537	Cox19-like CHCH family protein	-39.1	-32.8	0.838875	4	..((((((((((((((((((.&.))))))))))))))))))..	CCGUUGUGCUCUCUCUCUUCA&AGAAGAGAGAGAGUACAGCCU	0	0.00289873	0.00291717	0.00291564	9.69224	11.9952	12.4739
		miR529-5p	Zm00001d049824	neighbor of tga1	-39.1	-35.9	0.918159	2.5	.((.((((((((((((((((((&))))))))))))))))))-)).	CGGACUGUGCUCUCUCUCUUCU&AGAAGAGAGAGAGUACAG-CCU	0	0.00085344	0.000858875	0.00120159	1.40848	1.66226	1.76185
		miR827a-3p	Zm00001d000767	lincRNA	-34.2	-27.9	0.815789	3	.(((((((((((.((((((((&)))))))).))))))))))).	CGUUUGCUGAUGUUCAUCUAA&UUAGAUGACCAUCAGCAAACA	0	0.00119461	0.000858875	0.00103002	0.167108	0.471723	0.422844
		miR827a-3p	Zm00001d020036	Embryonic flower 2%3B VEF family protein	-34.2	-24.9	0.72807	8	((((.((((((((((((....&....)))))))))))).))))	UGUUAGCUGAUGGUCAUAUAC&UUAGAUGACCAUCAGCAAACA	0	0.0115446	0.0116177	0.0114419	0.811665	0.876057	1.29202
		miR827a-3p	Zm00001d041186	Protein kinase family protein	-34.2	-23.3	0.681287	7	.((..(((((((((.((((((((&))))))))-)))))))))-.)).	GGUGGUGCUGAUGGUUUGUCUAA&UUAGAUGA-CCAUCAGCA-AACA	0	0.0479894	0.0494318		31.1775	47.981
	Tassel	miR156j-5p	Zm00001d006451	Squamosa promoter-binding-like protein 5	-39	-35.9	0.920513	2	..(((((((((((((((((((&)))))))))))))))))))..	CAUGCUCUCUCUCUUCUGUCA&UGACAGAAGAGAGAGAGCACA	0	0.00274425	0.0434784	0.0425759	0.775823	0.752436	0.402081
		miR156j-5p	Zm00001d021573	SBP domain containing protein	-39	-35.9	0.920513	2	..(((((((((((((((((((&)))))))))))))))))))..	CAUGCUCUCUCUCUUCUGUCA&UGACAGAAGAGAGAGAGCACA	0	0.0026	0.00266356	0.00275177	54.262	45.265	41.9505
		miR159a-3p;miR159b-3p;miR159f-3p;miR159j-3p;miR159k-3p	Zm00001d015521	Two-component response regulator ARR12	-37.8	-30.4	0.804233	4	((.(((((((((.((((((((.&.)))))))).)))))))))-))	CAUGAGCUCCCUCCAAUCCAAU&UUUGGAUUGAAGGGAGCUC-UG	0	0.00274425	0.00281133	0.00275177	1.41474	1.30686	1.25092
		miR159a-3p;miR159b-3p;miR159f-3p;miR159j-3p;miR159k-3p	Zm00001d019542	COP1-interacting protein-related	-37.8	-29.1	0.769841	3.5	((((((.((((((.((((((((&)))))))).))))))-))))))	CAGAGCAUUCCUUGAAUCCAAA&UUUGGAUUGAAGGGA-GCUCUG	0	0.00548097	0.00590939	0.00520746	5.9784	5.82148	5.13771
		miR159a-3p;miR159b-3p;miR159f-3p;miR159j-3p;miR159k-3p	Zm00001d023434	Rac GTPase activating protein 1	-37.8	-27.1	0.716931	4	.((..(((((((((((((((.&.)))))))))))))))..)).	AAGCCCUCCCUUCAAUCCAAC&UUUGGAUUGAAGGGAGCUCUG	0	0.0225929	0.0231394	0.0225124	0.319456	0.712834	0.580784
		miR159a-3p;miR159b-3p;miR159f-3p;miR159j-3p;miR159k-3p	Zm00001d023593	Amino acid permease 2	-37.8	-29.1	0.769841	8	..(((((((((.(((((((..&..))))))).)))))))))..	GCGAGCUCCCUCCGAUCCAUC&UUUGGAUUGAAGGGAGCUCUG	0	0.00490544	0.00605668	0.00506317	4.79185	4.98984	5.71849
		miR159a-3p;miR159b-3p;miR159f-3p;miR159j-3p;miR159k-3p	Zm00001d036551	Transcription factor MYB104	-37.8	-29.7	0.785714	2.5	(((((.(((((((((((((((&))))))))))))))).)))))	CAGAGAUUCCUUCGAUCCAAA&UUUGGAUUGAAGGGAGCUCUG	0	0.00346517	0.00340218	0.00333012	6.66295	6.09869	6.88006
		miR159a-3p;miR159b-3p;miR159f-3p;miR159j-3p;miR159k-3p	Zm00001d036883	Transcription factor MYB104	-37.8	-31.9	0.843915	2.5	(((((.(((((((((((((((&))))))))))))))).)))))	CGGAGAUCCCUUCGAUCCAAA&UUUGGAUUGAAGGGAGCUCUG	0	0.0015897	0.00162858	0.00159405	6.8455	6.81152	6.61201
		miR159a-3p;miR159b-3p;miR159f-3p;miR159j-3p;miR159k-3p	Zm00001d038158	Mitochondrial transcription termination factor family protein	-37.8	-26.8	0.708995	7	....((((.(((((((((((((&)))))))))))))-))))....	UGCUGCUCACCUUCGAUCCAGA&UUUGGAUUGAAGG-GAGCUCUG	0	0.0266839	0.0277603	0.0264737	0.638913	0.910843	0.982866
		miR159a-3p;miR159b-3p;miR159f-3p;miR159j-3p;miR159k-3p	Zm00001d038617	SPOROCYTELESS-like EAR-containing protein 1 [Source:UniProtKB/TrEMBL;Acc:A0A1D6M7K4]	-37.8	-29.1	0.769841	3	((((((.((((((((.(((((&))))).)))))))).))))))	CAGAGCACCCUUCAAGCCAAA&UUUGGAUUGAAGGGAGCUCUG	0	0.00504936	0.00590939	0.00491887	19.1674	18.9297	18.7191
		miR159a-3p;miR159b-3p;miR159f-3p;miR159j-3p;miR159k-3p	Zm00001d004022	RPM1-interacting protein 4	-37.8	-33.7	0.891534	5.5	((((((((((((((((((...&...))))))))))))))))))	CAGAGCUUCCUUCAAUCCUCC&UUUGGAUUGAAGGGAGCUCUG	0	0.000867421		0.000869799	0.365093		0.446757
		miR159a-3p;miR159b-3p;miR159f-3p;miR159j-3p;miR159k-3p	Zm00001d052738	Heat stress transcription factor B-2b	-37.8	-27.9	0.738095	10	....((((((((((((((...&...))))))))))))))....	CUCCGCUCCCUUCGAUCCUGG&UUUGGAUUGAAGGGAGCUCUG	0		0.01427	0.0141124		0.118806	0.357406
		miR159c-3p;miR159d-3p	Zm00001d012544	myb domain protein 81	-40.1	-33.3	0.830424	4	.(((((.(((((((((((((.&.))))))))))))).))))).	UGGAGCCCCCUUCAGUCCAAA&CUUGGAUUGAAGGGAGCUCCU	0	0.00130085	0.00133267	0.00130441	11.8655	13.7815	12.1518
		miR159c-3p;miR159d-3p	Zm00001d006133	Thioesterase/thiol ester dehydrase-isomerase superfamily protein	-40.1	-28.2	0.703242	5	(((((.(((((((((((((((.&.)))))))))))))))-)))))	AGGGGACUUCCUUCGAUUCAAA&CUUGGAUUGAAGGGAG-CUCCU	0		0.0359371	0.035608		0.871241	0.62546
		miR159h-3p;miR159i-3p;miR159l-3p	Zm00001d043131	myb domain protein 81	-40.1	-38.3	0.955112	2.5	.(((((((((((((((((((.&.))))))))))))))))))).	UGGAGCUCCCUUCACUCCAAG&UUUGGAGUGAAGGGAGCUCUG	0	0.000144622	0.000148162	0.000145019	76.5783	84.6292	88.2345
		miR159h-3p;miR159i-3p;miR159l-3p	Zm00001d046519	Putative MYB DNA-binding domain superfamily protein	-40.1	-34.4	0.857855	4	..((((((((((((.((((((&)))))).))))))))))))..	UCGAGCUCCCUUCAGUCCAAA&UUUGGAGUGAAGGGAGCUCUG	0	0.000289224	0.000296302	0.000290017	0.502003	0.554426	0.268054
		miR159h-3p;miR159i-3p;miR159l-3p	Zm00001d052566	ERAD-associated E3 ubiquitin-protein ligase HRD1A	-40.1	-28.9	0.720698	10	(((((((((..(((((((...&...)))))))..)))))))))	CAGAGCUCCAAUCAUUCCCGC&UUUGGAGUGAAGGGAGCUCUG	0	0.0259797	0.0266071	0.0263325	1.68856	1.78208	1.25092
		miR160b-5p;miR160c-5p;miR160d-5p;miR160g-5p;miR160h-5p;miR160i-5p	Zm00001d014013	Auxin response factor 16	-45.4	-45.9	1	1	.((((((((((((((((((((&)))))))))))))))))))).	AGGCAUACAGGGAGCCAGGCA&UGCCUGGCUCCCUGUAUGCCA	0	0.000144622	0.000148162	0.000290017	26.6518	32.3547	27.0288
		miR160b-5p;miR160c-5p;miR160d-5p;miR160g-5p;miR160h-5p;miR160i-5p	Zm00001d023432	protein_coding	-45.4	-33.2	0.731278	5	((((..(.(((((((.((((((&))))))-))))))).)..))))	UGGCCGAGAGGGAGCACAGGCA&UGCCUG-GCUCCCUGUAUGCCA	0	0.042185	0.0429113	0.0428536	0.502003	0.63363	0.804163
		miR160b-5p;miR160c-5p;miR160d-5p;miR160g-5p;miR160h-5p;miR160i-5p	Zm00001d025871	Auxin response factor 16	-45.4	-45.9	1	1	.((((((((((((((((((((&)))))))))))))))))))).	AGGCAUACAGGGAGCCAGGCA&UGCCUGGCUCCCUGUAUGCCA	0	0.000289224	0.000148162	0.000145019	0.182547	0.356417	0.402081
		miR160b-5p;miR160c-5p;miR160d-5p;miR160g-5p;miR160h-5p;miR160i-5p	Zm00001d032683	Auxin response factor 16	-45.4	-45.9	1	1	.((((((((((((((((((((&)))))))))))))))))))).	AGGCAUACAGGGAGCCAGGCA&UGCCUGGCUCCCUGUAUGCCA	0	0.000144622	0.000148162	0.000145019	12.7783	14.6131	11.7497
		miR160b-5p;miR160c-5p;miR160d-5p;miR160g-5p;miR160h-5p;miR160i-5p	Zm00001d042420	Lipoprotein	-45.4	-33.2	0.731278	9.5	.(((((((((((((.((..((((.&.))))--))-))))))))))))).	AGGCAUACGGGGAGACCGAAGGUG&UGCCU--GG-CUCCCUGUAUGCCA	0	0.0417693	0.0429113	0.0420203	0.228183	0.198009	0.178703
		miR160b-5p;miR160c-5p;miR160d-5p;miR160g-5p;miR160h-5p;miR160i-5p	Zm00001d051172	Auxin response factor 16	-45.4	-38.7	0.852423	2	.(.((((((((((((((((((&)))))))))))))))))).).	AGCCAUACAGGGAGCCAGGCA&UGCCUGGCUCCCUGUAUGCCA	0	0.0015897	0.00162858	0.00159405	78.7688	78.2929	71.3918
		miR160f-5p	Zm00001d016055	Meiotic recombination protein DMC1 homolog	-46.2	-35.2	0.761905	8	(((..((((...((((((((((((&))))))))))))---))))..)))	CGGAUUACAAUUGGGAGCCAGGCA&UGCCUGGCUCCC---UGUAUGCCG	0	0.0186266	0.0190782	0.0178229	4.1073	3.56417	2.54652
		miR160f-5p	Zm00001d044629	Meiotic recombination protein DMC1 homolog	-46.2	-35.2	0.761905	8	(((..((((...((((((((((((&))))))))))))---))))..)))	CGGAUUACAACCGGGAGCCAGGCA&UGCCUGGCUCCC---UGUAUGCCG	0	0.0177746	0.0183512	0.0182502	2.41874	3.28696	2.41249
		miR164a-5p;miR164b-5p;miR164c-5p;miR164d-5p;miR164g-5p	Zm00001d035266	CUC2%3B Putative NAC domain transcription factor superfamily protein	-44.3	-40.6	0.916479	2	.((.(((((((((((((((((&))))))))))))))))).)).	AGCUCGUGCCCUGCUUCUCCA&UGGAGAAGCAGGGCACGUGCA	0	0.000289224	0.000296302	0.000290017	4.92876	5.62347	5.36109
		miR164f-5p	Zm00001d040285	protein_coding	-44.3	-33.5	0.756208	10	(((((.......((((((((((.(((((&))))).))))))))))-------)))))	GGCGCGUACCCUGUGCCCUGCUCCUCCA&UGGAGAAGCAGGGCAC-------GUGCU	0	0.011218	0.0113445	0.0111052	0.319456	0.435621	0.357406
		miR164f-5p	Zm00001d041791	Protein CUP-SHAPED COTYLEDON 3	-44.3	-41.4	0.934537	1	(((.(((((((((((((((((&))))))))))))))))).)))	AGCUCGUGCCCUGCUUCUCCA&UGGAGAAGCAGGGCACGUGCU	0	0.000289224	0.000296302	0.000290017	2.09929	2.21771	2.01041
		miR164h-5p	Zm00001d041472	NAC domain-containing protein 21/22	-43.6	-39.4	0.90367	2.5	.(((.((((((((((((((((&)))))))))))))))).))).	AGCAGGUGCCCUGCUUCUCCA&UGGAGAAGCAGGGCACGUGUG	0	0.000144622	0.000148162	0.000145019	0.68455	0.752436	0.536109
		miR166a-3p;miR166n-3p;miR166q-3p;miR166r-3p	Zm00001d006820	UDP-arabinopyranose mutase 3	-42.4	-29.4	0.693396	8	.(.((((.(((((((((..(((&)))..))))))))).))))-).	CGUGGAUCGAGGCCUGGGACGA&UCGGACCAGGCUUCAAUCC-CU	0	0.0150717	0.0154378	0.0151127	0.821459	0.990047	1.02754
		miR166a-3p;miR166n-3p;miR166q-3p;miR166r-3p	Zm00001d037713	Protein MARD1	-44.1	-35.9	0.814059	5.5	(((((.((((((((((((((..&..))))))))))))))-)))))	GGGGAUGUGAAGUCUGGUCCAG&UCGGACCAGGCUUCAU-UCCCC	0	0.000433804	0.00044442	0.000434994	4.6093	4.1978	4.69095
		miR166a-3p;miR166n-3p;miR166q-3p;miR166r-3p	Zm00001d041489	Homeobox-leucine zipper protein ATHB-14	-42.4	-30.1	0.709906	5	...(((((.(((((((((((.&.))))))))))).)))))...	ACUGAUUGCAGCCUGGUCCGG&UCGGACCAGGCUUCAAUCCCU	0	0.0100732	0.0103185	0.0101007	3.2402	2.53452	3.08262
		miR166a-3p;miR166n-3p;miR166q-3p;miR166r-3p	Zm00001d048527	Homeobox-leucine zipper protein REVOLUTA	-42.4	-29.9	0.705189	7	......((((((((((((((.&.))))))))))))))......	GUUUUCUGAAGCCUGGUCCGG&UCGGACCAGGCUUCAAUCCCU	0	0.011218	0.0116374	0.0112486	44.085	37.305	42.7547
		miR166j-3p;miR166k-3p;miR166o-3p	Zm00001d006731	interferon-related developmental regulator family protein / IFRD protein family	-42.4	-28.24	0.666038	7	((((......(((((((((((((&)))))))))))))--....))))	AGGGUACUUCAAGCUUGGUCCGA&UCGGACCAGGCUU--CAAUCCCU	0	0.0387154	0.039644	0.0388195	1.55165	1.66328	1.96573
		miR166j-3p;miR166k-3p;miR166o-3p	Zm00001d008869	Class III HD-Zip III protein HB8%3B Putative homeobox/bZIP/lipid-binding protein family	-42.4	-28.58	0.674057	8	.(((.....(((.(((((((((((.&.))))))))))).)))----.))).	UGGGCACCCUUGCAGCCUGGUCCGG&UCGGACCAGGCUUCAA----UCCCU	0	0.0310381	0.0317856	0.0311219	1.00401	0.792038	1.2956
		miR166j-3p;miR166k-3p;miR166o-3p	Zm00001d016017	Protein disulfide isomerase-like 1-2	-42.4	-28.24	0.666038	7	((((......(((((((((((((&)))))))))))))--....))))	AGGGUACUUCAAGCUUGGUCCGA&UCGGACCAGGCUU--CAAUCCCU	0	0.0388544	0.039644	0.0389589	1.73419	2.21771	1.78703
		miR166j-3p;miR166k-3p;miR166o-3p	Zm00001d021979	interferon-related developmental regulator family protein / IFRD protein family	-42.4	-28.24	0.666038	7	((((......(((((((((((((&)))))))))))))--....))))	AGGGUGCUUCAAGCUUGGUCCGA&UCGGACCAGGCUU--CAAUCCCU	0	0.0387154	0.039644	0.0388195	1.91674	1.58408	1.653
		miR166j-3p;miR166k-3p;miR166o-3p	Zm00001d039597	Protein MARD1	-42.4	-33.6	0.792453	5.5	((((((.(((((((((((((..&..)))))))))))))-))))))	GGGGAUCUGAAGUCUGGUCCUG&UCGGACCAGGCUUCA-AUCCCU	0	0.000722903	0.000592517	0.00057995	16.4292	17.1872	16.9321
		miR166j-3p;miR166k-3p;miR166o-3p	Zm00001d028226	protein_coding	-42.4	-31.28	0.737736	5	((.((...((((((((((((((&))))))))))))))...))-))	AGUGGUGGGGAGCCUGGUCCGG&UCGGACCAGGCUUCAAUCC-CU	0	0.00548097		0.00549596	0.0912733		0.134027
		miR166l-3p;miR166m-3p	Zm00001d045098	BTB/POZ domain-containing protein NPY1	-42	-32.1	0.764286	6.5	((((((...(((((((((((..&..)))))))))))-..))))))	GAGGAAGGAGAGCCUGGUCCAA&UCGGACCAGGCUU-CAUUCCUC	0	0.00317687	0.0031068	0.00304099	3.19456	2.65333	2.27846
		miR167a-5p;miR167b-5p;miR167c-5p;miR167d-5p	Zm00001d014377	Auxin response factor 18	-38.9	-31	0.796915	5	.((((((.(((((((((((..&..))))))))))).)))))).	GAGAUCAGGCUGGCAGCUUGU&UGAAGCUGCCAGCAUGAUCUA	0	0.00115639	0.00118468	0.00144924	3.87911	4.03939	3.75276
		miR167a-5p;miR167b-5p;miR167c-5p;miR167d-5p	Zm00001d026590	Auxin response factor 8	-38.9	-31.8	0.817481	4	(((((((.(((((((((((..&..))))))))))).)))))))	UAGAUCAGGCUGGCAGCUUGU&UGAAGCUGCCAGCAUGAUCUA	0	0.000433804	0.000592517	0.000434994	4.1073	4.35621	4.82498
		miR167a-5p;miR167b-5p;miR167c-5p;miR167d-5p	Zm00001d032343	Histone-lysine N-methyltransferase H3 lysine-9 specific SUVH5	-38.9	-29	0.745501	5	....((.((((((((((((((&)))))))))))))).))....	CCAUUCCUGCUGGCAGCUUCA&UGAAGCUGCCAGCAUGAUCUA	0	0.00907048	0.00929147	0.00909525	0.867096	0.83164	0.804163
		miR167a-5p;miR167b-5p;miR167c-5p;miR167d-5p	Zm00001d036593	Auxin response factor 6	-38.9	-31	0.796915	5	.((((((.(((((((((((..&..))))))))))).)))))).	GAGAUCAGGCUGGCAGCUUGU&UGAAGCUGCCAGCAUGAUCUA	0	0.00115639	0.00118468	0.00115956	4.38112	3.40576	4.33354
		miR167a-5p;miR167b-5p;miR167c-5p;miR167d-5p	Zm00001d041497	Auxin response factor 6	-38.9	-30.9	0.794344	5	.((((((.(((((((((((..&..))))))))))).)))))).	AAGAUCAGGCUGGCAGCUUGU&UGAAGCUGCCAGCAUGAUCUA	0	0.00173409	0.0017765	0.00173884	1.09528	0.950445	1.92106
		miR167e-5p;miR167f-5p;miR167g-5p;miR167h-5p;miR167j-5p;miR167k-5p	Zm00001d011286	Pop3 peptide	-40.2	-27.5	0.68408	4	((.(((.(((((((.(((((((&)))))))-))))))).))).))	CACAUCCUGCUGGCAAGCUUCA&UGAAGCU-GCCAGCAUGAUCUG	0	0.0432926	0.0434784	0.0429924	5.02003	4.277	3.93146
		miR169c-5p;miR169r-5p	Zm00001d027874	nuclear transcription factor y subunit a1	-42.9	-33.6	0.783217	2.5	(((((((.((((((((((((.&.)))))))))))).)))))))	CUGGCAACUCAUCCUUGGCUU&CAGCCAAGGAUGACUUGCCGG	0	0.00173409	0.0017765	0.00173884	13.2346	12.3558	11.437
		miR171c-3p	Zm00001d022034	Scarecrow-like protein 6	-39.8	-35	0.879397	3	(((((((((((((((((.(((&))).)))))))))))))))))	GAUAUUGGCGCGGCUCAAUCA&UGACUGAGCCGUGCCAAUAUC	0	0.000433804	0.000148162	0.000145019	7.3475	7.52436	7.5502
		miR171d-3p;miR171e-3p;miR171i-3p;miR171j-3p	Zm00001d026158	Scarecrow-like protein 6	-37.5	-38.9	1	1	(((((((((((((((((((((&)))))))))))))))))))))	GAUAUUGGCGCGGCUCAAUCA&UGAUUGAGCCGUGCCAAUAUC	0	0.000144622	0.000148162	0.000145019	8.62532	8.95003	8.93514
		miR171d-3p;miR171e-3p;miR171i-3p;miR171j-3p	Zm00001d051387	Scarecrow-like protein 6	-37.5	-38.7	1	1	(((((((((((((((((((((&)))))))))))))))))))))	GAUAUUGGCGCGGCUCAAUCA&UGAUUGAGCCGUGCCAAUAUC	0	0.000433804	0.000148162	0.000145019	5.9784	5.34625	5.85252
		miR171f-3p	Zm00001d035873	Scarecrow-like protein 6	-37.9	-33.6	0.886544	4	...((((((((((((((((((&))))))))))))))))))...	CGAGAUAUUGGCGCGGCUCAA&UUGAGCCGUGCCAAUAUCACA	0	0.000722903	0.000592517	0.000724885	2.82947	2.57412	2.54652
		miR172b-3p;miR172c-3p;miR172d-3p;miR172h-3p	Zm00001d019230	sister of indeterminate spikelet1	-33.2	-34.1	1	1	((((((((((((((((((((&))))))))))))))))))))	UGCAGCAUCAUCAGGAUUCU&AGAAUCUUGAUGAUGCUGCA	0	0.000144622	0.000148162	0.000290017	15.4252	13.9003	12.1518
		miR172b-3p;miR172c-3p;miR172d-3p;miR172h-3p	Zm00001d021668	Protein translation factor SUI1 homolog	-33.2	-23.8	0.716867	4	.(.((((-(((((((((((.&.))))))))))).)))).).	AGGAGCA-CAUCAAGAUUCA&AGAAUCUUGAUGAUGCUGCA	0	0.0339766	0.0353655	0.0347684	2.00801	2.53452	1.56365
		miR172b-3p;miR172c-3p;miR172d-3p;miR172h-3p	Zm00001d034629	tasselseed6	-33.2	-34.1	1	1	((((((((((((((((((((&))))))))))))))))))))	UGCAGCAUCAUCAGGAUUCU&AGAAUCUUGAUGAUGCUGCA	0	0.000289224	0.000148162	0.000290017	16.201	17.5832	16.8427
		miR172b-3p;miR172c-3p;miR172d-3p;miR172h-3p	Zm00001d051178	protein_coding	-33.2	-26.1	0.786145	5	...((((((((((((((((.&.))))))))))))))))...	UAGAGCAUCAUCAAGGUUCA&AGAAUCUUGAUGAUGCUGCA	0	0.00619991	0.00635119	0.00621686	4.92876	4.87103	4.4229
		miR172e-3p	Zm00001d002075	Floral homeotic protein APETALA 2	-36	-32.3	0.897222	3	.(((((((((((((.((((((&)))))).))))))))))))).	CUGCAGCAUCAUCACGAUUCC&GGAAUCUUGAUGAUGCUGCAU	0	0.00101192	0.00103667	0.00101469	9.7206	10.9697	9.33722
		miR172e-3p	Zm00001d026448	Floral homeotic protein APETALA 2	-36	-32.9	0.913889	3	.(((((((((((((.((((((&)))))).))))))))))))).	CUGCAGCAUCAUCACGAUUCC&GGAAUCUUGAUGAUGCUGCAU	0	0.000867421	0.000888643	0.000869799	4.74621	5.97988	4.24419
		miR172e-3p	Zm00001d046621	Floral homeotic protein APETALA 2	-36	-36.2	1	2	.((((((((((((((((((((&)))))))))))))))))))).	CUGCAGCAUCAUCAGGAUUCC&GGAAUCUUGAUGAUGCUGCAU	0	0.000144622	0.000148162		0.182547	0.316815
		miR2118a-3p	Zm00001d050254	Putative aspartic protease family protein	-40.3	-32.2	0.799007	4	((((.(((((((((.((((((.&.)))))).))))))))).))))	UAGGCAUGAGAGGCUUCAGGAU&UUCCUGAUGCCUCUCAUUCCUA	0	0.00187846	0.0019244	0.00188361	1.41474	1.54447	1.56365
		miR2118c-3p	Zm00001d000822	lincRNA	-40.1	-33	0.822943	4.5	(((((.(((((((((.(((((.&.))))).))))))))).)))))	UGGGAUUGGGAGGCACUAGGAC&UUCCUAAUGCCUCCCAUUCCUA	0	0.000144622	0.000148162	0.000145019	3.14893	3.16815	2.9486
		miR2118c-3p	Zm00001d031454	DNA-binding bromodomain-containing protein	-40.1	-32.5	0.810474	4.5	..(((((((((.((((((((((&)))))))))).)))))))))..	AUGGAGUGGGAAGCAUUAGGAA&UUCCUAAUGCCUCCCAUUCCUA	0	0.000867421	0.00103667	0.000724885	19.8519	18.0585	20.3721
		miR2118d-3p	Zm00001d026739	lincRNA	-44.6	-43.7	0.979821	1.5	((((((((((((((((((((((&))))))))))))))))))))))	UGGGCAUGGGAGGUAUCAGGAA&UUCCUGAUGCCUCCCAUGCCUA	0	0.000144622	0.000148162	0.000145019	10.679	8.15799	8.53306
		miR2118d-3p	Zm00001d025625	Pentatricopeptide repeat-containing protein mitochondrial	-44.6	-32.6	0.730942	7	.((((((((((.((((.(((((&))))).)))).)))))))))).	AGGGUAUGGGAUGCAUGGGGAA&UUCCUGAUGCCUCCCAUGCCUA	0	0.0199032	0.0202402		0.0912733	0.158408
		miR2118d-3p	Zm00001d024640	Oxidoreductase family protein	-44.6	-33.8	0.757848	5	(((((((((((.(((((.(((.&.))).))))).)))))))))))	UAGGCAUGGGAAGCAUCUGGAC&UUCCUGAUGCCUCCCAUGCCUA	0	0.00548097		0.00578439	0.638913		0.893514
		miR2118e-3p	Zm00001d001468	lincRNA	-40.3	-29	0.719603	6.5	(((((((((((.(((-((((((&)))))).))).)))))))))))	UAGGAGUGGGAUACA-CGGGGA&UUCCUGAUGUCUCCCAUUCCUA	0	0.034256	0.0360799	0.0353282	6.98241	7.32635	8.89047
		miR2118e-3p	Zm00001d025238	DNAJ heat shock N-terminal domain-containing protein	-40.3	-31.6	0.784119	6.5	.((((.((((((((((((((..&..)))))))))))))).)))).	CAGGGUUGGGAGAUAUCAGGUC&UUCCUGAUGUCUCCCAUUCCUA	0	0.00375339	0.00384509	0.00376367	2.41874	3.20775	3.03795
		miR2118f-3p	Zm00001d001050	lincRNA	-41.9	-31.7	0.756563	4.5	((((((((.(((-((((((((((&)))))))))).)))-))))))))	UGGGCAUGAGAA-GCGUUGGGAA&UUCCCAAUGCCUUC-CAUGCCUA	0	0.00835362	0.00885098	0.00852024	0.456366	0.63363	0.446757
		miR2118f-3p	Zm00001d025437	Amino acid permease	-41.9	-33.2	0.792363	4.5	..((((((((((.(((((((((&))))))))).))))))))))..	UUGGCAUGGGAGACAUUGGGAA&UUCCCAAUGCCUUCCAUGCCUA	0	0.00216714	0.00266356	0.00275177	0.593276	0.514824	0.491433
		miR2118g-3p	Zm00001d051636	Delta(12)-fatty-acid desaturase	-40.4	-30.64	0.758416	9.5	(((((((((((((....(((((((.&.)))))))---.)))))))))))))	UAGGAAUGGGAGGAGAAAUCAGGAU&UUCCUGAU---GCCUCCUAUUCCUA	0	0.00734914	0.00752834	0.00736922	1.3691	1.42567	1.25092
		miR2118g-3p	Zm00001d021395	protein_coding	-40.4	-29.6	0.732673	11.5	.(((((.((((((((((....(((((&)))))----)))))))))).))))).	AGGGAAGAGGAGGCAUCUGGCAGGGA&UUCCU----GAUGCCUCCUAUUCCUA	0	0.0206117		0.0218033	1.00401		1.4743
		miR2275a-3p	Zm00001d023271	embryo defective 1379	-32.8	-24	0.731707	4.5	((((.((.(((((((((((((.&.))))))))))))).)).))))	UGAGCUGGUGGAGGAAAACGAC&UUUGUUUUCCUCCAAUAUCUCA	0	0.0416307	0.0406396	0.0400733	0.54764	0.554426	0.759487
		miR2275a-3p	Zm00001d027307	Myosin heavy chain-related protein	-32.8	-27.5	0.838415	3.5	.((((.(((((((((((((((.&.))))))))))))))).)))).	AGAGGCAUUGGAGGAAAACAAG&UUUGUUUUCCUCCAAUAUCUCA	0	0.0015897	0.00162858	0.00144924	15.197	14.0587	14.7877
		miR2275a-3p	Zm00001d030217	Whole genome shotgun sequence of line PN40024 scaffold_7.assembly12x (Fragment)	-32.8	-25.2	0.768293	4.5	.((((((--(((((((((((((&)))))))))))))..)))))).	AGGGAUA--GGAGGAGAACAAA&UUUGUUUUCCUCCAAUAUCUCA	0	0.0162107	0.0161669	0.0145412	2.51002	2.0197	3.17198
		miR2275a-3p	Zm00001d031138	protein_coding	-32.8	-25.7	0.783537	4.5	..(((.(((((((((((((((((&)))))))))))))))))-)))..	CUGGACUAUUGGAGGAAAGCAAA&UUUGUUUUCCUCCAAUA-UCUCA	0	0.00950035	0.00987848	0.00981354	0.593276	0.594028	0.670136
		miR2275a-3p	Zm00001d031303	Probable galactinol--sucrose galactosyltransferase 1	-32.8	-25	0.762195	4	..((((((((((((.(((((((&))))))).))))))))))))..	UAAGAUAUUGGAGGCAAACAAA&UUUGUUUUCCUCCAAUAUCUCA	0	0.0186266	0.0187874	0.0186772	8.44278	7.60356	7.77357
		miR2275a-3p	Zm00001d033148	Factor of DNA methylation 1	-32.8	-26.1	0.795732	7	..(((((((((((((((((((.&.)))))))))))))))))))..	UAGGAUGUUGGAGGAGAAUGAU&UUUGUUUUCCUCCAAUAUCUCA	0	0.00821018	0.0084103	0.00837643	1.77983	1.18806	1.60833
		miR2275a-3p	Zm00001d048535	Myosin heavy chain-related protein	-32.8	-25.6	0.780488	4.5	.((((.(((((((((((((((.&.))))))))))))))).)))).	AGAGGCAUUGGAGGAAAAUAAG&UUUGUUUUCCUCCAAUAUCUCA	0	0.0107888	0.0103185	0.0103878	1.96238	1.58408	1.92106
		miR2275b-3p;miR2275c-3p	Zm00001d009564	Guanylate-binding family protein	-33.5	-23.6	0.704478	13	..((((((((((.....((((((((((&))))))))))-----))))))))))..	AUAGAUAUUAGAUGCAAGGAAGCUGAA&UUCAGUUUCC-----UCUAAUAUCUCA	0	0.0475725	0.048849	0.048804	7.80387	7.12834	8.75644
		miR2275b-3p;miR2275c-3p	Zm00001d010850	Transducin family protein / WD-40 repeat family protein	-33.5	-24.88	0.742687	8.5	.((((((....(((((((((((((&)))))))))))))--..)))))).	AGAGAUGCGGAGGAGGAGGCUGAG&UUCAGUUUCCUCU--AAUAUCUCA	0	0.0180587	0.0184966	0.0181078	3.69657	5.22745	5.45044
		miR2275b-3p;miR2275c-3p	Zm00001d012314	Nuclear pore complex protein NUP62	-33.5	-24.6	0.734328	6	.(((.(((..(((((((((((((&)))))))))))))..)))-))).	AGAGUAUGGAGGAGGAAGCUGAA&UUCAGUUUCCUCUAAUAU-CUCA	0	0.0197615	0.0202402	0.019673	23.0009	24.2364	24.1249
		miR2275b-3p;miR2275c-3p	Zm00001d014524	TIM-barrel signal transduction protein isoform 2	-33.5	-23.7	0.707463	5.5	..(((..(((((((((((((((&)))))))))))))))..)))..	ACAGAAUUUGGAGGAAACUGGA&UUCAGUUUCCUCUAAUAUCUCA	0	0.0439842	0.0468739	0.0439635	1.3691	1.58408	1.2956
		miR2275b-3p;miR2275c-3p	Zm00001d033884	SMAD/FHA domain-containing protein	-33.5	-23.98	0.715821	6	((((......(((((((((((((&)))))))))))))-.....))))	UGAGCAAGGGAGAGGAAACUGAA&UUCAGUUUCCUCU-AAUAUCUCA	0	0.0381591	0.0390746	0.0382617	1.8711	2.1385	1.653
		miR2275b-3p;miR2275c-3p	Zm00001d039005	Guanylate-binding family protein	-33.5	-23.7	0.707463	13	..((((((((((.....((((((((((&))))))))))-----))))))))))..	ACAGAUAUUAGAUGCAAGGAAGCUGAA&UUCAGUUUCC-----UCUAAUAUCUCA	0	0.0443989	0.0448947	0.0443793	6.06967	6.65312	7.32682
		miR2275b-3p;miR2275c-3p	Zm00001d048906	protein_coding	-33.5	-27.7	0.826866	6	((((((((.(((((((((((..&..))))))))))).))))))))	UGAGAUGUCGGAGGAAGCUGCU&UUCAGUUUCCUCUAAUAUCUCA	0	0.000578364	0.000592517	0.00057995	7.8495	7.40555	8.35436
		miR2275b-3p;miR2275c-3p	Zm00001d050074	Putative leucine-rich repeat receptor-like protein kinase family protein	-33.5	-23.7	0.707463	4.5	((((((..((((((.(((((((&))))))).))))))..))))))	UGAGGUUAUAGAGGCAACUGAA&UUCAGUUUCCUCUAAUAUCUCA	0	0.0446753	0.0450362	0.0438248	0.593276	0.554426	0.62546
		miR2275b-3p;miR2275c-3p	Zm00001d040155	Protein EXECUTER 2 chloroplastic	-33.5	-23.6	0.704478	4	(((.((((..((((((((((((&))))))))))))..)))).)))	UGAUGUGUCUGAGGAAACUGAA&UUCAGUUUCCUCUAAUAUCUCA	0	0.0479856		0.0485281	1.77983		1.74235
		miR2275b-3p;miR2275c-3p	Zm00001d048285	E3 ubiquitin-protein ligase SPL2	-33.5	-25.3	0.755224	5.5	..(((((((.((((((((((((&)))))))))))).)))))))..	ACAGAUGUUUGAGGAGGCUGAA&UUCAGUUUCCUCUAAUAUCUCA	0	0.0087838		0.00866402	0.27382		0.268054
		miR319a-3p;miR319b-3p;miR319c-3p;miR319d-3p	Zm00001d007868	Transcription factor TCP2	-41.4	-34.9	0.842995	3	.((((.((((((((((((((&)))))))))))))).)))).	AGGGGGGCCCUUCAGUCCAA&UUGGACUGAAGGGUGCUCCC	0	0.000578364	0.000592517	0.00057995	4.38112	3.72258	3.84211
		miR319a-3p;miR319b-3p;miR319c-3p;miR319d-3p	Zm00001d008919	Transcription factor TCP4	-41.4	-30.7	0.741546	2.5	((((-(-(((((((((((((&))))))))))))).).))))	GGGA-C-CCCUUCAGUCCAG&UUGGACUGAAGGGUGCUCCC	0	0.011218	0.011198	0.0109617	5.88713	5.70267	5.22706
		miR319a-3p;miR319b-3p;miR319c-3p;miR319d-3p	Zm00001d013119	Transcription factor TCP2	-41.4	-35.1	0.847826	1.5	(((((-((((((((((((((&)))))))))))))).)))))	GGGGG-ACCCUUCAGUCCAA&UUGGACUGAAGGGUGCUCCC	0	0.000289224	0.000296302	0.000145019	9.44678	10.2569	9.64995
		miR319a-3p;miR319b-3p;miR319c-3p;miR319d-3p	Zm00001d018806	Transcription factor TCP2	-41.4	-35.1	0.847826	1.5	(((((-((((((((((((((&)))))))))))))).)))))	GGGGG-ACCCUUCAGUCCAA&UUGGACUGAAGGGUGCUCCC	0	0.000144622	0.000148162	0.000290017	3.60529	3.40576	3.84211
		miR319a-3p;miR319b-3p;miR319c-3p;miR319d-3p	Zm00001d022256	Transcription factor TCP2	-41.4	-31.7	0.7657	3.5	.(((((((.(((((((((((&))))))))))).))))))).	CGGGGCACACUUCAGUCCAA&UUGGACUGAAGGGUGCUCCC	0	0.00461756	0.00473031	0.00463019	0.502003	0.435621	0.357406
		miR319a-3p;miR319b-3p;miR319c-3p;miR319d-3p	Zm00001d034353	Transcription factor TCP2	-41.4	-35.1	0.847826	1.5	(((((-((((((((((((((&)))))))))))))).)))))	GGGGG-ACCCUUCAGUCCAA&UUGGACUGAAGGGUGCUCCC	0	0.000144622	0.000148162	0.000145019	10.2226	10.2173	10.7222
		miR319a-3p;miR319b-3p;miR319c-3p;miR319d-3p	Zm00001d039371	Transcription factor TCP4	-41.4	-30.7	0.741546	2.5	((((-(-(((((((((((((&))))))))))))).).))))	GGGA-C-CCCUUCAGUCCAG&UUGGACUGAAGGGUGCUCCC	0	0.0109319	0.0113445	0.0109617	6.57168	5.58387	5.85252
		miR319a-3p;miR319b-3p;miR319c-3p;miR319d-3p	Zm00001d043423	Transcription factor TCP4	-41.4	-31.1	0.751208	2.5	((((.(-(((((((((((((&))))))))))))).).))))	GGGAAC-CCCUUCAGUCCAG&UUGGACUGAAGGGUGCUCCC	0	0.00734914	0.00752834	0.00751317	0.912733	0.554426	0.93819
		miR319a-3p;miR319b-3p;miR319c-3p;miR319d-3p	Zm00001d012725	Transcription factor TCP4	-41.4	-31.1	0.751208	2.5	((((.(-(((((((((((((&))))))))))))).).))))	GGGAAC-CCCUUCAGUCCAG&UUGGACUGAAGGGUGCUCCC	0	0.00734914		0.00736922	0.456366		0.714811
		miR390a-5p;miR390b-5p	Zm00001d001166	lincRNA	-44.3	-43.8	0.988713	3	(((((((((((((((((((..&..)))))))))))))))))))	GGCGCUAUCCCUCCUGAGCCG&AAGCUCAGGAGGGAUAGCGCC	0	0.000144622	0.000148162	0.000145019	0.0912733	0.118806	0.0893514
		miR390a-5p;miR390b-5p	Zm00001d023133	lincRNA	-44.3	-32.4	0.731377	5	....((((((((((((((((.&.))))))))))))))))....	CAUUCUAUCCCUCCUGAGCUA&AAGCUCAGGAGGGAUAGCGCC	0	0.0169219	0.0179147	0.0182502	8.26023	7.64316	6.92474
		miR390a-5p;miR390b-5p	Zm00001d023134	lincRNA	-44.3	-32.4	0.731377	5	....((((((((((((((((.&.))))))))))))))))....	CAUUCUAUCCCUCCUGAGCUA&AAGCUCAGGAGGGAUAGCGCC	0	0.0174904	0.0180602	0.0169679	8.76223	7.40555	7.32682
		miR390a-5p;miR390b-5p	Zm00001d028925	protein_coding	-44.3	-33.5	0.756208	4	.((.((((((((((((((((.&.)))))))))))))))).)).	AGCUCUAUCCCUUCUGAGCUG&AAGCUCAGGAGGGAUAGCGCC	0	0.00734914	0.00738128	0.00780101	19.4412	20.6722	18.2277
		miR394a-5p;miR394b-5p	Zm00001d011994	F-box only protein 6	-39.2	-40.9	1	0	((((((((((((((((((((&))))))))))))))))))))	GGAGGUGGACAGAAUGCCAA&UUGGCAUUCUGUCCACCUCC	0	0.000289224	0.000148162	0.000145019	18.9848	16.712	17.2448
		miR394a-5p;miR394b-5p	Zm00001d042309	F-box only protein 6	-39.2	-40.9	1	0	((((((((((((((((((((&))))))))))))))))))))	GGAGGUGGACAGAAUGCCAA&UUGGCAUUCUGUCCACCUCC	0	0.000144622	0.000296302	0.000145019	7.80387	6.96993	7.19279
		miR396a-5p;miR396b-5p;miR396i-5p	Zm00001d003890	protein_coding	-35.1	-28.4	0.809117	6	(((((((.....((((((((((((((&))))))))))))))-----)))))))	UAGUUCAUACAAAGAAAGCUGUGGAG&UUCCACAGCUUUCU-----UGAACUG	0	0.00418557	0.0042878	0.00419702	0.821459	0.752436	1.02754
		miR396a-5p;miR396b-5p;miR396i-5p	Zm00001d013555	Growth-regulating factor 2	-35.1	-29.2	0.831909	4	..(((((((((((.((((((((&))))))))-)))))))))))..	CCGUUCAAGAAAGCCUGUGGAA&UUCCACAG-CUUUCUUGAACUG	0	0.00173409	0.00222013	0.00144924	7.11932	5.94028	7.5502
		miR396a-5p;miR396b-5p;miR396i-5p	Zm00001d017742	Growth-regulating factor 6	-35.1	-29.2	0.831909	4	..(((((((((((.((((((((&))))))))-)))))))))))..	CCGUUCAAGAAAGCCUGUGGAA&UUCCACAG-CUUUCUUGAACUG	0	0.0015897	0.00162858	0.00202835	14.9232	19.5633	18.8085
		miR396a-5p;miR396b-5p;miR396i-5p	Zm00001d018260	Growth-regulating factor 6	-35.1	-29.2	0.831909	4	..(((((((((((.((((((((&))))))))-)))))))))))..	CCGUUCAAGAAAGCCUGUGGAA&UUCCACAG-CUUUCUUGAACUG	0	0.00144528	0.000888643	0.00217308	30.1202	23.1275	16.0833
		miR396a-5p;miR396b-5p;miR396i-5p	Zm00001d025274	protein_coding	-35.1	-25.98	0.740171	3.5	(((...(((((((((((((((&)))))))))))))))...)))	CAGACAAAGAAAGCUGUGGAG&UUCCACAGCUUUCUUGAACUG	0	0.0207534	0.0212559	0.0208097	3.69657	5.70267	5.40576
		miR396a-5p;miR396b-5p;miR396i-5p	Zm00001d033876	Growth-regulating factor 2	-35.1	-29.2	0.831909	4	..((((((((((((.(((((((&)))))))-))))))))))))..	UCGUUCAAGAAAGCAUGUGGAA&UUCCACA-GCUUUCUUGAACUG	0	0.00202281	0.00118468	0.000869799	6.06967	5.82148	7.05876
		miR396a-5p;miR396b-5p;miR396i-5p	Zm00001d052112	Growth-regulating factor 6	-35.1	-29.2	0.831909	4	..(((((((((((.((((((((&))))))))-)))))))))))..	CCGUUCAAGAAAGCCUGUGGAA&UUCCACAG-CUUUCUUGAACUG	0	0.00144528	0.00236796	0.00159405	31.7631	22.0582	17.4682
		miR396a-5p;miR396b-5p;miR396i-5p	Zm00001d017602	protein_coding	-35.1	-29.2	0.831909	4	..(((((((((((.((((((((&))))))))-)))))))))))..	CCGUUCAAGAAAGCCUGUGGAA&UUCCACAG-CUUUCUUGAACUG	0	0.00187846	0.00133267		0.54764	0.237611
		miR396e-5p;miR396f-5p	Zm00001d002048	protein_coding	-33.4	-29.2	0.874251	4	..((((((((((((.(((((((&)))))))-))))))))))))..	UCGUUCAAGAAAGCAUGUGGAA&UUCCACA-GCUUUCUUGAACUU	0	0.00115639	0.000888643	0.00101469	5.61331	6.89073	7.37149
		miR396e-5p;miR396f-5p	Zm00001d002429	Putative growth-regulating factor 6	-33.4	-29.2	0.874251	4	..(((((((((((.((((((((&))))))))-)))))))))))..	CCGUUCAAGAAAGCCUGUGGAA&UUCCACAG-CUUUCUUGAACUU	0	0.000867421	0.0017765	0.00173884	13.189	16.9892	14.4749
		miR396e-5p;miR396f-5p	Zm00001d005652	Probable beta-14-xylosyltransferase IRX14	-33.4	-24.4	0.730539	7.5	....(((((((.(((((((((&))))))))).)))))))....	GAACUCGAGGAUGCUGUGGAA&UUCCACAGCUUUCUUGAACUU	0	0.0406599	0.0409238	0.0402125	4.97439	4.1978	3.79744
		miR396e-5p;miR396f-5p	Zm00001d007465	Growth-regulating factor 2	-33.4	-29.2	0.874251	4	..((((((((((((.(((((((&)))))))-))))))))))))..	CCGUUCAAGAAAGCAUGUGGAA&UUCCACA-GCUUUCUUGAACUU	0	0.00101192	0.00148063	0.00202835	3.92475	6.17789	5.94187
		miR396e-5p;miR396f-5p	Zm00001d008932	SEC13 protein isoform 1%3B SEC13 protein isoform 2%3B SEC13-related protein	-33.4	-24.4	0.730539	6	..((..((((((((((((((.&.))))))))))))))..))..	CUGUGGAAGGAAGCUGUGGAC&UUCCACAGCUUUCUUGAACUU	0	0.0407986	0.0409238	0.0403517	2.05365	1.38607	1.25092
		miR396e-5p;miR396f-5p	Zm00001d013346	Growth-regulating factor 2	-33.4	-29.2	0.874251	4	..((((((((((((.(((((((&)))))))-))))))))))))..	UCGUUCAAGAAAGCAUGUGGAA&UUCCACA-GCUUUCUUGAACUU	0	0.00216714	0.00103667	0.00159405	2.09929	2.0989	2.05508
		miR396e-5p;miR396f-5p	Zm00001d014525	Glycosyltransferase	-33.4	-24.7	0.739521	7	....(((((((.(((((((((&))))))))).)))))))....	GAACUCAAGGAUGCUGUGGAA&UUCCACAGCUUUCUUGAACUU	0	0.0357913	0.0366511	0.0351883	5.9784	5.82148	5.04836
		miR396e-5p;miR396f-5p	Zm00001d015256	Phospholipase D beta 1	-33.4	-24.4	0.730539	7.5	....(((((((.(((((((((&))))))))).)))))))....	GAACUCGAGGAUGCUGUGGAA&UUCCACAGCUUUCUUGAACUU	0	0.0399659	0.0410659	0.0410473	5.61331	5.02944	4.64627
		miR396e-5p;miR396f-5p	Zm00001d026240	Growth-regulating factor	-33.4	-29.2	0.874251	4	..(((((((((((.((((((((&))))))))-)))))))))))..	CCGUUCAAGAAAGCCUGUGGAA&UUCCACAG-CUUUCUUGAACUU	0	0.00202281	0.00148063	0.00130441	12.6413	14.4151	14.4749
		miR396e-5p;miR396f-5p	Zm00001d030609	Oxysterol-binding protein-related protein 1D	-33.4	-30.4	0.91018	3.5	(((..((((((((((((((((&))))))))))))))))..)))	GGGGGCAGGAAAGCUGUGGAA&UUCCACAGCUUUCUUGAACUU	0	0.000433804	0.00044442	0.000434994	8.26023	7.64316	8.35436
		miR396e-5p;miR396f-5p	Zm00001d033396	Growth-regulating factor 2	-33.4	-29.2	0.874251	4	..(((((((((((.((((((((&))))))))-)))))))))))..	CCGUUCAAGAAAGCCUGUGGAA&UUCCACAG-CUUUCUUGAACUU	0	0.00101192	0.0019244	0.00188361	18.209	16.4348	15.8152
		miR396e-5p;miR396f-5p	Zm00001d035965	Growth-regulating factor 6	-33.4	-29	0.868263	4	..(((((((((((.((((((((&))))))))-)))))))))))..	CCGUUCAAGAAAGCCUGUGGAA&UUCCACAG-CUUUCUUGAACUU	0	0.00332103	0.0031068	0.00318556	56.1331	51.1656	55.2192
		miR396e-5p;miR396f-5p	Zm00001d036543	Probable beta-14-xylosyltransferase IRX14	-33.4	-24.9	0.745509	6.5	....(((((((.(((((((((&))))))))).)))))))....	GAACUCGAGAAUGCUGUGGAA&UUCCACAGCUUUCUUGAACUU	0	0.0331379	0.0339352	0.0330871	31.7175	35.1665	32.4346
		miR396e-5p;miR396f-5p	Zm00001d037117	Growth-regulating factor 6	-33.4	-29.2	0.874251	4	..(((((((((((.((((((((&))))))))-)))))))))))..	CCGUUCAAGAAAGCCUGUGGAA&UUCCACAG-CUUUCUUGAACUU	0	0.00130085	0.0019244	0.000869799	2.60129	2.49492	3.21665
		miR396e-5p;miR396f-5p	Zm00001d042386	protein_coding	-33.4	-26.5	0.793413	5	(((..(((((((((((((((.&.)))))))))))))))..)))	AAGCCCAAGGGAGCUGUGGAC&UUCCACAGCUUUCUUGAACUU	0	0.0137888	0.0136856	0.0136833	2.19056	2.1385	1.74235
		miR396e-5p;miR396f-5p	Zm00001d045533	Growth-regulating factor 6	-33.4	-29	0.868263	4	..(((((((((((.((((((((&))))))))-)))))))))))..	CCGUUCAAGAAAGCCUGUGGAA&UUCCACAG-CUUUCUUGAACUU	0	0.00303268	0.0032545	0.00304099	53.5774	48.5519	54.3257
		miR396e-5p;miR396f-5p	Zm00001d051456	Growth-regulating factor	-33.4	-29.2	0.874251	4	..(((((((((((.((((((((&))))))))-)))))))))))..	CCGUUCAAGAAAGCCUGUGGAA&UUCCACAG-CUUUCUUGAACUU	0	0.00115639	0.00207227	0.00144924	7.39314	7.99958	6.61201
		miR396e-5p;miR396f-5p	Zm00001d052186	Pre-mRNA-splicing factor prp45	-33.4	-27.5	0.823353	3.5	(((..(((((((((((((((.&.)))))))))))))))..)))	AAGGGUAAGAAAGCUGUGGAG&UUCCACAGCUUUCUUGAACUU	0	0.00792325	0.0084103	0.00837643	55.6767	49.2251	55.8446
		miR396e-5p;miR396f-5p	Zm00001d025626	Betaine aldehyde dehydrogenase 2 mitochondrial	-33.4	-25	0.748503	19.5	((((((((((.........(((((((((((&)))))))))))---------))))))))))	GAGUUUAGGACAGAGAGUGAAGCUGUGGAA&UUCCACAGCUU---------UCUUGAACUU	0		0.032646	0.032526		1.30686	1.02754
		miR396g-5p;miR396h-5p	Zm00001d046377	Serine/threonine-protein phosphatase	-35.3	-24.5	0.694051	6.5	(((.((((..((((((((((((..&..))))))))))))--))))-)))	CAGAUUCAGUGUAAAGCUGUGGAA&UCCCACAGCUUUAU--UGAA-CUG	0	0.0266839	0.0287682	0.0270383	0.319456	0.356417	0.446757
		miR396g-5p;miR396h-5p	Zm00001d053539	Serine/threonine-protein phosphatase	-35.3	-24.5	0.694051	6.5	(((.((((..((((((((((((..&..))))))))))))--))))-)))	CAGAUUCAGUGUAAAGCUGUGGAA&UCCCACAGCUUUAU--UGAA-CUG	0	0.0300566	0.027328	0.0266149	0.228183	0.356417	0.670136
		miR399j-5p	Zm00001d021778	protein_coding	-47	-34.6	0.73617	10.5	.(((((((((((((...(.(((((.&.)))))-)---))))))))))))).	GCUGCCGGAGGAGAUGGGACUGCCG&AGGCAG-C---UCUCCUCUGGCAGG	0	0.0216028	0.0225603		0.13691	0.118806
		miR444a-3p	Zm00001d009108	RING/U-box superfamily protein	-35.6	-32.5	0.912921	3.5	((((.((((((((((((((((&)))))))))))))))).))))	GAGCCUGAGGCAACAGCUGCA&UGCAGUUGUUGUCUCAAGCUU	0	0.000722903	0.000740591		0.54764	0.63363
		miR528a-5p;miR528b-5p	Zm00001d016873	Transcription factor bHLH69	-44.7	-33.9	0.758389	3	((.((((((((((((((((((&)))))))))))))))))).))	CUGUUUUGCAUGCUCCUUCCA&UGGAAGGGGCAUGCAGAGGAG	0	0.00677469	0.00679278	0.00693724	2.87511	2.89094	2.41249
		miR528a-5p;miR528b-5p	Zm00001d021850	Cupredoxin superfamily protein	-44.7	-40.4	0.903803	2.5	(((((((((-(((((((((((&))))))))))).)))))))))	CUCCUCUGC-UGCCCCUUCCG&UGGAAGGGGCAUGCAGAGGAG	0	0.000144622	0.000148162	0.000145019	15.3339	20.0386	13.6261
		miR528a-5p;miR528b-5p	Zm00001d031908	Superoxide dismutase	-44.7	-31.9	0.713647	5	.(((((.(((.((((((((((&)))))))))).))).))))).	UUCCUCCGCACGCCCUUUCCA&UGGAAGGGGCAUGCAGAGGAG	0	0.0362095	0.0375072		1.09528	0.83164
		miR529-5p	Zm00001d006028	Squamosa promoter-binding-like protein 15	-39.1	-36	0.920716	2.5	..(((((((((((((((((((&)))))))))))))))))))..	CAGCUGUGCUCUCUCUCUUCU&AGAAGAGAGAGAGUACAGCCU	0	0.000144622	0.00044442	0.000290017	27.6558	24.0779	23.7228
		miR529-5p	Zm00001d006091	Squamosa promoter-binding-like protein 6	-39.1	-33.5	0.856777	3	.((.((((((((((((((((((&))))))))))))))))))-)).	CGGAUUGUGCUCUCUCUCUUCU&AGAAGAGAGAGAGUACAG-CCU	0	0.00187846	0.0019244	0.00188361	50.6567	50.3736	47.937
		miR529-5p	Zm00001d006309	UTP--glucose-1-phosphate uridylyltransferase 1	-39.1	-27.9	0.713555	6	((((.((((((((.((((((..&..))))))-)))))))).))))	AGGCGGUACUCUCAUCUCUUAC&AGAAGAGA-GAGAGUACAGCCU	0	0.017064	0.0177692	0.0171104	27.9753	27.4045	29.3519
		miR529-5p	Zm00001d012015	Squamosa promoter-binding protein-like (SBP domain) transcription factor family protein	-39.1	-33.9	0.867008	4.5	.(((...(((((((((((((((((&)))))))))))))))))---))).	CGGCAACUGUGCUCUCUCUCUUCU&AGAAGAGAGAGAGUACA---GCCU	0	0.0015897	0.0017765	0.00173884	25.5565	27.8401	24.527
		miR529-5p	Zm00001d013410	Actin-1	-39.1	-26.8	0.685422	8.5	((((.(((((((((((.(...&...).))))))))))).))))	AGGCCGUGCUCUCUCUGUAUG&AGAAGAGAGAGAGUACAGCCU	0	0.0357913	0.0359371	0.0347684	6.16095	6.69272	6.2546
		miR529-5p	Zm00001d014698	Squamosa promoter-binding-like protein 11	-39.1	-34.8	0.890026	2	((((-((((((((((((((((&)))))))))))))))).))))	GGGC-GUGCUCUCUCUCUUCU&AGAAGAGAGAGAGUACAGCCU	0	0.00130085	0.00133267	0.00130441	32.3107	28.3549	27.0735
		miR529-5p	Zm00001d015233	Squamosa promoter-binding-like protein 2	-39.1	-28.9	0.73913	5.5	.....((((((((((((((((&)))))))))))))))).....	UCAUCGUGCUCUCUCUCUUCU&AGAAGAGAGAGAGUACAGCCU	0	0.00993003	0.0100252	0.00995713	126.55	120.231	108.16
		miR529-5p	Zm00001d015410	Squamosa promoter-binding-like protein 2	-39.1	-26.6	0.680307	4.5	..((.-(((((((((((((((&)))))))))))))))..))..	CAGCA-UGCUCUCUCUCUUCU&AGAAGAGAGAGAGUACAGCCU	0	0.0419079	0.0423439	0.0414644	5.15694	5.22745	4.959
		miR529-5p	Zm00001d016988	tRNA pseudouridine synthase	-39.1	-26.56	0.679284	6	.(((((....(((((((((((&)))))))))))....))))).	UGGCUGCCAACUCUCUCUUCU&AGAAGAGAGAGAGUACAGCCU	0	0.0428774	0.0439035	0.0429924	1.09528	1.10885	0.93819
		miR529-5p	Zm00001d018024	PIN-formed protein2	-39.1	-30	0.767263	4	.(((.(((..(((((((((((((&)))))))))))))-.)))-))).	UGGCUUGUUUCUCUCUCUCUUCU&AGAAGAGAGAGAG-UACA-GCCU	0	0.0056248	0.00576208	0.00564019	14.2843	14.7319	14.0282
		miR529-5p	Zm00001d020941	tassel sheath4	-39.1	-36	0.920716	2.5	..(((((((((((((((((((&)))))))))))))))))))..	CAGCUGUGCUCUCUCUCUUCU&AGAAGAGAGAGAGUACAGCCU	0	0.000433804	0.000592517	0.000145019	25.6022	26.0184	23.4994
		miR529-5p	Zm00001d021056	Squamosa promoter-binding-like protein 6	-39.1	-33.5	0.856777	3	.((.((((((((((((((((((&))))))))))))))))))-)).	CGGAUUGUGCUCUCUCUCUUCU&AGAAGAGAGAGAGUACAG-CCU	0	0.00202281	0.00207227	0.00202835	50.7023	51.4032	47.4903
		miR529-5p	Zm00001d026175	Squamosa promoter-binding protein-like (SBP domain) transcription factor family protein	-39.1	-35.9	0.918159	2.5	.((((.((((((((((((((((&))))))))))))))))-)))).	CGGCUGGUGCUCUCUCUCUUCU&AGAAGAGAGAGAGUAC-AGCCU	0	0.00101192	0.00103667	0.00101469	4.01602	4.07899	2.50184
		miR529-5p	Zm00001d026664	NDR1/HIN1-like 1	-39.1	-27.1	0.693095	5.5	..((.(((((((((((((.(((&)))-))))))))))))).))..	UAGCAGUGCUCUCUCUCUCUCU&AGA-AGAGAGAGAGUACAGCCU	0	0.0264023	0.0268955	0.0266149	3.05765	3.72258	2.81457
		miR529-5p	Zm00001d031451	SBP-domain protein 5	-39.1	-36	0.920716	2.5	..(((((((((((((((((((&)))))))))))))))))))..	CAGCUGUGCUCUCUCUCUUCU&AGAAGAGAGAGAGUACAGCCU	0	0.000578364	0.000296302	0.00057995	25.5109	25.3452	25.8672
		miR529-5p	Zm00001d033535	Cox19-like CHCH family protein	-39.1	-29	0.741688	4.5	..(((((((((((((((-(((&))).)))))))))))))))..	CCGUUGUACUCUCUCUC-UCU&AGAAGAGAGAGAGUACAGCCU	0	0.00950035	0.00987848	0.00966992	1438.42	1372.72	1291.49
		miR529-5p	Zm00001d033537	Cox19-like CHCH family protein	-39.1	-32.8	0.838875	4	..((((((((((((((((((.&.))))))))))))))))))..	CCGUUGUGCUCUCUCUCUUCA&AGAAGAGAGAGAGUACAGCCU	0	0.00245574	0.00251577	0.00246246	918.3	939.634	813.857
		miR529-5p	Zm00001d034036	Polycomb group protein EMBRYONIC FLOWER 2	-39.1	-26.7	0.682864	4	.(((.(.(.((((((((((((&)))))))))))).).).))).	CGGCCGCAGUCUCUCUCUUCU&AGAAGAGAGAGAGUACAGCCU	0	0.0389934	0.0379349	0.0392376	1.55165	1.38607	0.93819
		miR529-5p	Zm00001d038193	isopentenyl pyrophosphate isomerase3	-39.1	-26.8	0.685422	6	.((((((-(((((.((((((.&.)))))).))))).)))))).	UGGCUGU-CUCUUCCUCUUCG&AGAAGAGAGAGAGUACAGCCU	0	0.0328582	0.0352226	0.0344884	4.28984	3.99979	4.11017
		miR529-5p	Zm00001d038513	Transducin/WD40 repeat-like superfamily protein	-39.1	-27.1	0.693095	4	...((((-(((((((((((((&))))))))))))).))))...	UCCCUGU-CUCUCUCUCUUCU&AGAAGAGAGAGAGUACAGCCU	0	0.0278094	0.0277603	0.0264737	5.70458	5.14824	5.04836
		miR529-5p	Zm00001d042319	Squamosa promoter-binding-like protein 6	-39.1	-33.9	0.867008	4.5	.(((...(((((((((((((((((&)))))))))))))))))---))).	CGGCAACUGUGCUCUCUCUCUUCU&AGAAGAGAGAGAGUACA---GCCU	0	0.00173409	0.00162858	0.00159405	25.9216	26.5333	24.0355
		miR529-5p	Zm00001d049018	Trypsin family protein with PDZ domain	-39.1	-26.8	0.685422	5.5	(((((((.(.((((((((((.&.)))))))))).).)))))))	GGGCUGUCCACUUUCUCUUCA&AGAAGAGAGAGAGUACAGCCU	0	0.0355123	0.0343645	0.0336478	29.7551	28.5926	27.0288
		miR529-5p	Zm00001d049165	Squamosa promoter-binding-like protein 18	-39.1	-33.4	0.85422	7	((((......(((((((((((((((((&)))))))))))))))))------))))	GGGCCCCGAGUGUGCUCUCUCUCUUCU&AGAAGAGAGAGAGUACA------GCCU	0	0.00216714	0.00222013	0.00217308	1.8711	1.74248	1.4743
		miR529-5p	Zm00001d049822	teosinte glume architecture1	-39.1	-35.9	0.918159	2.5	.((.((((((((((((((((((&))))))))))))))))))-)).	CGGACUGUGCUCUCUCUCUUCU&AGAAGAGAGAGAGUACAG-CCU	0	0.000722903	0.000888643	0.000724885	4.92876	3.96019	4.02081
		miR529-5p	Zm00001d049824	neighbor of tga1	-39.1	-35.9	0.918159	2.5	.((.((((((((((((((((((&))))))))))))))))))-)).	CGGACUGUGCUCUCUCUCUUCU&AGAAGAGAGAGAGUACAG-CCU	0	0.000867421	0.000740591	0.000869799	5.33949	4.67302	3.52938
		miR529-5p	Zm00001d052890	Squamosa promoter-binding-like protein 15	-39.1	-36	0.920716	2.5	..(((((((((((((((((((&)))))))))))))))))))..	UAGCUGUGCUCUCUCUCUUCU&AGAAGAGAGAGAGUACAGCCU	0	0.000289224	0.000148162	0.000434994	28.1122	25.9392	23.9462
		miR529-5p	Zm00001d053775	Squamosa promoter-binding-like protein 2	-39.1	-30.4	0.777494	3.5	..((-((((((((((((((((&)))))))))))))))).))..	CAGC-GUGCUCUCUCUCUUCU&AGAAGAGAGAGAGUACAGCCU	0	0.00461756	0.00517263	0.00463019	15.9272	15.8804	13.7601
		miR529-5p	Zm00001d053890	Squamosa promoter-binding-like protein 2	-39.1	-30.4	0.777494	3.5	..((-((((((((((((((((&)))))))))))))))).))..	CAGC-GUGCUCUCUCUCUUCU&AGAAGAGAGAGAGUACAGCCU	0	0.00504936	0.00487777	0.00491887	64.3477	48.1163	39.4487
		miR529-5p	Zm00001d015010	Protein trichome birefringence-like 12	-39.1	-28.4	0.726343	9	((((......(((((((((((((-(((&))).)))))))))))))------))))	GGGCUUGCUCUGUGCUCUCUCUC-UCU&AGAAGAGAGAGAGUACA------GCCU	0	0.012647		0.0123951	0.365093		0.357406
		miR529-5p	Zm00001d018571	BZIP transcription factor	-39.1	-27.32	0.698721	6	.(((((...-(((((((((((&)))))))))))....))))).	CGGCUGCAG-CUCUCUCUUCU&AGAAGAGAGAGAGUACAGCCU	0	0.0242878		0.0243536	1.04964		0.93819
		miR827a-3p	Zm00001d000767	lincRNA	-34.2	-27.9	0.815789	3	.(((((((((((.((((((((&)))))))).))))))))))).	CGUUUGCUGAUGUUCAUCUAA&UUAGAUGACCAUCAGCAAACA	0	0.00101192	0.000888643	0.000724885	2.78383	2.69293	2.14443
		miR827a-3p	Zm00001d002614	SPX domain-containing membrane protein	-34.2	-27.9	0.815789	3	.(((((((((((.((((((((&)))))))).))))))))))).	CGUUUGCUGAUGUUCAUCUAA&UUAGAUGACCAUCAGCAAACA	0	0.000867421	0.00103667	0.000869799	2.37311	2.29691	1.92106
		miR827a-3p	Zm00001d041186	Protein kinase family protein	-34.2	-23.3	0.681287	7	.((..(((((((((.((((((((&))))))))-)))))))))-.)).	GGUGGUGCUGAUGGUUUGUCUAA&UUAGAUGA-CCAUCAGCA-AACA	0	0.0338369	0.04447	0.0445179	11.3635	12.5934	12.6879
Rice	Shoot	miR1425-5p	LOC_Os10g35260	Rf1, mitochondrial precursor, putative, expressed	-36.4	-31.6	0.868132	4.5	(((((((.(((((((((((..&..))))))))))).)))))))	GGCAGCAUGGAUUGAAUCCGA&UAGGAUUCAAUCCUUGCUGCU	0	0.00100915	0.001029	0.00119817	0.233579	0.209945	0.207339
		miR1425-5p	LOC_Os10g35240	Rf1, mitochondrial precursor, putative, expressed	-36.4	-31.6	0.868132	4.5	(((((((.(((((((((((..&..))))))))))).)))))))	GGCAGCAUGGAUUGAAUCCGA&UAGGAUUCAAUCCUUGCUGCU	0	0.00115324		0.00104847	0.272509		0.172782
		miR156a;miR156b-5p;miR156c-5p;miR156d;miR156e;miR156f-5p;miR156g-5p;miR156h-5p;miR156i;miR156j-5p	LOC_Os06g45310	OsSPL11 - SBP-box gene family member, expressed	-37.2	-34.9	0.938172	1	((((((.(((((((((((((&))))))))))))).))))))	GUGCUCUCUCUCUUCUGUCA&UGACAGAAGAGAGUGAGCAC	0		0.000147066	0.000149849		0.804789	1.5896
		miR156k	LOC_Os11g30370	OsSPL19 - SBP-box gene family member, expressed	-39	-40.2	1	0	(((((((((((((((((((((&)))))))))))))))))))))	UGUGCUCUCUCUCUUCUGUCA&UGACAGAAGAGAGAGAGCACA	0	0.000144227	0.001029	0.00104847	0.19465	0.139963	0.207339
		miR156k	LOC_Os05g05170	jacalin-like lectin domain containing protein, expressed	-39	-30.3	0.776923	3.5	..(((.(((((((((((((((&))))))))))))))).)))..	CAUGCGUUCUCUCUUCUGUCA&UGACAGAAGAGAGAGAGCACA	0		0.00337704	0.00344086		0.0699816	0.241895
		miR156l-5p	LOC_Os04g34570	expressed protein	-37.7	-26.6	0.70557	4	.((((.(.((((((((((((.&.)))))))))))).).)))).	CAUGCCCCCUCUCUUCUGUCA&CGACAGAAGAGAGUGAGCAUA	0	0.0174431		0.0172336	0.15572		0.103669
		miR159f	LOC_Os01g59660	MYB family transcription factor, putative, expressed	-38.1	-35.6	0.934383	2.5	((((((((((((((.((((((&)))))).))))))))))))))	UGGAGCUCCCUUCACUCCAAG&CUUGGAUUGAAGGGAGCUCUA	0	0.000144227	0.000147066	0.000149849	0.856458	1.22468	2.07339
		miR159f	LOC_Os08g26660	retrotransposon, putative, centromere-specific, expressed	-38.1	-27.1	0.711286	10.5	.(((((((((...(((.((((((&))))))-)))-..))))))))).	GAGGGCUCCCGGCCAAUUCCAGG&CUUGGA-UUG-AAGGGAGCUCUA	0	0.0467584	0.0466754	0.0479657	0.11679	0.174954	0.138226
		miR160a-5p;miR160b-5p;miR160c-5p;miR160d-5p	LOC_Os02g41800	auxin response factor, putative, expressed	-45.4	-45.9	1	1	.((((((((((((((((((((&)))))))))))))))))))).	AGGCAUACAGGGAGCCAGGCA&UGCCUGGCUCCCUGUAUGCCA	0	0.000144227	0.000294109	0.000299676	1.47934	1.71455	3.07552
		miR160a-5p;miR160b-5p;miR160c-5p;miR160d-5p	LOC_Os04g43910	auxin response factor, putative, expressed	-45.4	-45.9	1	1	.((((((((((((((((((((&)))))))))))))))))))).	AGGCAUACAGGGAGCCAGGCA&UGCCUGGCUCCCUGUAUGCCA	0	0.000144227	0.000147066	0.000149849	0.661808	0.454881	0.725685
		miR160a-5p;miR160b-5p;miR160c-5p;miR160d-5p	LOC_Os10g33940	auxin response factor 18, putative, expressed	-45.4	-45.9	1	1	.((((((((((((((((((((&)))))))))))))))))))).	AGGCAUACAGGGAGCCAGGCA&UGCCUGGCUCCCUGUAUGCCA	0	0.000288434	0.000147066	0.000149849	1.1679	1.18969	2.41895
		miR164e	LOC_Os10g01530	helix-loop-helix DNA-binding domain containing protein, expressed	-43.8	-29.6	0.675799	5	((.(((((.((((((((((((.&.))))))))))))-))))).))	CUGAUGUGUUUCUGCUUCUCCU&UGGAGAAGCAGGG-CACGUGAG	0	0.0408278	0.0409094	0.0428157	2.45258	2.2744	3.04097
		miR169r-5p	LOC_Os03g07880	nuclear transcription factor Y subunit, putative, expressed	-37.8	-34	0.899471	3	..((((((((((((((((((.&.))))))))))))))))))..	AUGGCAAAUCAUCCUUGGCUU&UAGCCAAGGAUGAUUUGCCUG	0	0.000144227	0.000147066	0.000149849	1.98543	1.95949	2.24617
		miR169r-5p	LOC_Os03g44540	nuclear transcription factor Y subunit, putative, expressed	-37.8	-33.1	0.875661	2.5	((((((((((((((((((((.&.))))))))))))))))))))	UAGGCAAAUCAUUCUUGGCUC&UAGCCAAGGAUGAUUUGCCUG	0	0.000288434	0.000294109	0.000299676	0.817528	0.87477	1.62415
		miR169r-5p	LOC_Os03g48970	nuclear transcription factor Y subunit, putative, expressed	-37.8	-31.4	0.830688	3	(((((((.((((((((((((.&.)))))))))))).)))))))	CAGGCAAUUCAUUCUUGGCUU&UAGCCAAGGAUGAUUUGCCUG	0	0.000720928	0.000735112	0.000749022	3.54262	3.46409	5.01068
		miR169r-5p	LOC_Os08g12850	pentatricopeptide, putative, expressed	-37.8	-26.4	0.698413	22.5	..(((((((..........((((((((((((&))))))))))))----------)))))))..	AUGGCGAAUAGUAUAGUUGCAUCCUUGGCUA&UAGCCAAGGAUG----------AUUUGCCUG	0	0.0264715	0.0272716	0.0276349	7.51347	8.95765	13.9608
		miR171b;miR171c-3p;miR171d-3p;miR171e-3p;miR171f-3p	LOC_Os04g46860	scarecrow, putative, expressed	-37.5	-38.9	1	1	(((((((((((((((((((((&)))))))))))))))))))))	GAUAUUGGCGCGGCUCAAUCA&UGAUUGAGCCGUGCCAAUAUC	0	0.000144227	0.000147066	0.000149849	0.545019	0.629835	1.17492
		miR172a;miR172d-3p	LOC_Os03g60430	AP2 domain containing protein, expressed	-34.3	-34.2	0.997085	2	.((((((((((((((((((((&)))))))))))))))))))).	CUGCAGCAUCAUCAGGAUUCU&AGAAUCUUGAUGAUGCUGCAU	0	0.000144227	0.000147066	0.000149849	0.583949	0.734807	1.00214
		miR172a;miR172d-3p	LOC_Os08g39630	helix-loop-helix DNA-binding domain containing protein, expressed	-34.3	-29.4	0.857143	5	..((((((((((((((((((.&.))))))))))))))))))..	CAGUGGCAUCAUCAGGAUUCA&AGAAUCUUGAUGAUGCUGCAU	0	0.000720928	0.000735112	0.000749022	30.7157	25.9982	35.7314
		miR172a;miR172d-3p	LOC_Os07g13170	AP2 domain containing protein, expressed	-34.3	-34.2	0.997085	2	.((((((((((((((((((((&)))))))))))))))))))).	CUGCAGCAUCAUCAGGAUUCU&AGAAUCUUGAUGAUGCUGCAU	0	0.000288434		0.000149849	0.545019		1.31314
		miR1863a	LOC_Os07g48550	no apical meristem protein, putative, expressed	-39.5	-27.6	0.698734	7.5	(((((((((.((.(((((.((((((.&.))))))-))))).))-)))))))))	CUGGUCUGAUCAAGGUGUGCAGAGCA&AGCUCUG-AUACCAUG-UUAGAUUAG	0	0.0235182	0.0236884	0.02457	1.1679	0.979743	0.725685
		miR2106	LOC_Os01g18800	CAMK_KIN1/SNF1/Nim1_like.9 - CAMK includes calcium/calmodulin depedent protein kinases, expressed	-34.8	-24.3	0.698276	6	((((-(((((((((((((((.&.))))))))))))))).))))	GAUG-AUCUAGAGAGCUUCGA&CCGAGGUUUUCUGGAUACAUU	0	0.034164	0.0339725		5.25554	5.10866
		miR2863a	LOC_Os01g32270	hypothetical protein	-34.1	-24.2	0.709677	7.5	.(((((...(((((((((((((((&)))))))))))))))---))))).	UGUUGACCCAUUAGAGUGGGACGA&UUGUCCCAUUCUAGU---UUAGCU	0	0.0424866		0.0423852	0.11679		0.172782
		miR2870	LOC_Os05g07980	DUF630/DUF632 domains containing protein, putative, expressed	-33.9	-24.1	0.710914	6.5	.(((((((((((((.((((((.&.))))))-))))))))))))).	CUUGUCUCUCUAGAUCUGAUUU&UAAUCAG-UUUGGGGAGACAAA	0	0.0229547	0.0255533	0.0238388	0.15572	0.349908	0.276451
		miR390-5p	LOC_Os04g42050	expressed protein	-44.3	-33.5	0.756208	3.5	..((.(((((((((((((((((&)))))))))))))))))-))..	UCUGUCUAUCCCUCCUGAGCUU&AAGCUCAGGAGGGAUAG-CGCC	0	0.0051791	0.00528076	0.0055295	0.19465	0.139963	0.311008
		miR394	LOC_Os01g69940	OsFBX32 - F-box domain containing protein, expressed	-39.2	-40.9	1	0	((((((((((((((((((((&))))))))))))))))))))	GGAGGUGGACAGAAUGCCAA&UUGGCAUUCUGUCCACCUCC	0	0.000144227	0.000147066	0.000149849	2.33579	1.39963	3.2483
		miR396a-5p;miR396b-5p	LOC_Os11g35030	growth regulating factor protein, putative, expressed	-35.1	-29.2	0.831909	4	..((((((((((((.(((((((&)))))))-))))))))))))..	UCGUUCAAGAAAGCAUGUGGAA&UUCCACA-GCUUUCUUGAACUG	0	0.000865051		0.000898759	0.11679		0.138226
		miR396c-5p	LOC_Os01g31220	expressed protein	-33.4	-27.6	0.826347	5.5	((((((....(((((((((((((((&)))))))))))))))----))))))	GAGUUUUUGGGAGAAAGCUGUGGAA&UUCCACAGCUUUCUU----GAACUU	0	0.0031682	0.00308384	0.0032915	0.350369	0.594844	0.829354
		miR396c-5p	LOC_Os12g05000	expressed protein	-33.4	-23.96	0.717365	5	(((....((((((((((((((&))))))))))))))....)))	GAGAGAUGGAAAGCUGUGGAA&UUCCACAGCUUUCUUGAACUU	0	0.037224		0.0386467	1.44041		2.10794
		miR396d;miR396g;miR396h	LOC_Os02g45570	growth regulating factor protein, putative, expressed	-38.9	-40.8	1	0	(((((((((((((((((((((&)))))))))))))))))))))	CCGUUCAAGAAAGCCUGUGGA&UCCACAGGCUUUCUUGAACGG	0	0.000144227	0.000147066	0.000149849	1.24576	1.5046	1.79693
		miR396d;miR396g;miR396h	LOC_Os02g47280	growth-regulating factor, putative, expressed	-38.9	-40.8	1	0	(((((((((((((((((((((&)))))))))))))))))))))	CCGUUCAAGAAAGCCUGUGGA&UCCACAGGCUUUCUUGAACGG	0	0.000576784	0.000441132	0.000299676	0.311439	0.174954	1.07125
		miR396d;miR396g;miR396h	LOC_Os03g47140	growth regulating factor protein, putative, expressed	-38.9	-40.8	1	0	(((((((((((((((((((((&)))))))))))))))))))))	CCGUUCAAGAAAGCCUGUGGA&UCCACAGGCUUUCUUGAACGG	0	0.000288434	0.000147066	0.000299676	0.272509	0.139963	0.518346
		miR396d;miR396g;miR396h	LOC_Os06g02560	growth-regulating factor, putative, expressed	-38.9	-40.8	1	0	(((((((((((((((((((((&)))))))))))))))))))))	CCGUUCAAGAAAGCCUGUGGA&UCCACAGGCUUUCUUGAACGG	0	0.000576784	0.000147066	0.000149849	1.51827	1.25967	2.34984
		miR396d;miR396g;miR396h	LOC_Os06g10310	growth regulating factor protein, putative, expressed	-38.9	-40.8	1	0	(((((((((((((((((((((&)))))))))))))))))))))	CCGUUCAAGAAAGCCUGUGGA&UCCACAGGCUUUCUUGAACGG	0	0.000288434	0.000735112	0.000449481	0.0778598	0.139963	0.0691129
		miR396d;miR396g;miR396h	LOC_Os04g48510	growth regulating factor protein, putative, expressed	-38.9	-34.6	0.88946	2	((((((((((((((((.((((&)))).))))))))))))))))	CCGUUCAAGAAAGCCUAUGGA&UCCACAGGCUUUCUUGAACGG	0		0.00132281	0.00134784		0.0699816	0.138226
		miR396e-5p	LOC_Os04g51190	growth-regulating factor, putative, expressed	-37.4	-35.4	0.946524	2	..(((((((((((((((((((&)))))))))))))))))))..	CCGUUCAAGAAAGCCUGUGGA&UCCACAGGCUUUCUUGAACUG	0	0.000288434	0.000294109	0.000299676	0.700738	1.1547	1.45137
		miR444b.2;miR444c.2	LOC_Os04g38780	transcription factor, putative, expressed	-35.6	-36.8	1	0	(((((((((((((((((((((&)))))))))))))))))))))	AAGCUUGAGACAACAACUGCA&UGCAGUUGUUGUCUCAAGCUU	0	0.000288434	0.000294109	0.000599262	0.11679	0.104972	0.207339
		miR444b.2;miR444c.2	LOC_Os02g36924	OsMADS27 - MADS-box family gene with MIKCc type-box, expressed	-35.6	-36.8	1	0	(((((((((((((((((((((&)))))))))))))))))))))	AAGCUUGAGACAACAACUGCA&UGCAGUUGUUGUCUCAAGCUU	0		0.000735112	0.000449481		0.41989	0.622016
		miR528-5p	LOC_Os08g04310	plastocyanin-like domain containing protein, putative, expressed	-44.7	-36.1	0.807606	3.5	(((((((((.(((((((((((&))))))))))).)))))))))	CUCUUCUGCUUGCCUCUUCCA&UGGAAGGGGCAUGCAGAGGAG	0	0.00216123	0.00220371	0.00224538	24.3312	30.8269	44.8888
		miR5793	LOC_Os05g35200	glycosyl transferase, putative, expressed	-40.7	-27	0.663391	7	(((((.((((((((((-((.((&)).)).))))))))))-)))))	CUGCAGCUGUGUCUCG-CUGCG&CGAGGACGAGAUACAG-UGCAG	0	0.0381956	0.0397802	0.0400863	9.07067	9.44752	6.08193
		miR5804	LOC_Os03g63074	Ser/Thr protein phosphatase family protein, expressed	-39.7	-27.7	0.697733	8	...(((((((((((((.(((((&)))))-)))))))))))))...	GACCGGCAUCUCUGCUGUUGUA&UGCGA-AGUAGAGAUGCCGACU	0		0.0161929	0.0163495		0.349908	0.380121
		miR812f	LOC_Os06g07887	exostosin family protein, putative, expressed	-41.6	-34.6	0.831731	4	(((.(((((((.(((((((((((((&)))))))))))))-))))))).)))	CCGCGUCCAACGUUUGAUCGUCCGU&ACGGAUGAUUAAA-GUUGGACACGG	0	0.00403051		0.00403806	0.11679		0.241895
	Panicle	miR1425-5p	LOC_Os08g01640	Rf1, mitochondrial precursor, putative, expressed	-36.4	-30.4	0.835165	2.5	((.((((((((((((((((((&)))))))))))))))))).))	GGAGGCAAGGAUUGAAUCCUG&UAGGAUUCAAUCCUUGCUGCU	0	0.00224922	0.0020423	0.0020903	0.280412	0.13453	0.194157
		miR1425-5p	LOC_Os10g35240	Rf1, mitochondrial precursor, putative, expressed	-36.4	-31.6	0.868132	4.5	(((((((.(((((((((((..&..))))))))))).)))))))	GGCAGCAUGGAUUGAAUCCGA&UAGGAUUCAAUCCUUGCUGCU	0	0.00112524	0.00125729	0.00128686	1.12165	0.941713	0.80899
		miR1425-5p	LOC_Os10g35260	Rf1, mitochondrial precursor, putative, expressed	-36.4	-31.6	0.868132	4.5	(((((((.(((((((((((..&..))))))))))).)))))))	GGCAGCAUGGAUUGAAUCCGA&UAGGAUUCAAUCCUUGCUGCU	0	0.00128589	0.00110022	0.00112609	1.27743	1.21077	1.10023
		miR1425-5p	LOC_Os11g42490	retrotransposon protein, putative, unclassified, expressed	-36.4	-28.5	0.782967	4.5	((((((((.(((((((((((.&.))))))))))).))))))))	GGCGGCGAAGAUUGAGUCCUU&UAGGAUUCAAUCCUUGCUGCU	0	0.00529364	0.0053326	0.00545772	0.311569	0.336326	0.485394
		miR1425-5p	LOC_Os08g01650	Rf1, mitochondrial precursor, putative, expressed	-36.4	-32.2	0.884615	3	((((((((((((((((.((((&)))).))))))))))))))))	GGCAGCAAGGAUUGAACCCUG&UAGGAUUCAAUCCUUGCUGCU	0	0.000964572	0.000943119		0.529667	0.302693
		miR1425-5p	LOC_Os10g08580	FAD binding domain of DNA photolyase domain containing protein, expressed	-36.4	-29.6	0.813187	5	((((((((((((.((.(((((&))))).)).))))))))))))	GGCAGCAAGGAUGGAUUCCUG&UAGGAUUCAAUCCUUGCUGCU	0		0.00251301	0.00273259		0.605387	0.647192
		miR156a;miR156b-5p;miR156c-5p;miR156d;miR156e;miR156f-5p;miR156g-5p; miR156h-5p;miR156i;miR156j-5p	LOC_Os06g45310	OsSPL11 - SBP-box gene family member, expressed	-37.2	-34.9	0.938172	1	((((((.(((((((((((((&))))))))))))).))))))	GUGCUCUCUCUCUUCUGUCA&UGACAGAAGAGAGUGAGCAC	0	0.000160827	0.000157248	0.000160948	2.80412	2.42155	2.42697
		miR156l-5p	LOC_Os04g34570	expressed protein	-37.7	-26.6	0.70557	4	.((((.(.((((((((((((.&.)))))))))))).).)))).	CAUGCCCCCUCUCUUCUGUCA&CGACAGAAGAGAGUGAGCAUA	0	0.0192734	0.0188486	0.01913	2.2433	1.71526	2.13573
		miR156l-5p	LOC_Os02g04680	OsSPL3 - SBP-box gene family member, expressed	-37.7	-32.1	0.851459	3	.((((((.((((((((((((.&.)))))))))))).)))))).	CAUGCUCUCUCUCUUCUGUCA&CGACAGAAGAGAGUGAGCAUA	0		0.00188535	0.00192967		51.626	50.3839
		miR159a.1;miR159b	LOC_Os04g15920	dehydrogenase, putative, expressed	-37.8	-27.2	0.719577	11	..(((((((((((..(((...&...)))..)))))))))))..	UCGAGCUCCCUUCCUUCCCUC&UUUGGAUUGAAGGGAGCUCUG	0	0.0277545	0.02791	0.0280881	4.08155	4.4395	4.78922
		miR159a.1;miR159b	LOC_Os05g42240	expressed protein	-37.8	-29.1	0.769841	3	((((((.((((((((.(((((&))))).)))))))).))))))	CAGAGCACCCUUCAAGCCAAA&UUUGGAUUGAAGGGAGCUCUG	0	0.00497362	0.00486322	0.00497736	0.373883	0.538122	0.74427
		miR159a.1;miR159b	LOC_Os06g40330	MYB family transcription factor, putative, expressed	-37.8	-32.7	0.865079	3.5	((((((((((((((.(((((.&.))))).))))))))))))))	UAGAGCUCCCUUCACUCCAAU&UUUGGAUUGAAGGGAGCUCUG	0	0.000803874	0.000785995	0.000804481	3.30263	2.82514	3.07416
		miR159c	LOC_Os02g01590	glycosyl hydrolases, putative, expressed	-38.6	-33	0.854922	4	((((..((((((((((((((((.&.))))))))))))))))--))))	UGGAUCGCUCCCUUCGAUCCAAC&AUUGGAUUGAAGGGAGC--UCCA	0	0.000803874	0.000785995	0.000804481	12.5562	12.0405	11.4229
		miR159c	LOC_Os03g38210	MYB family transcription factor, putative, expressed	-38.6	-30.6	0.792746	4	..(((((((((((((.(((((&))))).)))))))))))))..	CCGAGCUCCCUUCAAGCCAAU&AUUGGAUUGAAGGGAGCUCCA	0	0.00273054	0.00251301	0.00273259	3.24032	4.87673	4.5627
		miR159d	LOC_Os01g11430	expressed protein	-39.4	-30.7	0.779188	4	((((((.((((((((.((((.&.)))).)))))))).))))))	CGGAGCCCCCUUCAAACCAAA&AUUGGAUUGAAGGGAGCUCCG	0	0.00257012	0.00251301	0.00273259	20.252	16.3118	21.5191
		miR159d	LOC_Os11g38340	expressed protein	-39.4	-33.7	0.85533	5	(((((((((((((((..((((.&.))))-.)))))))))))))))	CGGAGCUCCCUUCAACACCAAA&AUUGG-AUUGAAGGGAGCUCCG	0	0.000803874	0.000785995	0.000804481	0.716609	0.437224	0.614832
		miR159f	LOC_Os01g59660	MYB family transcription factor, putative, expressed	-38.1	-35.6	0.934383	2.5	((((((((((((((.((((((&)))))).))))))))))))))	UGGAGCUCCCUUCACUCCAAG&CUUGGAUUGAAGGGAGCUCUA	0	0.000160827	0.000157248	0.000160948	48.7917	44.1596	50.9663
		miR159f	LOC_Os08g10810	retrotransposon, putative, centromere-specific, expressed	-38.1	-28.6	0.750656	6.5	.(((((....(((((((((((((((&)))))))))))))))----))))).	AGGAGUCCGAUCUCUUCAAUCCAAG&CUUGGAUUGAAGGGA----GCUCUA	0	0.00832878	0.00939127	0.00992994	0.0934707	0.269061	0.0647192
		miR159f	LOC_Os09g09060	transposon protein, putative, CACTA, En/Spm sub-class	-38.1	-28.6	0.750656	6.5	.(((((....(((((((((((((((&)))))))))))))))----))))).	AGGAGUCCGAUCUCUUCAAUCCAAG&CUUGGAUUGAAGGGA----GCUCUA	0	0.00928532	0.00907965	0.00897331	0.155785	0.100898	0.129438
		miR159f	LOC_Os12g43165	retrotransposon protein, putative, Ty3-gypsy subclass, expressed	-38.1	-28.6	0.750656	6.5	.(((((....(((((((((((((((&)))))))))))))))----))))).	AGGAGUCCGAUCUCUUCAAUCCAAG&CUUGGAUUGAAGGGA----GCUCUA	0	0.00944465	0.00830018	0.0081754	0.124628	0.100898	0.0970787
		miR159f	LOC_Os11g17830	transposon protein, putative, unclassified, expressed	-38.1	-28.6	0.750656	6.5	.(((((....(((((((((((((((&)))))))))))))))----))))).	AGGAGUCCGAUCUCUUCAAUCCAAG&CUUGGAUUGAAGGGA----GCUCUA	0	0.00864773	0.00845612		0.155785	0.235428
		miR159f	LOC_Os07g11640	retrotransposon protein, putative, Ty3-gypsy subclass, expressed	-38.1	-28.6	0.750656	6.5	.(((((....(((((((((((((((&)))))))))))))))----))))).	AGGAGUCCGAUCUCUUCAAUCCAAG&CUUGGAUUGAAGGGA----GCUCUA	0	0.00880716		0.00865422	0.0623138		0.0970787
		miR159f	LOC_Os10g09529	retrotransposon protein, putative, unclassified, expressed	-38.1	-28.6	0.750656	6.5	.(((((....(((((((((((((((&)))))))))))))))----))))).	AGGAGUCCGAUCUCUUCAAUCCAAG&CUUGGAUUGAAGGGA----GCUCUA	0	0.00912596		0.00913281	0.0934707		0.194157
		miR160a-3p;miR160b-3p	LOC_Os02g45200	dof zinc finger domain containing protein, putative, expressed	-42.8	-30.82	0.720093	11	(((((.((((((.....(((((((&)))))))---..)))))).)))))	CAUGCAUGGCUCAUGCAUGCACGC&GCGUGCA---AGGAGCCAAGCAUG	0		0.00814421	0.00833503		0.470856	0.77663
		miR160a-5p;miR160b-5p;miR160c-5p;miR160d-5p	LOC_Os02g41800	auxin response factor, putative, expressed	-45.4	-45.9	1	1	.((((((((((((((((((((&)))))))))))))))))))).	AGGCAUACAGGGAGCCAGGCA&UGCCUGGCUCCCUGUAUGCCA	0	0.000160827	0.000157248	0.000160948	58.2634	50.6171	56.2733
		miR160a-5p;miR160b-5p;miR160c-5p;miR160d-5p	LOC_Os03g04410	aconitate hydratase protein, putative, expressed	-45.4	-33.4	0.735683	5.5	((((.((((((((((((.((((.&.))))-))))))))))))-))))	UGGUGAUACAGGGAGUCAAGGCU&UGCCU-GGCUCCCUGUAU-GCCA	0	0.0360072	0.035372	0.0357235	12.2447	10.8633	16.1798
		miR160a-5p;miR160b-5p;miR160c-5p;miR160d-5p	LOC_Os03g17020	GTPase-activating protein, putative, expressed	-45.4	-34.5	0.759912	5.5	(((((..(((((((((.(((((&))))).)))))))))-.)))))	UGGCAACGCAGGGAGCAGGGCA&UGCCUGGCUCCCUGU-AUGCCA	0	0.0194312	0.0191572	0.0194457	20.9374	15.7401	21.6486
		miR160a-5p;miR160b-5p;miR160c-5p;miR160d-5p	LOC_Os06g47150	auxin response factor 18, putative, expressed	-45.4	-45.9	1	1	.((((((((((((((((((((&)))))))))))))))))))).	AGGCAUACAGGGAGCCAGGCA&UGCCUGGCUCCCUGUAUGCCA	0	0.000160827	0.000157248	0.00032187	37.3883	29.4285	31.7771
		miR160e-5p	LOC_Os04g43910	auxin response factor, putative, expressed	-46.2	-45.8	0.991342	1	.((((((((((((((((((((&)))))))))))))))))))).	AGGCAUACAGGGAGCCAGGCA&UGCCUGGCUCCCUGUAUGCCG	0	0.000160827	0.000314472	0.000160948	14.4256	12.4441	12.6202
		miR160f-5p	LOC_Os10g33940	auxin response factor 18, putative, expressed	-45.2	-41.2	0.911504	2	.(((((.((((((((((((((&)))))))))))))).))))).	AGGCAUACAGGGAGCCAGGCA&UGCCUGGCUCCCUGAAUGCCA	0	0.000160827	0.000157248	0.000160948	37.6999	28.7559	30.6769
		miR160f-5p	LOC_Os05g30950	MSP domain containing protein, putative, expressed	-45.2	-33.8	0.747788	5.5	.((((.((((.((((((((((.&.)))))))))).))))-)))).	GGGCGCUUCACGGAGCCAGGCU&UGCCUGGCUCCCUGAA-UGCCA	0	0.0107184		0.0100893	1.21512		1.42382
		miR164a;miR164b;miR164f	LOC_Os02g36880	No apical meristem protein, putative, expressed	-44.3	-37.8	0.853273	2	.(((((((.((((((((((((&)))))))))))).))))))).	CGCACGUGACCUGCUUCUCCA&UGGAGAAGCAGGGCACGUGCA	0	0.000803874	0.000628845	0.000643636	0.40504	0.269061	0.291236
		miR164a;miR164b;miR164f	LOC_Os04g46700	ABC family transporter: toluene tolerance, putative, expressed	-44.3	-30.4	0.68623	6	(((.(((((((.((.(((((.&.))))).)).))))))).)))	UGCCCGUGCCCCGCCUCUCCC&UGGAGAAGCAGGGCACGUGCA	0	0.0490966	0.0486295	0.0485203	0.342726	0.538122	1.65034
		miR164a;miR164b;miR164f	LOC_Os06g23650	no apical meristem protein, putative, expressed	-44.3	-40.6	0.916479	2	.((.(((((((((((((((((&))))))))))))))))).)).	AGCUCGUGCCCUGCUUCUCCA&UGGAGAAGCAGGGCACGUGCA	0	0.000160827	0.000157248	0.000160948	12.9301	12.4777	16.6652
		miR164a;miR164b;miR164f	LOC_Os06g46270	no apical meristem protein, putative, expressed	-44.3	-39.2	0.884876	2	.(((.((((((((((((((((&)))))))))))))))).))).	AGCAAGUGCCCUGCUUCUCCA&UGGAGAAGCAGGGCACGUGCA	0	0.000321627	0.000314472	0.00032187	0.280412	0.13453	0.550113
		miR164a;miR164b;miR164f	LOC_Os07g20164	expressed protein	-44.3	-32.8	0.740406	5.5	(((((((((((.((((((((.&.)))))))).)))))))))))	UGCAUGUGCCUAGCUUCUCUU&UGGAGAAGCAGGGCACGUGCA	0	0.00785016	0.0078322	0.0081754	1.21512	1.27804	1.10023
		miR164a;miR164b;miR164f	LOC_Os12g05260	phytosulfokines precursor, putative, expressed	-44.3	-34.6	0.781038	3	(((.(.((((((((((((((.&.)))))))))))))).).)))	UGCUCUUGCCCUGCUUCUCCU&UGGAGAAGCAGGGCACGUGCA	0	0.00257012	0.00251301	0.00257206	135.221	186.627	160.018
		miR164a;miR164b;miR164f	LOC_Os02g44642	STE_MEKK_ste11_MAP3K.10 - STE kinases include homologs to sterile 7, sterile 11 and sterile 20 from yeast, expressed	-44.3	-31.2	0.704289	14.5	((((((.............(((((((((((((((&)))))))))))))))-------------))))))	UGUACGAAGCUAUAUAUCUUGCCCUGUUUCUCCA&UGGAGAAGCAGGGCA-------------CGUGCA	0	0.0269723		0.0279316	1.74479		1.3591
		miR164a;miR164b;miR164f	LOC_Os04g38720	no apical meristem protein, putative, expressed	-44.3	-37.8	0.853273	2	.(((((((.((((((((((((&)))))))))))).))))))).	CGCACGUGACCUGCUUCUCCA&UGGAGAAGCAGGGCACGUGCA	0	0.000643151		0.000643636	0.467354		0.388315
		miR164c	LOC_Os08g32870	aldehyde dehydrogenase, putative, expressed	-42.3	-29.3	0.692671	5	(((.((..(((((((((((.(((&)))-)))))))))))-.)).)))	UGCUCGCAACCCUGCUUCUGCCA&UGG-AGAAGCAGGGU-ACGUGCA	0	0.0361622	0.035372	0.0366543	4.64238	4.4395	4.46562
		miR164d	LOC_Os05g15620	expressed protein	-44.3	-31	0.699774	15	(((-(((((......(((((((((((.&.)))))))))))------))))).)))	GGC-CGUGUCCGUCACCUGCUUCUCCG&UGGAGAAGCAGG------GCACGUGCU	0	0.033834	0.0330938	0.0332369	0.342726	0.336326	0.0647192
		miR164e	LOC_Os01g38500	DUF538 domain containing protein, putative, expressed	-43.8	-32.6	0.744292	4	(((-(((((((.(((((((((&))))))))).))))))).)))	CUC-CGUGCUCCGCUUCUCCA&UGGAGAAGCAGGGCACGUGAG	0	0.00609326	0.00580175	0.00545772	0.373883	0.504489	0.614832
		miR164e	LOC_Os03g16980	NAD dependent epimerase/dehydratase family domain containing protein, expressed	-43.8	-30.9	0.705479	4	(((((.(((((((((((.(((&))).))))))))))).)))))	CUUGCUUGCCCUGCUUCACCA&UGGAGAAGCAGGGCACGUGAG	0	0.0159553	0.0154482	0.0159672	156.626	131.941	151.119
		miR164e	LOC_Os04g33830	membrane protein, putative, expressed	-43.8	-30.2	0.689498	5	((((((..(((((.((((((((&)))))))).)))))-.))))))	CUCACGGGGCUCUUCUUCUCCA&UGGAGAAGCAGGGC-ACGUGAG	0	0.0277545	0.0286741	0.0287136	28.602	26.4689	38.8639
		miR164e	LOC_Os08g06420	abhydrolase domain-containing protein FAM108C1, putative, expressed	-43.8	-30.1	0.687215	10.5	((((.((((((....(((((((((.&.)))))))))----)))))).))))	UUCAAGUGCCCAACCUGCUUCUCCU&UGGAGAAGCA----GGGCACGUGAG	0	0.030877	0.0314197	0.0307439	3.58304	4.84309	5.72765
		miR164e	LOC_Os10g01530	helix-loop-helix DNA-binding domain containing protein, expressed	-43.8	-29.6	0.675799	5	((.(((((.((((((((((((.&.))))))))))))-))))).))	CUGAUGUGUUUCUGCUUCUCCU&UGGAGAAGCAGGG-CACGUGAG	0	0.0441898	0.0433786	0.0446838	71.8478	98.0727	85.9794
		miR166e-3p	LOC_Os09g17580	expressed protein	-41.7	-28.9	0.693046	6.5	((((.(.((((((((((((..&..)))))))))))).).))))	GGGGCGAGAAGCUUGGUUCUG&UCGAACCAGGCUUCAUUCCCC	0	0.0224232	0.0217759	0.0229118	1.62016	2.32065	2.13573
		miR166e-3p	LOC_Os04g57330	expressed protein	-41.7	-31.3	0.7506	11.5	((.(((((((((((((((....(((.&.)))----)))))))))))))))-))	GGCGGGGUGGAGCCUGGUACGCUCGG&UCGA----ACCAGGCUUCAUUCC-CC	0		0.0039238	0.00401594		0.302693	0.420675
		miR166k-3p;miR166l-3p	LOC_Os01g08520	DUF581 domain containing protein, expressed	-42.4	-36.1	0.851415	3.5	((((((.((((((((((((((.&.))))))))))))))-))))))	GGGGAUCUGAAGUCUGGUCCGG&UCGGACCAGGCUUCA-AUCCCU	0	0.000964572	0.000943119	0.000965299	14.893	15.6392	17.636
		miR166k-3p;miR166l-3p	LOC_Os02g01340	ferredoxin--NADP reductase, chloroplast precursor, putative, expressed	-42.4	-30.1	0.709906	5	(((.((..((((((((((((((.&.))))))))))))))-.))-)))	AGGUGACCUGAAGCCUGGUUCGG&UCGGACCAGGCUUCA-AUC-CCU	0	0.0116726	0.0111034	0.0113632	9.50285	13.8566	16.1151
		miR166k-3p;miR166l-3p	LOC_Os03g63750	HSF-type DNA-binding domain containing protein, expressed	-42.4	-29.1	0.686321	9.5	((((..(((((..(((((((((..&..)))))))))--)))))-.))))	GGGGCUUUGAAAUGCCUGGUCCUG&UCGGACCAGGC--UUCAA-UCCCU	0	0.0235232	0.0231595	0.0241692	3.14685	4.7422	5.14517
		miR166k-3p;miR166l-3p	LOC_Os05g08800	DUF581 domain containing protein, expressed	-42.4	-33.7	0.794811	5.5	((((((.(((((((((((((..&..)))))))))))))-))))))	GGGGAUGUGAAGUCUGGUCCAG&UCGGACCAGGCUUCA-AUCCCU	0	0.00192821	0.00188535	0.00192967	14.4256	14.4284	16.4063
		miR166k-3p;miR166l-3p	LOC_Os06g01850	ferredoxin--NADP reductase, chloroplast precursor, putative, expressed	-42.4	-29.9	0.705189	5	(((.((.(((((((((((.(((((&)))))-)))))))))))-))-)))	AGGUGACUUGAAGCCUGGUUCUGA&UCGGA-CCAGGCUUCAA-UC-CCU	0	0.0121494	0.0120361	0.0127943	3.178	2.65698	3.10652
		miR166k-3p;miR166l-3p	LOC_Os08g40450	uvrB/uvrC motif family protein, expressed	-36.9	-27.4	0.742547	7.5	((((((((((((((((((...&...))))))))))))))))))	CCUUGAACUGGACGACAACGA&GGAUUGUUGUCUGGUUCAAGG	0	0.00785016	0.0078322	0.00801574	1.27743	1.07624	1.22966
		miR166k-3p;miR166l-3p	LOC_Os10g37660	trehalase precursor, putative, expressed	-42.4	-29.3	0.691038	9	((((((...(((((((((((((..&..)))))))))))))---))))))	AGGGAUUGUUGAGGUCUGGUUCAG&UCGGACCAGGCUUCA---AUCCCU	0	0.0169045	0.0163768	0.0167589	1.15281	1.78253	1.74742
		miR166m	LOC_Os01g54100	CK1_CaseinKinase_1a.2 - CK1 includes the casein kinase 1 kinases, expressed	-42.4	-29	0.683962	6	(((((((((((.-(((((((.&.)))))))..)))))))))))	AGGGAAUGAAGA-UGGUCUGU&UCGGACCAGGCUUCAUUCCCU	0	0.0360072	0.035827	0.0352577	5.95097	4.97762	7.96046
		miR166m	LOC_Os02g45380	MATE domain containing protein, expressed	-42.4	-32.8	0.773585	4	.((.(((.(((((((((((((.&.))))))))))))).)))-)).	CGGUGAAGGAAGCCUGGUCCGU&UCGGACCAGGCUUCAUUC-CCU	0	0.00433325	0.00408043	0.00433651	0.124628	0.168163	0.129438
		miR166m	LOC_Os04g48290	MATE efflux family protein, putative, expressed	-42.4	-32.8	0.773585	4	.((.(((.(((((((((((((.&.))))))))))))).)))-)).	CGGUGAACGAAGCCUGGUCCGU&UCGGACCAGGCUUCAUUC-CCU	0	0.00449338	0.00423704	0.00465699	6.35601	6.82742	6.63371
		miR167a-5p;miR167b;miR167c-5p	LOC_Os02g06910	auxin response factor 6, putative, expressed	-38.9	-31	0.796915	5	.((((((.(((((((((((..&..))))))))))).)))))).	GAGAUCAGGCUGGCAGCUUGU&UGAAGCUGCCAGCAUGAUCUA	0	0.000803874	0.000943119	0.000804481	7.50881	8.71084	9.80495
		miR167a-5p;miR167b;miR167c-5p	LOC_Os07g33790	glutamate receptor 3.4 precursor, putative, expressed	-38.9	-30.4	0.781491	3	((((-(.((((((((((((((&)))))))))))))).).))))	UGGG-CUUGCUGGCAGCUUCA&UGAAGCUGCCAGCAUGAUCUA	0	0.00176767	0.00172837	0.001769	11.2476	12.0068	10.3551
		miR167a-5p;miR167b;miR167c-5p	LOC_Os04g49060	H-BTB3 - Bric-a-Brac, Tramtrack, Broad Complex BTB domain with H family conserved sequence, expressed	-38.9	-27.6	0.709512	6	.(((((.((((((((.(.((((&)))).)-)))))))).))))).	GAGAUCUUGCUGGCAUGGUUCA&UGAAGC-UGCCAGCAUGAUCUA	0	0.0214793		0.0214953	3.52073		3.94787
		miR167a-5p;miR167b;miR167c-5p	LOC_Os06g03830	retinol dehydrogenase, putative, expressed	-38.9	-29.1	0.748072	7	.(((....((((((.((((((((((&)))))))))).))))))----))).	GAGAGUGUUCAUGCCGGCAGCUUCA&UGAAGCUGCCAGCAUGA----UCUA	0	0.00609326		0.00609784	0.155785		0.0970787
		miR169a	LOC_Os09g36000	expressed protein	-41.5	-29	0.698795	7.5	.(((((..(((..((((((((((&))))))))))..)))--))))).	GUGGCAUGAGUAUUCCUUGGCUG&CAGCCAAGGAUGACU--UGCCGA	0	0.0183265	0.0180769		0.124628	0.100898
		miR169d	LOC_Os03g29760	nuclear transcription factor Y subunit, putative, expressed	-39.3	-34.5	0.877863	2.5	.(((((((((((((((((((.&.))))))))))))))))))).	GUGGCAAUUCAUCCUUGGCUU&UAGCCAAGGAUGAAUUGCCGG	0	0.000482402	0.000628845	0.000482766	7.85154	7.29827	8.02518
		miR169d	LOC_Os07g06470	nuclear transcription factor Y subunit, putative, expressed	-39.3	-35.6	0.905852	2	.((((((((((((((((((((&)))))))))))))))))))).	GUGGCAAUUCAUCCUUGGCUG&UAGCCAAGGAUGAAUUGCCGG	0	0.000160827	0.000157248	0.000160948	2.83528	2.69061	2.42697
		miR169d	LOC_Os07g41720	nuclear transcription factor Y subunit, putative, expressed	-39.3	-34.5	0.877863	2.5	.(((((((((((((((((((.&.))))))))))))))))))).	GUGGCAAUUCAUCCUUGGCUU&UAGCCAAGGAUGAAUUGCCGG	0	0.000643151	0.000471671	0.000643636	5.39014	4.97762	5.08045
		miR169i-3p	LOC_Os09g11005	expressed protein	-38.8	-25.3	0.652062	17.5	((((((((((((..((((......((((&))))------))))..))))))))))))	CAUGAGUGGUGAUUGCGAUGUCCUCUCA&UGAG------UCGCUCUUAUCACUCAUG	0	0.0474127	0.0478811	0.0495917	0.0623138	0.13453	0.129438
		miR169r-5p	LOC_Os03g07880	nuclear transcription factor Y subunit, putative, expressed	-37.8	-34	0.899471	3	..((((((((((((((((((.&.))))))))))))))))))..	AUGGCAAAUCAUCCUUGGCUU&UAGCCAAGGAUGAUUUGCCUG	0	0.000160827	0.000157248	0.000160948	5.45246	4.4395	5.37169
		miR169r-5p	LOC_Os03g44540	nuclear transcription factor Y subunit, putative, expressed	-37.8	-33.1	0.875661	2.5	((((((((((((((((((((.&.))))))))))))))))))))	UAGGCAAAUCAUUCUUGGCUC&UAGCCAAGGAUGAUUUGCCUG	0	0.000321627	0.000314472	0.00032187	5.4213	5.34758	5.82472
		miR169r-5p	LOC_Os03g48970	nuclear transcription factor Y subunit, putative, expressed	-37.8	-31.4	0.830688	3	(((((((.((((((((((((.&.)))))))))))).)))))))	CAGGCAAUUCAUUCUUGGCUU&UAGCCAAGGAUGAUUUGCCUG	0	0.000803874	0.000785995	0.000804481	8.78625	9.14807	9.99911
		miR169r-5p	LOC_Os08g12850	pentatricopeptide, putative, expressed	-37.8	-26.4	0.698413	22.5	..(((((((..........((((((((((((&))))))))))))----------)))))))..	AUGGCGAAUAGUAUAGUUGCAUCCUUGGCUA&UAGCCAAGGAUG----------AUUUGCCUG	0	0.0296292	0.0292849	0.0299635	21.7787	25.5608	24.3344
		miR169r-5p	LOC_Os07g38120	CAMK_CAMK_like.34 - CAMK includes calcium/calmodulin depedent protein kinases, expressed	-37.8	-25.9	0.685185	5.5	....(((((((((((((((((&)))))))))))))))))....	CUUCCAGAUCAUCCUUGGUUA&UAGCCAAGGAUGAUUUGCCUG	0	0.0454189	0.0424755		1.65132	1.7489
		miR171b;miR171c-3p;miR171d-3p;miR171e-3p;miR171f-3p	LOC_Os04g46860	scarecrow, putative, expressed	-37.5	-38.9	1	1	(((((((((((((((((((((&)))))))))))))))))))))	GAUAUUGGCGCGGCUCAAUCA&UGAUUGAGCCGUGCCAAUAUC	0	0.000160827	0.000314472	0.000160948	6.29369	4.87673	5.43641
		miR172a;miR172d-3p	LOC_Os03g44580	DNA binding protein, putative, expressed	-34.3	-24.4	0.71137	9	..(((((.((((((((((...&...)))))))))).)))))..	CCGCAGCUUCAUCGAGAUAAU&AGAAUCUUGAUGAUGCUGCAU	0	0.0297852	0.0292849	0.0307439	2.39908	2.55608	1.97393
		miR172a;miR172d-3p	LOC_Os03g60430	AP2 domain containing protein, expressed	-34.3	-34.2	0.997085	2	.((((((((((((((((((((&)))))))))))))))))))).	CUGCAGCAUCAUCAGGAUUCU&AGAAUCUUGAUGAUGCUGCAU	0	0.000160827	0.000314472	0.000160948	8.75509	9.85435	11.0023
		miR172a;miR172d-3p	LOC_Os05g03040	AP2 domain containing protein, expressed	-34.3	-34.2	0.997085	2	.((((((((((((((((((((&)))))))))))))))))))).	CUGCAGCAUCAUCAGGAUUCU&AGAAUCUUGAUGAUGCUGCAU	0	0.000160827	0.000157248	0.000160948	12.0266	10.9306	14.4
		miR172a;miR172d-3p	LOC_Os07g13170	AP2 domain containing protein, expressed	-34.3	-34.2	0.997085	2	.((((((((((((((((((((&)))))))))))))))))))).	CUGCAGCAUCAUCAGGAUUCU&AGAAUCUUGAUGAUGCUGCAU	0	0.000321627	0.000157248	0.000160948	26.7949	26.6034	28.9295
		miR172a;miR172d-3p	LOC_Os08g39630	helix-loop-helix DNA-binding domain containing protein, expressed	-34.3	-29.4	0.857143	5	..((((((((((((((((((.&.))))))))))))))))))..	CAGUGGCAUCAUCAGGAUUCA&AGAAUCUUGAUGAUGCUGCAU	0	0.000803874	0.000785995	0.000804481	36.9521	28.1841	30.7092
		miR172a;miR172d-3p	LOC_Os04g54420	protein of unknown function, DUF618 domain containing protein, expressed	-34.3	-24	0.699708	7	.((((((((((((((..-(((&)))...)))))))))))))).	UUGCAGCAUCAUCAAAC-UCU&AGAAUCUUGAUGAUGCUGCAU	0	0.0414186		0.0419119	0.685452		0.355955
		miR1859	LOC_Os08g39370	citrate transporter, putative, expressed	-36.9	-26.3	0.712737	12	((((.((((((.....((((((((((.&.))))))))))-----)))))).))))	UUGGCAUGGACAUCAAGUCAUAGGAAC&UUUCCUAUGAC-----GUCCAUUCCAA	0	0.0283798	0.0236202	0.0213378	4.2685	4.00228	3.52719
		miR1862e	LOC_Os04g46980	cis-zeatin O-glucosyltransferase, putative, expressed	-36.9	-28.4	0.769648	3.5	((((((((..(.((((((((((((&)))))))))))).)..))))))))	CCGUCCUAUUAAAAACAAAUCUAG&CUAGAUUUGUUUAUUUUGGGACGG	0	0.00848827	0.00830018	0.00849464	0.685452	0.739917	0.80899
		miR2118c; miR2118q	LOC_Os12g39470	hypothetical protein	-41.9	-36.7	0.875895	3.5	..((.(((((((((((((((((&))))))))))))))))).))..	UUGGCGUAGGAGGCAUCGGGAA&UUCCCGAUGCCUCCUAUUCCUA	0	0.000160827	0.000157248	0.000160948	0.560824	0.437224	0.711911
		miR2118c; miR2118q	LOC_Os07g04040	expressed protein	-41.9	-33.8	0.806683	6.5	..(((((((((((..(((((((&)))))))..)))))))))))..	UCGGAGUAGGAGGGUUCGGGAA&UUCCCGAUGCCUCCUAUUCCUA	0	0.00273054	0.00266986		0.155785	0.168163
		miR2118d	LOC_Os12g40160	expressed protein	-44.6	-32.48	0.728251	5	..(((...((((((((((((((&))))))))))))))...)))..	UUGGCCUAGGAGGCAUCAGGAA&UUCCUGAUGCCUCCCAUGCCUA	0	0.0355419	0.034765	0.0355682	0.778923	0.807182	0.614832
		miR2118d	LOC_Os09g15040	hypothetical protein	-44.6	-32.7	0.733184	3.5	(((((((..(((((((((((((&)))))))))))))..)))))))	UGGGCAUAUGAGGCAUUAGGAA&UUCCUGAUGCCUCCCAUGCCUA	0	0.0313445		0.0304318	0.0623138		0.0970787
		miR2118e;miR2118r	LOC_Os06g46650	hypothetical protein	-44.3	-37.5	0.846501	5.5	..(((((((((((((((((((.&.)))))))))))))))))))..	UCGGUAUGGGAGGUGUUGGGAC&UUCCCAAUGCCUCCCAUGCCUA	0	0.000482402	0.000471671	0.000482766	1.05933	0.90808	1.22966
		miR2118f;miR2118j;miR2118m	LOC_Os01g10800	pentatricopeptide, putative, expressed	-42.4	-32.2	0.759434	5.5	.((.((((((((((.((((((((&))))))))-)))))))))).)).	GAGAGAUGGGAGGCUGUCAGGAA&UUCCUGAU-GCCUCCCAUUCCUA	0	0.0118316	0.0115698	0.0116814	0.40504	0.403591	0.291236
		miR2118f;miR2118j;miR2118m	LOC_Os05g06190	expressed protein	-42.4	-34.5	0.813679	3.5	(((((((((.(((((((((((.&.))))))))))).)))))))))	UGGGAAUGGUAGGCAUCAGGGU&UUCCUGAUGCCUCCCAUUCCUA	0	0.00208873	0.0020423	0.0020903	0.124628	0.201796	0.226517
		miR2118f;miR2118j;miR2118m	LOC_Os06g46900	phosphosulfolactate synthase-related protein, putative, expressed	-40.1	-29	0.723192	4.5	.(((((((..(((((((((((.&.)))))))))))..))))))).	CAGGAGUGCAAGGCAUUAGGAU&UUCCUAAUGCCUCCCAUUCCUA	0	0.0355419	0.035372	0.037894	1.71363	1.68163	1.8445
		miR2118f;miR2118j;miR2118m	LOC_Os07g48280	expressed protein	-42.4	-30.3	0.714623	7	..((((((((((..(((((((.&.)))))))..))))))))))..	CUGGAAUGGGAGCAAUCAGGAU&UUCCUGAUGCCUCCCAUUCCUA	0	0.0483316	0.0477313	0.0482139	6.0756	5.48211	5.20989
		miR2118f;miR2118j;miR2118m	LOC_Os11g16760	hypothetical protein	-42.4	-31.3	0.738208	5	((((((((((((.((.((((((&)))))).)).))))))))))))	UAGGAAUGGGAGACAACAGGGA&UUCCUGAUGCCUCCCAUUCCUA	0	0.0233661		0.0229118	0.0934707		0.0970787
		miR2118h;miR2118k	LOC_Os04g34710	hypothetical protein	-40.3	-30.2	0.74938	4.5	((((..(((((.((((((((((&)))))))))).)))))..))))	UAGGUUUGAGAAGCAUCAGGAG&UUCCUGAUGCCUCUCAUUCCUA	0	0.0113547	0.0104812	0.011204	0.311569	0.403591	0.291236
		miR2118h;miR2118k	LOC_Os06g30680	WD domain, G-beta repeat domain containing protein, expressed	-40.3	-28.9	0.717122	8	..((((((((.(((..((((((&))))))..))).))))))))..	AUGGAAUGAGCGGCUCCAGGAA&UUCCUGAUGCCUCUCAUUCCUA	0	0.0424972	0.0414208	0.0426827	0.311569	0.235428	0.291236
		miR2118h;miR2118k	LOC_Os10g11820	expressed protein	-40.3	-31.1	0.771712	11	..(((((.........(((((((((((((((&)))))))))))))))---------)))))..	GUGGAAUGCACGUUUCGAGAGGCAUCAGGAA&UUCCUGAUGCCUCUC---------AUUCCUA	0	0.00465349	0.00470671	0.00529763	0.623138	0.403591	0.614832
		miR2118h;miR2118k	LOC_Os12g30130	hypothetical protein	-40.3	-30	0.744417	6	...(((((((((((((.((((((&))))))-)))))))))))))...	UGAGAAUGAGAGGUAUCCAGGAA&UUCCUG-AUGCCUCUCAUUCCUA	0	0.0129435	0.0128126	0.0127943	1.15281	1.27804	1.1973
		miR2118l	LOC_Os05g20304	expressed protein	-37.7	-31.1	0.824934	5	((((.(((((((((((((((((&))))))))))))))))).))))	UAGGCAUGGGGAGUAUUGGGGA&UUCCUAAUGCUUCCCAUUCCUA	0	0.0016071	0.00157137	0.00160831	0.934707	0.672652	1.00315
		miR2118l	LOC_Os05g24240	retrotransposon protein, putative, unclassified, expressed	-37.7	-28.2	0.748011	6	(((((((((((((.(((.(((((&)))))-))).)))))))))))))	UGGGGAUGGGAAGAGUUGAGGAA&UUCCU-AAUGCUUCCCAUUCCUA	0	0.0188001	0.0183856	0.0189721	0.0623138	0.0672652	0.0647192
		miR2118l	LOC_Os10g26820	expressed protein	-37.7	-31.8	0.843501	3	(((((.((((((((((.(((((&))))).)))))))))).)))))	UAGGAUUGGGAAGCAUCAGGAA&UUCCUAAUGCUUCCCAUUCCUA	0	0.00112524		0.00128686	0.124628		0.0970787
		miR2118l	LOC_Os09g14970	hypothetical protein	-37.7	-27.1	0.718833	8.5	((((..((((((((((...((((&))))-..))))))))))..))))	UGGGCUUGGGAAGCAUGACGGAA&UUCC-UAAUGCUUCCCAUUCCUA	0		0.0408177	0.040523		0.0672652	0.161798
		miR2118o	LOC_Os06g29490	expressed protein	-46	-35.8	0.778261	4.5	((((.((((((((((.(((((.&.))))).)))))))))).))))	UGGGGUUGGGAGGCAACAGGAU&CUCCUGAUGCCUCCCAAGCCUA	0	0.000964572	0.000943119	0.000965299	0.249255	0.269061	0.258877
		miR2275a;miR2275b	LOC_Os10g22820	expressed protein	-35.2	-25.88	0.735227	6.5	(((((((((((((...((((((&))))))...)))))))))))))	UGAGGUAUUGGAGUCUACCAAA&UUUGGUUUCCUCCAAUAUCUCA	0	0.0318118	0.0309627	0.0316795	1.24628	0.807182	1.03551
		miR2275a;miR2275b	LOC_Os11g01860	pentatricopeptide, putative, expressed	-35.2	-25.8	0.732955	10.5	..((((((((((((((((....&....))))))))))))))))..	UUAGAUGUUGGAGGAAGCAUAG&UUUGGUUUCCUCCAAUAUCUCA	0		0.0332459	0.0352577		0.470856	0.323596
		miR2275d	LOC_Os01g41610	mitochondrial ATP synthase g subunit family protein, putative, expressed	-32	-27.6	0.8625	4	.((((((.((((((((((((((&)))))))))))))).)))))).	GGAGGUGAUGGAGAAGAACAAG&CUUGUUUUUCUCCAAUAUCUCA	0	0.000643151	0.000628845	0.000965299	19.1927	15.3365	19.6746
		miR2275d	LOC_Os02g58480	sucrose synthase, putative, expressed	-32	-24.8	0.775	5	.((((((..(((((.(((((((&))))))).)))))..)))))).	GGAGAUAGAGGAGAUAAACAAG&CUUGUUUUUCUCCAAUAUCUCA	0	0.0127847	0.0117253	0.0127943	5.23436	5.38122	5.53349
		miR2275d	LOC_Os04g45750	expressed protein	-32	-23.6	0.7375	8	.((((((..(((((((((((..&..)))))))))))..)))))).	CGAGAUAGAGGGGAAGAACAUA&CUUGUUUUUCUCCAAUAUCUCA	0	0.0492495	0.0495267		6.54295	4.94399
		miR2275d	LOC_Os07g02340	expressed protein	-32	-24.3	0.759375	8	.((((......((((((((((((((&))))))))))))))---...)))).	GGAGAGGAACAUGGAGAAGAACAAG&CUUGUUUUUCUCCA---AUAUCUCA	0	0.0239942	0.0233131		6.54295	5.38122
		miR2275d	LOC_Os06g12780	OsDegp10 - Putative Deg protease homologue, expressed	-32	-23.98	0.749375	10	(((((((((((((((....((((.&.))))--..)))))))))))))))	UGAGAUAUUGGGGAAUAUUACAAA&CUUGU--UUUUCUCCAAUAUCUCA	0		0.0349168	0.035413		0.571754	0.679551
		miR2871a-3p;miR2871b	LOC_Os06g11140	pyridine nucleotide-disulphide oxidoreductase domain containing protein, expressed	-29.1	-21.9	0.752577	10	((((((((.((((((((.....&.....))))))))-))))))))	GUGACCAUAAGAAACUACUAUU&UAUUUUAGUUUCU-AUGGUCAC	0	0.0148468	0.0148287	0.0148579	0.249255	0.302693	0.485394
		miR319a-3p.2-3p;miR319b	LOC_Os01g11550	TCP family transcription factor, putative, expressed	-41.4	-30.7	0.741546	2.5	((((-(-(((((((((((((&))))))))))))).).))))	GGGA-C-CCCUUCAGUCCAG&UUGGACUGAAGGGUGCUCCC	0	0.0241512	0.0236202	0.0241692	10.3752	8.9799	11.52
		miR319a-3p.2-3p;miR319b	LOC_Os01g55100	slTCP3, putative, expressed	-41.4	-31.1	0.751208	2.5	((((.(-(((((((((((((&))))))))))))).).))))	GGGAAC-CCCUUCAGUCCAG&UUGGACUGAAGGGUGCUCCC	0	0.0181686	0.017768	0.0181822	3.3961	3.06057	3.94787
		miR319a-3p.2-3p;miR319b	LOC_Os03g57190	TCP family transcription factor, putative, expressed	-41.4	-35.1	0.847826	1.5	(((((-((((((((((((((&)))))))))))))).)))))	GGGGG-ACCCUUCAGUCCAA&UUGGACUGAAGGGUGCUCCC	0	0.000160827	0.000157248	0.000160948	12.8055	9.51803	12.4261
		miR319a-3p.2-3p;miR319b	LOC_Os04g56170	OsSPL8 - SBP-box gene family member, expressed	-41.4	-31	0.748792	8	(((((((((((.(((((...&...))))).)))))))))))	GGGAGCACCUUCCAGUCGUA&UUGGACUGAAGGGUGCUCCC	0	0.0188001	0.01854	0.0189721	0.623138	0.706285	0.485394
		miR319a-3p.2-3p;miR319b	LOC_Os07g05720	TCP family transcription factor, putative, expressed	-41.4	-35.1	0.847826	1.5	(((((-((((((((((((((&)))))))))))))).)))))	GGGGG-ACCCUUCAGUCCAA&UUGGACUGAAGGGUGCUCCC	0	0.000160827	0.000157248	0.000160948	21.7164	20.4823	26.5349
		miR319a-3p.2-3p;miR319b	LOC_Os12g42190	transposon protein, putative, unclassified, expressed	-41.4	-31.7	0.7657	3.5	.(((((((.(((((((((((&))))))))))).))))))).	CGGGGCACACUUCAGUCCAA&UUGGACUGAAGGGUGCUCCC	0	0.0161136	0.0157579	0.0161256	6.7922	6.25566	7.96046
		miR390-5p	LOC_Os04g42050	expressed protein	-44.3	-33.5	0.756208	3.5	..((.(((((((((((((((((&)))))))))))))))))-))..	UCUGUCUAUCCCUCCUGAGCUU&AAGCUCAGGAGGGAUAG-CGCC	0	0.00545362	0.00548901	0.00545772	34.4595	27.6796	35.9515
		miR393b-3p	LOC_Os02g01100	transmembrane amino acid transporter protein, putative, expressed	-36	-27.3	0.758333	6	....((((((((.((((((((&)))))))).))))))))....	AGAACAAAGGGACUGCACUGA&UCAGUGCAAUCCCUUUGGAAU	0	0.00353222	0.00345376	0.00353488	21.7164	22.8702	19.7717
		miR393b-3p	LOC_Os03g09070	leucine rich repeat domain containing protein, putative, expressed	-36	-25.3	0.702778	7	...((.(((((((((((((..&..))))))))))))).))...	UUGCCUAAGGGAUUGCACUCA&UCAGUGCAAUCCCUUUGGAAU	0	0.0200618	0.0194656	0.0202345	0.841236	0.739917	0.550113
		miR393b-3p	LOC_Os06g08860	transporter family protein, putative, expressed	-36	-26.4	0.733333	7	...((((((.((((((((.((((&))))-))))))))-))))))...	AUGCCAAAGAGGAUUGCACCUGA&UCAG-UGCAAUCC-CUUUGGAAU	0	0.00689224	0.00689559	0.00705726	0.934707	0.605387	0.711911
		miR393b-3p	LOC_Os11g21990	expressed protein	-36	-24.6	0.683333	8	.((((((((((((.(((((..&..))))).)))))))))))).	UUUCCAAAGGGAUAGUGCUUU&UCAGUGCAAUCCCUUUGGAAU	0	0.0336786	0.032181	0.0335481	16.7936	12.5786	18.0243
		miR393b-5p	LOC_Os04g32460	OsFBL16 - F-box domain and LRR containing protein, expressed	-39.1	-35.3	0.902813	1	(((-((((((((((((((((((&)))))))))))))))))).)))	AGA-CAAUGCGAUCCCUUUGGA&UCCAAAGGGAUCGCAUUGAUCU	0	0.000160827	0.000157248	0.00032187	7.94501	6.55836	6.86023
		miR394	LOC_Os01g69940	OsFBX32 - F-box domain containing protein, expressed	-39.2	-40.9	1	0	((((((((((((((((((((&))))))))))))))))))))	GGAGGUGGACAGAAUGCCAA&UUGGCAUUCUGUCCACCUCC	0	0.000160827	0.000157248	0.000160948	24.2089	18.3634	25.4994
		miR394	LOC_Os01g70080	NB-ARC domain containing protein, expressed	-39.2	-33.1	0.844388	13	((((((((......((((((((((((&))))))))))))------))))))))	GGAGGUGGUGCUGUACAGAAUGCCGA&UUGGCAUUCUGU------CCACCUCC	0	0.00128589	0.00141435	0.0014476	0.872393	1.21077	0.550113
		miR394	LOC_Os04g46330	expressed protein	-39.2	-30.5	0.778061	7	.(((((((((((((..(((((&)))))-.))))))))))))).	CGAGGUGGACAGGAAAGCCGA&UUGGC-AUUCUGUCCACCUCC	0	0.0173787	0.0176135	0.0146993	0.186941	0.269061	0.194157
		miR396a-5p;miR396b-5p	LOC_Os02g48080	cysteine-rich receptor-like protein kinase 7 precursor, putative, expressed	-35.1	-25.8	0.735043	4	(((.-((.(((((((((((((&))))))))))))).))..)))	CAGG-CAUGGAAGCUGUGGAA&UUCCACAGCUUUCUUGAACUG	0	0.01643	0.0159126	0.0167589	0.280412	0.336326	0.355955
		miR396a-5p;miR396b-5p	LOC_Os11g35030	growth regulating factor protein, putative, expressed	-35.1	-29.2	0.831909	4	..((((((((((((.(((((((&)))))))-))))))))))))..	UCGUUCAAGAAAGCAUGUGGAA&UUCCACA-GCUUUCUUGAACUG	0	0.000643151	0.000785995	0.000965299	9.6898	9.58529	10.7434
		miR396a-5p;miR396b-5p	LOC_Os12g29980	growth regulating factor protein, putative, expressed	-35.1	-29.2	0.831909	4	..((((((((((((.(((((((&)))))))-))))))))))))..	CCGUUCAAGAAAGCAUGUGGAA&UUCCACA-GCUUUCUUGAACUG	0	0.000803874	0.00125729	0.000643636	3.3961	2.48881	2.84764
		miR396c-5p	LOC_Os01g31220	expressed protein	-33.4	-27.6	0.826347	5.5	((((((....(((((((((((((((&)))))))))))))))----))))))	GAGUUUUUGGGAGAAAGCUGUGGAA&UUCCACAGCUUUCUU----GAACUU	0	0.00353222	0.00329703	0.00353488	20.7817	27.8814	25.0787
		miR396c-5p	LOC_Os01g52640	suppressor of phythchrome A, putative, expressed	-33.4	-27.2	0.814371	4	.(((((((.((((((((((((&)))))))))))).))))))).	UGGUUCAGUGAAGCUGUGGAA&UUCCACAGCUUUCUUGAACUU	0	0.00401292	0.00408043	0.00417624	12.1512	10.7961	11.5524
		miR396c-5p	LOC_Os01g60800	expressed protein	-33.4	-24.7	0.739521	7.5	(((((((((((.((((.(((..&..)))-)))).)))))))))))	GAGUUCAAGAAUGCUGUUGGUG&UUCCA-CAGCUUUCUUGAACUU	0	0.0228947	0.0216221	0.0218103	1.05933	1.04261	0.711911
		miR396c-5p	LOC_Os03g51970	growth-regulating factor, putative, expressed	-33.4	-29.2	0.874251	4	..((((((((((((.(((((((&)))))))-))))))))))))..	CCGUUCAAGAAAGCAUGUGGAA&UUCCACA-GCUUUCUUGAACUU	0	0.000803874	0.00141435	0.000643636	8.66162	7.19738	9.19012
		miR396c-5p	LOC_Os04g52040	TNP1, putative, expressed	-33.4	-28.2	0.844311	5	...(((((((((((((((((.&.)))))))))))))))))...	UCCUUCAAGGAAGCUGUGGAU&UUCCACAGCUUUCUUGAACUU	0	0.00273054	0.00266986	0.00257206	18.7565	17.4217	18.6068
		miR396c-5p	LOC_Os06g03920	expressed protein	-33.4	-23.88	0.71497	5	(((...((((((((((((((.&.))))))))))))))...)))	AAGAGGGGGAAAGCUGUGGAU&UUCCACAGCUUUCUUGAACUU	0	0.0449581	0.0439801	0.045145	1.05933	1.10988	1.29438
		miR396c-5p	LOC_Os06g09688	chaperonin, putative, expressed	-33.4	-27.2	0.814371	7.5	((((((((((((((((.(((..&..)))-))))))))))))))))	GAGUUCAAGGGAGCUGAUGGCA&UUCCA-CAGCUUUCUUGAACUU	0	0.00449338	0.00423704	0.00401594	0.965864	1.04261	0.970787
		miR396c-5p	LOC_Os12g05000	expressed protein	-33.4	-23.96	0.717365	5	(((....((((((((((((((&))))))))))))))....)))	GAGAGAUGGAAAGCUGUGGAA&UUCCACAGCUUUCUUGAACUU	0	0.0414186	0.0405159	0.0414492	7.75807	11.3006	10.8405
		miR396c-5p	LOC_Os10g40550	CPuORF23 - conserved peptide uORF-containing transcript, expressed	-33.4	-23.7	0.709581	7	......(((((((((((((((&)))))))))))))))......	AACAAGGGGAAAGCUGUGGAA&UUCCACAGCUUUCUUGAACUU	0	0.0495553	0.0477313		1.09049	1.10988
		miR396c-5p	LOC_Os07g27180	tetratricopeptide repeat domain containing protein, expressed	-33.4	-24.9	0.745509	6	....((((((((((((((((.&.))))))))))))))))....	GAUCUUGAGAAAGCUGUGGAC&UUCCACAGCUUUCUUGAACUU	0		0.0180769	0.0188141		0.235428	0.226517
		miR396d;miR396g;miR396h	LOC_Os02g45570	growth regulating factor protein, putative, expressed	-38.9	-40.8	1	0	(((((((((((((((((((((&)))))))))))))))))))))	CCGUUCAAGAAAGCCUGUGGA&UCCACAGGCUUUCUUGAACGG	0	0.000160827	0.000314472	0.00032187	46.1745	48.9691	60.7066
		miR396d;miR396g;miR396h	LOC_Os02g47280	growth-regulating factor, putative, expressed	-38.9	-40.8	1	0	(((((((((((((((((((((&)))))))))))))))))))))	CCGUUCAAGAAAGCCUGUGGA&UCCACAGGCUUUCUUGAACGG	0	0.000160827	0.000628845	0.000160948	21.249	24.5182	31.6153
		miR396d;miR396g;miR396h	LOC_Os04g42520	phosphoribosyl transferase, putative, expressed	-38.9	-27.3	0.701799	6	.((((((((((.(((-(((((&))))).))).)))))))))).	GCGUUCAAGGACGCC-GUGGA&UCCACAGGCUUUCUUGAACGG	0	0.0370919	0.0361302	0.0368093	1.27743	1.00898	1.26202
		miR396d;miR396g;miR396h	LOC_Os04g48510	growth regulating factor protein, putative, expressed	-38.9	-34.6	0.88946	2	((((((((((((((((.((((&)))).))))))))))))))))	CCGUUCAAGAAAGCCUAUGGA&UCCACAGGCUUUCUUGAACGG	0	0.00144651	0.00141435	0.0014476	3.64536	2.52245	3.33304
		miR396d;miR396g;miR396h	LOC_Os05g33150	CHIT6 - Chitinase family protein precursor, expressed	-38.9	-28.1	0.722365	7	.(((((((((.(((.((((((.&.))))))-))).))))))))).	GCGUUCAAGACGGCGCUGUGGC&UCCACAG-GCUUUCUUGAACGG	0	0.0274417	0.0268394	0.0273055	75.649	95.6511	125.749
		miR396d;miR396g;miR396h	LOC_Os06g02560	growth-regulating factor, putative, expressed	-38.9	-40.8	1	0	(((((((((((((((((((((&)))))))))))))))))))))	CCGUUCAAGAAAGCCUGUGGA&UCCACAGGCUUUCUUGAACGG	0	0.000482402	0.000314472	0.00032187	42.8407	41.6708	52.1636
		miR396d;miR396g;miR396h	LOC_Os06g10310	growth regulating factor protein, putative, expressed	-38.9	-40.8	1	0	(((((((((((((((((((((&)))))))))))))))))))))	CCGUUCAAGAAAGCCUGUGGA&UCCACAGGCUUUCUUGAACGG	0	0.000482402	0.000157248	0.000160948	9.6898	8.91264	11.067
		miR396e-5p	LOC_Os02g53690	growth regulating factor protein, putative, expressed	-37.4	-35.4	0.946524	2	..(((((((((((((((((((&)))))))))))))))))))..	CCGUUCAAGAAAGCCUGUGGA&UCCACAGGCUUUCUUGAACUG	0	0.000160827	0.000157248	0.000160948	2.33677	2.05159	2.78292
		miR396e-5p	LOC_Os03g29350	von Willebrand factor type A domain containing protein, expressed	-37.4	-26.7	0.713904	10.5	(((((((((((((.((....((((((&))))))----))-)))))))))))))	UAGUUCAAGAAAGACCCUUGUGUGGA&UCCACA----GG-CUUUCUUGAACUG	0	0.0165882	0.0165315	0.0154919	16.6689	13.0831	15.9856
		miR396e-5p	LOC_Os03g47140	growth regulating factor protein, putative, expressed	-37.4	-35.4	0.946524	2	..(((((((((((((((((((&)))))))))))))))))))..	CCGUUCAAGAAAGCCUGUGGA&UCCACAGGCUUUCUUGAACUG	0	0.000321627	0.000157248	0.000482766	31.8735	27.9151	33.4274
		miR396e-5p	LOC_Os04g51190	growth-regulating factor, putative, expressed	-37.4	-35.4	0.946524	2	..(((((((((((((((((((&)))))))))))))))))))..	CCGUUCAAGAAAGCCUGUGGA&UCCACAGGCUUUCUUGAACUG	0	0.000964572	0.000157248	0.000482766	9.56517	12.545	13.3969
		miR396e-5p	LOC_Os05g06310	60S ribosomal protein L18-3, putative, expressed	-37.4	-29.2	0.780749	5.5	.((((((((((((((.((((.&.)))).)))))))))))))).	AAGUUCGAGAAGGCCCGUGGC&UCCACAGGCUUUCUUGAACUG	0	0.00305129	0.00329703	0.00321404	11.9954	12.175	17.7654
		miR396e-5p	LOC_Os06g03980	expressed protein	-37.4	-25.8	0.68984	5.5	.((((((((-((((.(((((((&)))))))-)))).)))))))).	AAGUUUAAG-AAGCACUGUGGA&UCCACAG-GCUUUCUUGAACUG	0	0.0426512	0.0421743	0.0423745	0.49851	0.302693	0.582472
		miR396e-5p	LOC_Os06g33180	expressed protein	-37.4	-26.8	0.716578	6	.(((((.((((.((((((((((&))))))))))-)))).))))).	AAGUUUUGGAGAAGCCUGUGGA&UCCACAGGCU-UUCUUGAACUG	0	0.0151636	0.0148287	0.0150164	1.3709	1.4462	1.45618
		miR396e-5p	LOC_Os08g36450	transcription regulator, putative, expressed	-37.4	-26.6	0.71123	6.5	..((((((((((((((.(((.&.))).))))))))))))))..	GCGUUCAGGAAGGCCUUUGGU&UCCACAGGCUUUCUUGAACUG	0	0.0194312	0.0169953	0.0194457	6.13791	5.17942	6.37484
		miR396e-5p	LOC_Os10g32870	L11 domain containing ribosomal protein, putative, expressed	-37.4	-25.8	0.68984	6	(((((.((.(((((((((((..&..))))))))))).))-)))))	CAGUUGCACGGAAGCCUGUGUU&UCCACAGGCUUUCUUG-AACUG	0	0.041881	0.0429271	0.0414492	0.747766	0.639019	0.550113
		miR396e-5p	LOC_Os01g25330	SAC9, putative, expressed	-37.4	-27.1	0.724599	4.5	((((((((((((.((((((((&)))))))).))))))))))))	CAGUUCAGGAAAUUUUGUGGA&UCCACAGGCUUUCUUGAACUG	0	0.0110366	0.0106368		2.74181	2.18612
		miR396e-5p	LOC_Os07g10890	transcription factor, putative, expressed	-37.4	-27.4	0.73262	5.5	(((.(((((((((((((((..&..))))))))))))))).)))	CAGCUUAAGAAGGCCUGUGAG&UCCACAGGCUUUCUUGAACUG	0	0.00832878		0.00833503	0.685452		0.77663
		miR396e-5p	LOC_Os02g10020	Mad3/BUB1 homology region 1 domain containing protein, expressed	-37.4	-26.3	0.703209	5	(((..-(((.((((((((((((&))))))))))))-)))...)))	CAGGA-AAGCAAAGCCUGUGGA&UCCACAGGCUUU-CUUGAACUG	0		0.0309627	0.0273055		0.470856	0.453034
		miR3979-5p	LOC_Os01g56040	zinc finger A20 and AN1 domain-containing stress-associated protein, putative, expressed	-39.6	-32	0.808081	3	((((..((((((((((((((&))))))))))))))..))))	GUCUGUGAGGGAGAGAGAGA&UCUCUCUCUCCCUUGAAGGC	0	0.0124671	0.0128126	0.0127943	0.186941	0.235428	0.420675
		miR397a	LOC_Os01g63200	laccase precursor protein, putative, expressed	-37	-32.7	0.883784	3	(((((((((((((.((((((.&.)))))).)))))))))))))	CAUCAACGCUGCAGUCAAUGU&UCAUUGAGUGCAGCGUUGAUG	0	0.000803874	0.000785995	0.000804481	0.124628	0.269061	0.258877
		miR397a	LOC_Os04g54610	expressed protein	-37	-29	0.783784	5	.((((((((((((((..(((((&)))))-.)))))))))))))).	AAUCAACGCUGCACUGAAAUGA&UCAUU-GAGUGCAGCGUUGAUG	0	0.00273054	0.00266986	0.00273259	1.71363	1.95069	2.32989
		miR397a	LOC_Os05g38390	laccase precursor protein, putative, expressed	-37	-26.7	0.721622	6	.((((((((.((((((((.((&)).)))))))).)))))))).	GAUCAACGCGGCGCUCAACGA&UCAUUGAGUGCAGCGUUGAUG	0	0.01643	0.0154482		0.0934707	0.13453
		miR397b	LOC_Os01g62490	laccase precursor protein, putative, expressed	-34.8	-35.5	1	2	(((((((((((((((((((((&)))))))))))))))))))))	CAUCAACGCUGCGCUCAAUGA&UUAUUGAGUGCAGCGUUGAUG	0	0.000160827	0.000157248	0.000160948	1.86941	2.28702	1.65034
		miR398a	LOC_Os04g48410	copper chaperone for superoxide dismutase, putative, expressed	-40.6	-31	0.763547	6	....((((((((((((((((.&.))))))))))))))))....	UCUUGGUGACCUGGGAACACU&UGUGUUCUCAGGUCACCCCUU	0	0.00321162	0.00361046	0.00385561	15.6719	16.8499	25.8553
		miR398a	LOC_Os08g44770	copper/zinc superoxide dismutase, putative, expressed	-40.6	-28.8	0.70936	8	...((((((((((((.(((((.&.)))))-))))))))))))...	UGCGGGUGACCUGGGAAACAUU&UGUGUU-CUCAGGUCACCCCUU	0	0.025406	0.0234666	0.0244833	6.20022	5.34758	6.31012
		miR398a	LOC_Os08g43510	thaumatin, putative, expressed	-40.6	-29	0.714286	7	((((((..(((.(.(((((((((&)))))))))-).)))-.))))))	AAGGGGGAGACGUGGAGAGCACA&UGUGUUCUC-AGGUC-ACCCCUU	0	0.0214793		0.0211803	0.778923		0.711911
		miR408-3p	LOC_Os08g37670	plastocyanin-like domain containing protein, putative, expressed	-46.1	-37.5	0.813449	3	((((((..((((((((((((.&.))))))))))))..))))))	GCCAGGAUAGAGGCAGUGCAU&CUGCACUGCCUCUUCCCUGGC	0	0.00625311	0.0061144	0.00625781	36.6717	33.2963	32.9421
		miR444a-3p.1;miR444d.3	LOC_Os10g27170	calmodulin-binding protein, putative, expressed	-34.6	-30.5	0.881503	3	((((-((((((((((((((((&)))))))))))))))).))))	CAAC-UGCAAGAAGGCCACGA&UUGUGGCUUUCUUGCAAGUUG	0	0.000482402	0.000471671	0.000482766	0.218098	0.369959	0.388315
		miR444a-3p.2;miR444e	LOC_Os03g04630	cytochrome P450 protein, putative, expressed	-40.1	-32.6	0.812968	5	..((.((((((((((((((((&)))))))))))))))).))..	CCGUGUGGGGCAGCGACUGCA&UGCAGUUGCUGCCUCAAGCUU	0	0.00593339	0.00580175	0.00625781	0.342726	0.235428	0.517753
		miR444a-3p.2;miR444e	LOC_Os08g06510	zinc finger, C3HC4 type domain containing protein, expressed	-40.1	-41.8	1	1.5	(((((((((((((((((((((&)))))))))))))))))))))	GAGCUUGAGGCAGCAGCUGCA&UGCAGUUGCUGCCUCAAGCUU	0	0.000160827	0.000157248	0.000160948	3.11569	2.21975	2.91236
		miR444a-3p.2;miR444e	LOC_Os10g28610	KIP1, putative, expressed	-40.1	-30.1	0.750623	6	.....((((((((((((((((&)))))))))))))))).....	AACAAUGAGGUAGCAACUGCA&UGCAGUUGCUGCCUCAAGCUU	0	0.0448045	0.0427766	0.0449913	4.01924	2.65698	3.85079
		miR444b.2;miR444c.2	LOC_Os03g56050	AP2-like ethylene-responsive transcription factor AINTEGUMENTA, putative, expressed	-35.6	-27.1	0.761236	6.5	.....((((((((((((((((&)))))))))))))))).....	ACCUCUGGGACAACAGCUGCA&UGCAGUUGUUGUCUCAAGCUU	0	0.0294731	0.0289796	0.0290262	0.124628	0.13453	0.226517
		miR444b.2;miR444c.2	LOC_Os04g38780	transcription factor, putative, expressed	-35.6	-36.8	1	0	(((((((((((((((((((((&)))))))))))))))))))))	AAGCUUGAGACAACAACUGCA&UGCAGUUGUUGUCUCAAGCUU	0	0.000321627	0.000157248	0.000160948	0.155785	0.100898	0.258877
		miR444b.2;miR444c.2	LOC_Os06g17290	phosphatidylinositol 3- and 4-kinase family protein, putative, expressed	-35.6	-27.9	0.783708	4.5	(((((((((-((((((((((.&.)))))))))).)))))))))	GGGUUUGAG-CAACAACUGCU&UGCAGUUGUUGUCUCAAGCUU	0	0.0186423	0.0180769	0.0186562	9.75211	9.2826	10.0962
		miR444b.2;miR444c.2	LOC_Os12g37370	DNA-directed RNA polymerase II subunit RPB9, putative, expressed	-35.6	-28.7	0.80618	3	(((.(((.((((((((((((((&))))))))))))))-))).)))	GAGGUUGCAGACAACAACUGCG&UGCAGUUGUUGUCU-CAAGCUU	0	0.0150052		0.0150164	0.436197		0.323596
		miR444b.2;miR444c.2	LOC_Os02g36924	OsMADS27 - MADS-box family gene with MIKCc type-box, expressed	-35.6	-36.8	1	0	(((((((((((((((((((((&)))))))))))))))))))))	AAGCUUGAGACAACAACUGCA&UGCAGUUGUUGUCUCAAGCUU	0		0.000628845	0.000160948		0.437224	0.517753
		miR444f	LOC_Os01g44990	ercc6 protein, putative, expressed	-37.7	-32.7	0.867374	5	..(((((((((((((((((..&..)))))))))))))))))..	GUGCUUGAGGCAACAACUGAA&UGCAGUUGUUGCCUCAAGCUU	0	0.00465349	0.00455018	0.00465699	0.560824	0.538122	0.77663
		miR5144-5p	LOC_Os06g12250	sphingolipid C4-hydroxylase SUR2, putative, expressed	-37.9	-28.38	0.748813	6	..(((....((((((((((((((&))))))))))))))--..)))..	ACCUCGGAGCAGCAGCACAAGAA&UUCUUGUGCUGCUG--AAGAGAC	0	0.00832878	0.00814421	0.00833503	0.249255	0.369959	0.291236
		miR5145	LOC_Os03g39720	expressed protein	-43.8	-31.6	0.721461	8.5	.((((((.((.((((((((((.(((.&.))).))))))))))-))-)))))).	CGGCCCUGCACAGAGUCCAGAGAGGA&ACCUGUUUGGAUUCU-UG-AGGGCUA	0	0.00960396	0.00954704		0.0934707	0.13453
		miR5150-3p	LOC_Os02g06390	expressed protein	-47.8	-33	0.690377	7.5	((.((((...((((((((.((((((((.&.)))))))).))))))))---))))-))	GAUGCUUUUGCUGACGGCAGCAGCUUCA&AGAAGCUGCAGCUGUCAG---AAGC-UC	0	0.0176948	0.017459	0.0178661	5.2032	4.87673	5.9218
		miR528-5p	LOC_Os02g48550	expressed protein	-44.7	-34.2	0.765101	13	(((((((.(((.....((((((((((.&.))))))))))-----)))-)))))))	CUCCUCUGGCGCCUGCUGCCCCUUCCU&UGGAAGGGGCA-----UGC-AGAGGAG	0	0.00609326	0.00595809	0.00609784	0.90355	1.68163	1.90922
		miR528-5p	LOC_Os03g59280	plastocyanin-like domain containing protein, putative, expressed	-44.7	-33.3	0.744966	4	((((((((-(.(((((((((.&.))))))))).).))))))))	CUCCUCUG-ACGCCCCUUCCC&UGGAAGGGGCAUGCAGAGGAG	0	0.0121494	0.0115698	0.011204	1.43322	2.42155	1.94157
		miR528-5p	LOC_Os03g63390	plastocyanin-like domain containing protein, putative, expressed	-44.7	-38.3	0.856823	4	((((((((((((((((-((((&)))).))))))))))))))))	CUCCUCUGCGUGCUCC-UCCA&UGGAAGGGGCAUGCAGAGGAG	0	0.000482402	0.000471671	0.000482766	0.529667	0.302693	0.453034
		miR528-5p	LOC_Os06g06050	OsFBL27 - F-box domain and LRR containing protein, expressed	-44.7	-36.7	0.821029	4	.((((((((.(((((((((((&))))))))))).)))))))).	UUCCUCUGCUUGCCUCUUCCA&UGGAAGGGGCAUGCAGAGGAG	0	0.00192821	0.00172837	0.001769	0.965864	0.874448	0.906068
		miR528-5p	LOC_Os06g09610	peroxiredoxin, putative, expressed	-44.7	-32.4	0.724832	6	((((((((((.((((--((((&))))..)))).))))))))))	CUCCUCUGCACGCCC--UCCA&UGGAAGGGGCAUGCAGAGGAG	0	0.0197465	0.0193114	0.01913	15.485	13.2849	19.254
		miR528-5p	LOC_Os06g11310	plastocyanin-like domain containing protein, putative, expressed	-44.7	-34.4	0.769575	5	((((((((((((((.((((((.&.))))))-))))))))))))))	UUCUUCUGCAUGCCACCUUCUG&UGGAAGG-GGCAUGCAGAGGAG	0	0.00577349	0.00564539	0.00577783	1.90057	2.35428	2.52405
		miR528-5p	LOC_Os07g49410	uncharacterized ACR, YagE family COG1723 containing protein, expressed	-44.7	-33.6	0.751678	5	((((((..(((((((((((.((&)).)))))))))))-.))))))	CUCCUCCAGCAUGCCCCUUGUA&UGGAAGGGGCAUGC-AGAGGAG	0	0.00912596	0.00861204	0.00865422	1.93173	1.84979	2.7182
		miR528-5p	LOC_Os08g04310	plastocyanin-like domain containing protein, putative, expressed	-44.7	-36.1	0.807606	3.5	(((((((((.(((((((((((&))))))))))).)))))))))	CUCUUCUGCUUGCCUCUUCCA&UGGAAGGGGCAUGCAGAGGAG	0	0.00240969	0.00235613	0.0024115	202.053	266.942	240.011
		miR528-5p	LOC_Os08g36420	metal cation transporter, putative, expressed	-44.7	-33.3	0.744966	4	((((((..(.(((((((((((&))))))))))).)..))))))	CUCCUCCUCCUGCCCCUUCCA&UGGAAGGGGCAUGCAGAGGAG	0	0.0118316	0.0109479	0.0115223	3.48957	3.69959	3.26832
		miR528-5p	LOC_Os09g39940	plastocyanin-like domain containing protein, putative, expressed	-44.7	-35.02	0.783445	22	(((((((((...........(((((((((((&)))))))))))----------.)))))))))	CUCCUCUGCUUUAAUUAGUUUGCCCCUUCCA&UGGAAGGGGCA----------UGCAGAGGAG	0	0.00353222	0.00345376	0.00353488	0.124628	0.13453	0.226517
		miR528-5p	LOC_Os11g01020	RNA recognition motif containing protein, putative, expressed	-44.7	-30.9	0.691275	8	..(((((((..(((.((((((&)))))).)))..)))))))..	GCCCUCUGCCCGCCGCUUCCA&UGGAAGGGGCAUGCAGAGGAG	0	0.0484846	0.0495267	0.0492857	1.49553	2.18612	2.49169
		miR528-5p	LOC_Os10g01044	isoflavone reductase, putative, expressed	-44.7	-33.9	0.758389	6	..((((..(((((((((((((.&.)))))))))))))-.))))..	UCCCUCCGGCAUGCCCCUUCUG&UGGAAGGGGCAUGC-AGAGGAG	0	0.00657273	0.00642695		0.623138	0.672652
		miR528-5p	LOC_Os12g02680	expressed protein	-44.7	-30.9	0.691275	6	((((((.((((.((((((((.&.)))))))).)))).))))))	CUCCUCCGCGUCCCCCUUCUG&UGGAAGGGGCAUGCAGAGGAG	0	0.049861	0.0480308		0.218098	0.235428
		miR528-5p	LOC_Os07g38290	plastocyanin-like domain containing protein, putative, expressed	-44.7	-41.5	0.928412	2	(((((((((-(((((((((((&))))))))))).)))))))))	CUCCUCUGC-UGCCCCUUCCA&UGGAAGGGGCAUGCAGAGGAG	0		0.000157248	0.000160948		12.1077	11.7789
		miR529b	LOC_Os01g69830	OsSPL2 - SBP-box gene family member, expressed	-36.7	-32.7	0.891008	3.5	...((((((((((((((((((&))))))))))))))))))...	CAACUGUGCUCUCUCUCUUCU&AGAAGAGAGAGAGUACAGCUU	0	0.000803874	0.000785995	0.000804481	19.3173	20.1459	20.516
		miR529b	LOC_Os02g07780	OsSPL4 - SBP-box gene family member, expressed	-36.7	-31.6	0.861035	2.5	.(((-((((((((((((((((&)))))))))))))))).))).	CAGC-GUGCUCUCUCUCUUCU&AGAAGAGAGAGAGUACAGCUU	0	0.00144651	0.00141435	0.00160831	0.810079	0.874448	1.06787
		miR529b	LOC_Os03g44544	hypothetical protein	-36.7	-30	0.817439	3.5	.((((.((((((((((((((.&.)))))))))))))).)))).	UAGCUUUGCUCUCUCUCUUCA&AGAAGAGAGAGAGUACAGCUU	0	0.00481356	0.00486322	0.00385561	0.841236	0.538122	0.550113
		miR529b	LOC_Os06g49010	OsSPL12 - SBP-box gene family member, expressed	-36.7	-31.6	0.861035	3	.(((-((((((((((((((((&)))))))))))))))).))).	CGGC-GUGCUCUCUCUCUUCU&AGAAGAGAGAGAGUACAGCUU	0	0.0016071	0.00157137	0.0014476	47.0781	38.0385	53.0374
		miR529b	LOC_Os07g31300	ATP synthase delta chain, mitochondrial precursor, putative, expressed	-36.7	-27.1	0.73842	5	..(((((..(((((((((((((&)))))))))))))-.)))))..	UUGCUGUCCCUCUCUCUCUUUU&AGAAGAGAGAGAG-UACAGCUU	0	0.0192734	0.01854	0.0189721	8.5993	8.23999	7.96046
		miR529b	LOC_Os08g39890	OsSPL14 - SBP-box gene family member, expressed	-36.7	-38.5	1	1	(((((((((((((((((((((&)))))))))))))))))))))	GAGCUGUGCUCUCUCUCUUCU&AGAAGAGAGAGAGUACAGCUU	0	0.000321627	0.000157248	0.000160948	33.8364	32.9936	36.6634
		miR529b	LOC_Os08g41940	OsSPL16 - SBP-box gene family member, expressed	-36.7	-30.2	0.822888	4	..(.((((((((((((((((((&))))))))))))))))))-)..	CCGAUUGUGCUCUCUCUCUUCU&AGAAGAGAGAGAGUACAG-CUU	0	0.00353222	0.00345376	0.00337447	23.0873	22.9374	30.2239
		miR529b	LOC_Os09g25900	CSLC2 - cellulose synthase-like family C, expressed	-36.7	-31.1	0.847411	2	(((((-(((((((((((((((&))))))))))))))).)))))	GAGCU-UGCUCUCUCUCUUCU&AGAAGAGAGAGAGUACAGCUU	0	0.00208873	0.0020423	0.0020903	4.42428	9.14807	6.43956
		miR529b	LOC_Os09g31438	OsSPL17 - SBP-box gene family member, expressed	-36.7	-37.2	1	1.5	.((((((((((((((((((((&)))))))))))))))))))).	CAGCUGUGCUCUCUCUCUUCU&AGAAGAGAGAGAGUACAGCUU	0	0.000160827	0.000314472	0.00032187	20.8751	22.8702	26.8908
		miR529b	LOC_Os09g32944	OsSPL18 - SBP-box gene family member, expressed	-36.7	-30.2	0.822888	4	..(.((((((((((((((((((&))))))))))))))))))-)..	CCGAUUGUGCUCUCUCUCUUCU&AGAAGAGAGAGAGUACAG-CUU	0	0.00337193	0.00329703	0.00321404	36.4847	36.3905	44.1385
		miR529b	LOC_Os04g46580	OsSPL7 - SBP-box gene family member, expressed	-36.7	-33.4	0.910082	3	.((((.((((((((((((((((&))))))))))))))))-)))).	CGGCUGGUGCUCUCUCUCUUCU&AGAAGAGAGAGAGUAC-AGCUU	0	0.000643151	0.000628845		0.280412	0.201796
		miR5540	LOC_Os01g01660	isoflavone reductase, putative, expressed	-37.1	-29.3	0.789757	6.5	.((((((((((((.((((((.&.)))))).)))))))))))).	CGUGCUGUCGAUCGCGCACGC&UUGUGCGAGAUCGACGGUAUA	0	0.00737132	0.0075201	0.00785606	2.95991	3.56506	3.65663
		miR5788	LOC_Os02g37250	hypothetical protein	-35	-25.4	0.725714	3	((((.(((-(((((((((((((&))))))))))))).)))-))))	UACUAAGA-UGUGUCACAUCCA&UGGAUGUGACAUACUCU-AGUA	0	0.0271288		0.027149	0.0934707		0.0647192
		miR827	LOC_Os10g07460	retrotransposon protein, putative, unclassified, expressed	-34.2	-23.4	0.684211	7	....(((((((((.((((((.&.)))))).)))))))))....	UUCCUGCUGAUGGACAUCUAC&UUAGAUGACCAUCAGCAAACA	0	0.0277545	0.0272984	0.0280881	1.18396	1.5471	1.74742
