# Supplementary material for: Widespread occurrence of microRNA-mediated target cleavage on membrane-bound polysomes
Source: Genome Biol. 2021 Jan 5;22:15. doi: 10.1186/s13059-020-02242-6 (PMC7784310; doi:10.1186/s13059-020-02242-6)
Supplement: Supplementary file 11 — Additional file 11: Table S10. Complete lists of Gene Ontology terms for miRNA target genes in maize and rice. [file 13059_2020_2242_MOESM11_ESM.xlsx]

## Sheet: Total-unique
Table S10. Complete lists of Gene Ontology terms for miRNA target genes in maize and rice.
Notes: Gene Ontology (GO) terms for the identified miRNA target genes are listed on separate sheets for each of the seven groups: "Total-unique", "TP-unique", "MBP-unique", "Total-TP-MBP-common", "Total-TP-common", "Total-MBP-Common" and "TP-MBP-common", according to subcellular compartments wherein the cleavage events were detected.
"Total", "TP" and "MBP" represent "input", "total polysome" and "membrane-bound polysome", respectively.
Term types of "P", "F" and "C" represent "Biological Process", "Molecular Function" and "Cell Component", respectively.
Species	Tissue	GO accession	Term type	Term	Query item	Query total	Background item	Background total	P-value	FDR	Entries
Maize	Shoot	GO:0019219	P	regulation of nucleobase-containing compound metabolic process	9	15	2764	30113	1.4e-06	3.5e-05	// Zm00001d018255 // Zm00001d002075 // Zm00001d013676 // Zm00001d033215 // Zm00001d031092 // Zm00001d018806 // Zm00001d007868 // Zm00001d026448 // Zm00001d046621
		GO:0031326	P	regulation of cellular biosynthetic process	9	15	2871	30113	1.9e-06	3.5e-05	// Zm00001d018255 // Zm00001d002075 // Zm00001d013676 // Zm00001d033215 // Zm00001d031092 // Zm00001d018806 // Zm00001d007868 // Zm00001d026448 // Zm00001d046621
		GO:0097659	P	nucleic acid-templated transcription	9	15	2829	30113	1.7e-06	3.5e-05	// Zm00001d018255 // Zm00001d002075 // Zm00001d013676 // Zm00001d033215 // Zm00001d031092 // Zm00001d018806 // Zm00001d007868 // Zm00001d026448 // Zm00001d046621
		GO:0032774	P	RNA biosynthetic process	9	15	2841	30113	1.8e-06	3.5e-05	// Zm00001d018255 // Zm00001d002075 // Zm00001d013676 // Zm00001d033215 // Zm00001d031092 // Zm00001d018806 // Zm00001d007868 // Zm00001d026448 // Zm00001d046621
		GO:2000112	P	regulation of cellular macromolecule biosynthetic process	9	15	2823	30113	1.7e-06	3.5e-05	// Zm00001d018255 // Zm00001d002075 // Zm00001d013676 // Zm00001d033215 // Zm00001d031092 // Zm00001d018806 // Zm00001d007868 // Zm00001d026448 // Zm00001d046621
		GO:0009889	P	regulation of biosynthetic process	9	15	2874	30113	1.9e-06	3.5e-05	// Zm00001d018255 // Zm00001d002075 // Zm00001d013676 // Zm00001d033215 // Zm00001d031092 // Zm00001d018806 // Zm00001d007868 // Zm00001d026448 // Zm00001d046621
		GO:1903506	P	regulation of nucleic acid-templated transcription	9	15	2619	30113	8.9e-07	3.5e-05	// Zm00001d018255 // Zm00001d002075 // Zm00001d013676 // Zm00001d033215 // Zm00001d031092 // Zm00001d018806 // Zm00001d007868 // Zm00001d026448 // Zm00001d046621
		GO:2001141	P	regulation of RNA biosynthetic process	9	15	2619	30113	8.9e-07	3.5e-05	// Zm00001d018255 // Zm00001d002075 // Zm00001d013676 // Zm00001d033215 // Zm00001d031092 // Zm00001d018806 // Zm00001d007868 // Zm00001d026448 // Zm00001d046621
		GO:0051252	P	regulation of RNA metabolic process	9	15	2687	30113	1.1e-06	3.5e-05	// Zm00001d018255 // Zm00001d002075 // Zm00001d013676 // Zm00001d033215 // Zm00001d031092 // Zm00001d018806 // Zm00001d007868 // Zm00001d026448 // Zm00001d046621
		GO:0006355	P	regulation of transcription, DNA-templated	9	15	2596	30113	8.2e-07	3.5e-05	// Zm00001d018255 // Zm00001d002075 // Zm00001d013676 // Zm00001d033215 // Zm00001d031092 // Zm00001d018806 // Zm00001d007868 // Zm00001d026448 // Zm00001d046621
		GO:0010556	P	regulation of macromolecule biosynthetic process	9	15	2851	30113	1.8e-06	3.5e-05	// Zm00001d018255 // Zm00001d002075 // Zm00001d013676 // Zm00001d033215 // Zm00001d031092 // Zm00001d018806 // Zm00001d007868 // Zm00001d026448 // Zm00001d046621
		GO:0006351	P	transcription, DNA-templated	9	15	2807	30113	1.6e-06	3.5e-05	// Zm00001d018255 // Zm00001d002075 // Zm00001d013676 // Zm00001d033215 // Zm00001d031092 // Zm00001d018806 // Zm00001d007868 // Zm00001d026448 // Zm00001d046621
		GO:0051171	P	regulation of nitrogen compound metabolic process	9	15	2956	30113	2.5e-06	4.1e-05	// Zm00001d018255 // Zm00001d002075 // Zm00001d013676 // Zm00001d033215 // Zm00001d031092 // Zm00001d018806 // Zm00001d007868 // Zm00001d026448 // Zm00001d046621
		GO:0010468	P	regulation of gene expression	9	15	3001	30113	2.8e-06	4.3e-05	// Zm00001d018255 // Zm00001d002075 // Zm00001d013676 // Zm00001d033215 // Zm00001d031092 // Zm00001d018806 // Zm00001d007868 // Zm00001d026448 // Zm00001d046621
		GO:0034654	P	nucleobase-containing compound biosynthetic process	9	15	3211	30113	4.9e-06	6.6e-05	// Zm00001d018255 // Zm00001d002075 // Zm00001d013676 // Zm00001d033215 // Zm00001d031092 // Zm00001d018806 // Zm00001d007868 // Zm00001d026448 // Zm00001d046621
		GO:0016070	P	RNA metabolic process	10	15	4259	30113	4.9e-06	6.6e-05	// Zm00001d018255 // Zm00001d026307 // Zm00001d002075 // Zm00001d033215 // Zm00001d013676 // Zm00001d031092 // Zm00001d018806 // Zm00001d007868 // Zm00001d026448 // Zm00001d046621
		GO:0080090	P	regulation of primary metabolic process	9	15	3368	30113	7.3e-06	8.9e-05	// Zm00001d018255 // Zm00001d002075 // Zm00001d013676 // Zm00001d033215 // Zm00001d031092 // Zm00001d018806 // Zm00001d007868 // Zm00001d026448 // Zm00001d046621
		GO:0031323	P	regulation of cellular metabolic process	9	15	3404	30113	8e-06	8.9e-05	// Zm00001d018255 // Zm00001d002075 // Zm00001d013676 // Zm00001d033215 // Zm00001d031092 // Zm00001d018806 // Zm00001d007868 // Zm00001d026448 // Zm00001d046621
		GO:0018130	P	heterocycle biosynthetic process	9	15	3382	30113	7.6e-06	8.9e-05	// Zm00001d018255 // Zm00001d002075 // Zm00001d013676 // Zm00001d033215 // Zm00001d031092 // Zm00001d018806 // Zm00001d007868 // Zm00001d026448 // Zm00001d046621
		GO:0006139	P	nucleobase-containing compound metabolic process	11	15	5783	30113	8.3e-06	8.9e-05	// Zm00001d018255 // Zm00001d026307 // Zm00001d006820 // Zm00001d002075 // Zm00001d033215 // Zm00001d013676 // Zm00001d031092 // Zm00001d018806 // Zm00001d007868 // Zm00001d026448 // Zm00001d046621
		GO:0019438	P	aromatic compound biosynthetic process	9	15	3450	30113	9e-06	9.1e-05	// Zm00001d018255 // Zm00001d002075 // Zm00001d013676 // Zm00001d033215 // Zm00001d031092 // Zm00001d018806 // Zm00001d007868 // Zm00001d026448 // Zm00001d046621
		GO:0060255	P	regulation of macromolecule metabolic process	9	15	3482	30113	9.7e-06	9.4e-05	// Zm00001d018255 // Zm00001d002075 // Zm00001d013676 // Zm00001d033215 // Zm00001d031092 // Zm00001d018806 // Zm00001d007868 // Zm00001d026448 // Zm00001d046621
		GO:0019222	P	regulation of metabolic process	9	15	3582	30113	1.2e-05	0.0001	// Zm00001d018255 // Zm00001d002075 // Zm00001d013676 // Zm00001d033215 // Zm00001d031092 // Zm00001d018806 // Zm00001d007868 // Zm00001d026448 // Zm00001d046621
		GO:0034645	P	cellular macromolecule biosynthetic process	10	15	4699	30113	1.2e-05	0.0001	// Zm00001d018255 // Zm00001d006820 // Zm00001d002075 // Zm00001d033215 // Zm00001d013676 // Zm00001d031092 // Zm00001d018806 // Zm00001d007868 // Zm00001d026448 // Zm00001d046621
		GO:1901362	P	organic cyclic compound biosynthetic process	9	15	3555	30113	1.1e-05	0.0001	// Zm00001d018255 // Zm00001d002075 // Zm00001d013676 // Zm00001d033215 // Zm00001d031092 // Zm00001d018806 // Zm00001d007868 // Zm00001d026448 // Zm00001d046621
		GO:0046483	P	heterocycle metabolic process	11	15	6024	30113	1.3e-05	0.0001	// Zm00001d018255 // Zm00001d026307 // Zm00001d006820 // Zm00001d002075 // Zm00001d033215 // Zm00001d013676 // Zm00001d031092 // Zm00001d018806 // Zm00001d007868 // Zm00001d026448 // Zm00001d046621
		GO:0009059	P	macromolecule biosynthetic process	10	15	4780	30113	1.4e-05	0.00011	// Zm00001d018255 // Zm00001d006820 // Zm00001d002075 // Zm00001d033215 // Zm00001d013676 // Zm00001d031092 // Zm00001d018806 // Zm00001d007868 // Zm00001d026448 // Zm00001d046621
		GO:0006725	P	cellular aromatic compound metabolic process	11	15	6147	30113	1.5e-05	0.00012	// Zm00001d018255 // Zm00001d026307 // Zm00001d006820 // Zm00001d002075 // Zm00001d033215 // Zm00001d013676 // Zm00001d031092 // Zm00001d018806 // Zm00001d007868 // Zm00001d026448 // Zm00001d046621
		GO:1901360	P	organic cyclic compound metabolic process	11	15	6221	30113	1.7e-05	0.00013	// Zm00001d018255 // Zm00001d026307 // Zm00001d006820 // Zm00001d002075 // Zm00001d033215 // Zm00001d013676 // Zm00001d031092 // Zm00001d018806 // Zm00001d007868 // Zm00001d026448 // Zm00001d046621
		GO:0050794	P	regulation of cellular process	10	15	4991	30113	2.1e-05	0.00015	// Zm00001d018255 // Zm00001d002075 // Zm00001d033215 // Zm00001d038018 // Zm00001d013676 // Zm00001d031092 // Zm00001d018806 // Zm00001d007868 // Zm00001d026448 // Zm00001d046621
		GO:0090304	P	nucleic acid metabolic process	10	15	5183	30113	3e-05	0.0002	// Zm00001d018255 // Zm00001d026307 // Zm00001d002075 // Zm00001d033215 // Zm00001d013676 // Zm00001d031092 // Zm00001d018806 // Zm00001d007868 // Zm00001d026448 // Zm00001d046621
		GO:0050789	P	regulation of biological process	10	15	5307	30113	3.7e-05	0.00024	// Zm00001d018255 // Zm00001d002075 // Zm00001d033215 // Zm00001d038018 // Zm00001d013676 // Zm00001d031092 // Zm00001d018806 // Zm00001d007868 // Zm00001d026448 // Zm00001d046621
		GO:0034641	P	cellular nitrogen compound metabolic process	11	15	7084	30113	6.4e-05	0.00041	// Zm00001d018255 // Zm00001d026307 // Zm00001d006820 // Zm00001d002075 // Zm00001d033215 // Zm00001d013676 // Zm00001d031092 // Zm00001d018806 // Zm00001d007868 // Zm00001d026448 // Zm00001d046621
		GO:0044271	P	cellular nitrogen compound biosynthetic process	9	15	4553	30113	8.7e-05	0.00055	// Zm00001d018255 // Zm00001d002075 // Zm00001d013676 // Zm00001d033215 // Zm00001d031092 // Zm00001d018806 // Zm00001d007868 // Zm00001d026448 // Zm00001d046621
		GO:0006807	P	nitrogen compound metabolic process	11	15	7583	30113	0.00012	0.00076	// Zm00001d018255 // Zm00001d026307 // Zm00001d006820 // Zm00001d002075 // Zm00001d033215 // Zm00001d013676 // Zm00001d031092 // Zm00001d018806 // Zm00001d007868 // Zm00001d026448 // Zm00001d046621
		GO:0044249	P	cellular biosynthetic process	10	15	6107	30113	0.00013	0.00077	// Zm00001d018255 // Zm00001d006820 // Zm00001d002075 // Zm00001d033215 // Zm00001d013676 // Zm00001d031092 // Zm00001d018806 // Zm00001d007868 // Zm00001d026448 // Zm00001d046621
		GO:1901576	P	organic substance biosynthetic process	10	15	6180	30113	0.00014	0.00083	// Zm00001d018255 // Zm00001d006820 // Zm00001d002075 // Zm00001d033215 // Zm00001d013676 // Zm00001d031092 // Zm00001d018806 // Zm00001d007868 // Zm00001d026448 // Zm00001d046621
		GO:0065007	P	biological regulation	10	15	6244	30113	0.00016	0.00088	// Zm00001d018255 // Zm00001d002075 // Zm00001d033215 // Zm00001d038018 // Zm00001d013676 // Zm00001d031092 // Zm00001d018806 // Zm00001d007868 // Zm00001d026448 // Zm00001d046621
		GO:0010467	P	gene expression	9	15	4995	30113	0.00018	0.001	// Zm00001d018255 // Zm00001d002075 // Zm00001d013676 // Zm00001d033215 // Zm00001d031092 // Zm00001d018806 // Zm00001d007868 // Zm00001d026448 // Zm00001d046621
		GO:0009058	P	biosynthetic process	10	15	6434	30113	0.0002	0.0011	// Zm00001d018255 // Zm00001d006820 // Zm00001d002075 // Zm00001d033215 // Zm00001d013676 // Zm00001d031092 // Zm00001d018806 // Zm00001d007868 // Zm00001d026448 // Zm00001d046621
		GO:0044260	P	cellular macromolecule metabolic process	11	15	10299	30113	0.0023	0.012	// Zm00001d018255 // Zm00001d026307 // Zm00001d006820 // Zm00001d002075 // Zm00001d033215 // Zm00001d013676 // Zm00001d031092 // Zm00001d018806 // Zm00001d007868 // Zm00001d026448 // Zm00001d046621
		GO:0043170	P	macromolecule metabolic process	11	15	11281	30113	0.0052	0.027	// Zm00001d018255 // Zm00001d026307 // Zm00001d006820 // Zm00001d002075 // Zm00001d033215 // Zm00001d013676 // Zm00001d031092 // Zm00001d018806 // Zm00001d007868 // Zm00001d026448 // Zm00001d046621
		GO:0044237	P	cellular metabolic process	12	15	13654	30113	0.0068	0.034	// Zm00001d018255 // Zm00001d026307 // Zm00001d006820 // Zm00001d002075 // Zm00001d033215 // Zm00001d038018 // Zm00001d013676 // Zm00001d031092 // Zm00001d018806 // Zm00001d007868 // Zm00001d026448 // Zm00001d046621
		GO:0044238	P	primary metabolic process	11	15	13559	30113	0.026	0.12	// Zm00001d018255 // Zm00001d026307 // Zm00001d006820 // Zm00001d002075 // Zm00001d033215 // Zm00001d013676 // Zm00001d031092 // Zm00001d018806 // Zm00001d007868 // Zm00001d026448 // Zm00001d046621
		GO:0071704	P	organic substance metabolic process	11	15	14289	30113	0.039	0.19	// Zm00001d018255 // Zm00001d026307 // Zm00001d006820 // Zm00001d002075 // Zm00001d033215 // Zm00001d013676 // Zm00001d031092 // Zm00001d018806 // Zm00001d007868 // Zm00001d026448 // Zm00001d046621
		GO:0009987	P	cellular process	12	15	16613	30113	0.044	0.2	// Zm00001d018255 // Zm00001d026307 // Zm00001d006820 // Zm00001d002075 // Zm00001d033215 // Zm00001d038018 // Zm00001d013676 // Zm00001d031092 // Zm00001d018806 // Zm00001d007868 // Zm00001d026448 // Zm00001d046621
		GO:0008152	P	metabolic process	12	15	16802	30113	0.048	0.22	// Zm00001d018255 // Zm00001d026307 // Zm00001d006820 // Zm00001d002075 // Zm00001d033215 // Zm00001d038018 // Zm00001d013676 // Zm00001d031092 // Zm00001d018806 // Zm00001d007868 // Zm00001d026448 // Zm00001d046621
		GO:0044699	P	single-organism process	5	15	9791	30113	0.57	1	// Zm00001d002075 // Zm00001d038018 // Zm00001d046621 // Zm00001d006820 // Zm00001d026448
		GO:0001071	F	nucleic acid binding transcription factor activity	9	15	1216	30113	1.2e-09	1.1e-08	// Zm00001d018255 // Zm00001d002075 // Zm00001d013676 // Zm00001d033215 // Zm00001d031092 // Zm00001d018806 // Zm00001d007868 // Zm00001d026448 // Zm00001d046621
		GO:0003700	F	transcription factor activity, sequence-specific DNA binding	9	15	1216	30113	1.2e-09	1.1e-08	// Zm00001d018255 // Zm00001d002075 // Zm00001d013676 // Zm00001d033215 // Zm00001d031092 // Zm00001d018806 // Zm00001d007868 // Zm00001d026448 // Zm00001d046621
		GO:0003677	F	DNA binding	7	15	2927	30113	0.00026	0.0016	// Zm00001d002075 // Zm00001d031092 // Zm00001d018806 // Zm00001d006451 // Zm00001d007868 // Zm00001d026448 // Zm00001d046621
		GO:0003676	F	nucleic acid binding	7	15	5124	30113	0.0074	0.034	// Zm00001d002075 // Zm00001d031092 // Zm00001d018806 // Zm00001d006451 // Zm00001d007868 // Zm00001d026448 // Zm00001d046621
		GO:1901363	F	heterocyclic compound binding	7	15	9607	30113	0.17	0.52	// Zm00001d002075 // Zm00001d031092 // Zm00001d018806 // Zm00001d006451 // Zm00001d007868 // Zm00001d026448 // Zm00001d046621
		GO:0097159	F	organic cyclic compound binding	7	15	9627	30113	0.17	0.52	// Zm00001d002075 // Zm00001d031092 // Zm00001d018806 // Zm00001d006451 // Zm00001d007868 // Zm00001d026448 // Zm00001d046621
		GO:0005488	F	binding	9	15	15954	30113	0.39	1	// Zm00001d032441 // Zm00001d026307 // Zm00001d002075 // Zm00001d031092 // Zm00001d018806 // Zm00001d006451 // Zm00001d007868 // Zm00001d026448 // Zm00001d046621
		GO:0005634	C	nucleus	7	15	5408	30113	0.01	0.26	// Zm00001d002075 // Zm00001d031092 // Zm00001d018806 // Zm00001d006451 // Zm00001d007868 // Zm00001d026448 // Zm00001d046621
		GO:0043227	C	membrane-bounded organelle	9	15	10302	30113	0.037	0.31	// Zm00001d026307 // Zm00001d006820 // Zm00001d002075 // Zm00001d031092 // Zm00001d018806 // Zm00001d006451 // Zm00001d007868 // Zm00001d026448 // Zm00001d046621
		GO:0043231	C	intracellular membrane-bounded organelle	9	15	10295	30113	0.036	0.31	// Zm00001d026307 // Zm00001d006820 // Zm00001d002075 // Zm00001d031092 // Zm00001d018806 // Zm00001d006451 // Zm00001d007868 // Zm00001d026448 // Zm00001d046621
		GO:0043229	C	intracellular organelle	9	15	11291	30113	0.065	0.33	// Zm00001d026307 // Zm00001d006820 // Zm00001d002075 // Zm00001d031092 // Zm00001d018806 // Zm00001d006451 // Zm00001d007868 // Zm00001d026448 // Zm00001d046621
		GO:0043226	C	organelle	9	15	11307	30113	0.065	0.33	// Zm00001d026307 // Zm00001d006820 // Zm00001d002075 // Zm00001d031092 // Zm00001d018806 // Zm00001d006451 // Zm00001d007868 // Zm00001d026448 // Zm00001d046621
		GO:0005623	C	cell	11	15	15669	30113	0.08	0.34	// Zm00001d026307 // Zm00001d006820 // Zm00001d002075 // Zm00001d038018 // Zm00001d031092 // Zm00001d018806 // Zm00001d006451 // Zm00001d007868 // Zm00001d026448 // Zm00001d026664 // Zm00001d046621
		GO:0005622	C	intracellular	9	15	13573	30113	0.18	0.52	// Zm00001d026307 // Zm00001d006820 // Zm00001d002075 // Zm00001d031092 // Zm00001d018806 // Zm00001d006451 // Zm00001d007868 // Zm00001d026448 // Zm00001d046621
		GO:0044464	C	cell part	10	15	15517	30113	0.18	0.52	// Zm00001d026307 // Zm00001d006820 // Zm00001d002075 // Zm00001d031092 // Zm00001d018806 // Zm00001d006451 // Zm00001d007868 // Zm00001d026448 // Zm00001d026664 // Zm00001d046621
		GO:0044424	C	intracellular part	9	15	13331	30113	0.17	0.52	// Zm00001d026307 // Zm00001d006820 // Zm00001d002075 // Zm00001d031092 // Zm00001d018806 // Zm00001d006451 // Zm00001d007868 // Zm00001d026448 // Zm00001d046621
	Ear	GO:0032774	P	RNA biosynthetic process	7	9	2841	30113	2e-06	3.8e-05	// Zm00001d018255 // Zm00001d029855 // Zm00001d002718 // Zm00001d033215 // Zm00001d013676 // Zm00001d031092 // Zm00001d035873
		GO:0031326	P	regulation of cellular biosynthetic process	7	9	2871	30113	2.2e-06	3.8e-05	// Zm00001d018255 // Zm00001d029855 // Zm00001d002718 // Zm00001d033215 // Zm00001d013676 // Zm00001d031092 // Zm00001d035873
		GO:2000112	P	regulation of cellular macromolecule biosynthetic process	7	9	2823	30113	1.9e-06	3.8e-05	// Zm00001d018255 // Zm00001d029855 // Zm00001d002718 // Zm00001d033215 // Zm00001d013676 // Zm00001d031092 // Zm00001d035873
		GO:0097659	P	nucleic acid-templated transcription	7	9	2829	30113	2e-06	3.8e-05	// Zm00001d018255 // Zm00001d029855 // Zm00001d002718 // Zm00001d033215 // Zm00001d013676 // Zm00001d031092 // Zm00001d035873
		GO:0019219	P	regulation of nucleobase-containing compound metabolic process	7	9	2764	30113	1.7e-06	3.8e-05	// Zm00001d018255 // Zm00001d029855 // Zm00001d002718 // Zm00001d033215 // Zm00001d013676 // Zm00001d031092 // Zm00001d035873
		GO:0009889	P	regulation of biosynthetic process	7	9	2874	30113	2.2e-06	3.8e-05	// Zm00001d018255 // Zm00001d029855 // Zm00001d002718 // Zm00001d033215 // Zm00001d013676 // Zm00001d031092 // Zm00001d035873
		GO:1903506	P	regulation of nucleic acid-templated transcription	7	9	2619	30113	1.2e-06	3.8e-05	// Zm00001d018255 // Zm00001d029855 // Zm00001d002718 // Zm00001d033215 // Zm00001d013676 // Zm00001d031092 // Zm00001d035873
		GO:2001141	P	regulation of RNA biosynthetic process	7	9	2619	30113	1.2e-06	3.8e-05	// Zm00001d018255 // Zm00001d029855 // Zm00001d002718 // Zm00001d033215 // Zm00001d013676 // Zm00001d031092 // Zm00001d035873
		GO:0051252	P	regulation of RNA metabolic process	7	9	2687	30113	1.4e-06	3.8e-05	// Zm00001d018255 // Zm00001d029855 // Zm00001d002718 // Zm00001d033215 // Zm00001d013676 // Zm00001d031092 // Zm00001d035873
		GO:0006355	P	regulation of transcription, DNA-templated	7	9	2596	30113	1.1e-06	3.8e-05	// Zm00001d018255 // Zm00001d029855 // Zm00001d002718 // Zm00001d033215 // Zm00001d013676 // Zm00001d031092 // Zm00001d035873
		GO:0010556	P	regulation of macromolecule biosynthetic process	7	9	2851	30113	2.1e-06	3.8e-05	// Zm00001d018255 // Zm00001d029855 // Zm00001d002718 // Zm00001d033215 // Zm00001d013676 // Zm00001d031092 // Zm00001d035873
		GO:0006351	P	transcription, DNA-templated	7	9	2807	30113	1.9e-06	3.8e-05	// Zm00001d018255 // Zm00001d029855 // Zm00001d002718 // Zm00001d033215 // Zm00001d013676 // Zm00001d031092 // Zm00001d035873
		GO:0051171	P	regulation of nitrogen compound metabolic process	7	9	2956	30113	2.7e-06	4.3e-05	// Zm00001d018255 // Zm00001d029855 // Zm00001d002718 // Zm00001d033215 // Zm00001d013676 // Zm00001d031092 // Zm00001d035873
		GO:0010468	P	regulation of gene expression	7	9	3001	30113	3e-06	4.4e-05	// Zm00001d018255 // Zm00001d029855 // Zm00001d002718 // Zm00001d033215 // Zm00001d013676 // Zm00001d031092 // Zm00001d035873
		GO:0034654	P	nucleobase-containing compound biosynthetic process	7	9	3211	30113	4.7e-06	6.5e-05	// Zm00001d018255 // Zm00001d029855 // Zm00001d002718 // Zm00001d033215 // Zm00001d013676 // Zm00001d031092 // Zm00001d035873
		GO:0031323	P	regulation of cellular metabolic process	7	9	3404	30113	6.9e-06	8e-05	// Zm00001d018255 // Zm00001d029855 // Zm00001d002718 // Zm00001d033215 // Zm00001d013676 // Zm00001d031092 // Zm00001d035873
		GO:0080090	P	regulation of primary metabolic process	7	9	3368	30113	6.5e-06	8e-05	// Zm00001d018255 // Zm00001d029855 // Zm00001d002718 // Zm00001d033215 // Zm00001d013676 // Zm00001d031092 // Zm00001d035873
		GO:0018130	P	heterocycle biosynthetic process	7	9	3382	30113	6.6e-06	8e-05	// Zm00001d018255 // Zm00001d029855 // Zm00001d002718 // Zm00001d033215 // Zm00001d013676 // Zm00001d031092 // Zm00001d035873
		GO:0019438	P	aromatic compound biosynthetic process	7	9	3450	30113	7.6e-06	8.3e-05	// Zm00001d018255 // Zm00001d029855 // Zm00001d002718 // Zm00001d033215 // Zm00001d013676 // Zm00001d031092 // Zm00001d035873
		GO:0060255	P	regulation of macromolecule metabolic process	7	9	3482	30113	8.1e-06	8.4e-05	// Zm00001d018255 // Zm00001d029855 // Zm00001d002718 // Zm00001d033215 // Zm00001d013676 // Zm00001d031092 // Zm00001d035873
		GO:1901362	P	organic cyclic compound biosynthetic process	7	9	3555	30113	9.3e-06	9.3e-05	// Zm00001d018255 // Zm00001d029855 // Zm00001d002718 // Zm00001d033215 // Zm00001d013676 // Zm00001d031092 // Zm00001d035873
		GO:0019222	P	regulation of metabolic process	7	9	3582	30113	9.8e-06	9.3e-05	// Zm00001d018255 // Zm00001d029855 // Zm00001d002718 // Zm00001d033215 // Zm00001d013676 // Zm00001d031092 // Zm00001d035873
		GO:0016070	P	RNA metabolic process	7	9	4259	30113	3.1e-05	0.00029	// Zm00001d018255 // Zm00001d029855 // Zm00001d002718 // Zm00001d033215 // Zm00001d013676 // Zm00001d031092 // Zm00001d035873
		GO:0044271	P	cellular nitrogen compound biosynthetic process	7	9	4553	30113	4.9e-05	0.00043	// Zm00001d018255 // Zm00001d029855 // Zm00001d002718 // Zm00001d033215 // Zm00001d013676 // Zm00001d031092 // Zm00001d035873
		GO:0034645	P	cellular macromolecule biosynthetic process	7	9	4699	30113	6.1e-05	0.00051	// Zm00001d018255 // Zm00001d029855 // Zm00001d002718 // Zm00001d033215 // Zm00001d013676 // Zm00001d031092 // Zm00001d035873
		GO:0009059	P	macromolecule biosynthetic process	7	9	4780	30113	6.8e-05	0.00055	// Zm00001d018255 // Zm00001d029855 // Zm00001d002718 // Zm00001d033215 // Zm00001d013676 // Zm00001d031092 // Zm00001d035873
		GO:0010467	P	gene expression	7	9	4995	30113	9.1e-05	0.00068	// Zm00001d018255 // Zm00001d029855 // Zm00001d002718 // Zm00001d033215 // Zm00001d013676 // Zm00001d031092 // Zm00001d035873
		GO:0050794	P	regulation of cellular process	7	9	4991	30113	9.1e-05	0.00068	// Zm00001d018255 // Zm00001d029855 // Zm00001d002718 // Zm00001d033215 // Zm00001d013676 // Zm00001d031092 // Zm00001d035873
		GO:0090304	P	nucleic acid metabolic process	7	9	5183	30113	0.00012	0.00084	// Zm00001d018255 // Zm00001d029855 // Zm00001d002718 // Zm00001d033215 // Zm00001d013676 // Zm00001d031092 // Zm00001d035873
		GO:0050789	P	regulation of biological process	7	9	5307	30113	0.00014	0.00095	// Zm00001d018255 // Zm00001d029855 // Zm00001d002718 // Zm00001d033215 // Zm00001d013676 // Zm00001d031092 // Zm00001d035873
		GO:0006139	P	nucleobase-containing compound metabolic process	7	9	5783	30113	0.00024	0.0016	// Zm00001d018255 // Zm00001d029855 // Zm00001d002718 // Zm00001d033215 // Zm00001d013676 // Zm00001d031092 // Zm00001d035873
		GO:0046483	P	heterocycle metabolic process	7	9	6024	30113	0.00032	0.0021	// Zm00001d018255 // Zm00001d029855 // Zm00001d002718 // Zm00001d033215 // Zm00001d013676 // Zm00001d031092 // Zm00001d035873
		GO:0044249	P	cellular biosynthetic process	7	9	6107	30113	0.00035	0.0022	// Zm00001d018255 // Zm00001d029855 // Zm00001d002718 // Zm00001d033215 // Zm00001d013676 // Zm00001d031092 // Zm00001d035873
		GO:0006725	P	cellular aromatic compound metabolic process	7	9	6147	30113	0.00036	0.0022	// Zm00001d018255 // Zm00001d029855 // Zm00001d002718 // Zm00001d033215 // Zm00001d013676 // Zm00001d031092 // Zm00001d035873
		GO:1901576	P	organic substance biosynthetic process	7	9	6180	30113	0.00037	0.0022	// Zm00001d018255 // Zm00001d029855 // Zm00001d002718 // Zm00001d033215 // Zm00001d013676 // Zm00001d031092 // Zm00001d035873
		GO:1901360	P	organic cyclic compound metabolic process	7	9	6221	30113	0.00039	0.0022	// Zm00001d018255 // Zm00001d029855 // Zm00001d002718 // Zm00001d033215 // Zm00001d013676 // Zm00001d031092 // Zm00001d035873
		GO:0065007	P	biological regulation	7	9	6244	30113	0.0004	0.0022	// Zm00001d018255 // Zm00001d029855 // Zm00001d002718 // Zm00001d033215 // Zm00001d013676 // Zm00001d031092 // Zm00001d035873
		GO:0009058	P	biosynthetic process	7	9	6434	30113	0.00049	0.0027	// Zm00001d018255 // Zm00001d029855 // Zm00001d002718 // Zm00001d033215 // Zm00001d013676 // Zm00001d031092 // Zm00001d035873
		GO:0034641	P	cellular nitrogen compound metabolic process	7	9	7084	30113	0.00091	0.0049	// Zm00001d018255 // Zm00001d029855 // Zm00001d002718 // Zm00001d033215 // Zm00001d013676 // Zm00001d031092 // Zm00001d035873
		GO:0006807	P	nitrogen compound metabolic process	7	9	7583	30113	0.0014	0.0074	// Zm00001d018255 // Zm00001d029855 // Zm00001d002718 // Zm00001d033215 // Zm00001d013676 // Zm00001d031092 // Zm00001d035873
		GO:0044260	P	cellular macromolecule metabolic process	7	9	10299	30113	0.0097	0.049	// Zm00001d018255 // Zm00001d029855 // Zm00001d002718 // Zm00001d033215 // Zm00001d013676 // Zm00001d031092 // Zm00001d035873
		GO:0043170	P	macromolecule metabolic process	7	9	11281	30113	0.017	0.084	// Zm00001d018255 // Zm00001d029855 // Zm00001d002718 // Zm00001d033215 // Zm00001d013676 // Zm00001d031092 // Zm00001d035873
		GO:0044238	P	primary metabolic process	7	9	13559	30113	0.05	0.24	// Zm00001d018255 // Zm00001d029855 // Zm00001d002718 // Zm00001d033215 // Zm00001d013676 // Zm00001d031092 // Zm00001d035873
		GO:0044237	P	cellular metabolic process	7	9	13654	30113	0.052	0.25	// Zm00001d018255 // Zm00001d029855 // Zm00001d002718 // Zm00001d033215 // Zm00001d013676 // Zm00001d031092 // Zm00001d035873
		GO:0071704	P	organic substance metabolic process	7	9	14289	30113	0.067	0.31	// Zm00001d018255 // Zm00001d029855 // Zm00001d002718 // Zm00001d033215 // Zm00001d013676 // Zm00001d031092 // Zm00001d035873
		GO:0009987	P	cellular process	7	9	16613	30113	0.15	0.69	// Zm00001d018255 // Zm00001d029855 // Zm00001d002718 // Zm00001d033215 // Zm00001d013676 // Zm00001d031092 // Zm00001d035873
		GO:0008152	P	metabolic process	7	9	16802	30113	0.16	0.71	// Zm00001d018255 // Zm00001d029855 // Zm00001d002718 // Zm00001d033215 // Zm00001d013676 // Zm00001d031092 // Zm00001d035873
		GO:0003700	F	transcription factor activity, sequence-specific DNA binding	7	9	1216	30113	6e-09	1.6e-08	// Zm00001d018255 // Zm00001d029855 // Zm00001d002718 // Zm00001d033215 // Zm00001d013676 // Zm00001d031092 // Zm00001d035873
		GO:0001071	F	nucleic acid binding transcription factor activity	7	9	1216	30113	6e-09	1.6e-08	// Zm00001d018255 // Zm00001d029855 // Zm00001d002718 // Zm00001d033215 // Zm00001d013676 // Zm00001d031092 // Zm00001d035873
		GO:0005488	F	binding	6	9	15954	30113	0.32	0.58	// Zm00001d032441 // Zm00001d029855 // Zm00001d002718 // Zm00001d010863 // Zm00001d031092 // Zm00001d035873
Rice	Panicle	GO:0009987	P	cellular process	6	8	12839	24075	0.19	0.19	// LOC_Os07g49390 // LOC_Os02g53620 // LOC_Os05g35410 // LOC_Os04g55560 // LOC_Os07g15110 // LOC_Os01g25720
		GO:0005488	F	binding	6	8	16823	24075	0.55	0.55	// LOC_Os07g49390 // LOC_Os02g53620 // LOC_Os11g30370 // LOC_Os04g55560 // LOC_Os07g15110 // LOC_Os01g25720

## Sheet: TP-unique
Table S10. Complete lists of Gene Ontology terms for miRNA target genes in maize and rice.
Notes: Gene Ontology (GO) terms for the identified miRNA target genes are listed on separate sheets for each of the seven groups: "Total-unique", "TP-unique", "MBP-unique", "Total-TP-MBP-common", "Total-TP-common", "Total-MBP-Common" and "TP-MBP-common", according to subcellular compartments wherein the cleavage events were detected.
"Total", "TP" and "MBP" represent "input", "total polysome" and "membrane-bound polysome", respectively.
Term types of "P", "F" and "C" represent "Biological Process", "Molecular Function" and "Cell Component", respectively.
Species	Tissue	GO accession	Term type	Term	Query item	Query total	Background item	Background total	P-value	FDR	Entries
Maize	Shoot	GO:0009734	P	auxin-activated signaling pathway	7	27	134	30113	3.5e-11	4e-09	// Zm00001d026590 // Zm00001d001879 // Zm00001d051172 // Zm00001d031064 // Zm00001d036593 // Zm00001d014377 // Zm00001d014013
		GO:0071310	P	cellular response to organic substance	10	27	555	30113	3.1e-11	4e-09	// Zm00001d009108 // Zm00001d026590 // Zm00001d051172 // Zm00001d031908 // Zm00001d031064 // Zm00001d001879 // Zm00001d036593 // Zm00001d014377 // Zm00001d014013 // Zm00001d031961
		GO:0071365	P	cellular response to auxin stimulus	7	27	135	30113	3.6e-11	4e-09	// Zm00001d026590 // Zm00001d001879 // Zm00001d051172 // Zm00001d031064 // Zm00001d036593 // Zm00001d014377 // Zm00001d014013
		GO:0070887	P	cellular response to chemical stimulus	10	27	686	30113	2.4e-10	2e-08	// Zm00001d009108 // Zm00001d026590 // Zm00001d051172 // Zm00001d031908 // Zm00001d031064 // Zm00001d001879 // Zm00001d036593 // Zm00001d014377 // Zm00001d014013 // Zm00001d031961
		GO:0009733	P	response to auxin	7	27	253	30113	2.5e-09	1.2e-07	// Zm00001d026590 // Zm00001d001879 // Zm00001d051172 // Zm00001d031064 // Zm00001d036593 // Zm00001d014377 // Zm00001d014013
		GO:0071495	P	cellular response to endogenous stimulus	8	27	433	30113	3.4e-09	1.2e-07	// Zm00001d026590 // Zm00001d001879 // Zm00001d051172 // Zm00001d031064 // Zm00001d036593 // Zm00001d014377 // Zm00001d014013 // Zm00001d031961
		GO:0032870	P	cellular response to hormone stimulus	8	27	428	30113	3.1e-09	1.2e-07	// Zm00001d026590 // Zm00001d001879 // Zm00001d051172 // Zm00001d031064 // Zm00001d036593 // Zm00001d014377 // Zm00001d014013 // Zm00001d031961
		GO:0010033	P	response to organic substance	10	27	897	30113	3.1e-09	1.2e-07	// Zm00001d009108 // Zm00001d026590 // Zm00001d051172 // Zm00001d031908 // Zm00001d031064 // Zm00001d001879 // Zm00001d036593 // Zm00001d014377 // Zm00001d014013 // Zm00001d031961
		GO:0009755	P	hormone-mediated signaling pathway	8	27	405	30113	2.1e-09	1.2e-07	// Zm00001d026590 // Zm00001d001879 // Zm00001d051172 // Zm00001d031064 // Zm00001d036593 // Zm00001d014377 // Zm00001d014013 // Zm00001d031961
		GO:0009725	P	response to hormone	8	27	699	30113	1.3e-07	4.3e-06	// Zm00001d026590 // Zm00001d001879 // Zm00001d051172 // Zm00001d031064 // Zm00001d036593 // Zm00001d014377 // Zm00001d014013 // Zm00001d031961
		GO:0009719	P	response to endogenous stimulus	8	27	711	30113	1.5e-07	4.5e-06	// Zm00001d026590 // Zm00001d001879 // Zm00001d051172 // Zm00001d031064 // Zm00001d036593 // Zm00001d014377 // Zm00001d014013 // Zm00001d031961
		GO:0007154	P	cell communication	10	27	1452	30113	2.8e-07	7.5e-06	// Zm00001d026590 // Zm00001d001879 // Zm00001d051172 // Zm00001d031064 // Zm00001d036593 // Zm00001d011286 // Zm00001d014377 // Zm00001d014013 // Zm00001d004022 // Zm00001d031961
		GO:0042221	P	response to chemical	10	27	1493	30113	3.6e-07	9e-06	// Zm00001d009108 // Zm00001d026590 // Zm00001d051172 // Zm00001d031908 // Zm00001d031064 // Zm00001d001879 // Zm00001d036593 // Zm00001d014377 // Zm00001d014013 // Zm00001d031961
		GO:0023052	P	signaling	9	27	1335	30113	1.5e-06	3.1e-05	// Zm00001d026590 // Zm00001d001879 // Zm00001d051172 // Zm00001d031064 // Zm00001d036593 // Zm00001d014377 // Zm00001d014013 // Zm00001d004022 // Zm00001d031961
		GO:0007165	P	signal transduction	9	27	1321	30113	1.4e-06	3.1e-05	// Zm00001d026590 // Zm00001d001879 // Zm00001d051172 // Zm00001d031064 // Zm00001d036593 // Zm00001d014377 // Zm00001d014013 // Zm00001d004022 // Zm00001d031961
		GO:0044700	P	single organism signaling	9	27	1334	30113	1.5e-06	3.1e-05	// Zm00001d026590 // Zm00001d001879 // Zm00001d051172 // Zm00001d031064 // Zm00001d036593 // Zm00001d014377 // Zm00001d014013 // Zm00001d004022 // Zm00001d031961
		GO:2000112	P	regulation of cellular macromolecule biosynthetic process	12	27	2823	30113	2.1e-06	4.1e-05	// Zm00001d026590 // Zm00001d001879 // Zm00001d051172 // Zm00001d031908 // Zm00001d031064 // Zm00001d008919 // Zm00001d045589 // Zm00001d037117 // Zm00001d014377 // Zm00001d014013 // Zm00001d036593 // Zm00001d015639
		GO:0031326	P	regulation of cellular biosynthetic process	12	27	2871	30113	2.5e-06	4.2e-05	// Zm00001d026590 // Zm00001d001879 // Zm00001d051172 // Zm00001d031908 // Zm00001d031064 // Zm00001d008919 // Zm00001d045589 // Zm00001d037117 // Zm00001d014377 // Zm00001d014013 // Zm00001d036593 // Zm00001d015639
		GO:0009889	P	regulation of biosynthetic process	12	27	2874	30113	2.6e-06	4.2e-05	// Zm00001d026590 // Zm00001d001879 // Zm00001d051172 // Zm00001d031908 // Zm00001d031064 // Zm00001d008919 // Zm00001d045589 // Zm00001d037117 // Zm00001d014377 // Zm00001d014013 // Zm00001d036593 // Zm00001d015639
		GO:0010556	P	regulation of macromolecule biosynthetic process	12	27	2851	30113	2.3e-06	4.2e-05	// Zm00001d026590 // Zm00001d001879 // Zm00001d051172 // Zm00001d031908 // Zm00001d031064 // Zm00001d008919 // Zm00001d045589 // Zm00001d037117 // Zm00001d014377 // Zm00001d014013 // Zm00001d036593 // Zm00001d015639
		GO:0051171	P	regulation of nitrogen compound metabolic process	12	27	2956	30113	3.4e-06	5.3e-05	// Zm00001d026590 // Zm00001d001879 // Zm00001d051172 // Zm00001d031908 // Zm00001d031064 // Zm00001d008919 // Zm00001d045589 // Zm00001d037117 // Zm00001d014377 // Zm00001d014013 // Zm00001d036593 // Zm00001d015639
		GO:0051716	P	cellular response to stimulus	11	27	2430	30113	3.7e-06	5.5e-05	// Zm00001d009108 // Zm00001d026590 // Zm00001d051172 // Zm00001d031908 // Zm00001d031064 // Zm00001d001879 // Zm00001d036593 // Zm00001d014377 // Zm00001d014013 // Zm00001d004022 // Zm00001d031961
		GO:0010468	P	regulation of gene expression	12	27	3001	30113	4e-06	5.7e-05	// Zm00001d026590 // Zm00001d001879 // Zm00001d051172 // Zm00001d031908 // Zm00001d031064 // Zm00001d008919 // Zm00001d045589 // Zm00001d037117 // Zm00001d014377 // Zm00001d014013 // Zm00001d036593 // Zm00001d015639
		GO:0006355	P	regulation of transcription, DNA-templated	11	27	2596	30113	7e-06	9.5e-05	// Zm00001d026590 // Zm00001d001879 // Zm00001d051172 // Zm00001d031064 // Zm00001d008919 // Zm00001d045589 // Zm00001d037117 // Zm00001d014377 // Zm00001d014013 // Zm00001d036593 // Zm00001d015639
		GO:1903506	P	regulation of nucleic acid-templated transcription	11	27	2619	30113	7.6e-06	9.6e-05	// Zm00001d026590 // Zm00001d001879 // Zm00001d051172 // Zm00001d031064 // Zm00001d008919 // Zm00001d045589 // Zm00001d037117 // Zm00001d014377 // Zm00001d014013 // Zm00001d036593 // Zm00001d015639
		GO:2001141	P	regulation of RNA biosynthetic process	11	27	2619	30113	7.6e-06	9.6e-05	// Zm00001d026590 // Zm00001d001879 // Zm00001d051172 // Zm00001d031064 // Zm00001d008919 // Zm00001d045589 // Zm00001d037117 // Zm00001d014377 // Zm00001d014013 // Zm00001d036593 // Zm00001d015639
		GO:0051252	P	regulation of RNA metabolic process	11	27	2687	30113	9.7e-06	0.00012	// Zm00001d026590 // Zm00001d001879 // Zm00001d051172 // Zm00001d031064 // Zm00001d008919 // Zm00001d045589 // Zm00001d037117 // Zm00001d014377 // Zm00001d014013 // Zm00001d036593 // Zm00001d015639
		GO:0080090	P	regulation of primary metabolic process	12	27	3368	30113	1.3e-05	0.00015	// Zm00001d026590 // Zm00001d001879 // Zm00001d051172 // Zm00001d031908 // Zm00001d031064 // Zm00001d008919 // Zm00001d045589 // Zm00001d037117 // Zm00001d014377 // Zm00001d014013 // Zm00001d036593 // Zm00001d015639
		GO:0019219	P	regulation of nucleobase-containing compound metabolic process	11	27	2764	30113	1.3e-05	0.00015	// Zm00001d026590 // Zm00001d001879 // Zm00001d051172 // Zm00001d031064 // Zm00001d008919 // Zm00001d045589 // Zm00001d037117 // Zm00001d014377 // Zm00001d014013 // Zm00001d036593 // Zm00001d015639
		GO:0034645	P	cellular macromolecule biosynthetic process	14	27	4699	30113	1.3e-05	0.00015	// Zm00001d026590 // Zm00001d001879 // Zm00001d051172 // Zm00001d031908 // Zm00001d031064 // Zm00001d008919 // Zm00001d032776 // Zm00001d014525 // Zm00001d045589 // Zm00001d037117 // Zm00001d014377 // Zm00001d014013 // Zm00001d036593 // Zm00001d015639
		GO:0031323	P	regulation of cellular metabolic process	12	27	3404	30113	1.5e-05	0.00015	// Zm00001d026590 // Zm00001d001879 // Zm00001d051172 // Zm00001d031908 // Zm00001d031064 // Zm00001d008919 // Zm00001d045589 // Zm00001d037117 // Zm00001d014377 // Zm00001d014013 // Zm00001d036593 // Zm00001d015639
		GO:0006351	P	transcription, DNA-templated	11	27	2807	30113	1.5e-05	0.00015	// Zm00001d026590 // Zm00001d001879 // Zm00001d051172 // Zm00001d031064 // Zm00001d008919 // Zm00001d045589 // Zm00001d037117 // Zm00001d014377 // Zm00001d014013 // Zm00001d036593 // Zm00001d015639
		GO:0032774	P	RNA biosynthetic process	11	27	2841	30113	1.7e-05	0.00015	// Zm00001d026590 // Zm00001d001879 // Zm00001d051172 // Zm00001d031064 // Zm00001d008919 // Zm00001d045589 // Zm00001d037117 // Zm00001d014377 // Zm00001d014013 // Zm00001d036593 // Zm00001d015639
		GO:0097659	P	nucleic acid-templated transcription	11	27	2829	30113	1.6e-05	0.00015	// Zm00001d026590 // Zm00001d001879 // Zm00001d051172 // Zm00001d031064 // Zm00001d008919 // Zm00001d045589 // Zm00001d037117 // Zm00001d014377 // Zm00001d014013 // Zm00001d036593 // Zm00001d015639
		GO:0009059	P	macromolecule biosynthetic process	14	27	4780	30113	1.6e-05	0.00015	// Zm00001d026590 // Zm00001d001879 // Zm00001d051172 // Zm00001d031908 // Zm00001d031064 // Zm00001d008919 // Zm00001d032776 // Zm00001d014525 // Zm00001d045589 // Zm00001d037117 // Zm00001d014377 // Zm00001d014013 // Zm00001d036593 // Zm00001d015639
		GO:0060255	P	regulation of macromolecule metabolic process	12	27	3482	30113	1.9e-05	0.00017	// Zm00001d026590 // Zm00001d001879 // Zm00001d051172 // Zm00001d031908 // Zm00001d031064 // Zm00001d008919 // Zm00001d045589 // Zm00001d037117 // Zm00001d014377 // Zm00001d014013 // Zm00001d036593 // Zm00001d015639
		GO:0019222	P	regulation of metabolic process	12	27	3582	30113	2.5e-05	0.00022	// Zm00001d026590 // Zm00001d001879 // Zm00001d051172 // Zm00001d031908 // Zm00001d031064 // Zm00001d008919 // Zm00001d045589 // Zm00001d037117 // Zm00001d014377 // Zm00001d014013 // Zm00001d036593 // Zm00001d015639
		GO:0050794	P	regulation of cellular process	14	27	4991	30113	2.7e-05	0.00023	// Zm00001d026590 // Zm00001d001879 // Zm00001d051172 // Zm00001d031908 // Zm00001d031064 // Zm00001d008919 // Zm00001d045589 // Zm00001d037117 // Zm00001d014377 // Zm00001d014013 // Zm00001d036593 // Zm00001d004022 // Zm00001d031961 // Zm00001d015639
		GO:0044763	P	single-organism cellular process	16	27	6774	30113	4.2e-05	0.00035	// Zm00001d009108 // Zm00001d026590 // Zm00001d051172 // Zm00001d031908 // Zm00001d031064 // Zm00001d001879 // Zm00001d014525 // Zm00001d045620 // Zm00001d011286 // Zm00001d014377 // Zm00001d014013 // Zm00001d036593 // Zm00001d032776 // Zm00001d036551 // Zm00001d004022 // Zm00001d031961
		GO:0034654	P	nucleobase-containing compound biosynthetic process	11	27	3211	30113	5.2e-05	0.00043	// Zm00001d026590 // Zm00001d001879 // Zm00001d051172 // Zm00001d031064 // Zm00001d008919 // Zm00001d045589 // Zm00001d037117 // Zm00001d014377 // Zm00001d014013 // Zm00001d036593 // Zm00001d015639
		GO:0050789	P	regulation of biological process	14	27	5307	30113	5.5e-05	0.00044	// Zm00001d026590 // Zm00001d001879 // Zm00001d051172 // Zm00001d031908 // Zm00001d031064 // Zm00001d008919 // Zm00001d045589 // Zm00001d037117 // Zm00001d014377 // Zm00001d014013 // Zm00001d036593 // Zm00001d004022 // Zm00001d031961 // Zm00001d015639
		GO:0018130	P	heterocycle biosynthetic process	11	27	3382	30113	8.4e-05	0.00065	// Zm00001d026590 // Zm00001d001879 // Zm00001d051172 // Zm00001d031064 // Zm00001d008919 // Zm00001d045589 // Zm00001d037117 // Zm00001d014377 // Zm00001d014013 // Zm00001d036593 // Zm00001d015639
		GO:0019438	P	aromatic compound biosynthetic process	11	27	3450	30113	0.0001	0.00077	// Zm00001d026590 // Zm00001d001879 // Zm00001d051172 // Zm00001d031064 // Zm00001d008919 // Zm00001d045589 // Zm00001d037117 // Zm00001d014377 // Zm00001d014013 // Zm00001d036593 // Zm00001d015639
		GO:1901362	P	organic cyclic compound biosynthetic process	11	27	3555	30113	0.00013	0.00099	// Zm00001d026590 // Zm00001d001879 // Zm00001d051172 // Zm00001d031064 // Zm00001d008919 // Zm00001d045589 // Zm00001d037117 // Zm00001d014377 // Zm00001d014013 // Zm00001d036593 // Zm00001d015639
		GO:0044249	P	cellular biosynthetic process	14	27	6107	30113	0.00027	0.0019	// Zm00001d026590 // Zm00001d001879 // Zm00001d051172 // Zm00001d031908 // Zm00001d031064 // Zm00001d008919 // Zm00001d032776 // Zm00001d014525 // Zm00001d045589 // Zm00001d037117 // Zm00001d014377 // Zm00001d014013 // Zm00001d036593 // Zm00001d015639
		GO:0044271	P	cellular nitrogen compound biosynthetic process	12	27	4553	30113	0.00027	0.0019	// Zm00001d026590 // Zm00001d001879 // Zm00001d051172 // Zm00001d031908 // Zm00001d031064 // Zm00001d008919 // Zm00001d045589 // Zm00001d037117 // Zm00001d014377 // Zm00001d014013 // Zm00001d036593 // Zm00001d015639
		GO:0050896	P	response to stimulus	11	27	3848	30113	0.00027	0.0019	// Zm00001d009108 // Zm00001d026590 // Zm00001d051172 // Zm00001d031908 // Zm00001d031064 // Zm00001d001879 // Zm00001d036593 // Zm00001d014377 // Zm00001d014013 // Zm00001d004022 // Zm00001d031961
		GO:1901576	P	organic substance biosynthetic process	14	27	6180	30113	0.00031	0.0021	// Zm00001d026590 // Zm00001d001879 // Zm00001d051172 // Zm00001d031908 // Zm00001d031064 // Zm00001d008919 // Zm00001d032776 // Zm00001d014525 // Zm00001d045589 // Zm00001d037117 // Zm00001d014377 // Zm00001d014013 // Zm00001d036593 // Zm00001d015639
		GO:0065007	P	biological regulation	14	27	6244	30113	0.00034	0.0023	// Zm00001d026590 // Zm00001d001879 // Zm00001d051172 // Zm00001d031908 // Zm00001d031064 // Zm00001d008919 // Zm00001d045589 // Zm00001d037117 // Zm00001d014377 // Zm00001d014013 // Zm00001d036593 // Zm00001d004022 // Zm00001d031961 // Zm00001d015639
		GO:0009058	P	biosynthetic process	14	27	6434	30113	0.00047	0.0031	// Zm00001d026590 // Zm00001d001879 // Zm00001d051172 // Zm00001d031908 // Zm00001d031064 // Zm00001d008919 // Zm00001d032776 // Zm00001d014525 // Zm00001d045589 // Zm00001d037117 // Zm00001d014377 // Zm00001d014013 // Zm00001d036593 // Zm00001d015639
		GO:0010467	P	gene expression	12	27	4995	30113	0.00064	0.0041	// Zm00001d026590 // Zm00001d001879 // Zm00001d051172 // Zm00001d031908 // Zm00001d031064 // Zm00001d008919 // Zm00001d045589 // Zm00001d037117 // Zm00001d014377 // Zm00001d014013 // Zm00001d036593 // Zm00001d015639
		GO:0016070	P	RNA metabolic process	11	27	4259	30113	0.00066	0.0041	// Zm00001d026590 // Zm00001d001879 // Zm00001d051172 // Zm00001d031064 // Zm00001d008919 // Zm00001d045589 // Zm00001d037117 // Zm00001d014377 // Zm00001d014013 // Zm00001d036593 // Zm00001d015639
		GO:0044260	P	cellular macromolecule metabolic process	17	27	10299	30113	0.0021	0.013	// Zm00001d009108 // Zm00001d026590 // Zm00001d051172 // Zm00001d031908 // Zm00001d031064 // Zm00001d008919 // Zm00001d001879 // Zm00001d014525 // Zm00001d045589 // Zm00001d037117 // Zm00001d014377 // Zm00001d014013 // Zm00001d036593 // Zm00001d032776 // Zm00001d031961 // Zm00001d002835 // Zm00001d015639
		GO:0090304	P	nucleic acid metabolic process	11	27	5183	30113	0.0034	0.021	// Zm00001d026590 // Zm00001d001879 // Zm00001d051172 // Zm00001d031064 // Zm00001d008919 // Zm00001d045589 // Zm00001d037117 // Zm00001d014377 // Zm00001d014013 // Zm00001d036593 // Zm00001d015639
		GO:0044699	P	single-organism process	16	27	9791	30113	0.0038	0.023	// Zm00001d009108 // Zm00001d026590 // Zm00001d051172 // Zm00001d031908 // Zm00001d031064 // Zm00001d001879 // Zm00001d014525 // Zm00001d045620 // Zm00001d011286 // Zm00001d014377 // Zm00001d014013 // Zm00001d036593 // Zm00001d032776 // Zm00001d036551 // Zm00001d004022 // Zm00001d031961
		GO:0043170	P	macromolecule metabolic process	17	27	11281	30113	0.0064	0.037	// Zm00001d009108 // Zm00001d026590 // Zm00001d051172 // Zm00001d031908 // Zm00001d031064 // Zm00001d008919 // Zm00001d001879 // Zm00001d014525 // Zm00001d045589 // Zm00001d037117 // Zm00001d014377 // Zm00001d014013 // Zm00001d036593 // Zm00001d032776 // Zm00001d031961 // Zm00001d002835 // Zm00001d015639
		GO:0006139	P	nucleobase-containing compound metabolic process	11	27	5783	30113	0.0081	0.046	// Zm00001d026590 // Zm00001d001879 // Zm00001d051172 // Zm00001d031064 // Zm00001d008919 // Zm00001d045589 // Zm00001d037117 // Zm00001d014377 // Zm00001d014013 // Zm00001d036593 // Zm00001d015639
		GO:0046483	P	heterocycle metabolic process	11	27	6024	30113	0.011	0.062	// Zm00001d026590 // Zm00001d001879 // Zm00001d051172 // Zm00001d031064 // Zm00001d008919 // Zm00001d045589 // Zm00001d037117 // Zm00001d014377 // Zm00001d014013 // Zm00001d036593 // Zm00001d015639
		GO:0006725	P	cellular aromatic compound metabolic process	11	27	6147	30113	0.013	0.071	// Zm00001d026590 // Zm00001d001879 // Zm00001d051172 // Zm00001d031064 // Zm00001d008919 // Zm00001d045589 // Zm00001d037117 // Zm00001d014377 // Zm00001d014013 // Zm00001d036593 // Zm00001d015639
		GO:0009987	P	cellular process	21	27	16613	30113	0.013	0.071	// Zm00001d009108 // Zm00001d026590 // Zm00001d051172 // Zm00001d031908 // Zm00001d031064 // Zm00001d008919 // Zm00001d001879 // Zm00001d014525 // Zm00001d037117 // Zm00001d045589 // Zm00001d045620 // Zm00001d011286 // Zm00001d014377 // Zm00001d014013 // Zm00001d036593 // Zm00001d032776 // Zm00001d036551 // Zm00001d004022 // Zm00001d031961 // Zm00001d002835 // Zm00001d015639
		GO:0034641	P	cellular nitrogen compound metabolic process	12	27	7084	30113	0.013	0.072	// Zm00001d026590 // Zm00001d001879 // Zm00001d051172 // Zm00001d031908 // Zm00001d031064 // Zm00001d008919 // Zm00001d045589 // Zm00001d037117 // Zm00001d014377 // Zm00001d014013 // Zm00001d036593 // Zm00001d015639
		GO:1901360	P	organic cyclic compound metabolic process	11	27	6221	30113	0.014	0.074	// Zm00001d026590 // Zm00001d001879 // Zm00001d051172 // Zm00001d031064 // Zm00001d008919 // Zm00001d045589 // Zm00001d037117 // Zm00001d014377 // Zm00001d014013 // Zm00001d036593 // Zm00001d015639
		GO:0044238	P	primary metabolic process	18	27	13559	30113	0.019	0.1	// Zm00001d009108 // Zm00001d026590 // Zm00001d051172 // Zm00001d031908 // Zm00001d031064 // Zm00001d008919 // Zm00001d001879 // Zm00001d014525 // Zm00001d045589 // Zm00001d037117 // Zm00001d014377 // Zm00001d014013 // Zm00001d036593 // Zm00001d007463 // Zm00001d032776 // Zm00001d031961 // Zm00001d002835 // Zm00001d015639
		GO:0044237	P	cellular metabolic process	18	27	13654	30113	0.021	0.11	// Zm00001d009108 // Zm00001d026590 // Zm00001d051172 // Zm00001d031908 // Zm00001d031064 // Zm00001d008919 // Zm00001d001879 // Zm00001d014525 // Zm00001d045589 // Zm00001d045620 // Zm00001d014377 // Zm00001d014013 // Zm00001d036593 // Zm00001d032776 // Zm00001d037117 // Zm00001d031961 // Zm00001d002835 // Zm00001d015639
		GO:0006807	P	nitrogen compound metabolic process	12	27	7583	30113	0.023	0.12	// Zm00001d026590 // Zm00001d001879 // Zm00001d051172 // Zm00001d031908 // Zm00001d031064 // Zm00001d008919 // Zm00001d045589 // Zm00001d037117 // Zm00001d014377 // Zm00001d014013 // Zm00001d036593 // Zm00001d015639
		GO:0071704	P	organic substance metabolic process	18	27	14289	30113	0.035	0.17	// Zm00001d009108 // Zm00001d026590 // Zm00001d051172 // Zm00001d031908 // Zm00001d031064 // Zm00001d008919 // Zm00001d001879 // Zm00001d014525 // Zm00001d045589 // Zm00001d037117 // Zm00001d014377 // Zm00001d014013 // Zm00001d036593 // Zm00001d007463 // Zm00001d032776 // Zm00001d031961 // Zm00001d002835 // Zm00001d015639
		GO:0008152	P	metabolic process	19	27	16802	30113	0.09	0.44	// Zm00001d009108 // Zm00001d026590 // Zm00001d051172 // Zm00001d031908 // Zm00001d031064 // Zm00001d008919 // Zm00001d001879 // Zm00001d014525 // Zm00001d045589 // Zm00001d045620 // Zm00001d014377 // Zm00001d014013 // Zm00001d036593 // Zm00001d007463 // Zm00001d032776 // Zm00001d037117 // Zm00001d031961 // Zm00001d002835 // Zm00001d015639
		GO:0044710	P	single-organism metabolic process	5	27	5053	30113	0.48	1	// Zm00001d009108 // Zm00001d014525 // Zm00001d031908 // Zm00001d045620 // Zm00001d032776
		GO:0003677	F	DNA binding	13	27	2927	30113	3.8e-07	1.3e-05	// Zm00001d026590 // Zm00001d001879 // Zm00001d051172 // Zm00001d031064 // Zm00001d008919 // Zm00001d015410 // Zm00001d045589 // Zm00001d014377 // Zm00001d014013 // Zm00001d036593 // Zm00001d036551 // Zm00001d015639 // Zm00001d053775
		GO:0003676	F	nucleic acid binding	13	27	5124	30113	0.00019	0.0031	// Zm00001d026590 // Zm00001d001879 // Zm00001d051172 // Zm00001d031064 // Zm00001d008919 // Zm00001d015410 // Zm00001d045589 // Zm00001d014377 // Zm00001d014013 // Zm00001d036593 // Zm00001d036551 // Zm00001d015639 // Zm00001d053775
		GO:0005488	F	binding	23	27	15954	30113	0.00047	0.0052	// Zm00001d009108 // Zm00001d045589 // Zm00001d014377 // Zm00001d014013 // Zm00001d036551 // Zm00001d031908 // Zm00001d008919 // Zm00001d015410 // Zm00001d045620 // Zm00001d031961 // Zm00001d015639 // Zm00001d026590 // Zm00001d051172 // Zm00001d031064 // Zm00001d053775 // Zm00001d036593 // Zm00001d025274 // Zm00001d042367 // Zm00001d001879 // Zm00001d003890 // Zm00001d037117 // Zm00001d032776 // …
		GO:0005515	F	protein binding	12	27	5711	30113	0.0022	0.018	// Zm00001d009108 // Zm00001d026590 // Zm00001d003890 // Zm00001d031064 // Zm00001d001879 // Zm00001d002835 // Zm00001d036593 // Zm00001d014377 // Zm00001d014013 // Zm00001d025274 // Zm00001d042367 // Zm00001d031961
		GO:1901363	F	heterocyclic compound binding	15	27	9607	30113	0.0094	0.053	// Zm00001d026590 // Zm00001d001879 // Zm00001d051172 // Zm00001d031064 // Zm00001d008919 // Zm00001d015410 // Zm00001d045589 // Zm00001d037117 // Zm00001d014377 // Zm00001d014013 // Zm00001d036593 // Zm00001d036551 // Zm00001d002835 // Zm00001d015639 // Zm00001d053775
		GO:0097159	F	organic cyclic compound binding	15	27	9627	30113	0.0095	0.053	// Zm00001d026590 // Zm00001d001879 // Zm00001d051172 // Zm00001d031064 // Zm00001d008919 // Zm00001d015410 // Zm00001d045589 // Zm00001d037117 // Zm00001d014377 // Zm00001d014013 // Zm00001d036593 // Zm00001d036551 // Zm00001d002835 // Zm00001d015639 // Zm00001d053775
		GO:0043169	F	cation binding	5	27	3260	30113	0.16	0.67	// Zm00001d032776 // Zm00001d053775 // Zm00001d031908 // Zm00001d015410 // Zm00001d045620
		GO:0046872	F	metal ion binding	5	27	3250	30113	0.16	0.67	// Zm00001d032776 // Zm00001d053775 // Zm00001d031908 // Zm00001d015410 // Zm00001d045620
		GO:0043167	F	ion binding	5	27	3477	30113	0.2	0.72	// Zm00001d032776 // Zm00001d053775 // Zm00001d031908 // Zm00001d015410 // Zm00001d045620
		GO:0016740	F	transferase activity	5	27	6031	30113	0.65	1	// Zm00001d009108 // Zm00001d014525 // Zm00001d032776 // Zm00001d031961 // Zm00001d002835
		GO:0003824	F	catalytic activity	7	27	14030	30113	0.99	1	// Zm00001d009108 // Zm00001d031908 // Zm00001d014525 // Zm00001d032776 // Zm00001d031961 // Zm00001d002835 // Zm00001d007463
		GO:0043231	C	intracellular membrane-bounded organelle	20	27	10295	30113	2.7e-05	0.00046	// Zm00001d009108 // Zm00001d026590 // Zm00001d051172 // Zm00001d031908 // Zm00001d031064 // Zm00001d008919 // Zm00001d001879 // Zm00001d014525 // Zm00001d015410 // Zm00001d045589 // Zm00001d045620 // Zm00001d014377 // Zm00001d014013 // Zm00001d036593 // Zm00001d032776 // Zm00001d036551 // Zm00001d037117 // Zm00001d031961 // Zm00001d015639 // Zm00001d053775
		GO:0043227	C	membrane-bounded organelle	20	27	10302	30113	2.8e-05	0.00046	// Zm00001d009108 // Zm00001d026590 // Zm00001d051172 // Zm00001d031908 // Zm00001d031064 // Zm00001d008919 // Zm00001d001879 // Zm00001d014525 // Zm00001d015410 // Zm00001d045589 // Zm00001d045620 // Zm00001d014377 // Zm00001d014013 // Zm00001d036593 // Zm00001d032776 // Zm00001d036551 // Zm00001d037117 // Zm00001d031961 // Zm00001d015639 // Zm00001d053775
		GO:0005634	C	nucleus	15	27	5408	30113	1.3e-05	0.00046	// Zm00001d026590 // Zm00001d001879 // Zm00001d051172 // Zm00001d031064 // Zm00001d008919 // Zm00001d015410 // Zm00001d045589 // Zm00001d037117 // Zm00001d014377 // Zm00001d014013 // Zm00001d036593 // Zm00001d036551 // Zm00001d031961 // Zm00001d015639 // Zm00001d053775
		GO:0043229	C	intracellular organelle	20	27	11291	30113	0.00012	0.0013	// Zm00001d009108 // Zm00001d026590 // Zm00001d051172 // Zm00001d031908 // Zm00001d031064 // Zm00001d008919 // Zm00001d001879 // Zm00001d014525 // Zm00001d015410 // Zm00001d045589 // Zm00001d045620 // Zm00001d014377 // Zm00001d014013 // Zm00001d036593 // Zm00001d032776 // Zm00001d036551 // Zm00001d037117 // Zm00001d031961 // Zm00001d015639 // Zm00001d053775
		GO:0043226	C	organelle	20	27	11307	30113	0.00013	0.0013	// Zm00001d009108 // Zm00001d026590 // Zm00001d051172 // Zm00001d031908 // Zm00001d031064 // Zm00001d008919 // Zm00001d001879 // Zm00001d014525 // Zm00001d015410 // Zm00001d045589 // Zm00001d045620 // Zm00001d014377 // Zm00001d014013 // Zm00001d036593 // Zm00001d032776 // Zm00001d036551 // Zm00001d037117 // Zm00001d031961 // Zm00001d015639 // Zm00001d053775
		GO:0044424	C	intracellular part	20	27	13331	30113	0.0017	0.014	// Zm00001d009108 // Zm00001d026590 // Zm00001d051172 // Zm00001d031908 // Zm00001d031064 // Zm00001d008919 // Zm00001d001879 // Zm00001d014525 // Zm00001d015410 // Zm00001d045589 // Zm00001d045620 // Zm00001d014377 // Zm00001d014013 // Zm00001d036593 // Zm00001d032776 // Zm00001d036551 // Zm00001d037117 // Zm00001d031961 // Zm00001d015639 // Zm00001d053775
		GO:0005622	C	intracellular	20	27	13573	30113	0.0022	0.015	// Zm00001d009108 // Zm00001d026590 // Zm00001d051172 // Zm00001d031908 // Zm00001d031064 // Zm00001d008919 // Zm00001d001879 // Zm00001d014525 // Zm00001d015410 // Zm00001d045589 // Zm00001d045620 // Zm00001d014377 // Zm00001d014013 // Zm00001d036593 // Zm00001d032776 // Zm00001d036551 // Zm00001d037117 // Zm00001d031961 // Zm00001d015639 // Zm00001d053775
		GO:0044464	C	cell part	21	27	15517	30113	0.0047	0.029	// Zm00001d009108 // Zm00001d026590 // Zm00001d051172 // Zm00001d031908 // Zm00001d031064 // Zm00001d008919 // Zm00001d001879 // Zm00001d014525 // Zm00001d037117 // Zm00001d015410 // Zm00001d045589 // Zm00001d045620 // Zm00001d014377 // Zm00001d014013 // Zm00001d036593 // Zm00001d032776 // Zm00001d036551 // Zm00001d004022 // Zm00001d031961 // Zm00001d015639 // Zm00001d053775
		GO:0005623	C	cell	21	27	15669	30113	0.0055	0.03	// Zm00001d009108 // Zm00001d026590 // Zm00001d051172 // Zm00001d031908 // Zm00001d031064 // Zm00001d008919 // Zm00001d001879 // Zm00001d014525 // Zm00001d037117 // Zm00001d015410 // Zm00001d045589 // Zm00001d045620 // Zm00001d014377 // Zm00001d014013 // Zm00001d036593 // Zm00001d032776 // Zm00001d036551 // Zm00001d004022 // Zm00001d031961 // Zm00001d015639 // Zm00001d053775
		GO:0016020	C	membrane	7	27	10325	30113	0.87	1	// Zm00001d009108 // Zm00001d026590 // Zm00001d014525 // Zm00001d045620 // Zm00001d032776 // Zm00001d004022 // Zm00001d002835
		GO:0044425	C	membrane part	5	27	9014	30113	0.94	1	// Zm00001d009108 // Zm00001d014525 // Zm00001d032776 // Zm00001d026590 // Zm00001d002835
		GO:0044422	C	organelle part	5	27	4776	30113	0.43	1	// Zm00001d009108 // Zm00001d014525 // Zm00001d031908 // Zm00001d045620 // Zm00001d032776
		GO:0044446	C	intracellular organelle part	5	27	4772	30113	0.43	1	// Zm00001d009108 // Zm00001d014525 // Zm00001d031908 // Zm00001d045620 // Zm00001d032776
		GO:0044444	C	cytoplasmic part	6	27	6931	30113	0.61	1	// Zm00001d009108 // Zm00001d031908 // Zm00001d014525 // Zm00001d045620 // Zm00001d032776 // Zm00001d031961
		GO:0005737	C	cytoplasm	6	27	8466	30113	0.81	1	// Zm00001d009108 // Zm00001d031908 // Zm00001d014525 // Zm00001d045620 // Zm00001d032776 // Zm00001d031961
	Ear	GO:0009734	P	auxin-activated signaling pathway	5	23	134	30113	6.1e-08	1e-05	// Zm00001d026590 // Zm00001d001879 // Zm00001d014377 // Zm00001d031064 // Zm00001d032683
		GO:0071365	P	cellular response to auxin stimulus	5	23	135	30113	6.3e-08	1e-05	// Zm00001d026590 // Zm00001d001879 // Zm00001d014377 // Zm00001d031064 // Zm00001d032683
		GO:0010468	P	regulation of gene expression	12	23	3001	30113	4.6e-07	4.9e-05	// Zm00001d026590 // Zm00001d052112 // Zm00001d031064 // Zm00001d032683 // Zm00001d001879 // Zm00001d016957 // Zm00001d014405 // Zm00001d014377 // Zm00001d026111 // Zm00001d017513 // Zm00001d015521 // Zm00001d002650
		GO:0009733	P	response to auxin	5	23	253	30113	1.3e-06	0.00011	// Zm00001d026590 // Zm00001d001879 // Zm00001d014377 // Zm00001d031064 // Zm00001d032683
		GO:0060255	P	regulation of macromolecule metabolic process	12	23	3482	30113	2.3e-06	0.00015	// Zm00001d026590 // Zm00001d052112 // Zm00001d031064 // Zm00001d032683 // Zm00001d001879 // Zm00001d016957 // Zm00001d014405 // Zm00001d014377 // Zm00001d026111 // Zm00001d017513 // Zm00001d015521 // Zm00001d002650
		GO:0019222	P	regulation of metabolic process	12	23	3582	30113	3.1e-06	0.00016	// Zm00001d026590 // Zm00001d052112 // Zm00001d031064 // Zm00001d032683 // Zm00001d001879 // Zm00001d016957 // Zm00001d014405 // Zm00001d014377 // Zm00001d026111 // Zm00001d017513 // Zm00001d015521 // Zm00001d002650
		GO:0009755	P	hormone-mediated signaling pathway	5	23	405	30113	1.3e-05	0.00031	// Zm00001d026590 // Zm00001d001879 // Zm00001d014377 // Zm00001d031064 // Zm00001d032683
		GO:0009719	P	response to endogenous stimulus	6	23	711	30113	1.3e-05	0.00031	// Zm00001d026590 // Zm00001d001879 // Zm00001d031064 // Zm00001d032683 // Zm00001d014377 // Zm00001d015521
		GO:1903506	P	regulation of nucleic acid-templated transcription	10	23	2619	30113	9.9e-06	0.00031	// Zm00001d026590 // Zm00001d052112 // Zm00001d031064 // Zm00001d032683 // Zm00001d001879 // Zm00001d016957 // Zm00001d014405 // Zm00001d014377 // Zm00001d017513 // Zm00001d015521
		GO:2001141	P	regulation of RNA biosynthetic process	10	23	2619	30113	9.9e-06	0.00031	// Zm00001d026590 // Zm00001d052112 // Zm00001d031064 // Zm00001d032683 // Zm00001d001879 // Zm00001d016957 // Zm00001d014405 // Zm00001d014377 // Zm00001d017513 // Zm00001d015521
		GO:0009725	P	response to hormone	6	23	699	30113	1.2e-05	0.00031	// Zm00001d026590 // Zm00001d001879 // Zm00001d031064 // Zm00001d032683 // Zm00001d014377 // Zm00001d015521
		GO:0051252	P	regulation of RNA metabolic process	10	23	2687	30113	1.2e-05	0.00031	// Zm00001d026590 // Zm00001d052112 // Zm00001d031064 // Zm00001d032683 // Zm00001d001879 // Zm00001d016957 // Zm00001d014405 // Zm00001d014377 // Zm00001d017513 // Zm00001d015521
		GO:0006355	P	regulation of transcription, DNA-templated	10	23	2596	30113	9.2e-06	0.00031	// Zm00001d026590 // Zm00001d052112 // Zm00001d031064 // Zm00001d032683 // Zm00001d001879 // Zm00001d016957 // Zm00001d014405 // Zm00001d014377 // Zm00001d017513 // Zm00001d015521
		GO:0019219	P	regulation of nucleobase-containing compound metabolic process	10	23	2764	30113	1.6e-05	0.00031	// Zm00001d026590 // Zm00001d052112 // Zm00001d031064 // Zm00001d032683 // Zm00001d001879 // Zm00001d016957 // Zm00001d014405 // Zm00001d014377 // Zm00001d017513 // Zm00001d015521
		GO:0031326	P	regulation of cellular biosynthetic process	10	23	2871	30113	2.2e-05	0.00031	// Zm00001d026590 // Zm00001d052112 // Zm00001d031064 // Zm00001d032683 // Zm00001d001879 // Zm00001d016957 // Zm00001d014405 // Zm00001d014377 // Zm00001d017513 // Zm00001d015521
		GO:0097659	P	nucleic acid-templated transcription	10	23	2829	30113	2e-05	0.00031	// Zm00001d026590 // Zm00001d052112 // Zm00001d031064 // Zm00001d032683 // Zm00001d001879 // Zm00001d016957 // Zm00001d014405 // Zm00001d014377 // Zm00001d017513 // Zm00001d015521
		GO:0032774	P	RNA biosynthetic process	10	23	2841	30113	2e-05	0.00031	// Zm00001d026590 // Zm00001d052112 // Zm00001d031064 // Zm00001d032683 // Zm00001d001879 // Zm00001d016957 // Zm00001d014405 // Zm00001d014377 // Zm00001d017513 // Zm00001d015521
		GO:2000112	P	regulation of cellular macromolecule biosynthetic process	10	23	2823	30113	1.9e-05	0.00031	// Zm00001d026590 // Zm00001d052112 // Zm00001d031064 // Zm00001d032683 // Zm00001d001879 // Zm00001d016957 // Zm00001d014405 // Zm00001d014377 // Zm00001d017513 // Zm00001d015521
		GO:0071495	P	cellular response to endogenous stimulus	5	23	433	30113	1.7e-05	0.00031	// Zm00001d026590 // Zm00001d001879 // Zm00001d014377 // Zm00001d031064 // Zm00001d032683
		GO:0009889	P	regulation of biosynthetic process	10	23	2874	30113	2.2e-05	0.00031	// Zm00001d026590 // Zm00001d052112 // Zm00001d031064 // Zm00001d032683 // Zm00001d001879 // Zm00001d016957 // Zm00001d014405 // Zm00001d014377 // Zm00001d017513 // Zm00001d015521
		GO:0032870	P	cellular response to hormone stimulus	5	23	428	30113	1.6e-05	0.00031	// Zm00001d026590 // Zm00001d001879 // Zm00001d014377 // Zm00001d031064 // Zm00001d032683
		GO:0010556	P	regulation of macromolecule biosynthetic process	10	23	2851	30113	2.1e-05	0.00031	// Zm00001d026590 // Zm00001d052112 // Zm00001d031064 // Zm00001d032683 // Zm00001d001879 // Zm00001d016957 // Zm00001d014405 // Zm00001d014377 // Zm00001d017513 // Zm00001d015521
		GO:0006351	P	transcription, DNA-templated	10	23	2807	30113	1.8e-05	0.00031	// Zm00001d026590 // Zm00001d052112 // Zm00001d031064 // Zm00001d032683 // Zm00001d001879 // Zm00001d016957 // Zm00001d014405 // Zm00001d014377 // Zm00001d017513 // Zm00001d015521
		GO:0051171	P	regulation of nitrogen compound metabolic process	10	23	2956	30113	2.9e-05	0.00038	// Zm00001d026590 // Zm00001d052112 // Zm00001d031064 // Zm00001d032683 // Zm00001d001879 // Zm00001d016957 // Zm00001d014405 // Zm00001d014377 // Zm00001d017513 // Zm00001d015521
		GO:0010033	P	response to organic substance	6	23	897	30113	4.6e-05	0.0006	// Zm00001d026590 // Zm00001d001879 // Zm00001d031064 // Zm00001d032683 // Zm00001d014377 // Zm00001d015521
		GO:0071310	P	cellular response to organic substance	5	23	555	30113	5.6e-05	0.00069	// Zm00001d026590 // Zm00001d001879 // Zm00001d014377 // Zm00001d031064 // Zm00001d032683
		GO:0034654	P	nucleobase-containing compound biosynthetic process	10	23	3211	30113	5.9e-05	0.0007	// Zm00001d026590 // Zm00001d052112 // Zm00001d031064 // Zm00001d032683 // Zm00001d001879 // Zm00001d016957 // Zm00001d014405 // Zm00001d014377 // Zm00001d017513 // Zm00001d015521
		GO:0080090	P	regulation of primary metabolic process	10	23	3368	30113	8.9e-05	0.001	// Zm00001d026590 // Zm00001d052112 // Zm00001d031064 // Zm00001d032683 // Zm00001d001879 // Zm00001d016957 // Zm00001d014405 // Zm00001d014377 // Zm00001d017513 // Zm00001d015521
		GO:0031323	P	regulation of cellular metabolic process	10	23	3404	30113	9.7e-05	0.001	// Zm00001d026590 // Zm00001d052112 // Zm00001d031064 // Zm00001d032683 // Zm00001d001879 // Zm00001d016957 // Zm00001d014405 // Zm00001d014377 // Zm00001d017513 // Zm00001d015521
		GO:0010467	P	gene expression	12	23	4995	30113	9.6e-05	0.001	// Zm00001d026590 // Zm00001d052112 // Zm00001d031064 // Zm00001d032683 // Zm00001d001879 // Zm00001d016957 // Zm00001d014405 // Zm00001d014377 // Zm00001d026111 // Zm00001d017513 // Zm00001d015521 // Zm00001d002650
		GO:0018130	P	heterocycle biosynthetic process	10	23	3382	30113	9.2e-05	0.001	// Zm00001d026590 // Zm00001d052112 // Zm00001d031064 // Zm00001d032683 // Zm00001d001879 // Zm00001d016957 // Zm00001d014405 // Zm00001d014377 // Zm00001d017513 // Zm00001d015521
		GO:0019438	P	aromatic compound biosynthetic process	10	23	3450	30113	0.00011	0.0011	// Zm00001d026590 // Zm00001d052112 // Zm00001d031064 // Zm00001d032683 // Zm00001d001879 // Zm00001d016957 // Zm00001d014405 // Zm00001d014377 // Zm00001d017513 // Zm00001d015521
		GO:1901362	P	organic cyclic compound biosynthetic process	10	23	3555	30113	0.00014	0.0014	// Zm00001d026590 // Zm00001d052112 // Zm00001d031064 // Zm00001d032683 // Zm00001d001879 // Zm00001d016957 // Zm00001d014405 // Zm00001d014377 // Zm00001d017513 // Zm00001d015521
		GO:0070887	P	cellular response to chemical stimulus	5	23	686	30113	0.00015	0.0014	// Zm00001d026590 // Zm00001d001879 // Zm00001d014377 // Zm00001d031064 // Zm00001d032683
		GO:0050789	P	regulation of biological process	12	23	5307	30113	0.00018	0.0016	// Zm00001d026590 // Zm00001d052112 // Zm00001d031064 // Zm00001d032683 // Zm00001d001879 // Zm00001d016957 // Zm00001d014405 // Zm00001d014377 // Zm00001d026111 // Zm00001d017513 // Zm00001d015521 // Zm00001d002650
		GO:0007165	P	signal transduction	6	23	1321	30113	0.00038	0.0034	// Zm00001d026590 // Zm00001d001879 // Zm00001d031064 // Zm00001d032683 // Zm00001d014377 // Zm00001d015521
		GO:0023052	P	signaling	6	23	1335	30113	0.0004	0.0034	// Zm00001d026590 // Zm00001d001879 // Zm00001d031064 // Zm00001d032683 // Zm00001d014377 // Zm00001d015521
		GO:0044700	P	single organism signaling	6	23	1334	30113	0.0004	0.0034	// Zm00001d026590 // Zm00001d001879 // Zm00001d031064 // Zm00001d032683 // Zm00001d014377 // Zm00001d015521
		GO:0007154	P	cell communication	6	23	1452	30113	0.00063	0.005	// Zm00001d026590 // Zm00001d001879 // Zm00001d031064 // Zm00001d032683 // Zm00001d014377 // Zm00001d015521
		GO:0016070	P	RNA metabolic process	10	23	4259	30113	0.00063	0.005	// Zm00001d026590 // Zm00001d052112 // Zm00001d031064 // Zm00001d032683 // Zm00001d001879 // Zm00001d016957 // Zm00001d014405 // Zm00001d014377 // Zm00001d017513 // Zm00001d015521
		GO:0042221	P	response to chemical	6	23	1493	30113	0.00073	0.0057	// Zm00001d026590 // Zm00001d001879 // Zm00001d031064 // Zm00001d032683 // Zm00001d014377 // Zm00001d015521
		GO:0065007	P	biological regulation	12	23	6244	30113	0.00085	0.0065	// Zm00001d026590 // Zm00001d052112 // Zm00001d031064 // Zm00001d032683 // Zm00001d001879 // Zm00001d016957 // Zm00001d014405 // Zm00001d014377 // Zm00001d026111 // Zm00001d017513 // Zm00001d015521 // Zm00001d002650
		GO:0044271	P	cellular nitrogen compound biosynthetic process	10	23	4553	30113	0.0011	0.008	// Zm00001d026590 // Zm00001d052112 // Zm00001d031064 // Zm00001d032683 // Zm00001d001879 // Zm00001d016957 // Zm00001d014405 // Zm00001d014377 // Zm00001d017513 // Zm00001d015521
		GO:0034645	P	cellular macromolecule biosynthetic process	10	23	4699	30113	0.0014	0.01	// Zm00001d026590 // Zm00001d052112 // Zm00001d031064 // Zm00001d032683 // Zm00001d001879 // Zm00001d016957 // Zm00001d014405 // Zm00001d014377 // Zm00001d017513 // Zm00001d015521
		GO:0009059	P	macromolecule biosynthetic process	10	23	4780	30113	0.0016	0.011	// Zm00001d026590 // Zm00001d052112 // Zm00001d031064 // Zm00001d032683 // Zm00001d001879 // Zm00001d016957 // Zm00001d014405 // Zm00001d014377 // Zm00001d017513 // Zm00001d015521
		GO:0050794	P	regulation of cellular process	10	23	4991	30113	0.0022	0.015	// Zm00001d026590 // Zm00001d052112 // Zm00001d031064 // Zm00001d032683 // Zm00001d001879 // Zm00001d016957 // Zm00001d014405 // Zm00001d014377 // Zm00001d017513 // Zm00001d015521
		GO:0090304	P	nucleic acid metabolic process	10	23	5183	30113	0.0029	0.02	// Zm00001d026590 // Zm00001d052112 // Zm00001d031064 // Zm00001d032683 // Zm00001d001879 // Zm00001d016957 // Zm00001d014405 // Zm00001d014377 // Zm00001d017513 // Zm00001d015521
		GO:0006139	P	nucleobase-containing compound metabolic process	10	23	5783	30113	0.0067	0.045	// Zm00001d026590 // Zm00001d052112 // Zm00001d031064 // Zm00001d032683 // Zm00001d001879 // Zm00001d016957 // Zm00001d014405 // Zm00001d014377 // Zm00001d017513 // Zm00001d015521
		GO:0051716	P	cellular response to stimulus	6	23	2430	30113	0.0084	0.055	// Zm00001d026590 // Zm00001d001879 // Zm00001d031064 // Zm00001d032683 // Zm00001d014377 // Zm00001d015521
		GO:0046483	P	heterocycle metabolic process	10	23	6024	30113	0.009	0.058	// Zm00001d026590 // Zm00001d052112 // Zm00001d031064 // Zm00001d032683 // Zm00001d001879 // Zm00001d016957 // Zm00001d014405 // Zm00001d014377 // Zm00001d017513 // Zm00001d015521
		GO:0044249	P	cellular biosynthetic process	10	23	6107	30113	0.0099	0.062	// Zm00001d026590 // Zm00001d052112 // Zm00001d031064 // Zm00001d032683 // Zm00001d001879 // Zm00001d016957 // Zm00001d014405 // Zm00001d014377 // Zm00001d017513 // Zm00001d015521
		GO:0006725	P	cellular aromatic compound metabolic process	10	23	6147	30113	0.01	0.064	// Zm00001d026590 // Zm00001d052112 // Zm00001d031064 // Zm00001d032683 // Zm00001d001879 // Zm00001d016957 // Zm00001d014405 // Zm00001d014377 // Zm00001d017513 // Zm00001d015521
		GO:1901576	P	organic substance biosynthetic process	10	23	6180	30113	0.011	0.065	// Zm00001d026590 // Zm00001d052112 // Zm00001d031064 // Zm00001d032683 // Zm00001d001879 // Zm00001d016957 // Zm00001d014405 // Zm00001d014377 // Zm00001d017513 // Zm00001d015521
		GO:1901360	P	organic cyclic compound metabolic process	10	23	6221	30113	0.011	0.067	// Zm00001d026590 // Zm00001d052112 // Zm00001d031064 // Zm00001d032683 // Zm00001d001879 // Zm00001d016957 // Zm00001d014405 // Zm00001d014377 // Zm00001d017513 // Zm00001d015521
		GO:0009058	P	biosynthetic process	10	23	6434	30113	0.014	0.084	// Zm00001d026590 // Zm00001d052112 // Zm00001d031064 // Zm00001d032683 // Zm00001d001879 // Zm00001d016957 // Zm00001d014405 // Zm00001d014377 // Zm00001d017513 // Zm00001d015521
		GO:0043170	P	macromolecule metabolic process	14	23	11281	30113	0.019	0.11	// Zm00001d026590 // Zm00001d052112 // Zm00001d031064 // Zm00001d032683 // Zm00001d001879 // Zm00001d016957 // Zm00001d014405 // Zm00001d036707 // Zm00001d014377 // Zm00001d026111 // Zm00001d017513 // Zm00001d001946 // Zm00001d015521 // Zm00001d002650
		GO:0044763	P	single-organism cellular process	10	23	6774	30113	0.02	0.11	// Zm00001d026590 // Zm00001d001879 // Zm00001d046518 // Zm00001d031064 // Zm00001d032683 // Zm00001d026186 // Zm00001d014377 // Zm00001d002650 // Zm00001d015521 // Zm00001d026111
		GO:0034641	P	cellular nitrogen compound metabolic process	10	23	7084	30113	0.028	0.15	// Zm00001d026590 // Zm00001d052112 // Zm00001d031064 // Zm00001d032683 // Zm00001d001879 // Zm00001d016957 // Zm00001d014405 // Zm00001d014377 // Zm00001d017513 // Zm00001d015521
		GO:0006807	P	nitrogen compound metabolic process	10	23	7583	30113	0.043	0.23	// Zm00001d026590 // Zm00001d052112 // Zm00001d031064 // Zm00001d032683 // Zm00001d001879 // Zm00001d016957 // Zm00001d014405 // Zm00001d014377 // Zm00001d017513 // Zm00001d015521
		GO:0044260	P	cellular macromolecule metabolic process	12	23	10299	30113	0.058	0.31	// Zm00001d026590 // Zm00001d052112 // Zm00001d031064 // Zm00001d032683 // Zm00001d001879 // Zm00001d016957 // Zm00001d014405 // Zm00001d036707 // Zm00001d014377 // Zm00001d017513 // Zm00001d001946 // Zm00001d015521
		GO:0050896	P	response to stimulus	6	23	3848	30113	0.064	0.34	// Zm00001d026590 // Zm00001d001879 // Zm00001d031064 // Zm00001d032683 // Zm00001d014377 // Zm00001d015521
		GO:0071704	P	organic substance metabolic process	15	23	14289	30113	0.067	0.35	// Zm00001d026590 // Zm00001d052112 // Zm00001d031064 // Zm00001d032683 // Zm00001d001879 // Zm00001d016957 // Zm00001d042632 // Zm00001d014405 // Zm00001d036707 // Zm00001d014377 // Zm00001d026111 // Zm00001d017513 // Zm00001d001946 // Zm00001d015521 // Zm00001d002650
		GO:0009987	P	cellular process	16	23	16613	30113	0.12	0.6	// Zm00001d026590 // Zm00001d052112 // Zm00001d046518 // Zm00001d031064 // Zm00001d032683 // Zm00001d001879 // Zm00001d016957 // Zm00001d026186 // Zm00001d014405 // Zm00001d036707 // Zm00001d014377 // Zm00001d026111 // Zm00001d017513 // Zm00001d001946 // Zm00001d015521 // Zm00001d002650
		GO:0044238	P	primary metabolic process	13	23	13559	30113	0.18	0.91	// Zm00001d026590 // Zm00001d052112 // Zm00001d031064 // Zm00001d032683 // Zm00001d001879 // Zm00001d016957 // Zm00001d042632 // Zm00001d014405 // Zm00001d036707 // Zm00001d014377 // Zm00001d017513 // Zm00001d001946 // Zm00001d015521
		GO:0044699	P	single-organism process	10	23	9791	30113	0.18	0.91	// Zm00001d026590 // Zm00001d001879 // Zm00001d046518 // Zm00001d031064 // Zm00001d032683 // Zm00001d026186 // Zm00001d014377 // Zm00001d002650 // Zm00001d015521 // Zm00001d026111
		GO:0008152	P	metabolic process	15	23	16802	30113	0.24	1	// Zm00001d026590 // Zm00001d052112 // Zm00001d031064 // Zm00001d032683 // Zm00001d001879 // Zm00001d016957 // Zm00001d042632 // Zm00001d014405 // Zm00001d036707 // Zm00001d014377 // Zm00001d026111 // Zm00001d017513 // Zm00001d001946 // Zm00001d015521 // Zm00001d002650
		GO:0044237	P	cellular metabolic process	12	23	13654	30113	0.33	1	// Zm00001d026590 // Zm00001d052112 // Zm00001d031064 // Zm00001d032683 // Zm00001d001879 // Zm00001d016957 // Zm00001d014405 // Zm00001d036707 // Zm00001d014377 // Zm00001d017513 // Zm00001d001946 // Zm00001d015521
		GO:0003677	F	DNA binding	13	23	2927	30113	3.2e-08	5.7e-07	// Zm00001d026590 // Zm00001d001879 // Zm00001d046518 // Zm00001d031064 // Zm00001d053775 // Zm00001d032683 // Zm00001d016957 // Zm00001d026186 // Zm00001d014405 // Zm00001d014377 // Zm00001d017513 // Zm00001d040019 // Zm00001d015521
		GO:0003676	F	nucleic acid binding	15	23	5124	30113	3.6e-07	3.3e-06	// Zm00001d026590 // Zm00001d001879 // Zm00001d046518 // Zm00001d031064 // Zm00001d053775 // Zm00001d032683 // Zm00001d016957 // Zm00001d026186 // Zm00001d014405 // Zm00001d014377 // Zm00001d026111 // Zm00001d017513 // Zm00001d040019 // Zm00001d015521 // Zm00001d002650
		GO:1901363	F	heterocyclic compound binding	16	23	9607	30113	0.00024	0.0011	// Zm00001d026590 // Zm00001d052112 // Zm00001d046518 // Zm00001d031064 // Zm00001d053775 // Zm00001d032683 // Zm00001d001879 // Zm00001d016957 // Zm00001d026186 // Zm00001d014405 // Zm00001d014377 // Zm00001d026111 // Zm00001d017513 // Zm00001d040019 // Zm00001d015521 // Zm00001d002650
		GO:0097159	F	organic cyclic compound binding	16	23	9627	30113	0.00024	0.0011	// Zm00001d026590 // Zm00001d052112 // Zm00001d046518 // Zm00001d031064 // Zm00001d053775 // Zm00001d032683 // Zm00001d001879 // Zm00001d016957 // Zm00001d026186 // Zm00001d014405 // Zm00001d014377 // Zm00001d026111 // Zm00001d017513 // Zm00001d040019 // Zm00001d015521 // Zm00001d002650
		GO:0043565	F	sequence-specific DNA binding	5	23	1074	30113	0.0011	0.0042	// Zm00001d016957 // Zm00001d046518 // Zm00001d040019 // Zm00001d026186 // Zm00001d017513
		GO:0005515	F	protein binding	11	23	5711	30113	0.0016	0.0049	// Zm00001d026590 // Zm00001d001879 // Zm00001d031064 // Zm00001d032683 // Zm00001d016957 // Zm00001d045098 // Zm00001d014377 // Zm00001d003264 // Zm00001d026111 // Zm00001d015521 // Zm00001d002650
		GO:0005488	F	binding	19	23	15954	30113	0.0031	0.0082	// Zm00001d026590 // Zm00001d052112 // Zm00001d046518 // Zm00001d031064 // Zm00001d053775 // Zm00001d032683 // Zm00001d001879 // Zm00001d016957 // Zm00001d026186 // Zm00001d014405 // Zm00001d036707 // Zm00001d045098 // Zm00001d014377 // Zm00001d003264 // Zm00001d026111 // Zm00001d017513 // Zm00001d040019 // Zm00001d015521 // Zm00001d002650
		GO:0005634	C	nucleus	14	23	5408	30113	5.8e-06	0.00015	// Zm00001d026590 // Zm00001d052112 // Zm00001d046518 // Zm00001d031064 // Zm00001d053775 // Zm00001d032683 // Zm00001d001879 // Zm00001d016957 // Zm00001d026186 // Zm00001d014405 // Zm00001d014377 // Zm00001d017513 // Zm00001d040019 // Zm00001d015521
		GO:0043227	C	membrane-bounded organelle	15	23	10302	30113	0.0024	0.02	// Zm00001d026590 // Zm00001d052112 // Zm00001d046518 // Zm00001d031064 // Zm00001d053775 // Zm00001d032683 // Zm00001d001879 // Zm00001d016957 // Zm00001d017812 // Zm00001d026186 // Zm00001d014405 // Zm00001d014377 // Zm00001d017513 // Zm00001d040019 // Zm00001d015521
		GO:0043231	C	intracellular membrane-bounded organelle	15	23	10295	30113	0.0023	0.02	// Zm00001d026590 // Zm00001d052112 // Zm00001d046518 // Zm00001d031064 // Zm00001d053775 // Zm00001d032683 // Zm00001d001879 // Zm00001d016957 // Zm00001d017812 // Zm00001d026186 // Zm00001d014405 // Zm00001d014377 // Zm00001d017513 // Zm00001d040019 // Zm00001d015521
		GO:0043226	C	organelle	15	23	11307	30113	0.0066	0.034	// Zm00001d026590 // Zm00001d052112 // Zm00001d046518 // Zm00001d031064 // Zm00001d053775 // Zm00001d032683 // Zm00001d001879 // Zm00001d016957 // Zm00001d017812 // Zm00001d026186 // Zm00001d014405 // Zm00001d014377 // Zm00001d017513 // Zm00001d040019 // Zm00001d015521
		GO:0043229	C	intracellular organelle	15	23	11291	30113	0.0065	0.034	// Zm00001d026590 // Zm00001d052112 // Zm00001d046518 // Zm00001d031064 // Zm00001d053775 // Zm00001d032683 // Zm00001d001879 // Zm00001d016957 // Zm00001d017812 // Zm00001d026186 // Zm00001d014405 // Zm00001d014377 // Zm00001d017513 // Zm00001d040019 // Zm00001d015521
		GO:0044424	C	intracellular part	15	23	13331	30113	0.035	0.15	// Zm00001d026590 // Zm00001d052112 // Zm00001d046518 // Zm00001d031064 // Zm00001d053775 // Zm00001d032683 // Zm00001d001879 // Zm00001d016957 // Zm00001d017812 // Zm00001d026186 // Zm00001d014405 // Zm00001d014377 // Zm00001d017513 // Zm00001d040019 // Zm00001d015521
		GO:0005622	C	intracellular	15	23	13573	30113	0.042	0.15	// Zm00001d026590 // Zm00001d052112 // Zm00001d046518 // Zm00001d031064 // Zm00001d053775 // Zm00001d032683 // Zm00001d001879 // Zm00001d016957 // Zm00001d017812 // Zm00001d026186 // Zm00001d014405 // Zm00001d014377 // Zm00001d017513 // Zm00001d040019 // Zm00001d015521
		GO:0005623	C	cell	15	23	15669	30113	0.15	0.41	// Zm00001d026590 // Zm00001d052112 // Zm00001d046518 // Zm00001d031064 // Zm00001d053775 // Zm00001d032683 // Zm00001d001879 // Zm00001d016957 // Zm00001d017812 // Zm00001d026186 // Zm00001d014405 // Zm00001d014377 // Zm00001d017513 // Zm00001d040019 // Zm00001d015521
		GO:0044464	C	cell part	15	23	15517	30113	0.13	0.41	// Zm00001d026590 // Zm00001d052112 // Zm00001d046518 // Zm00001d031064 // Zm00001d053775 // Zm00001d032683 // Zm00001d001879 // Zm00001d016957 // Zm00001d017812 // Zm00001d026186 // Zm00001d014405 // Zm00001d014377 // Zm00001d017513 // Zm00001d040019 // Zm00001d015521
Rice	Shoot	GO:0006350	P	transcription	12	25	1629	24075	2.2e-08	2.9e-06	// LOC_Os02g53690 // LOC_Os12g41950 // LOC_Os02g49840 // LOC_Os04g38720 // LOC_Os06g40330 // LOC_Os03g51970 // LOC_Os03g54084 // LOC_Os04g57610 // LOC_Os08g10080 // LOC_Os06g46410 // LOC_Os12g29980 // LOC_Os01g62820
		GO:0031326	P	regulation of cellular biosynthetic process	11	25	1564	24075	1.7e-07	3.1e-06	// LOC_Os12g41950 // LOC_Os02g49840 // LOC_Os04g38720 // LOC_Os06g40330 // LOC_Os03g51970 // LOC_Os03g54084 // LOC_Os04g57610 // LOC_Os08g10080 // LOC_Os02g53690 // LOC_Os12g29980 // LOC_Os06g46410
		GO:0031323	P	regulation of cellular metabolic process	11	25	1593	24075	2e-07	3.1e-06	// LOC_Os12g41950 // LOC_Os02g49840 // LOC_Os04g38720 // LOC_Os06g40330 // LOC_Os03g51970 // LOC_Os03g54084 // LOC_Os04g57610 // LOC_Os08g10080 // LOC_Os02g53690 // LOC_Os12g29980 // LOC_Os06g46410
		GO:0045449	P	regulation of transcription	11	25	1513	24075	1.2e-07	3.1e-06	// LOC_Os12g41950 // LOC_Os02g49840 // LOC_Os04g38720 // LOC_Os06g40330 // LOC_Os03g51970 // LOC_Os03g54084 // LOC_Os04g57610 // LOC_Os08g10080 // LOC_Os02g53690 // LOC_Os12g29980 // LOC_Os06g46410
		GO:0019219	P	regulation of nucleobase, nucleoside, nucleotide and nucleic acid metabolic process	11	25	1520	24075	1.3e-07	3.1e-06	// LOC_Os12g41950 // LOC_Os02g49840 // LOC_Os04g38720 // LOC_Os06g40330 // LOC_Os03g51970 // LOC_Os03g54084 // LOC_Os04g57610 // LOC_Os08g10080 // LOC_Os02g53690 // LOC_Os12g29980 // LOC_Os06g46410
		GO:0010468	P	regulation of gene expression	11	25	1577	24075	1.8e-07	3.1e-06	// LOC_Os12g41950 // LOC_Os02g49840 // LOC_Os04g38720 // LOC_Os06g40330 // LOC_Os03g51970 // LOC_Os03g54084 // LOC_Os04g57610 // LOC_Os08g10080 // LOC_Os02g53690 // LOC_Os12g29980 // LOC_Os06g46410
		GO:0009889	P	regulation of biosynthetic process	11	25	1564	24075	1.7e-07	3.1e-06	// LOC_Os12g41950 // LOC_Os02g49840 // LOC_Os04g38720 // LOC_Os06g40330 // LOC_Os03g51970 // LOC_Os03g54084 // LOC_Os04g57610 // LOC_Os08g10080 // LOC_Os02g53690 // LOC_Os12g29980 // LOC_Os06g46410
		GO:0051171	P	regulation of nitrogen compound metabolic process	11	25	1520	24075	1.3e-07	3.1e-06	// LOC_Os12g41950 // LOC_Os02g49840 // LOC_Os04g38720 // LOC_Os06g40330 // LOC_Os03g51970 // LOC_Os03g54084 // LOC_Os04g57610 // LOC_Os08g10080 // LOC_Os02g53690 // LOC_Os12g29980 // LOC_Os06g46410
		GO:0010556	P	regulation of macromolecule biosynthetic process	11	25	1564	24075	1.7e-07	3.1e-06	// LOC_Os12g41950 // LOC_Os02g49840 // LOC_Os04g38720 // LOC_Os06g40330 // LOC_Os03g51970 // LOC_Os03g54084 // LOC_Os04g57610 // LOC_Os08g10080 // LOC_Os02g53690 // LOC_Os12g29980 // LOC_Os06g46410
		GO:0080090	P	regulation of primary metabolic process	11	25	1626	24075	2.5e-07	3.4e-06	// LOC_Os12g41950 // LOC_Os02g49840 // LOC_Os04g38720 // LOC_Os06g40330 // LOC_Os03g51970 // LOC_Os03g54084 // LOC_Os04g57610 // LOC_Os08g10080 // LOC_Os02g53690 // LOC_Os12g29980 // LOC_Os06g46410
		GO:0060255	P	regulation of macromolecule metabolic process	11	25	1640	24075	2.7e-07	3.4e-06	// LOC_Os12g41950 // LOC_Os02g49840 // LOC_Os04g38720 // LOC_Os06g40330 // LOC_Os03g51970 // LOC_Os03g54084 // LOC_Os04g57610 // LOC_Os08g10080 // LOC_Os02g53690 // LOC_Os12g29980 // LOC_Os06g46410
		GO:0019222	P	regulation of metabolic process	11	25	1664	24075	3.2e-07	3.6e-06	// LOC_Os12g41950 // LOC_Os02g49840 // LOC_Os04g38720 // LOC_Os06g40330 // LOC_Os03g51970 // LOC_Os03g54084 // LOC_Os04g57610 // LOC_Os08g10080 // LOC_Os02g53690 // LOC_Os12g29980 // LOC_Os06g46410
		GO:0010467	P	gene expression	12	25	2424	24075	1.6e-06	1.6e-05	// LOC_Os02g53690 // LOC_Os12g41950 // LOC_Os02g49840 // LOC_Os04g38720 // LOC_Os06g40330 // LOC_Os03g51970 // LOC_Os03g54084 // LOC_Os04g57610 // LOC_Os08g10080 // LOC_Os06g46410 // LOC_Os12g29980 // LOC_Os01g62820
		GO:0050794	P	regulation of cellular process	11	25	1955	24075	1.6e-06	1.6e-05	// LOC_Os12g41950 // LOC_Os02g49840 // LOC_Os04g38720 // LOC_Os06g40330 // LOC_Os03g51970 // LOC_Os03g54084 // LOC_Os04g57610 // LOC_Os08g10080 // LOC_Os02g53690 // LOC_Os12g29980 // LOC_Os06g46410
		GO:0050789	P	regulation of biological process	11	25	2027	24075	2.2e-06	2e-05	// LOC_Os12g41950 // LOC_Os02g49840 // LOC_Os04g38720 // LOC_Os06g40330 // LOC_Os03g51970 // LOC_Os03g54084 // LOC_Os04g57610 // LOC_Os08g10080 // LOC_Os02g53690 // LOC_Os12g29980 // LOC_Os06g46410
		GO:0065007	P	biological regulation	11	25	2125	24075	3.6e-06	3e-05	// LOC_Os12g41950 // LOC_Os02g49840 // LOC_Os04g38720 // LOC_Os06g40330 // LOC_Os03g51970 // LOC_Os03g54084 // LOC_Os04g57610 // LOC_Os08g10080 // LOC_Os02g53690 // LOC_Os12g29980 // LOC_Os06g46410
		GO:0032774	P	RNA biosynthetic process	6	25	788	24075	0.00013	0.00097	// LOC_Os12g41950 // LOC_Os02g49840 // LOC_Os03g54084 // LOC_Os04g57610 // LOC_Os06g46410 // LOC_Os01g62820
		GO:0006351	P	transcription, DNA-dependent	6	25	786	24075	0.00013	0.00097	// LOC_Os12g41950 // LOC_Os02g49840 // LOC_Os03g54084 // LOC_Os04g57610 // LOC_Os06g46410 // LOC_Os01g62820
		GO:0016070	P	RNA metabolic process	6	25	1088	24075	0.00073	0.0052	// LOC_Os12g41950 // LOC_Os02g49840 // LOC_Os03g54084 // LOC_Os04g57610 // LOC_Os06g46410 // LOC_Os01g62820
		GO:0051252	P	regulation of RNA metabolic process	5	25	740	24075	0.00088	0.0057	// LOC_Os03g54084 // LOC_Os12g41950 // LOC_Os02g49840 // LOC_Os04g57610 // LOC_Os06g46410
		GO:0006355	P	regulation of transcription, DNA-dependent	5	25	737	24075	0.00087	0.0057	// LOC_Os03g54084 // LOC_Os12g41950 // LOC_Os02g49840 // LOC_Os04g57610 // LOC_Os06g46410
		GO:0044249	P	cellular biosynthetic process	13	25	5890	24075	0.0028	0.017	// LOC_Os02g53690 // LOC_Os12g41950 // LOC_Os02g45660 // LOC_Os04g38720 // LOC_Os06g40330 // LOC_Os03g51970 // LOC_Os03g54084 // LOC_Os02g49840 // LOC_Os04g57610 // LOC_Os08g10080 // LOC_Os06g46410 // LOC_Os12g29980 // LOC_Os01g62820
		GO:0034645	P	cellular macromolecule biosynthetic process	12	25	5248	24075	0.0034	0.019	// LOC_Os02g53690 // LOC_Os12g41950 // LOC_Os02g49840 // LOC_Os04g38720 // LOC_Os06g40330 // LOC_Os03g51970 // LOC_Os03g54084 // LOC_Os04g57610 // LOC_Os08g10080 // LOC_Os06g46410 // LOC_Os12g29980 // LOC_Os01g62820
		GO:0009059	P	macromolecule biosynthetic process	12	25	5252	24075	0.0034	0.019	// LOC_Os02g53690 // LOC_Os12g41950 // LOC_Os02g49840 // LOC_Os04g38720 // LOC_Os06g40330 // LOC_Os03g51970 // LOC_Os03g54084 // LOC_Os04g57610 // LOC_Os08g10080 // LOC_Os06g46410 // LOC_Os12g29980 // LOC_Os01g62820
		GO:0009058	P	biosynthetic process	13	25	6085	24075	0.0038	0.02	// LOC_Os02g53690 // LOC_Os12g41950 // LOC_Os02g45660 // LOC_Os04g38720 // LOC_Os06g40330 // LOC_Os03g51970 // LOC_Os03g54084 // LOC_Os02g49840 // LOC_Os04g57610 // LOC_Os08g10080 // LOC_Os06g46410 // LOC_Os12g29980 // LOC_Os01g62820
		GO:0006139	P	nucleobase, nucleoside, nucleotide and nucleic acid metabolic process	12	25	6695	24075	0.025	0.13	// LOC_Os02g53690 // LOC_Os12g41950 // LOC_Os02g49840 // LOC_Os04g38720 // LOC_Os06g40330 // LOC_Os03g51970 // LOC_Os03g54084 // LOC_Os04g57610 // LOC_Os08g10080 // LOC_Os06g46410 // LOC_Os12g29980 // LOC_Os01g62820
		GO:0044260	P	cellular macromolecule metabolic process	15	25	9350	24075	0.026	0.13	// LOC_Os02g53690 // LOC_Os12g41950 // LOC_Os02g49840 // LOC_Os04g38720 // LOC_Os01g52640 // LOC_Os03g51970 // LOC_Os03g54084 // LOC_Os06g40330 // LOC_Os05g47560 // LOC_Os04g57610 // LOC_Os08g10080 // LOC_Os06g46410 // LOC_Os12g29980 // LOC_Os07g38120 // LOC_Os01g62820
		GO:0006807	P	nitrogen compound metabolic process	12	25	7073	24075	0.038	0.18	// LOC_Os02g53690 // LOC_Os12g41950 // LOC_Os02g49840 // LOC_Os04g38720 // LOC_Os06g40330 // LOC_Os03g51970 // LOC_Os03g54084 // LOC_Os04g57610 // LOC_Os08g10080 // LOC_Os06g46410 // LOC_Os12g29980 // LOC_Os01g62820
		GO:0044237	P	cellular metabolic process	16	25	10696	24075	0.039	0.18	// LOC_Os02g53690 // LOC_Os12g41950 // LOC_Os02g45660 // LOC_Os04g38720 // LOC_Os01g52640 // LOC_Os03g51970 // LOC_Os03g54084 // LOC_Os02g49840 // LOC_Os06g40330 // LOC_Os05g47560 // LOC_Os04g57610 // LOC_Os08g10080 // LOC_Os01g62820 // LOC_Os12g29980 // LOC_Os07g38120 // LOC_Os06g46410
		GO:0009987	P	cellular process	18	25	12839	24075	0.046	0.21	// LOC_Os02g53690 // LOC_Os10g28610 // LOC_Os02g45660 // LOC_Os04g38720 // LOC_Os01g52640 // LOC_Os03g51970 // LOC_Os03g54084 // LOC_Os02g49840 // LOC_Os06g40330 // LOC_Os05g47560 // LOC_Os04g57610 // LOC_Os08g10080 // LOC_Os12g41950 // LOC_Os01g62820 // LOC_Os04g48390 // LOC_Os12g29980 // LOC_Os07g38120 // LOC_Os06g46410
		GO:0043170	P	macromolecule metabolic process	15	25	10433	24075	0.07	0.31	// LOC_Os02g53690 // LOC_Os12g41950 // LOC_Os02g49840 // LOC_Os04g38720 // LOC_Os01g52640 // LOC_Os03g51970 // LOC_Os03g54084 // LOC_Os06g40330 // LOC_Os05g47560 // LOC_Os04g57610 // LOC_Os08g10080 // LOC_Os06g46410 // LOC_Os12g29980 // LOC_Os07g38120 // LOC_Os01g62820
		GO:0044238	P	primary metabolic process	16	25	11969	24075	0.11	0.46	// LOC_Os02g53690 // LOC_Os12g41950 // LOC_Os02g45660 // LOC_Os04g38720 // LOC_Os01g52640 // LOC_Os03g51970 // LOC_Os03g54084 // LOC_Os02g49840 // LOC_Os06g40330 // LOC_Os05g47560 // LOC_Os04g57610 // LOC_Os08g10080 // LOC_Os01g62820 // LOC_Os12g29980 // LOC_Os07g38120 // LOC_Os06g46410
		GO:0008152	P	metabolic process	17	25	14398	24075	0.27	1	// LOC_Os02g53690 // LOC_Os12g41950 // LOC_Os02g45660 // LOC_Os04g38720 // LOC_Os01g52640 // LOC_Os03g51970 // LOC_Os03g54084 // LOC_Os02g49840 // LOC_Os06g40330 // LOC_Os06g03830 // LOC_Os05g47560 // LOC_Os04g57610 // LOC_Os08g10080 // LOC_Os01g62820 // LOC_Os12g29980 // LOC_Os07g38120 // LOC_Os06g46410
		GO:0001883	F	purine nucleoside binding	8	25	3247	24075	0.014	0.11	// LOC_Os11g46240 // LOC_Os01g52640 // LOC_Os03g51970 // LOC_Os03g54084 // LOC_Os05g47560 // LOC_Os02g53690 // LOC_Os12g29980 // LOC_Os07g38120
		GO:0005524	F	ATP binding	8	25	3085	24075	0.01	0.11	// LOC_Os11g46240 // LOC_Os01g52640 // LOC_Os03g51970 // LOC_Os03g54084 // LOC_Os05g47560 // LOC_Os02g53690 // LOC_Os12g29980 // LOC_Os07g38120
		GO:0001882	F	nucleoside binding	8	25	3257	24075	0.014	0.11	// LOC_Os11g46240 // LOC_Os01g52640 // LOC_Os03g51970 // LOC_Os03g54084 // LOC_Os05g47560 // LOC_Os02g53690 // LOC_Os12g29980 // LOC_Os07g38120
		GO:0032559	F	adenyl ribonucleotide binding	8	25	3087	24075	0.01	0.11	// LOC_Os11g46240 // LOC_Os01g52640 // LOC_Os03g51970 // LOC_Os03g54084 // LOC_Os05g47560 // LOC_Os02g53690 // LOC_Os12g29980 // LOC_Os07g38120
		GO:0030554	F	adenyl nucleotide binding	8	25	3247	24075	0.014	0.11	// LOC_Os11g46240 // LOC_Os01g52640 // LOC_Os03g51970 // LOC_Os03g54084 // LOC_Os05g47560 // LOC_Os02g53690 // LOC_Os12g29980 // LOC_Os07g38120
		GO:0005515	F	protein binding	7	25	2460	24075	0.011	0.11	// LOC_Os12g41950 // LOC_Os11g46240 // LOC_Os03g54084 // LOC_Os07g38120 // LOC_Os04g57610 // LOC_Os10g28610 // LOC_Os06g46410
		GO:0032555	F	purine ribonucleotide binding	8	25	3292	24075	0.015	0.11	// LOC_Os11g46240 // LOC_Os01g52640 // LOC_Os03g51970 // LOC_Os03g54084 // LOC_Os05g47560 // LOC_Os02g53690 // LOC_Os12g29980 // LOC_Os07g38120
		GO:0032553	F	ribonucleotide binding	8	25	3292	24075	0.015	0.11	// LOC_Os11g46240 // LOC_Os01g52640 // LOC_Os03g51970 // LOC_Os03g54084 // LOC_Os05g47560 // LOC_Os02g53690 // LOC_Os12g29980 // LOC_Os07g38120
		GO:0017076	F	purine nucleotide binding	8	25	3456	24075	0.02	0.13	// LOC_Os11g46240 // LOC_Os01g52640 // LOC_Os03g51970 // LOC_Os03g54084 // LOC_Os05g47560 // LOC_Os02g53690 // LOC_Os12g29980 // LOC_Os07g38120
		GO:0003677	F	DNA binding	10	25	5059	24075	0.024	0.14	// LOC_Os07g32170 // LOC_Os12g41950 // LOC_Os02g49840 // LOC_Os04g38720 // LOC_Os06g40330 // LOC_Os08g10080 // LOC_Os09g32944 // LOC_Os04g57610 // LOC_Os06g46410 // LOC_Os01g62820
		GO:0016773	F	phosphotransferase activity, alcohol group as acceptor	5	25	1726	24075	0.03	0.16	// LOC_Os01g52640 // LOC_Os03g54084 // LOC_Os06g17290 // LOC_Os05g47560 // LOC_Os07g38120
		GO:0000166	F	nucleotide binding	8	25	3874	24075	0.037	0.18	// LOC_Os11g46240 // LOC_Os01g52640 // LOC_Os03g51970 // LOC_Os03g54084 // LOC_Os05g47560 // LOC_Os02g53690 // LOC_Os12g29980 // LOC_Os07g38120
		GO:0005488	F	binding	21	25	16823	24075	0.089	0.4	// LOC_Os07g32170 // LOC_Os02g53690 // LOC_Os10g28610 // LOC_Os02g49840 // LOC_Os11g46240 // LOC_Os01g52640 // LOC_Os03g51970 // LOC_Os03g54084 // LOC_Os09g39940 // LOC_Os09g32944 // LOC_Os06g40330 // LOC_Os06g03830 // LOC_Os05g47560 // LOC_Os04g38720 // LOC_Os04g57610 // LOC_Os08g10080 // LOC_Os12g41950 // LOC_Os01g62820 // LOC_Os12g29980 // LOC_Os07g38120 // LOC_Os06g46410
		GO:0003676	F	nucleic acid binding	11	25	8251	24075	0.21	0.86	// LOC_Os07g32170 // LOC_Os12g41950 // LOC_Os02g49840 // LOC_Os11g46240 // LOC_Os06g40330 // LOC_Os08g10080 // LOC_Os09g32944 // LOC_Os04g57610 // LOC_Os04g38720 // LOC_Os06g46410 // LOC_Os01g62820
		GO:0016740	F	transferase activity	5	25	6190	24075	0.81	1	// LOC_Os01g52640 // LOC_Os03g54084 // LOC_Os06g17290 // LOC_Os05g47560 // LOC_Os07g38120
		GO:0003824	F	catalytic activity	11	25	12724	24075	0.86	1	// LOC_Os06g17290 // LOC_Os02g45660 // LOC_Os11g46240 // LOC_Os01g52640 // LOC_Os03g51970 // LOC_Os03g54084 // LOC_Os06g03830 // LOC_Os05g47560 // LOC_Os02g53690 // LOC_Os12g29980 // LOC_Os07g38120
		GO:0016772	F	transferase activity, transferring phosphorus-containing groups	5	25	4781	24075	0.57	1	// LOC_Os01g52640 // LOC_Os03g54084 // LOC_Os06g17290 // LOC_Os05g47560 // LOC_Os07g38120
		GO:0005634	C	nucleus	10	25	1884	24075	9.6e-06	0.00024	// LOC_Os07g32170 // LOC_Os02g53690 // LOC_Os12g41950 // LOC_Os02g49840 // LOC_Os03g51970 // LOC_Os09g32944 // LOC_Os04g57610 // LOC_Os06g46410 // LOC_Os12g29980 // LOC_Os01g62820
		GO:0043227	C	membrane-bounded organelle	10	25	2319	24075	5.8e-05	0.00049	// LOC_Os07g32170 // LOC_Os02g53690 // LOC_Os12g41950 // LOC_Os02g49840 // LOC_Os03g51970 // LOC_Os09g32944 // LOC_Os04g57610 // LOC_Os06g46410 // LOC_Os12g29980 // LOC_Os01g62820
		GO:0043231	C	intracellular membrane-bounded organelle	10	25	2296	24075	5.3e-05	0.00049	// LOC_Os07g32170 // LOC_Os02g53690 // LOC_Os12g41950 // LOC_Os02g49840 // LOC_Os03g51970 // LOC_Os09g32944 // LOC_Os04g57610 // LOC_Os06g46410 // LOC_Os12g29980 // LOC_Os01g62820
		GO:0043226	C	organelle	10	25	2859	24075	0.00034	0.0017	// LOC_Os07g32170 // LOC_Os02g53690 // LOC_Os12g41950 // LOC_Os02g49840 // LOC_Os03g51970 // LOC_Os09g32944 // LOC_Os04g57610 // LOC_Os06g46410 // LOC_Os12g29980 // LOC_Os01g62820
		GO:0043229	C	intracellular organelle	10	25	2859	24075	0.00034	0.0017	// LOC_Os07g32170 // LOC_Os02g53690 // LOC_Os12g41950 // LOC_Os02g49840 // LOC_Os03g51970 // LOC_Os09g32944 // LOC_Os04g57610 // LOC_Os06g46410 // LOC_Os12g29980 // LOC_Os01g62820
		GO:0044424	C	intracellular part	10	25	3529	24075	0.0018	0.0077	// LOC_Os07g32170 // LOC_Os02g53690 // LOC_Os12g41950 // LOC_Os02g49840 // LOC_Os03g51970 // LOC_Os09g32944 // LOC_Os04g57610 // LOC_Os06g46410 // LOC_Os12g29980 // LOC_Os01g62820
		GO:0005623	C	cell	13	25	5945	24075	0.003	0.0096	// LOC_Os07g33790 // LOC_Os07g32170 // LOC_Os02g53690 // LOC_Os10g28610 // LOC_Os02g49840 // LOC_Os03g51970 // LOC_Os03g54084 // LOC_Os09g32944 // LOC_Os04g57610 // LOC_Os12g41950 // LOC_Os01g62820 // LOC_Os12g29980 // LOC_Os06g46410
		GO:0044464	C	cell part	13	25	5945	24075	0.003	0.0096	// LOC_Os07g33790 // LOC_Os07g32170 // LOC_Os02g53690 // LOC_Os10g28610 // LOC_Os02g49840 // LOC_Os03g51970 // LOC_Os03g54084 // LOC_Os09g32944 // LOC_Os04g57610 // LOC_Os12g41950 // LOC_Os01g62820 // LOC_Os12g29980 // LOC_Os06g46410
		GO:0005622	C	intracellular	10	25	4116	24075	0.0058	0.016	// LOC_Os07g32170 // LOC_Os02g53690 // LOC_Os12g41950 // LOC_Os02g49840 // LOC_Os03g51970 // LOC_Os09g32944 // LOC_Os04g57610 // LOC_Os06g46410 // LOC_Os12g29980 // LOC_Os01g62820
	Panicle	GO:0009987	P	cellular process	5	7	12839	24075	0.28	0.62	// LOC_Os10g30600 // LOC_Os04g24180 // LOC_Os04g48390 // LOC_Os02g49840 // LOC_Os04g57610
		GO:0008152	P	metabolic process	5	7	14398	24075	0.42	0.62	// LOC_Os04g24180 // LOC_Os10g30600 // LOC_Os09g14700 // LOC_Os02g49840 // LOC_Os04g57610
		GO:0005488	F	binding	5	7	16823	24075	0.64	0.64	// LOC_Os08g42640 // LOC_Os10g30600 // LOC_Os04g24180 // LOC_Os02g49840 // LOC_Os04g57610

## Sheet: MBP-unique
Table S10. Complete lists of Gene Ontology terms for miRNA target genes in maize and rice.
Notes: Gene Ontology (GO) terms for the identified miRNA target genes are listed on separate sheets for each of the seven groups: "Total-unique", "TP-unique", "MBP-unique", "Total-TP-MBP-common", "Total-TP-common", "Total-MBP-Common" and "TP-MBP-common", according to subcellular compartments wherein the cleavage events were detected.
"Total", "TP" and "MBP" represent "input", "total polysome" and "membrane-bound polysome", respectively.
Term types of "P", "F" and "C" represent "Biological Process", "Molecular Function" and "Cell Component", respectively.
Species	Tissue	GO accession	Term type	Term	Query item	Query total	Background item	Background total	P-value	FDR	Entries
Maize	Shoot	GO:0019219	P	regulation of nucleobase-containing compound metabolic process	6	11	2764	30113	0.00018	0.0037	// Zm00001d041472 // Zm00001d027874 // Zm00001d032683 // Zm00001d016873 // Zm00001d051387 // Zm00001d035873
		GO:0031326	P	regulation of cellular biosynthetic process	6	11	2871	30113	0.00023	0.0037	// Zm00001d041472 // Zm00001d027874 // Zm00001d032683 // Zm00001d016873 // Zm00001d051387 // Zm00001d035873
		GO:0097659	P	nucleic acid-templated transcription	6	11	2829	30113	0.00021	0.0037	// Zm00001d041472 // Zm00001d027874 // Zm00001d032683 // Zm00001d016873 // Zm00001d051387 // Zm00001d035873
		GO:0032774	P	RNA biosynthetic process	6	11	2841	30113	0.00022	0.0037	// Zm00001d041472 // Zm00001d027874 // Zm00001d032683 // Zm00001d016873 // Zm00001d051387 // Zm00001d035873
		GO:2000112	P	regulation of cellular macromolecule biosynthetic process	6	11	2823	30113	0.00021	0.0037	// Zm00001d041472 // Zm00001d027874 // Zm00001d032683 // Zm00001d016873 // Zm00001d051387 // Zm00001d035873
		GO:0009889	P	regulation of biosynthetic process	6	11	2874	30113	0.00023	0.0037	// Zm00001d041472 // Zm00001d027874 // Zm00001d032683 // Zm00001d016873 // Zm00001d051387 // Zm00001d035873
		GO:1903506	P	regulation of nucleic acid-templated transcription	6	11	2619	30113	0.00014	0.0037	// Zm00001d041472 // Zm00001d027874 // Zm00001d032683 // Zm00001d016873 // Zm00001d051387 // Zm00001d035873
		GO:2001141	P	regulation of RNA biosynthetic process	6	11	2619	30113	0.00014	0.0037	// Zm00001d041472 // Zm00001d027874 // Zm00001d032683 // Zm00001d016873 // Zm00001d051387 // Zm00001d035873
		GO:0016070	P	RNA metabolic process	7	11	4259	30113	0.00022	0.0037	// Zm00001d041472 // Zm00001d027874 // Zm00001d032683 // Zm00001d016873 // Zm00001d051387 // Zm00001d024966 // Zm00001d035873
		GO:0051252	P	regulation of RNA metabolic process	6	11	2687	30113	0.00016	0.0037	// Zm00001d041472 // Zm00001d027874 // Zm00001d032683 // Zm00001d016873 // Zm00001d051387 // Zm00001d035873
		GO:0006355	P	regulation of transcription, DNA-templated	6	11	2596	30113	0.00013	0.0037	// Zm00001d041472 // Zm00001d027874 // Zm00001d032683 // Zm00001d016873 // Zm00001d051387 // Zm00001d035873
		GO:0010556	P	regulation of macromolecule biosynthetic process	6	11	2851	30113	0.00022	0.0037	// Zm00001d041472 // Zm00001d027874 // Zm00001d032683 // Zm00001d016873 // Zm00001d051387 // Zm00001d035873
		GO:0006351	P	transcription, DNA-templated	6	11	2807	30113	0.0002	0.0037	// Zm00001d041472 // Zm00001d027874 // Zm00001d032683 // Zm00001d016873 // Zm00001d051387 // Zm00001d035873
		GO:0051171	P	regulation of nitrogen compound metabolic process	6	11	2956	30113	0.00027	0.004	// Zm00001d041472 // Zm00001d027874 // Zm00001d032683 // Zm00001d016873 // Zm00001d051387 // Zm00001d035873
		GO:0010468	P	regulation of gene expression	6	11	3001	30113	0.00029	0.0041	// Zm00001d041472 // Zm00001d027874 // Zm00001d032683 // Zm00001d016873 // Zm00001d051387 // Zm00001d035873
		GO:0044271	P	cellular nitrogen compound biosynthetic process	7	11	4553	30113	0.00034	0.0044	// Zm00001d041472 // Zm00001d027874 // Zm00001d032683 // Zm00001d016873 // Zm00001d051387 // Zm00001d024966 // Zm00001d035873
		GO:0034645	P	cellular macromolecule biosynthetic process	7	11	4699	30113	0.00042	0.0049	// Zm00001d041472 // Zm00001d027874 // Zm00001d032683 // Zm00001d016873 // Zm00001d051387 // Zm00001d024966 // Zm00001d035873
		GO:0034654	P	nucleobase-containing compound biosynthetic process	6	11	3211	30113	0.00042	0.0049	// Zm00001d041472 // Zm00001d027874 // Zm00001d032683 // Zm00001d016873 // Zm00001d051387 // Zm00001d035873
		GO:0009059	P	macromolecule biosynthetic process	7	11	4780	30113	0.00046	0.0051	// Zm00001d041472 // Zm00001d027874 // Zm00001d032683 // Zm00001d016873 // Zm00001d051387 // Zm00001d024966 // Zm00001d035873
		GO:0080090	P	regulation of primary metabolic process	6	11	3368	30113	0.00055	0.0055	// Zm00001d041472 // Zm00001d027874 // Zm00001d032683 // Zm00001d016873 // Zm00001d051387 // Zm00001d035873
		GO:0031323	P	regulation of cellular metabolic process	6	11	3404	30113	0.00058	0.0055	// Zm00001d041472 // Zm00001d027874 // Zm00001d032683 // Zm00001d016873 // Zm00001d051387 // Zm00001d035873
		GO:0010467	P	gene expression	7	11	4995	30113	0.00061	0.0055	// Zm00001d041472 // Zm00001d027874 // Zm00001d032683 // Zm00001d016873 // Zm00001d051387 // Zm00001d024966 // Zm00001d035873
		GO:0018130	P	heterocycle biosynthetic process	6	11	3382	30113	0.00056	0.0055	// Zm00001d041472 // Zm00001d027874 // Zm00001d032683 // Zm00001d016873 // Zm00001d051387 // Zm00001d035873
		GO:0019438	P	aromatic compound biosynthetic process	6	11	3450	30113	0.00063	0.0055	// Zm00001d041472 // Zm00001d027874 // Zm00001d032683 // Zm00001d016873 // Zm00001d051387 // Zm00001d035873
		GO:0060255	P	regulation of macromolecule metabolic process	6	11	3482	30113	0.00066	0.0055	// Zm00001d041472 // Zm00001d027874 // Zm00001d032683 // Zm00001d016873 // Zm00001d051387 // Zm00001d035873
		GO:0019222	P	regulation of metabolic process	6	11	3582	30113	0.00077	0.0058	// Zm00001d041472 // Zm00001d027874 // Zm00001d032683 // Zm00001d016873 // Zm00001d051387 // Zm00001d035873
		GO:0090304	P	nucleic acid metabolic process	7	11	5183	30113	0.00077	0.0058	// Zm00001d041472 // Zm00001d027874 // Zm00001d032683 // Zm00001d016873 // Zm00001d051387 // Zm00001d024966 // Zm00001d035873
		GO:1901362	P	organic cyclic compound biosynthetic process	6	11	3555	30113	0.00074	0.0058	// Zm00001d041472 // Zm00001d027874 // Zm00001d032683 // Zm00001d016873 // Zm00001d051387 // Zm00001d035873
		GO:0006139	P	nucleobase-containing compound metabolic process	7	11	5783	30113	0.0015	0.011	// Zm00001d041472 // Zm00001d027874 // Zm00001d032683 // Zm00001d016873 // Zm00001d051387 // Zm00001d024966 // Zm00001d035873
		GO:0046483	P	heterocycle metabolic process	7	11	6024	30113	0.002	0.014	// Zm00001d041472 // Zm00001d027874 // Zm00001d032683 // Zm00001d016873 // Zm00001d051387 // Zm00001d024966 // Zm00001d035873
		GO:0044249	P	cellular biosynthetic process	7	11	6107	30113	0.0021	0.014	// Zm00001d041472 // Zm00001d027874 // Zm00001d032683 // Zm00001d016873 // Zm00001d051387 // Zm00001d024966 // Zm00001d035873
		GO:0006725	P	cellular aromatic compound metabolic process	7	11	6147	30113	0.0022	0.015	// Zm00001d041472 // Zm00001d027874 // Zm00001d032683 // Zm00001d016873 // Zm00001d051387 // Zm00001d024966 // Zm00001d035873
		GO:1901576	P	organic substance biosynthetic process	7	11	6180	30113	0.0023	0.015	// Zm00001d041472 // Zm00001d027874 // Zm00001d032683 // Zm00001d016873 // Zm00001d051387 // Zm00001d024966 // Zm00001d035873
		GO:1901360	P	organic cyclic compound metabolic process	7	11	6221	30113	0.0024	0.015	// Zm00001d041472 // Zm00001d027874 // Zm00001d032683 // Zm00001d016873 // Zm00001d051387 // Zm00001d024966 // Zm00001d035873
		GO:0009058	P	biosynthetic process	7	11	6434	30113	0.003	0.018	// Zm00001d041472 // Zm00001d027874 // Zm00001d032683 // Zm00001d016873 // Zm00001d051387 // Zm00001d024966 // Zm00001d035873
		GO:0050794	P	regulation of cellular process	6	11	4991	30113	0.0045	0.026	// Zm00001d041472 // Zm00001d027874 // Zm00001d032683 // Zm00001d016873 // Zm00001d051387 // Zm00001d035873
		GO:0034641	P	cellular nitrogen compound metabolic process	7	11	7084	30113	0.0053	0.03	// Zm00001d041472 // Zm00001d027874 // Zm00001d032683 // Zm00001d016873 // Zm00001d051387 // Zm00001d024966 // Zm00001d035873
		GO:0050789	P	regulation of biological process	6	11	5307	30113	0.0062	0.034	// Zm00001d041472 // Zm00001d027874 // Zm00001d032683 // Zm00001d016873 // Zm00001d051387 // Zm00001d035873
		GO:0006807	P	nitrogen compound metabolic process	7	11	7583	30113	0.0079	0.042	// Zm00001d041472 // Zm00001d027874 // Zm00001d032683 // Zm00001d016873 // Zm00001d051387 // Zm00001d024966 // Zm00001d035873
		GO:0065007	P	biological regulation	6	11	6244	30113	0.014	0.073	// Zm00001d041472 // Zm00001d027874 // Zm00001d032683 // Zm00001d016873 // Zm00001d051387 // Zm00001d035873
		GO:0044260	P	cellular macromolecule metabolic process	7	11	10299	30113	0.044	0.23	// Zm00001d041472 // Zm00001d027874 // Zm00001d032683 // Zm00001d016873 // Zm00001d051387 // Zm00001d024966 // Zm00001d035873
		GO:0044237	P	cellular metabolic process	8	11	13654	30113	0.064	0.32	// Zm00001d041472 // Zm00001d027874 // Zm00001d032683 // Zm00001d037194 // Zm00001d016873 // Zm00001d051387 // Zm00001d024966 // Zm00001d035873
		GO:0043170	P	macromolecule metabolic process	7	11	11281	30113	0.072	0.35	// Zm00001d041472 // Zm00001d027874 // Zm00001d032683 // Zm00001d016873 // Zm00001d051387 // Zm00001d024966 // Zm00001d035873
		GO:0044238	P	primary metabolic process	7	11	13559	30113	0.17	0.83	// Zm00001d041472 // Zm00001d027874 // Zm00001d032683 // Zm00001d016873 // Zm00001d051387 // Zm00001d024966 // Zm00001d035873
		GO:0009987	P	cellular process	8	11	16613	30113	0.19	0.9	// Zm00001d041472 // Zm00001d027874 // Zm00001d032683 // Zm00001d037194 // Zm00001d016873 // Zm00001d051387 // Zm00001d024966 // Zm00001d035873
		GO:0008152	P	metabolic process	8	11	16802	30113	0.21	0.93	// Zm00001d041472 // Zm00001d027874 // Zm00001d032683 // Zm00001d037194 // Zm00001d016873 // Zm00001d051387 // Zm00001d024966 // Zm00001d035873
		GO:0071704	P	organic substance metabolic process	7	11	14289	30113	0.22	0.98	// Zm00001d041472 // Zm00001d027874 // Zm00001d032683 // Zm00001d016873 // Zm00001d051387 // Zm00001d024966 // Zm00001d035873
		GO:0003677	F	DNA binding	6	11	2927	30113	0.00025	0.0029	// Zm00001d041472 // Zm00001d027874 // Zm00001d032683 // Zm00001d051387 // Zm00001d035873 // Zm00001d052890
		GO:0003676	F	nucleic acid binding	7	11	5124	30113	0.00072	0.0041	// Zm00001d041472 // Zm00001d027874 // Zm00001d032683 // Zm00001d051387 // Zm00001d024966 // Zm00001d035873 // Zm00001d052890
		GO:1901363	F	heterocyclic compound binding	7	11	9607	30113	0.03	0.088	// Zm00001d041472 // Zm00001d027874 // Zm00001d032683 // Zm00001d051387 // Zm00001d024966 // Zm00001d035873 // Zm00001d052890
		GO:0097159	F	organic cyclic compound binding	7	11	9627	30113	0.031	0.088	// Zm00001d041472 // Zm00001d027874 // Zm00001d032683 // Zm00001d051387 // Zm00001d024966 // Zm00001d035873 // Zm00001d052890
		GO:0005488	F	binding	8	11	15954	30113	0.16	0.36	// Zm00001d041472 // Zm00001d027874 // Zm00001d032683 // Zm00001d016873 // Zm00001d051387 // Zm00001d024966 // Zm00001d035873 // Zm00001d052890
		GO:0005634	C	nucleus	7	11	5408	30113	0.001	0.026	// Zm00001d041472 // Zm00001d027874 // Zm00001d032683 // Zm00001d016873 // Zm00001d051387 // Zm00001d035873 // Zm00001d052890
		GO:0043227	C	membrane-bounded organelle	8	11	10302	30113	0.011	0.089	// Zm00001d041472 // Zm00001d027874 // Zm00001d032683 // Zm00001d016873 // Zm00001d051387 // Zm00001d024966 // Zm00001d035873 // Zm00001d052890
		GO:0043231	C	intracellular membrane-bounded organelle	8	11	10295	30113	0.01	0.089	// Zm00001d041472 // Zm00001d027874 // Zm00001d032683 // Zm00001d016873 // Zm00001d051387 // Zm00001d024966 // Zm00001d035873 // Zm00001d052890
		GO:0043229	C	intracellular organelle	8	11	11291	30113	0.019	0.099	// Zm00001d041472 // Zm00001d027874 // Zm00001d032683 // Zm00001d016873 // Zm00001d051387 // Zm00001d024966 // Zm00001d035873 // Zm00001d052890
		GO:0043226	C	organelle	8	11	11307	30113	0.019	0.099	// Zm00001d041472 // Zm00001d027874 // Zm00001d032683 // Zm00001d016873 // Zm00001d051387 // Zm00001d024966 // Zm00001d035873 // Zm00001d052890
		GO:0005623	C	cell	9	11	15669	30113	0.044	0.16	// Zm00001d041472 // Zm00001d027874 // Zm00001d032683 // Zm00001d037194 // Zm00001d016873 // Zm00001d051387 // Zm00001d024966 // Zm00001d035873 // Zm00001d052890
		GO:0044464	C	cell part	9	11	15517	30113	0.041	0.16	// Zm00001d041472 // Zm00001d027874 // Zm00001d032683 // Zm00001d037194 // Zm00001d016873 // Zm00001d051387 // Zm00001d024966 // Zm00001d035873 // Zm00001d052890
		GO:0005622	C	intracellular	8	11	13573	30113	0.062	0.17	// Zm00001d041472 // Zm00001d027874 // Zm00001d032683 // Zm00001d016873 // Zm00001d051387 // Zm00001d024966 // Zm00001d035873 // Zm00001d052890
		GO:0044424	C	intracellular part	8	11	13331	30113	0.055	0.17	// Zm00001d041472 // Zm00001d027874 // Zm00001d032683 // Zm00001d016873 // Zm00001d051387 // Zm00001d024966 // Zm00001d035873 // Zm00001d052890
	Ear	GO:0019219	P	regulation of nucleobase-containing compound metabolic process	7	20	2764	30113	0.0015	0.033	// Zm00001d038158 // Zm00001d012482 // Zm00001d016873 // Zm00001d017575 // Zm00001d014507 // Zm00001d053975 // Zm00001d050893
		GO:0031326	P	regulation of cellular biosynthetic process	7	20	2871	30113	0.0018	0.033	// Zm00001d038158 // Zm00001d012482 // Zm00001d016873 // Zm00001d017575 // Zm00001d014507 // Zm00001d053975 // Zm00001d050893
		GO:0097659	P	nucleic acid-templated transcription	7	20	2829	30113	0.0017	0.033	// Zm00001d038158 // Zm00001d012482 // Zm00001d016873 // Zm00001d017575 // Zm00001d014507 // Zm00001d053975 // Zm00001d050893
		GO:0032774	P	RNA biosynthetic process	7	20	2841	30113	0.0017	0.033	// Zm00001d038158 // Zm00001d012482 // Zm00001d016873 // Zm00001d017575 // Zm00001d014507 // Zm00001d053975 // Zm00001d050893
		GO:2000112	P	regulation of cellular macromolecule biosynthetic process	7	20	2823	30113	0.0016	0.033	// Zm00001d038158 // Zm00001d012482 // Zm00001d016873 // Zm00001d017575 // Zm00001d014507 // Zm00001d053975 // Zm00001d050893
		GO:0009889	P	regulation of biosynthetic process	7	20	2874	30113	0.0018	0.033	// Zm00001d038158 // Zm00001d012482 // Zm00001d016873 // Zm00001d017575 // Zm00001d014507 // Zm00001d053975 // Zm00001d050893
		GO:1903506	P	regulation of nucleic acid-templated transcription	7	20	2619	30113	0.0011	0.033	// Zm00001d038158 // Zm00001d012482 // Zm00001d016873 // Zm00001d017575 // Zm00001d014507 // Zm00001d053975 // Zm00001d050893
		GO:2001141	P	regulation of RNA biosynthetic process	7	20	2619	30113	0.0011	0.033	// Zm00001d038158 // Zm00001d012482 // Zm00001d016873 // Zm00001d017575 // Zm00001d014507 // Zm00001d053975 // Zm00001d050893
		GO:0051252	P	regulation of RNA metabolic process	7	20	2687	30113	0.0012	0.033	// Zm00001d038158 // Zm00001d012482 // Zm00001d016873 // Zm00001d017575 // Zm00001d014507 // Zm00001d053975 // Zm00001d050893
		GO:0006355	P	regulation of transcription, DNA-templated	7	20	2596	30113	0.001	0.033	// Zm00001d038158 // Zm00001d012482 // Zm00001d016873 // Zm00001d017575 // Zm00001d014507 // Zm00001d053975 // Zm00001d050893
		GO:0010556	P	regulation of macromolecule biosynthetic process	7	20	2851	30113	0.0017	0.033	// Zm00001d038158 // Zm00001d012482 // Zm00001d016873 // Zm00001d017575 // Zm00001d014507 // Zm00001d053975 // Zm00001d050893
		GO:0006351	P	transcription, DNA-templated	7	20	2807	30113	0.0016	0.033	// Zm00001d038158 // Zm00001d012482 // Zm00001d016873 // Zm00001d017575 // Zm00001d014507 // Zm00001d053975 // Zm00001d050893
		GO:0051171	P	regulation of nitrogen compound metabolic process	7	20	2956	30113	0.0022	0.035	// Zm00001d038158 // Zm00001d012482 // Zm00001d016873 // Zm00001d017575 // Zm00001d014507 // Zm00001d053975 // Zm00001d050893
		GO:0010468	P	regulation of gene expression	7	20	3001	30113	0.0024	0.036	// Zm00001d038158 // Zm00001d012482 // Zm00001d016873 // Zm00001d017575 // Zm00001d014507 // Zm00001d053975 // Zm00001d050893
		GO:0034654	P	nucleobase-containing compound biosynthetic process	7	20	3211	30113	0.0035	0.049	// Zm00001d038158 // Zm00001d012482 // Zm00001d016873 // Zm00001d017575 // Zm00001d014507 // Zm00001d053975 // Zm00001d050893
		GO:0080090	P	regulation of primary metabolic process	7	20	3368	30113	0.0045	0.054	// Zm00001d038158 // Zm00001d012482 // Zm00001d016873 // Zm00001d017575 // Zm00001d014507 // Zm00001d053975 // Zm00001d050893
		GO:0031323	P	regulation of cellular metabolic process	7	20	3404	30113	0.0048	0.054	// Zm00001d038158 // Zm00001d012482 // Zm00001d016873 // Zm00001d017575 // Zm00001d014507 // Zm00001d053975 // Zm00001d050893
		GO:0018130	P	heterocycle biosynthetic process	7	20	3382	30113	0.0046	0.054	// Zm00001d038158 // Zm00001d012482 // Zm00001d016873 // Zm00001d017575 // Zm00001d014507 // Zm00001d053975 // Zm00001d050893
		GO:0016070	P	RNA metabolic process	8	20	4259	30113	0.0041	0.054	// Zm00001d038158 // Zm00001d026307 // Zm00001d012482 // Zm00001d016873 // Zm00001d017575 // Zm00001d014507 // Zm00001d053975 // Zm00001d050893
		GO:0019438	P	aromatic compound biosynthetic process	7	20	3450	30113	0.0052	0.056	// Zm00001d038158 // Zm00001d012482 // Zm00001d016873 // Zm00001d017575 // Zm00001d014507 // Zm00001d053975 // Zm00001d050893
		GO:0060255	P	regulation of macromolecule metabolic process	7	20	3482	30113	0.0055	0.056	// Zm00001d038158 // Zm00001d012482 // Zm00001d016873 // Zm00001d017575 // Zm00001d014507 // Zm00001d053975 // Zm00001d050893
		GO:0019222	P	regulation of metabolic process	7	20	3582	30113	0.0064	0.057	// Zm00001d038158 // Zm00001d012482 // Zm00001d016873 // Zm00001d017575 // Zm00001d014507 // Zm00001d053975 // Zm00001d050893
		GO:1901362	P	organic cyclic compound biosynthetic process	7	20	3555	30113	0.0061	0.057	// Zm00001d038158 // Zm00001d012482 // Zm00001d016873 // Zm00001d017575 // Zm00001d014507 // Zm00001d053975 // Zm00001d050893
		GO:0044271	P	cellular nitrogen compound biosynthetic process	8	20	4553	30113	0.0062	0.057	// Zm00001d038158 // Zm00001d012482 // Zm00001d012978 // Zm00001d016873 // Zm00001d017575 // Zm00001d014507 // Zm00001d053975 // Zm00001d050893
		GO:0034645	P	cellular macromolecule biosynthetic process	8	20	4699	30113	0.0076	0.065	// Zm00001d038158 // Zm00001d012482 // Zm00001d012978 // Zm00001d016873 // Zm00001d017575 // Zm00001d014507 // Zm00001d053975 // Zm00001d050893
		GO:0009059	P	macromolecule biosynthetic process	8	20	4780	30113	0.0084	0.069	// Zm00001d038158 // Zm00001d012482 // Zm00001d012978 // Zm00001d016873 // Zm00001d017575 // Zm00001d014507 // Zm00001d053975 // Zm00001d050893
		GO:0010467	P	gene expression	8	20	4995	30113	0.011	0.087	// Zm00001d038158 // Zm00001d012482 // Zm00001d012978 // Zm00001d016873 // Zm00001d017575 // Zm00001d014507 // Zm00001d053975 // Zm00001d050893
		GO:0090304	P	nucleic acid metabolic process	8	20	5183	30113	0.014	0.1	// Zm00001d038158 // Zm00001d026307 // Zm00001d012482 // Zm00001d016873 // Zm00001d017575 // Zm00001d014507 // Zm00001d053975 // Zm00001d050893
		GO:0006139	P	nucleobase-containing compound metabolic process	8	20	5783	30113	0.026	0.19	// Zm00001d038158 // Zm00001d026307 // Zm00001d012482 // Zm00001d016873 // Zm00001d017575 // Zm00001d014507 // Zm00001d053975 // Zm00001d050893
		GO:0034641	P	cellular nitrogen compound metabolic process	9	20	7084	30113	0.028	0.2	// Zm00001d038158 // Zm00001d026307 // Zm00001d012482 // Zm00001d012978 // Zm00001d016873 // Zm00001d017575 // Zm00001d014507 // Zm00001d053975 // Zm00001d050893
		GO:0046483	P	heterocycle metabolic process	8	20	6024	30113	0.032	0.22	// Zm00001d038158 // Zm00001d026307 // Zm00001d012482 // Zm00001d016873 // Zm00001d017575 // Zm00001d014507 // Zm00001d053975 // Zm00001d050893
		GO:0044249	P	cellular biosynthetic process	8	20	6107	30113	0.035	0.23	// Zm00001d038158 // Zm00001d012482 // Zm00001d012978 // Zm00001d016873 // Zm00001d017575 // Zm00001d014507 // Zm00001d053975 // Zm00001d050893
		GO:1901576	P	organic substance biosynthetic process	8	20	6180	30113	0.037	0.23	// Zm00001d038158 // Zm00001d012482 // Zm00001d012978 // Zm00001d016873 // Zm00001d017575 // Zm00001d014507 // Zm00001d053975 // Zm00001d050893
		GO:0006725	P	cellular aromatic compound metabolic process	8	20	6147	30113	0.036	0.23	// Zm00001d038158 // Zm00001d026307 // Zm00001d012482 // Zm00001d016873 // Zm00001d017575 // Zm00001d014507 // Zm00001d053975 // Zm00001d050893
		GO:0050794	P	regulation of cellular process	7	20	4991	30113	0.036	0.23	// Zm00001d038158 // Zm00001d012482 // Zm00001d016873 // Zm00001d017575 // Zm00001d014507 // Zm00001d053975 // Zm00001d050893
		GO:1901360	P	organic cyclic compound metabolic process	8	20	6221	30113	0.038	0.23	// Zm00001d038158 // Zm00001d026307 // Zm00001d012482 // Zm00001d016873 // Zm00001d017575 // Zm00001d014507 // Zm00001d053975 // Zm00001d050893
		GO:0006807	P	nitrogen compound metabolic process	9	20	7583	30113	0.043	0.25	// Zm00001d038158 // Zm00001d026307 // Zm00001d012482 // Zm00001d012978 // Zm00001d016873 // Zm00001d017575 // Zm00001d014507 // Zm00001d053975 // Zm00001d050893
		GO:0044260	P	cellular macromolecule metabolic process	11	20	10299	30113	0.045	0.25	// Zm00001d038158 // Zm00001d026307 // Zm00001d012482 // Zm00001d012978 // Zm00001d016873 // Zm00001d017575 // Zm00001d014507 // Zm00001d053975 // Zm00001d041186 // Zm00001d050893 // Zm00001d052566
		GO:0009058	P	biosynthetic process	8	20	6434	30113	0.046	0.25	// Zm00001d038158 // Zm00001d012482 // Zm00001d012978 // Zm00001d016873 // Zm00001d017575 // Zm00001d014507 // Zm00001d053975 // Zm00001d050893
		GO:0050789	P	regulation of biological process	7	20	5307	30113	0.049	0.26	// Zm00001d038158 // Zm00001d012482 // Zm00001d016873 // Zm00001d017575 // Zm00001d014507 // Zm00001d053975 // Zm00001d050893
		GO:0043170	P	macromolecule metabolic process	11	20	11281	30113	0.084	0.44	// Zm00001d038158 // Zm00001d026307 // Zm00001d012482 // Zm00001d012978 // Zm00001d016873 // Zm00001d017575 // Zm00001d014507 // Zm00001d053975 // Zm00001d041186 // Zm00001d050893 // Zm00001d052566
		GO:0065007	P	biological regulation	7	20	6244	30113	0.1	0.52	// Zm00001d038158 // Zm00001d012482 // Zm00001d016873 // Zm00001d017575 // Zm00001d014507 // Zm00001d053975 // Zm00001d050893
		GO:0071704	P	organic substance metabolic process	11	20	14289	30113	0.33	1	// Zm00001d038158 // Zm00001d026307 // Zm00001d012482 // Zm00001d012978 // Zm00001d016873 // Zm00001d017575 // Zm00001d014507 // Zm00001d053975 // Zm00001d041186 // Zm00001d050893 // Zm00001d052566
		GO:0009987	P	cellular process	12	20	16613	30113	0.42	1	// Zm00001d038158 // Zm00001d026307 // Zm00001d012482 // Zm00001d012978 // Zm00001d016873 // Zm00001d033537 // Zm00001d014507 // Zm00001d053975 // Zm00001d041186 // Zm00001d050893 // Zm00001d052566 // Zm00001d017575
		GO:0008152	P	metabolic process	12	20	16802	30113	0.44	1	// Zm00001d038158 // Zm00001d026307 // Zm00001d012482 // Zm00001d012978 // Zm00001d029031 // Zm00001d016873 // Zm00001d017575 // Zm00001d014507 // Zm00001d053975 // Zm00001d041186 // Zm00001d050893 // Zm00001d052566
		GO:0044238	P	primary metabolic process	11	20	13559	30113	0.25	1	// Zm00001d038158 // Zm00001d026307 // Zm00001d012482 // Zm00001d012978 // Zm00001d016873 // Zm00001d017575 // Zm00001d014507 // Zm00001d053975 // Zm00001d041186 // Zm00001d050893 // Zm00001d052566
		GO:0044699	P	single-organism process	6	20	9791	30113	0.68	1	// Zm00001d023593 // Zm00001d053975 // Zm00001d014507 // Zm00001d029031 // Zm00001d041186 // Zm00001d052566
		GO:0044237	P	cellular metabolic process	11	20	13654	30113	0.26	1	// Zm00001d038158 // Zm00001d026307 // Zm00001d012482 // Zm00001d012978 // Zm00001d016873 // Zm00001d017575 // Zm00001d014507 // Zm00001d053975 // Zm00001d041186 // Zm00001d050893 // Zm00001d052566
		GO:0003677	F	DNA binding	7	20	2927	30113	0.002	0.03	// Zm00001d038158 // Zm00001d012482 // Zm00001d020036 // Zm00001d014507 // Zm00001d041489 // Zm00001d050893 // Zm00001d017575
		GO:0003676	F	nucleic acid binding	7	20	5124	30113	0.041	0.3	// Zm00001d038158 // Zm00001d012482 // Zm00001d020036 // Zm00001d014507 // Zm00001d041489 // Zm00001d050893 // Zm00001d017575
		GO:0005515	F	protein binding	7	20	5711	30113	0.068	0.34	// Zm00001d003890 // Zm00001d023432 // Zm00001d026307 // Zm00001d016873 // Zm00001d014507 // Zm00001d025274 // Zm00001d041186
		GO:0005488	F	binding	14	20	15954	30113	0.096	0.35	// Zm00001d038158 // Zm00001d003890 // Zm00001d023432 // Zm00001d026307 // Zm00001d012482 // Zm00001d016873 // Zm00001d020036 // Zm00001d014507 // Zm00001d029031 // Zm00001d041489 // Zm00001d025274 // Zm00001d041186 // Zm00001d050893 // Zm00001d017575
		GO:1901363	F	heterocyclic compound binding	9	20	9607	30113	0.15	0.38	// Zm00001d038158 // Zm00001d012482 // Zm00001d020036 // Zm00001d014507 // Zm00001d029031 // Zm00001d041489 // Zm00001d041186 // Zm00001d050893 // Zm00001d017575
		GO:0097159	F	organic cyclic compound binding	9	20	9627	30113	0.16	0.38	// Zm00001d038158 // Zm00001d012482 // Zm00001d020036 // Zm00001d014507 // Zm00001d029031 // Zm00001d041489 // Zm00001d041186 // Zm00001d050893 // Zm00001d017575
		GO:0005634	C	nucleus	10	20	5408	30113	0.0011	0.05	// Zm00001d017575 // Zm00001d012482 // Zm00001d033537 // Zm00001d016873 // Zm00001d020036 // Zm00001d014507 // Zm00001d053975 // Zm00001d041489 // Zm00001d041186 // Zm00001d050893
		GO:0043227	C	membrane-bounded organelle	12	20	10302	30113	0.016	0.15	// Zm00001d038158 // Zm00001d026307 // Zm00001d012482 // Zm00001d016873 // Zm00001d020036 // Zm00001d033537 // Zm00001d014507 // Zm00001d053975 // Zm00001d041489 // Zm00001d041186 // Zm00001d050893 // Zm00001d017575
		GO:0043226	C	organelle	13	20	11307	30113	0.012	0.15	// Zm00001d038158 // Zm00001d026307 // Zm00001d012482 // Zm00001d012978 // Zm00001d016873 // Zm00001d020036 // Zm00001d033537 // Zm00001d014507 // Zm00001d053975 // Zm00001d041489 // Zm00001d041186 // Zm00001d050893 // Zm00001d017575
		GO:0043231	C	intracellular membrane-bounded organelle	12	20	10295	30113	0.016	0.15	// Zm00001d038158 // Zm00001d026307 // Zm00001d012482 // Zm00001d016873 // Zm00001d020036 // Zm00001d033537 // Zm00001d014507 // Zm00001d053975 // Zm00001d041489 // Zm00001d041186 // Zm00001d050893 // Zm00001d017575
		GO:0043229	C	intracellular organelle	13	20	11291	30113	0.012	0.15	// Zm00001d038158 // Zm00001d026307 // Zm00001d012482 // Zm00001d012978 // Zm00001d016873 // Zm00001d020036 // Zm00001d033537 // Zm00001d014507 // Zm00001d053975 // Zm00001d041489 // Zm00001d041186 // Zm00001d050893 // Zm00001d017575
		GO:0005623	C	cell	15	20	15669	30113	0.032	0.21	// Zm00001d038158 // Zm00001d023593 // Zm00001d026307 // Zm00001d012482 // Zm00001d012978 // Zm00001d016873 // Zm00001d020036 // Zm00001d033537 // Zm00001d014507 // Zm00001d053975 // Zm00001d041489 // Zm00001d041186 // Zm00001d050893 // Zm00001d052566 // Zm00001d017575
		GO:0044464	C	cell part	15	20	15517	30113	0.029	0.21	// Zm00001d038158 // Zm00001d023593 // Zm00001d026307 // Zm00001d012482 // Zm00001d012978 // Zm00001d016873 // Zm00001d020036 // Zm00001d033537 // Zm00001d014507 // Zm00001d053975 // Zm00001d041489 // Zm00001d041186 // Zm00001d050893 // Zm00001d052566 // Zm00001d017575
		GO:0044424	C	intracellular part	13	20	13331	30113	0.051	0.29	// Zm00001d038158 // Zm00001d026307 // Zm00001d012482 // Zm00001d012978 // Zm00001d016873 // Zm00001d020036 // Zm00001d033537 // Zm00001d014507 // Zm00001d053975 // Zm00001d041489 // Zm00001d041186 // Zm00001d050893 // Zm00001d017575
		GO:0005622	C	intracellular	13	20	13573	30113	0.059	0.3	// Zm00001d038158 // Zm00001d026307 // Zm00001d012482 // Zm00001d012978 // Zm00001d016873 // Zm00001d020036 // Zm00001d033537 // Zm00001d014507 // Zm00001d053975 // Zm00001d041489 // Zm00001d041186 // Zm00001d050893 // Zm00001d017575
		GO:0005737	C	cytoplasm	5	20	8466	30113	0.7	1	// Zm00001d012978 // Zm00001d041186 // Zm00001d033537 // Zm00001d038158 // Zm00001d026307
		GO:0016021	C	integral component of membrane	6	20	8398	30113	0.5	1	// Zm00001d023593 // Zm00001d020036 // Zm00001d029031 // Zm00001d021250 // Zm00001d052566 // Zm00001d041186
		GO:0016020	C	membrane	6	20	10325	30113	0.73	1	// Zm00001d023593 // Zm00001d020036 // Zm00001d029031 // Zm00001d021250 // Zm00001d052566 // Zm00001d041186
		GO:0044425	C	membrane part	6	20	9014	30113	0.58	1	// Zm00001d023593 // Zm00001d020036 // Zm00001d029031 // Zm00001d021250 // Zm00001d052566 // Zm00001d041186
		GO:0031224	C	intrinsic component of membrane	6	20	8522	30113	0.52	1	// Zm00001d023593 // Zm00001d020036 // Zm00001d029031 // Zm00001d021250 // Zm00001d052566 // Zm00001d041186
	Tassel	GO:0071365	P	cellular response to auxin stimulus	7	84	135	30113	1.5e-07	3.4e-05	// Zm00001d026590 // Zm00001d051172 // Zm00001d032683 // Zm00001d036593 // Zm00001d014377 // Zm00001d041497 // Zm00001d018024
		GO:0009734	P	auxin-activated signaling pathway	7	84	134	30113	1.4e-07	3.4e-05	// Zm00001d026590 // Zm00001d051172 // Zm00001d032683 // Zm00001d036593 // Zm00001d014377 // Zm00001d041497 // Zm00001d018024
		GO:0009733	P	response to auxin	7	84	253	30113	8.3e-06	0.0013	// Zm00001d026590 // Zm00001d051172 // Zm00001d032683 // Zm00001d036593 // Zm00001d014377 // Zm00001d041497 // Zm00001d018024
		GO:0009889	P	regulation of biosynthetic process	21	84	2874	30113	3.3e-05	0.0019	// Zm00001d026590 // Zm00001d052112 // Zm00001d041472 // Zm00001d052738 // Zm00001d032683 // Zm00001d034629 // Zm00001d051456 // Zm00001d045533 // Zm00001d021668 // Zm00001d046621 // Zm00001d014377 // Zm00001d031908 // Zm00001d051172 // Zm00001d041497 // Zm00001d035873 // Zm00001d051387 // Zm00001d036593 // Zm00001d038158 // Zm00001d018571 // Zm00001d015521 // Zm00001d022034
		GO:0010556	P	regulation of macromolecule biosynthetic process	21	84	2851	30113	2.9e-05	0.0019	// Zm00001d026590 // Zm00001d052112 // Zm00001d041472 // Zm00001d052738 // Zm00001d032683 // Zm00001d034629 // Zm00001d051456 // Zm00001d045533 // Zm00001d021668 // Zm00001d046621 // Zm00001d014377 // Zm00001d031908 // Zm00001d051172 // Zm00001d041497 // Zm00001d035873 // Zm00001d051387 // Zm00001d036593 // Zm00001d038158 // Zm00001d018571 // Zm00001d015521 // Zm00001d022034
		GO:0031326	P	regulation of cellular biosynthetic process	21	84	2871	30113	3.2e-05	0.0019	// Zm00001d026590 // Zm00001d052112 // Zm00001d041472 // Zm00001d052738 // Zm00001d032683 // Zm00001d034629 // Zm00001d051456 // Zm00001d045533 // Zm00001d021668 // Zm00001d046621 // Zm00001d014377 // Zm00001d031908 // Zm00001d051172 // Zm00001d041497 // Zm00001d035873 // Zm00001d051387 // Zm00001d036593 // Zm00001d038158 // Zm00001d018571 // Zm00001d015521 // Zm00001d022034
		GO:2000112	P	regulation of cellular macromolecule biosynthetic process	21	84	2823	30113	2.5e-05	0.0019	// Zm00001d026590 // Zm00001d052112 // Zm00001d041472 // Zm00001d052738 // Zm00001d032683 // Zm00001d034629 // Zm00001d051456 // Zm00001d045533 // Zm00001d021668 // Zm00001d046621 // Zm00001d014377 // Zm00001d031908 // Zm00001d051172 // Zm00001d041497 // Zm00001d035873 // Zm00001d051387 // Zm00001d036593 // Zm00001d038158 // Zm00001d018571 // Zm00001d015521 // Zm00001d022034
		GO:0010468	P	regulation of gene expression	22	84	3001	30113	1.9e-05	0.0019	// Zm00001d052738 // Zm00001d034629 // Zm00001d051456 // Zm00001d051172 // Zm00001d021668 // Zm00001d014377 // Zm00001d035873 // Zm00001d031908 // Zm00001d033148 // Zm00001d038158 // Zm00001d046621 // Zm00001d026590 // Zm00001d052112 // Zm00001d041472 // Zm00001d018571 // Zm00001d036593 // Zm00001d041497 // Zm00001d015521 // Zm00001d045533 // Zm00001d032683 // Zm00001d051387 // Zm00001d022034
		GO:0051171	P	regulation of nitrogen compound metabolic process	21	84	2956	30113	4.9e-05	0.0025	// Zm00001d026590 // Zm00001d052112 // Zm00001d041472 // Zm00001d052738 // Zm00001d032683 // Zm00001d034629 // Zm00001d051456 // Zm00001d045533 // Zm00001d021668 // Zm00001d046621 // Zm00001d014377 // Zm00001d031908 // Zm00001d051172 // Zm00001d041497 // Zm00001d035873 // Zm00001d051387 // Zm00001d036593 // Zm00001d038158 // Zm00001d018571 // Zm00001d015521 // Zm00001d022034
		GO:2001141	P	regulation of RNA biosynthetic process	19	84	2619	30113	9.3e-05	0.0035	// Zm00001d026590 // Zm00001d052112 // Zm00001d041472 // Zm00001d052738 // Zm00001d032683 // Zm00001d034629 // Zm00001d051456 // Zm00001d045533 // Zm00001d046621 // Zm00001d014377 // Zm00001d051172 // Zm00001d041497 // Zm00001d035873 // Zm00001d051387 // Zm00001d036593 // Zm00001d038158 // Zm00001d018571 // Zm00001d015521 // Zm00001d022034
		GO:0006355	P	regulation of transcription, DNA-templated	19	84	2596	30113	8.3e-05	0.0035	// Zm00001d026590 // Zm00001d052112 // Zm00001d041472 // Zm00001d052738 // Zm00001d032683 // Zm00001d034629 // Zm00001d051456 // Zm00001d045533 // Zm00001d046621 // Zm00001d014377 // Zm00001d051172 // Zm00001d041497 // Zm00001d035873 // Zm00001d051387 // Zm00001d036593 // Zm00001d038158 // Zm00001d018571 // Zm00001d015521 // Zm00001d022034
		GO:1903506	P	regulation of nucleic acid-templated transcription	19	84	2619	30113	9.3e-05	0.0035	// Zm00001d026590 // Zm00001d052112 // Zm00001d041472 // Zm00001d052738 // Zm00001d032683 // Zm00001d034629 // Zm00001d051456 // Zm00001d045533 // Zm00001d046621 // Zm00001d014377 // Zm00001d051172 // Zm00001d041497 // Zm00001d035873 // Zm00001d051387 // Zm00001d036593 // Zm00001d038158 // Zm00001d018571 // Zm00001d015521 // Zm00001d022034
		GO:0070887	P	cellular response to chemical stimulus	9	84	686	30113	0.00014	0.0044	// Zm00001d026590 // Zm00001d051172 // Zm00001d031908 // Zm00001d032683 // Zm00001d036593 // Zm00001d025626 // Zm00001d014377 // Zm00001d041497 // Zm00001d018024
		GO:0051252	P	regulation of RNA metabolic process	19	84	2687	30113	0.00013	0.0044	// Zm00001d026590 // Zm00001d052112 // Zm00001d041472 // Zm00001d052738 // Zm00001d032683 // Zm00001d034629 // Zm00001d051456 // Zm00001d045533 // Zm00001d046621 // Zm00001d014377 // Zm00001d051172 // Zm00001d041497 // Zm00001d035873 // Zm00001d051387 // Zm00001d036593 // Zm00001d038158 // Zm00001d018571 // Zm00001d015521 // Zm00001d022034
		GO:0009755	P	hormone-mediated signaling pathway	7	84	405	30113	0.00015	0.0047	// Zm00001d026590 // Zm00001d051172 // Zm00001d032683 // Zm00001d036593 // Zm00001d014377 // Zm00001d041497 // Zm00001d018024
		GO:0071310	P	cellular response to organic substance	8	84	555	30113	0.00017	0.0047	// Zm00001d026590 // Zm00001d051172 // Zm00001d031908 // Zm00001d032683 // Zm00001d036593 // Zm00001d014377 // Zm00001d041497 // Zm00001d018024
		GO:0060255	P	regulation of macromolecule metabolic process	22	84	3482	30113	0.00018	0.0047	// Zm00001d052738 // Zm00001d034629 // Zm00001d051456 // Zm00001d051172 // Zm00001d021668 // Zm00001d014377 // Zm00001d035873 // Zm00001d031908 // Zm00001d033148 // Zm00001d038158 // Zm00001d046621 // Zm00001d026590 // Zm00001d052112 // Zm00001d041472 // Zm00001d018571 // Zm00001d036593 // Zm00001d041497 // Zm00001d015521 // Zm00001d045533 // Zm00001d032683 // Zm00001d051387 // Zm00001d022034
		GO:0010033	P	response to organic substance	10	84	897	30113	0.00021	0.0048	// Zm00001d026590 // Zm00001d051172 // Zm00001d031908 // Zm00001d032683 // Zm00001d036593 // Zm00001d014377 // Zm00001d041497 // Zm00001d052566 // Zm00001d015521 // Zm00001d018024
		GO:0006351	P	transcription, DNA-templated	19	84	2807	30113	0.00023	0.0048	// Zm00001d026590 // Zm00001d052112 // Zm00001d041472 // Zm00001d052738 // Zm00001d032683 // Zm00001d034629 // Zm00001d051456 // Zm00001d045533 // Zm00001d046621 // Zm00001d014377 // Zm00001d051172 // Zm00001d041497 // Zm00001d035873 // Zm00001d051387 // Zm00001d036593 // Zm00001d038158 // Zm00001d018571 // Zm00001d015521 // Zm00001d022034
		GO:0032870	P	cellular response to hormone stimulus	7	84	428	30113	0.00021	0.0048	// Zm00001d026590 // Zm00001d051172 // Zm00001d032683 // Zm00001d036593 // Zm00001d014377 // Zm00001d041497 // Zm00001d018024
		GO:0071495	P	cellular response to endogenous stimulus	7	84	433	30113	0.00023	0.0048	// Zm00001d026590 // Zm00001d051172 // Zm00001d032683 // Zm00001d036593 // Zm00001d014377 // Zm00001d041497 // Zm00001d018024
		GO:0019219	P	regulation of nucleobase-containing compound metabolic process	19	84	2764	30113	0.00019	0.0048	// Zm00001d026590 // Zm00001d052112 // Zm00001d041472 // Zm00001d052738 // Zm00001d032683 // Zm00001d034629 // Zm00001d051456 // Zm00001d045533 // Zm00001d046621 // Zm00001d014377 // Zm00001d051172 // Zm00001d041497 // Zm00001d035873 // Zm00001d051387 // Zm00001d036593 // Zm00001d038158 // Zm00001d018571 // Zm00001d015521 // Zm00001d022034
		GO:0019222	P	regulation of metabolic process	22	84	3582	30113	0.00026	0.0049	// Zm00001d052738 // Zm00001d034629 // Zm00001d051456 // Zm00001d051172 // Zm00001d021668 // Zm00001d014377 // Zm00001d035873 // Zm00001d031908 // Zm00001d033148 // Zm00001d038158 // Zm00001d046621 // Zm00001d026590 // Zm00001d052112 // Zm00001d041472 // Zm00001d018571 // Zm00001d036593 // Zm00001d041497 // Zm00001d015521 // Zm00001d045533 // Zm00001d032683 // Zm00001d051387 // Zm00001d022034
		GO:0097659	P	nucleic acid-templated transcription	19	84	2829	30113	0.00025	0.0049	// Zm00001d026590 // Zm00001d052112 // Zm00001d041472 // Zm00001d052738 // Zm00001d032683 // Zm00001d034629 // Zm00001d051456 // Zm00001d045533 // Zm00001d046621 // Zm00001d014377 // Zm00001d051172 // Zm00001d041497 // Zm00001d035873 // Zm00001d051387 // Zm00001d036593 // Zm00001d038158 // Zm00001d018571 // Zm00001d015521 // Zm00001d022034
		GO:0032774	P	RNA biosynthetic process	19	84	2841	30113	0.00027	0.0049	// Zm00001d026590 // Zm00001d052112 // Zm00001d041472 // Zm00001d052738 // Zm00001d032683 // Zm00001d034629 // Zm00001d051456 // Zm00001d045533 // Zm00001d046621 // Zm00001d014377 // Zm00001d051172 // Zm00001d041497 // Zm00001d035873 // Zm00001d051387 // Zm00001d036593 // Zm00001d038158 // Zm00001d018571 // Zm00001d015521 // Zm00001d022034
		GO:0080090	P	regulation of primary metabolic process	21	84	3368	30113	0.00031	0.0054	// Zm00001d026590 // Zm00001d052112 // Zm00001d041472 // Zm00001d052738 // Zm00001d032683 // Zm00001d034629 // Zm00001d051456 // Zm00001d045533 // Zm00001d021668 // Zm00001d046621 // Zm00001d014377 // Zm00001d031908 // Zm00001d051172 // Zm00001d041497 // Zm00001d035873 // Zm00001d051387 // Zm00001d036593 // Zm00001d038158 // Zm00001d018571 // Zm00001d015521 // Zm00001d022034
		GO:0051716	P	cellular response to stimulus	17	84	2430	30113	0.00036	0.0058	// Zm00001d026590 // Zm00001d023434 // Zm00001d051172 // Zm00001d052738 // Zm00001d032683 // Zm00001d016017 // Zm00001d044629 // Zm00001d036593 // Zm00001d018024 // Zm00001d025626 // Zm00001d014377 // Zm00001d031908 // Zm00001d041497 // Zm00001d004022 // Zm00001d052566 // Zm00001d015521 // Zm00001d016055
		GO:0031323	P	regulation of cellular metabolic process	21	84	3404	30113	0.00036	0.0058	// Zm00001d026590 // Zm00001d052112 // Zm00001d041472 // Zm00001d052738 // Zm00001d032683 // Zm00001d034629 // Zm00001d051456 // Zm00001d045533 // Zm00001d021668 // Zm00001d046621 // Zm00001d014377 // Zm00001d031908 // Zm00001d051172 // Zm00001d041497 // Zm00001d035873 // Zm00001d051387 // Zm00001d036593 // Zm00001d038158 // Zm00001d018571 // Zm00001d015521 // Zm00001d022034
		GO:0009725	P	response to hormone	8	84	699	30113	0.00079	0.012	// Zm00001d026590 // Zm00001d051172 // Zm00001d032683 // Zm00001d036593 // Zm00001d014377 // Zm00001d041497 // Zm00001d015521 // Zm00001d018024
		GO:0050789	P	regulation of biological process	27	84	5307	30113	0.00093	0.013	// Zm00001d052738 // Zm00001d034629 // Zm00001d051456 // Zm00001d051172 // Zm00001d021668 // Zm00001d014377 // Zm00001d035873 // Zm00001d031908 // Zm00001d033148 // Zm00001d004022 // Zm00001d038158 // Zm00001d046621 // Zm00001d026590 // Zm00001d052112 // Zm00001d041472 // Zm00001d018571 // Zm00001d036593 // Zm00001d041497 // Zm00001d015521 // Zm00001d023434 // Zm00001d016017 // Zm00001d045533 // …
		GO:0009719	P	response to endogenous stimulus	8	84	711	30113	0.00088	0.013	// Zm00001d026590 // Zm00001d051172 // Zm00001d032683 // Zm00001d036593 // Zm00001d014377 // Zm00001d041497 // Zm00001d015521 // Zm00001d018024
		GO:0042221	P	response to chemical	12	84	1493	30113	0.00091	0.013	// Zm00001d026590 // Zm00001d040155 // Zm00001d051172 // Zm00001d031908 // Zm00001d032683 // Zm00001d036593 // Zm00001d025626 // Zm00001d014377 // Zm00001d041497 // Zm00001d052566 // Zm00001d015521 // Zm00001d018024
		GO:0034654	P	nucleobase-containing compound biosynthetic process	19	84	3211	30113	0.0012	0.017	// Zm00001d026590 // Zm00001d052112 // Zm00001d041472 // Zm00001d052738 // Zm00001d032683 // Zm00001d034629 // Zm00001d051456 // Zm00001d045533 // Zm00001d046621 // Zm00001d014377 // Zm00001d051172 // Zm00001d041497 // Zm00001d035873 // Zm00001d051387 // Zm00001d036593 // Zm00001d038158 // Zm00001d018571 // Zm00001d015521 // Zm00001d022034
		GO:0050794	P	regulation of cellular process	25	84	4991	30113	0.0019	0.026	// Zm00001d052738 // Zm00001d034629 // Zm00001d051456 // Zm00001d051172 // Zm00001d021668 // Zm00001d014377 // Zm00001d035873 // Zm00001d031908 // Zm00001d004022 // Zm00001d038158 // Zm00001d046621 // Zm00001d026590 // Zm00001d052112 // Zm00001d041472 // Zm00001d018571 // Zm00001d036593 // Zm00001d041497 // Zm00001d015521 // Zm00001d023434 // Zm00001d016017 // Zm00001d045533 // Zm00001d032683 // …
		GO:0018130	P	heterocycle biosynthetic process	19	84	3382	30113	0.0022	0.029	// Zm00001d026590 // Zm00001d052112 // Zm00001d041472 // Zm00001d052738 // Zm00001d032683 // Zm00001d034629 // Zm00001d051456 // Zm00001d045533 // Zm00001d046621 // Zm00001d014377 // Zm00001d051172 // Zm00001d041497 // Zm00001d035873 // Zm00001d051387 // Zm00001d036593 // Zm00001d038158 // Zm00001d018571 // Zm00001d015521 // Zm00001d022034
		GO:0007154	P	cell communication	11	84	1452	30113	0.0024	0.03	// Zm00001d026590 // Zm00001d023434 // Zm00001d051172 // Zm00001d032683 // Zm00001d036593 // Zm00001d011286 // Zm00001d014377 // Zm00001d041497 // Zm00001d004022 // Zm00001d015521 // Zm00001d018024
		GO:0032502	P	developmental process	9	84	1036	30113	0.0025	0.031	// Zm00001d052112 // Zm00001d045533 // Zm00001d034629 // Zm00001d051456 // Zm00001d011286 // Zm00001d008869 // Zm00001d041186 // Zm00001d038158 // Zm00001d046621
		GO:0016070	P	RNA metabolic process	22	84	4259	30113	0.0027	0.032	// Zm00001d052738 // Zm00001d034629 // Zm00001d051456 // Zm00001d051172 // Zm00001d014377 // Zm00001d035873 // Zm00001d052186 // Zm00001d025625 // Zm00001d038158 // Zm00001d046621 // Zm00001d026590 // Zm00001d052112 // Zm00001d041472 // Zm00001d018571 // Zm00001d036593 // Zm00001d016988 // Zm00001d041497 // Zm00001d015521 // Zm00001d045533 // Zm00001d032683 // Zm00001d051387 // Zm00001d022034
		GO:0019438	P	aromatic compound biosynthetic process	19	84	3450	30113	0.0027	0.032	// Zm00001d026590 // Zm00001d052112 // Zm00001d041472 // Zm00001d052738 // Zm00001d032683 // Zm00001d034629 // Zm00001d051456 // Zm00001d045533 // Zm00001d046621 // Zm00001d014377 // Zm00001d051172 // Zm00001d041497 // Zm00001d035873 // Zm00001d051387 // Zm00001d036593 // Zm00001d038158 // Zm00001d018571 // Zm00001d015521 // Zm00001d022034
		GO:0007165	P	signal transduction	10	84	1321	30113	0.0038	0.041	// Zm00001d026590 // Zm00001d023434 // Zm00001d051172 // Zm00001d032683 // Zm00001d036593 // Zm00001d014377 // Zm00001d041497 // Zm00001d004022 // Zm00001d015521 // Zm00001d018024
		GO:1901362	P	organic cyclic compound biosynthetic process	19	84	3555	30113	0.0038	0.041	// Zm00001d026590 // Zm00001d052112 // Zm00001d041472 // Zm00001d052738 // Zm00001d032683 // Zm00001d034629 // Zm00001d051456 // Zm00001d045533 // Zm00001d046621 // Zm00001d014377 // Zm00001d051172 // Zm00001d041497 // Zm00001d035873 // Zm00001d051387 // Zm00001d036593 // Zm00001d038158 // Zm00001d018571 // Zm00001d015521 // Zm00001d022034
		GO:0000003	P	reproduction	7	84	704	30113	0.0037	0.041	// Zm00001d034629 // Zm00001d044629 // Zm00001d011286 // Zm00001d008869 // Zm00001d041186 // Zm00001d046621 // Zm00001d016055
		GO:0022414	P	reproductive process	7	84	700	30113	0.0036	0.041	// Zm00001d034629 // Zm00001d044629 // Zm00001d011286 // Zm00001d008869 // Zm00001d041186 // Zm00001d046621 // Zm00001d016055
		GO:0044700	P	single organism signaling	10	84	1334	30113	0.0041	0.041	// Zm00001d026590 // Zm00001d023434 // Zm00001d051172 // Zm00001d032683 // Zm00001d036593 // Zm00001d014377 // Zm00001d041497 // Zm00001d004022 // Zm00001d015521 // Zm00001d018024
		GO:0023052	P	signaling	10	84	1335	30113	0.0041	0.041	// Zm00001d026590 // Zm00001d023434 // Zm00001d051172 // Zm00001d032683 // Zm00001d036593 // Zm00001d014377 // Zm00001d041497 // Zm00001d004022 // Zm00001d015521 // Zm00001d018024
		GO:0034645	P	cellular macromolecule biosynthetic process	23	84	4699	30113	0.0042	0.041	// Zm00001d052738 // Zm00001d036543 // Zm00001d034629 // Zm00001d051456 // Zm00001d051172 // Zm00001d021668 // Zm00001d014377 // Zm00001d035873 // Zm00001d031908 // Zm00001d014525 // Zm00001d038158 // Zm00001d046621 // Zm00001d026590 // Zm00001d052112 // Zm00001d041472 // Zm00001d018571 // Zm00001d036593 // Zm00001d041497 // Zm00001d015521 // Zm00001d045533 // Zm00001d032683 // Zm00001d051387 // …
		GO:0010467	P	gene expression	24	84	4995	30113	0.0042	0.041	// Zm00001d052738 // Zm00001d034629 // Zm00001d051456 // Zm00001d051172 // Zm00001d021668 // Zm00001d014377 // Zm00001d035873 // Zm00001d052186 // Zm00001d031908 // Zm00001d033148 // Zm00001d038158 // Zm00001d046621 // Zm00001d026590 // Zm00001d052112 // Zm00001d041472 // Zm00001d018571 // Zm00001d036593 // Zm00001d016988 // Zm00001d041497 // Zm00001d015521 // Zm00001d045533 // Zm00001d032683 // …
		GO:0009059	P	macromolecule biosynthetic process	23	84	4780	30113	0.0052	0.049	// Zm00001d052738 // Zm00001d036543 // Zm00001d034629 // Zm00001d051456 // Zm00001d051172 // Zm00001d021668 // Zm00001d014377 // Zm00001d035873 // Zm00001d031908 // Zm00001d014525 // Zm00001d038158 // Zm00001d046621 // Zm00001d026590 // Zm00001d052112 // Zm00001d041472 // Zm00001d018571 // Zm00001d036593 // Zm00001d041497 // Zm00001d015521 // Zm00001d045533 // Zm00001d032683 // Zm00001d051387 // …
		GO:0044702	P	single organism reproductive process	6	84	571	30113	0.0055	0.051	// Zm00001d034629 // Zm00001d044629 // Zm00001d011286 // Zm00001d008869 // Zm00001d046621 // Zm00001d016055
		GO:0003006	P	developmental process involved in reproduction	5	84	420	30113	0.0067	0.061	// Zm00001d034629 // Zm00001d008869 // Zm00001d041186 // Zm00001d011286 // Zm00001d046621
		GO:0090304	P	nucleic acid metabolic process	24	84	5183	30113	0.0068	0.061	// Zm00001d052738 // Zm00001d034629 // Zm00001d051456 // Zm00001d051172 // Zm00001d014377 // Zm00001d035873 // Zm00001d052186 // Zm00001d025625 // Zm00001d038158 // Zm00001d046621 // Zm00001d026590 // Zm00001d052112 // Zm00001d041472 // Zm00001d018571 // Zm00001d036593 // Zm00001d016988 // Zm00001d041497 // Zm00001d015521 // Zm00001d016055 // Zm00001d045533 // Zm00001d032683 // Zm00001d044629 // …
		GO:0050896	P	response to stimulus	19	84	3848	30113	0.0089	0.079	// Zm00001d026590 // Zm00001d040155 // Zm00001d051172 // Zm00001d052738 // Zm00001d023434 // Zm00001d032683 // Zm00001d016017 // Zm00001d044629 // Zm00001d036593 // Zm00001d018024 // Zm00001d025626 // Zm00001d014377 // Zm00001d031908 // Zm00001d041497 // Zm00001d041186 // Zm00001d052566 // Zm00001d004022 // Zm00001d015521 // Zm00001d016055
		GO:0065007	P	biological regulation	27	84	6244	30113	0.0097	0.084	// Zm00001d052738 // Zm00001d034629 // Zm00001d051456 // Zm00001d051172 // Zm00001d021668 // Zm00001d014377 // Zm00001d035873 // Zm00001d031908 // Zm00001d033148 // Zm00001d004022 // Zm00001d038158 // Zm00001d046621 // Zm00001d026590 // Zm00001d052112 // Zm00001d041472 // Zm00001d018571 // Zm00001d036593 // Zm00001d041497 // Zm00001d015521 // Zm00001d023434 // Zm00001d016017 // Zm00001d045533 // …
		GO:0044271	P	cellular nitrogen compound biosynthetic process	21	84	4553	30113	0.012	0.11	// Zm00001d026590 // Zm00001d052112 // Zm00001d041472 // Zm00001d052738 // Zm00001d032683 // Zm00001d034629 // Zm00001d051456 // Zm00001d045533 // Zm00001d021668 // Zm00001d046621 // Zm00001d014377 // Zm00001d031908 // Zm00001d051172 // Zm00001d041497 // Zm00001d035873 // Zm00001d051387 // Zm00001d036593 // Zm00001d038158 // Zm00001d018571 // Zm00001d015521 // Zm00001d022034
		GO:0006139	P	nucleobase-containing compound metabolic process	25	84	5783	30113	0.013	0.11	// Zm00001d052738 // Zm00001d034629 // Zm00001d051456 // Zm00001d051172 // Zm00001d014377 // Zm00001d035873 // Zm00001d052186 // Zm00001d006309 // Zm00001d025625 // Zm00001d038158 // Zm00001d046621 // Zm00001d026590 // Zm00001d052112 // Zm00001d041472 // Zm00001d018571 // Zm00001d036593 // Zm00001d016988 // Zm00001d041497 // Zm00001d015521 // Zm00001d016055 // Zm00001d045533 // Zm00001d032683 // …
		GO:0046483	P	heterocycle metabolic process	25	84	6024	30113	0.022	0.18	// Zm00001d052738 // Zm00001d034629 // Zm00001d051456 // Zm00001d051172 // Zm00001d014377 // Zm00001d035873 // Zm00001d052186 // Zm00001d006309 // Zm00001d025625 // Zm00001d038158 // Zm00001d046621 // Zm00001d026590 // Zm00001d052112 // Zm00001d041472 // Zm00001d018571 // Zm00001d036593 // Zm00001d016988 // Zm00001d041497 // Zm00001d015521 // Zm00001d016055 // Zm00001d045533 // Zm00001d032683 // …
		GO:0044249	P	cellular biosynthetic process	25	84	6107	30113	0.025	0.2	// Zm00001d052738 // Zm00001d036543 // Zm00001d034629 // Zm00001d051456 // Zm00001d051172 // Zm00001d021668 // Zm00001d014377 // Zm00001d035873 // Zm00001d031908 // Zm00001d014525 // Zm00001d033148 // Zm00001d038158 // Zm00001d046621 // Zm00001d026590 // Zm00001d052112 // Zm00001d041472 // Zm00001d018571 // Zm00001d036593 // Zm00001d038193 // Zm00001d041497 // Zm00001d015521 // Zm00001d045533 // …
		GO:0006725	P	cellular aromatic compound metabolic process	25	84	6147	30113	0.027	0.21	// Zm00001d052738 // Zm00001d034629 // Zm00001d051456 // Zm00001d051172 // Zm00001d014377 // Zm00001d035873 // Zm00001d052186 // Zm00001d006309 // Zm00001d025625 // Zm00001d038158 // Zm00001d046621 // Zm00001d026590 // Zm00001d052112 // Zm00001d041472 // Zm00001d018571 // Zm00001d036593 // Zm00001d016988 // Zm00001d041497 // Zm00001d015521 // Zm00001d016055 // Zm00001d045533 // Zm00001d032683 // …
		GO:1901576	P	organic substance biosynthetic process	25	84	6180	30113	0.029	0.22	// Zm00001d052738 // Zm00001d036543 // Zm00001d034629 // Zm00001d051456 // Zm00001d051172 // Zm00001d021668 // Zm00001d014377 // Zm00001d035873 // Zm00001d031908 // Zm00001d014525 // Zm00001d033148 // Zm00001d038158 // Zm00001d046621 // Zm00001d026590 // Zm00001d052112 // Zm00001d041472 // Zm00001d018571 // Zm00001d036593 // Zm00001d038193 // Zm00001d041497 // Zm00001d015521 // Zm00001d045533 // …
		GO:0033554	P	cellular response to stress	7	84	1070	30113	0.03	0.23	// Zm00001d016017 // Zm00001d052738 // Zm00001d044629 // Zm00001d025626 // Zm00001d031908 // Zm00001d052566 // Zm00001d016055
		GO:1901360	P	organic cyclic compound metabolic process	25	84	6221	30113	0.031	0.23	// Zm00001d052738 // Zm00001d034629 // Zm00001d051456 // Zm00001d051172 // Zm00001d014377 // Zm00001d035873 // Zm00001d052186 // Zm00001d006309 // Zm00001d025625 // Zm00001d038158 // Zm00001d046621 // Zm00001d026590 // Zm00001d052112 // Zm00001d041472 // Zm00001d018571 // Zm00001d036593 // Zm00001d016988 // Zm00001d041497 // Zm00001d015521 // Zm00001d016055 // Zm00001d045533 // Zm00001d032683 // …
		GO:0034641	P	cellular nitrogen compound metabolic process	27	84	7084	30113	0.045	0.33	// Zm00001d052738 // Zm00001d034629 // Zm00001d051456 // Zm00001d051172 // Zm00001d021668 // Zm00001d014377 // Zm00001d035873 // Zm00001d006309 // Zm00001d052186 // Zm00001d031908 // Zm00001d025625 // Zm00001d038158 // Zm00001d046621 // Zm00001d026590 // Zm00001d052112 // Zm00001d041472 // Zm00001d018571 // Zm00001d036593 // Zm00001d016988 // Zm00001d041497 // Zm00001d015521 // Zm00001d016055 // …
		GO:0009058	P	biosynthetic process	25	84	6434	30113	0.045	0.33	// Zm00001d052738 // Zm00001d036543 // Zm00001d034629 // Zm00001d051456 // Zm00001d051172 // Zm00001d021668 // Zm00001d014377 // Zm00001d035873 // Zm00001d031908 // Zm00001d014525 // Zm00001d033148 // Zm00001d038158 // Zm00001d046621 // Zm00001d026590 // Zm00001d052112 // Zm00001d041472 // Zm00001d018571 // Zm00001d036593 // Zm00001d038193 // Zm00001d041497 // Zm00001d015521 // Zm00001d045533 // …
		GO:0043170	P	macromolecule metabolic process	38	84	11281	30113	0.088	0.63	// Zm00001d052738 // Zm00001d036543 // Zm00001d034629 // Zm00001d051456 // Zm00001d051172 // Zm00001d050254 // Zm00001d021668 // Zm00001d014377 // Zm00001d035873 // Zm00001d006309 // Zm00001d052186 // Zm00001d031908 // Zm00001d050074 // Zm00001d025625 // Zm00001d014525 // Zm00001d033148 // Zm00001d038158 // Zm00001d052566 // Zm00001d046377 // Zm00001d026590 // Zm00001d052112 // Zm00001d041472 // …
		GO:0006807	P	nitrogen compound metabolic process	27	84	7583	30113	0.092	0.65	// Zm00001d052738 // Zm00001d034629 // Zm00001d051456 // Zm00001d051172 // Zm00001d021668 // Zm00001d014377 // Zm00001d035873 // Zm00001d006309 // Zm00001d052186 // Zm00001d031908 // Zm00001d025625 // Zm00001d038158 // Zm00001d046621 // Zm00001d026590 // Zm00001d052112 // Zm00001d041472 // Zm00001d018571 // Zm00001d036593 // Zm00001d016988 // Zm00001d041497 // Zm00001d015521 // Zm00001d016055 // …
		GO:0044260	P	cellular macromolecule metabolic process	35	84	10299	30113	0.094	0.65	// Zm00001d052738 // Zm00001d036543 // Zm00001d034629 // Zm00001d051456 // Zm00001d051172 // Zm00001d021668 // Zm00001d014377 // Zm00001d035873 // Zm00001d006309 // Zm00001d052186 // Zm00001d031908 // Zm00001d050074 // Zm00001d025625 // Zm00001d014525 // Zm00001d038158 // Zm00001d052566 // Zm00001d046377 // Zm00001d026590 // Zm00001d052112 // Zm00001d041472 // Zm00001d018571 // Zm00001d036593 // …
		GO:0044763	P	single-organism cellular process	24	84	6774	30113	0.12	0.8	// Zm00001d036543 // Zm00001d014525 // Zm00001d014377 // Zm00001d006309 // Zm00001d031908 // Zm00001d033148 // Zm00001d004022 // Zm00001d052566 // Zm00001d026590 // Zm00001d051172 // Zm00001d036551 // Zm00001d011286 // Zm00001d036593 // Zm00001d038193 // Zm00001d041497 // Zm00001d015521 // Zm00001d016055 // Zm00001d023434 // Zm00001d016017 // Zm00001d046519 // Zm00001d043131 // Zm00001d032683 // …
		GO:0006950	P	response to stress	9	84	2093	30113	0.13	0.87	// Zm00001d040155 // Zm00001d052738 // Zm00001d016017 // Zm00001d044629 // Zm00001d025626 // Zm00001d031908 // Zm00001d004022 // Zm00001d052566 // Zm00001d016055
		GO:0048856	P	anatomical structure development	5	84	959	30113	0.13	0.87	// Zm00001d034629 // Zm00001d008869 // Zm00001d041186 // Zm00001d011286 // Zm00001d046621
		GO:0032501	P	multicellular organismal process	5	84	967	30113	0.13	0.88	// Zm00001d034629 // Zm00001d008869 // Zm00001d041186 // Zm00001d011286 // Zm00001d046621
		GO:0071840	P	cellular component organization or biogenesis	10	84	3818	30113	0.63	1	// Zm00001d048285 // Zm00001d036543 // Zm00001d051178 // Zm00001d014525 // Zm00001d044629 // Zm00001d033535 // Zm00001d033537 // Zm00001d041186 // Zm00001d038158 // Zm00001d016055
		GO:0019538	P	protein metabolic process	10	84	6264	30113	0.99	1	// Zm00001d048285 // Zm00001d031908 // Zm00001d050074 // Zm00001d050254 // Zm00001d021668 // Zm00001d041186 // Zm00001d053539 // Zm00001d052566 // Zm00001d046377 // Zm00001d049018
		GO:0016043	P	cellular component organization	10	84	3365	30113	0.47	1	// Zm00001d048285 // Zm00001d036543 // Zm00001d051178 // Zm00001d014525 // Zm00001d044629 // Zm00001d033535 // Zm00001d033537 // Zm00001d041186 // Zm00001d038158 // Zm00001d016055
		GO:0006810	P	transport	5	84	3223	30113	0.95	1	// Zm00001d041186 // Zm00001d023593 // Zm00001d002614 // Zm00001d030609 // Zm00001d018024
		GO:0044710	P	single-organism metabolic process	9	84	5053	30113	0.96	1	// Zm00001d031908 // Zm00001d036543 // Zm00001d051636 // Zm00001d025626 // Zm00001d038193 // Zm00001d014525 // Zm00001d033148 // Zm00001d006309 // Zm00001d052566
		GO:0043412	P	macromolecule modification	8	84	4323	30113	0.93	1	// Zm00001d048285 // Zm00001d050074 // Zm00001d025625 // Zm00001d016988 // Zm00001d041186 // Zm00001d053539 // Zm00001d052566 // Zm00001d046377
		GO:0036211	P	protein modification process	6	84	3847	30113	0.97	1	// Zm00001d048285 // Zm00001d050074 // Zm00001d041186 // Zm00001d053539 // Zm00001d052566 // Zm00001d046377
		GO:0008152	P	metabolic process	43	84	16802	30113	0.83	1	// Zm00001d052738 // Zm00001d036543 // Zm00001d034629 // Zm00001d051636 // Zm00001d051172 // Zm00001d050254 // Zm00001d021668 // Zm00001d016988 // Zm00001d014377 // Zm00001d035873 // Zm00001d006309 // Zm00001d052186 // Zm00001d006133 // Zm00001d031908 // Zm00001d050074 // Zm00001d025626 // Zm00001d025625 // Zm00001d030217 // Zm00001d051456 // Zm00001d033148 // Zm00001d038158 // Zm00001d052566 // …
		GO:0051234	P	establishment of localization	5	84	3264	30113	0.96	1	// Zm00001d041186 // Zm00001d023593 // Zm00001d002614 // Zm00001d030609 // Zm00001d018024
		GO:0044699	P	single-organism process	32	84	9791	30113	0.16	1	// Zm00001d023593 // Zm00001d036543 // Zm00001d034629 // Zm00001d014525 // Zm00001d014377 // Zm00001d006309 // Zm00001d030609 // Zm00001d031908 // Zm00001d025626 // Zm00001d051636 // Zm00001d033148 // Zm00001d004022 // Zm00001d052566 // Zm00001d046621 // Zm00001d026590 // Zm00001d051172 // Zm00001d036551 // Zm00001d011286 // Zm00001d036593 // Zm00001d038193 // Zm00001d041497 // Zm00001d041186 // …
		GO:0009987	P	cellular process	50	84	16613	30113	0.25	1	// Zm00001d052738 // Zm00001d036543 // Zm00001d034629 // Zm00001d051456 // Zm00001d051172 // Zm00001d021668 // Zm00001d014377 // Zm00001d035873 // Zm00001d006309 // Zm00001d052186 // Zm00001d006133 // Zm00001d031908 // Zm00001d050074 // Zm00001d025626 // Zm00001d025625 // Zm00001d014525 // Zm00001d033148 // Zm00001d004022 // Zm00001d038158 // Zm00001d052566 // Zm00001d046377 // Zm00001d026590 // …
		GO:0071704	P	organic substance metabolic process	41	84	14289	30113	0.44	1	// Zm00001d052738 // Zm00001d036543 // Zm00001d034629 // Zm00001d051636 // Zm00001d051172 // Zm00001d050254 // Zm00001d021668 // Zm00001d016988 // Zm00001d014377 // Zm00001d035873 // Zm00001d006309 // Zm00001d052186 // Zm00001d006133 // Zm00001d031908 // Zm00001d050074 // Zm00001d025625 // Zm00001d051456 // Zm00001d033148 // Zm00001d038158 // Zm00001d052566 // Zm00001d046377 // Zm00001d026590 // …
		GO:0044267	P	cellular protein metabolic process	8	84	5508	30113	0.99	1	// Zm00001d048285 // Zm00001d031908 // Zm00001d050074 // Zm00001d021668 // Zm00001d041186 // Zm00001d053539 // Zm00001d052566 // Zm00001d046377
		GO:0006464	P	cellular protein modification process	6	84	3847	30113	0.97	1	// Zm00001d048285 // Zm00001d050074 // Zm00001d041186 // Zm00001d053539 // Zm00001d052566 // Zm00001d046377
		GO:0051179	P	localization	5	84	3404	30113	0.97	1	// Zm00001d041186 // Zm00001d023593 // Zm00001d002614 // Zm00001d030609 // Zm00001d018024
		GO:0006996	P	organelle organization	8	84	2289	30113	0.31	1	// Zm00001d048285 // Zm00001d051178 // Zm00001d044629 // Zm00001d033535 // Zm00001d033537 // Zm00001d041186 // Zm00001d038158 // Zm00001d016055
		GO:0044238	P	primary metabolic process	40	84	13559	30113	0.36	1	// Zm00001d052738 // Zm00001d036543 // Zm00001d034629 // Zm00001d051636 // Zm00001d051172 // Zm00001d050254 // Zm00001d021668 // Zm00001d016988 // Zm00001d014377 // Zm00001d035873 // Zm00001d006309 // Zm00001d052186 // Zm00001d031908 // Zm00001d050074 // Zm00001d025625 // Zm00001d051456 // Zm00001d033148 // Zm00001d038158 // Zm00001d052566 // Zm00001d046377 // Zm00001d026590 // Zm00001d052112 // …
		GO:0044237	P	cellular metabolic process	38	84	13654	30113	0.55	1	// Zm00001d052738 // Zm00001d036543 // Zm00001d034629 // Zm00001d051456 // Zm00001d051172 // Zm00001d021668 // Zm00001d014377 // Zm00001d035873 // Zm00001d006309 // Zm00001d052186 // Zm00001d006133 // Zm00001d031908 // Zm00001d050074 // Zm00001d025625 // Zm00001d014525 // Zm00001d033148 // Zm00001d038158 // Zm00001d052566 // Zm00001d046377 // Zm00001d026590 // Zm00001d052112 // Zm00001d041472 // …
		GO:0006796	P	phosphate-containing compound metabolic process	5	84	3564	30113	0.98	1	// Zm00001d041186 // Zm00001d053539 // Zm00001d038193 // Zm00001d046377 // Zm00001d050074
		GO:0006793	P	phosphorus metabolic process	5	84	3578	30113	0.98	1	// Zm00001d041186 // Zm00001d053539 // Zm00001d038193 // Zm00001d046377 // Zm00001d050074
		GO:0003677	F	DNA binding	31	84	2927	30113	2.3e-11	2.8e-09	// Zm00001d052738 // Zm00001d034629 // Zm00001d051172 // Zm00001d035873 // Zm00001d014377 // Zm00001d041489 // Zm00001d015410 // Zm00001d038158 // Zm00001d046621 // Zm00001d052890 // Zm00001d026590 // Zm00001d041472 // Zm00001d036551 // Zm00001d053775 // Zm00001d049165 // Zm00001d034036 // Zm00001d036593 // Zm00001d041497 // Zm00001d015521 // Zm00001d016055 // Zm00001d023434 // Zm00001d046519 // …
		GO:0003676	F	nucleic acid binding	33	84	5124	30113	1.1e-06	6.8e-05	// Zm00001d052738 // Zm00001d034629 // Zm00001d051172 // Zm00001d021668 // Zm00001d035873 // Zm00001d014377 // Zm00001d041489 // Zm00001d015410 // Zm00001d038158 // Zm00001d046621 // Zm00001d052890 // Zm00001d026590 // Zm00001d041472 // Zm00001d036551 // Zm00001d053775 // Zm00001d049165 // Zm00001d034036 // Zm00001d036593 // Zm00001d016988 // Zm00001d041497 // Zm00001d015521 // Zm00001d016055 // …
		GO:0097159	F	organic cyclic compound binding	42	84	9627	30113	0.00046	0.018	// Zm00001d052738 // Zm00001d034629 // Zm00001d051456 // Zm00001d051172 // Zm00001d021668 // Zm00001d035873 // Zm00001d014377 // Zm00001d041489 // Zm00001d009564 // Zm00001d030609 // Zm00001d050074 // Zm00001d015410 // Zm00001d038158 // Zm00001d046621 // Zm00001d052890 // Zm00001d026590 // Zm00001d052112 // Zm00001d041472 // Zm00001d036551 // Zm00001d053775 // Zm00001d049165 // Zm00001d034036 // …
		GO:1901363	F	heterocyclic compound binding	41	84	9607	30113	0.00094	0.028	// Zm00001d052738 // Zm00001d034629 // Zm00001d051456 // Zm00001d051172 // Zm00001d021668 // Zm00001d035873 // Zm00001d014377 // Zm00001d041489 // Zm00001d009564 // Zm00001d050074 // Zm00001d015410 // Zm00001d038158 // Zm00001d046621 // Zm00001d052890 // Zm00001d026590 // Zm00001d052112 // Zm00001d041472 // Zm00001d036551 // Zm00001d053775 // Zm00001d049165 // Zm00001d034036 // Zm00001d036593 // …
		GO:0001071	F	nucleic acid binding transcription factor activity	8	84	1216	30113	0.021	0.41	// Zm00001d018571 // Zm00001d052738 // Zm00001d034629 // Zm00001d051387 // Zm00001d035873 // Zm00001d022034 // Zm00001d046621 // Zm00001d015521
		GO:0003700	F	transcription factor activity, sequence-specific DNA binding	8	84	1216	30113	0.021	0.41	// Zm00001d018571 // Zm00001d052738 // Zm00001d034629 // Zm00001d051387 // Zm00001d035873 // Zm00001d022034 // Zm00001d046621 // Zm00001d015521
		GO:0043565	F	sequence-specific DNA binding	7	84	1074	30113	0.031	0.53	// Zm00001d052738 // Zm00001d036551 // Zm00001d043131 // Zm00001d046519 // Zm00001d051387 // Zm00001d035873 // Zm00001d022034
		GO:0005488	F	binding	52	84	15954	30113	0.063	0.94	// Zm00001d038513 // Zm00001d052738 // Zm00001d034629 // Zm00001d051456 // Zm00001d051172 // Zm00001d021668 // Zm00001d035873 // Zm00001d014377 // Zm00001d041489 // Zm00001d023432 // Zm00001d009564 // Zm00001d030609 // Zm00001d031908 // Zm00001d050074 // Zm00001d015410 // Zm00001d033884 // Zm00001d025625 // Zm00001d038158 // Zm00001d046621 // Zm00001d052890 // Zm00001d026590 // Zm00001d052112 // …
		GO:0043169	F	cation binding	8	84	3260	30113	0.7	1	// Zm00001d031908 // Zm00001d053890 // Zm00001d049165 // Zm00001d006451 // Zm00001d021573 // Zm00001d015410 // Zm00001d052890 // Zm00001d053775
		GO:0000166	F	nucleotide binding	10	84	4252	30113	0.76	1	// Zm00001d052112 // Zm00001d045533 // Zm00001d050074 // Zm00001d051456 // Zm00001d044629 // Zm00001d013410 // Zm00001d039005 // Zm00001d041186 // Zm00001d009564 // Zm00001d016055
		GO:0016740	F	transferase activity	9	84	6031	30113	0.99	1	// Zm00001d048285 // Zm00001d036543 // Zm00001d050074 // Zm00001d015010 // Zm00001d014525 // Zm00001d030217 // Zm00001d041186 // Zm00001d052566 // Zm00001d006309
		GO:0046872	F	metal ion binding	8	84	3250	30113	0.7	1	// Zm00001d031908 // Zm00001d053890 // Zm00001d049165 // Zm00001d006451 // Zm00001d021573 // Zm00001d015410 // Zm00001d052890 // Zm00001d053775
		GO:0097367	F	carbohydrate derivative binding	10	84	3909	30113	0.66	1	// Zm00001d052112 // Zm00001d045533 // Zm00001d050074 // Zm00001d051456 // Zm00001d044629 // Zm00001d013410 // Zm00001d039005 // Zm00001d041186 // Zm00001d009564 // Zm00001d016055
		GO:0032549	F	ribonucleoside binding	10	84	3842	30113	0.64	1	// Zm00001d052112 // Zm00001d045533 // Zm00001d050074 // Zm00001d051456 // Zm00001d044629 // Zm00001d013410 // Zm00001d039005 // Zm00001d041186 // Zm00001d009564 // Zm00001d016055
		GO:0017076	F	purine nucleotide binding	10	84	3841	30113	0.64	1	// Zm00001d052112 // Zm00001d045533 // Zm00001d050074 // Zm00001d051456 // Zm00001d044629 // Zm00001d013410 // Zm00001d039005 // Zm00001d041186 // Zm00001d009564 // Zm00001d016055
		GO:0005524	F	ATP binding	8	84	3341	30113	0.73	1	// Zm00001d052112 // Zm00001d045533 // Zm00001d050074 // Zm00001d051456 // Zm00001d044629 // Zm00001d013410 // Zm00001d041186 // Zm00001d016055
		GO:0016787	F	hydrolase activity	10	84	5027	30113	0.91	1	// Zm00001d016055 // Zm00001d044629 // Zm00001d050254 // Zm00001d038193 // Zm00001d039005 // Zm00001d009564 // Zm00001d053539 // Zm00001d046377 // Zm00001d049018 // Zm00001d006133
		GO:0003824	F	catalytic activity	25	84	14030	30113	1	1	// Zm00001d036543 // Zm00001d014524 // Zm00001d014525 // Zm00001d050254 // Zm00001d006309 // Zm00001d041186 // Zm00001d006133 // Zm00001d031908 // Zm00001d050074 // Zm00001d025626 // Zm00001d030217 // Zm00001d051636 // Zm00001d052566 // Zm00001d046377 // Zm00001d016017 // Zm00001d038193 // Zm00001d039005 // Zm00001d009564 // Zm00001d053539 // Zm00001d016055 // Zm00001d048285 // Zm00001d015010 // …
		GO:0032559	F	adenyl ribonucleotide binding	8	84	3483	30113	0.77	1	// Zm00001d052112 // Zm00001d045533 // Zm00001d050074 // Zm00001d051456 // Zm00001d044629 // Zm00001d013410 // Zm00001d041186 // Zm00001d016055
		GO:0032555	F	purine ribonucleotide binding	10	84	3829	30113	0.64	1	// Zm00001d052112 // Zm00001d045533 // Zm00001d050074 // Zm00001d051456 // Zm00001d044629 // Zm00001d013410 // Zm00001d039005 // Zm00001d041186 // Zm00001d009564 // Zm00001d016055
		GO:0032550	F	purine ribonucleoside binding	10	84	3829	30113	0.64	1	// Zm00001d052112 // Zm00001d045533 // Zm00001d050074 // Zm00001d051456 // Zm00001d044629 // Zm00001d013410 // Zm00001d039005 // Zm00001d041186 // Zm00001d009564 // Zm00001d016055
		GO:0032553	F	ribonucleotide binding	10	84	3872	30113	0.65	1	// Zm00001d052112 // Zm00001d045533 // Zm00001d050074 // Zm00001d051456 // Zm00001d044629 // Zm00001d013410 // Zm00001d039005 // Zm00001d041186 // Zm00001d009564 // Zm00001d016055
		GO:0035639	F	purine ribonucleoside triphosphate binding	10	84	3686	30113	0.59	1	// Zm00001d052112 // Zm00001d045533 // Zm00001d050074 // Zm00001d051456 // Zm00001d044629 // Zm00001d013410 // Zm00001d039005 // Zm00001d041186 // Zm00001d009564 // Zm00001d016055
		GO:0043167	F	ion binding	8	84	3477	30113	0.77	1	// Zm00001d031908 // Zm00001d053890 // Zm00001d049165 // Zm00001d006451 // Zm00001d021573 // Zm00001d015410 // Zm00001d052890 // Zm00001d053775
		GO:0030554	F	adenyl nucleotide binding	8	84	3494	30113	0.77	1	// Zm00001d052112 // Zm00001d045533 // Zm00001d050074 // Zm00001d051456 // Zm00001d044629 // Zm00001d013410 // Zm00001d041186 // Zm00001d016055
		GO:0005515	F	protein binding	18	84	5711	30113	0.32	1	// Zm00001d038513 // Zm00001d026590 // Zm00001d025274 // Zm00001d032683 // Zm00001d050074 // Zm00001d049018 // Zm00001d010850 // Zm00001d025625 // Zm00001d033884 // Zm00001d014377 // Zm00001d036593 // Zm00001d041497 // Zm00001d023432 // Zm00001d023434 // Zm00001d003890 // Zm00001d041186 // Zm00001d045098 // Zm00001d015521
		GO:0001883	F	purine nucleoside binding	10	84	3829	30113	0.64	1	// Zm00001d052112 // Zm00001d045533 // Zm00001d050074 // Zm00001d051456 // Zm00001d044629 // Zm00001d013410 // Zm00001d039005 // Zm00001d041186 // Zm00001d009564 // Zm00001d016055
		GO:0001882	F	nucleoside binding	10	84	3843	30113	0.64	1	// Zm00001d052112 // Zm00001d045533 // Zm00001d050074 // Zm00001d051456 // Zm00001d044629 // Zm00001d013410 // Zm00001d039005 // Zm00001d041186 // Zm00001d009564 // Zm00001d016055
		GO:1901265	F	nucleoside phosphate binding	10	84	4252	30113	0.76	1	// Zm00001d052112 // Zm00001d045533 // Zm00001d050074 // Zm00001d051456 // Zm00001d044629 // Zm00001d013410 // Zm00001d039005 // Zm00001d041186 // Zm00001d009564 // Zm00001d016055
		GO:0036094	F	small molecule binding	10	84	4327	30113	0.78	1	// Zm00001d052112 // Zm00001d045533 // Zm00001d050074 // Zm00001d051456 // Zm00001d044629 // Zm00001d013410 // Zm00001d039005 // Zm00001d041186 // Zm00001d009564 // Zm00001d016055
		GO:0005634	C	nucleus	39	84	5408	30113	2.1e-09	1.3e-07	// Zm00001d052738 // Zm00001d034629 // Zm00001d051456 // Zm00001d051172 // Zm00001d035873 // Zm00001d014377 // Zm00001d041489 // Zm00001d052186 // Zm00001d015410 // Zm00001d046377 // Zm00001d052890 // Zm00001d026590 // Zm00001d052112 // Zm00001d041472 // Zm00001d036551 // Zm00001d053775 // Zm00001d010850 // Zm00001d049165 // Zm00001d034036 // Zm00001d033535 // Zm00001d036593 // Zm00001d033537 // …
		GO:0043231	C	intracellular membrane-bounded organelle	51	84	10295	30113	6.4e-07	1.4e-05	// Zm00001d052738 // Zm00001d036543 // Zm00001d034629 // Zm00001d051456 // Zm00001d051172 // Zm00001d035873 // Zm00001d014377 // Zm00001d041489 // Zm00001d052186 // Zm00001d030609 // Zm00001d031908 // Zm00001d051178 // Zm00001d015410 // Zm00001d025626 // Zm00001d014525 // Zm00001d038158 // Zm00001d046377 // Zm00001d052890 // Zm00001d026590 // Zm00001d052112 // Zm00001d041472 // Zm00001d036551 // …
		GO:0043227	C	membrane-bounded organelle	51	84	10302	30113	6.6e-07	1.4e-05	// Zm00001d052738 // Zm00001d036543 // Zm00001d034629 // Zm00001d051456 // Zm00001d051172 // Zm00001d035873 // Zm00001d014377 // Zm00001d041489 // Zm00001d052186 // Zm00001d030609 // Zm00001d031908 // Zm00001d051178 // Zm00001d015410 // Zm00001d025626 // Zm00001d014525 // Zm00001d038158 // Zm00001d046377 // Zm00001d052890 // Zm00001d026590 // Zm00001d052112 // Zm00001d041472 // Zm00001d036551 // …
		GO:0043229	C	intracellular organelle	52	84	11291	30113	5.2e-06	6.8e-05	// Zm00001d052738 // Zm00001d036543 // Zm00001d034629 // Zm00001d051456 // Zm00001d051172 // Zm00001d035873 // Zm00001d014377 // Zm00001d041489 // Zm00001d052186 // Zm00001d030609 // Zm00001d031908 // Zm00001d051178 // Zm00001d015410 // Zm00001d025626 // Zm00001d014525 // Zm00001d038158 // Zm00001d046377 // Zm00001d052890 // Zm00001d026590 // Zm00001d052112 // Zm00001d041472 // Zm00001d036551 // …
		GO:0043226	C	organelle	52	84	11307	30113	5.4e-06	6.8e-05	// Zm00001d052738 // Zm00001d036543 // Zm00001d034629 // Zm00001d051456 // Zm00001d051172 // Zm00001d035873 // Zm00001d014377 // Zm00001d041489 // Zm00001d052186 // Zm00001d030609 // Zm00001d031908 // Zm00001d051178 // Zm00001d015410 // Zm00001d025626 // Zm00001d014525 // Zm00001d038158 // Zm00001d046377 // Zm00001d052890 // Zm00001d026590 // Zm00001d052112 // Zm00001d041472 // Zm00001d036551 // …
		GO:0044424	C	intracellular part	54	84	13331	30113	0.00018	0.0019	// Zm00001d052738 // Zm00001d036543 // Zm00001d052112 // Zm00001d034629 // Zm00001d014525 // Zm00001d051172 // Zm00001d035873 // Zm00001d014377 // Zm00001d041489 // Zm00001d006309 // Zm00001d052186 // Zm00001d030609 // Zm00001d031908 // Zm00001d051178 // Zm00001d015410 // Zm00001d025626 // Zm00001d051456 // Zm00001d038158 // Zm00001d046377 // Zm00001d052890 // Zm00001d026590 // Zm00001d040155 // …
		GO:0005622	C	intracellular	54	84	13573	30113	0.00031	0.0028	// Zm00001d052738 // Zm00001d036543 // Zm00001d052112 // Zm00001d034629 // Zm00001d014525 // Zm00001d051172 // Zm00001d035873 // Zm00001d014377 // Zm00001d041489 // Zm00001d006309 // Zm00001d052186 // Zm00001d030609 // Zm00001d031908 // Zm00001d051178 // Zm00001d015410 // Zm00001d025626 // Zm00001d051456 // Zm00001d038158 // Zm00001d046377 // Zm00001d052890 // Zm00001d026590 // Zm00001d040155 // …
		GO:0044464	C	cell part	58	84	15517	30113	0.00085	0.0067	// Zm00001d052738 // Zm00001d023593 // Zm00001d036543 // Zm00001d052112 // Zm00001d034629 // Zm00001d051456 // Zm00001d051172 // Zm00001d035873 // Zm00001d014377 // Zm00001d041489 // Zm00001d006309 // Zm00001d052186 // Zm00001d030609 // Zm00001d031908 // Zm00001d050074 // Zm00001d051178 // Zm00001d015410 // Zm00001d025626 // Zm00001d014525 // Zm00001d004022 // Zm00001d038158 // Zm00001d052566 // …
		GO:0005623	C	cell	58	84	15669	30113	0.0012	0.0081	// Zm00001d052738 // Zm00001d023593 // Zm00001d036543 // Zm00001d052112 // Zm00001d034629 // Zm00001d051456 // Zm00001d051172 // Zm00001d035873 // Zm00001d014377 // Zm00001d041489 // Zm00001d006309 // Zm00001d052186 // Zm00001d030609 // Zm00001d031908 // Zm00001d050074 // Zm00001d051178 // Zm00001d015410 // Zm00001d025626 // Zm00001d014525 // Zm00001d004022 // Zm00001d038158 // Zm00001d052566 // …
		GO:0031224	C	intrinsic component of membrane	17	84	8522	30113	0.96	1	// Zm00001d026590 // Zm00001d048285 // Zm00001d023593 // Zm00001d036543 // Zm00001d050074 // Zm00001d051178 // Zm00001d014525 // Zm00001d021979 // Zm00001d002614 // Zm00001d033535 // Zm00001d016988 // Zm00001d018024 // Zm00001d051636 // Zm00001d040285 // Zm00001d041186 // Zm00001d052566 // Zm00001d006731
		GO:0016021	C	integral component of membrane	17	84	8398	30113	0.96	1	// Zm00001d026590 // Zm00001d048285 // Zm00001d023593 // Zm00001d036543 // Zm00001d050074 // Zm00001d051178 // Zm00001d014525 // Zm00001d021979 // Zm00001d002614 // Zm00001d033535 // Zm00001d016988 // Zm00001d018024 // Zm00001d051636 // Zm00001d040285 // Zm00001d041186 // Zm00001d052566 // Zm00001d006731
		GO:0016020	C	membrane	22	84	10325	30113	0.96	1	// Zm00001d023593 // Zm00001d036543 // Zm00001d014525 // Zm00001d040285 // Zm00001d041186 // Zm00001d030609 // Zm00001d050074 // Zm00001d021979 // Zm00001d051636 // Zm00001d004022 // Zm00001d052566 // Zm00001d026590 // Zm00001d040155 // Zm00001d051178 // Zm00001d002614 // Zm00001d033535 // Zm00001d016988 // Zm00001d039005 // Zm00001d009564 // Zm00001d048285 // Zm00001d018024 // Zm00001d006731
		GO:0044422	C	organelle part	10	84	4776	30113	0.88	1	// Zm00001d023434 // Zm00001d048285 // Zm00001d031908 // Zm00001d036543 // Zm00001d051178 // Zm00001d014525 // Zm00001d044629 // Zm00001d021395 // Zm00001d052186 // Zm00001d016055
		GO:0012505	C	endomembrane system	7	84	1896	30113	0.28	1	// Zm00001d016017 // Zm00001d036543 // Zm00001d015010 // Zm00001d051178 // Zm00001d014525 // Zm00001d018024 // Zm00001d052566
		GO:0044425	C	membrane part	17	84	9014	30113	0.98	1	// Zm00001d026590 // Zm00001d048285 // Zm00001d023593 // Zm00001d036543 // Zm00001d050074 // Zm00001d051178 // Zm00001d014525 // Zm00001d021979 // Zm00001d002614 // Zm00001d033535 // Zm00001d016988 // Zm00001d018024 // Zm00001d051636 // Zm00001d040285 // Zm00001d041186 // Zm00001d052566 // Zm00001d006731
		GO:0044446	C	intracellular organelle part	10	84	4772	30113	0.88	1	// Zm00001d023434 // Zm00001d048285 // Zm00001d031908 // Zm00001d036543 // Zm00001d051178 // Zm00001d014525 // Zm00001d044629 // Zm00001d021395 // Zm00001d052186 // Zm00001d016055
		GO:0044444	C	cytoplasmic part	14	84	6931	30113	0.94	1	// Zm00001d048285 // Zm00001d031908 // Zm00001d036543 // Zm00001d033535 // Zm00001d051178 // Zm00001d014525 // Zm00001d015010 // Zm00001d025626 // Zm00001d033537 // Zm00001d018024 // Zm00001d021395 // Zm00001d016017 // Zm00001d038158 // Zm00001d030609
		GO:0005737	C	cytoplasm	18	84	8466	30113	0.93	1	// Zm00001d048285 // Zm00001d031908 // Zm00001d036543 // Zm00001d053539 // Zm00001d033535 // Zm00001d051178 // Zm00001d014525 // Zm00001d015010 // Zm00001d046377 // Zm00001d025626 // Zm00001d033537 // Zm00001d018024 // Zm00001d021395 // Zm00001d016017 // Zm00001d041186 // Zm00001d038158 // Zm00001d006309 // Zm00001d030609
Rice	Shoot	GO:0005488	F	binding	5	7	16823	24075	0.64	0.64	// LOC_Os01g18800 // LOC_Os03g63074 // LOC_Os08g26660 // LOC_Os07g48550 // LOC_Os06g45310
	Panicle	GO:0032774	P	RNA biosynthetic process	6	51	788	24075	0.0064	0.22	// LOC_Os07g06470 // LOC_Os03g56050 // LOC_Os03g29760 // LOC_Os03g60430 // LOC_Os07g10890 // LOC_Os07g41720
		GO:0019222	P	regulation of metabolic process	8	51	1664	24075	0.023	0.22	// LOC_Os02g45200 // LOC_Os07g06470 // LOC_Os03g56050 // LOC_Os12g37370 // LOC_Os03g29760 // LOC_Os03g60430 // LOC_Os07g10890 // LOC_Os07g41720
		GO:0031323	P	regulation of cellular metabolic process	8	51	1593	24075	0.018	0.22	// LOC_Os02g45200 // LOC_Os07g06470 // LOC_Os03g56050 // LOC_Os12g37370 // LOC_Os03g29760 // LOC_Os03g60430 // LOC_Os07g10890 // LOC_Os07g41720
		GO:0045449	P	regulation of transcription	8	51	1513	24075	0.014	0.22	// LOC_Os02g45200 // LOC_Os07g06470 // LOC_Os03g56050 // LOC_Os12g37370 // LOC_Os03g29760 // LOC_Os03g60430 // LOC_Os07g10890 // LOC_Os07g41720
		GO:0050789	P	regulation of biological process	10	51	2027	24075	0.0093	0.22	// LOC_Os03g17020 // LOC_Os06g09610 // LOC_Os02g45200 // LOC_Os07g06470 // LOC_Os03g56050 // LOC_Os12g37370 // LOC_Os03g29760 // LOC_Os03g60430 // LOC_Os07g10890 // LOC_Os07g41720
		GO:0080090	P	regulation of primary metabolic process	8	51	1626	24075	0.02	0.22	// LOC_Os02g45200 // LOC_Os07g06470 // LOC_Os03g56050 // LOC_Os12g37370 // LOC_Os03g29760 // LOC_Os03g60430 // LOC_Os07g10890 // LOC_Os07g41720
		GO:0060255	P	regulation of macromolecule metabolic process	8	51	1640	24075	0.021	0.22	// LOC_Os02g45200 // LOC_Os07g06470 // LOC_Os03g56050 // LOC_Os12g37370 // LOC_Os03g29760 // LOC_Os03g60430 // LOC_Os07g10890 // LOC_Os07g41720
		GO:0065007	P	biological regulation	10	51	2125	24075	0.013	0.22	// LOC_Os03g17020 // LOC_Os06g09610 // LOC_Os02g45200 // LOC_Os07g06470 // LOC_Os03g56050 // LOC_Os12g37370 // LOC_Os03g29760 // LOC_Os03g60430 // LOC_Os07g10890 // LOC_Os07g41720
		GO:0031326	P	regulation of cellular biosynthetic process	8	51	1564	24075	0.017	0.22	// LOC_Os02g45200 // LOC_Os07g06470 // LOC_Os03g56050 // LOC_Os12g37370 // LOC_Os03g29760 // LOC_Os03g60430 // LOC_Os07g10890 // LOC_Os07g41720
		GO:0010468	P	regulation of gene expression	8	51	1577	24075	0.017	0.22	// LOC_Os02g45200 // LOC_Os07g06470 // LOC_Os03g56050 // LOC_Os12g37370 // LOC_Os03g29760 // LOC_Os03g60430 // LOC_Os07g10890 // LOC_Os07g41720
		GO:0019219	P	regulation of nucleobase, nucleoside, nucleotide and nucleic acid metabolic process	8	51	1520	24075	0.014	0.22	// LOC_Os02g45200 // LOC_Os07g06470 // LOC_Os03g56050 // LOC_Os12g37370 // LOC_Os03g29760 // LOC_Os03g60430 // LOC_Os07g10890 // LOC_Os07g41720
		GO:0009889	P	regulation of biosynthetic process	8	51	1564	24075	0.017	0.22	// LOC_Os02g45200 // LOC_Os07g06470 // LOC_Os03g56050 // LOC_Os12g37370 // LOC_Os03g29760 // LOC_Os03g60430 // LOC_Os07g10890 // LOC_Os07g41720
		GO:0050794	P	regulation of cellular process	10	51	1955	24075	0.0073	0.22	// LOC_Os03g17020 // LOC_Os06g09610 // LOC_Os02g45200 // LOC_Os07g06470 // LOC_Os03g56050 // LOC_Os12g37370 // LOC_Os03g29760 // LOC_Os03g60430 // LOC_Os07g10890 // LOC_Os07g41720
		GO:0051171	P	regulation of nitrogen compound metabolic process	8	51	1520	24075	0.014	0.22	// LOC_Os02g45200 // LOC_Os07g06470 // LOC_Os03g56050 // LOC_Os12g37370 // LOC_Os03g29760 // LOC_Os03g60430 // LOC_Os07g10890 // LOC_Os07g41720
		GO:0055114	P	oxidation reduction	7	51	1351	24075	0.023	0.22	// LOC_Os03g04630 // LOC_Os01g63200 // LOC_Os06g12250 // LOC_Os04g15920 // LOC_Os08g44770 // LOC_Os02g01340 // LOC_Os06g01850
		GO:0051252	P	regulation of RNA metabolic process	6	51	740	24075	0.0047	0.22	// LOC_Os07g06470 // LOC_Os03g56050 // LOC_Os03g29760 // LOC_Os03g60430 // LOC_Os07g10890 // LOC_Os07g41720
		GO:0006355	P	regulation of transcription, DNA-dependent	6	51	737	24075	0.0046	0.22	// LOC_Os07g06470 // LOC_Os03g56050 // LOC_Os03g29760 // LOC_Os03g60430 // LOC_Os07g10890 // LOC_Os07g41720
		GO:0010556	P	regulation of macromolecule biosynthetic process	8	51	1564	24075	0.017	0.22	// LOC_Os02g45200 // LOC_Os07g06470 // LOC_Os03g56050 // LOC_Os12g37370 // LOC_Os03g29760 // LOC_Os03g60430 // LOC_Os07g10890 // LOC_Os07g41720
		GO:0006350	P	transcription	8	51	1629	24075	0.021	0.22	// LOC_Os02g45200 // LOC_Os07g06470 // LOC_Os03g56050 // LOC_Os12g37370 // LOC_Os03g29760 // LOC_Os03g60430 // LOC_Os07g10890 // LOC_Os07g41720
		GO:0006351	P	transcription, DNA-dependent	6	51	786	24075	0.0063	0.22	// LOC_Os07g06470 // LOC_Os03g56050 // LOC_Os03g29760 // LOC_Os03g60430 // LOC_Os07g10890 // LOC_Os07g41720
		GO:0016070	P	RNA metabolic process	6	51	1088	24075	0.027	0.24	// LOC_Os07g06470 // LOC_Os03g56050 // LOC_Os03g29760 // LOC_Os03g60430 // LOC_Os07g10890 // LOC_Os07g41720
		GO:0010467	P	gene expression	10	51	2424	24075	0.029	0.25	// LOC_Os02g45200 // LOC_Os10g32870 // LOC_Os07g06470 // LOC_Os03g56050 // LOC_Os12g37370 // LOC_Os03g29760 // LOC_Os03g60430 // LOC_Os07g10890 // LOC_Os05g06310 // LOC_Os07g41720
		GO:0009987	P	cellular process	34	51	12839	24075	0.038	0.31	// LOC_Os10g08580 // LOC_Os01g63200 // LOC_Os06g46900 // LOC_Os02g45380 // LOC_Os06g12250 // LOC_Os07g11640 // LOC_Os04g42520 // LOC_Os01g54100 // LOC_Os07g10890 // LOC_Os02g45200 // LOC_Os01g41610 // LOC_Os06g08860 // LOC_Os02g48080 // LOC_Os03g60430 // LOC_Os10g07460 // LOC_Os07g41720 // LOC_Os10g28610 // LOC_Os06g09610 // LOC_Os08g44770 // LOC_Os10g32870 // LOC_Os07g38120 // LOC_Os10g37660 // …
		GO:0044281	P	small molecule metabolic process	5	51	1034	24075	0.068	0.53	// LOC_Os06g12250 // LOC_Os04g42520 // LOC_Os01g63200 // LOC_Os07g31300 // LOC_Os01g41610
		GO:0009058	P	biosynthetic process	18	51	6085	24075	0.072	0.54	// LOC_Os06g46900 // LOC_Os10g40550 // LOC_Os01g41610 // LOC_Os06g12250 // LOC_Os07g11640 // LOC_Os02g58480 // LOC_Os10g32870 // LOC_Os07g06470 // LOC_Os04g42520 // LOC_Os03g56050 // LOC_Os07g31300 // LOC_Os12g37370 // LOC_Os03g29760 // LOC_Os02g45200 // LOC_Os03g60430 // LOC_Os07g10890 // LOC_Os05g06310 // LOC_Os07g41720
		GO:0044237	P	cellular metabolic process	28	51	10696	24075	0.087	0.63	// LOC_Os10g08580 // LOC_Os01g63200 // LOC_Os06g46900 // LOC_Os06g12250 // LOC_Os07g11640 // LOC_Os04g42520 // LOC_Os02g45200 // LOC_Os01g41610 // LOC_Os02g48080 // LOC_Os03g60430 // LOC_Os10g07460 // LOC_Os07g41720 // LOC_Os08g44770 // LOC_Os10g32870 // LOC_Os07g38120 // LOC_Os10g37660 // LOC_Os07g10890 // LOC_Os03g29760 // LOC_Os10g40550 // LOC_Os08g40450 // LOC_Os02g58480 // LOC_Os06g09688 // …
		GO:0044249	P	cellular biosynthetic process	17	51	5890	24075	0.098	0.68	// LOC_Os06g46900 // LOC_Os10g40550 // LOC_Os01g41610 // LOC_Os06g12250 // LOC_Os07g11640 // LOC_Os10g32870 // LOC_Os07g06470 // LOC_Os04g42520 // LOC_Os03g56050 // LOC_Os07g31300 // LOC_Os12g37370 // LOC_Os03g29760 // LOC_Os02g45200 // LOC_Os03g60430 // LOC_Os07g10890 // LOC_Os05g06310 // LOC_Os07g41720
		GO:0008152	P	metabolic process	35	51	14398	24075	0.13	0.84	// LOC_Os03g04630 // LOC_Os10g08580 // LOC_Os01g63200 // LOC_Os06g46900 // LOC_Os06g12250 // LOC_Os07g11640 // LOC_Os04g42520 // LOC_Os07g10890 // LOC_Os02g45200 // LOC_Os05g33150 // LOC_Os06g01850 // LOC_Os01g41610 // LOC_Os02g48080 // LOC_Os01g01660 // LOC_Os03g60430 // LOC_Os10g07460 // LOC_Os07g41720 // LOC_Os08g44770 // LOC_Os10g32870 // LOC_Os07g38120 // LOC_Os10g37660 // LOC_Os03g29760 // …
		GO:0016310	P	phosphorylation	5	51	1695	24075	0.29	1	// LOC_Os01g54100 // LOC_Os02g48080 // LOC_Os07g38120 // LOC_Os07g31300 // LOC_Os01g41610
		GO:0006807	P	nitrogen compound metabolic process	16	51	7073	24075	0.43	1	// LOC_Os10g07460 // LOC_Os10g08580 // LOC_Os08g40450 // LOC_Os01g41610 // LOC_Os07g11640 // LOC_Os03g29760 // LOC_Os07g06470 // LOC_Os04g42520 // LOC_Os03g56050 // LOC_Os07g31300 // LOC_Os12g37370 // LOC_Os07g10890 // LOC_Os02g45200 // LOC_Os03g60430 // LOC_Os05g33150 // LOC_Os07g41720
		GO:0034645	P	cellular macromolecule biosynthetic process	11	51	5248	24075	0.57	1	// LOC_Os02g45200 // LOC_Os07g11640 // LOC_Os10g32870 // LOC_Os07g06470 // LOC_Os03g56050 // LOC_Os12g37370 // LOC_Os03g29760 // LOC_Os03g60430 // LOC_Os07g10890 // LOC_Os05g06310 // LOC_Os07g41720
		GO:0044267	P	cellular protein metabolic process	6	51	2877	24075	0.58	1	// LOC_Os06g09688 // LOC_Os05g06310 // LOC_Os02g48080 // LOC_Os07g38120 // LOC_Os01g54100 // LOC_Os10g32870
		GO:0044260	P	cellular macromolecule metabolic process	18	51	9350	24075	0.74	1	// LOC_Os10g08580 // LOC_Os08g40450 // LOC_Os03g56050 // LOC_Os06g09688 // LOC_Os07g11640 // LOC_Os10g32870 // LOC_Os07g06470 // LOC_Os02g48080 // LOC_Os07g38120 // LOC_Os10g07460 // LOC_Os01g54100 // LOC_Os03g29760 // LOC_Os02g45200 // LOC_Os03g60430 // LOC_Os07g10890 // LOC_Os05g06310 // LOC_Os07g41720 // LOC_Os12g37370
		GO:0006139	P	nucleobase, nucleoside, nucleotide and nucleic acid metabolic process	15	51	6695	24075	0.45	1	// LOC_Os10g07460 // LOC_Os10g08580 // LOC_Os08g40450 // LOC_Os01g41610 // LOC_Os07g11640 // LOC_Os07g06470 // LOC_Os04g42520 // LOC_Os03g56050 // LOC_Os07g31300 // LOC_Os12g37370 // LOC_Os03g29760 // LOC_Os02g45200 // LOC_Os03g60430 // LOC_Os07g10890 // LOC_Os07g41720
		GO:0006810	P	transport	5	51	1638	24075	0.27	1	// LOC_Os06g08860 // LOC_Os10g28610 // LOC_Os07g31300 // LOC_Os02g45380 // LOC_Os01g41610
		GO:0009059	P	macromolecule biosynthetic process	11	51	5252	24075	0.57	1	// LOC_Os02g45200 // LOC_Os07g11640 // LOC_Os10g32870 // LOC_Os07g06470 // LOC_Os03g56050 // LOC_Os12g37370 // LOC_Os03g29760 // LOC_Os03g60430 // LOC_Os07g10890 // LOC_Os05g06310 // LOC_Os07g41720
		GO:0051234	P	establishment of localization	5	51	1638	24075	0.27	1	// LOC_Os06g08860 // LOC_Os10g28610 // LOC_Os07g31300 // LOC_Os02g45380 // LOC_Os01g41610
		GO:0051179	P	localization	5	51	1651	24075	0.27	1	// LOC_Os06g08860 // LOC_Os10g28610 // LOC_Os07g31300 // LOC_Os02g45380 // LOC_Os01g41610
		GO:0044238	P	primary metabolic process	27	51	11969	24075	0.37	1	// LOC_Os10g08580 // LOC_Os01g63200 // LOC_Os06g12250 // LOC_Os07g11640 // LOC_Os04g42520 // LOC_Os07g10890 // LOC_Os02g45200 // LOC_Os05g33150 // LOC_Os01g41610 // LOC_Os02g48080 // LOC_Os03g60430 // LOC_Os10g07460 // LOC_Os07g41720 // LOC_Os10g32870 // LOC_Os07g38120 // LOC_Os10g37660 // LOC_Os03g29760 // LOC_Os10g40550 // LOC_Os08g40450 // LOC_Os02g58480 // LOC_Os06g09688 // LOC_Os05g06310 // …
		GO:0019538	P	protein metabolic process	6	51	4333	24075	0.92	1	// LOC_Os06g09688 // LOC_Os05g06310 // LOC_Os02g48080 // LOC_Os07g38120 // LOC_Os01g54100 // LOC_Os10g32870
		GO:0043170	P	macromolecule metabolic process	19	51	10433	24075	0.85	1	// LOC_Os07g06470 // LOC_Os10g08580 // LOC_Os08g40450 // LOC_Os03g56050 // LOC_Os06g09688 // LOC_Os07g11640 // LOC_Os03g29760 // LOC_Os05g06310 // LOC_Os02g48080 // LOC_Os07g38120 // LOC_Os10g07460 // LOC_Os01g54100 // LOC_Os07g10890 // LOC_Os02g45200 // LOC_Os03g60430 // LOC_Os05g33150 // LOC_Os10g32870 // LOC_Os07g41720 // LOC_Os12g37370
		GO:0006796	P	phosphate metabolic process	5	51	1795	24075	0.33	1	// LOC_Os01g54100 // LOC_Os02g48080 // LOC_Os07g38120 // LOC_Os07g31300 // LOC_Os01g41610
		GO:0006793	P	phosphorus metabolic process	5	51	1795	24075	0.33	1	// LOC_Os01g54100 // LOC_Os02g48080 // LOC_Os07g38120 // LOC_Os07g31300 // LOC_Os01g41610
		GO:0030528	F	transcription regulator activity	7	51	987	24075	0.0047	0.21	// LOC_Os07g06470 // LOC_Os03g56050 // LOC_Os12g37370 // LOC_Os03g29760 // LOC_Os03g60430 // LOC_Os07g10890 // LOC_Os07g41720
		GO:0003700	F	transcription factor activity	6	51	651	24075	0.0025	0.21	// LOC_Os07g06470 // LOC_Os03g56050 // LOC_Os03g29760 // LOC_Os03g60430 // LOC_Os07g10890 // LOC_Os07g41720
		GO:0016491	F	oxidoreductase activity	7	51	1672	24075	0.062	1	// LOC_Os03g04630 // LOC_Os01g63200 // LOC_Os06g12250 // LOC_Os04g15920 // LOC_Os02g01340 // LOC_Os06g09610 // LOC_Os06g01850
		GO:0043169	F	cation binding	12	51	5696	24075	0.56	1	// LOC_Os03g04630 // LOC_Os01g63200 // LOC_Os06g12250 // LOC_Os04g15920 // LOC_Os08g44770 // LOC_Os07g11640 // LOC_Os07g38120 // LOC_Os10g07460 // LOC_Os12g37370 // LOC_Os02g45200 // LOC_Os03g17020 // LOC_Os11g17830
		GO:0003677	F	DNA binding	14	51	5059	24075	0.17	1	// LOC_Os08g40450 // LOC_Os01g44990 // LOC_Os03g29760 // LOC_Os04g46580 // LOC_Os07g06470 // LOC_Os03g56050 // LOC_Os10g07460 // LOC_Os12g37370 // LOC_Os02g45200 // LOC_Os03g60430 // LOC_Os07g10890 // LOC_Os04g56170 // LOC_Os07g41720 // LOC_Os04g45750
		GO:0043167	F	ion binding	12	51	5700	24075	0.56	1	// LOC_Os03g04630 // LOC_Os01g63200 // LOC_Os06g12250 // LOC_Os04g15920 // LOC_Os08g44770 // LOC_Os07g11640 // LOC_Os07g38120 // LOC_Os10g07460 // LOC_Os12g37370 // LOC_Os02g45200 // LOC_Os03g17020 // LOC_Os11g17830
		GO:0001883	F	purine nucleoside binding	8	51	3247	24075	0.38	1	// LOC_Os06g09688 // LOC_Os02g01340 // LOC_Os01g70080 // LOC_Os01g44990 // LOC_Os02g48080 // LOC_Os07g38120 // LOC_Os01g54100 // LOC_Os06g01850
		GO:0005524	F	ATP binding	6	51	3085	24075	0.65	1	// LOC_Os06g09688 // LOC_Os01g70080 // LOC_Os01g44990 // LOC_Os02g48080 // LOC_Os07g38120 // LOC_Os01g54100
		GO:0008270	F	zinc ion binding	7	51	3939	24075	0.75	1	// LOC_Os04g15920 // LOC_Os07g11640 // LOC_Os10g07460 // LOC_Os12g37370 // LOC_Os02g45200 // LOC_Os03g17020 // LOC_Os11g17830
		GO:0016740	F	transferase activity	8	51	6190	24075	0.97	1	// LOC_Os03g44580 // LOC_Os02g58480 // LOC_Os07g11640 // LOC_Os04g42520 // LOC_Os02g48080 // LOC_Os07g38120 // LOC_Os12g37370 // LOC_Os01g54100
		GO:0000166	F	nucleotide binding	9	51	3874	24075	0.44	1	// LOC_Os06g09688 // LOC_Os02g01340 // LOC_Os01g70080 // LOC_Os01g44990 // LOC_Os02g48080 // LOC_Os07g38120 // LOC_Os11g01020 // LOC_Os01g54100 // LOC_Os06g01850
		GO:0017076	F	purine nucleotide binding	8	51	3456	24075	0.45	1	// LOC_Os06g09688 // LOC_Os02g01340 // LOC_Os01g70080 // LOC_Os01g44990 // LOC_Os02g48080 // LOC_Os07g38120 // LOC_Os01g54100 // LOC_Os06g01850
		GO:0001882	F	nucleoside binding	8	51	3257	24075	0.39	1	// LOC_Os06g09688 // LOC_Os02g01340 // LOC_Os01g70080 // LOC_Os01g44990 // LOC_Os02g48080 // LOC_Os07g38120 // LOC_Os01g54100 // LOC_Os06g01850
		GO:0003676	F	nucleic acid binding	16	51	8251	24075	0.72	1	// LOC_Os08g40450 // LOC_Os01g44990 // LOC_Os11g01020 // LOC_Os07g11640 // LOC_Os04g46580 // LOC_Os07g06470 // LOC_Os03g56050 // LOC_Os10g07460 // LOC_Os12g37370 // LOC_Os03g29760 // LOC_Os02g45200 // LOC_Os03g60430 // LOC_Os07g10890 // LOC_Os04g56170 // LOC_Os07g41720 // LOC_Os04g45750
		GO:0016787	F	hydrolase activity	5	51	4901	24075	0.99	1	// LOC_Os05g33150 // LOC_Os08g40450 // LOC_Os07g31300 // LOC_Os10g37660 // LOC_Os01g44990
		GO:0003824	F	catalytic activity	24	51	12724	24075	0.83	1	// LOC_Os03g04630 // LOC_Os10g08580 // LOC_Os01g63200 // LOC_Os06g46900 // LOC_Os06g12250 // LOC_Os07g11640 // LOC_Os04g42520 // LOC_Os05g33150 // LOC_Os06g01850 // LOC_Os02g48080 // LOC_Os01g01660 // LOC_Os03g44580 // LOC_Os06g09610 // LOC_Os01g44990 // LOC_Os07g38120 // LOC_Os10g37660 // LOC_Os10g40550 // LOC_Os08g40450 // LOC_Os02g58480 // LOC_Os04g15920 // LOC_Os02g01340 // LOC_Os07g31300 // …
		GO:0046872	F	metal ion binding	12	51	5476	24075	0.5	1	// LOC_Os03g04630 // LOC_Os01g63200 // LOC_Os06g12250 // LOC_Os04g15920 // LOC_Os08g44770 // LOC_Os07g11640 // LOC_Os07g38120 // LOC_Os10g07460 // LOC_Os12g37370 // LOC_Os02g45200 // LOC_Os03g17020 // LOC_Os11g17830
		GO:0032559	F	adenyl ribonucleotide binding	6	51	3087	24075	0.65	1	// LOC_Os06g09688 // LOC_Os01g70080 // LOC_Os01g44990 // LOC_Os02g48080 // LOC_Os07g38120 // LOC_Os01g54100
		GO:0030554	F	adenyl nucleotide binding	8	51	3247	24075	0.38	1	// LOC_Os06g09688 // LOC_Os02g01340 // LOC_Os01g70080 // LOC_Os01g44990 // LOC_Os02g48080 // LOC_Os07g38120 // LOC_Os01g54100 // LOC_Os06g01850
		GO:0016772	F	transferase activity, transferring phosphorus-containing groups	5	51	4781	24075	0.98	1	// LOC_Os01g54100 // LOC_Os02g48080 // LOC_Os07g11640 // LOC_Os12g37370 // LOC_Os07g38120
		GO:0046914	F	transition metal ion binding	10	51	4875	24075	0.6	1	// LOC_Os03g04630 // LOC_Os01g63200 // LOC_Os06g12250 // LOC_Os04g15920 // LOC_Os07g11640 // LOC_Os10g07460 // LOC_Os12g37370 // LOC_Os02g45200 // LOC_Os03g17020 // LOC_Os11g17830
		GO:0032555	F	purine ribonucleotide binding	6	51	3292	24075	0.71	1	// LOC_Os06g09688 // LOC_Os01g70080 // LOC_Os01g44990 // LOC_Os02g48080 // LOC_Os07g38120 // LOC_Os01g54100
		GO:0032553	F	ribonucleotide binding	6	51	3292	24075	0.71	1	// LOC_Os06g09688 // LOC_Os01g70080 // LOC_Os01g44990 // LOC_Os02g48080 // LOC_Os07g38120 // LOC_Os01g54100
		GO:0005488	F	binding	37	51	16823	24075	0.4	1	// LOC_Os03g04630 // LOC_Os01g63200 // LOC_Os06g12250 // LOC_Os07g11640 // LOC_Os04g46580 // LOC_Os01g54100 // LOC_Os02g45200 // LOC_Os03g04410 // LOC_Os05g33150 // LOC_Os11g17830 // LOC_Os06g01850 // LOC_Os02g48080 // LOC_Os01g01660 // LOC_Os03g60430 // LOC_Os07g41720 // LOC_Os04g45750 // LOC_Os11g21990 // LOC_Os03g17020 // LOC_Os10g28610 // LOC_Os08g44770 // LOC_Os01g44990 // LOC_Os07g38120 // …
		GO:0044424	C	intracellular part	14	51	3529	24075	0.013	0.28	// LOC_Os07g06470 // LOC_Os10g32870 // LOC_Os01g41610 // LOC_Os06g12250 // LOC_Os02g01340 // LOC_Os06g09688 // LOC_Os04g46580 // LOC_Os05g06310 // LOC_Os04g42520 // LOC_Os07g31300 // LOC_Os03g29760 // LOC_Os04g56170 // LOC_Os07g41720 // LOC_Os06g01850
		GO:0043234	C	protein complex	5	51	706	24075	0.017	0.28	// LOC_Os07g06470 // LOC_Os03g29760 // LOC_Os07g31300 // LOC_Os07g41720 // LOC_Os01g41610
		GO:0032991	C	macromolecular complex	7	51	1207	24075	0.013	0.28	// LOC_Os01g41610 // LOC_Os05g06310 // LOC_Os07g06470 // LOC_Os07g31300 // LOC_Os03g29760 // LOC_Os10g32870 // LOC_Os07g41720
		GO:0043226	C	organelle	11	51	2859	24075	0.035	0.33	// LOC_Os07g06470 // LOC_Os10g32870 // LOC_Os01g41610 // LOC_Os06g12250 // LOC_Os02g01340 // LOC_Os04g46580 // LOC_Os05g06310 // LOC_Os03g29760 // LOC_Os04g56170 // LOC_Os07g41720 // LOC_Os06g01850
		GO:0043229	C	intracellular organelle	11	51	2859	24075	0.035	0.33	// LOC_Os07g06470 // LOC_Os10g32870 // LOC_Os01g41610 // LOC_Os06g12250 // LOC_Os02g01340 // LOC_Os04g46580 // LOC_Os05g06310 // LOC_Os03g29760 // LOC_Os04g56170 // LOC_Os07g41720 // LOC_Os06g01850
		GO:0043227	C	membrane-bounded organelle	9	51	2319	24075	0.053	0.33	// LOC_Os01g41610 // LOC_Os06g12250 // LOC_Os02g01340 // LOC_Os04g46580 // LOC_Os07g06470 // LOC_Os03g29760 // LOC_Os04g56170 // LOC_Os07g41720 // LOC_Os06g01850
		GO:0005737	C	cytoplasm	6	51	1263	24075	0.05	0.33	// LOC_Os06g09688 // LOC_Os06g12250 // LOC_Os01g41610 // LOC_Os10g32870 // LOC_Os04g42520 // LOC_Os05g06310
		GO:0005622	C	intracellular	14	51	4116	24075	0.044	0.33	// LOC_Os07g06470 // LOC_Os10g32870 // LOC_Os01g41610 // LOC_Os06g12250 // LOC_Os02g01340 // LOC_Os06g09688 // LOC_Os04g46580 // LOC_Os05g06310 // LOC_Os04g42520 // LOC_Os07g31300 // LOC_Os03g29760 // LOC_Os04g56170 // LOC_Os07g41720 // LOC_Os06g01850
		GO:0005623	C	cell	17	51	5945	24075	0.11	0.44	// LOC_Os07g06470 // LOC_Os03g44580 // LOC_Os10g28610 // LOC_Os02g45380 // LOC_Os01g41610 // LOC_Os06g12250 // LOC_Os02g01340 // LOC_Os06g09688 // LOC_Os04g46580 // LOC_Os05g06310 // LOC_Os04g42520 // LOC_Os07g31300 // LOC_Os03g29760 // LOC_Os04g56170 // LOC_Os10g32870 // LOC_Os07g41720 // LOC_Os06g01850
		GO:0044422	C	organelle part	6	51	1521	24075	0.1	0.44	// LOC_Os01g41610 // LOC_Os02g01340 // LOC_Os07g06470 // LOC_Os03g29760 // LOC_Os07g41720 // LOC_Os06g01850
		GO:0044464	C	cell part	17	51	5945	24075	0.11	0.44	// LOC_Os07g06470 // LOC_Os03g44580 // LOC_Os10g28610 // LOC_Os02g45380 // LOC_Os01g41610 // LOC_Os06g12250 // LOC_Os02g01340 // LOC_Os06g09688 // LOC_Os04g46580 // LOC_Os05g06310 // LOC_Os04g42520 // LOC_Os07g31300 // LOC_Os03g29760 // LOC_Os04g56170 // LOC_Os10g32870 // LOC_Os07g41720 // LOC_Os06g01850
		GO:0044446	C	intracellular organelle part	6	51	1521	24075	0.1	0.44	// LOC_Os01g41610 // LOC_Os02g01340 // LOC_Os07g06470 // LOC_Os03g29760 // LOC_Os07g41720 // LOC_Os06g01850
		GO:0016020	C	membrane	7	51	2115	24075	0.16	0.6	// LOC_Os03g44580 // LOC_Os10g28610 // LOC_Os02g45380 // LOC_Os01g41610 // LOC_Os02g01340 // LOC_Os07g31300 // LOC_Os06g01850
		GO:0043231	C	intracellular membrane-bounded organelle	7	51	2296	24075	0.21	0.75	// LOC_Os01g41610 // LOC_Os06g12250 // LOC_Os04g46580 // LOC_Os07g06470 // LOC_Os03g29760 // LOC_Os04g56170 // LOC_Os07g41720
		GO:0005634	C	nucleus	5	51	1884	24075	0.37	1	// LOC_Os07g06470 // LOC_Os04g56170 // LOC_Os07g41720 // LOC_Os03g29760 // LOC_Os04g46580

## Sheet: Total-TP-MBP-common
Table S10. Complete lists of gene ontology terms for miRNA target genes in maize and rice.
Notes: Gene ontology (GO) terms for the identified target genes are listed on separate sheets for each of the seven groups: "Total-unique", "TP-unique", "MBP-unique", "Total-TP-MBP-common", "Total-TP-common", "Total-MBP-Common" and "TP-MBP-common", according to subcellular compartments wherein the cleavage events were detected.
"Total", "TP" and "MBP" represent "input", "total polysome" and "membrane-bound polysome", respectively.
Term types of "P", "F" and "C" represent "Biological Process", "Molecular Function" and "Cell Component", respectively.
Species	Tissue	GO accession	Term type	Term	Query item	Query total	Background item	Background total	P-value	FDR	Entries
Maize	Shoot	GO:0019219	P	regulation of nucleobase-containing compound metabolic process	14	32	2764	30113	2.9e-07	8.2e-06	// Zm00001d013555 // Zm00001d050893 // Zm00001d035965 // Zm00001d013119 // Zm00001d051456 // Zm00001d027569 // Zm00001d033396 // Zm00001d017742 // Zm00001d014507 // Zm00001d002429 // Zm00001d007465 // Zm00001d033876 // Zm00001d026240 // Zm00001d018260
		GO:0031326	P	regulation of cellular biosynthetic process	14	32	2871	30113	4.7e-07	8.2e-06	// Zm00001d013555 // Zm00001d050893 // Zm00001d035965 // Zm00001d013119 // Zm00001d051456 // Zm00001d027569 // Zm00001d033396 // Zm00001d017742 // Zm00001d014507 // Zm00001d002429 // Zm00001d007465 // Zm00001d033876 // Zm00001d026240 // Zm00001d018260
		GO:0032774	P	RNA biosynthetic process	14	32	2841	30113	4.1e-07	8.2e-06	// Zm00001d013555 // Zm00001d050893 // Zm00001d035965 // Zm00001d013119 // Zm00001d051456 // Zm00001d027569 // Zm00001d033396 // Zm00001d017742 // Zm00001d014507 // Zm00001d002429 // Zm00001d007465 // Zm00001d033876 // Zm00001d026240 // Zm00001d018260
		GO:2000112	P	regulation of cellular macromolecule biosynthetic process	14	32	2823	30113	3.8e-07	8.2e-06	// Zm00001d013555 // Zm00001d050893 // Zm00001d035965 // Zm00001d013119 // Zm00001d051456 // Zm00001d027569 // Zm00001d033396 // Zm00001d017742 // Zm00001d014507 // Zm00001d002429 // Zm00001d007465 // Zm00001d033876 // Zm00001d026240 // Zm00001d018260
		GO:0097659	P	nucleic acid-templated transcription	14	32	2829	30113	3.9e-07	8.2e-06	// Zm00001d013555 // Zm00001d050893 // Zm00001d035965 // Zm00001d013119 // Zm00001d051456 // Zm00001d027569 // Zm00001d033396 // Zm00001d017742 // Zm00001d014507 // Zm00001d002429 // Zm00001d007465 // Zm00001d033876 // Zm00001d026240 // Zm00001d018260
		GO:0032502	P	developmental process	10	32	1036	30113	7.8e-08	8.2e-06	// Zm00001d013555 // Zm00001d035965 // Zm00001d051456 // Zm00001d033396 // Zm00001d017742 // Zm00001d002429 // Zm00001d007465 // Zm00001d033876 // Zm00001d026240 // Zm00001d018260
		GO:0009889	P	regulation of biosynthetic process	14	32	2874	30113	4.7e-07	8.2e-06	// Zm00001d013555 // Zm00001d050893 // Zm00001d035965 // Zm00001d013119 // Zm00001d051456 // Zm00001d027569 // Zm00001d033396 // Zm00001d017742 // Zm00001d014507 // Zm00001d002429 // Zm00001d007465 // Zm00001d033876 // Zm00001d026240 // Zm00001d018260
		GO:1903506	P	regulation of nucleic acid-templated transcription	14	32	2619	30113	1.5e-07	8.2e-06	// Zm00001d013555 // Zm00001d050893 // Zm00001d035965 // Zm00001d013119 // Zm00001d051456 // Zm00001d027569 // Zm00001d033396 // Zm00001d017742 // Zm00001d014507 // Zm00001d002429 // Zm00001d007465 // Zm00001d033876 // Zm00001d026240 // Zm00001d018260
		GO:2001141	P	regulation of RNA biosynthetic process	14	32	2619	30113	1.5e-07	8.2e-06	// Zm00001d013555 // Zm00001d050893 // Zm00001d035965 // Zm00001d013119 // Zm00001d051456 // Zm00001d027569 // Zm00001d033396 // Zm00001d017742 // Zm00001d014507 // Zm00001d002429 // Zm00001d007465 // Zm00001d033876 // Zm00001d026240 // Zm00001d018260
		GO:0051252	P	regulation of RNA metabolic process	14	32	2687	30113	2.1e-07	8.2e-06	// Zm00001d013555 // Zm00001d050893 // Zm00001d035965 // Zm00001d013119 // Zm00001d051456 // Zm00001d027569 // Zm00001d033396 // Zm00001d017742 // Zm00001d014507 // Zm00001d002429 // Zm00001d007465 // Zm00001d033876 // Zm00001d026240 // Zm00001d018260
		GO:0006355	P	regulation of transcription, DNA-templated	14	32	2596	30113	1.4e-07	8.2e-06	// Zm00001d013555 // Zm00001d050893 // Zm00001d035965 // Zm00001d013119 // Zm00001d051456 // Zm00001d027569 // Zm00001d033396 // Zm00001d017742 // Zm00001d014507 // Zm00001d002429 // Zm00001d007465 // Zm00001d033876 // Zm00001d026240 // Zm00001d018260
		GO:0010556	P	regulation of macromolecule biosynthetic process	14	32	2851	30113	4.3e-07	8.2e-06	// Zm00001d013555 // Zm00001d050893 // Zm00001d035965 // Zm00001d013119 // Zm00001d051456 // Zm00001d027569 // Zm00001d033396 // Zm00001d017742 // Zm00001d014507 // Zm00001d002429 // Zm00001d007465 // Zm00001d033876 // Zm00001d026240 // Zm00001d018260
		GO:0006351	P	transcription, DNA-templated	14	32	2807	30113	3.5e-07	8.2e-06	// Zm00001d013555 // Zm00001d050893 // Zm00001d035965 // Zm00001d013119 // Zm00001d051456 // Zm00001d027569 // Zm00001d033396 // Zm00001d017742 // Zm00001d014507 // Zm00001d002429 // Zm00001d007465 // Zm00001d033876 // Zm00001d026240 // Zm00001d018260
		GO:0051171	P	regulation of nitrogen compound metabolic process	14	32	2956	30113	6.7e-07	1.1e-05	// Zm00001d013555 // Zm00001d050893 // Zm00001d035965 // Zm00001d013119 // Zm00001d051456 // Zm00001d027569 // Zm00001d033396 // Zm00001d017742 // Zm00001d014507 // Zm00001d002429 // Zm00001d007465 // Zm00001d033876 // Zm00001d026240 // Zm00001d018260
		GO:0010468	P	regulation of gene expression	14	32	3001	30113	8e-07	1.2e-05	// Zm00001d013555 // Zm00001d050893 // Zm00001d035965 // Zm00001d013119 // Zm00001d051456 // Zm00001d027569 // Zm00001d033396 // Zm00001d017742 // Zm00001d014507 // Zm00001d002429 // Zm00001d007465 // Zm00001d033876 // Zm00001d026240 // Zm00001d018260
		GO:0034654	P	nucleobase-containing compound biosynthetic process	14	32	3211	30113	1.8e-06	2.5e-05	// Zm00001d013555 // Zm00001d050893 // Zm00001d035965 // Zm00001d013119 // Zm00001d051456 // Zm00001d027569 // Zm00001d033396 // Zm00001d017742 // Zm00001d014507 // Zm00001d002429 // Zm00001d007465 // Zm00001d033876 // Zm00001d026240 // Zm00001d018260
		GO:0080090	P	regulation of primary metabolic process	14	32	3368	30113	3.2e-06	4.2e-05	// Zm00001d013555 // Zm00001d050893 // Zm00001d035965 // Zm00001d013119 // Zm00001d051456 // Zm00001d027569 // Zm00001d033396 // Zm00001d017742 // Zm00001d014507 // Zm00001d002429 // Zm00001d007465 // Zm00001d033876 // Zm00001d026240 // Zm00001d018260
		GO:0018130	P	heterocycle biosynthetic process	14	32	3382	30113	3.4e-06	4.2e-05	// Zm00001d013555 // Zm00001d050893 // Zm00001d035965 // Zm00001d013119 // Zm00001d051456 // Zm00001d027569 // Zm00001d033396 // Zm00001d017742 // Zm00001d014507 // Zm00001d002429 // Zm00001d007465 // Zm00001d033876 // Zm00001d026240 // Zm00001d018260
		GO:0031323	P	regulation of cellular metabolic process	14	32	3404	30113	3.6e-06	4.3e-05	// Zm00001d013555 // Zm00001d050893 // Zm00001d035965 // Zm00001d013119 // Zm00001d051456 // Zm00001d027569 // Zm00001d033396 // Zm00001d017742 // Zm00001d014507 // Zm00001d002429 // Zm00001d007465 // Zm00001d033876 // Zm00001d026240 // Zm00001d018260
		GO:0019438	P	aromatic compound biosynthetic process	14	32	3450	30113	4.3e-06	4.8e-05	// Zm00001d013555 // Zm00001d050893 // Zm00001d035965 // Zm00001d013119 // Zm00001d051456 // Zm00001d027569 // Zm00001d033396 // Zm00001d017742 // Zm00001d014507 // Zm00001d002429 // Zm00001d007465 // Zm00001d033876 // Zm00001d026240 // Zm00001d018260
		GO:0060255	P	regulation of macromolecule metabolic process	14	32	3482	30113	4.7e-06	5.1e-05	// Zm00001d013555 // Zm00001d050893 // Zm00001d035965 // Zm00001d013119 // Zm00001d051456 // Zm00001d027569 // Zm00001d033396 // Zm00001d017742 // Zm00001d014507 // Zm00001d002429 // Zm00001d007465 // Zm00001d033876 // Zm00001d026240 // Zm00001d018260
		GO:1901362	P	organic cyclic compound biosynthetic process	14	32	3555	30113	6.1e-06	6.2e-05	// Zm00001d013555 // Zm00001d050893 // Zm00001d035965 // Zm00001d013119 // Zm00001d051456 // Zm00001d027569 // Zm00001d033396 // Zm00001d017742 // Zm00001d014507 // Zm00001d002429 // Zm00001d007465 // Zm00001d033876 // Zm00001d026240 // Zm00001d018260
		GO:0019222	P	regulation of metabolic process	14	32	3582	30113	6.6e-06	6.5e-05	// Zm00001d013555 // Zm00001d050893 // Zm00001d035965 // Zm00001d013119 // Zm00001d051456 // Zm00001d027569 // Zm00001d033396 // Zm00001d017742 // Zm00001d014507 // Zm00001d002429 // Zm00001d007465 // Zm00001d033876 // Zm00001d026240 // Zm00001d018260
		GO:0016070	P	RNA metabolic process	15	32	4259	30113	9.4e-06	8.8e-05	// Zm00001d013555 // Zm00001d050893 // Zm00001d035965 // Zm00001d013119 // Zm00001d051456 // Zm00001d027569 // Zm00001d033396 // Zm00001d017742 // Zm00001d014507 // Zm00001d002429 // Zm00001d007465 // Zm00001d052186 // Zm00001d033876 // Zm00001d026240 // Zm00001d018260
		GO:0034645	P	cellular macromolecule biosynthetic process	15	32	4699	30113	3.1e-05	0.00028	// Zm00001d013555 // Zm00001d050893 // Zm00001d035965 // Zm00001d036543 // Zm00001d051456 // Zm00001d027569 // Zm00001d033396 // Zm00001d017742 // Zm00001d018260 // Zm00001d014507 // Zm00001d002429 // Zm00001d007465 // Zm00001d033876 // Zm00001d026240 // Zm00001d013119
		GO:0009059	P	macromolecule biosynthetic process	15	32	4780	30113	3.9e-05	0.00033	// Zm00001d013555 // Zm00001d050893 // Zm00001d035965 // Zm00001d036543 // Zm00001d051456 // Zm00001d027569 // Zm00001d033396 // Zm00001d017742 // Zm00001d018260 // Zm00001d014507 // Zm00001d002429 // Zm00001d007465 // Zm00001d033876 // Zm00001d026240 // Zm00001d013119
		GO:0010467	P	gene expression	15	32	4995	30113	6.5e-05	0.00054	// Zm00001d013555 // Zm00001d050893 // Zm00001d035965 // Zm00001d013119 // Zm00001d051456 // Zm00001d027569 // Zm00001d033396 // Zm00001d017742 // Zm00001d014507 // Zm00001d002429 // Zm00001d007465 // Zm00001d052186 // Zm00001d033876 // Zm00001d026240 // Zm00001d018260
		GO:0090304	P	nucleic acid metabolic process	15	32	5183	30113	0.0001	0.0008	// Zm00001d013555 // Zm00001d050893 // Zm00001d035965 // Zm00001d013119 // Zm00001d051456 // Zm00001d027569 // Zm00001d033396 // Zm00001d017742 // Zm00001d014507 // Zm00001d002429 // Zm00001d007465 // Zm00001d052186 // Zm00001d033876 // Zm00001d026240 // Zm00001d018260
		GO:0044271	P	cellular nitrogen compound biosynthetic process	14	32	4553	30113	0.0001	0.0008	// Zm00001d013555 // Zm00001d050893 // Zm00001d035965 // Zm00001d013119 // Zm00001d051456 // Zm00001d027569 // Zm00001d033396 // Zm00001d017742 // Zm00001d014507 // Zm00001d002429 // Zm00001d007465 // Zm00001d033876 // Zm00001d026240 // Zm00001d018260
		GO:0050794	P	regulation of cellular process	14	32	4991	30113	0.00028	0.0021	// Zm00001d013555 // Zm00001d050893 // Zm00001d035965 // Zm00001d013119 // Zm00001d051456 // Zm00001d027569 // Zm00001d033396 // Zm00001d017742 // Zm00001d014507 // Zm00001d002429 // Zm00001d007465 // Zm00001d033876 // Zm00001d026240 // Zm00001d018260
		GO:0006139	P	nucleobase-containing compound metabolic process	15	32	5783	30113	0.00036	0.0026	// Zm00001d013555 // Zm00001d050893 // Zm00001d035965 // Zm00001d013119 // Zm00001d051456 // Zm00001d027569 // Zm00001d033396 // Zm00001d017742 // Zm00001d014507 // Zm00001d002429 // Zm00001d007465 // Zm00001d052186 // Zm00001d033876 // Zm00001d026240 // Zm00001d018260
		GO:0050789	P	regulation of biological process	14	32	5307	30113	0.00054	0.0038	// Zm00001d013555 // Zm00001d050893 // Zm00001d035965 // Zm00001d013119 // Zm00001d051456 // Zm00001d027569 // Zm00001d033396 // Zm00001d017742 // Zm00001d014507 // Zm00001d002429 // Zm00001d007465 // Zm00001d033876 // Zm00001d026240 // Zm00001d018260
		GO:0046483	P	heterocycle metabolic process	15	32	6024	30113	0.00057	0.0039	// Zm00001d013555 // Zm00001d050893 // Zm00001d035965 // Zm00001d013119 // Zm00001d051456 // Zm00001d027569 // Zm00001d033396 // Zm00001d017742 // Zm00001d014507 // Zm00001d002429 // Zm00001d007465 // Zm00001d052186 // Zm00001d033876 // Zm00001d026240 // Zm00001d018260
		GO:0044249	P	cellular biosynthetic process	15	32	6107	30113	0.00066	0.0044	// Zm00001d013555 // Zm00001d050893 // Zm00001d035965 // Zm00001d036543 // Zm00001d051456 // Zm00001d027569 // Zm00001d033396 // Zm00001d017742 // Zm00001d018260 // Zm00001d014507 // Zm00001d002429 // Zm00001d007465 // Zm00001d033876 // Zm00001d026240 // Zm00001d013119
		GO:0006725	P	cellular aromatic compound metabolic process	15	32	6147	30113	0.00071	0.0046	// Zm00001d013555 // Zm00001d050893 // Zm00001d035965 // Zm00001d013119 // Zm00001d051456 // Zm00001d027569 // Zm00001d033396 // Zm00001d017742 // Zm00001d014507 // Zm00001d002429 // Zm00001d007465 // Zm00001d052186 // Zm00001d033876 // Zm00001d026240 // Zm00001d018260
		GO:1901576	P	organic substance biosynthetic process	15	32	6180	30113	0.00075	0.0047	// Zm00001d013555 // Zm00001d050893 // Zm00001d035965 // Zm00001d036543 // Zm00001d051456 // Zm00001d027569 // Zm00001d033396 // Zm00001d017742 // Zm00001d018260 // Zm00001d014507 // Zm00001d002429 // Zm00001d007465 // Zm00001d033876 // Zm00001d026240 // Zm00001d013119
		GO:1901360	P	organic cyclic compound metabolic process	15	32	6221	30113	0.00081	0.0049	// Zm00001d013555 // Zm00001d050893 // Zm00001d035965 // Zm00001d013119 // Zm00001d051456 // Zm00001d027569 // Zm00001d033396 // Zm00001d017742 // Zm00001d014507 // Zm00001d002429 // Zm00001d007465 // Zm00001d052186 // Zm00001d033876 // Zm00001d026240 // Zm00001d018260
		GO:0009058	P	biosynthetic process	15	32	6434	30113	0.0012	0.0069	// Zm00001d013555 // Zm00001d050893 // Zm00001d035965 // Zm00001d036543 // Zm00001d051456 // Zm00001d027569 // Zm00001d033396 // Zm00001d017742 // Zm00001d018260 // Zm00001d014507 // Zm00001d002429 // Zm00001d007465 // Zm00001d033876 // Zm00001d026240 // Zm00001d013119
		GO:0065007	P	biological regulation	14	32	6244	30113	0.0028	0.016	// Zm00001d013555 // Zm00001d050893 // Zm00001d035965 // Zm00001d013119 // Zm00001d051456 // Zm00001d027569 // Zm00001d033396 // Zm00001d017742 // Zm00001d014507 // Zm00001d002429 // Zm00001d007465 // Zm00001d033876 // Zm00001d026240 // Zm00001d018260
		GO:0034641	P	cellular nitrogen compound metabolic process	15	32	7084	30113	0.0032	0.018	// Zm00001d013555 // Zm00001d050893 // Zm00001d035965 // Zm00001d013119 // Zm00001d051456 // Zm00001d027569 // Zm00001d033396 // Zm00001d017742 // Zm00001d014507 // Zm00001d002429 // Zm00001d007465 // Zm00001d052186 // Zm00001d033876 // Zm00001d026240 // Zm00001d018260
		GO:0006807	P	nitrogen compound metabolic process	15	32	7583	30113	0.0064	0.035	// Zm00001d013555 // Zm00001d050893 // Zm00001d035965 // Zm00001d013119 // Zm00001d051456 // Zm00001d027569 // Zm00001d033396 // Zm00001d017742 // Zm00001d014507 // Zm00001d002429 // Zm00001d007465 // Zm00001d052186 // Zm00001d033876 // Zm00001d026240 // Zm00001d018260
		GO:0044260	P	cellular macromolecule metabolic process	17	32	10299	30113	0.021	0.11	// Zm00001d013555 // Zm00001d042309 // Zm00001d050893 // Zm00001d035965 // Zm00001d036543 // Zm00001d051456 // Zm00001d027569 // Zm00001d033396 // Zm00001d017742 // Zm00001d018260 // Zm00001d014507 // Zm00001d002429 // Zm00001d007465 // Zm00001d052186 // Zm00001d033876 // Zm00001d026240 // Zm00001d013119
		GO:0043170	P	macromolecule metabolic process	17	32	11281	30113	0.052	0.27	// Zm00001d013555 // Zm00001d042309 // Zm00001d050893 // Zm00001d035965 // Zm00001d036543 // Zm00001d051456 // Zm00001d027569 // Zm00001d033396 // Zm00001d017742 // Zm00001d018260 // Zm00001d014507 // Zm00001d002429 // Zm00001d007465 // Zm00001d052186 // Zm00001d033876 // Zm00001d026240 // Zm00001d013119
		GO:0044237	P	cellular metabolic process	19	32	13654	30113	0.079	0.4	// Zm00001d013555 // Zm00001d042309 // Zm00001d050893 // Zm00001d021850 // Zm00001d036543 // Zm00001d051456 // Zm00001d027569 // Zm00001d034546 // Zm00001d033396 // Zm00001d017742 // Zm00001d018260 // Zm00001d014507 // Zm00001d002429 // Zm00001d007465 // Zm00001d035965 // Zm00001d052186 // Zm00001d033876 // Zm00001d026240 // Zm00001d013119
		GO:0009987	P	cellular process	21	32	16613	30113	0.16	0.78	// Zm00001d013555 // Zm00001d042309 // Zm00001d050893 // Zm00001d021850 // Zm00001d036543 // Zm00001d035965 // Zm00001d051456 // Zm00001d027569 // Zm00001d034546 // Zm00001d033396 // Zm00001d017742 // Zm00001d018260 // Zm00001d014507 // Zm00001d002429 // Zm00001d007465 // Zm00001d036883 // Zm00001d052186 // Zm00001d033876 // Zm00001d026240 // Zm00001d043131 // Zm00001d013119
		GO:0044699	P	single-organism process	7	32	9791	30113	0.93	1	// Zm00001d034546 // Zm00001d036883 // Zm00001d036543 // Zm00001d043131 // Zm00001d017742 // Zm00001d014507 // Zm00001d021850
		GO:0071704	P	organic substance metabolic process	17	32	14289	30113	0.32	1	// Zm00001d013555 // Zm00001d042309 // Zm00001d050893 // Zm00001d035965 // Zm00001d036543 // Zm00001d051456 // Zm00001d027569 // Zm00001d033396 // Zm00001d017742 // Zm00001d018260 // Zm00001d014507 // Zm00001d002429 // Zm00001d007465 // Zm00001d052186 // Zm00001d033876 // Zm00001d026240 // Zm00001d013119
		GO:0044763	P	single-organism cellular process	6	32	6774	30113	0.76	1	// Zm00001d034546 // Zm00001d036883 // Zm00001d036543 // Zm00001d043131 // Zm00001d014507 // Zm00001d021850
		GO:0008152	P	metabolic process	19	32	16802	30113	0.41	1	// Zm00001d013555 // Zm00001d042309 // Zm00001d050893 // Zm00001d021850 // Zm00001d036543 // Zm00001d051456 // Zm00001d027569 // Zm00001d034546 // Zm00001d033396 // Zm00001d017742 // Zm00001d018260 // Zm00001d014507 // Zm00001d002429 // Zm00001d007465 // Zm00001d035965 // Zm00001d052186 // Zm00001d033876 // Zm00001d026240 // Zm00001d013119
		GO:0044238	P	primary metabolic process	17	32	13559	30113	0.23	1	// Zm00001d013555 // Zm00001d042309 // Zm00001d050893 // Zm00001d035965 // Zm00001d036543 // Zm00001d051456 // Zm00001d027569 // Zm00001d033396 // Zm00001d017742 // Zm00001d018260 // Zm00001d014507 // Zm00001d002429 // Zm00001d007465 // Zm00001d052186 // Zm00001d033876 // Zm00001d026240 // Zm00001d013119
		GO:1901363	F	heterocyclic compound binding	27	32	9607	30113	1.3e-09	6e-08	// Zm00001d013119 // Zm00001d051456 // Zm00001d021056 // Zm00001d002429 // Zm00001d006091 // Zm00001d015233 // Zm00001d014507 // Zm00001d033876 // Zm00001d042319 // Zm00001d002048 // Zm00001d017742 // Zm00001d026240 // Zm00001d012015 // Zm00001d013555 // Zm00001d036883 // Zm00001d049165 // Zm00001d033396 // Zm00001d027569 // Zm00001d007465 // Zm00001d014698 // Zm00001d050893 // Zm00001d018260 // …
		GO:0097159	F	organic cyclic compound binding	27	32	9627	30113	1.4e-09	6e-08	// Zm00001d013119 // Zm00001d051456 // Zm00001d021056 // Zm00001d002429 // Zm00001d006091 // Zm00001d015233 // Zm00001d014507 // Zm00001d033876 // Zm00001d042319 // Zm00001d002048 // Zm00001d017742 // Zm00001d026240 // Zm00001d012015 // Zm00001d013555 // Zm00001d036883 // Zm00001d049165 // Zm00001d033396 // Zm00001d027569 // Zm00001d007465 // Zm00001d014698 // Zm00001d050893 // Zm00001d018260 // …
		GO:0003677	F	DNA binding	16	32	2927	30113	8.5e-09	2.4e-07	// Zm00001d050893 // Zm00001d036883 // Zm00001d042319 // Zm00001d006028 // Zm00001d021056 // Zm00001d049165 // Zm00001d048527 // Zm00001d006091 // Zm00001d015233 // Zm00001d014507 // Zm00001d027569 // Zm00001d014698 // Zm00001d012015 // Zm00001d021573 // Zm00001d043131 // Zm00001d013119
		GO:0003676	F	nucleic acid binding	17	32	5124	30113	3.5e-06	7.6e-05	// Zm00001d002048 // Zm00001d050893 // Zm00001d036883 // Zm00001d042319 // Zm00001d006028 // Zm00001d021056 // Zm00001d049165 // Zm00001d048527 // Zm00001d006091 // Zm00001d015233 // Zm00001d014507 // Zm00001d027569 // Zm00001d014698 // Zm00001d012015 // Zm00001d021573 // Zm00001d043131 // Zm00001d013119
		GO:0005488	F	binding	28	32	15954	30113	3.9e-05	0.00067	// Zm00001d013119 // Zm00001d051456 // Zm00001d021056 // Zm00001d002429 // Zm00001d006091 // Zm00001d015233 // Zm00001d014507 // Zm00001d033876 // Zm00001d042319 // Zm00001d002048 // Zm00001d017742 // Zm00001d026240 // Zm00001d012015 // Zm00001d013555 // Zm00001d042309 // Zm00001d036883 // Zm00001d049165 // Zm00001d033396 // Zm00001d027569 // Zm00001d007465 // Zm00001d014698 // Zm00001d050893 // …
		GO:0005524	F	ATP binding	10	32	3341	30113	0.0018	0.026	// Zm00001d013555 // Zm00001d035965 // Zm00001d051456 // Zm00001d033396 // Zm00001d017742 // Zm00001d002429 // Zm00001d007465 // Zm00001d033876 // Zm00001d026240 // Zm00001d018260
		GO:0035639	F	purine ribonucleoside triphosphate binding	10	32	3686	30113	0.0038	0.026	// Zm00001d013555 // Zm00001d035965 // Zm00001d051456 // Zm00001d033396 // Zm00001d017742 // Zm00001d002429 // Zm00001d007465 // Zm00001d033876 // Zm00001d026240 // Zm00001d018260
		GO:0043169	F	cation binding	9	32	3260	30113	0.0056	0.026	// Zm00001d042319 // Zm00001d006028 // Zm00001d021056 // Zm00001d049165 // Zm00001d006091 // Zm00001d015233 // Zm00001d014698 // Zm00001d021573 // Zm00001d012015
		GO:0001882	F	nucleoside binding	10	32	3843	30113	0.0051	0.026	// Zm00001d013555 // Zm00001d035965 // Zm00001d051456 // Zm00001d033396 // Zm00001d017742 // Zm00001d002429 // Zm00001d007465 // Zm00001d033876 // Zm00001d026240 // Zm00001d018260
		GO:0032549	F	ribonucleoside binding	10	32	3842	30113	0.0051	0.026	// Zm00001d013555 // Zm00001d035965 // Zm00001d051456 // Zm00001d033396 // Zm00001d017742 // Zm00001d002429 // Zm00001d007465 // Zm00001d033876 // Zm00001d026240 // Zm00001d018260
		GO:0017076	F	purine nucleotide binding	10	32	3841	30113	0.0051	0.026	// Zm00001d013555 // Zm00001d035965 // Zm00001d051456 // Zm00001d033396 // Zm00001d017742 // Zm00001d002429 // Zm00001d007465 // Zm00001d033876 // Zm00001d026240 // Zm00001d018260
		GO:0046872	F	metal ion binding	9	32	3250	30113	0.0055	0.026	// Zm00001d042319 // Zm00001d006028 // Zm00001d021056 // Zm00001d049165 // Zm00001d006091 // Zm00001d015233 // Zm00001d014698 // Zm00001d021573 // Zm00001d012015
		GO:0030554	F	adenyl nucleotide binding	10	32	3494	30113	0.0026	0.026	// Zm00001d013555 // Zm00001d035965 // Zm00001d051456 // Zm00001d033396 // Zm00001d017742 // Zm00001d002429 // Zm00001d007465 // Zm00001d033876 // Zm00001d026240 // Zm00001d018260
		GO:0001883	F	purine nucleoside binding	10	32	3829	30113	0.005	0.026	// Zm00001d013555 // Zm00001d035965 // Zm00001d051456 // Zm00001d033396 // Zm00001d017742 // Zm00001d002429 // Zm00001d007465 // Zm00001d033876 // Zm00001d026240 // Zm00001d018260
		GO:0097367	F	carbohydrate derivative binding	10	32	3909	30113	0.0058	0.026	// Zm00001d013555 // Zm00001d035965 // Zm00001d051456 // Zm00001d033396 // Zm00001d017742 // Zm00001d002429 // Zm00001d007465 // Zm00001d033876 // Zm00001d026240 // Zm00001d018260
		GO:0032559	F	adenyl ribonucleotide binding	10	32	3483	30113	0.0025	0.026	// Zm00001d013555 // Zm00001d035965 // Zm00001d051456 // Zm00001d033396 // Zm00001d017742 // Zm00001d002429 // Zm00001d007465 // Zm00001d033876 // Zm00001d026240 // Zm00001d018260
		GO:0032555	F	purine ribonucleotide binding	10	32	3829	30113	0.005	0.026	// Zm00001d013555 // Zm00001d035965 // Zm00001d051456 // Zm00001d033396 // Zm00001d017742 // Zm00001d002429 // Zm00001d007465 // Zm00001d033876 // Zm00001d026240 // Zm00001d018260
		GO:0032550	F	purine ribonucleoside binding	10	32	3829	30113	0.005	0.026	// Zm00001d013555 // Zm00001d035965 // Zm00001d051456 // Zm00001d033396 // Zm00001d017742 // Zm00001d002429 // Zm00001d007465 // Zm00001d033876 // Zm00001d026240 // Zm00001d018260
		GO:0032553	F	ribonucleotide binding	10	32	3872	30113	0.0054	0.026	// Zm00001d013555 // Zm00001d035965 // Zm00001d051456 // Zm00001d033396 // Zm00001d017742 // Zm00001d002429 // Zm00001d007465 // Zm00001d033876 // Zm00001d026240 // Zm00001d018260
		GO:0043167	F	ion binding	9	32	3477	30113	0.0086	0.037	// Zm00001d042319 // Zm00001d006028 // Zm00001d021056 // Zm00001d049165 // Zm00001d006091 // Zm00001d015233 // Zm00001d014698 // Zm00001d021573 // Zm00001d012015
		GO:0000166	F	nucleotide binding	10	32	4252	30113	0.01	0.041	// Zm00001d013555 // Zm00001d035965 // Zm00001d051456 // Zm00001d033396 // Zm00001d017742 // Zm00001d002429 // Zm00001d007465 // Zm00001d033876 // Zm00001d026240 // Zm00001d018260
		GO:1901265	F	nucleoside phosphate binding	10	32	4252	30113	0.01	0.041	// Zm00001d013555 // Zm00001d035965 // Zm00001d051456 // Zm00001d033396 // Zm00001d017742 // Zm00001d002429 // Zm00001d007465 // Zm00001d033876 // Zm00001d026240 // Zm00001d018260
		GO:0036094	F	small molecule binding	10	32	4327	30113	0.012	0.044	// Zm00001d013555 // Zm00001d035965 // Zm00001d051456 // Zm00001d033396 // Zm00001d017742 // Zm00001d002429 // Zm00001d007465 // Zm00001d033876 // Zm00001d026240 // Zm00001d018260
		GO:0005634	C	nucleus	27	32	5408	30113	6e-16	1.5e-14	// Zm00001d013119 // Zm00001d051456 // Zm00001d021056 // Zm00001d002429 // Zm00001d006091 // Zm00001d015233 // Zm00001d014507 // Zm00001d052186 // Zm00001d033876 // Zm00001d042319 // Zm00001d017742 // Zm00001d026240 // Zm00001d012015 // Zm00001d013555 // Zm00001d036883 // Zm00001d049165 // Zm00001d033396 // Zm00001d027569 // Zm00001d007465 // Zm00001d014698 // Zm00001d050893 // Zm00001d018260 // …
		GO:0043231	C	intracellular membrane-bounded organelle	28	32	10295	30113	6.6e-10	5.7e-09	// Zm00001d036543 // Zm00001d051456 // Zm00001d021056 // Zm00001d002429 // Zm00001d006091 // Zm00001d015233 // Zm00001d014507 // Zm00001d052186 // Zm00001d033876 // Zm00001d042319 // Zm00001d017742 // Zm00001d013119 // Zm00001d026240 // Zm00001d012015 // Zm00001d013555 // Zm00001d036883 // Zm00001d049165 // Zm00001d033396 // Zm00001d027569 // Zm00001d007465 // Zm00001d014698 // Zm00001d050893 // …
		GO:0043227	C	membrane-bounded organelle	28	32	10302	30113	6.7e-10	5.7e-09	// Zm00001d036543 // Zm00001d051456 // Zm00001d021056 // Zm00001d002429 // Zm00001d006091 // Zm00001d015233 // Zm00001d014507 // Zm00001d052186 // Zm00001d033876 // Zm00001d042319 // Zm00001d017742 // Zm00001d013119 // Zm00001d026240 // Zm00001d012015 // Zm00001d013555 // Zm00001d036883 // Zm00001d049165 // Zm00001d033396 // Zm00001d027569 // Zm00001d007465 // Zm00001d014698 // Zm00001d050893 // …
		GO:0043229	C	intracellular organelle	28	32	11291	30113	7.2e-09	3.8e-08	// Zm00001d036543 // Zm00001d051456 // Zm00001d021056 // Zm00001d002429 // Zm00001d006091 // Zm00001d015233 // Zm00001d014507 // Zm00001d052186 // Zm00001d033876 // Zm00001d042319 // Zm00001d017742 // Zm00001d013119 // Zm00001d026240 // Zm00001d012015 // Zm00001d013555 // Zm00001d036883 // Zm00001d049165 // Zm00001d033396 // Zm00001d027569 // Zm00001d007465 // Zm00001d014698 // Zm00001d050893 // …
		GO:0043226	C	organelle	28	32	11307	30113	7.4e-09	3.8e-08	// Zm00001d036543 // Zm00001d051456 // Zm00001d021056 // Zm00001d002429 // Zm00001d006091 // Zm00001d015233 // Zm00001d014507 // Zm00001d052186 // Zm00001d033876 // Zm00001d042319 // Zm00001d017742 // Zm00001d013119 // Zm00001d026240 // Zm00001d012015 // Zm00001d013555 // Zm00001d036883 // Zm00001d049165 // Zm00001d033396 // Zm00001d027569 // Zm00001d007465 // Zm00001d014698 // Zm00001d050893 // …
		GO:0044464	C	cell part	30	32	15517	30113	2.9e-07	1.2e-06	// Zm00001d036543 // Zm00001d051456 // Zm00001d021056 // Zm00001d002429 // Zm00001d006091 // Zm00001d015233 // Zm00001d014507 // Zm00001d052186 // Zm00001d033876 // Zm00001d042319 // Zm00001d021850 // Zm00001d017742 // Zm00001d013119 // Zm00001d026240 // Zm00001d012015 // Zm00001d013555 // Zm00001d036883 // Zm00001d049165 // Zm00001d033396 // Zm00001d027569 // Zm00001d007465 // Zm00001d014698 // …
		GO:0005623	C	cell	30	32	15669	30113	3.8e-07	1.4e-06	// Zm00001d036543 // Zm00001d051456 // Zm00001d021056 // Zm00001d002429 // Zm00001d006091 // Zm00001d015233 // Zm00001d014507 // Zm00001d052186 // Zm00001d033876 // Zm00001d042319 // Zm00001d021850 // Zm00001d017742 // Zm00001d013119 // Zm00001d026240 // Zm00001d012015 // Zm00001d013555 // Zm00001d036883 // Zm00001d049165 // Zm00001d033396 // Zm00001d027569 // Zm00001d007465 // Zm00001d014698 // …
		GO:0044424	C	intracellular part	28	32	13331	30113	4.9e-07	1.5e-06	// Zm00001d036543 // Zm00001d051456 // Zm00001d021056 // Zm00001d002429 // Zm00001d006091 // Zm00001d015233 // Zm00001d014507 // Zm00001d052186 // Zm00001d033876 // Zm00001d042319 // Zm00001d017742 // Zm00001d013119 // Zm00001d026240 // Zm00001d012015 // Zm00001d013555 // Zm00001d036883 // Zm00001d049165 // Zm00001d033396 // Zm00001d027569 // Zm00001d007465 // Zm00001d014698 // Zm00001d050893 // …
		GO:0005622	C	intracellular	28	32	13573	30113	7.6e-07	2.1e-06	// Zm00001d036543 // Zm00001d051456 // Zm00001d021056 // Zm00001d002429 // Zm00001d006091 // Zm00001d015233 // Zm00001d014507 // Zm00001d052186 // Zm00001d033876 // Zm00001d042319 // Zm00001d017742 // Zm00001d013119 // Zm00001d026240 // Zm00001d012015 // Zm00001d013555 // Zm00001d036883 // Zm00001d049165 // Zm00001d033396 // Zm00001d027569 // Zm00001d007465 // Zm00001d014698 // Zm00001d050893 // …
	Ear	GO:1903506	P	regulation of nucleic acid-templated transcription	30	52	2619	30113	6.8e-19	5.1e-17	// Zm00001d035266 // Zm00001d039371 // Zm00001d013119 // Zm00001d025871 // Zm00001d051456 // Zm00001d043423 // Zm00001d022256 // Zm00001d014013 // Zm00001d038617 // Zm00001d026448 // Zm00001d008919 // Zm00001d017742 // Zm00001d041791 // Zm00001d013555 // Zm00001d041472 // Zm00001d013346 // Zm00001d033396 // Zm00001d036593 // Zm00001d012725 // Zm00001d002429 // Zm00001d007465 // Zm00001d018260 // …
		GO:2001141	P	regulation of RNA biosynthetic process	30	52	2619	30113	6.8e-19	5.1e-17	// Zm00001d035266 // Zm00001d039371 // Zm00001d013119 // Zm00001d025871 // Zm00001d051456 // Zm00001d043423 // Zm00001d022256 // Zm00001d014013 // Zm00001d038617 // Zm00001d026448 // Zm00001d008919 // Zm00001d017742 // Zm00001d041791 // Zm00001d013555 // Zm00001d041472 // Zm00001d013346 // Zm00001d033396 // Zm00001d036593 // Zm00001d012725 // Zm00001d002429 // Zm00001d007465 // Zm00001d018260 // …
		GO:0006355	P	regulation of transcription, DNA-templated	30	52	2596	30113	5.4e-19	5.1e-17	// Zm00001d035266 // Zm00001d039371 // Zm00001d013119 // Zm00001d025871 // Zm00001d051456 // Zm00001d043423 // Zm00001d022256 // Zm00001d014013 // Zm00001d038617 // Zm00001d026448 // Zm00001d008919 // Zm00001d017742 // Zm00001d041791 // Zm00001d013555 // Zm00001d041472 // Zm00001d013346 // Zm00001d033396 // Zm00001d036593 // Zm00001d012725 // Zm00001d002429 // Zm00001d007465 // Zm00001d018260 // …
		GO:0051252	P	regulation of RNA metabolic process	30	52	2687	30113	1.4e-18	7.8e-17	// Zm00001d035266 // Zm00001d039371 // Zm00001d013119 // Zm00001d025871 // Zm00001d051456 // Zm00001d043423 // Zm00001d022256 // Zm00001d014013 // Zm00001d038617 // Zm00001d026448 // Zm00001d008919 // Zm00001d017742 // Zm00001d041791 // Zm00001d013555 // Zm00001d041472 // Zm00001d013346 // Zm00001d033396 // Zm00001d036593 // Zm00001d012725 // Zm00001d002429 // Zm00001d007465 // Zm00001d018260 // …
		GO:0019219	P	regulation of nucleobase-containing compound metabolic process	30	52	2764	30113	3.1e-18	1.4e-16	// Zm00001d035266 // Zm00001d039371 // Zm00001d013119 // Zm00001d025871 // Zm00001d051456 // Zm00001d043423 // Zm00001d022256 // Zm00001d014013 // Zm00001d038617 // Zm00001d026448 // Zm00001d008919 // Zm00001d017742 // Zm00001d041791 // Zm00001d013555 // Zm00001d041472 // Zm00001d013346 // Zm00001d033396 // Zm00001d036593 // Zm00001d012725 // Zm00001d002429 // Zm00001d007465 // Zm00001d018260 // …
		GO:0097659	P	nucleic acid-templated transcription	30	52	2829	30113	5.8e-18	1.6e-16	// Zm00001d035266 // Zm00001d039371 // Zm00001d013119 // Zm00001d025871 // Zm00001d051456 // Zm00001d043423 // Zm00001d022256 // Zm00001d014013 // Zm00001d038617 // Zm00001d026448 // Zm00001d008919 // Zm00001d017742 // Zm00001d041791 // Zm00001d013555 // Zm00001d041472 // Zm00001d013346 // Zm00001d033396 // Zm00001d036593 // Zm00001d012725 // Zm00001d002429 // Zm00001d007465 // Zm00001d018260 // …
		GO:0032774	P	RNA biosynthetic process	30	52	2841	30113	6.5e-18	1.6e-16	// Zm00001d035266 // Zm00001d039371 // Zm00001d013119 // Zm00001d025871 // Zm00001d051456 // Zm00001d043423 // Zm00001d022256 // Zm00001d014013 // Zm00001d038617 // Zm00001d026448 // Zm00001d008919 // Zm00001d017742 // Zm00001d041791 // Zm00001d013555 // Zm00001d041472 // Zm00001d013346 // Zm00001d033396 // Zm00001d036593 // Zm00001d012725 // Zm00001d002429 // Zm00001d007465 // Zm00001d018260 // …
		GO:2000112	P	regulation of cellular macromolecule biosynthetic process	30	52	2823	30113	5.5e-18	1.6e-16	// Zm00001d035266 // Zm00001d039371 // Zm00001d013119 // Zm00001d025871 // Zm00001d051456 // Zm00001d043423 // Zm00001d022256 // Zm00001d014013 // Zm00001d038617 // Zm00001d026448 // Zm00001d008919 // Zm00001d017742 // Zm00001d041791 // Zm00001d013555 // Zm00001d041472 // Zm00001d013346 // Zm00001d033396 // Zm00001d036593 // Zm00001d012725 // Zm00001d002429 // Zm00001d007465 // Zm00001d018260 // …
		GO:0010556	P	regulation of macromolecule biosynthetic process	30	52	2851	30113	7.2e-18	1.6e-16	// Zm00001d035266 // Zm00001d039371 // Zm00001d013119 // Zm00001d025871 // Zm00001d051456 // Zm00001d043423 // Zm00001d022256 // Zm00001d014013 // Zm00001d038617 // Zm00001d026448 // Zm00001d008919 // Zm00001d017742 // Zm00001d041791 // Zm00001d013555 // Zm00001d041472 // Zm00001d013346 // Zm00001d033396 // Zm00001d036593 // Zm00001d012725 // Zm00001d002429 // Zm00001d007465 // Zm00001d018260 // …
		GO:0006351	P	transcription, DNA-templated	30	52	2807	30113	4.7e-18	1.6e-16	// Zm00001d035266 // Zm00001d039371 // Zm00001d013119 // Zm00001d025871 // Zm00001d051456 // Zm00001d043423 // Zm00001d022256 // Zm00001d014013 // Zm00001d038617 // Zm00001d026448 // Zm00001d008919 // Zm00001d017742 // Zm00001d041791 // Zm00001d013555 // Zm00001d041472 // Zm00001d013346 // Zm00001d033396 // Zm00001d036593 // Zm00001d012725 // Zm00001d002429 // Zm00001d007465 // Zm00001d018260 // …
		GO:0031326	P	regulation of cellular biosynthetic process	30	52	2871	30113	8.7e-18	1.7e-16	// Zm00001d035266 // Zm00001d039371 // Zm00001d013119 // Zm00001d025871 // Zm00001d051456 // Zm00001d043423 // Zm00001d022256 // Zm00001d014013 // Zm00001d038617 // Zm00001d026448 // Zm00001d008919 // Zm00001d017742 // Zm00001d041791 // Zm00001d013555 // Zm00001d041472 // Zm00001d013346 // Zm00001d033396 // Zm00001d036593 // Zm00001d012725 // Zm00001d002429 // Zm00001d007465 // Zm00001d018260 // …
		GO:0009889	P	regulation of biosynthetic process	30	52	2874	30113	9e-18	1.7e-16	// Zm00001d035266 // Zm00001d039371 // Zm00001d013119 // Zm00001d025871 // Zm00001d051456 // Zm00001d043423 // Zm00001d022256 // Zm00001d014013 // Zm00001d038617 // Zm00001d026448 // Zm00001d008919 // Zm00001d017742 // Zm00001d041791 // Zm00001d013555 // Zm00001d041472 // Zm00001d013346 // Zm00001d033396 // Zm00001d036593 // Zm00001d012725 // Zm00001d002429 // Zm00001d007465 // Zm00001d018260 // …
		GO:0051171	P	regulation of nitrogen compound metabolic process	30	52	2956	30113	2e-17	3.4e-16	// Zm00001d035266 // Zm00001d039371 // Zm00001d013119 // Zm00001d025871 // Zm00001d051456 // Zm00001d043423 // Zm00001d022256 // Zm00001d014013 // Zm00001d038617 // Zm00001d026448 // Zm00001d008919 // Zm00001d017742 // Zm00001d041791 // Zm00001d013555 // Zm00001d041472 // Zm00001d013346 // Zm00001d033396 // Zm00001d036593 // Zm00001d012725 // Zm00001d002429 // Zm00001d007465 // Zm00001d018260 // …
		GO:0010468	P	regulation of gene expression	30	52	3001	30113	3e-17	4.8e-16	// Zm00001d035266 // Zm00001d039371 // Zm00001d013119 // Zm00001d025871 // Zm00001d051456 // Zm00001d043423 // Zm00001d022256 // Zm00001d014013 // Zm00001d038617 // Zm00001d026448 // Zm00001d008919 // Zm00001d017742 // Zm00001d041791 // Zm00001d013555 // Zm00001d041472 // Zm00001d013346 // Zm00001d033396 // Zm00001d036593 // Zm00001d012725 // Zm00001d002429 // Zm00001d007465 // Zm00001d018260 // …
		GO:0034654	P	nucleobase-containing compound biosynthetic process	30	52	3211	30113	1.9e-16	2.8e-15	// Zm00001d035266 // Zm00001d039371 // Zm00001d013119 // Zm00001d025871 // Zm00001d051456 // Zm00001d043423 // Zm00001d022256 // Zm00001d014013 // Zm00001d038617 // Zm00001d026448 // Zm00001d008919 // Zm00001d017742 // Zm00001d041791 // Zm00001d013555 // Zm00001d041472 // Zm00001d013346 // Zm00001d033396 // Zm00001d036593 // Zm00001d012725 // Zm00001d002429 // Zm00001d007465 // Zm00001d018260 // …
		GO:0080090	P	regulation of primary metabolic process	30	52	3368	30113	6.9e-16	9.8e-15	// Zm00001d035266 // Zm00001d039371 // Zm00001d013119 // Zm00001d025871 // Zm00001d051456 // Zm00001d043423 // Zm00001d022256 // Zm00001d014013 // Zm00001d038617 // Zm00001d026448 // Zm00001d008919 // Zm00001d017742 // Zm00001d041791 // Zm00001d013555 // Zm00001d041472 // Zm00001d013346 // Zm00001d033396 // Zm00001d036593 // Zm00001d012725 // Zm00001d002429 // Zm00001d007465 // Zm00001d018260 // …
		GO:0018130	P	heterocycle biosynthetic process	30	52	3382	30113	7.8e-16	1e-14	// Zm00001d035266 // Zm00001d039371 // Zm00001d013119 // Zm00001d025871 // Zm00001d051456 // Zm00001d043423 // Zm00001d022256 // Zm00001d014013 // Zm00001d038617 // Zm00001d026448 // Zm00001d008919 // Zm00001d017742 // Zm00001d041791 // Zm00001d013555 // Zm00001d041472 // Zm00001d013346 // Zm00001d033396 // Zm00001d036593 // Zm00001d012725 // Zm00001d002429 // Zm00001d007465 // Zm00001d018260 // …
		GO:0031323	P	regulation of cellular metabolic process	30	52	3404	30113	9.3e-16	1.2e-14	// Zm00001d035266 // Zm00001d039371 // Zm00001d013119 // Zm00001d025871 // Zm00001d051456 // Zm00001d043423 // Zm00001d022256 // Zm00001d014013 // Zm00001d038617 // Zm00001d026448 // Zm00001d008919 // Zm00001d017742 // Zm00001d041791 // Zm00001d013555 // Zm00001d041472 // Zm00001d013346 // Zm00001d033396 // Zm00001d036593 // Zm00001d012725 // Zm00001d002429 // Zm00001d007465 // Zm00001d018260 // …
		GO:0019438	P	aromatic compound biosynthetic process	30	52	3450	30113	1.3e-15	1.6e-14	// Zm00001d035266 // Zm00001d039371 // Zm00001d013119 // Zm00001d025871 // Zm00001d051456 // Zm00001d043423 // Zm00001d022256 // Zm00001d014013 // Zm00001d038617 // Zm00001d026448 // Zm00001d008919 // Zm00001d017742 // Zm00001d041791 // Zm00001d013555 // Zm00001d041472 // Zm00001d013346 // Zm00001d033396 // Zm00001d036593 // Zm00001d012725 // Zm00001d002429 // Zm00001d007465 // Zm00001d018260 // …
		GO:0060255	P	regulation of macromolecule metabolic process	30	52	3482	30113	1.7e-15	1.9e-14	// Zm00001d035266 // Zm00001d039371 // Zm00001d013119 // Zm00001d025871 // Zm00001d051456 // Zm00001d043423 // Zm00001d022256 // Zm00001d014013 // Zm00001d038617 // Zm00001d026448 // Zm00001d008919 // Zm00001d017742 // Zm00001d041791 // Zm00001d013555 // Zm00001d041472 // Zm00001d013346 // Zm00001d033396 // Zm00001d036593 // Zm00001d012725 // Zm00001d002429 // Zm00001d007465 // Zm00001d018260 // …
		GO:1901362	P	organic cyclic compound biosynthetic process	30	52	3555	30113	3e-15	3.2e-14	// Zm00001d035266 // Zm00001d039371 // Zm00001d013119 // Zm00001d025871 // Zm00001d051456 // Zm00001d043423 // Zm00001d022256 // Zm00001d014013 // Zm00001d038617 // Zm00001d026448 // Zm00001d008919 // Zm00001d017742 // Zm00001d041791 // Zm00001d013555 // Zm00001d041472 // Zm00001d013346 // Zm00001d033396 // Zm00001d036593 // Zm00001d012725 // Zm00001d002429 // Zm00001d007465 // Zm00001d018260 // …
		GO:0019222	P	regulation of metabolic process	30	52	3582	30113	3.7e-15	3.8e-14	// Zm00001d035266 // Zm00001d039371 // Zm00001d013119 // Zm00001d025871 // Zm00001d051456 // Zm00001d043423 // Zm00001d022256 // Zm00001d014013 // Zm00001d038617 // Zm00001d026448 // Zm00001d008919 // Zm00001d017742 // Zm00001d041791 // Zm00001d013555 // Zm00001d041472 // Zm00001d013346 // Zm00001d033396 // Zm00001d036593 // Zm00001d012725 // Zm00001d002429 // Zm00001d007465 // Zm00001d018260 // …
		GO:0016070	P	RNA metabolic process	31	52	4259	30113	4.4e-14	4.3e-13	// Zm00001d035266 // Zm00001d039371 // Zm00001d013119 // Zm00001d025871 // Zm00001d051456 // Zm00001d043423 // Zm00001d022256 // Zm00001d014013 // Zm00001d038617 // Zm00001d026448 // Zm00001d052186 // Zm00001d008919 // Zm00001d017742 // Zm00001d041791 // Zm00001d013555 // Zm00001d041472 // Zm00001d013346 // Zm00001d033396 // Zm00001d036593 // Zm00001d012725 // Zm00001d002429 // Zm00001d007465 // …
		GO:0034645	P	cellular macromolecule biosynthetic process	31	52	4699	30113	6.5e-13	6.1e-12	// Zm00001d035266 // Zm00001d039371 // Zm00001d013119 // Zm00001d025871 // Zm00001d051456 // Zm00001d043423 // Zm00001d022256 // Zm00001d014013 // Zm00001d038617 // Zm00001d026448 // Zm00001d008919 // Zm00001d017742 // Zm00001d041791 // Zm00001d013555 // Zm00001d041472 // Zm00001d013346 // Zm00001d033396 // Zm00001d036593 // Zm00001d012725 // Zm00001d002429 // Zm00001d007465 // Zm00001d022085 // …
		GO:0009059	P	macromolecule biosynthetic process	31	52	4780	30113	1e-12	9.3e-12	// Zm00001d035266 // Zm00001d039371 // Zm00001d013119 // Zm00001d025871 // Zm00001d051456 // Zm00001d043423 // Zm00001d022256 // Zm00001d014013 // Zm00001d038617 // Zm00001d026448 // Zm00001d008919 // Zm00001d017742 // Zm00001d041791 // Zm00001d013555 // Zm00001d041472 // Zm00001d013346 // Zm00001d033396 // Zm00001d036593 // Zm00001d012725 // Zm00001d002429 // Zm00001d007465 // Zm00001d022085 // …
		GO:0044271	P	cellular nitrogen compound biosynthetic process	30	52	4553	30113	2.2e-12	1.9e-11	// Zm00001d035266 // Zm00001d039371 // Zm00001d013119 // Zm00001d025871 // Zm00001d051456 // Zm00001d043423 // Zm00001d022256 // Zm00001d014013 // Zm00001d038617 // Zm00001d026448 // Zm00001d008919 // Zm00001d017742 // Zm00001d041791 // Zm00001d013555 // Zm00001d041472 // Zm00001d013346 // Zm00001d033396 // Zm00001d036593 // Zm00001d012725 // Zm00001d002429 // Zm00001d007465 // Zm00001d018260 // …
		GO:0010467	P	gene expression	31	52	4995	30113	3.4e-12	2.8e-11	// Zm00001d035266 // Zm00001d039371 // Zm00001d013119 // Zm00001d025871 // Zm00001d051456 // Zm00001d043423 // Zm00001d022256 // Zm00001d014013 // Zm00001d038617 // Zm00001d026448 // Zm00001d052186 // Zm00001d008919 // Zm00001d017742 // Zm00001d041791 // Zm00001d013555 // Zm00001d041472 // Zm00001d013346 // Zm00001d033396 // Zm00001d036593 // Zm00001d012725 // Zm00001d002429 // Zm00001d007465 // …
		GO:0090304	P	nucleic acid metabolic process	31	52	5183	30113	9.1e-12	7.3e-11	// Zm00001d035266 // Zm00001d039371 // Zm00001d013119 // Zm00001d025871 // Zm00001d051456 // Zm00001d043423 // Zm00001d022256 // Zm00001d014013 // Zm00001d038617 // Zm00001d026448 // Zm00001d052186 // Zm00001d008919 // Zm00001d017742 // Zm00001d041791 // Zm00001d013555 // Zm00001d041472 // Zm00001d013346 // Zm00001d033396 // Zm00001d036593 // Zm00001d012725 // Zm00001d002429 // Zm00001d007465 // …
		GO:0050794	P	regulation of cellular process	30	52	4991	30113	2.4e-11	1.8e-10	// Zm00001d035266 // Zm00001d039371 // Zm00001d013119 // Zm00001d025871 // Zm00001d051456 // Zm00001d043423 // Zm00001d022256 // Zm00001d014013 // Zm00001d038617 // Zm00001d026448 // Zm00001d008919 // Zm00001d017742 // Zm00001d041791 // Zm00001d013555 // Zm00001d041472 // Zm00001d013346 // Zm00001d033396 // Zm00001d036593 // Zm00001d012725 // Zm00001d002429 // Zm00001d007465 // Zm00001d018260 // …
		GO:0006139	P	nucleobase-containing compound metabolic process	32	52	5783	30113	2.6e-11	1.9e-10	// Zm00001d035266 // Zm00001d039371 // Zm00001d013119 // Zm00001d025871 // Zm00001d051456 // Zm00001d043423 // Zm00001d022256 // Zm00001d014013 // Zm00001d038617 // Zm00001d026448 // Zm00001d052186 // Zm00001d008919 // Zm00001d017742 // Zm00001d041791 // Zm00001d013555 // Zm00001d041472 // Zm00001d013346 // Zm00001d033396 // Zm00001d036593 // Zm00001d012725 // Zm00001d002429 // Zm00001d007465 // …
		GO:0046483	P	heterocycle metabolic process	32	52	6024	30113	7.8e-11	5.6e-10	// Zm00001d035266 // Zm00001d039371 // Zm00001d013119 // Zm00001d025871 // Zm00001d051456 // Zm00001d043423 // Zm00001d022256 // Zm00001d014013 // Zm00001d038617 // Zm00001d026448 // Zm00001d052186 // Zm00001d008919 // Zm00001d017742 // Zm00001d041791 // Zm00001d013555 // Zm00001d041472 // Zm00001d013346 // Zm00001d033396 // Zm00001d036593 // Zm00001d012725 // Zm00001d002429 // Zm00001d007465 // …
		GO:0050789	P	regulation of biological process	30	52	5307	30113	1.1e-10	8e-10	// Zm00001d035266 // Zm00001d039371 // Zm00001d013119 // Zm00001d025871 // Zm00001d051456 // Zm00001d043423 // Zm00001d022256 // Zm00001d014013 // Zm00001d038617 // Zm00001d026448 // Zm00001d008919 // Zm00001d017742 // Zm00001d041791 // Zm00001d013555 // Zm00001d041472 // Zm00001d013346 // Zm00001d033396 // Zm00001d036593 // Zm00001d012725 // Zm00001d002429 // Zm00001d007465 // Zm00001d018260 // …
		GO:0006725	P	cellular aromatic compound metabolic process	32	52	6147	30113	1.3e-10	9.1e-10	// Zm00001d035266 // Zm00001d039371 // Zm00001d013119 // Zm00001d025871 // Zm00001d051456 // Zm00001d043423 // Zm00001d022256 // Zm00001d014013 // Zm00001d038617 // Zm00001d026448 // Zm00001d052186 // Zm00001d008919 // Zm00001d017742 // Zm00001d041791 // Zm00001d013555 // Zm00001d041472 // Zm00001d013346 // Zm00001d033396 // Zm00001d036593 // Zm00001d012725 // Zm00001d002429 // Zm00001d007465 // …
		GO:1901360	P	organic cyclic compound metabolic process	32	52	6221	30113	1.9e-10	1.2e-09	// Zm00001d035266 // Zm00001d039371 // Zm00001d013119 // Zm00001d025871 // Zm00001d051456 // Zm00001d043423 // Zm00001d022256 // Zm00001d014013 // Zm00001d038617 // Zm00001d026448 // Zm00001d052186 // Zm00001d008919 // Zm00001d017742 // Zm00001d041791 // Zm00001d013555 // Zm00001d041472 // Zm00001d013346 // Zm00001d033396 // Zm00001d036593 // Zm00001d012725 // Zm00001d002429 // Zm00001d007465 // …
		GO:0044249	P	cellular biosynthetic process	31	52	6107	30113	6.8e-10	4.4e-09	// Zm00001d035266 // Zm00001d039371 // Zm00001d013119 // Zm00001d025871 // Zm00001d051456 // Zm00001d043423 // Zm00001d022256 // Zm00001d014013 // Zm00001d038617 // Zm00001d026448 // Zm00001d008919 // Zm00001d017742 // Zm00001d041791 // Zm00001d013555 // Zm00001d041472 // Zm00001d013346 // Zm00001d033396 // Zm00001d036593 // Zm00001d012725 // Zm00001d002429 // Zm00001d007465 // Zm00001d022085 // …
		GO:1901576	P	organic substance biosynthetic process	31	52	6180	30113	9.2e-10	5.8e-09	// Zm00001d035266 // Zm00001d039371 // Zm00001d013119 // Zm00001d025871 // Zm00001d051456 // Zm00001d043423 // Zm00001d022256 // Zm00001d014013 // Zm00001d038617 // Zm00001d026448 // Zm00001d008919 // Zm00001d017742 // Zm00001d041791 // Zm00001d013555 // Zm00001d041472 // Zm00001d013346 // Zm00001d033396 // Zm00001d036593 // Zm00001d012725 // Zm00001d002429 // Zm00001d007465 // Zm00001d022085 // …
		GO:0009058	P	biosynthetic process	31	52	6434	30113	2.6e-09	1.6e-08	// Zm00001d035266 // Zm00001d039371 // Zm00001d013119 // Zm00001d025871 // Zm00001d051456 // Zm00001d043423 // Zm00001d022256 // Zm00001d014013 // Zm00001d038617 // Zm00001d026448 // Zm00001d008919 // Zm00001d017742 // Zm00001d041791 // Zm00001d013555 // Zm00001d041472 // Zm00001d013346 // Zm00001d033396 // Zm00001d036593 // Zm00001d012725 // Zm00001d002429 // Zm00001d007465 // Zm00001d022085 // …
		GO:0034641	P	cellular nitrogen compound metabolic process	32	52	7084	30113	5.8e-09	3.4e-08	// Zm00001d035266 // Zm00001d039371 // Zm00001d013119 // Zm00001d025871 // Zm00001d051456 // Zm00001d043423 // Zm00001d022256 // Zm00001d014013 // Zm00001d038617 // Zm00001d026448 // Zm00001d052186 // Zm00001d008919 // Zm00001d017742 // Zm00001d041791 // Zm00001d013555 // Zm00001d041472 // Zm00001d013346 // Zm00001d033396 // Zm00001d036593 // Zm00001d012725 // Zm00001d002429 // Zm00001d007465 // …
		GO:0065007	P	biological regulation	30	52	6244	30113	6.6e-09	3.8e-08	// Zm00001d035266 // Zm00001d039371 // Zm00001d013119 // Zm00001d025871 // Zm00001d051456 // Zm00001d043423 // Zm00001d022256 // Zm00001d014013 // Zm00001d038617 // Zm00001d026448 // Zm00001d008919 // Zm00001d017742 // Zm00001d041791 // Zm00001d013555 // Zm00001d041472 // Zm00001d013346 // Zm00001d033396 // Zm00001d036593 // Zm00001d012725 // Zm00001d002429 // Zm00001d007465 // Zm00001d018260 // …
		GO:0032502	P	developmental process	13	52	1036	30113	1.8e-08	1e-07	// Zm00001d013555 // Zm00001d045533 // Zm00001d013346 // Zm00001d035965 // Zm00001d002075 // Zm00001d051456 // Zm00001d037117 // Zm00001d033396 // Zm00001d017742 // Zm00001d002429 // Zm00001d007465 // Zm00001d026448 // Zm00001d018260
		GO:0006807	P	nitrogen compound metabolic process	32	52	7583	30113	3.4e-08	1.8e-07	// Zm00001d035266 // Zm00001d039371 // Zm00001d013119 // Zm00001d025871 // Zm00001d051456 // Zm00001d043423 // Zm00001d022256 // Zm00001d014013 // Zm00001d038617 // Zm00001d026448 // Zm00001d052186 // Zm00001d008919 // Zm00001d017742 // Zm00001d041791 // Zm00001d013555 // Zm00001d041472 // Zm00001d013346 // Zm00001d033396 // Zm00001d036593 // Zm00001d012725 // Zm00001d002429 // Zm00001d007465 // …
		GO:0044260	P	cellular macromolecule metabolic process	34	52	10299	30113	4.5e-06	2.4e-05	// Zm00001d035266 // Zm00001d039371 // Zm00001d013119 // Zm00001d025871 // Zm00001d051456 // Zm00001d043423 // Zm00001d041472 // Zm00001d022256 // Zm00001d014013 // Zm00001d038617 // Zm00001d026448 // Zm00001d052186 // Zm00001d008919 // Zm00001d017742 // Zm00001d041791 // Zm00001d013555 // Zm00001d042309 // Zm00001d013346 // Zm00001d033396 // Zm00001d036593 // Zm00001d012725 // Zm00001d002429 // …
		GO:0043170	P	macromolecule metabolic process	34	52	11281	30113	4.2e-05	0.00022	// Zm00001d035266 // Zm00001d039371 // Zm00001d013119 // Zm00001d025871 // Zm00001d051456 // Zm00001d043423 // Zm00001d041472 // Zm00001d022256 // Zm00001d014013 // Zm00001d038617 // Zm00001d026448 // Zm00001d052186 // Zm00001d008919 // Zm00001d017742 // Zm00001d041791 // Zm00001d013555 // Zm00001d042309 // Zm00001d013346 // Zm00001d033396 // Zm00001d036593 // Zm00001d012725 // Zm00001d002429 // …
		GO:0044238	P	primary metabolic process	34	52	13559	30113	0.0025	0.013	// Zm00001d035266 // Zm00001d039371 // Zm00001d013119 // Zm00001d025871 // Zm00001d051456 // Zm00001d043423 // Zm00001d041472 // Zm00001d022256 // Zm00001d014013 // Zm00001d038617 // Zm00001d026448 // Zm00001d052186 // Zm00001d008919 // Zm00001d017742 // Zm00001d041791 // Zm00001d013555 // Zm00001d042309 // Zm00001d013346 // Zm00001d033396 // Zm00001d036593 // Zm00001d012725 // Zm00001d002429 // …
		GO:0044237	P	cellular metabolic process	34	52	13654	30113	0.0029	0.014	// Zm00001d035266 // Zm00001d039371 // Zm00001d013119 // Zm00001d025871 // Zm00001d051456 // Zm00001d043423 // Zm00001d041472 // Zm00001d022256 // Zm00001d014013 // Zm00001d038617 // Zm00001d026448 // Zm00001d052186 // Zm00001d008919 // Zm00001d017742 // Zm00001d041791 // Zm00001d013555 // Zm00001d042309 // Zm00001d013346 // Zm00001d033396 // Zm00001d036593 // Zm00001d012725 // Zm00001d002429 // …
		GO:0071704	P	organic substance metabolic process	34	52	14289	30113	0.007	0.034	// Zm00001d035266 // Zm00001d039371 // Zm00001d013119 // Zm00001d025871 // Zm00001d051456 // Zm00001d043423 // Zm00001d041472 // Zm00001d022256 // Zm00001d014013 // Zm00001d038617 // Zm00001d026448 // Zm00001d052186 // Zm00001d008919 // Zm00001d017742 // Zm00001d041791 // Zm00001d013555 // Zm00001d042309 // Zm00001d013346 // Zm00001d033396 // Zm00001d036593 // Zm00001d012725 // Zm00001d002429 // …
		GO:0009987	P	cellular process	36	52	16613	30113	0.027	0.13	// Zm00001d035266 // Zm00001d039371 // Zm00001d013119 // Zm00001d025871 // Zm00001d051456 // Zm00001d043423 // Zm00001d041472 // Zm00001d022256 // Zm00001d014013 // Zm00001d038617 // Zm00001d026448 // Zm00001d052186 // Zm00001d008919 // Zm00001d017742 // Zm00001d041791 // Zm00001d013555 // Zm00001d042309 // Zm00001d013346 // Zm00001d036883 // Zm00001d033396 // Zm00001d036593 // Zm00001d012725 // …
		GO:0008152	P	metabolic process	34	52	16802	30113	0.1	0.49	// Zm00001d035266 // Zm00001d039371 // Zm00001d013119 // Zm00001d025871 // Zm00001d051456 // Zm00001d043423 // Zm00001d041472 // Zm00001d022256 // Zm00001d014013 // Zm00001d038617 // Zm00001d026448 // Zm00001d052186 // Zm00001d008919 // Zm00001d017742 // Zm00001d041791 // Zm00001d013555 // Zm00001d042309 // Zm00001d013346 // Zm00001d033396 // Zm00001d036593 // Zm00001d012725 // Zm00001d002429 // …
		GO:0044763	P	single-organism cellular process	7	52	6774	30113	0.96	1	// Zm00001d009108 // Zm00001d036883 // Zm00001d043131 // Zm00001d025871 // Zm00001d036593 // Zm00001d014013 // Zm00001d022085
		GO:0044699	P	single-organism process	10	52	9791	30113	0.99	1	// Zm00001d009108 // Zm00001d036883 // Zm00001d043131 // Zm00001d025871 // Zm00001d002075 // Zm00001d017742 // Zm00001d036593 // Zm00001d014013 // Zm00001d026448 // Zm00001d022085
		GO:0003677	F	DNA binding	34	52	2927	30113	3.2e-22	3.4e-20	// Zm00001d035266 // Zm00001d039371 // Zm00001d013119 // Zm00001d025871 // Zm00001d043423 // Zm00001d015233 // Zm00001d014013 // Zm00001d026448 // Zm00001d042319 // Zm00001d049824 // Zm00001d008919 // Zm00001d041791 // Zm00001d052890 // Zm00001d012015 // Zm00001d041472 // Zm00001d036883 // Zm00001d049165 // Zm00001d036593 // Zm00001d012725 // Zm00001d022256 // Zm00001d014698 // Zm00001d020941 // …
		GO:1901363	F	heterocyclic compound binding	46	52	9607	30113	3.5e-17	1.3e-15	// Zm00001d035266 // Zm00001d039371 // Zm00001d013119 // Zm00001d025871 // Zm00001d051456 // Zm00001d043423 // Zm00001d022256 // Zm00001d015233 // Zm00001d014013 // Zm00001d026448 // Zm00001d042319 // Zm00001d002048 // Zm00001d049824 // Zm00001d008919 // Zm00001d017742 // Zm00001d041791 // Zm00001d052890 // Zm00001d012015 // Zm00001d013555 // Zm00001d041472 // Zm00001d013346 // Zm00001d036883 // …
		GO:0097159	F	organic cyclic compound binding	46	52	9627	30113	3.8e-17	1.3e-15	// Zm00001d035266 // Zm00001d039371 // Zm00001d013119 // Zm00001d025871 // Zm00001d051456 // Zm00001d043423 // Zm00001d022256 // Zm00001d015233 // Zm00001d014013 // Zm00001d026448 // Zm00001d042319 // Zm00001d002048 // Zm00001d049824 // Zm00001d008919 // Zm00001d017742 // Zm00001d041791 // Zm00001d052890 // Zm00001d012015 // Zm00001d013555 // Zm00001d041472 // Zm00001d013346 // Zm00001d036883 // …
		GO:0003676	F	nucleic acid binding	35	52	5124	30113	1.3e-15	3.5e-14	// Zm00001d035266 // Zm00001d039371 // Zm00001d013119 // Zm00001d025871 // Zm00001d043423 // Zm00001d015233 // Zm00001d014013 // Zm00001d026448 // Zm00001d042319 // Zm00001d002048 // Zm00001d049824 // Zm00001d008919 // Zm00001d041791 // Zm00001d052890 // Zm00001d012015 // Zm00001d041472 // Zm00001d036883 // Zm00001d049165 // Zm00001d036593 // Zm00001d012725 // Zm00001d022256 // Zm00001d014698 // …
		GO:0005488	F	binding	48	52	15954	30113	8.6e-10	1.8e-08	// Zm00001d035266 // Zm00001d039371 // Zm00001d013119 // Zm00001d025871 // Zm00001d051456 // Zm00001d043423 // Zm00001d041472 // Zm00001d022256 // Zm00001d015233 // Zm00001d014013 // Zm00001d026448 // Zm00001d042319 // Zm00001d002048 // Zm00001d049824 // Zm00001d008919 // Zm00001d017742 // Zm00001d041791 // Zm00001d052890 // Zm00001d012015 // Zm00001d013555 // Zm00001d042309 // Zm00001d013346 // …
		GO:0001071	F	nucleic acid binding transcription factor activity	13	52	1216	30113	1.2e-07	1.7e-06	// Zm00001d039371 // Zm00001d018806 // Zm00001d008919 // Zm00001d002075 // Zm00001d043423 // Zm00001d022256 // Zm00001d051387 // Zm00001d012725 // Zm00001d038617 // Zm00001d007868 // Zm00001d026448 // Zm00001d034353 // Zm00001d013119
		GO:0003700	F	transcription factor activity, sequence-specific DNA binding	13	52	1216	30113	1.2e-07	1.7e-06	// Zm00001d039371 // Zm00001d018806 // Zm00001d008919 // Zm00001d002075 // Zm00001d043423 // Zm00001d022256 // Zm00001d051387 // Zm00001d012725 // Zm00001d038617 // Zm00001d007868 // Zm00001d026448 // Zm00001d034353 // Zm00001d013119
		GO:0043565	F	sequence-specific DNA binding	12	52	1074	30113	2.4e-07	3.2e-06	// Zm00001d039371 // Zm00001d036883 // Zm00001d013119 // Zm00001d043131 // Zm00001d043423 // Zm00001d022256 // Zm00001d051387 // Zm00001d012725 // Zm00001d018806 // Zm00001d007868 // Zm00001d034353 // Zm00001d008919
		GO:0043169	F	cation binding	13	52	3260	30113	0.0031	0.032	// Zm00001d031451 // Zm00001d049824 // Zm00001d053890 // Zm00001d006028 // Zm00001d021573 // Zm00001d049165 // Zm00001d015233 // Zm00001d006451 // Zm00001d014698 // Zm00001d012015 // Zm00001d020941 // Zm00001d052890 // Zm00001d042319
		GO:0046872	F	metal ion binding	13	52	3250	30113	0.003	0.032	// Zm00001d031451 // Zm00001d049824 // Zm00001d053890 // Zm00001d006028 // Zm00001d021573 // Zm00001d049165 // Zm00001d015233 // Zm00001d006451 // Zm00001d014698 // Zm00001d012015 // Zm00001d020941 // Zm00001d052890 // Zm00001d042319
		GO:0043167	F	ion binding	13	52	3477	30113	0.0053	0.051	// Zm00001d031451 // Zm00001d049824 // Zm00001d053890 // Zm00001d006028 // Zm00001d021573 // Zm00001d049165 // Zm00001d015233 // Zm00001d006451 // Zm00001d014698 // Zm00001d012015 // Zm00001d020941 // Zm00001d052890 // Zm00001d042319
		GO:0005524	F	ATP binding	11	52	3341	30113	0.026	0.22	// Zm00001d013555 // Zm00001d045533 // Zm00001d013346 // Zm00001d035965 // Zm00001d051456 // Zm00001d037117 // Zm00001d033396 // Zm00001d017742 // Zm00001d002429 // Zm00001d007465 // Zm00001d018260
		GO:0030554	F	adenyl nucleotide binding	11	52	3494	30113	0.034	0.26	// Zm00001d013555 // Zm00001d045533 // Zm00001d013346 // Zm00001d035965 // Zm00001d051456 // Zm00001d037117 // Zm00001d033396 // Zm00001d017742 // Zm00001d002429 // Zm00001d007465 // Zm00001d018260
		GO:0032559	F	adenyl ribonucleotide binding	11	52	3483	30113	0.034	0.26	// Zm00001d013555 // Zm00001d045533 // Zm00001d013346 // Zm00001d035965 // Zm00001d051456 // Zm00001d037117 // Zm00001d033396 // Zm00001d017742 // Zm00001d002429 // Zm00001d007465 // Zm00001d018260
		GO:0035639	F	purine ribonucleoside triphosphate binding	11	52	3686	30113	0.048	0.31	// Zm00001d013555 // Zm00001d045533 // Zm00001d013346 // Zm00001d035965 // Zm00001d051456 // Zm00001d037117 // Zm00001d033396 // Zm00001d017742 // Zm00001d002429 // Zm00001d007465 // Zm00001d018260
		GO:0001882	F	nucleoside binding	11	52	3843	30113	0.061	0.31	// Zm00001d013555 // Zm00001d045533 // Zm00001d013346 // Zm00001d035965 // Zm00001d051456 // Zm00001d037117 // Zm00001d033396 // Zm00001d017742 // Zm00001d002429 // Zm00001d007465 // Zm00001d018260
		GO:0032549	F	ribonucleoside binding	11	52	3842	30113	0.061	0.31	// Zm00001d013555 // Zm00001d045533 // Zm00001d013346 // Zm00001d035965 // Zm00001d051456 // Zm00001d037117 // Zm00001d033396 // Zm00001d017742 // Zm00001d002429 // Zm00001d007465 // Zm00001d018260
		GO:0017076	F	purine nucleotide binding	11	52	3841	30113	0.061	0.31	// Zm00001d013555 // Zm00001d045533 // Zm00001d013346 // Zm00001d035965 // Zm00001d051456 // Zm00001d037117 // Zm00001d033396 // Zm00001d017742 // Zm00001d002429 // Zm00001d007465 // Zm00001d018260
		GO:0001883	F	purine nucleoside binding	11	52	3829	30113	0.06	0.31	// Zm00001d013555 // Zm00001d045533 // Zm00001d013346 // Zm00001d035965 // Zm00001d051456 // Zm00001d037117 // Zm00001d033396 // Zm00001d017742 // Zm00001d002429 // Zm00001d007465 // Zm00001d018260
		GO:0032555	F	purine ribonucleotide binding	11	52	3829	30113	0.06	0.31	// Zm00001d013555 // Zm00001d045533 // Zm00001d013346 // Zm00001d035965 // Zm00001d051456 // Zm00001d037117 // Zm00001d033396 // Zm00001d017742 // Zm00001d002429 // Zm00001d007465 // Zm00001d018260
		GO:0032550	F	purine ribonucleoside binding	11	52	3829	30113	0.06	0.31	// Zm00001d013555 // Zm00001d045533 // Zm00001d013346 // Zm00001d035965 // Zm00001d051456 // Zm00001d037117 // Zm00001d033396 // Zm00001d017742 // Zm00001d002429 // Zm00001d007465 // Zm00001d018260
		GO:0032553	F	ribonucleotide binding	11	52	3872	30113	0.064	0.31	// Zm00001d013555 // Zm00001d045533 // Zm00001d013346 // Zm00001d035965 // Zm00001d051456 // Zm00001d037117 // Zm00001d033396 // Zm00001d017742 // Zm00001d002429 // Zm00001d007465 // Zm00001d018260
		GO:0097367	F	carbohydrate derivative binding	11	52	3909	30113	0.068	0.31	// Zm00001d013555 // Zm00001d045533 // Zm00001d013346 // Zm00001d035965 // Zm00001d051456 // Zm00001d037117 // Zm00001d033396 // Zm00001d017742 // Zm00001d002429 // Zm00001d007465 // Zm00001d018260
		GO:0000166	F	nucleotide binding	11	52	4252	30113	0.11	0.45	// Zm00001d013555 // Zm00001d045533 // Zm00001d013346 // Zm00001d035965 // Zm00001d051456 // Zm00001d037117 // Zm00001d033396 // Zm00001d017742 // Zm00001d002429 // Zm00001d007465 // Zm00001d018260
		GO:1901265	F	nucleoside phosphate binding	11	52	4252	30113	0.11	0.45	// Zm00001d013555 // Zm00001d045533 // Zm00001d013346 // Zm00001d035965 // Zm00001d051456 // Zm00001d037117 // Zm00001d033396 // Zm00001d017742 // Zm00001d002429 // Zm00001d007465 // Zm00001d018260
		GO:0036094	F	small molecule binding	11	52	4327	30113	0.12	0.48	// Zm00001d013555 // Zm00001d045533 // Zm00001d013346 // Zm00001d035965 // Zm00001d051456 // Zm00001d037117 // Zm00001d033396 // Zm00001d017742 // Zm00001d002429 // Zm00001d007465 // Zm00001d018260
		GO:0005515	F	protein binding	5	52	5711	30113	0.98	1	// Zm00001d009108 // Zm00001d042309 // Zm00001d014013 // Zm00001d036593 // Zm00001d017742
		GO:0005634	C	nucleus	46	52	5408	30113	3.7e-28	9.4e-27	// Zm00001d035266 // Zm00001d039371 // Zm00001d013119 // Zm00001d025871 // Zm00001d051456 // Zm00001d043423 // Zm00001d022256 // Zm00001d015233 // Zm00001d014013 // Zm00001d026448 // Zm00001d052186 // Zm00001d042319 // Zm00001d049824 // Zm00001d008919 // Zm00001d017742 // Zm00001d041791 // Zm00001d052890 // Zm00001d012015 // Zm00001d013555 // Zm00001d041472 // Zm00001d013346 // Zm00001d036883 // …
		GO:0043231	C	intracellular membrane-bounded organelle	48	52	10295	30113	2.4e-18	2.1e-17	// Zm00001d035266 // Zm00001d039371 // Zm00001d013119 // Zm00001d025871 // Zm00001d051456 // Zm00001d043423 // Zm00001d022256 // Zm00001d015233 // Zm00001d014013 // Zm00001d026448 // Zm00001d052186 // Zm00001d042319 // Zm00001d049824 // Zm00001d008919 // Zm00001d017742 // Zm00001d041791 // Zm00001d052890 // Zm00001d012015 // Zm00001d013555 // Zm00001d041472 // Zm00001d013346 // Zm00001d036883 // …
		GO:0043227	C	membrane-bounded organelle	48	52	10302	30113	2.5e-18	2.1e-17	// Zm00001d035266 // Zm00001d039371 // Zm00001d013119 // Zm00001d025871 // Zm00001d051456 // Zm00001d043423 // Zm00001d022256 // Zm00001d015233 // Zm00001d014013 // Zm00001d026448 // Zm00001d052186 // Zm00001d042319 // Zm00001d049824 // Zm00001d008919 // Zm00001d017742 // Zm00001d041791 // Zm00001d052890 // Zm00001d012015 // Zm00001d013555 // Zm00001d041472 // Zm00001d013346 // Zm00001d036883 // …
		GO:0043229	C	intracellular organelle	48	52	11291	30113	1.6e-16	8.9e-16	// Zm00001d035266 // Zm00001d039371 // Zm00001d013119 // Zm00001d025871 // Zm00001d051456 // Zm00001d043423 // Zm00001d022256 // Zm00001d015233 // Zm00001d014013 // Zm00001d026448 // Zm00001d052186 // Zm00001d042319 // Zm00001d049824 // Zm00001d008919 // Zm00001d017742 // Zm00001d041791 // Zm00001d052890 // Zm00001d012015 // Zm00001d013555 // Zm00001d041472 // Zm00001d013346 // Zm00001d036883 // …
		GO:0043226	C	organelle	48	52	11307	30113	1.7e-16	8.9e-16	// Zm00001d035266 // Zm00001d039371 // Zm00001d013119 // Zm00001d025871 // Zm00001d051456 // Zm00001d043423 // Zm00001d022256 // Zm00001d015233 // Zm00001d014013 // Zm00001d026448 // Zm00001d052186 // Zm00001d042319 // Zm00001d049824 // Zm00001d008919 // Zm00001d017742 // Zm00001d041791 // Zm00001d052890 // Zm00001d012015 // Zm00001d013555 // Zm00001d041472 // Zm00001d013346 // Zm00001d036883 // …
		GO:0044424	C	intracellular part	48	52	13331	30113	3e-13	1.3e-12	// Zm00001d035266 // Zm00001d039371 // Zm00001d013119 // Zm00001d025871 // Zm00001d051456 // Zm00001d043423 // Zm00001d022256 // Zm00001d015233 // Zm00001d014013 // Zm00001d026448 // Zm00001d052186 // Zm00001d042319 // Zm00001d049824 // Zm00001d008919 // Zm00001d017742 // Zm00001d041791 // Zm00001d052890 // Zm00001d012015 // Zm00001d013555 // Zm00001d041472 // Zm00001d013346 // Zm00001d036883 // …
		GO:0005622	C	intracellular	48	52	13573	30113	6.7e-13	2.4e-12	// Zm00001d035266 // Zm00001d039371 // Zm00001d013119 // Zm00001d025871 // Zm00001d051456 // Zm00001d043423 // Zm00001d022256 // Zm00001d015233 // Zm00001d014013 // Zm00001d026448 // Zm00001d052186 // Zm00001d042319 // Zm00001d049824 // Zm00001d008919 // Zm00001d017742 // Zm00001d041791 // Zm00001d052890 // Zm00001d012015 // Zm00001d013555 // Zm00001d041472 // Zm00001d013346 // Zm00001d036883 // …
		GO:0044464	C	cell part	48	52	15517	30113	2.5e-10	8.1e-10	// Zm00001d035266 // Zm00001d039371 // Zm00001d013119 // Zm00001d025871 // Zm00001d051456 // Zm00001d043423 // Zm00001d022256 // Zm00001d015233 // Zm00001d014013 // Zm00001d026448 // Zm00001d052186 // Zm00001d042319 // Zm00001d049824 // Zm00001d008919 // Zm00001d017742 // Zm00001d041791 // Zm00001d052890 // Zm00001d012015 // Zm00001d013555 // Zm00001d041472 // Zm00001d013346 // Zm00001d036883 // …
		GO:0005623	C	cell	48	52	15669	30113	3.9e-10	1.1e-09	// Zm00001d035266 // Zm00001d039371 // Zm00001d013119 // Zm00001d025871 // Zm00001d051456 // Zm00001d043423 // Zm00001d022256 // Zm00001d015233 // Zm00001d014013 // Zm00001d026448 // Zm00001d052186 // Zm00001d042319 // Zm00001d049824 // Zm00001d008919 // Zm00001d017742 // Zm00001d041791 // Zm00001d052890 // Zm00001d012015 // Zm00001d013555 // Zm00001d041472 // Zm00001d013346 // Zm00001d036883 // …
	Tassel	GO:0019219	P	regulation of nucleobase-containing compound metabolic process	13	27	2764	30113	1.9e-07	5.5e-06	// Zm00001d007868 // Zm00001d027874 // Zm00001d013119 // Zm00001d026158 // Zm00001d017742 // Zm00001d008932 // Zm00001d012725 // Zm00001d018806 // Zm00001d022256 // Zm00001d026448 // Zm00001d018260 // Zm00001d026240 // Zm00001d008919
		GO:0031326	P	regulation of cellular biosynthetic process	13	27	2871	30113	3e-07	5.5e-06	// Zm00001d007868 // Zm00001d027874 // Zm00001d013119 // Zm00001d026158 // Zm00001d017742 // Zm00001d008932 // Zm00001d012725 // Zm00001d018806 // Zm00001d022256 // Zm00001d026448 // Zm00001d018260 // Zm00001d026240 // Zm00001d008919
		GO:0097659	P	nucleic acid-templated transcription	13	27	2829	30113	2.6e-07	5.5e-06	// Zm00001d007868 // Zm00001d027874 // Zm00001d013119 // Zm00001d026158 // Zm00001d017742 // Zm00001d008932 // Zm00001d012725 // Zm00001d018806 // Zm00001d022256 // Zm00001d026448 // Zm00001d018260 // Zm00001d026240 // Zm00001d008919
		GO:0032774	P	RNA biosynthetic process	13	27	2841	30113	2.7e-07	5.5e-06	// Zm00001d007868 // Zm00001d027874 // Zm00001d013119 // Zm00001d026158 // Zm00001d017742 // Zm00001d008932 // Zm00001d012725 // Zm00001d018806 // Zm00001d022256 // Zm00001d026448 // Zm00001d018260 // Zm00001d026240 // Zm00001d008919
		GO:2000112	P	regulation of cellular macromolecule biosynthetic process	13	27	2823	30113	2.5e-07	5.5e-06	// Zm00001d007868 // Zm00001d027874 // Zm00001d013119 // Zm00001d026158 // Zm00001d017742 // Zm00001d008932 // Zm00001d012725 // Zm00001d018806 // Zm00001d022256 // Zm00001d026448 // Zm00001d018260 // Zm00001d026240 // Zm00001d008919
		GO:0009889	P	regulation of biosynthetic process	13	27	2874	30113	3.1e-07	5.5e-06	// Zm00001d007868 // Zm00001d027874 // Zm00001d013119 // Zm00001d026158 // Zm00001d017742 // Zm00001d008932 // Zm00001d012725 // Zm00001d018806 // Zm00001d022256 // Zm00001d026448 // Zm00001d018260 // Zm00001d026240 // Zm00001d008919
		GO:1903506	P	regulation of nucleic acid-templated transcription	13	27	2619	30113	1e-07	5.5e-06	// Zm00001d007868 // Zm00001d027874 // Zm00001d013119 // Zm00001d026158 // Zm00001d017742 // Zm00001d008932 // Zm00001d012725 // Zm00001d018806 // Zm00001d022256 // Zm00001d026448 // Zm00001d018260 // Zm00001d026240 // Zm00001d008919
		GO:2001141	P	regulation of RNA biosynthetic process	13	27	2619	30113	1e-07	5.5e-06	// Zm00001d007868 // Zm00001d027874 // Zm00001d013119 // Zm00001d026158 // Zm00001d017742 // Zm00001d008932 // Zm00001d012725 // Zm00001d018806 // Zm00001d022256 // Zm00001d026448 // Zm00001d018260 // Zm00001d026240 // Zm00001d008919
		GO:0051252	P	regulation of RNA metabolic process	13	27	2687	30113	1.4e-07	5.5e-06	// Zm00001d007868 // Zm00001d027874 // Zm00001d013119 // Zm00001d026158 // Zm00001d017742 // Zm00001d008932 // Zm00001d012725 // Zm00001d018806 // Zm00001d022256 // Zm00001d026448 // Zm00001d018260 // Zm00001d026240 // Zm00001d008919
		GO:0006355	P	regulation of transcription, DNA-templated	13	27	2596	30113	9.3e-08	5.5e-06	// Zm00001d007868 // Zm00001d027874 // Zm00001d013119 // Zm00001d026158 // Zm00001d017742 // Zm00001d008932 // Zm00001d012725 // Zm00001d018806 // Zm00001d022256 // Zm00001d026448 // Zm00001d018260 // Zm00001d026240 // Zm00001d008919
		GO:0010556	P	regulation of macromolecule biosynthetic process	13	27	2851	30113	2.8e-07	5.5e-06	// Zm00001d007868 // Zm00001d027874 // Zm00001d013119 // Zm00001d026158 // Zm00001d017742 // Zm00001d008932 // Zm00001d012725 // Zm00001d018806 // Zm00001d022256 // Zm00001d026448 // Zm00001d018260 // Zm00001d026240 // Zm00001d008919
		GO:0006351	P	transcription, DNA-templated	13	27	2807	30113	2.3e-07	5.5e-06	// Zm00001d007868 // Zm00001d027874 // Zm00001d013119 // Zm00001d026158 // Zm00001d017742 // Zm00001d008932 // Zm00001d012725 // Zm00001d018806 // Zm00001d022256 // Zm00001d026448 // Zm00001d018260 // Zm00001d026240 // Zm00001d008919
		GO:0051171	P	regulation of nitrogen compound metabolic process	13	27	2956	30113	4.2e-07	7e-06	// Zm00001d007868 // Zm00001d027874 // Zm00001d013119 // Zm00001d026158 // Zm00001d017742 // Zm00001d008932 // Zm00001d012725 // Zm00001d018806 // Zm00001d022256 // Zm00001d026448 // Zm00001d018260 // Zm00001d026240 // Zm00001d008919
		GO:0010468	P	regulation of gene expression	13	27	3001	30113	5.1e-07	7.7e-06	// Zm00001d007868 // Zm00001d027874 // Zm00001d013119 // Zm00001d026158 // Zm00001d017742 // Zm00001d008932 // Zm00001d012725 // Zm00001d018806 // Zm00001d022256 // Zm00001d026448 // Zm00001d018260 // Zm00001d026240 // Zm00001d008919
		GO:0034654	P	nucleobase-containing compound biosynthetic process	13	27	3211	30113	1.1e-06	1.6e-05	// Zm00001d007868 // Zm00001d027874 // Zm00001d013119 // Zm00001d026158 // Zm00001d017742 // Zm00001d008932 // Zm00001d012725 // Zm00001d018806 // Zm00001d022256 // Zm00001d026448 // Zm00001d018260 // Zm00001d026240 // Zm00001d008919
		GO:0080090	P	regulation of primary metabolic process	13	27	3368	30113	1.9e-06	2.5e-05	// Zm00001d007868 // Zm00001d027874 // Zm00001d013119 // Zm00001d026158 // Zm00001d017742 // Zm00001d008932 // Zm00001d012725 // Zm00001d018806 // Zm00001d022256 // Zm00001d026448 // Zm00001d018260 // Zm00001d026240 // Zm00001d008919
		GO:0018130	P	heterocycle biosynthetic process	13	27	3382	30113	2e-06	2.5e-05	// Zm00001d007868 // Zm00001d027874 // Zm00001d013119 // Zm00001d026158 // Zm00001d017742 // Zm00001d008932 // Zm00001d012725 // Zm00001d018806 // Zm00001d022256 // Zm00001d026448 // Zm00001d018260 // Zm00001d026240 // Zm00001d008919
		GO:0031323	P	regulation of cellular metabolic process	13	27	3404	30113	2.1e-06	2.5e-05	// Zm00001d007868 // Zm00001d027874 // Zm00001d013119 // Zm00001d026158 // Zm00001d017742 // Zm00001d008932 // Zm00001d012725 // Zm00001d018806 // Zm00001d022256 // Zm00001d026448 // Zm00001d018260 // Zm00001d026240 // Zm00001d008919
		GO:0019438	P	aromatic compound biosynthetic process	13	27	3450	30113	2.5e-06	2.8e-05	// Zm00001d007868 // Zm00001d027874 // Zm00001d013119 // Zm00001d026158 // Zm00001d017742 // Zm00001d008932 // Zm00001d012725 // Zm00001d018806 // Zm00001d022256 // Zm00001d026448 // Zm00001d018260 // Zm00001d026240 // Zm00001d008919
		GO:0060255	P	regulation of macromolecule metabolic process	13	27	3482	30113	2.8e-06	3e-05	// Zm00001d007868 // Zm00001d027874 // Zm00001d013119 // Zm00001d026158 // Zm00001d017742 // Zm00001d008932 // Zm00001d012725 // Zm00001d018806 // Zm00001d022256 // Zm00001d026448 // Zm00001d018260 // Zm00001d026240 // Zm00001d008919
		GO:1901362	P	organic cyclic compound biosynthetic process	13	27	3555	30113	3.5e-06	3.6e-05	// Zm00001d007868 // Zm00001d027874 // Zm00001d013119 // Zm00001d026158 // Zm00001d017742 // Zm00001d008932 // Zm00001d012725 // Zm00001d018806 // Zm00001d022256 // Zm00001d026448 // Zm00001d018260 // Zm00001d026240 // Zm00001d008919
		GO:0019222	P	regulation of metabolic process	13	27	3582	30113	3.8e-06	3.7e-05	// Zm00001d007868 // Zm00001d027874 // Zm00001d013119 // Zm00001d026158 // Zm00001d017742 // Zm00001d008932 // Zm00001d012725 // Zm00001d018806 // Zm00001d022256 // Zm00001d026448 // Zm00001d018260 // Zm00001d026240 // Zm00001d008919
		GO:0016070	P	RNA metabolic process	13	27	4259	30113	2.6e-05	0.00024	// Zm00001d007868 // Zm00001d027874 // Zm00001d013119 // Zm00001d026158 // Zm00001d017742 // Zm00001d008932 // Zm00001d012725 // Zm00001d018806 // Zm00001d022256 // Zm00001d026448 // Zm00001d018260 // Zm00001d026240 // Zm00001d008919
		GO:0090304	P	nucleic acid metabolic process	14	27	5183	30113	4.2e-05	0.00038	// Zm00001d007868 // Zm00001d027874 // Zm00001d013119 // Zm00001d026158 // Zm00001d017742 // Zm00001d008932 // Zm00001d018260 // Zm00001d012725 // Zm00001d018806 // Zm00001d022256 // Zm00001d026448 // Zm00001d023271 // Zm00001d026240 // Zm00001d008919
		GO:0044271	P	cellular nitrogen compound biosynthetic process	13	27	4553	30113	5.3e-05	0.00046	// Zm00001d007868 // Zm00001d027874 // Zm00001d013119 // Zm00001d026158 // Zm00001d017742 // Zm00001d008932 // Zm00001d012725 // Zm00001d018806 // Zm00001d022256 // Zm00001d026448 // Zm00001d018260 // Zm00001d026240 // Zm00001d008919
		GO:0034645	P	cellular macromolecule biosynthetic process	13	27	4699	30113	7.5e-05	0.00062	// Zm00001d007868 // Zm00001d027874 // Zm00001d013119 // Zm00001d026158 // Zm00001d017742 // Zm00001d008932 // Zm00001d012725 // Zm00001d018806 // Zm00001d022256 // Zm00001d026448 // Zm00001d018260 // Zm00001d026240 // Zm00001d008919
		GO:0009059	P	macromolecule biosynthetic process	13	27	4780	30113	9e-05	0.00071	// Zm00001d007868 // Zm00001d027874 // Zm00001d013119 // Zm00001d026158 // Zm00001d017742 // Zm00001d008932 // Zm00001d012725 // Zm00001d018806 // Zm00001d022256 // Zm00001d026448 // Zm00001d018260 // Zm00001d026240 // Zm00001d008919
		GO:0010467	P	gene expression	13	27	4995	30113	0.00014	0.001	// Zm00001d007868 // Zm00001d027874 // Zm00001d013119 // Zm00001d026158 // Zm00001d017742 // Zm00001d008932 // Zm00001d012725 // Zm00001d018806 // Zm00001d022256 // Zm00001d026448 // Zm00001d018260 // Zm00001d026240 // Zm00001d008919
		GO:0006139	P	nucleobase-containing compound metabolic process	14	27	5783	30113	0.00015	0.001	// Zm00001d007868 // Zm00001d027874 // Zm00001d013119 // Zm00001d026158 // Zm00001d017742 // Zm00001d008932 // Zm00001d018260 // Zm00001d012725 // Zm00001d018806 // Zm00001d022256 // Zm00001d026448 // Zm00001d023271 // Zm00001d026240 // Zm00001d008919
		GO:0050794	P	regulation of cellular process	13	27	4991	30113	0.00014	0.001	// Zm00001d007868 // Zm00001d027874 // Zm00001d013119 // Zm00001d026158 // Zm00001d017742 // Zm00001d008932 // Zm00001d012725 // Zm00001d018806 // Zm00001d022256 // Zm00001d026448 // Zm00001d018260 // Zm00001d026240 // Zm00001d008919
		GO:0046483	P	heterocycle metabolic process	14	27	6024	30113	0.00023	0.0016	// Zm00001d007868 // Zm00001d027874 // Zm00001d013119 // Zm00001d026158 // Zm00001d017742 // Zm00001d008932 // Zm00001d018260 // Zm00001d012725 // Zm00001d018806 // Zm00001d022256 // Zm00001d026448 // Zm00001d023271 // Zm00001d026240 // Zm00001d008919
		GO:0050789	P	regulation of biological process	13	27	5307	30113	0.00027	0.0018	// Zm00001d007868 // Zm00001d027874 // Zm00001d013119 // Zm00001d026158 // Zm00001d017742 // Zm00001d008932 // Zm00001d012725 // Zm00001d018806 // Zm00001d022256 // Zm00001d026448 // Zm00001d018260 // Zm00001d026240 // Zm00001d008919
		GO:0006725	P	cellular aromatic compound metabolic process	14	27	6147	30113	0.00029	0.0019	// Zm00001d007868 // Zm00001d027874 // Zm00001d013119 // Zm00001d026158 // Zm00001d017742 // Zm00001d008932 // Zm00001d018260 // Zm00001d012725 // Zm00001d018806 // Zm00001d022256 // Zm00001d026448 // Zm00001d023271 // Zm00001d026240 // Zm00001d008919
		GO:1901576	P	organic substance biosynthetic process	14	27	6180	30113	0.00031	0.0019	// Zm00001d031303 // Zm00001d007868 // Zm00001d027874 // Zm00001d013119 // Zm00001d026158 // Zm00001d017742 // Zm00001d008932 // Zm00001d012725 // Zm00001d018806 // Zm00001d022256 // Zm00001d026448 // Zm00001d018260 // Zm00001d026240 // Zm00001d008919
		GO:1901360	P	organic cyclic compound metabolic process	14	27	6221	30113	0.00033	0.002	// Zm00001d007868 // Zm00001d027874 // Zm00001d013119 // Zm00001d026158 // Zm00001d017742 // Zm00001d008932 // Zm00001d018260 // Zm00001d012725 // Zm00001d018806 // Zm00001d022256 // Zm00001d026448 // Zm00001d023271 // Zm00001d026240 // Zm00001d008919
		GO:0009058	P	biosynthetic process	14	27	6434	30113	0.00047	0.0028	// Zm00001d031303 // Zm00001d007868 // Zm00001d027874 // Zm00001d013119 // Zm00001d026158 // Zm00001d017742 // Zm00001d008932 // Zm00001d012725 // Zm00001d018806 // Zm00001d022256 // Zm00001d026448 // Zm00001d018260 // Zm00001d026240 // Zm00001d008919
		GO:0044249	P	cellular biosynthetic process	13	27	6107	30113	0.0011	0.0064	// Zm00001d007868 // Zm00001d027874 // Zm00001d013119 // Zm00001d026158 // Zm00001d017742 // Zm00001d008932 // Zm00001d012725 // Zm00001d018806 // Zm00001d022256 // Zm00001d026448 // Zm00001d018260 // Zm00001d026240 // Zm00001d008919
		GO:0034641	P	cellular nitrogen compound metabolic process	14	27	7084	30113	0.0013	0.0074	// Zm00001d007868 // Zm00001d027874 // Zm00001d013119 // Zm00001d026158 // Zm00001d017742 // Zm00001d008932 // Zm00001d018260 // Zm00001d012725 // Zm00001d018806 // Zm00001d022256 // Zm00001d026448 // Zm00001d023271 // Zm00001d026240 // Zm00001d008919
		GO:0065007	P	biological regulation	13	27	6244	30113	0.0014	0.0075	// Zm00001d007868 // Zm00001d027874 // Zm00001d013119 // Zm00001d026158 // Zm00001d017742 // Zm00001d008932 // Zm00001d012725 // Zm00001d018806 // Zm00001d022256 // Zm00001d026448 // Zm00001d018260 // Zm00001d026240 // Zm00001d008919
		GO:0006807	P	nitrogen compound metabolic process	14	27	7583	30113	0.0027	0.014	// Zm00001d007868 // Zm00001d027874 // Zm00001d013119 // Zm00001d026158 // Zm00001d017742 // Zm00001d008932 // Zm00001d018260 // Zm00001d012725 // Zm00001d018806 // Zm00001d022256 // Zm00001d026448 // Zm00001d023271 // Zm00001d026240 // Zm00001d008919
		GO:0044260	P	cellular macromolecule metabolic process	14	27	10299	30113	0.045	0.23	// Zm00001d007868 // Zm00001d027874 // Zm00001d013119 // Zm00001d026158 // Zm00001d017742 // Zm00001d008932 // Zm00001d018260 // Zm00001d012725 // Zm00001d018806 // Zm00001d022256 // Zm00001d026448 // Zm00001d023271 // Zm00001d026240 // Zm00001d008919
		GO:0043170	P	macromolecule metabolic process	14	27	11281	30113	0.091	0.46	// Zm00001d007868 // Zm00001d027874 // Zm00001d013119 // Zm00001d026158 // Zm00001d017742 // Zm00001d008932 // Zm00001d018260 // Zm00001d012725 // Zm00001d018806 // Zm00001d022256 // Zm00001d026448 // Zm00001d023271 // Zm00001d026240 // Zm00001d008919
		GO:0044238	P	primary metabolic process	15	27	13559	30113	0.18	0.91	// Zm00001d031303 // Zm00001d007868 // Zm00001d027874 // Zm00001d013119 // Zm00001d026158 // Zm00001d017742 // Zm00001d008932 // Zm00001d018260 // Zm00001d012725 // Zm00001d018806 // Zm00001d022256 // Zm00001d026448 // Zm00001d023271 // Zm00001d026240 // Zm00001d008919
		GO:0044237	P	cellular metabolic process	15	27	13654	30113	0.19	0.93	// Zm00001d007868 // Zm00001d021850 // Zm00001d013119 // Zm00001d026158 // Zm00001d017742 // Zm00001d008932 // Zm00001d027874 // Zm00001d018260 // Zm00001d012725 // Zm00001d018806 // Zm00001d022256 // Zm00001d026448 // Zm00001d023271 // Zm00001d026240 // Zm00001d008919
		GO:0071704	P	organic substance metabolic process	15	27	14289	30113	0.26	1	// Zm00001d031303 // Zm00001d007868 // Zm00001d027874 // Zm00001d013119 // Zm00001d026158 // Zm00001d017742 // Zm00001d008932 // Zm00001d018260 // Zm00001d012725 // Zm00001d018806 // Zm00001d022256 // Zm00001d026448 // Zm00001d023271 // Zm00001d026240 // Zm00001d008919
		GO:0009987	P	cellular process	15	27	16613	30113	0.56	1	// Zm00001d007868 // Zm00001d021850 // Zm00001d013119 // Zm00001d026158 // Zm00001d017742 // Zm00001d008932 // Zm00001d027874 // Zm00001d018260 // Zm00001d012725 // Zm00001d018806 // Zm00001d022256 // Zm00001d026448 // Zm00001d023271 // Zm00001d026240 // Zm00001d008919
		GO:0008152	P	metabolic process	16	27	16802	30113	0.44	1	// Zm00001d031303 // Zm00001d007868 // Zm00001d021850 // Zm00001d013119 // Zm00001d026158 // Zm00001d017742 // Zm00001d008932 // Zm00001d027874 // Zm00001d018260 // Zm00001d012725 // Zm00001d018806 // Zm00001d022256 // Zm00001d026448 // Zm00001d023271 // Zm00001d026240 // Zm00001d008919
		GO:0044699	P	single-organism process	6	27	9791	30113	0.92	1	// Zm00001d031303 // Zm00001d021850 // Zm00001d017742 // Zm00001d008932 // Zm00001d025437 // Zm00001d026448
		GO:0003677	F	DNA binding	18	27	2927	30113	1.2e-12	4.1e-11	// Zm00001d031451 // Zm00001d007868 // Zm00001d027874 // Zm00001d013119 // Zm00001d006028 // Zm00001d026158 // Zm00001d021056 // Zm00001d006091 // Zm00001d015233 // Zm00001d012725 // Zm00001d031454 // Zm00001d018806 // Zm00001d022256 // Zm00001d026448 // Zm00001d012015 // Zm00001d020941 // Zm00001d014698 // Zm00001d008919
		GO:0003676	F	nucleic acid binding	19	27	5124	30113	1.4e-09	2.3e-08	// Zm00001d002048 // Zm00001d031451 // Zm00001d007868 // Zm00001d027874 // Zm00001d013119 // Zm00001d006028 // Zm00001d026158 // Zm00001d021056 // Zm00001d006091 // Zm00001d015233 // Zm00001d012725 // Zm00001d031454 // Zm00001d018806 // Zm00001d022256 // Zm00001d026448 // Zm00001d012015 // Zm00001d020941 // Zm00001d014698 // Zm00001d008919
		GO:1901363	F	heterocyclic compound binding	22	27	9607	30113	1.6e-07	1.4e-06	// Zm00001d013119 // Zm00001d021056 // Zm00001d006091 // Zm00001d031451 // Zm00001d031454 // Zm00001d026448 // Zm00001d002048 // Zm00001d008919 // Zm00001d017742 // Zm00001d026240 // Zm00001d012015 // Zm00001d026158 // Zm00001d012725 // Zm00001d022256 // Zm00001d014698 // Zm00001d020941 // Zm00001d018260 // Zm00001d015233 // Zm00001d027874 // Zm00001d006028 // Zm00001d018806 // Zm00001d007868
		GO:0097159	F	organic cyclic compound binding	22	27	9627	30113	1.7e-07	1.4e-06	// Zm00001d013119 // Zm00001d021056 // Zm00001d006091 // Zm00001d031451 // Zm00001d031454 // Zm00001d026448 // Zm00001d002048 // Zm00001d008919 // Zm00001d017742 // Zm00001d026240 // Zm00001d012015 // Zm00001d026158 // Zm00001d012725 // Zm00001d022256 // Zm00001d014698 // Zm00001d020941 // Zm00001d018260 // Zm00001d015233 // Zm00001d027874 // Zm00001d006028 // Zm00001d018806 // Zm00001d007868
		GO:0001071	F	nucleic acid binding transcription factor activity	9	27	1216	30113	7.1e-07	3.9e-06	// Zm00001d007868 // Zm00001d027874 // Zm00001d013119 // Zm00001d026158 // Zm00001d012725 // Zm00001d018806 // Zm00001d022256 // Zm00001d026448 // Zm00001d008919
		GO:0003700	F	transcription factor activity, sequence-specific DNA binding	9	27	1216	30113	7.1e-07	3.9e-06	// Zm00001d007868 // Zm00001d027874 // Zm00001d013119 // Zm00001d026158 // Zm00001d012725 // Zm00001d018806 // Zm00001d022256 // Zm00001d026448 // Zm00001d008919
		GO:0043565	F	sequence-specific DNA binding	7	27	1074	30113	3.5e-05	0.00017	// Zm00001d013119 // Zm00001d026158 // Zm00001d008919 // Zm00001d012725 // Zm00001d007868 // Zm00001d022256 // Zm00001d018806
		GO:0005488	F	binding	23	27	15954	30113	0.00047	0.002	// Zm00001d013119 // Zm00001d021056 // Zm00001d006091 // Zm00001d031451 // Zm00001d031454 // Zm00001d026448 // Zm00001d002048 // Zm00001d008919 // Zm00001d017742 // Zm00001d008932 // Zm00001d026240 // Zm00001d012015 // Zm00001d026158 // Zm00001d012725 // Zm00001d007868 // Zm00001d014698 // Zm00001d020941 // Zm00001d018260 // Zm00001d015233 // Zm00001d027874 // Zm00001d006028 // Zm00001d018806 // …
		GO:0043169	F	cation binding	8	27	3260	30113	0.0063	0.021	// Zm00001d031451 // Zm00001d006028 // Zm00001d021056 // Zm00001d006091 // Zm00001d015233 // Zm00001d014698 // Zm00001d020941 // Zm00001d012015
		GO:0046872	F	metal ion binding	8	27	3250	30113	0.0062	0.021	// Zm00001d031451 // Zm00001d006028 // Zm00001d021056 // Zm00001d006091 // Zm00001d015233 // Zm00001d014698 // Zm00001d020941 // Zm00001d012015
		GO:0043167	F	ion binding	8	27	3477	30113	0.0093	0.028	// Zm00001d031451 // Zm00001d006028 // Zm00001d021056 // Zm00001d006091 // Zm00001d015233 // Zm00001d014698 // Zm00001d020941 // Zm00001d012015
		GO:0005634	C	nucleus	22	27	5408	30113	1.3e-12	3.3e-11	// Zm00001d013119 // Zm00001d021056 // Zm00001d006091 // Zm00001d031451 // Zm00001d026448 // Zm00001d008919 // Zm00001d017742 // Zm00001d008932 // Zm00001d023271 // Zm00001d026240 // Zm00001d012015 // Zm00001d026158 // Zm00001d012725 // Zm00001d022256 // Zm00001d014698 // Zm00001d020941 // Zm00001d018260 // Zm00001d015233 // Zm00001d027874 // Zm00001d006028 // Zm00001d018806 // Zm00001d007868
		GO:0043227	C	membrane-bounded organelle	22	27	10302	30113	6.4e-07	5.4e-06	// Zm00001d013119 // Zm00001d021056 // Zm00001d006091 // Zm00001d031451 // Zm00001d026448 // Zm00001d008919 // Zm00001d017742 // Zm00001d008932 // Zm00001d023271 // Zm00001d026240 // Zm00001d012015 // Zm00001d026158 // Zm00001d012725 // Zm00001d022256 // Zm00001d014698 // Zm00001d020941 // Zm00001d018260 // Zm00001d015233 // Zm00001d027874 // Zm00001d006028 // Zm00001d018806 // Zm00001d007868
		GO:0043231	C	intracellular membrane-bounded organelle	22	27	10295	30113	6.3e-07	5.4e-06	// Zm00001d013119 // Zm00001d021056 // Zm00001d006091 // Zm00001d031451 // Zm00001d026448 // Zm00001d008919 // Zm00001d017742 // Zm00001d008932 // Zm00001d023271 // Zm00001d026240 // Zm00001d012015 // Zm00001d026158 // Zm00001d012725 // Zm00001d022256 // Zm00001d014698 // Zm00001d020941 // Zm00001d018260 // Zm00001d015233 // Zm00001d027874 // Zm00001d006028 // Zm00001d018806 // Zm00001d007868
		GO:0043229	C	intracellular organelle	22	27	11291	30113	3.8e-06	2e-05	// Zm00001d013119 // Zm00001d021056 // Zm00001d006091 // Zm00001d031451 // Zm00001d026448 // Zm00001d008919 // Zm00001d017742 // Zm00001d008932 // Zm00001d023271 // Zm00001d026240 // Zm00001d012015 // Zm00001d026158 // Zm00001d012725 // Zm00001d022256 // Zm00001d014698 // Zm00001d020941 // Zm00001d018260 // Zm00001d015233 // Zm00001d027874 // Zm00001d006028 // Zm00001d018806 // Zm00001d007868
		GO:0043226	C	organelle	22	27	11307	30113	3.9e-06	2e-05	// Zm00001d013119 // Zm00001d021056 // Zm00001d006091 // Zm00001d031451 // Zm00001d026448 // Zm00001d008919 // Zm00001d017742 // Zm00001d008932 // Zm00001d023271 // Zm00001d026240 // Zm00001d012015 // Zm00001d026158 // Zm00001d012725 // Zm00001d022256 // Zm00001d014698 // Zm00001d020941 // Zm00001d018260 // Zm00001d015233 // Zm00001d027874 // Zm00001d006028 // Zm00001d018806 // Zm00001d007868
		GO:0044424	C	intracellular part	22	27	13331	30113	8.6e-05	0.00036	// Zm00001d013119 // Zm00001d021056 // Zm00001d006091 // Zm00001d031451 // Zm00001d026448 // Zm00001d008919 // Zm00001d017742 // Zm00001d008932 // Zm00001d023271 // Zm00001d026240 // Zm00001d012015 // Zm00001d026158 // Zm00001d012725 // Zm00001d022256 // Zm00001d014698 // Zm00001d020941 // Zm00001d018260 // Zm00001d015233 // Zm00001d027874 // Zm00001d006028 // Zm00001d018806 // Zm00001d007868
		GO:0005622	C	intracellular	22	27	13573	30113	0.00012	0.00043	// Zm00001d013119 // Zm00001d021056 // Zm00001d006091 // Zm00001d031451 // Zm00001d026448 // Zm00001d008919 // Zm00001d017742 // Zm00001d008932 // Zm00001d023271 // Zm00001d026240 // Zm00001d012015 // Zm00001d026158 // Zm00001d012725 // Zm00001d022256 // Zm00001d014698 // Zm00001d020941 // Zm00001d018260 // Zm00001d015233 // Zm00001d027874 // Zm00001d006028 // Zm00001d018806 // Zm00001d007868
		GO:0044464	C	cell part	23	27	15517	30113	0.00028	0.00089	// Zm00001d013119 // Zm00001d021056 // Zm00001d006091 // Zm00001d031451 // Zm00001d026448 // Zm00001d021850 // Zm00001d008919 // Zm00001d017742 // Zm00001d008932 // Zm00001d023271 // Zm00001d026240 // Zm00001d012015 // Zm00001d026158 // Zm00001d012725 // Zm00001d007868 // Zm00001d014698 // Zm00001d020941 // Zm00001d018260 // Zm00001d015233 // Zm00001d027874 // Zm00001d006028 // Zm00001d018806 // …
		GO:0005623	C	cell	23	27	15669	30113	0.00034	0.00095	// Zm00001d013119 // Zm00001d021056 // Zm00001d006091 // Zm00001d031451 // Zm00001d026448 // Zm00001d021850 // Zm00001d008919 // Zm00001d017742 // Zm00001d008932 // Zm00001d023271 // Zm00001d026240 // Zm00001d012015 // Zm00001d026158 // Zm00001d012725 // Zm00001d007868 // Zm00001d014698 // Zm00001d020941 // Zm00001d018260 // Zm00001d015233 // Zm00001d027874 // Zm00001d006028 // Zm00001d018806 // …
Rice	Shoot	GO:0031326	P	regulation of cellular biosynthetic process	17	20	1564	24075	6.7e-18	1.5e-16	// LOC_Os02g45570 // LOC_Os03g07880 // LOC_Os03g47140 // LOC_Os02g47280 // LOC_Os06g02560 // LOC_Os04g51190 // LOC_Os04g43910 // LOC_Os10g33940 // LOC_Os10g01530 // LOC_Os02g41800 // LOC_Os01g59660 // LOC_Os04g48510 // LOC_Os03g48970 // LOC_Os02g36924 // LOC_Os06g10310 // LOC_Os11g35030 // LOC_Os08g39630
		GO:0045449	P	regulation of transcription	17	20	1513	24075	3.9e-18	1.5e-16	// LOC_Os02g45570 // LOC_Os03g07880 // LOC_Os03g47140 // LOC_Os02g47280 // LOC_Os06g02560 // LOC_Os04g51190 // LOC_Os04g43910 // LOC_Os10g33940 // LOC_Os10g01530 // LOC_Os02g41800 // LOC_Os01g59660 // LOC_Os04g48510 // LOC_Os03g48970 // LOC_Os02g36924 // LOC_Os06g10310 // LOC_Os11g35030 // LOC_Os08g39630
		GO:0019219	P	regulation of nucleobase, nucleoside, nucleotide and nucleic acid metabolic process	17	20	1520	24075	4.2e-18	1.5e-16	// LOC_Os02g45570 // LOC_Os03g07880 // LOC_Os03g47140 // LOC_Os02g47280 // LOC_Os06g02560 // LOC_Os04g51190 // LOC_Os04g43910 // LOC_Os10g33940 // LOC_Os10g01530 // LOC_Os02g41800 // LOC_Os01g59660 // LOC_Os04g48510 // LOC_Os03g48970 // LOC_Os02g36924 // LOC_Os06g10310 // LOC_Os11g35030 // LOC_Os08g39630
		GO:0010468	P	regulation of gene expression	17	20	1577	24075	7.7e-18	1.5e-16	// LOC_Os02g45570 // LOC_Os03g07880 // LOC_Os03g47140 // LOC_Os02g47280 // LOC_Os06g02560 // LOC_Os04g51190 // LOC_Os04g43910 // LOC_Os10g33940 // LOC_Os10g01530 // LOC_Os02g41800 // LOC_Os01g59660 // LOC_Os04g48510 // LOC_Os03g48970 // LOC_Os02g36924 // LOC_Os06g10310 // LOC_Os11g35030 // LOC_Os08g39630
		GO:0009889	P	regulation of biosynthetic process	17	20	1564	24075	6.7e-18	1.5e-16	// LOC_Os02g45570 // LOC_Os03g07880 // LOC_Os03g47140 // LOC_Os02g47280 // LOC_Os06g02560 // LOC_Os04g51190 // LOC_Os04g43910 // LOC_Os10g33940 // LOC_Os10g01530 // LOC_Os02g41800 // LOC_Os01g59660 // LOC_Os04g48510 // LOC_Os03g48970 // LOC_Os02g36924 // LOC_Os06g10310 // LOC_Os11g35030 // LOC_Os08g39630
		GO:0051171	P	regulation of nitrogen compound metabolic process	17	20	1520	24075	4.2e-18	1.5e-16	// LOC_Os02g45570 // LOC_Os03g07880 // LOC_Os03g47140 // LOC_Os02g47280 // LOC_Os06g02560 // LOC_Os04g51190 // LOC_Os04g43910 // LOC_Os10g33940 // LOC_Os10g01530 // LOC_Os02g41800 // LOC_Os01g59660 // LOC_Os04g48510 // LOC_Os03g48970 // LOC_Os02g36924 // LOC_Os06g10310 // LOC_Os11g35030 // LOC_Os08g39630
		GO:0010556	P	regulation of macromolecule biosynthetic process	17	20	1564	24075	6.7e-18	1.5e-16	// LOC_Os02g45570 // LOC_Os03g07880 // LOC_Os03g47140 // LOC_Os02g47280 // LOC_Os06g02560 // LOC_Os04g51190 // LOC_Os04g43910 // LOC_Os10g33940 // LOC_Os10g01530 // LOC_Os02g41800 // LOC_Os01g59660 // LOC_Os04g48510 // LOC_Os03g48970 // LOC_Os02g36924 // LOC_Os06g10310 // LOC_Os11g35030 // LOC_Os08g39630
		GO:0031323	P	regulation of cellular metabolic process	17	20	1593	24075	9.2e-18	1.5e-16	// LOC_Os02g45570 // LOC_Os03g07880 // LOC_Os03g47140 // LOC_Os02g47280 // LOC_Os06g02560 // LOC_Os04g51190 // LOC_Os04g43910 // LOC_Os10g33940 // LOC_Os10g01530 // LOC_Os02g41800 // LOC_Os01g59660 // LOC_Os04g48510 // LOC_Os03g48970 // LOC_Os02g36924 // LOC_Os06g10310 // LOC_Os11g35030 // LOC_Os08g39630
		GO:0080090	P	regulation of primary metabolic process	17	20	1626	24075	1.3e-17	1.8e-16	// LOC_Os02g45570 // LOC_Os03g07880 // LOC_Os03g47140 // LOC_Os02g47280 // LOC_Os06g02560 // LOC_Os04g51190 // LOC_Os04g43910 // LOC_Os10g33940 // LOC_Os10g01530 // LOC_Os02g41800 // LOC_Os01g59660 // LOC_Os04g48510 // LOC_Os03g48970 // LOC_Os02g36924 // LOC_Os06g10310 // LOC_Os11g35030 // LOC_Os08g39630
		GO:0006350	P	transcription	17	20	1629	24075	1.3e-17	1.8e-16	// LOC_Os02g45570 // LOC_Os03g07880 // LOC_Os03g47140 // LOC_Os02g47280 // LOC_Os06g02560 // LOC_Os04g51190 // LOC_Os04g43910 // LOC_Os10g33940 // LOC_Os10g01530 // LOC_Os02g41800 // LOC_Os01g59660 // LOC_Os04g48510 // LOC_Os03g48970 // LOC_Os02g36924 // LOC_Os06g10310 // LOC_Os11g35030 // LOC_Os08g39630
		GO:0060255	P	regulation of macromolecule metabolic process	17	20	1640	24075	1.5e-17	1.8e-16	// LOC_Os02g45570 // LOC_Os03g07880 // LOC_Os03g47140 // LOC_Os02g47280 // LOC_Os06g02560 // LOC_Os04g51190 // LOC_Os04g43910 // LOC_Os10g33940 // LOC_Os10g01530 // LOC_Os02g41800 // LOC_Os01g59660 // LOC_Os04g48510 // LOC_Os03g48970 // LOC_Os02g36924 // LOC_Os06g10310 // LOC_Os11g35030 // LOC_Os08g39630
		GO:0019222	P	regulation of metabolic process	17	20	1664	24075	1.9e-17	2.1e-16	// LOC_Os02g45570 // LOC_Os03g07880 // LOC_Os03g47140 // LOC_Os02g47280 // LOC_Os06g02560 // LOC_Os04g51190 // LOC_Os04g43910 // LOC_Os10g33940 // LOC_Os10g01530 // LOC_Os02g41800 // LOC_Os01g59660 // LOC_Os04g48510 // LOC_Os03g48970 // LOC_Os02g36924 // LOC_Os06g10310 // LOC_Os11g35030 // LOC_Os08g39630
		GO:0050794	P	regulation of cellular process	17	20	1955	24075	2.8e-16	2.9e-15	// LOC_Os02g45570 // LOC_Os03g07880 // LOC_Os03g47140 // LOC_Os02g47280 // LOC_Os06g02560 // LOC_Os04g51190 // LOC_Os04g43910 // LOC_Os10g33940 // LOC_Os10g01530 // LOC_Os02g41800 // LOC_Os01g59660 // LOC_Os04g48510 // LOC_Os03g48970 // LOC_Os02g36924 // LOC_Os06g10310 // LOC_Os11g35030 // LOC_Os08g39630
		GO:0050789	P	regulation of biological process	17	20	2027	24075	5.1e-16	4.9e-15	// LOC_Os02g45570 // LOC_Os03g07880 // LOC_Os03g47140 // LOC_Os02g47280 // LOC_Os06g02560 // LOC_Os04g51190 // LOC_Os04g43910 // LOC_Os10g33940 // LOC_Os10g01530 // LOC_Os02g41800 // LOC_Os01g59660 // LOC_Os04g48510 // LOC_Os03g48970 // LOC_Os02g36924 // LOC_Os06g10310 // LOC_Os11g35030 // LOC_Os08g39630
		GO:0065007	P	biological regulation	17	20	2125	24075	1.1e-15	1e-14	// LOC_Os02g45570 // LOC_Os03g07880 // LOC_Os03g47140 // LOC_Os02g47280 // LOC_Os06g02560 // LOC_Os04g51190 // LOC_Os04g43910 // LOC_Os10g33940 // LOC_Os10g01530 // LOC_Os02g41800 // LOC_Os01g59660 // LOC_Os04g48510 // LOC_Os03g48970 // LOC_Os02g36924 // LOC_Os06g10310 // LOC_Os11g35030 // LOC_Os08g39630
		GO:0010467	P	gene expression	17	20	2424	24075	1e-14	8.5e-14	// LOC_Os02g45570 // LOC_Os03g07880 // LOC_Os03g47140 // LOC_Os02g47280 // LOC_Os06g02560 // LOC_Os04g51190 // LOC_Os04g43910 // LOC_Os10g33940 // LOC_Os10g01530 // LOC_Os02g41800 // LOC_Os01g59660 // LOC_Os04g48510 // LOC_Os03g48970 // LOC_Os02g36924 // LOC_Os06g10310 // LOC_Os11g35030 // LOC_Os08g39630
		GO:0034645	P	cellular macromolecule biosynthetic process	17	20	5248	24075	3.3e-09	2.5e-08	// LOC_Os02g45570 // LOC_Os03g07880 // LOC_Os03g47140 // LOC_Os02g47280 // LOC_Os06g02560 // LOC_Os04g51190 // LOC_Os04g43910 // LOC_Os10g33940 // LOC_Os10g01530 // LOC_Os02g41800 // LOC_Os01g59660 // LOC_Os04g48510 // LOC_Os03g48970 // LOC_Os02g36924 // LOC_Os06g10310 // LOC_Os11g35030 // LOC_Os08g39630
		GO:0009059	P	macromolecule biosynthetic process	17	20	5252	24075	3.3e-09	2.5e-08	// LOC_Os02g45570 // LOC_Os03g07880 // LOC_Os03g47140 // LOC_Os02g47280 // LOC_Os06g02560 // LOC_Os04g51190 // LOC_Os04g43910 // LOC_Os10g33940 // LOC_Os10g01530 // LOC_Os02g41800 // LOC_Os01g59660 // LOC_Os04g48510 // LOC_Os03g48970 // LOC_Os02g36924 // LOC_Os06g10310 // LOC_Os11g35030 // LOC_Os08g39630
		GO:0044249	P	cellular biosynthetic process	17	20	5890	24075	2.1e-08	1.5e-07	// LOC_Os02g45570 // LOC_Os03g07880 // LOC_Os03g47140 // LOC_Os02g47280 // LOC_Os06g02560 // LOC_Os04g51190 // LOC_Os04g43910 // LOC_Os10g33940 // LOC_Os10g01530 // LOC_Os02g41800 // LOC_Os01g59660 // LOC_Os04g48510 // LOC_Os03g48970 // LOC_Os02g36924 // LOC_Os06g10310 // LOC_Os11g35030 // LOC_Os08g39630
		GO:0009058	P	biosynthetic process	17	20	6085	24075	3.6e-08	2.4e-07	// LOC_Os02g45570 // LOC_Os03g07880 // LOC_Os03g47140 // LOC_Os02g47280 // LOC_Os06g02560 // LOC_Os04g51190 // LOC_Os04g43910 // LOC_Os10g33940 // LOC_Os10g01530 // LOC_Os02g41800 // LOC_Os01g59660 // LOC_Os04g48510 // LOC_Os03g48970 // LOC_Os02g36924 // LOC_Os06g10310 // LOC_Os11g35030 // LOC_Os08g39630
		GO:0006139	P	nucleobase, nucleoside, nucleotide and nucleic acid metabolic process	17	20	6695	24075	1.7e-07	1.1e-06	// LOC_Os02g45570 // LOC_Os03g07880 // LOC_Os03g47140 // LOC_Os02g47280 // LOC_Os06g02560 // LOC_Os04g51190 // LOC_Os04g43910 // LOC_Os10g33940 // LOC_Os10g01530 // LOC_Os02g41800 // LOC_Os01g59660 // LOC_Os04g48510 // LOC_Os03g48970 // LOC_Os02g36924 // LOC_Os06g10310 // LOC_Os11g35030 // LOC_Os08g39630
		GO:0006807	P	nitrogen compound metabolic process	17	20	7073	24075	3.9e-07	2.4e-06	// LOC_Os02g45570 // LOC_Os03g07880 // LOC_Os03g47140 // LOC_Os02g47280 // LOC_Os06g02560 // LOC_Os04g51190 // LOC_Os04g43910 // LOC_Os10g33940 // LOC_Os10g01530 // LOC_Os02g41800 // LOC_Os01g59660 // LOC_Os04g48510 // LOC_Os03g48970 // LOC_Os02g36924 // LOC_Os06g10310 // LOC_Os11g35030 // LOC_Os08g39630
		GO:0051252	P	regulation of RNA metabolic process	6	20	740	24075	2.3e-05	0.00013	// LOC_Os02g41800 // LOC_Os03g07880 // LOC_Os04g43910 // LOC_Os10g33940 // LOC_Os03g48970 // LOC_Os02g36924
		GO:0006355	P	regulation of transcription, DNA-dependent	6	20	737	24075	2.3e-05	0.00013	// LOC_Os02g41800 // LOC_Os03g07880 // LOC_Os04g43910 // LOC_Os10g33940 // LOC_Os03g48970 // LOC_Os02g36924
		GO:0032774	P	RNA biosynthetic process	6	20	788	24075	3.3e-05	0.00016	// LOC_Os02g41800 // LOC_Os03g07880 // LOC_Os04g43910 // LOC_Os10g33940 // LOC_Os03g48970 // LOC_Os02g36924
		GO:0044260	P	cellular macromolecule metabolic process	17	20	9350	24075	3e-05	0.00016	// LOC_Os02g45570 // LOC_Os03g07880 // LOC_Os03g47140 // LOC_Os02g47280 // LOC_Os06g02560 // LOC_Os04g51190 // LOC_Os04g43910 // LOC_Os10g33940 // LOC_Os10g01530 // LOC_Os02g41800 // LOC_Os01g59660 // LOC_Os04g48510 // LOC_Os03g48970 // LOC_Os02g36924 // LOC_Os06g10310 // LOC_Os11g35030 // LOC_Os08g39630
		GO:0006351	P	transcription, DNA-dependent	6	20	786	24075	3.2e-05	0.00016	// LOC_Os02g41800 // LOC_Os03g07880 // LOC_Os04g43910 // LOC_Os10g33940 // LOC_Os03g48970 // LOC_Os02g36924
		GO:0043170	P	macromolecule metabolic process	17	20	10433	24075	0.00016	0.00077	// LOC_Os02g45570 // LOC_Os03g07880 // LOC_Os03g47140 // LOC_Os02g47280 // LOC_Os06g02560 // LOC_Os04g51190 // LOC_Os04g43910 // LOC_Os10g33940 // LOC_Os10g01530 // LOC_Os02g41800 // LOC_Os01g59660 // LOC_Os04g48510 // LOC_Os03g48970 // LOC_Os02g36924 // LOC_Os06g10310 // LOC_Os11g35030 // LOC_Os08g39630
		GO:0016070	P	RNA metabolic process	6	20	1088	24075	0.00019	0.0009	// LOC_Os02g41800 // LOC_Os03g07880 // LOC_Os04g43910 // LOC_Os10g33940 // LOC_Os03g48970 // LOC_Os02g36924
		GO:0044237	P	cellular metabolic process	17	20	10696	24075	0.00023	0.001	// LOC_Os02g45570 // LOC_Os03g07880 // LOC_Os03g47140 // LOC_Os02g47280 // LOC_Os06g02560 // LOC_Os04g51190 // LOC_Os04g43910 // LOC_Os10g33940 // LOC_Os10g01530 // LOC_Os02g41800 // LOC_Os01g59660 // LOC_Os04g48510 // LOC_Os03g48970 // LOC_Os02g36924 // LOC_Os06g10310 // LOC_Os11g35030 // LOC_Os08g39630
		GO:0044238	P	primary metabolic process	17	20	11969	24075	0.0012	0.0052	// LOC_Os02g45570 // LOC_Os03g07880 // LOC_Os03g47140 // LOC_Os02g47280 // LOC_Os06g02560 // LOC_Os04g51190 // LOC_Os04g43910 // LOC_Os10g33940 // LOC_Os10g01530 // LOC_Os02g41800 // LOC_Os01g59660 // LOC_Os04g48510 // LOC_Os03g48970 // LOC_Os02g36924 // LOC_Os06g10310 // LOC_Os11g35030 // LOC_Os08g39630
		GO:0009987	P	cellular process	17	20	12839	24075	0.0032	0.014	// LOC_Os02g45570 // LOC_Os03g07880 // LOC_Os03g47140 // LOC_Os02g47280 // LOC_Os06g02560 // LOC_Os04g51190 // LOC_Os04g43910 // LOC_Os10g33940 // LOC_Os10g01530 // LOC_Os02g41800 // LOC_Os01g59660 // LOC_Os04g48510 // LOC_Os03g48970 // LOC_Os02g36924 // LOC_Os06g10310 // LOC_Os11g35030 // LOC_Os08g39630
		GO:0008152	P	metabolic process	17	20	14398	24075	0.015	0.063	// LOC_Os02g45570 // LOC_Os03g07880 // LOC_Os03g47140 // LOC_Os02g47280 // LOC_Os06g02560 // LOC_Os04g51190 // LOC_Os04g43910 // LOC_Os10g33940 // LOC_Os10g01530 // LOC_Os02g41800 // LOC_Os01g59660 // LOC_Os04g48510 // LOC_Os03g48970 // LOC_Os02g36924 // LOC_Os06g10310 // LOC_Os11g35030 // LOC_Os08g39630
		GO:0016818	F	hydrolase activity, acting on acid anhydrides, in phosphorus-containing anhydrides	8	20	759	24075	9.1e-08	2.8e-06	// LOC_Os02g45570 // LOC_Os03g47140 // LOC_Os02g47280 // LOC_Os06g02560 // LOC_Os11g35030 // LOC_Os04g48510 // LOC_Os06g10310 // LOC_Os04g51190
		GO:0016817	F	hydrolase activity, acting on acid anhydrides	8	20	764	24075	9.6e-08	2.8e-06	// LOC_Os02g45570 // LOC_Os03g47140 // LOC_Os02g47280 // LOC_Os06g02560 // LOC_Os11g35030 // LOC_Os04g48510 // LOC_Os06g10310 // LOC_Os04g51190
		GO:0001883	F	purine nucleoside binding	8	20	3247	24075	0.003	0.019	// LOC_Os02g45570 // LOC_Os03g47140 // LOC_Os02g47280 // LOC_Os06g02560 // LOC_Os11g35030 // LOC_Os04g48510 // LOC_Os06g10310 // LOC_Os04g51190
		GO:0005524	F	ATP binding	8	20	3085	24075	0.0022	0.019	// LOC_Os02g45570 // LOC_Os03g47140 // LOC_Os02g47280 // LOC_Os06g02560 // LOC_Os11g35030 // LOC_Os04g48510 // LOC_Os06g10310 // LOC_Os04g51190
		GO:0030528	F	transcription regulator activity	5	20	987	24075	0.0011	0.019	// LOC_Os10g01530 // LOC_Os02g36924 // LOC_Os03g07880 // LOC_Os08g39630 // LOC_Os03g48970
		GO:0001882	F	nucleoside binding	8	20	3257	24075	0.0031	0.019	// LOC_Os02g45570 // LOC_Os03g47140 // LOC_Os02g47280 // LOC_Os06g02560 // LOC_Os11g35030 // LOC_Os04g48510 // LOC_Os06g10310 // LOC_Os04g51190
		GO:0032559	F	adenyl ribonucleotide binding	8	20	3087	24075	0.0022	0.019	// LOC_Os02g45570 // LOC_Os03g47140 // LOC_Os02g47280 // LOC_Os06g02560 // LOC_Os11g35030 // LOC_Os04g48510 // LOC_Os06g10310 // LOC_Os04g51190
		GO:0030554	F	adenyl nucleotide binding	8	20	3247	24075	0.003	0.019	// LOC_Os02g45570 // LOC_Os03g47140 // LOC_Os02g47280 // LOC_Os06g02560 // LOC_Os11g35030 // LOC_Os04g48510 // LOC_Os06g10310 // LOC_Os04g51190
		GO:0032555	F	purine ribonucleotide binding	8	20	3292	24075	0.0033	0.019	// LOC_Os02g45570 // LOC_Os03g47140 // LOC_Os02g47280 // LOC_Os06g02560 // LOC_Os11g35030 // LOC_Os04g48510 // LOC_Os06g10310 // LOC_Os04g51190
		GO:0032553	F	ribonucleotide binding	8	20	3292	24075	0.0033	0.019	// LOC_Os02g45570 // LOC_Os03g47140 // LOC_Os02g47280 // LOC_Os06g02560 // LOC_Os11g35030 // LOC_Os04g48510 // LOC_Os06g10310 // LOC_Os04g51190
		GO:0017076	F	purine nucleotide binding	8	20	3456	24075	0.0045	0.024	// LOC_Os02g45570 // LOC_Os03g47140 // LOC_Os02g47280 // LOC_Os06g02560 // LOC_Os11g35030 // LOC_Os04g48510 // LOC_Os06g10310 // LOC_Os04g51190
		GO:0000166	F	nucleotide binding	8	20	3874	24075	0.0091	0.045	// LOC_Os02g45570 // LOC_Os03g47140 // LOC_Os02g47280 // LOC_Os06g02560 // LOC_Os11g35030 // LOC_Os04g48510 // LOC_Os06g10310 // LOC_Os04g51190
		GO:0016787	F	hydrolase activity	8	20	4901	24075	0.036	0.16	// LOC_Os02g45570 // LOC_Os03g47140 // LOC_Os02g47280 // LOC_Os06g02560 // LOC_Os11g35030 // LOC_Os04g48510 // LOC_Os06g10310 // LOC_Os04g51190
		GO:0003677	F	DNA binding	8	20	5059	24075	0.042	0.18	// LOC_Os02g41800 // LOC_Os03g07880 // LOC_Os11g30370 // LOC_Os04g43910 // LOC_Os10g33940 // LOC_Os01g59660 // LOC_Os03g48970 // LOC_Os02g36924
		GO:0005488	F	binding	17	20	16823	24075	0.11	0.41	// LOC_Os04g43910 // LOC_Os02g45570 // LOC_Os03g07880 // LOC_Os03g47140 // LOC_Os02g47280 // LOC_Os06g02560 // LOC_Os11g30370 // LOC_Os10g33940 // LOC_Os08g04310 // LOC_Os02g41800 // LOC_Os01g59660 // LOC_Os04g48510 // LOC_Os03g48970 // LOC_Os02g36924 // LOC_Os06g10310 // LOC_Os11g35030 // LOC_Os04g51190
		GO:0003676	F	nucleic acid binding	8	20	8251	24075	0.37	1	// LOC_Os02g41800 // LOC_Os03g07880 // LOC_Os11g30370 // LOC_Os04g43910 // LOC_Os10g33940 // LOC_Os01g59660 // LOC_Os03g48970 // LOC_Os02g36924
		GO:0003824	F	catalytic activity	8	20	12724	24075	0.92	1	// LOC_Os02g45570 // LOC_Os03g47140 // LOC_Os02g47280 // LOC_Os06g02560 // LOC_Os11g35030 // LOC_Os04g48510 // LOC_Os06g10310 // LOC_Os04g51190
		GO:0043227	C	membrane-bounded organelle	18	20	2319	24075	8.5e-17	1.1e-15	// LOC_Os08g12850 // LOC_Os02g45570 // LOC_Os03g07880 // LOC_Os03g47140 // LOC_Os02g47280 // LOC_Os06g02560 // LOC_Os11g30370 // LOC_Os10g33940 // LOC_Os04g43910 // LOC_Os10g01530 // LOC_Os02g41800 // LOC_Os08g39630 // LOC_Os04g48510 // LOC_Os03g48970 // LOC_Os02g36924 // LOC_Os06g10310 // LOC_Os11g35030 // LOC_Os04g51190
		GO:0043231	C	intracellular membrane-bounded organelle	18	20	2296	24075	7.2e-17	1.1e-15	// LOC_Os08g12850 // LOC_Os02g45570 // LOC_Os03g07880 // LOC_Os03g47140 // LOC_Os02g47280 // LOC_Os06g02560 // LOC_Os11g30370 // LOC_Os10g33940 // LOC_Os04g43910 // LOC_Os10g01530 // LOC_Os02g41800 // LOC_Os08g39630 // LOC_Os04g48510 // LOC_Os03g48970 // LOC_Os02g36924 // LOC_Os06g10310 // LOC_Os11g35030 // LOC_Os04g51190
		GO:0005634	C	nucleus	17	20	1884	24075	1.5e-16	1.3e-15	// LOC_Os04g43910 // LOC_Os02g45570 // LOC_Os03g07880 // LOC_Os03g47140 // LOC_Os02g47280 // LOC_Os06g02560 // LOC_Os11g30370 // LOC_Os10g33940 // LOC_Os10g01530 // LOC_Os02g41800 // LOC_Os08g39630 // LOC_Os04g48510 // LOC_Os03g48970 // LOC_Os02g36924 // LOC_Os06g10310 // LOC_Os11g35030 // LOC_Os04g51190
		GO:0043226	C	organelle	18	20	2859	24075	3.5e-15	1.8e-14	// LOC_Os08g12850 // LOC_Os02g45570 // LOC_Os03g07880 // LOC_Os03g47140 // LOC_Os02g47280 // LOC_Os06g02560 // LOC_Os11g30370 // LOC_Os10g33940 // LOC_Os04g43910 // LOC_Os10g01530 // LOC_Os02g41800 // LOC_Os08g39630 // LOC_Os04g48510 // LOC_Os03g48970 // LOC_Os02g36924 // LOC_Os06g10310 // LOC_Os11g35030 // LOC_Os04g51190
		GO:0043229	C	intracellular organelle	18	20	2859	24075	3.5e-15	1.8e-14	// LOC_Os08g12850 // LOC_Os02g45570 // LOC_Os03g07880 // LOC_Os03g47140 // LOC_Os02g47280 // LOC_Os06g02560 // LOC_Os11g30370 // LOC_Os10g33940 // LOC_Os04g43910 // LOC_Os10g01530 // LOC_Os02g41800 // LOC_Os08g39630 // LOC_Os04g48510 // LOC_Os03g48970 // LOC_Os02g36924 // LOC_Os06g10310 // LOC_Os11g35030 // LOC_Os04g51190
		GO:0044424	C	intracellular part	18	20	3529	24075	1.4e-13	6.1e-13	// LOC_Os08g12850 // LOC_Os02g45570 // LOC_Os03g07880 // LOC_Os03g47140 // LOC_Os02g47280 // LOC_Os06g02560 // LOC_Os11g30370 // LOC_Os10g33940 // LOC_Os04g43910 // LOC_Os10g01530 // LOC_Os02g41800 // LOC_Os08g39630 // LOC_Os04g48510 // LOC_Os03g48970 // LOC_Os02g36924 // LOC_Os06g10310 // LOC_Os11g35030 // LOC_Os04g51190
		GO:0005622	C	intracellular	18	20	4116	24075	2.1e-12	7.8e-12	// LOC_Os08g12850 // LOC_Os02g45570 // LOC_Os03g07880 // LOC_Os03g47140 // LOC_Os02g47280 // LOC_Os06g02560 // LOC_Os11g30370 // LOC_Os10g33940 // LOC_Os04g43910 // LOC_Os10g01530 // LOC_Os02g41800 // LOC_Os08g39630 // LOC_Os04g48510 // LOC_Os03g48970 // LOC_Os02g36924 // LOC_Os06g10310 // LOC_Os11g35030 // LOC_Os04g51190
		GO:0005623	C	cell	18	20	5945	24075	1.3e-09	3.8e-09	// LOC_Os08g12850 // LOC_Os02g45570 // LOC_Os03g07880 // LOC_Os03g47140 // LOC_Os02g47280 // LOC_Os06g02560 // LOC_Os11g30370 // LOC_Os10g33940 // LOC_Os04g43910 // LOC_Os10g01530 // LOC_Os02g41800 // LOC_Os08g39630 // LOC_Os04g48510 // LOC_Os03g48970 // LOC_Os02g36924 // LOC_Os06g10310 // LOC_Os11g35030 // LOC_Os04g51190
		GO:0044464	C	cell part	18	20	5945	24075	1.3e-09	3.8e-09	// LOC_Os08g12850 // LOC_Os02g45570 // LOC_Os03g07880 // LOC_Os03g47140 // LOC_Os02g47280 // LOC_Os06g02560 // LOC_Os11g30370 // LOC_Os10g33940 // LOC_Os04g43910 // LOC_Os10g01530 // LOC_Os02g41800 // LOC_Os08g39630 // LOC_Os04g48510 // LOC_Os03g48970 // LOC_Os02g36924 // LOC_Os06g10310 // LOC_Os11g35030 // LOC_Os04g51190
	Panicle	GO:0031326	P	regulation of cellular biosynthetic process	22	41	1564	24075	6.3e-16	1.7e-14	// LOC_Os02g45570 // LOC_Os02g36880 // LOC_Os06g02560 // LOC_Os10g33940 // LOC_Os10g01530 // LOC_Os08g39630 // LOC_Os04g51190 // LOC_Os03g47140 // LOC_Os04g43910 // LOC_Os02g06910 // LOC_Os06g23650 // LOC_Os02g41800 // LOC_Os06g10310 // LOC_Os06g40330 // LOC_Os01g59660 // LOC_Os06g46270 // LOC_Os02g47280 // LOC_Os11g35030 // LOC_Os05g03040 // LOC_Os04g48510 // LOC_Os04g38780 // LOC_Os06g47150
		GO:0045449	P	regulation of transcription	22	41	1513	24075	3.2e-16	1.7e-14	// LOC_Os02g45570 // LOC_Os02g36880 // LOC_Os06g02560 // LOC_Os10g33940 // LOC_Os10g01530 // LOC_Os08g39630 // LOC_Os04g51190 // LOC_Os03g47140 // LOC_Os04g43910 // LOC_Os02g06910 // LOC_Os06g23650 // LOC_Os02g41800 // LOC_Os06g10310 // LOC_Os06g40330 // LOC_Os01g59660 // LOC_Os06g46270 // LOC_Os02g47280 // LOC_Os11g35030 // LOC_Os05g03040 // LOC_Os04g48510 // LOC_Os04g38780 // LOC_Os06g47150
		GO:0019219	P	regulation of nucleobase, nucleoside, nucleotide and nucleic acid metabolic process	22	41	1520	24075	3.5e-16	1.7e-14	// LOC_Os02g45570 // LOC_Os02g36880 // LOC_Os06g02560 // LOC_Os10g33940 // LOC_Os10g01530 // LOC_Os08g39630 // LOC_Os04g51190 // LOC_Os03g47140 // LOC_Os04g43910 // LOC_Os02g06910 // LOC_Os06g23650 // LOC_Os02g41800 // LOC_Os06g10310 // LOC_Os06g40330 // LOC_Os01g59660 // LOC_Os06g46270 // LOC_Os02g47280 // LOC_Os11g35030 // LOC_Os05g03040 // LOC_Os04g48510 // LOC_Os04g38780 // LOC_Os06g47150
		GO:0009889	P	regulation of biosynthetic process	22	41	1564	24075	6.3e-16	1.7e-14	// LOC_Os02g45570 // LOC_Os02g36880 // LOC_Os06g02560 // LOC_Os10g33940 // LOC_Os10g01530 // LOC_Os08g39630 // LOC_Os04g51190 // LOC_Os03g47140 // LOC_Os04g43910 // LOC_Os02g06910 // LOC_Os06g23650 // LOC_Os02g41800 // LOC_Os06g10310 // LOC_Os06g40330 // LOC_Os01g59660 // LOC_Os06g46270 // LOC_Os02g47280 // LOC_Os11g35030 // LOC_Os05g03040 // LOC_Os04g48510 // LOC_Os04g38780 // LOC_Os06g47150
		GO:0051171	P	regulation of nitrogen compound metabolic process	22	41	1520	24075	3.5e-16	1.7e-14	// LOC_Os02g45570 // LOC_Os02g36880 // LOC_Os06g02560 // LOC_Os10g33940 // LOC_Os10g01530 // LOC_Os08g39630 // LOC_Os04g51190 // LOC_Os03g47140 // LOC_Os04g43910 // LOC_Os02g06910 // LOC_Os06g23650 // LOC_Os02g41800 // LOC_Os06g10310 // LOC_Os06g40330 // LOC_Os01g59660 // LOC_Os06g46270 // LOC_Os02g47280 // LOC_Os11g35030 // LOC_Os05g03040 // LOC_Os04g48510 // LOC_Os04g38780 // LOC_Os06g47150
		GO:0010556	P	regulation of macromolecule biosynthetic process	22	41	1564	24075	6.3e-16	1.7e-14	// LOC_Os02g45570 // LOC_Os02g36880 // LOC_Os06g02560 // LOC_Os10g33940 // LOC_Os10g01530 // LOC_Os08g39630 // LOC_Os04g51190 // LOC_Os03g47140 // LOC_Os04g43910 // LOC_Os02g06910 // LOC_Os06g23650 // LOC_Os02g41800 // LOC_Os06g10310 // LOC_Os06g40330 // LOC_Os01g59660 // LOC_Os06g46270 // LOC_Os02g47280 // LOC_Os11g35030 // LOC_Os05g03040 // LOC_Os04g48510 // LOC_Os04g38780 // LOC_Os06g47150
		GO:0010468	P	regulation of gene expression	22	41	1577	24075	7.4e-16	1.7e-14	// LOC_Os02g45570 // LOC_Os02g36880 // LOC_Os06g02560 // LOC_Os10g33940 // LOC_Os10g01530 // LOC_Os08g39630 // LOC_Os04g51190 // LOC_Os03g47140 // LOC_Os04g43910 // LOC_Os02g06910 // LOC_Os06g23650 // LOC_Os02g41800 // LOC_Os06g10310 // LOC_Os06g40330 // LOC_Os01g59660 // LOC_Os06g46270 // LOC_Os02g47280 // LOC_Os11g35030 // LOC_Os05g03040 // LOC_Os04g48510 // LOC_Os04g38780 // LOC_Os06g47150
		GO:0031323	P	regulation of cellular metabolic process	22	41	1593	24075	9.1e-16	1.8e-14	// LOC_Os02g45570 // LOC_Os02g36880 // LOC_Os06g02560 // LOC_Os10g33940 // LOC_Os10g01530 // LOC_Os08g39630 // LOC_Os04g51190 // LOC_Os03g47140 // LOC_Os04g43910 // LOC_Os02g06910 // LOC_Os06g23650 // LOC_Os02g41800 // LOC_Os06g10310 // LOC_Os06g40330 // LOC_Os01g59660 // LOC_Os06g46270 // LOC_Os02g47280 // LOC_Os11g35030 // LOC_Os05g03040 // LOC_Os04g48510 // LOC_Os04g38780 // LOC_Os06g47150
		GO:0080090	P	regulation of primary metabolic process	22	41	1626	24075	1.4e-15	2.3e-14	// LOC_Os02g45570 // LOC_Os02g36880 // LOC_Os06g02560 // LOC_Os10g33940 // LOC_Os10g01530 // LOC_Os08g39630 // LOC_Os04g51190 // LOC_Os03g47140 // LOC_Os04g43910 // LOC_Os02g06910 // LOC_Os06g23650 // LOC_Os02g41800 // LOC_Os06g10310 // LOC_Os06g40330 // LOC_Os01g59660 // LOC_Os06g46270 // LOC_Os02g47280 // LOC_Os11g35030 // LOC_Os05g03040 // LOC_Os04g48510 // LOC_Os04g38780 // LOC_Os06g47150
		GO:0006350	P	transcription	22	41	1629	24075	1.4e-15	2.3e-14	// LOC_Os02g45570 // LOC_Os02g36880 // LOC_Os06g02560 // LOC_Os10g33940 // LOC_Os10g01530 // LOC_Os08g39630 // LOC_Os04g51190 // LOC_Os03g47140 // LOC_Os04g43910 // LOC_Os02g06910 // LOC_Os06g23650 // LOC_Os02g41800 // LOC_Os06g10310 // LOC_Os06g40330 // LOC_Os01g59660 // LOC_Os06g46270 // LOC_Os02g47280 // LOC_Os11g35030 // LOC_Os05g03040 // LOC_Os04g48510 // LOC_Os04g38780 // LOC_Os06g47150
		GO:0060255	P	regulation of macromolecule metabolic process	22	41	1640	24075	1.7e-15	2.4e-14	// LOC_Os02g45570 // LOC_Os02g36880 // LOC_Os06g02560 // LOC_Os10g33940 // LOC_Os10g01530 // LOC_Os08g39630 // LOC_Os04g51190 // LOC_Os03g47140 // LOC_Os04g43910 // LOC_Os02g06910 // LOC_Os06g23650 // LOC_Os02g41800 // LOC_Os06g10310 // LOC_Os06g40330 // LOC_Os01g59660 // LOC_Os06g46270 // LOC_Os02g47280 // LOC_Os11g35030 // LOC_Os05g03040 // LOC_Os04g48510 // LOC_Os04g38780 // LOC_Os06g47150
		GO:0019222	P	regulation of metabolic process	22	41	1664	24075	2.2e-15	3e-14	// LOC_Os02g45570 // LOC_Os02g36880 // LOC_Os06g02560 // LOC_Os10g33940 // LOC_Os10g01530 // LOC_Os08g39630 // LOC_Os04g51190 // LOC_Os03g47140 // LOC_Os04g43910 // LOC_Os02g06910 // LOC_Os06g23650 // LOC_Os02g41800 // LOC_Os06g10310 // LOC_Os06g40330 // LOC_Os01g59660 // LOC_Os06g46270 // LOC_Os02g47280 // LOC_Os11g35030 // LOC_Os05g03040 // LOC_Os04g48510 // LOC_Os04g38780 // LOC_Os06g47150
		GO:0050794	P	regulation of cellular process	22	41	1955	24075	6e-14	7.4e-13	// LOC_Os02g45570 // LOC_Os02g36880 // LOC_Os06g02560 // LOC_Os10g33940 // LOC_Os10g01530 // LOC_Os08g39630 // LOC_Os04g51190 // LOC_Os03g47140 // LOC_Os04g43910 // LOC_Os02g06910 // LOC_Os06g23650 // LOC_Os02g41800 // LOC_Os06g10310 // LOC_Os06g40330 // LOC_Os01g59660 // LOC_Os06g46270 // LOC_Os02g47280 // LOC_Os11g35030 // LOC_Os05g03040 // LOC_Os04g48510 // LOC_Os04g38780 // LOC_Os06g47150
		GO:0050789	P	regulation of biological process	22	41	2027	24075	1.2e-13	1.4e-12	// LOC_Os02g45570 // LOC_Os02g36880 // LOC_Os06g02560 // LOC_Os10g33940 // LOC_Os10g01530 // LOC_Os08g39630 // LOC_Os04g51190 // LOC_Os03g47140 // LOC_Os04g43910 // LOC_Os02g06910 // LOC_Os06g23650 // LOC_Os02g41800 // LOC_Os06g10310 // LOC_Os06g40330 // LOC_Os01g59660 // LOC_Os06g46270 // LOC_Os02g47280 // LOC_Os11g35030 // LOC_Os05g03040 // LOC_Os04g48510 // LOC_Os04g38780 // LOC_Os06g47150
		GO:0065007	P	biological regulation	22	41	2125	24075	3.2e-13	3.5e-12	// LOC_Os02g45570 // LOC_Os02g36880 // LOC_Os06g02560 // LOC_Os10g33940 // LOC_Os10g01530 // LOC_Os08g39630 // LOC_Os04g51190 // LOC_Os03g47140 // LOC_Os04g43910 // LOC_Os02g06910 // LOC_Os06g23650 // LOC_Os02g41800 // LOC_Os06g10310 // LOC_Os06g40330 // LOC_Os01g59660 // LOC_Os06g46270 // LOC_Os02g47280 // LOC_Os11g35030 // LOC_Os05g03040 // LOC_Os04g48510 // LOC_Os04g38780 // LOC_Os06g47150
		GO:0010467	P	gene expression	22	41	2424	24075	4.5e-12	4.5e-11	// LOC_Os02g45570 // LOC_Os02g36880 // LOC_Os06g02560 // LOC_Os10g33940 // LOC_Os10g01530 // LOC_Os08g39630 // LOC_Os04g51190 // LOC_Os03g47140 // LOC_Os04g43910 // LOC_Os02g06910 // LOC_Os06g23650 // LOC_Os02g41800 // LOC_Os06g10310 // LOC_Os06g40330 // LOC_Os01g59660 // LOC_Os06g46270 // LOC_Os02g47280 // LOC_Os11g35030 // LOC_Os05g03040 // LOC_Os04g48510 // LOC_Os04g38780 // LOC_Os06g47150
		GO:0009719	P	response to endogenous stimulus	5	41	30	24075	3.4e-09	2.9e-08	// LOC_Os02g41800 // LOC_Os04g43910 // LOC_Os10g33940 // LOC_Os06g47150 // LOC_Os02g06910
		GO:0010033	P	response to organic substance	5	41	30	24075	3.4e-09	2.9e-08	// LOC_Os02g41800 // LOC_Os04g43910 // LOC_Os10g33940 // LOC_Os06g47150 // LOC_Os02g06910
		GO:0009725	P	response to hormone stimulus	5	41	30	24075	3.4e-09	2.9e-08	// LOC_Os02g41800 // LOC_Os04g43910 // LOC_Os10g33940 // LOC_Os06g47150 // LOC_Os02g06910
		GO:0034645	P	cellular macromolecule biosynthetic process	22	41	5248	24075	8.4e-06	6.5e-05	// LOC_Os02g45570 // LOC_Os02g36880 // LOC_Os06g02560 // LOC_Os10g33940 // LOC_Os10g01530 // LOC_Os08g39630 // LOC_Os04g51190 // LOC_Os03g47140 // LOC_Os04g43910 // LOC_Os02g06910 // LOC_Os06g23650 // LOC_Os02g41800 // LOC_Os06g10310 // LOC_Os06g40330 // LOC_Os01g59660 // LOC_Os06g46270 // LOC_Os02g47280 // LOC_Os11g35030 // LOC_Os05g03040 // LOC_Os04g48510 // LOC_Os04g38780 // LOC_Os06g47150
		GO:0009059	P	macromolecule biosynthetic process	22	41	5252	24075	8.5e-06	6.5e-05	// LOC_Os02g45570 // LOC_Os02g36880 // LOC_Os06g02560 // LOC_Os10g33940 // LOC_Os10g01530 // LOC_Os08g39630 // LOC_Os04g51190 // LOC_Os03g47140 // LOC_Os04g43910 // LOC_Os02g06910 // LOC_Os06g23650 // LOC_Os02g41800 // LOC_Os06g10310 // LOC_Os06g40330 // LOC_Os01g59660 // LOC_Os06g46270 // LOC_Os02g47280 // LOC_Os11g35030 // LOC_Os05g03040 // LOC_Os04g48510 // LOC_Os04g38780 // LOC_Os06g47150
		GO:0042221	P	response to chemical stimulus	6	41	301	24075	1.3e-05	9.1e-05	// LOC_Os04g48290 // LOC_Os02g41800 // LOC_Os04g43910 // LOC_Os10g33940 // LOC_Os02g06910 // LOC_Os06g47150
		GO:0044249	P	cellular biosynthetic process	22	41	5890	24075	5.7e-05	0.0004	// LOC_Os02g45570 // LOC_Os02g36880 // LOC_Os06g02560 // LOC_Os10g33940 // LOC_Os10g01530 // LOC_Os08g39630 // LOC_Os04g51190 // LOC_Os03g47140 // LOC_Os04g43910 // LOC_Os02g06910 // LOC_Os06g23650 // LOC_Os02g41800 // LOC_Os06g10310 // LOC_Os06g40330 // LOC_Os01g59660 // LOC_Os06g46270 // LOC_Os02g47280 // LOC_Os11g35030 // LOC_Os05g03040 // LOC_Os04g48510 // LOC_Os04g38780 // LOC_Os06g47150
		GO:0009058	P	biosynthetic process	22	41	6085	24075	9.7e-05	0.00065	// LOC_Os02g45570 // LOC_Os02g36880 // LOC_Os06g02560 // LOC_Os10g33940 // LOC_Os10g01530 // LOC_Os08g39630 // LOC_Os04g51190 // LOC_Os03g47140 // LOC_Os04g43910 // LOC_Os02g06910 // LOC_Os06g23650 // LOC_Os02g41800 // LOC_Os06g10310 // LOC_Os06g40330 // LOC_Os01g59660 // LOC_Os06g46270 // LOC_Os02g47280 // LOC_Os11g35030 // LOC_Os05g03040 // LOC_Os04g48510 // LOC_Os04g38780 // LOC_Os06g47150
		GO:0051252	P	regulation of RNA metabolic process	7	41	740	24075	0.00024	0.0015	// LOC_Os02g41800 // LOC_Os04g43910 // LOC_Os10g33940 // LOC_Os05g03040 // LOC_Os02g06910 // LOC_Os04g38780 // LOC_Os06g47150
		GO:0006355	P	regulation of transcription, DNA-dependent	7	41	737	24075	0.00023	0.0015	// LOC_Os02g41800 // LOC_Os04g43910 // LOC_Os10g33940 // LOC_Os05g03040 // LOC_Os02g06910 // LOC_Os04g38780 // LOC_Os06g47150
		GO:0032774	P	RNA biosynthetic process	7	41	788	24075	0.00035	0.002	// LOC_Os02g41800 // LOC_Os04g43910 // LOC_Os10g33940 // LOC_Os05g03040 // LOC_Os02g06910 // LOC_Os04g38780 // LOC_Os06g47150
		GO:0006351	P	transcription, DNA-dependent	7	41	786	24075	0.00034	0.002	// LOC_Os02g41800 // LOC_Os04g43910 // LOC_Os10g33940 // LOC_Os05g03040 // LOC_Os02g06910 // LOC_Os04g38780 // LOC_Os06g47150
		GO:0006139	P	nucleobase, nucleoside, nucleotide and nucleic acid metabolic process	22	41	6695	24075	0.00043	0.0024	// LOC_Os02g45570 // LOC_Os02g36880 // LOC_Os06g02560 // LOC_Os10g33940 // LOC_Os10g01530 // LOC_Os08g39630 // LOC_Os04g51190 // LOC_Os03g47140 // LOC_Os04g43910 // LOC_Os02g06910 // LOC_Os06g23650 // LOC_Os02g41800 // LOC_Os06g10310 // LOC_Os06g40330 // LOC_Os01g59660 // LOC_Os06g46270 // LOC_Os02g47280 // LOC_Os11g35030 // LOC_Os05g03040 // LOC_Os04g48510 // LOC_Os04g38780 // LOC_Os06g47150
		GO:0006807	P	nitrogen compound metabolic process	22	41	7073	24075	0.00099	0.0053	// LOC_Os02g45570 // LOC_Os02g36880 // LOC_Os06g02560 // LOC_Os10g33940 // LOC_Os10g01530 // LOC_Os08g39630 // LOC_Os04g51190 // LOC_Os03g47140 // LOC_Os04g43910 // LOC_Os02g06910 // LOC_Os06g23650 // LOC_Os02g41800 // LOC_Os06g10310 // LOC_Os06g40330 // LOC_Os01g59660 // LOC_Os06g46270 // LOC_Os02g47280 // LOC_Os11g35030 // LOC_Os05g03040 // LOC_Os04g48510 // LOC_Os04g38780 // LOC_Os06g47150
		GO:0016070	P	RNA metabolic process	7	41	1088	24075	0.0023	0.012	// LOC_Os02g41800 // LOC_Os04g43910 // LOC_Os10g33940 // LOC_Os05g03040 // LOC_Os02g06910 // LOC_Os04g38780 // LOC_Os06g47150
		GO:0050896	P	response to stimulus	6	41	1026	24075	0.0076	0.038	// LOC_Os04g48290 // LOC_Os02g41800 // LOC_Os04g43910 // LOC_Os10g33940 // LOC_Os02g06910 // LOC_Os06g47150
		GO:0044260	P	cellular macromolecule metabolic process	24	41	9350	24075	0.0084	0.041	// LOC_Os02g45570 // LOC_Os02g36880 // LOC_Os06g02560 // LOC_Os10g33940 // LOC_Os10g01530 // LOC_Os08g39630 // LOC_Os04g51190 // LOC_Os03g47140 // LOC_Os01g52640 // LOC_Os04g43910 // LOC_Os02g06910 // LOC_Os06g23650 // LOC_Os02g41800 // LOC_Os06g10310 // LOC_Os06g40330 // LOC_Os07g04040 // LOC_Os01g59660 // LOC_Os06g46270 // LOC_Os02g47280 // LOC_Os11g35030 // LOC_Os05g03040 // LOC_Os04g48510 // …
		GO:0044237	P	cellular metabolic process	26	41	10696	24075	0.011	0.053	// LOC_Os02g45570 // LOC_Os02g36880 // LOC_Os06g02560 // LOC_Os10g33940 // LOC_Os10g01530 // LOC_Os08g39630 // LOC_Os04g51190 // LOC_Os03g47140 // LOC_Os01g52640 // LOC_Os04g43910 // LOC_Os02g06910 // LOC_Os06g23650 // LOC_Os02g41800 // LOC_Os06g10310 // LOC_Os06g40330 // LOC_Os07g04040 // LOC_Os01g62490 // LOC_Os01g59660 // LOC_Os06g46270 // LOC_Os02g47280 // LOC_Os11g35030 // LOC_Os05g03040 // …
		GO:0009987	P	cellular process	29	41	12839	24075	0.018	0.082	// LOC_Os04g48290 // LOC_Os02g36880 // LOC_Os12g05260 // LOC_Os06g02560 // LOC_Os10g33940 // LOC_Os10g01530 // LOC_Os08g39630 // LOC_Os02g45570 // LOC_Os04g51190 // LOC_Os03g47140 // LOC_Os01g52640 // LOC_Os04g43910 // LOC_Os02g06910 // LOC_Os06g23650 // LOC_Os02g41800 // LOC_Os06g10310 // LOC_Os06g40330 // LOC_Os07g04040 // LOC_Os01g62490 // LOC_Os01g59660 // LOC_Os05g20304 // LOC_Os06g46270 // …
		GO:0043170	P	macromolecule metabolic process	24	41	10433	24075	0.036	0.16	// LOC_Os02g45570 // LOC_Os02g36880 // LOC_Os06g02560 // LOC_Os10g33940 // LOC_Os10g01530 // LOC_Os08g39630 // LOC_Os04g51190 // LOC_Os03g47140 // LOC_Os01g52640 // LOC_Os04g43910 // LOC_Os02g06910 // LOC_Os06g23650 // LOC_Os02g41800 // LOC_Os06g10310 // LOC_Os06g40330 // LOC_Os07g04040 // LOC_Os01g59660 // LOC_Os06g46270 // LOC_Os02g47280 // LOC_Os11g35030 // LOC_Os05g03040 // LOC_Os04g48510 // …
		GO:0044238	P	primary metabolic process	25	41	11969	24075	0.099	0.43	// LOC_Os02g45570 // LOC_Os02g36880 // LOC_Os06g02560 // LOC_Os10g33940 // LOC_Os10g01530 // LOC_Os08g39630 // LOC_Os04g51190 // LOC_Os03g47140 // LOC_Os01g52640 // LOC_Os04g43910 // LOC_Os02g06910 // LOC_Os06g23650 // LOC_Os02g41800 // LOC_Os06g10310 // LOC_Os06g40330 // LOC_Os07g04040 // LOC_Os01g62490 // LOC_Os01g59660 // LOC_Os06g46270 // LOC_Os02g47280 // LOC_Os11g35030 // LOC_Os05g03040 // …
		GO:0008152	P	metabolic process	27	41	14398	24075	0.27	1	// LOC_Os02g45570 // LOC_Os02g36880 // LOC_Os06g02560 // LOC_Os10g33940 // LOC_Os10g01530 // LOC_Os08g39630 // LOC_Os04g51190 // LOC_Os03g47140 // LOC_Os01g52640 // LOC_Os04g43910 // LOC_Os06g03830 // LOC_Os02g06910 // LOC_Os06g23650 // LOC_Os02g41800 // LOC_Os06g10310 // LOC_Os06g40330 // LOC_Os07g04040 // LOC_Os01g62490 // LOC_Os01g59660 // LOC_Os06g46270 // LOC_Os02g47280 // LOC_Os11g35030 // …
		GO:0005507	F	copper ion binding	6	41	130	24075	1.1e-07	1e-05	// LOC_Os08g04310 // LOC_Os03g59280 // LOC_Os08g37670 // LOC_Os03g63390 // LOC_Os01g62490 // LOC_Os06g11310
		GO:0016818	F	hydrolase activity, acting on acid anhydrides, in phosphorus-containing anhydrides	8	41	759	24075	3.8e-05	0.0012	// LOC_Os02g45570 // LOC_Os03g47140 // LOC_Os02g47280 // LOC_Os06g10310 // LOC_Os06g02560 // LOC_Os11g35030 // LOC_Os04g48510 // LOC_Os04g51190
		GO:0016817	F	hydrolase activity, acting on acid anhydrides	8	41	764	24075	4e-05	0.0012	// LOC_Os02g45570 // LOC_Os03g47140 // LOC_Os02g47280 // LOC_Os06g10310 // LOC_Os06g02560 // LOC_Os11g35030 // LOC_Os04g48510 // LOC_Os04g51190
		GO:0046983	F	protein dimerization activity	5	41	418	24075	0.00072	0.016	// LOC_Os02g41800 // LOC_Os04g43910 // LOC_Os10g33940 // LOC_Os06g47150 // LOC_Os02g06910
		GO:0005488	F	binding	37	41	16823	24075	0.0019	0.034	// LOC_Os02g45570 // LOC_Os02g36880 // LOC_Os12g05260 // LOC_Os06g02560 // LOC_Os10g33940 // LOC_Os05g20304 // LOC_Os01g69830 // LOC_Os04g51190 // LOC_Os08g04310 // LOC_Os03g47140 // LOC_Os06g49010 // LOC_Os01g52640 // LOC_Os04g43910 // LOC_Os03g59280 // LOC_Os06g03830 // LOC_Os02g06910 // LOC_Os06g23650 // LOC_Os11g16760 // LOC_Os02g41800 // LOC_Os06g10310 // LOC_Os06g40330 // LOC_Os07g04040 // …
		GO:0009055	F	electron carrier activity	5	41	599	24075	0.0034	0.052	// LOC_Os03g63390 // LOC_Os06g11310 // LOC_Os03g59280 // LOC_Os08g04310 // LOC_Os08g37670
		GO:0003677	F	DNA binding	16	41	5059	24075	0.0066	0.085	// LOC_Os02g41800 // LOC_Os06g46270 // LOC_Os06g49010 // LOC_Os06g40330 // LOC_Os02g07780 // LOC_Os01g59660 // LOC_Os04g43910 // LOC_Os10g33940 // LOC_Os04g38780 // LOC_Os02g36880 // LOC_Os05g03040 // LOC_Os01g69830 // LOC_Os02g06910 // LOC_Os06g23650 // LOC_Os06g45310 // LOC_Os06g47150
		GO:0032555	F	purine ribonucleotide binding	11	41	3292	24075	0.019	0.19	// LOC_Os02g45570 // LOC_Os03g47140 // LOC_Os07g04040 // LOC_Os02g47280 // LOC_Os06g02560 // LOC_Os01g52640 // LOC_Os11g35030 // LOC_Os05g20304 // LOC_Os04g48510 // LOC_Os06g10310 // LOC_Os04g51190
		GO:0032553	F	ribonucleotide binding	11	41	3292	24075	0.019	0.19	// LOC_Os02g45570 // LOC_Os03g47140 // LOC_Os07g04040 // LOC_Os02g47280 // LOC_Os06g02560 // LOC_Os01g52640 // LOC_Os11g35030 // LOC_Os05g20304 // LOC_Os04g48510 // LOC_Os06g10310 // LOC_Os04g51190
		GO:0017076	F	purine nucleotide binding	11	41	3456	24075	0.027	0.24	// LOC_Os02g45570 // LOC_Os03g47140 // LOC_Os07g04040 // LOC_Os02g47280 // LOC_Os06g02560 // LOC_Os01g52640 // LOC_Os11g35030 // LOC_Os05g20304 // LOC_Os04g48510 // LOC_Os06g10310 // LOC_Os04g51190
		GO:0005524	F	ATP binding	10	41	3085	24075	0.031	0.24	// LOC_Os02g45570 // LOC_Os03g47140 // LOC_Os07g04040 // LOC_Os02g47280 // LOC_Os06g02560 // LOC_Os01g52640 // LOC_Os11g35030 // LOC_Os04g48510 // LOC_Os06g10310 // LOC_Os04g51190
		GO:0032559	F	adenyl ribonucleotide binding	10	41	3087	24075	0.031	0.24	// LOC_Os02g45570 // LOC_Os03g47140 // LOC_Os07g04040 // LOC_Os02g47280 // LOC_Os06g02560 // LOC_Os01g52640 // LOC_Os11g35030 // LOC_Os04g48510 // LOC_Os06g10310 // LOC_Os04g51190
		GO:0001883	F	purine nucleoside binding	10	41	3247	24075	0.043	0.26	// LOC_Os02g45570 // LOC_Os03g47140 // LOC_Os07g04040 // LOC_Os02g47280 // LOC_Os06g02560 // LOC_Os01g52640 // LOC_Os11g35030 // LOC_Os04g48510 // LOC_Os06g10310 // LOC_Os04g51190
		GO:0001882	F	nucleoside binding	10	41	3257	24075	0.043	0.26	// LOC_Os02g45570 // LOC_Os03g47140 // LOC_Os07g04040 // LOC_Os02g47280 // LOC_Os06g02560 // LOC_Os01g52640 // LOC_Os11g35030 // LOC_Os04g48510 // LOC_Os06g10310 // LOC_Os04g51190
		GO:0030554	F	adenyl nucleotide binding	10	41	3247	24075	0.043	0.26	// LOC_Os02g45570 // LOC_Os03g47140 // LOC_Os07g04040 // LOC_Os02g47280 // LOC_Os06g02560 // LOC_Os01g52640 // LOC_Os11g35030 // LOC_Os04g48510 // LOC_Os06g10310 // LOC_Os04g51190
		GO:0000166	F	nucleotide binding	11	41	3874	24075	0.055	0.31	// LOC_Os02g45570 // LOC_Os03g47140 // LOC_Os07g04040 // LOC_Os02g47280 // LOC_Os06g02560 // LOC_Os01g52640 // LOC_Os11g35030 // LOC_Os05g20304 // LOC_Os04g48510 // LOC_Os06g10310 // LOC_Os04g51190
		GO:0043167	F	ion binding	7	41	5700	24075	0.88	1	// LOC_Os08g04310 // LOC_Os03g59280 // LOC_Os08g37670 // LOC_Os03g63390 // LOC_Os01g62490 // LOC_Os06g11310 // LOC_Os04g48410
		GO:0003676	F	nucleic acid binding	16	41	8251	24075	0.31	1	// LOC_Os02g41800 // LOC_Os06g46270 // LOC_Os06g49010 // LOC_Os06g40330 // LOC_Os02g07780 // LOC_Os01g59660 // LOC_Os04g43910 // LOC_Os10g33940 // LOC_Os04g38780 // LOC_Os02g36880 // LOC_Os05g03040 // LOC_Os01g69830 // LOC_Os02g06910 // LOC_Os06g23650 // LOC_Os06g45310 // LOC_Os06g47150
		GO:0016787	F	hydrolase activity	8	41	4901	24075	0.62	1	// LOC_Os02g45570 // LOC_Os03g47140 // LOC_Os02g47280 // LOC_Os06g10310 // LOC_Os06g02560 // LOC_Os11g35030 // LOC_Os04g48510 // LOC_Os04g51190
		GO:0046914	F	transition metal ion binding	6	41	4875	24075	0.86	1	// LOC_Os08g04310 // LOC_Os03g59280 // LOC_Os08g37670 // LOC_Os03g63390 // LOC_Os01g62490 // LOC_Os06g11310
		GO:0043169	F	cation binding	7	41	5696	24075	0.88	1	// LOC_Os08g04310 // LOC_Os03g59280 // LOC_Os08g37670 // LOC_Os03g63390 // LOC_Os01g62490 // LOC_Os06g11310 // LOC_Os04g48410
		GO:0003824	F	catalytic activity	12	41	12724	24075	1	1	// LOC_Os02g45570 // LOC_Os03g47140 // LOC_Os07g04040 // LOC_Os02g47280 // LOC_Os06g02560 // LOC_Os01g52640 // LOC_Os11g35030 // LOC_Os01g62490 // LOC_Os06g03830 // LOC_Os04g48510 // LOC_Os06g10310 // LOC_Os04g51190
		GO:0046872	F	metal ion binding	7	41	5476	24075	0.85	1	// LOC_Os08g04310 // LOC_Os03g59280 // LOC_Os08g37670 // LOC_Os03g63390 // LOC_Os01g62490 // LOC_Os06g11310 // LOC_Os04g48410
		GO:0005515	F	protein binding	6	41	2460	24075	0.24	1	// LOC_Os02g41800 // LOC_Os12g05260 // LOC_Os04g43910 // LOC_Os10g33940 // LOC_Os02g06910 // LOC_Os06g47150
		GO:0005634	C	nucleus	20	41	1884	24075	4.3e-12	1.1e-10	// LOC_Os04g43910 // LOC_Os02g45570 // LOC_Os03g47140 // LOC_Os02g47280 // LOC_Os06g49010 // LOC_Os06g02560 // LOC_Os02g07780 // LOC_Os11g35030 // LOC_Os10g33940 // LOC_Os04g48510 // LOC_Os10g01530 // LOC_Os02g41800 // LOC_Os08g39630 // LOC_Os01g69830 // LOC_Os02g06910 // LOC_Os04g38780 // LOC_Os06g45310 // LOC_Os06g10310 // LOC_Os04g51190 // LOC_Os06g47150
		GO:0043231	C	intracellular membrane-bounded organelle	20	41	2296	24075	1.5e-10	1.5e-09	// LOC_Os04g43910 // LOC_Os02g45570 // LOC_Os03g47140 // LOC_Os02g47280 // LOC_Os06g49010 // LOC_Os06g02560 // LOC_Os02g07780 // LOC_Os11g35030 // LOC_Os10g33940 // LOC_Os04g48510 // LOC_Os10g01530 // LOC_Os02g41800 // LOC_Os08g39630 // LOC_Os01g69830 // LOC_Os02g06910 // LOC_Os04g38780 // LOC_Os06g45310 // LOC_Os06g10310 // LOC_Os04g51190 // LOC_Os06g47150
		GO:0043227	C	membrane-bounded organelle	20	41	2319	24075	1.8e-10	1.5e-09	// LOC_Os04g43910 // LOC_Os02g45570 // LOC_Os03g47140 // LOC_Os02g47280 // LOC_Os06g49010 // LOC_Os06g02560 // LOC_Os02g07780 // LOC_Os11g35030 // LOC_Os10g33940 // LOC_Os04g48510 // LOC_Os10g01530 // LOC_Os02g41800 // LOC_Os08g39630 // LOC_Os01g69830 // LOC_Os02g06910 // LOC_Os04g38780 // LOC_Os06g45310 // LOC_Os06g10310 // LOC_Os04g51190 // LOC_Os06g47150
		GO:0043226	C	organelle	20	41	2859	24075	7.1e-09	3.6e-08	// LOC_Os04g43910 // LOC_Os02g45570 // LOC_Os03g47140 // LOC_Os02g47280 // LOC_Os06g49010 // LOC_Os06g02560 // LOC_Os02g07780 // LOC_Os11g35030 // LOC_Os10g33940 // LOC_Os04g48510 // LOC_Os10g01530 // LOC_Os02g41800 // LOC_Os08g39630 // LOC_Os01g69830 // LOC_Os02g06910 // LOC_Os04g38780 // LOC_Os06g45310 // LOC_Os06g10310 // LOC_Os04g51190 // LOC_Os06g47150
		GO:0043229	C	intracellular organelle	20	41	2859	24075	7.1e-09	3.6e-08	// LOC_Os04g43910 // LOC_Os02g45570 // LOC_Os03g47140 // LOC_Os02g47280 // LOC_Os06g49010 // LOC_Os06g02560 // LOC_Os02g07780 // LOC_Os11g35030 // LOC_Os10g33940 // LOC_Os04g48510 // LOC_Os10g01530 // LOC_Os02g41800 // LOC_Os08g39630 // LOC_Os01g69830 // LOC_Os02g06910 // LOC_Os04g38780 // LOC_Os06g45310 // LOC_Os06g10310 // LOC_Os04g51190 // LOC_Os06g47150
		GO:0044424	C	intracellular part	20	41	3529	24075	2.5e-07	1.1e-06	// LOC_Os04g43910 // LOC_Os02g45570 // LOC_Os03g47140 // LOC_Os02g47280 // LOC_Os06g49010 // LOC_Os06g02560 // LOC_Os02g07780 // LOC_Os11g35030 // LOC_Os10g33940 // LOC_Os04g48510 // LOC_Os10g01530 // LOC_Os02g41800 // LOC_Os08g39630 // LOC_Os01g69830 // LOC_Os02g06910 // LOC_Os04g38780 // LOC_Os06g45310 // LOC_Os06g10310 // LOC_Os04g51190 // LOC_Os06g47150
		GO:0005622	C	intracellular	21	41	4116	24075	6.2e-07	2.3e-06	// LOC_Os04g43910 // LOC_Os02g45570 // LOC_Os03g47140 // LOC_Os02g47280 // LOC_Os06g49010 // LOC_Os06g02560 // LOC_Os02g07780 // LOC_Os11g35030 // LOC_Os10g33940 // LOC_Os04g48510 // LOC_Os10g01530 // LOC_Os05g20304 // LOC_Os02g41800 // LOC_Os08g39630 // LOC_Os01g69830 // LOC_Os02g06910 // LOC_Os04g38780 // LOC_Os06g45310 // LOC_Os06g10310 // LOC_Os04g51190 // LOC_Os06g47150
		GO:0005623	C	cell	23	41	5945	24075	1.8e-05	5e-05	// LOC_Os04g48290 // LOC_Os08g39630 // LOC_Os02g45570 // LOC_Os10g33940 // LOC_Os10g01530 // LOC_Os01g69830 // LOC_Os04g51190 // LOC_Os07g33790 // LOC_Os03g47140 // LOC_Os06g49010 // LOC_Os04g43910 // LOC_Os02g06910 // LOC_Os02g41800 // LOC_Os06g10310 // LOC_Os05g20304 // LOC_Os02g47280 // LOC_Os06g02560 // LOC_Os11g35030 // LOC_Os02g07780 // LOC_Os04g48510 // LOC_Os04g38780 // LOC_Os06g45310 // …
		GO:0044464	C	cell part	23	41	5945	24075	1.8e-05	5e-05	// LOC_Os04g48290 // LOC_Os08g39630 // LOC_Os02g45570 // LOC_Os10g33940 // LOC_Os10g01530 // LOC_Os01g69830 // LOC_Os04g51190 // LOC_Os07g33790 // LOC_Os03g47140 // LOC_Os06g49010 // LOC_Os04g43910 // LOC_Os02g06910 // LOC_Os02g41800 // LOC_Os06g10310 // LOC_Os05g20304 // LOC_Os02g47280 // LOC_Os06g02560 // LOC_Os11g35030 // LOC_Os02g07780 // LOC_Os04g48510 // LOC_Os04g38780 // LOC_Os06g45310 // …

## Sheet: Total-TP-common
Table S10. Complete lists of Gene Ontology terms for miRNA target genes in maize and rice.
Notes: Gene Ontology (GO) terms for the identified miRNA target genes are listed on separate sheets for each of the seven groups: "Total-unique", "TP-unique", "MBP-unique", "Total-TP-MBP-common", "Total-TP-common", "Total-MBP-Common" and "TP-MBP-common", according to subcellular compartments wherein the cleavage events were detected.
"Total", "TP" and "MBP" represent "input", "total polysome" and "membrane-bound polysome", respectively.
Term types of "P", "F" and "C" represent "Biological Process", "Molecular Function" and "Cell Component", respectively.
Species	Tissue	GO accession	Term type	Term	Query item	Query total	Background item	Background total	P-value	FDR	Entries
Maize	Shoot	GO:0019219	P	regulation of nucleobase-containing compound metabolic process	8	12	2764	30113	1.8e-06	4.3e-05	// Zm00001d052112 // Zm00001d013346 // Zm00001d029855 // Zm00001d002929 // Zm00001d019230 // Zm00001d017284 // Zm00001d034353 // Zm00001d008932
		GO:0031326	P	regulation of cellular biosynthetic process	8	12	2871	30113	2.4e-06	4.3e-05	// Zm00001d052112 // Zm00001d013346 // Zm00001d029855 // Zm00001d002929 // Zm00001d019230 // Zm00001d017284 // Zm00001d034353 // Zm00001d008932
		GO:0032774	P	RNA biosynthetic process	8	12	2841	30113	2.2e-06	4.3e-05	// Zm00001d052112 // Zm00001d013346 // Zm00001d029855 // Zm00001d002929 // Zm00001d019230 // Zm00001d017284 // Zm00001d034353 // Zm00001d008932
		GO:2000112	P	regulation of cellular macromolecule biosynthetic process	8	12	2823	30113	2.1e-06	4.3e-05	// Zm00001d052112 // Zm00001d013346 // Zm00001d029855 // Zm00001d002929 // Zm00001d019230 // Zm00001d017284 // Zm00001d034353 // Zm00001d008932
		GO:0097659	P	nucleic acid-templated transcription	8	12	2829	30113	2.1e-06	4.3e-05	// Zm00001d052112 // Zm00001d013346 // Zm00001d029855 // Zm00001d002929 // Zm00001d019230 // Zm00001d017284 // Zm00001d034353 // Zm00001d008932
		GO:0009889	P	regulation of biosynthetic process	8	12	2874	30113	2.4e-06	4.3e-05	// Zm00001d052112 // Zm00001d013346 // Zm00001d029855 // Zm00001d002929 // Zm00001d019230 // Zm00001d017284 // Zm00001d034353 // Zm00001d008932
		GO:1903506	P	regulation of nucleic acid-templated transcription	8	12	2619	30113	1.2e-06	4.3e-05	// Zm00001d052112 // Zm00001d013346 // Zm00001d029855 // Zm00001d002929 // Zm00001d019230 // Zm00001d017284 // Zm00001d034353 // Zm00001d008932
		GO:2001141	P	regulation of RNA biosynthetic process	8	12	2619	30113	1.2e-06	4.3e-05	// Zm00001d052112 // Zm00001d013346 // Zm00001d029855 // Zm00001d002929 // Zm00001d019230 // Zm00001d017284 // Zm00001d034353 // Zm00001d008932
		GO:0051252	P	regulation of RNA metabolic process	8	12	2687	30113	1.4e-06	4.3e-05	// Zm00001d052112 // Zm00001d013346 // Zm00001d029855 // Zm00001d002929 // Zm00001d019230 // Zm00001d017284 // Zm00001d034353 // Zm00001d008932
		GO:0006355	P	regulation of transcription, DNA-templated	8	12	2596	30113	1.1e-06	4.3e-05	// Zm00001d052112 // Zm00001d013346 // Zm00001d029855 // Zm00001d002929 // Zm00001d019230 // Zm00001d017284 // Zm00001d034353 // Zm00001d008932
		GO:0010556	P	regulation of macromolecule biosynthetic process	8	12	2851	30113	2.3e-06	4.3e-05	// Zm00001d052112 // Zm00001d013346 // Zm00001d029855 // Zm00001d002929 // Zm00001d019230 // Zm00001d017284 // Zm00001d034353 // Zm00001d008932
		GO:0006351	P	transcription, DNA-templated	8	12	2807	30113	2e-06	4.3e-05	// Zm00001d052112 // Zm00001d013346 // Zm00001d029855 // Zm00001d002929 // Zm00001d019230 // Zm00001d017284 // Zm00001d034353 // Zm00001d008932
		GO:0010468	P	regulation of gene expression	8	12	3001	30113	3.4e-06	4.8e-05	// Zm00001d052112 // Zm00001d013346 // Zm00001d029855 // Zm00001d002929 // Zm00001d019230 // Zm00001d017284 // Zm00001d034353 // Zm00001d008932
		GO:0051171	P	regulation of nitrogen compound metabolic process	8	12	2956	30113	3e-06	4.8e-05	// Zm00001d052112 // Zm00001d013346 // Zm00001d029855 // Zm00001d002929 // Zm00001d019230 // Zm00001d017284 // Zm00001d034353 // Zm00001d008932
		GO:0016070	P	RNA metabolic process	9	12	4259	30113	3.3e-06	4.8e-05	// Zm00001d052112 // Zm00001d013346 // Zm00001d029855 // Zm00001d002929 // Zm00001d019230 // Zm00001d017284 // Zm00001d034353 // Zm00001d008932 // Zm00001d037830
		GO:0034654	P	nucleobase-containing compound biosynthetic process	8	12	3211	30113	5.6e-06	7.5e-05	// Zm00001d052112 // Zm00001d013346 // Zm00001d029855 // Zm00001d002929 // Zm00001d019230 // Zm00001d017284 // Zm00001d034353 // Zm00001d008932
		GO:0080090	P	regulation of primary metabolic process	8	12	3368	30113	8e-06	9.8e-05	// Zm00001d052112 // Zm00001d013346 // Zm00001d029855 // Zm00001d002929 // Zm00001d019230 // Zm00001d017284 // Zm00001d034353 // Zm00001d008932
		GO:0031323	P	regulation of cellular metabolic process	8	12	3404	30113	8.7e-06	9.8e-05	// Zm00001d052112 // Zm00001d013346 // Zm00001d029855 // Zm00001d002929 // Zm00001d019230 // Zm00001d017284 // Zm00001d034353 // Zm00001d008932
		GO:0018130	P	heterocycle biosynthetic process	8	12	3382	30113	8.3e-06	9.8e-05	// Zm00001d052112 // Zm00001d013346 // Zm00001d029855 // Zm00001d002929 // Zm00001d019230 // Zm00001d017284 // Zm00001d034353 // Zm00001d008932
		GO:0019438	P	aromatic compound biosynthetic process	8	12	3450	30113	9.7e-06	0.0001	// Zm00001d052112 // Zm00001d013346 // Zm00001d029855 // Zm00001d002929 // Zm00001d019230 // Zm00001d017284 // Zm00001d034353 // Zm00001d008932
		GO:0060255	P	regulation of macromolecule metabolic process	8	12	3482	30113	1e-05	0.00011	// Zm00001d052112 // Zm00001d013346 // Zm00001d029855 // Zm00001d002929 // Zm00001d019230 // Zm00001d017284 // Zm00001d034353 // Zm00001d008932
		GO:1901362	P	organic cyclic compound biosynthetic process	8	12	3555	30113	1.2e-05	0.00012	// Zm00001d052112 // Zm00001d013346 // Zm00001d029855 // Zm00001d002929 // Zm00001d019230 // Zm00001d017284 // Zm00001d034353 // Zm00001d008932
		GO:0019222	P	regulation of metabolic process	8	12	3582	30113	1.3e-05	0.00012	// Zm00001d052112 // Zm00001d013346 // Zm00001d029855 // Zm00001d002929 // Zm00001d019230 // Zm00001d017284 // Zm00001d034353 // Zm00001d008932
		GO:0090304	P	nucleic acid metabolic process	9	12	5183	30113	1.8e-05	0.00016	// Zm00001d052112 // Zm00001d013346 // Zm00001d029855 // Zm00001d002929 // Zm00001d019230 // Zm00001d017284 // Zm00001d034353 // Zm00001d008932 // Zm00001d037830
		GO:0006139	P	nucleobase-containing compound metabolic process	9	12	5783	30113	4.5e-05	0.00038	// Zm00001d052112 // Zm00001d013346 // Zm00001d029855 // Zm00001d002929 // Zm00001d019230 // Zm00001d017284 // Zm00001d034353 // Zm00001d008932 // Zm00001d037830
		GO:0046483	P	heterocycle metabolic process	9	12	6024	30113	6.3e-05	0.00052	// Zm00001d052112 // Zm00001d013346 // Zm00001d029855 // Zm00001d002929 // Zm00001d019230 // Zm00001d017284 // Zm00001d034353 // Zm00001d008932 // Zm00001d037830
		GO:0006725	P	cellular aromatic compound metabolic process	9	12	6147	30113	7.4e-05	0.00058	// Zm00001d052112 // Zm00001d013346 // Zm00001d029855 // Zm00001d002929 // Zm00001d019230 // Zm00001d017284 // Zm00001d034353 // Zm00001d008932 // Zm00001d037830
		GO:0044271	P	cellular nitrogen compound biosynthetic process	8	12	4553	30113	7.6e-05	0.00058	// Zm00001d052112 // Zm00001d013346 // Zm00001d029855 // Zm00001d002929 // Zm00001d019230 // Zm00001d017284 // Zm00001d034353 // Zm00001d008932
		GO:1901360	P	organic cyclic compound metabolic process	9	12	6221	30113	8.2e-05	0.0006	// Zm00001d052112 // Zm00001d013346 // Zm00001d029855 // Zm00001d002929 // Zm00001d019230 // Zm00001d017284 // Zm00001d034353 // Zm00001d008932 // Zm00001d037830
		GO:0034645	P	cellular macromolecule biosynthetic process	8	12	4699	30113	9.6e-05	0.00069	// Zm00001d052112 // Zm00001d013346 // Zm00001d029855 // Zm00001d002929 // Zm00001d019230 // Zm00001d017284 // Zm00001d034353 // Zm00001d008932
		GO:0009059	P	macromolecule biosynthetic process	8	12	4780	30113	0.00011	0.00076	// Zm00001d052112 // Zm00001d013346 // Zm00001d029855 // Zm00001d002929 // Zm00001d019230 // Zm00001d017284 // Zm00001d034353 // Zm00001d008932
		GO:0010467	P	gene expression	8	12	4995	30113	0.00015	0.00098	// Zm00001d052112 // Zm00001d013346 // Zm00001d029855 // Zm00001d002929 // Zm00001d019230 // Zm00001d017284 // Zm00001d034353 // Zm00001d008932
		GO:0050794	P	regulation of cellular process	8	12	4991	30113	0.00015	0.00098	// Zm00001d052112 // Zm00001d013346 // Zm00001d029855 // Zm00001d002929 // Zm00001d019230 // Zm00001d017284 // Zm00001d034353 // Zm00001d008932
		GO:0034641	P	cellular nitrogen compound metabolic process	9	12	7084	30113	0.00024	0.0015	// Zm00001d052112 // Zm00001d013346 // Zm00001d029855 // Zm00001d002929 // Zm00001d019230 // Zm00001d017284 // Zm00001d034353 // Zm00001d008932 // Zm00001d037830
		GO:0050789	P	regulation of biological process	8	12	5307	30113	0.00023	0.0015	// Zm00001d052112 // Zm00001d013346 // Zm00001d029855 // Zm00001d002929 // Zm00001d019230 // Zm00001d017284 // Zm00001d034353 // Zm00001d008932
		GO:0006807	P	nitrogen compound metabolic process	9	12	7583	30113	0.00042	0.0025	// Zm00001d052112 // Zm00001d013346 // Zm00001d029855 // Zm00001d002929 // Zm00001d019230 // Zm00001d017284 // Zm00001d034353 // Zm00001d008932 // Zm00001d037830
		GO:0044249	P	cellular biosynthetic process	8	12	6107	30113	0.00064	0.0037	// Zm00001d052112 // Zm00001d013346 // Zm00001d029855 // Zm00001d002929 // Zm00001d019230 // Zm00001d017284 // Zm00001d034353 // Zm00001d008932
		GO:1901576	P	organic substance biosynthetic process	8	12	6180	30113	0.0007	0.0039	// Zm00001d052112 // Zm00001d013346 // Zm00001d029855 // Zm00001d002929 // Zm00001d019230 // Zm00001d017284 // Zm00001d034353 // Zm00001d008932
		GO:0065007	P	biological regulation	8	12	6244	30113	0.00075	0.0041	// Zm00001d052112 // Zm00001d013346 // Zm00001d029855 // Zm00001d002929 // Zm00001d019230 // Zm00001d017284 // Zm00001d034353 // Zm00001d008932
		GO:0009058	P	biosynthetic process	8	12	6434	30113	0.00093	0.005	// Zm00001d052112 // Zm00001d013346 // Zm00001d029855 // Zm00001d002929 // Zm00001d019230 // Zm00001d017284 // Zm00001d034353 // Zm00001d008932
		GO:0044260	P	cellular macromolecule metabolic process	9	12	10299	30113	0.0047	0.025	// Zm00001d052112 // Zm00001d013346 // Zm00001d029855 // Zm00001d002929 // Zm00001d019230 // Zm00001d017284 // Zm00001d034353 // Zm00001d008932 // Zm00001d037830
		GO:0044237	P	cellular metabolic process	10	12	13654	30113	0.0084	0.043	// Zm00001d052112 // Zm00001d037830 // Zm00001d013346 // Zm00001d029855 // Zm00001d002929 // Zm00001d019230 // Zm00001d017284 // Zm00001d034353 // Zm00001d008932 // Zm00001d052191
		GO:0043170	P	macromolecule metabolic process	9	12	11281	30113	0.0094	0.047	// Zm00001d052112 // Zm00001d013346 // Zm00001d029855 // Zm00001d002929 // Zm00001d019230 // Zm00001d017284 // Zm00001d034353 // Zm00001d008932 // Zm00001d037830
		GO:0044238	P	primary metabolic process	9	12	13559	30113	0.036	0.17	// Zm00001d052112 // Zm00001d013346 // Zm00001d029855 // Zm00001d002929 // Zm00001d019230 // Zm00001d017284 // Zm00001d034353 // Zm00001d008932 // Zm00001d037830
		GO:0009987	P	cellular process	10	12	16613	30113	0.043	0.21	// Zm00001d052112 // Zm00001d037830 // Zm00001d013346 // Zm00001d029855 // Zm00001d002929 // Zm00001d019230 // Zm00001d017284 // Zm00001d034353 // Zm00001d008932 // Zm00001d052191
		GO:0008152	P	metabolic process	10	12	16802	30113	0.047	0.22	// Zm00001d052112 // Zm00001d037830 // Zm00001d013346 // Zm00001d029855 // Zm00001d002929 // Zm00001d019230 // Zm00001d017284 // Zm00001d034353 // Zm00001d008932 // Zm00001d052191
		GO:0071704	P	organic substance metabolic process	9	12	14289	30113	0.051	0.23	// Zm00001d052112 // Zm00001d013346 // Zm00001d029855 // Zm00001d002929 // Zm00001d019230 // Zm00001d017284 // Zm00001d034353 // Zm00001d008932 // Zm00001d037830
		GO:0044699	P	single-organism process	7	12	9791	30113	0.059	0.26	// Zm00001d008932 // Zm00001d023593 // Zm00001d002929 // Zm00001d019230 // Zm00001d017284 // Zm00001d052191 // Zm00001d037830
		GO:0003677	F	DNA binding	6	12	2927	30113	0.00047	0.0053	// Zm00001d049824 // Zm00001d029855 // Zm00001d002929 // Zm00001d019230 // Zm00001d017284 // Zm00001d034353
		GO:1901363	F	heterocyclic compound binding	8	12	9607	30113	0.014	0.041	// Zm00001d052112 // Zm00001d049824 // Zm00001d029855 // Zm00001d002929 // Zm00001d019230 // Zm00001d017284 // Zm00001d013346 // Zm00001d034353
		GO:0003676	F	nucleic acid binding	6	12	5124	30113	0.0088	0.041	// Zm00001d049824 // Zm00001d029855 // Zm00001d002929 // Zm00001d019230 // Zm00001d017284 // Zm00001d034353
		GO:0097159	F	organic cyclic compound binding	8	12	9627	30113	0.014	0.041	// Zm00001d052112 // Zm00001d049824 // Zm00001d029855 // Zm00001d002929 // Zm00001d019230 // Zm00001d017284 // Zm00001d013346 // Zm00001d034353
		GO:0005488	F	binding	10	12	15954	30113	0.031	0.071	// Zm00001d052112 // Zm00001d049824 // Zm00001d029855 // Zm00001d002929 // Zm00001d019230 // Zm00001d017284 // Zm00001d013346 // Zm00001d034353 // Zm00001d008932 // Zm00001d037830
		GO:0005634	C	nucleus	9	12	5408	30113	2.5e-05	0.00065	// Zm00001d052112 // Zm00001d049824 // Zm00001d029855 // Zm00001d002929 // Zm00001d019230 // Zm00001d017284 // Zm00001d013346 // Zm00001d034353 // Zm00001d008932
		GO:0005623	C	cell	11	12	15669	30113	0.0048	0.024	// Zm00001d052112 // Zm00001d049824 // Zm00001d023593 // Zm00001d029855 // Zm00001d002929 // Zm00001d019230 // Zm00001d017284 // Zm00001d013346 // Zm00001d034353 // Zm00001d008932 // Zm00001d052191
		GO:0043227	C	membrane-bounded organelle	9	12	10302	30113	0.0047	0.024	// Zm00001d052112 // Zm00001d049824 // Zm00001d029855 // Zm00001d002929 // Zm00001d019230 // Zm00001d017284 // Zm00001d013346 // Zm00001d034353 // Zm00001d008932
		GO:0043231	C	intracellular membrane-bounded organelle	9	12	10295	30113	0.0047	0.024	// Zm00001d052112 // Zm00001d049824 // Zm00001d029855 // Zm00001d002929 // Zm00001d019230 // Zm00001d017284 // Zm00001d013346 // Zm00001d034353 // Zm00001d008932
		GO:0044464	C	cell part	11	12	15517	30113	0.0043	0.024	// Zm00001d052112 // Zm00001d049824 // Zm00001d023593 // Zm00001d029855 // Zm00001d002929 // Zm00001d019230 // Zm00001d017284 // Zm00001d013346 // Zm00001d034353 // Zm00001d008932 // Zm00001d052191
		GO:0043229	C	intracellular organelle	9	12	11291	30113	0.0095	0.035	// Zm00001d052112 // Zm00001d049824 // Zm00001d029855 // Zm00001d002929 // Zm00001d019230 // Zm00001d017284 // Zm00001d013346 // Zm00001d034353 // Zm00001d008932
		GO:0043226	C	organelle	9	12	11307	30113	0.0096	0.035	// Zm00001d052112 // Zm00001d049824 // Zm00001d029855 // Zm00001d002929 // Zm00001d019230 // Zm00001d017284 // Zm00001d013346 // Zm00001d034353 // Zm00001d008932
		GO:0044424	C	intracellular part	9	12	13331	30113	0.032	0.1	// Zm00001d052112 // Zm00001d049824 // Zm00001d029855 // Zm00001d002929 // Zm00001d019230 // Zm00001d017284 // Zm00001d013346 // Zm00001d034353 // Zm00001d008932
		GO:0005622	C	intracellular	9	12	13573	30113	0.036	0.1	// Zm00001d052112 // Zm00001d049824 // Zm00001d029855 // Zm00001d002929 // Zm00001d019230 // Zm00001d017284 // Zm00001d013346 // Zm00001d034353 // Zm00001d008932
	Ear	GO:0032774	P	RNA biosynthetic process	7	16	2841	30113	0.00035	0.0064	// Zm00001d008932 // Zm00001d026158 // Zm00001d045589 // Zm00001d017284 // Zm00001d053819 // Zm00001d033876 // Zm00001d026240
		GO:0031326	P	regulation of cellular biosynthetic process	7	16	2871	30113	0.00038	0.0064	// Zm00001d008932 // Zm00001d026158 // Zm00001d045589 // Zm00001d017284 // Zm00001d053819 // Zm00001d033876 // Zm00001d026240
		GO:0097659	P	nucleic acid-templated transcription	7	16	2829	30113	0.00035	0.0064	// Zm00001d008932 // Zm00001d026158 // Zm00001d045589 // Zm00001d017284 // Zm00001d053819 // Zm00001d033876 // Zm00001d026240
		GO:2000112	P	regulation of cellular macromolecule biosynthetic process	7	16	2823	30113	0.00034	0.0064	// Zm00001d008932 // Zm00001d026158 // Zm00001d045589 // Zm00001d017284 // Zm00001d053819 // Zm00001d033876 // Zm00001d026240
		GO:0019219	P	regulation of nucleobase-containing compound metabolic process	7	16	2764	30113	0.0003	0.0064	// Zm00001d008932 // Zm00001d026158 // Zm00001d045589 // Zm00001d017284 // Zm00001d053819 // Zm00001d033876 // Zm00001d026240
		GO:0009889	P	regulation of biosynthetic process	7	16	2874	30113	0.00038	0.0064	// Zm00001d008932 // Zm00001d026158 // Zm00001d045589 // Zm00001d017284 // Zm00001d053819 // Zm00001d033876 // Zm00001d026240
		GO:1903506	P	regulation of nucleic acid-templated transcription	7	16	2619	30113	0.00021	0.0064	// Zm00001d008932 // Zm00001d026158 // Zm00001d045589 // Zm00001d017284 // Zm00001d053819 // Zm00001d033876 // Zm00001d026240
		GO:2001141	P	regulation of RNA biosynthetic process	7	16	2619	30113	0.00021	0.0064	// Zm00001d008932 // Zm00001d026158 // Zm00001d045589 // Zm00001d017284 // Zm00001d053819 // Zm00001d033876 // Zm00001d026240
		GO:0016070	P	RNA metabolic process	9	16	4259	30113	0.0001	0.0064	// Zm00001d008932 // Zm00001d013489 // Zm00001d026158 // Zm00001d045589 // Zm00001d017284 // Zm00001d053819 // Zm00001d033876 // Zm00001d026240 // Zm00001d037830
		GO:0051252	P	regulation of RNA metabolic process	7	16	2687	30113	0.00025	0.0064	// Zm00001d008932 // Zm00001d026158 // Zm00001d045589 // Zm00001d017284 // Zm00001d053819 // Zm00001d033876 // Zm00001d026240
		GO:0006355	P	regulation of transcription, DNA-templated	7	16	2596	30113	0.0002	0.0064	// Zm00001d008932 // Zm00001d026158 // Zm00001d045589 // Zm00001d017284 // Zm00001d053819 // Zm00001d033876 // Zm00001d026240
		GO:0010556	P	regulation of macromolecule biosynthetic process	7	16	2851	30113	0.00036	0.0064	// Zm00001d008932 // Zm00001d026158 // Zm00001d045589 // Zm00001d017284 // Zm00001d053819 // Zm00001d033876 // Zm00001d026240
		GO:0006351	P	transcription, DNA-templated	7	16	2807	30113	0.00033	0.0064	// Zm00001d008932 // Zm00001d026158 // Zm00001d045589 // Zm00001d017284 // Zm00001d053819 // Zm00001d033876 // Zm00001d026240
		GO:0090304	P	nucleic acid metabolic process	9	16	5183	30113	0.00047	0.0068	// Zm00001d008932 // Zm00001d013489 // Zm00001d026158 // Zm00001d045589 // Zm00001d017284 // Zm00001d053819 // Zm00001d033876 // Zm00001d026240 // Zm00001d037830
		GO:0010468	P	regulation of gene expression	7	16	3001	30113	0.0005	0.0068	// Zm00001d008932 // Zm00001d026158 // Zm00001d045589 // Zm00001d017284 // Zm00001d053819 // Zm00001d033876 // Zm00001d026240
		GO:0051171	P	regulation of nitrogen compound metabolic process	7	16	2956	30113	0.00045	0.0068	// Zm00001d008932 // Zm00001d026158 // Zm00001d045589 // Zm00001d017284 // Zm00001d053819 // Zm00001d033876 // Zm00001d026240
		GO:0034654	P	nucleobase-containing compound biosynthetic process	7	16	3211	30113	0.00075	0.0097	// Zm00001d008932 // Zm00001d026158 // Zm00001d045589 // Zm00001d017284 // Zm00001d053819 // Zm00001d033876 // Zm00001d026240
		GO:0031323	P	regulation of cellular metabolic process	7	16	3404	30113	0.0011	0.011	// Zm00001d008932 // Zm00001d026158 // Zm00001d045589 // Zm00001d017284 // Zm00001d053819 // Zm00001d033876 // Zm00001d026240
		GO:0080090	P	regulation of primary metabolic process	7	16	3368	30113	0.001	0.011	// Zm00001d008932 // Zm00001d026158 // Zm00001d045589 // Zm00001d017284 // Zm00001d053819 // Zm00001d033876 // Zm00001d026240
		GO:0018130	P	heterocycle biosynthetic process	7	16	3382	30113	0.001	0.011	// Zm00001d008932 // Zm00001d026158 // Zm00001d045589 // Zm00001d017284 // Zm00001d053819 // Zm00001d033876 // Zm00001d026240
		GO:0006139	P	nucleobase-containing compound metabolic process	9	16	5783	30113	0.0011	0.011	// Zm00001d008932 // Zm00001d013489 // Zm00001d026158 // Zm00001d045589 // Zm00001d017284 // Zm00001d053819 // Zm00001d033876 // Zm00001d026240 // Zm00001d037830
		GO:0019438	P	aromatic compound biosynthetic process	7	16	3450	30113	0.0012	0.012	// Zm00001d008932 // Zm00001d026158 // Zm00001d045589 // Zm00001d017284 // Zm00001d053819 // Zm00001d033876 // Zm00001d026240
		GO:0060255	P	regulation of macromolecule metabolic process	7	16	3482	30113	0.0012	0.012	// Zm00001d008932 // Zm00001d026158 // Zm00001d045589 // Zm00001d017284 // Zm00001d053819 // Zm00001d033876 // Zm00001d026240
		GO:0019222	P	regulation of metabolic process	7	16	3582	30113	0.0015	0.013	// Zm00001d008932 // Zm00001d026158 // Zm00001d045589 // Zm00001d017284 // Zm00001d053819 // Zm00001d033876 // Zm00001d026240
		GO:1901362	P	organic cyclic compound biosynthetic process	7	16	3555	30113	0.0014	0.013	// Zm00001d008932 // Zm00001d026158 // Zm00001d045589 // Zm00001d017284 // Zm00001d053819 // Zm00001d033876 // Zm00001d026240
		GO:0046483	P	heterocycle metabolic process	9	16	6024	30113	0.0015	0.013	// Zm00001d008932 // Zm00001d013489 // Zm00001d026158 // Zm00001d045589 // Zm00001d017284 // Zm00001d053819 // Zm00001d033876 // Zm00001d026240 // Zm00001d037830
		GO:0006725	P	cellular aromatic compound metabolic process	9	16	6147	30113	0.0017	0.014	// Zm00001d008932 // Zm00001d013489 // Zm00001d026158 // Zm00001d045589 // Zm00001d017284 // Zm00001d053819 // Zm00001d033876 // Zm00001d026240 // Zm00001d037830
		GO:1901360	P	organic cyclic compound metabolic process	9	16	6221	30113	0.0019	0.015	// Zm00001d008932 // Zm00001d013489 // Zm00001d026158 // Zm00001d045589 // Zm00001d017284 // Zm00001d053819 // Zm00001d033876 // Zm00001d026240 // Zm00001d037830
		GO:0010467	P	gene expression	8	16	4995	30113	0.0021	0.016	// Zm00001d008932 // Zm00001d013489 // Zm00001d026158 // Zm00001d045589 // Zm00001d017284 // Zm00001d053819 // Zm00001d033876 // Zm00001d026240
		GO:0034641	P	cellular nitrogen compound metabolic process	9	16	7084	30113	0.0049	0.036	// Zm00001d008932 // Zm00001d013489 // Zm00001d026158 // Zm00001d045589 // Zm00001d017284 // Zm00001d053819 // Zm00001d033876 // Zm00001d026240 // Zm00001d037830
		GO:0044271	P	cellular nitrogen compound biosynthetic process	7	16	4553	30113	0.0059	0.042	// Zm00001d008932 // Zm00001d026158 // Zm00001d045589 // Zm00001d017284 // Zm00001d053819 // Zm00001d033876 // Zm00001d026240
		GO:0034645	P	cellular macromolecule biosynthetic process	7	16	4699	30113	0.007	0.048	// Zm00001d008932 // Zm00001d026158 // Zm00001d045589 // Zm00001d017284 // Zm00001d053819 // Zm00001d033876 // Zm00001d026240
		GO:0006807	P	nitrogen compound metabolic process	9	16	7583	30113	0.0079	0.051	// Zm00001d008932 // Zm00001d013489 // Zm00001d026158 // Zm00001d045589 // Zm00001d017284 // Zm00001d053819 // Zm00001d033876 // Zm00001d026240 // Zm00001d037830
		GO:0009059	P	macromolecule biosynthetic process	7	16	4780	30113	0.0077	0.051	// Zm00001d008932 // Zm00001d026158 // Zm00001d045589 // Zm00001d017284 // Zm00001d053819 // Zm00001d033876 // Zm00001d026240
		GO:0050794	P	regulation of cellular process	7	16	4991	30113	0.0098	0.061	// Zm00001d008932 // Zm00001d026158 // Zm00001d045589 // Zm00001d017284 // Zm00001d053819 // Zm00001d033876 // Zm00001d026240
		GO:0050789	P	regulation of biological process	7	16	5307	30113	0.014	0.083	// Zm00001d008932 // Zm00001d026158 // Zm00001d045589 // Zm00001d017284 // Zm00001d053819 // Zm00001d033876 // Zm00001d026240
		GO:0044260	P	cellular macromolecule metabolic process	10	16	10299	30113	0.019	0.11	// Zm00001d008932 // Zm00001d013489 // Zm00001d026158 // Zm00001d045589 // Zm00001d017284 // Zm00001d024520 // Zm00001d053819 // Zm00001d033876 // Zm00001d026240 // Zm00001d037830
		GO:0044249	P	cellular biosynthetic process	7	16	6107	30113	0.029	0.17	// Zm00001d008932 // Zm00001d026158 // Zm00001d045589 // Zm00001d017284 // Zm00001d053819 // Zm00001d033876 // Zm00001d026240
		GO:1901576	P	organic substance biosynthetic process	7	16	6180	30113	0.03	0.17	// Zm00001d008932 // Zm00001d026158 // Zm00001d045589 // Zm00001d017284 // Zm00001d053819 // Zm00001d033876 // Zm00001d026240
		GO:0065007	P	biological regulation	7	16	6244	30113	0.032	0.18	// Zm00001d008932 // Zm00001d026158 // Zm00001d045589 // Zm00001d017284 // Zm00001d053819 // Zm00001d033876 // Zm00001d026240
		GO:0009058	P	biosynthetic process	7	16	6434	30113	0.037	0.2	// Zm00001d008932 // Zm00001d026158 // Zm00001d045589 // Zm00001d017284 // Zm00001d053819 // Zm00001d033876 // Zm00001d026240
		GO:0043170	P	macromolecule metabolic process	10	16	11281	30113	0.037	0.2	// Zm00001d008932 // Zm00001d013489 // Zm00001d026158 // Zm00001d045589 // Zm00001d017284 // Zm00001d024520 // Zm00001d053819 // Zm00001d033876 // Zm00001d026240 // Zm00001d037830
		GO:0044237	P	cellular metabolic process	11	16	13654	30113	0.052	0.26	// Zm00001d008932 // Zm00001d021850 // Zm00001d013489 // Zm00001d026158 // Zm00001d045589 // Zm00001d017284 // Zm00001d024520 // Zm00001d053819 // Zm00001d033876 // Zm00001d026240 // Zm00001d037830
		GO:0044238	P	primary metabolic process	10	16	13559	30113	0.12	0.62	// Zm00001d008932 // Zm00001d013489 // Zm00001d026158 // Zm00001d045589 // Zm00001d017284 // Zm00001d024520 // Zm00001d053819 // Zm00001d033876 // Zm00001d026240 // Zm00001d037830
		GO:0071704	P	organic substance metabolic process	10	16	14289	30113	0.17	0.83	// Zm00001d008932 // Zm00001d013489 // Zm00001d026158 // Zm00001d045589 // Zm00001d017284 // Zm00001d024520 // Zm00001d053819 // Zm00001d033876 // Zm00001d026240 // Zm00001d037830
		GO:0009987	P	cellular process	11	16	16613	30113	0.2	0.96	// Zm00001d008932 // Zm00001d021850 // Zm00001d013489 // Zm00001d026158 // Zm00001d045589 // Zm00001d017284 // Zm00001d024520 // Zm00001d053819 // Zm00001d033876 // Zm00001d026240 // Zm00001d037830
		GO:0044763	P	single-organism cellular process	5	16	6774	30113	0.28	1	// Zm00001d017284 // Zm00001d008932 // Zm00001d024520 // Zm00001d021850 // Zm00001d053819
		GO:0008152	P	metabolic process	11	16	16802	30113	0.22	1	// Zm00001d008932 // Zm00001d021850 // Zm00001d013489 // Zm00001d026158 // Zm00001d045589 // Zm00001d017284 // Zm00001d024520 // Zm00001d053819 // Zm00001d033876 // Zm00001d026240 // Zm00001d037830
		GO:0044699	P	single-organism process	6	16	9791	30113	0.43	1	// Zm00001d008932 // Zm00001d021850 // Zm00001d017284 // Zm00001d024520 // Zm00001d053819 // Zm00001d037830
		GO:0003677	F	DNA binding	8	16	2927	30113	5e-05	0.0013	// Zm00001d026175 // Zm00001d049822 // Zm00001d026158 // Zm00001d021056 // Zm00001d045589 // Zm00001d006091 // Zm00001d017284 // Zm00001d053819
		GO:0003676	F	nucleic acid binding	8	16	5124	30113	0.0025	0.031	// Zm00001d026175 // Zm00001d049822 // Zm00001d026158 // Zm00001d021056 // Zm00001d045589 // Zm00001d006091 // Zm00001d017284 // Zm00001d053819
		GO:1901363	F	heterocyclic compound binding	10	16	9607	30113	0.011	0.074	// Zm00001d026175 // Zm00001d049822 // Zm00001d026158 // Zm00001d021056 // Zm00001d045589 // Zm00001d006091 // Zm00001d017284 // Zm00001d053819 // Zm00001d033876 // Zm00001d026240
		GO:0097159	F	organic cyclic compound binding	10	16	9627	30113	0.012	0.074	// Zm00001d026175 // Zm00001d049822 // Zm00001d026158 // Zm00001d021056 // Zm00001d045589 // Zm00001d006091 // Zm00001d017284 // Zm00001d053819 // Zm00001d033876 // Zm00001d026240
		GO:0043169	F	cation binding	5	16	3260	30113	0.023	0.085	// Zm00001d021056 // Zm00001d026175 // Zm00001d049822 // Zm00001d006091 // Zm00001d037830
		GO:0005488	F	binding	13	16	15954	30113	0.019	0.085	// Zm00001d008932 // Zm00001d026175 // Zm00001d049822 // Zm00001d026158 // Zm00001d021056 // Zm00001d045589 // Zm00001d006091 // Zm00001d017284 // Zm00001d024520 // Zm00001d053819 // Zm00001d033876 // Zm00001d026240 // Zm00001d037830
		GO:0046872	F	metal ion binding	5	16	3250	30113	0.023	0.085	// Zm00001d021056 // Zm00001d026175 // Zm00001d049822 // Zm00001d006091 // Zm00001d037830
		GO:0043167	F	ion binding	5	16	3477	30113	0.03	0.096	// Zm00001d021056 // Zm00001d026175 // Zm00001d049822 // Zm00001d006091 // Zm00001d037830
		GO:0005515	F	protein binding	5	16	5711	30113	0.17	0.49	// Zm00001d017284 // Zm00001d008932 // Zm00001d024520 // Zm00001d053819 // Zm00001d037830
		GO:0005634	C	nucleus	13	16	5408	30113	6.6e-08	1.7e-06	// Zm00001d008932 // Zm00001d045657 // Zm00001d026175 // Zm00001d049822 // Zm00001d013489 // Zm00001d026158 // Zm00001d021056 // Zm00001d045589 // Zm00001d006091 // Zm00001d017284 // Zm00001d053819 // Zm00001d033876 // Zm00001d026240
		GO:0043227	C	membrane-bounded organelle	14	16	10302	30113	1.7e-05	0.00014	// Zm00001d008932 // Zm00001d045657 // Zm00001d026175 // Zm00001d049822 // Zm00001d013489 // Zm00001d026158 // Zm00001d021056 // Zm00001d045589 // Zm00001d006091 // Zm00001d017284 // Zm00001d024520 // Zm00001d053819 // Zm00001d033876 // Zm00001d026240
		GO:0043231	C	intracellular membrane-bounded organelle	14	16	10295	30113	1.7e-05	0.00014	// Zm00001d008932 // Zm00001d045657 // Zm00001d026175 // Zm00001d049822 // Zm00001d013489 // Zm00001d026158 // Zm00001d021056 // Zm00001d045589 // Zm00001d006091 // Zm00001d017284 // Zm00001d024520 // Zm00001d053819 // Zm00001d033876 // Zm00001d026240
		GO:0043226	C	organelle	14	16	11307	30113	5.6e-05	0.00029	// Zm00001d008932 // Zm00001d045657 // Zm00001d026175 // Zm00001d049822 // Zm00001d013489 // Zm00001d026158 // Zm00001d021056 // Zm00001d045589 // Zm00001d006091 // Zm00001d017284 // Zm00001d024520 // Zm00001d053819 // Zm00001d033876 // Zm00001d026240
		GO:0043229	C	intracellular organelle	14	16	11291	30113	5.5e-05	0.00029	// Zm00001d008932 // Zm00001d045657 // Zm00001d026175 // Zm00001d049822 // Zm00001d013489 // Zm00001d026158 // Zm00001d021056 // Zm00001d045589 // Zm00001d006091 // Zm00001d017284 // Zm00001d024520 // Zm00001d053819 // Zm00001d033876 // Zm00001d026240
		GO:0005623	C	cell	15	16	15669	30113	0.00046	0.0015	// Zm00001d008932 // Zm00001d045657 // Zm00001d026175 // Zm00001d021850 // Zm00001d049822 // Zm00001d013489 // Zm00001d026158 // Zm00001d021056 // Zm00001d045589 // Zm00001d006091 // Zm00001d017284 // Zm00001d024520 // Zm00001d053819 // Zm00001d033876 // Zm00001d026240
		GO:0044464	C	cell part	15	16	15517	30113	0.0004	0.0015	// Zm00001d008932 // Zm00001d045657 // Zm00001d026175 // Zm00001d021850 // Zm00001d049822 // Zm00001d013489 // Zm00001d026158 // Zm00001d021056 // Zm00001d045589 // Zm00001d006091 // Zm00001d017284 // Zm00001d024520 // Zm00001d053819 // Zm00001d033876 // Zm00001d026240
		GO:0044424	C	intracellular part	14	16	13331	30113	0.00046	0.0015	// Zm00001d008932 // Zm00001d045657 // Zm00001d026175 // Zm00001d049822 // Zm00001d013489 // Zm00001d026158 // Zm00001d021056 // Zm00001d045589 // Zm00001d006091 // Zm00001d017284 // Zm00001d024520 // Zm00001d053819 // Zm00001d033876 // Zm00001d026240
		GO:0005622	C	intracellular	14	16	13573	30113	0.00058	0.0016	// Zm00001d008932 // Zm00001d045657 // Zm00001d026175 // Zm00001d049822 // Zm00001d013489 // Zm00001d026158 // Zm00001d021056 // Zm00001d045589 // Zm00001d006091 // Zm00001d017284 // Zm00001d024520 // Zm00001d053819 // Zm00001d033876 // Zm00001d026240
Rice	Shoot	GO:0080090	P	regulation of primary metabolic process	7	14	1626	24075	1.5e-05	0.00015	// LOC_Os02g36880 // LOC_Os02g53620 // LOC_Os12g41680 // LOC_Os06g46270 // LOC_Os02g06910 // LOC_Os06g23650 // LOC_Os06g47150
		GO:0031326	P	regulation of cellular biosynthetic process	7	14	1564	24075	1.1e-05	0.00015	// LOC_Os02g36880 // LOC_Os02g53620 // LOC_Os12g41680 // LOC_Os06g46270 // LOC_Os02g06910 // LOC_Os06g23650 // LOC_Os06g47150
		GO:0031323	P	regulation of cellular metabolic process	7	14	1593	24075	1.3e-05	0.00015	// LOC_Os02g36880 // LOC_Os02g53620 // LOC_Os12g41680 // LOC_Os06g46270 // LOC_Os02g06910 // LOC_Os06g23650 // LOC_Os06g47150
		GO:0045449	P	regulation of transcription	7	14	1513	24075	9.1e-06	0.00015	// LOC_Os02g36880 // LOC_Os02g53620 // LOC_Os12g41680 // LOC_Os06g46270 // LOC_Os02g06910 // LOC_Os06g23650 // LOC_Os06g47150
		GO:0019219	P	regulation of nucleobase, nucleoside, nucleotide and nucleic acid metabolic process	7	14	1520	24075	9.4e-06	0.00015	// LOC_Os02g36880 // LOC_Os02g53620 // LOC_Os12g41680 // LOC_Os06g46270 // LOC_Os02g06910 // LOC_Os06g23650 // LOC_Os06g47150
		GO:0010468	P	regulation of gene expression	7	14	1577	24075	1.2e-05	0.00015	// LOC_Os02g36880 // LOC_Os02g53620 // LOC_Os12g41680 // LOC_Os06g46270 // LOC_Os02g06910 // LOC_Os06g23650 // LOC_Os06g47150
		GO:0060255	P	regulation of macromolecule metabolic process	7	14	1640	24075	1.5e-05	0.00015	// LOC_Os02g36880 // LOC_Os02g53620 // LOC_Os12g41680 // LOC_Os06g46270 // LOC_Os02g06910 // LOC_Os06g23650 // LOC_Os06g47150
		GO:0009889	P	regulation of biosynthetic process	7	14	1564	24075	1.1e-05	0.00015	// LOC_Os02g36880 // LOC_Os02g53620 // LOC_Os12g41680 // LOC_Os06g46270 // LOC_Os02g06910 // LOC_Os06g23650 // LOC_Os06g47150
		GO:0051171	P	regulation of nitrogen compound metabolic process	7	14	1520	24075	9.4e-06	0.00015	// LOC_Os02g36880 // LOC_Os02g53620 // LOC_Os12g41680 // LOC_Os06g46270 // LOC_Os02g06910 // LOC_Os06g23650 // LOC_Os06g47150
		GO:0010556	P	regulation of macromolecule biosynthetic process	7	14	1564	24075	1.1e-05	0.00015	// LOC_Os02g36880 // LOC_Os02g53620 // LOC_Os12g41680 // LOC_Os06g46270 // LOC_Os02g06910 // LOC_Os06g23650 // LOC_Os06g47150
		GO:0006350	P	transcription	7	14	1629	24075	1.5e-05	0.00015	// LOC_Os02g36880 // LOC_Os02g53620 // LOC_Os12g41680 // LOC_Os06g46270 // LOC_Os02g06910 // LOC_Os06g23650 // LOC_Os06g47150
		GO:0019222	P	regulation of metabolic process	7	14	1664	24075	1.7e-05	0.00016	// LOC_Os02g36880 // LOC_Os02g53620 // LOC_Os12g41680 // LOC_Os06g46270 // LOC_Os02g06910 // LOC_Os06g23650 // LOC_Os06g47150
		GO:0050794	P	regulation of cellular process	7	14	1955	24075	4.8e-05	0.00041	// LOC_Os02g36880 // LOC_Os02g53620 // LOC_Os12g41680 // LOC_Os06g46270 // LOC_Os02g06910 // LOC_Os06g23650 // LOC_Os06g47150
		GO:0050789	P	regulation of biological process	7	14	2027	24075	6.1e-05	0.00048	// LOC_Os02g36880 // LOC_Os02g53620 // LOC_Os12g41680 // LOC_Os06g46270 // LOC_Os02g06910 // LOC_Os06g23650 // LOC_Os06g47150
		GO:0065007	P	biological regulation	7	14	2125	24075	8.3e-05	0.00061	// LOC_Os02g36880 // LOC_Os02g53620 // LOC_Os12g41680 // LOC_Os06g46270 // LOC_Os02g06910 // LOC_Os06g23650 // LOC_Os06g47150
		GO:0010467	P	gene expression	7	14	2424	24075	0.00019	0.0013	// LOC_Os02g36880 // LOC_Os02g53620 // LOC_Os12g41680 // LOC_Os06g46270 // LOC_Os02g06910 // LOC_Os06g23650 // LOC_Os06g47150
		GO:0034645	P	cellular macromolecule biosynthetic process	7	14	5248	24075	0.019	0.11	// LOC_Os02g36880 // LOC_Os02g53620 // LOC_Os12g41680 // LOC_Os06g46270 // LOC_Os02g06910 // LOC_Os06g23650 // LOC_Os06g47150
		GO:0009059	P	macromolecule biosynthetic process	7	14	5252	24075	0.019	0.11	// LOC_Os02g36880 // LOC_Os02g53620 // LOC_Os12g41680 // LOC_Os06g46270 // LOC_Os02g06910 // LOC_Os06g23650 // LOC_Os06g47150
		GO:0044249	P	cellular biosynthetic process	7	14	5890	24075	0.034	0.2	// LOC_Os02g36880 // LOC_Os02g53620 // LOC_Os12g41680 // LOC_Os06g46270 // LOC_Os02g06910 // LOC_Os06g23650 // LOC_Os06g47150
		GO:0009058	P	biosynthetic process	7	14	6085	24075	0.041	0.22	// LOC_Os02g36880 // LOC_Os02g53620 // LOC_Os12g41680 // LOC_Os06g46270 // LOC_Os02g06910 // LOC_Os06g23650 // LOC_Os06g47150
		GO:0006139	P	nucleobase, nucleoside, nucleotide and nucleic acid metabolic process	7	14	6695	24075	0.065	0.34	// LOC_Os02g36880 // LOC_Os02g53620 // LOC_Os12g41680 // LOC_Os06g46270 // LOC_Os02g06910 // LOC_Os06g23650 // LOC_Os06g47150
		GO:0006807	P	nitrogen compound metabolic process	7	14	7073	24075	0.085	0.42	// LOC_Os02g36880 // LOC_Os02g53620 // LOC_Os12g41680 // LOC_Os06g46270 // LOC_Os02g06910 // LOC_Os06g23650 // LOC_Os06g47150
		GO:0044260	P	cellular macromolecule metabolic process	7	14	9350	24075	0.28	1	// LOC_Os02g36880 // LOC_Os02g53620 // LOC_Os12g41680 // LOC_Os06g46270 // LOC_Os02g06910 // LOC_Os06g23650 // LOC_Os06g47150
		GO:0009987	P	cellular process	9	14	12839	24075	0.29	1	// LOC_Os04g48290 // LOC_Os06g46270 // LOC_Os12g05260 // LOC_Os02g53620 // LOC_Os12g41680 // LOC_Os02g36880 // LOC_Os02g06910 // LOC_Os06g23650 // LOC_Os06g47150
		GO:0008152	P	metabolic process	7	14	14398	24075	0.85	1	// LOC_Os02g36880 // LOC_Os02g53620 // LOC_Os12g41680 // LOC_Os06g46270 // LOC_Os02g06910 // LOC_Os06g23650 // LOC_Os06g47150
		GO:0044238	P	primary metabolic process	7	14	11969	24075	0.6	1	// LOC_Os02g36880 // LOC_Os02g53620 // LOC_Os12g41680 // LOC_Os06g46270 // LOC_Os02g06910 // LOC_Os06g23650 // LOC_Os06g47150
		GO:0044237	P	cellular metabolic process	7	14	10696	24075	0.44	1	// LOC_Os02g36880 // LOC_Os02g53620 // LOC_Os12g41680 // LOC_Os06g46270 // LOC_Os02g06910 // LOC_Os06g23650 // LOC_Os06g47150
		GO:0043170	P	macromolecule metabolic process	7	14	10433	24075	0.4	1	// LOC_Os02g36880 // LOC_Os02g53620 // LOC_Os12g41680 // LOC_Os06g46270 // LOC_Os02g06910 // LOC_Os06g23650 // LOC_Os06g47150
		GO:0003677	F	DNA binding	9	14	5059	24075	0.00057	0.0047	// LOC_Os02g36880 // LOC_Os02g53620 // LOC_Os12g41680 // LOC_Os06g46270 // LOC_Os01g69830 // LOC_Os02g06910 // LOC_Os06g23650 // LOC_Os03g02240 // LOC_Os06g47150
		GO:0005515	F	protein binding	5	14	2460	24075	0.01	0.042	// LOC_Os08g06510 // LOC_Os12g25490 // LOC_Os02g06910 // LOC_Os12g05260 // LOC_Os06g47150
		GO:0003676	F	nucleic acid binding	9	14	8251	24075	0.021	0.059	// LOC_Os02g36880 // LOC_Os02g53620 // LOC_Os12g41680 // LOC_Os06g46270 // LOC_Os01g69830 // LOC_Os02g06910 // LOC_Os06g23650 // LOC_Os03g02240 // LOC_Os06g47150
		GO:0005488	F	binding	13	14	16823	24075	0.047	0.097	// LOC_Os08g37670 // LOC_Os06g46270 // LOC_Os12g05260 // LOC_Os02g53620 // LOC_Os12g41680 // LOC_Os06g23650 // LOC_Os02g36880 // LOC_Os01g69830 // LOC_Os02g06910 // LOC_Os08g06510 // LOC_Os03g02240 // LOC_Os12g25490 // LOC_Os06g47150
		GO:0005623	C	cell	5	14	5945	24075	0.25	0.37	// LOC_Os04g48290 // LOC_Os02g53620 // LOC_Os01g69830 // LOC_Os02g06910 // LOC_Os06g47150
		GO:0044464	C	cell part	5	14	5945	24075	0.25	0.37	// LOC_Os04g48290 // LOC_Os02g53620 // LOC_Os01g69830 // LOC_Os02g06910 // LOC_Os06g47150

## Sheet: Total-MBP-common
Table S10. Complete lists of Gene Ontology terms for miRNA target genes in maize and rice.
Notes: Gene Ontology (GO) terms for the identified miRNA target genes are listed on separate sheets for each of the seven groups: "Total-unique", "TP-unique", "MBP-unique", "Total-TP-MBP-common", "Total-TP-common", "Total-MBP-Common" and "TP-MBP-common", according to subcellular compartments wherein the cleavage events were detected.
"Total", "TP" and "MBP" represent "input", "total polysome" and "membrane-bound polysome", respectively.
Term types of "P", "F" and "C" represent "Biological Process", "Molecular Function" and "Cell Component", respectively.
Species	Tissue	GO accession	Term type	Term	Query item	Query total	Background item	Background total	P-value	FDR	Entries
Maize	Tassel	GO:0019219	P	regulation of nucleobase-containing compound metabolic process	11	20	2764	30113	3e-07	8e-06	// Zm00001d035266 // Zm00001d039371 // Zm00001d035965 // Zm00001d017602 // Zm00001d037117 // Zm00001d033396 // Zm00001d038617 // Zm00001d041791 // Zm00001d034353 // Zm00001d033876 // Zm00001d043423
		GO:0031326	P	regulation of cellular biosynthetic process	11	20	2871	30113	4.5e-07	8e-06	// Zm00001d035266 // Zm00001d039371 // Zm00001d035965 // Zm00001d017602 // Zm00001d037117 // Zm00001d033396 // Zm00001d038617 // Zm00001d041791 // Zm00001d034353 // Zm00001d033876 // Zm00001d043423
		GO:0097659	P	nucleic acid-templated transcription	11	20	2829	30113	3.8e-07	8e-06	// Zm00001d035266 // Zm00001d039371 // Zm00001d035965 // Zm00001d017602 // Zm00001d037117 // Zm00001d033396 // Zm00001d038617 // Zm00001d041791 // Zm00001d034353 // Zm00001d033876 // Zm00001d043423
		GO:0032774	P	RNA biosynthetic process	11	20	2841	30113	4e-07	8e-06	// Zm00001d035266 // Zm00001d039371 // Zm00001d035965 // Zm00001d017602 // Zm00001d037117 // Zm00001d033396 // Zm00001d038617 // Zm00001d041791 // Zm00001d034353 // Zm00001d033876 // Zm00001d043423
		GO:2000112	P	regulation of cellular macromolecule biosynthetic process	11	20	2823	30113	3.8e-07	8e-06	// Zm00001d035266 // Zm00001d039371 // Zm00001d035965 // Zm00001d017602 // Zm00001d037117 // Zm00001d033396 // Zm00001d038617 // Zm00001d041791 // Zm00001d034353 // Zm00001d033876 // Zm00001d043423
		GO:0009889	P	regulation of biosynthetic process	11	20	2874	30113	4.5e-07	8e-06	// Zm00001d035266 // Zm00001d039371 // Zm00001d035965 // Zm00001d017602 // Zm00001d037117 // Zm00001d033396 // Zm00001d038617 // Zm00001d041791 // Zm00001d034353 // Zm00001d033876 // Zm00001d043423
		GO:1903506	P	regulation of nucleic acid-templated transcription	11	20	2619	30113	1.8e-07	8e-06	// Zm00001d035266 // Zm00001d039371 // Zm00001d035965 // Zm00001d017602 // Zm00001d037117 // Zm00001d033396 // Zm00001d038617 // Zm00001d041791 // Zm00001d034353 // Zm00001d033876 // Zm00001d043423
		GO:2001141	P	regulation of RNA biosynthetic process	11	20	2619	30113	1.8e-07	8e-06	// Zm00001d035266 // Zm00001d039371 // Zm00001d035965 // Zm00001d017602 // Zm00001d037117 // Zm00001d033396 // Zm00001d038617 // Zm00001d041791 // Zm00001d034353 // Zm00001d033876 // Zm00001d043423
		GO:0051252	P	regulation of RNA metabolic process	11	20	2687	30113	2.3e-07	8e-06	// Zm00001d035266 // Zm00001d039371 // Zm00001d035965 // Zm00001d017602 // Zm00001d037117 // Zm00001d033396 // Zm00001d038617 // Zm00001d041791 // Zm00001d034353 // Zm00001d033876 // Zm00001d043423
		GO:0006355	P	regulation of transcription, DNA-templated	11	20	2596	30113	1.6e-07	8e-06	// Zm00001d035266 // Zm00001d039371 // Zm00001d035965 // Zm00001d017602 // Zm00001d037117 // Zm00001d033396 // Zm00001d038617 // Zm00001d041791 // Zm00001d034353 // Zm00001d033876 // Zm00001d043423
		GO:0010556	P	regulation of macromolecule biosynthetic process	11	20	2851	30113	4.1e-07	8e-06	// Zm00001d035266 // Zm00001d039371 // Zm00001d035965 // Zm00001d017602 // Zm00001d037117 // Zm00001d033396 // Zm00001d038617 // Zm00001d041791 // Zm00001d034353 // Zm00001d033876 // Zm00001d043423
		GO:0006351	P	transcription, DNA-templated	11	20	2807	30113	3.5e-07	8e-06	// Zm00001d035266 // Zm00001d039371 // Zm00001d035965 // Zm00001d017602 // Zm00001d037117 // Zm00001d033396 // Zm00001d038617 // Zm00001d041791 // Zm00001d034353 // Zm00001d033876 // Zm00001d043423
		GO:0051171	P	regulation of nitrogen compound metabolic process	11	20	2956	30113	6e-07	9.8e-06	// Zm00001d035266 // Zm00001d039371 // Zm00001d035965 // Zm00001d017602 // Zm00001d037117 // Zm00001d033396 // Zm00001d038617 // Zm00001d041791 // Zm00001d034353 // Zm00001d033876 // Zm00001d043423
		GO:0010468	P	regulation of gene expression	11	20	3001	30113	7e-07	1.1e-05	// Zm00001d035266 // Zm00001d039371 // Zm00001d035965 // Zm00001d017602 // Zm00001d037117 // Zm00001d033396 // Zm00001d038617 // Zm00001d041791 // Zm00001d034353 // Zm00001d033876 // Zm00001d043423
		GO:0034654	P	nucleobase-containing compound biosynthetic process	11	20	3211	30113	1.4e-06	2e-05	// Zm00001d035266 // Zm00001d039371 // Zm00001d035965 // Zm00001d017602 // Zm00001d037117 // Zm00001d033396 // Zm00001d038617 // Zm00001d041791 // Zm00001d034353 // Zm00001d033876 // Zm00001d043423
		GO:0080090	P	regulation of primary metabolic process	11	20	3368	30113	2.2e-06	2.9e-05	// Zm00001d035266 // Zm00001d039371 // Zm00001d035965 // Zm00001d017602 // Zm00001d037117 // Zm00001d033396 // Zm00001d038617 // Zm00001d041791 // Zm00001d034353 // Zm00001d033876 // Zm00001d043423
		GO:0018130	P	heterocycle biosynthetic process	11	20	3382	30113	2.3e-06	2.9e-05	// Zm00001d035266 // Zm00001d039371 // Zm00001d035965 // Zm00001d017602 // Zm00001d037117 // Zm00001d033396 // Zm00001d038617 // Zm00001d041791 // Zm00001d034353 // Zm00001d033876 // Zm00001d043423
		GO:0031323	P	regulation of cellular metabolic process	11	20	3404	30113	2.5e-06	2.9e-05	// Zm00001d035266 // Zm00001d039371 // Zm00001d035965 // Zm00001d017602 // Zm00001d037117 // Zm00001d033396 // Zm00001d038617 // Zm00001d041791 // Zm00001d034353 // Zm00001d033876 // Zm00001d043423
		GO:0019438	P	aromatic compound biosynthetic process	11	20	3450	30113	2.8e-06	3.2e-05	// Zm00001d035266 // Zm00001d039371 // Zm00001d035965 // Zm00001d017602 // Zm00001d037117 // Zm00001d033396 // Zm00001d038617 // Zm00001d041791 // Zm00001d034353 // Zm00001d033876 // Zm00001d043423
		GO:0060255	P	regulation of macromolecule metabolic process	11	20	3482	30113	3.1e-06	3.3e-05	// Zm00001d035266 // Zm00001d039371 // Zm00001d035965 // Zm00001d017602 // Zm00001d037117 // Zm00001d033396 // Zm00001d038617 // Zm00001d041791 // Zm00001d034353 // Zm00001d033876 // Zm00001d043423
		GO:1901362	P	organic cyclic compound biosynthetic process	11	20	3555	30113	3.8e-06	3.9e-05	// Zm00001d035266 // Zm00001d039371 // Zm00001d035965 // Zm00001d017602 // Zm00001d037117 // Zm00001d033396 // Zm00001d038617 // Zm00001d041791 // Zm00001d034353 // Zm00001d033876 // Zm00001d043423
		GO:0019222	P	regulation of metabolic process	11	20	3582	30113	4.1e-06	4e-05	// Zm00001d035266 // Zm00001d039371 // Zm00001d035965 // Zm00001d017602 // Zm00001d037117 // Zm00001d033396 // Zm00001d038617 // Zm00001d041791 // Zm00001d034353 // Zm00001d033876 // Zm00001d043423
		GO:0034645	P	cellular macromolecule biosynthetic process	12	20	4699	30113	7.7e-06	7.2e-05	// Zm00001d035266 // Zm00001d039371 // Zm00001d035965 // Zm00001d006820 // Zm00001d017602 // Zm00001d037117 // Zm00001d033396 // Zm00001d038617 // Zm00001d041791 // Zm00001d034353 // Zm00001d033876 // Zm00001d043423
		GO:0009059	P	macromolecule biosynthetic process	12	20	4780	30113	9.2e-06	8.2e-05	// Zm00001d035266 // Zm00001d039371 // Zm00001d035965 // Zm00001d006820 // Zm00001d017602 // Zm00001d037117 // Zm00001d033396 // Zm00001d038617 // Zm00001d041791 // Zm00001d034353 // Zm00001d033876 // Zm00001d043423
		GO:0016070	P	RNA metabolic process	11	20	4259	30113	2.2e-05	0.00019	// Zm00001d035266 // Zm00001d039371 // Zm00001d035965 // Zm00001d017602 // Zm00001d037117 // Zm00001d033396 // Zm00001d038617 // Zm00001d041791 // Zm00001d034353 // Zm00001d033876 // Zm00001d043423
		GO:0044271	P	cellular nitrogen compound biosynthetic process	11	20	4553	30113	4.2e-05	0.00035	// Zm00001d035266 // Zm00001d039371 // Zm00001d035965 // Zm00001d017602 // Zm00001d037117 // Zm00001d033396 // Zm00001d038617 // Zm00001d041791 // Zm00001d034353 // Zm00001d033876 // Zm00001d043423
		GO:0006139	P	nucleobase-containing compound metabolic process	12	20	5783	30113	6.8e-05	0.00054	// Zm00001d035266 // Zm00001d039371 // Zm00001d035965 // Zm00001d006820 // Zm00001d017602 // Zm00001d037117 // Zm00001d033396 // Zm00001d038617 // Zm00001d041791 // Zm00001d034353 // Zm00001d033876 // Zm00001d043423
		GO:0010467	P	gene expression	11	20	4995	30113	0.0001	0.00073	// Zm00001d035266 // Zm00001d039371 // Zm00001d035965 // Zm00001d017602 // Zm00001d037117 // Zm00001d033396 // Zm00001d038617 // Zm00001d041791 // Zm00001d034353 // Zm00001d033876 // Zm00001d043423
		GO:0050794	P	regulation of cellular process	11	20	4991	30113	0.0001	0.00073	// Zm00001d035266 // Zm00001d039371 // Zm00001d035965 // Zm00001d017602 // Zm00001d037117 // Zm00001d033396 // Zm00001d038617 // Zm00001d041791 // Zm00001d034353 // Zm00001d033876 // Zm00001d043423
		GO:0046483	P	heterocycle metabolic process	12	20	6024	30113	0.0001	0.00073	// Zm00001d035266 // Zm00001d039371 // Zm00001d035965 // Zm00001d006820 // Zm00001d017602 // Zm00001d037117 // Zm00001d033396 // Zm00001d038617 // Zm00001d041791 // Zm00001d034353 // Zm00001d033876 // Zm00001d043423
		GO:0044249	P	cellular biosynthetic process	12	20	6107	30113	0.00012	0.00082	// Zm00001d035266 // Zm00001d039371 // Zm00001d035965 // Zm00001d006820 // Zm00001d017602 // Zm00001d037117 // Zm00001d033396 // Zm00001d038617 // Zm00001d041791 // Zm00001d034353 // Zm00001d033876 // Zm00001d043423
		GO:0006725	P	cellular aromatic compound metabolic process	12	20	6147	30113	0.00013	0.00084	// Zm00001d035266 // Zm00001d039371 // Zm00001d035965 // Zm00001d006820 // Zm00001d017602 // Zm00001d037117 // Zm00001d033396 // Zm00001d038617 // Zm00001d041791 // Zm00001d034353 // Zm00001d033876 // Zm00001d043423
		GO:1901576	P	organic substance biosynthetic process	12	20	6180	30113	0.00013	0.00086	// Zm00001d035266 // Zm00001d039371 // Zm00001d035965 // Zm00001d006820 // Zm00001d017602 // Zm00001d037117 // Zm00001d033396 // Zm00001d038617 // Zm00001d041791 // Zm00001d034353 // Zm00001d033876 // Zm00001d043423
		GO:0090304	P	nucleic acid metabolic process	11	20	5183	30113	0.00014	0.00087	// Zm00001d035266 // Zm00001d039371 // Zm00001d035965 // Zm00001d017602 // Zm00001d037117 // Zm00001d033396 // Zm00001d038617 // Zm00001d041791 // Zm00001d034353 // Zm00001d033876 // Zm00001d043423
		GO:1901360	P	organic cyclic compound metabolic process	12	20	6221	30113	0.00014	0.00087	// Zm00001d035266 // Zm00001d039371 // Zm00001d035965 // Zm00001d006820 // Zm00001d017602 // Zm00001d037117 // Zm00001d033396 // Zm00001d038617 // Zm00001d041791 // Zm00001d034353 // Zm00001d033876 // Zm00001d043423
		GO:0050789	P	regulation of biological process	11	20	5307	30113	0.00018	0.0011	// Zm00001d035266 // Zm00001d039371 // Zm00001d035965 // Zm00001d017602 // Zm00001d037117 // Zm00001d033396 // Zm00001d038617 // Zm00001d041791 // Zm00001d034353 // Zm00001d033876 // Zm00001d043423
		GO:0009058	P	biosynthetic process	12	20	6434	30113	0.0002	0.0012	// Zm00001d035266 // Zm00001d039371 // Zm00001d035965 // Zm00001d006820 // Zm00001d017602 // Zm00001d037117 // Zm00001d033396 // Zm00001d038617 // Zm00001d041791 // Zm00001d034353 // Zm00001d033876 // Zm00001d043423
		GO:0044260	P	cellular macromolecule metabolic process	15	20	10299	30113	0.00023	0.0013	// Zm00001d035266 // Zm00001d039371 // Zm00001d042309 // Zm00001d035965 // Zm00001d006820 // Zm00001d017602 // Zm00001d032343 // Zm00001d037117 // Zm00001d033396 // Zm00001d038617 // Zm00001d041791 // Zm00001d034353 // Zm00001d033876 // Zm00001d043423 // Zm00001d009108
		GO:0032502	P	developmental process	5	20	1036	30113	0.00049	0.0027	// Zm00001d017602 // Zm00001d033876 // Zm00001d035965 // Zm00001d037117 // Zm00001d033396
		GO:0034641	P	cellular nitrogen compound metabolic process	12	20	7084	30113	0.00052	0.0028	// Zm00001d035266 // Zm00001d039371 // Zm00001d035965 // Zm00001d006820 // Zm00001d017602 // Zm00001d037117 // Zm00001d033396 // Zm00001d038617 // Zm00001d041791 // Zm00001d034353 // Zm00001d033876 // Zm00001d043423
		GO:0043170	P	macromolecule metabolic process	15	20	11281	30113	0.00073	0.0038	// Zm00001d035266 // Zm00001d039371 // Zm00001d042309 // Zm00001d035965 // Zm00001d006820 // Zm00001d017602 // Zm00001d032343 // Zm00001d037117 // Zm00001d033396 // Zm00001d038617 // Zm00001d041791 // Zm00001d034353 // Zm00001d033876 // Zm00001d043423 // Zm00001d009108
		GO:0065007	P	biological regulation	11	20	6244	30113	0.00078	0.004	// Zm00001d035266 // Zm00001d039371 // Zm00001d035965 // Zm00001d017602 // Zm00001d037117 // Zm00001d033396 // Zm00001d038617 // Zm00001d041791 // Zm00001d034353 // Zm00001d033876 // Zm00001d043423
		GO:0006807	P	nitrogen compound metabolic process	12	20	7583	30113	0.001	0.005	// Zm00001d035266 // Zm00001d039371 // Zm00001d035965 // Zm00001d006820 // Zm00001d017602 // Zm00001d037117 // Zm00001d033396 // Zm00001d038617 // Zm00001d041791 // Zm00001d034353 // Zm00001d033876 // Zm00001d043423
		GO:0044238	P	primary metabolic process	15	20	13559	30113	0.0065	0.032	// Zm00001d035266 // Zm00001d039371 // Zm00001d042309 // Zm00001d035965 // Zm00001d006820 // Zm00001d017602 // Zm00001d032343 // Zm00001d037117 // Zm00001d033396 // Zm00001d038617 // Zm00001d041791 // Zm00001d034353 // Zm00001d033876 // Zm00001d043423 // Zm00001d009108
		GO:0044237	P	cellular metabolic process	15	20	13654	30113	0.007	0.033	// Zm00001d035266 // Zm00001d039371 // Zm00001d042309 // Zm00001d035965 // Zm00001d006820 // Zm00001d017602 // Zm00001d032343 // Zm00001d037117 // Zm00001d033396 // Zm00001d038617 // Zm00001d041791 // Zm00001d034353 // Zm00001d033876 // Zm00001d043423 // Zm00001d009108
		GO:0071704	P	organic substance metabolic process	15	20	14289	30113	0.012	0.055	// Zm00001d035266 // Zm00001d039371 // Zm00001d042309 // Zm00001d035965 // Zm00001d006820 // Zm00001d017602 // Zm00001d032343 // Zm00001d037117 // Zm00001d033396 // Zm00001d038617 // Zm00001d041791 // Zm00001d034353 // Zm00001d033876 // Zm00001d043423 // Zm00001d009108
		GO:0009987	P	cellular process	16	20	16613	30113	0.02	0.089	// Zm00001d035266 // Zm00001d039371 // Zm00001d042309 // Zm00001d036883 // Zm00001d006820 // Zm00001d017602 // Zm00001d032343 // Zm00001d037117 // Zm00001d033396 // Zm00001d038617 // Zm00001d041791 // Zm00001d035965 // Zm00001d034353 // Zm00001d033876 // Zm00001d043423 // Zm00001d009108
		GO:0008152	P	metabolic process	15	20	16802	30113	0.064	0.28	// Zm00001d035266 // Zm00001d039371 // Zm00001d042309 // Zm00001d035965 // Zm00001d006820 // Zm00001d017602 // Zm00001d032343 // Zm00001d037117 // Zm00001d033396 // Zm00001d038617 // Zm00001d041791 // Zm00001d034353 // Zm00001d033876 // Zm00001d043423 // Zm00001d009108
		GO:0003677	F	DNA binding	10	20	2927	30113	5.6e-06	0.0004	// Zm00001d035266 // Zm00001d039371 // Zm00001d049824 // Zm00001d036883 // Zm00001d042319 // Zm00001d043423 // Zm00001d048527 // Zm00001d041791 // Zm00001d034353 // Zm00001d049822
		GO:1901363	F	heterocyclic compound binding	15	20	9607	30113	9.6e-05	0.0024	// Zm00001d035266 // Zm00001d039371 // Zm00001d049824 // Zm00001d036883 // Zm00001d042319 // Zm00001d017602 // Zm00001d037117 // Zm00001d048527 // Zm00001d033396 // Zm00001d041791 // Zm00001d035965 // Zm00001d034353 // Zm00001d033876 // Zm00001d043423 // Zm00001d049822
		GO:0097159	F	organic cyclic compound binding	15	20	9627	30113	9.9e-05	0.0024	// Zm00001d035266 // Zm00001d039371 // Zm00001d049824 // Zm00001d036883 // Zm00001d042319 // Zm00001d017602 // Zm00001d037117 // Zm00001d048527 // Zm00001d033396 // Zm00001d041791 // Zm00001d035965 // Zm00001d034353 // Zm00001d033876 // Zm00001d043423 // Zm00001d049822
		GO:0005488	F	binding	18	20	15954	30113	0.00051	0.0092	// Zm00001d035266 // Zm00001d039371 // Zm00001d042309 // Zm00001d049824 // Zm00001d036883 // Zm00001d042319 // Zm00001d017602 // Zm00001d037117 // Zm00001d048527 // Zm00001d033396 // Zm00001d032343 // Zm00001d041791 // Zm00001d035965 // Zm00001d034353 // Zm00001d033876 // Zm00001d043423 // Zm00001d009108 // Zm00001d049822
		GO:0003676	F	nucleic acid binding	10	20	5124	30113	0.00071	0.01	// Zm00001d035266 // Zm00001d039371 // Zm00001d049824 // Zm00001d036883 // Zm00001d042319 // Zm00001d043423 // Zm00001d048527 // Zm00001d041791 // Zm00001d034353 // Zm00001d049822
		GO:0035639	F	purine ribonucleoside triphosphate binding	5	20	3686	30113	0.089	0.46	// Zm00001d017602 // Zm00001d033876 // Zm00001d035965 // Zm00001d037117 // Zm00001d033396
		GO:0005524	F	ATP binding	5	20	3341	30113	0.063	0.46	// Zm00001d017602 // Zm00001d033876 // Zm00001d035965 // Zm00001d037117 // Zm00001d033396
		GO:0032549	F	ribonucleoside binding	5	20	3842	30113	0.1	0.46	// Zm00001d017602 // Zm00001d033876 // Zm00001d035965 // Zm00001d037117 // Zm00001d033396
		GO:0017076	F	purine nucleotide binding	5	20	3841	30113	0.1	0.46	// Zm00001d017602 // Zm00001d033876 // Zm00001d035965 // Zm00001d037117 // Zm00001d033396
		GO:0001882	F	nucleoside binding	5	20	3843	30113	0.1	0.46	// Zm00001d017602 // Zm00001d033876 // Zm00001d035965 // Zm00001d037117 // Zm00001d033396
		GO:0001883	F	purine nucleoside binding	5	20	3829	30113	0.1	0.46	// Zm00001d017602 // Zm00001d033876 // Zm00001d035965 // Zm00001d037117 // Zm00001d033396
		GO:0030554	F	adenyl nucleotide binding	5	20	3494	30113	0.074	0.46	// Zm00001d017602 // Zm00001d033876 // Zm00001d035965 // Zm00001d037117 // Zm00001d033396
		GO:0097367	F	carbohydrate derivative binding	5	20	3909	30113	0.11	0.46	// Zm00001d017602 // Zm00001d033876 // Zm00001d035965 // Zm00001d037117 // Zm00001d033396
		GO:0032559	F	adenyl ribonucleotide binding	5	20	3483	30113	0.073	0.46	// Zm00001d017602 // Zm00001d033876 // Zm00001d035965 // Zm00001d037117 // Zm00001d033396
		GO:0032555	F	purine ribonucleotide binding	5	20	3829	30113	0.1	0.46	// Zm00001d017602 // Zm00001d033876 // Zm00001d035965 // Zm00001d037117 // Zm00001d033396
		GO:0032550	F	purine ribonucleoside binding	5	20	3829	30113	0.1	0.46	// Zm00001d017602 // Zm00001d033876 // Zm00001d035965 // Zm00001d037117 // Zm00001d033396
		GO:0032553	F	ribonucleotide binding	5	20	3872	30113	0.1	0.46	// Zm00001d017602 // Zm00001d033876 // Zm00001d035965 // Zm00001d037117 // Zm00001d033396
		GO:0000166	F	nucleotide binding	5	20	4252	30113	0.14	0.54	// Zm00001d017602 // Zm00001d033876 // Zm00001d035965 // Zm00001d037117 // Zm00001d033396
		GO:1901265	F	nucleoside phosphate binding	5	20	4252	30113	0.14	0.54	// Zm00001d017602 // Zm00001d033876 // Zm00001d035965 // Zm00001d037117 // Zm00001d033396
		GO:0036094	F	small molecule binding	5	20	4327	30113	0.15	0.54	// Zm00001d017602 // Zm00001d033876 // Zm00001d035965 // Zm00001d037117 // Zm00001d033396
		GO:0005634	C	nucleus	16	20	5408	30113	2.8e-09	7e-08	// Zm00001d035266 // Zm00001d039371 // Zm00001d049824 // Zm00001d036883 // Zm00001d042319 // Zm00001d017602 // Zm00001d037117 // Zm00001d048527 // Zm00001d033396 // Zm00001d032343 // Zm00001d041791 // Zm00001d035965 // Zm00001d034353 // Zm00001d033876 // Zm00001d043423 // Zm00001d049822
		GO:0043231	C	intracellular membrane-bounded organelle	18	20	10295	30113	3.6e-07	3.1e-06	// Zm00001d035266 // Zm00001d039371 // Zm00001d049824 // Zm00001d036883 // Zm00001d042319 // Zm00001d006820 // Zm00001d017602 // Zm00001d037117 // Zm00001d048527 // Zm00001d033396 // Zm00001d032343 // Zm00001d041791 // Zm00001d035965 // Zm00001d034353 // Zm00001d033876 // Zm00001d043423 // Zm00001d009108 // Zm00001d049822
		GO:0043227	C	membrane-bounded organelle	18	20	10302	30113	3.6e-07	3.1e-06	// Zm00001d035266 // Zm00001d039371 // Zm00001d049824 // Zm00001d036883 // Zm00001d042319 // Zm00001d006820 // Zm00001d017602 // Zm00001d037117 // Zm00001d048527 // Zm00001d033396 // Zm00001d032343 // Zm00001d041791 // Zm00001d035965 // Zm00001d034353 // Zm00001d033876 // Zm00001d043423 // Zm00001d009108 // Zm00001d049822
		GO:0043229	C	intracellular organelle	18	20	11291	30113	1.7e-06	8.9e-06	// Zm00001d035266 // Zm00001d039371 // Zm00001d049824 // Zm00001d036883 // Zm00001d042319 // Zm00001d006820 // Zm00001d017602 // Zm00001d037117 // Zm00001d048527 // Zm00001d033396 // Zm00001d032343 // Zm00001d041791 // Zm00001d035965 // Zm00001d034353 // Zm00001d033876 // Zm00001d043423 // Zm00001d009108 // Zm00001d049822
		GO:0043226	C	organelle	18	20	11307	30113	1.8e-06	8.9e-06	// Zm00001d035266 // Zm00001d039371 // Zm00001d049824 // Zm00001d036883 // Zm00001d042319 // Zm00001d006820 // Zm00001d017602 // Zm00001d037117 // Zm00001d048527 // Zm00001d033396 // Zm00001d032343 // Zm00001d041791 // Zm00001d035965 // Zm00001d034353 // Zm00001d033876 // Zm00001d043423 // Zm00001d009108 // Zm00001d049822
		GO:0044424	C	intracellular part	18	20	13331	30113	2.8e-05	0.00012	// Zm00001d035266 // Zm00001d039371 // Zm00001d049824 // Zm00001d036883 // Zm00001d042319 // Zm00001d006820 // Zm00001d017602 // Zm00001d037117 // Zm00001d048527 // Zm00001d033396 // Zm00001d032343 // Zm00001d041791 // Zm00001d035965 // Zm00001d034353 // Zm00001d033876 // Zm00001d043423 // Zm00001d009108 // Zm00001d049822
		GO:0005622	C	intracellular	18	20	13573	30113	3.7e-05	0.00013	// Zm00001d035266 // Zm00001d039371 // Zm00001d049824 // Zm00001d036883 // Zm00001d042319 // Zm00001d006820 // Zm00001d017602 // Zm00001d037117 // Zm00001d048527 // Zm00001d033396 // Zm00001d032343 // Zm00001d041791 // Zm00001d035965 // Zm00001d034353 // Zm00001d033876 // Zm00001d043423 // Zm00001d009108 // Zm00001d049822
		GO:0044464	C	cell part	18	20	15517	30113	0.00033	0.001	// Zm00001d035266 // Zm00001d039371 // Zm00001d049824 // Zm00001d036883 // Zm00001d042319 // Zm00001d006820 // Zm00001d017602 // Zm00001d037117 // Zm00001d048527 // Zm00001d033396 // Zm00001d032343 // Zm00001d041791 // Zm00001d035965 // Zm00001d034353 // Zm00001d033876 // Zm00001d043423 // Zm00001d009108 // Zm00001d049822
		GO:0005623	C	cell	18	20	15669	30113	0.00038	0.0011	// Zm00001d035266 // Zm00001d039371 // Zm00001d049824 // Zm00001d036883 // Zm00001d042319 // Zm00001d006820 // Zm00001d017602 // Zm00001d037117 // Zm00001d048527 // Zm00001d033396 // Zm00001d032343 // Zm00001d041791 // Zm00001d035965 // Zm00001d034353 // Zm00001d033876 // Zm00001d043423 // Zm00001d009108 // Zm00001d049822

## Sheet: TP-MBP-common
Table S10. Complete lists of Gene Ontology terms for miRNA target genes in maize and rice.
Notes: Gene Ontology (GO) terms for the identified miRNA target genes are listed on separate sheets for each of the seven groups: "Total-unique", "TP-unique", "MBP-unique", "Total-TP-MBP-common", "Total-TP-common", "Total-MBP-Common" and "TP-MBP-common", according to subcellular compartments wherein the cleavage events were detected.
"Total", "TP" and "MBP" represent "input", "total polysome" and "membrane-bound polysome", respectively.
Term types of "P", "F" and "C" represent "Biological Process", "Molecular Function" and "Cell Component", respectively.
Species	Tissue	GO accession	Term type	Term	Query item	Query total	Background item	Background total	P-value	FDR	Entries
Maize	Shoot	GO:0050794	P	regulation of cellular process	5	12	4991	30113	0.036	0.66	// Zm00001d034629 // Zm00001d045533 // Zm00001d002718 // Zm00001d005652 // Zm00001d035512
		GO:0050789	P	regulation of biological process	5	12	5307	30113	0.045	0.66	// Zm00001d034629 // Zm00001d045533 // Zm00001d002718 // Zm00001d005652 // Zm00001d035512
		GO:0065007	P	biological regulation	5	12	6244	30113	0.083	0.81	// Zm00001d034629 // Zm00001d045533 // Zm00001d002718 // Zm00001d005652 // Zm00001d035512
		GO:0044238	P	primary metabolic process	6	12	13559	30113	0.47	1	// Zm00001d045533 // Zm00001d034629 // Zm00001d002718 // Zm00001d005652 // Zm00001d011994 // Zm00001d035512
		GO:0044260	P	cellular macromolecule metabolic process	6	12	10299	30113	0.2	1	// Zm00001d045533 // Zm00001d034629 // Zm00001d002718 // Zm00001d005652 // Zm00001d011994 // Zm00001d035512
		GO:0009987	P	cellular process	8	12	16613	30113	0.31	1	// Zm00001d045533 // Zm00001d015256 // Zm00001d034629 // Zm00001d002718 // Zm00001d005652 // Zm00001d011994 // Zm00001d012544 // Zm00001d035512
		GO:0044237	P	cellular metabolic process	6	12	13654	30113	0.48	1	// Zm00001d045533 // Zm00001d034629 // Zm00001d002718 // Zm00001d005652 // Zm00001d011994 // Zm00001d035512
		GO:0071704	P	organic substance metabolic process	6	12	14289	30113	0.54	1	// Zm00001d045533 // Zm00001d034629 // Zm00001d002718 // Zm00001d005652 // Zm00001d011994 // Zm00001d035512
		GO:0008152	P	metabolic process	6	12	16802	30113	0.76	1	// Zm00001d045533 // Zm00001d034629 // Zm00001d002718 // Zm00001d005652 // Zm00001d011994 // Zm00001d035512
		GO:0043170	P	macromolecule metabolic process	6	12	11281	30113	0.27	1	// Zm00001d045533 // Zm00001d034629 // Zm00001d002718 // Zm00001d005652 // Zm00001d011994 // Zm00001d035512
		GO:0003677	F	DNA binding	8	12	2927	30113	2.8e-06	3.2e-05	// Zm00001d053890 // Zm00001d034629 // Zm00001d002718 // Zm00001d031451 // Zm00001d012544 // Zm00001d020941 // Zm00001d035512 // Zm00001d049822
		GO:0003676	F	nucleic acid binding	8	12	5124	30113	0.00018	0.001	// Zm00001d053890 // Zm00001d034629 // Zm00001d002718 // Zm00001d031451 // Zm00001d012544 // Zm00001d020941 // Zm00001d035512 // Zm00001d049822
		GO:0097159	F	organic cyclic compound binding	10	12	9627	30113	0.00037	0.0011	// Zm00001d045533 // Zm00001d053890 // Zm00001d034629 // Zm00001d002718 // Zm00001d005652 // Zm00001d031451 // Zm00001d012544 // Zm00001d020941 // Zm00001d035512 // Zm00001d049822
		GO:1901363	F	heterocyclic compound binding	10	12	9607	30113	0.00037	0.0011	// Zm00001d045533 // Zm00001d053890 // Zm00001d034629 // Zm00001d002718 // Zm00001d005652 // Zm00001d031451 // Zm00001d012544 // Zm00001d020941 // Zm00001d035512 // Zm00001d049822
		GO:0005488	F	binding	11	12	15954	30113	0.0057	0.013	// Zm00001d045533 // Zm00001d053890 // Zm00001d034629 // Zm00001d002718 // Zm00001d005652 // Zm00001d031451 // Zm00001d011994 // Zm00001d012544 // Zm00001d020941 // Zm00001d035512 // Zm00001d049822
		GO:0043227	C	membrane-bounded organelle	11	12	10302	30113	6.2e-05	0.00053	// Zm00001d045533 // Zm00001d015256 // Zm00001d053890 // Zm00001d034629 // Zm00001d002718 // Zm00001d005652 // Zm00001d031451 // Zm00001d012544 // Zm00001d020941 // Zm00001d035512 // Zm00001d049822
		GO:0005634	C	nucleus	9	12	5408	30113	2.5e-05	0.00053	// Zm00001d045533 // Zm00001d053890 // Zm00001d034629 // Zm00001d002718 // Zm00001d031451 // Zm00001d012544 // Zm00001d020941 // Zm00001d035512 // Zm00001d049822
		GO:0043231	C	intracellular membrane-bounded organelle	11	12	10295	30113	6.2e-05	0.00053	// Zm00001d045533 // Zm00001d015256 // Zm00001d053890 // Zm00001d034629 // Zm00001d002718 // Zm00001d005652 // Zm00001d031451 // Zm00001d012544 // Zm00001d020941 // Zm00001d035512 // Zm00001d049822
		GO:0043226	C	organelle	11	12	11307	30113	0.00017	0.00084	// Zm00001d045533 // Zm00001d015256 // Zm00001d053890 // Zm00001d034629 // Zm00001d002718 // Zm00001d005652 // Zm00001d031451 // Zm00001d012544 // Zm00001d020941 // Zm00001d035512 // Zm00001d049822
		GO:0043229	C	intracellular organelle	11	12	11291	30113	0.00016	0.00084	// Zm00001d045533 // Zm00001d015256 // Zm00001d053890 // Zm00001d034629 // Zm00001d002718 // Zm00001d005652 // Zm00001d031451 // Zm00001d012544 // Zm00001d020941 // Zm00001d035512 // Zm00001d049822
		GO:0044424	C	intracellular part	11	12	13331	30113	0.00091	0.0039	// Zm00001d045533 // Zm00001d015256 // Zm00001d053890 // Zm00001d034629 // Zm00001d002718 // Zm00001d005652 // Zm00001d031451 // Zm00001d012544 // Zm00001d020941 // Zm00001d035512 // Zm00001d049822
		GO:0005622	C	intracellular	11	12	13573	30113	0.0011	0.004	// Zm00001d045533 // Zm00001d015256 // Zm00001d053890 // Zm00001d034629 // Zm00001d002718 // Zm00001d005652 // Zm00001d031451 // Zm00001d012544 // Zm00001d020941 // Zm00001d035512 // Zm00001d049822
		GO:0005623	C	cell	11	12	15669	30113	0.0048	0.013	// Zm00001d045533 // Zm00001d015256 // Zm00001d053890 // Zm00001d034629 // Zm00001d002718 // Zm00001d005652 // Zm00001d031451 // Zm00001d012544 // Zm00001d020941 // Zm00001d035512 // Zm00001d049822
		GO:0044464	C	cell part	11	12	15517	30113	0.0043	0.013	// Zm00001d045533 // Zm00001d015256 // Zm00001d053890 // Zm00001d034629 // Zm00001d002718 // Zm00001d005652 // Zm00001d031451 // Zm00001d012544 // Zm00001d020941 // Zm00001d035512 // Zm00001d049822
	Ear	GO:0044699	P	single-organism process	20	27	9791	30113	1.2e-05	0.0016	// Zm00001d023434 // Zm00001d016017 // Zm00001d005652 // Zm00001d029084 // Zm00001d036551 // Zm00001d036543 // Zm00001d034629 // Zm00001d014525 // Zm00001d022315 // Zm00001d051172 // Zm00001d019230 // Zm00001d008869 // Zm00001d044714 // Zm00001d046519 // Zm00001d012544 // Zm00001d044629 // Zm00001d004022 // Zm00001d046621 // Zm00001d030609 // Zm00001d016055
		GO:0044702	P	single organism reproductive process	6	27	571	30113	1e-05	0.0016	// Zm00001d034629 // Zm00001d044629 // Zm00001d019230 // Zm00001d008869 // Zm00001d046621 // Zm00001d016055
		GO:0000003	P	reproduction	6	27	704	30113	3.2e-05	0.0022	// Zm00001d034629 // Zm00001d044629 // Zm00001d019230 // Zm00001d008869 // Zm00001d046621 // Zm00001d016055
		GO:0022414	P	reproductive process	6	27	700	30113	3.1e-05	0.0022	// Zm00001d034629 // Zm00001d044629 // Zm00001d019230 // Zm00001d008869 // Zm00001d046621 // Zm00001d016055
		GO:0009987	P	cellular process	24	27	16613	30113	0.00019	0.009	// Zm00001d052738 // Zm00001d036543 // Zm00001d034629 // Zm00001d014525 // Zm00001d044714 // Zm00001d005652 // Zm00001d029084 // Zm00001d001903 // Zm00001d019230 // Zm00001d004022 // Zm00001d046621 // Zm00001d051172 // Zm00001d036551 // Zm00001d051178 // Zm00001d022315 // Zm00001d031441 // Zm00001d012544 // Zm00001d016055 // Zm00001d023434 // Zm00001d016017 // Zm00001d046519 // Zm00001d044629 // …
		GO:0044763	P	single-organism cellular process	15	27	6774	30113	0.0002	0.009	// Zm00001d023434 // Zm00001d016017 // Zm00001d005652 // Zm00001d029084 // Zm00001d036551 // Zm00001d036543 // Zm00001d014525 // Zm00001d022315 // Zm00001d051172 // Zm00001d044714 // Zm00001d046519 // Zm00001d012544 // Zm00001d044629 // Zm00001d004022 // Zm00001d016055
		GO:0050789	P	regulation of biological process	12	27	5307	30113	0.0011	0.038	// Zm00001d023434 // Zm00001d016017 // Zm00001d005652 // Zm00001d052738 // Zm00001d034629 // Zm00001d022315 // Zm00001d051172 // Zm00001d019230 // Zm00001d008869 // Zm00001d031441 // Zm00001d004022 // Zm00001d046621
		GO:0051716	P	cellular response to stimulus	8	27	2430	30113	0.00099	0.038	// Zm00001d023434 // Zm00001d016017 // Zm00001d005652 // Zm00001d052738 // Zm00001d044629 // Zm00001d051172 // Zm00001d004022 // Zm00001d016055
		GO:0016043	P	cellular component organization	9	27	3365	30113	0.0019	0.058	// Zm00001d005652 // Zm00001d044629 // Zm00001d036543 // Zm00001d051178 // Zm00001d014525 // Zm00001d022315 // Zm00001d044714 // Zm00001d015256 // Zm00001d016055
		GO:0050794	P	regulation of cellular process	11	27	4991	30113	0.0025	0.068	// Zm00001d023434 // Zm00001d016017 // Zm00001d005652 // Zm00001d052738 // Zm00001d034629 // Zm00001d022315 // Zm00001d051172 // Zm00001d019230 // Zm00001d031441 // Zm00001d004022 // Zm00001d046621
		GO:0065007	P	biological regulation	12	27	6244	30113	0.0047	0.11	// Zm00001d023434 // Zm00001d016017 // Zm00001d005652 // Zm00001d052738 // Zm00001d034629 // Zm00001d022315 // Zm00001d051172 // Zm00001d019230 // Zm00001d008869 // Zm00001d031441 // Zm00001d004022 // Zm00001d046621
		GO:0071840	P	cellular component organization or biogenesis	9	27	3818	30113	0.0046	0.11	// Zm00001d005652 // Zm00001d044629 // Zm00001d036543 // Zm00001d051178 // Zm00001d014525 // Zm00001d022315 // Zm00001d044714 // Zm00001d015256 // Zm00001d016055
		GO:0050896	P	response to stimulus	8	27	3848	30113	0.017	0.35	// Zm00001d023434 // Zm00001d016017 // Zm00001d005652 // Zm00001d052738 // Zm00001d044629 // Zm00001d051172 // Zm00001d004022 // Zm00001d016055
		GO:0032774	P	RNA biosynthetic process	6	27	2841	30113	0.037	0.4	// Zm00001d051172 // Zm00001d052738 // Zm00001d034629 // Zm00001d019230 // Zm00001d031441 // Zm00001d046621
		GO:0031326	P	regulation of cellular biosynthetic process	6	27	2871	30113	0.039	0.4	// Zm00001d051172 // Zm00001d052738 // Zm00001d034629 // Zm00001d019230 // Zm00001d031441 // Zm00001d046621
		GO:2000112	P	regulation of cellular macromolecule biosynthetic process	6	27	2823	30113	0.036	0.4	// Zm00001d051172 // Zm00001d052738 // Zm00001d034629 // Zm00001d019230 // Zm00001d031441 // Zm00001d046621
		GO:0097659	P	nucleic acid-templated transcription	6	27	2829	30113	0.036	0.4	// Zm00001d051172 // Zm00001d052738 // Zm00001d034629 // Zm00001d019230 // Zm00001d031441 // Zm00001d046621
		GO:0019219	P	regulation of nucleobase-containing compound metabolic process	6	27	2764	30113	0.033	0.4	// Zm00001d051172 // Zm00001d052738 // Zm00001d034629 // Zm00001d019230 // Zm00001d031441 // Zm00001d046621
		GO:0009889	P	regulation of biosynthetic process	6	27	2874	30113	0.039	0.4	// Zm00001d051172 // Zm00001d052738 // Zm00001d034629 // Zm00001d019230 // Zm00001d031441 // Zm00001d046621
		GO:1903506	P	regulation of nucleic acid-templated transcription	6	27	2619	30113	0.026	0.4	// Zm00001d051172 // Zm00001d052738 // Zm00001d034629 // Zm00001d019230 // Zm00001d031441 // Zm00001d046621
		GO:0006950	P	response to stress	5	27	2093	30113	0.036	0.4	// Zm00001d016017 // Zm00001d004022 // Zm00001d052738 // Zm00001d044629 // Zm00001d016055
		GO:2001141	P	regulation of RNA biosynthetic process	6	27	2619	30113	0.026	0.4	// Zm00001d051172 // Zm00001d052738 // Zm00001d034629 // Zm00001d019230 // Zm00001d031441 // Zm00001d046621
		GO:0051252	P	regulation of RNA metabolic process	6	27	2687	30113	0.029	0.4	// Zm00001d051172 // Zm00001d052738 // Zm00001d034629 // Zm00001d019230 // Zm00001d031441 // Zm00001d046621
		GO:0006355	P	regulation of transcription, DNA-templated	6	27	2596	30113	0.025	0.4	// Zm00001d051172 // Zm00001d052738 // Zm00001d034629 // Zm00001d019230 // Zm00001d031441 // Zm00001d046621
		GO:0010556	P	regulation of macromolecule biosynthetic process	6	27	2851	30113	0.038	0.4	// Zm00001d051172 // Zm00001d052738 // Zm00001d034629 // Zm00001d019230 // Zm00001d031441 // Zm00001d046621
		GO:0006351	P	transcription, DNA-templated	6	27	2807	30113	0.035	0.4	// Zm00001d051172 // Zm00001d052738 // Zm00001d034629 // Zm00001d019230 // Zm00001d031441 // Zm00001d046621
		GO:0051171	P	regulation of nitrogen compound metabolic process	6	27	2956	30113	0.044	0.44	// Zm00001d051172 // Zm00001d052738 // Zm00001d034629 // Zm00001d019230 // Zm00001d031441 // Zm00001d046621
		GO:0010468	P	regulation of gene expression	6	27	3001	30113	0.047	0.45	// Zm00001d051172 // Zm00001d052738 // Zm00001d034629 // Zm00001d019230 // Zm00001d031441 // Zm00001d046621
		GO:0034645	P	cellular macromolecule biosynthetic process	8	27	4699	30113	0.049	0.45	// Zm00001d051172 // Zm00001d052738 // Zm00001d036543 // Zm00001d034629 // Zm00001d014525 // Zm00001d019230 // Zm00001d031441 // Zm00001d046621
		GO:0006996	P	organelle organization	5	27	2289	30113	0.05	0.45	// Zm00001d051178 // Zm00001d044629 // Zm00001d044714 // Zm00001d022315 // Zm00001d016055
		GO:0009059	P	macromolecule biosynthetic process	8	27	4780	30113	0.053	0.46	// Zm00001d051172 // Zm00001d052738 // Zm00001d036543 // Zm00001d034629 // Zm00001d014525 // Zm00001d019230 // Zm00001d031441 // Zm00001d046621
		GO:0034654	P	nucleobase-containing compound biosynthetic process	6	27	3211	30113	0.061	0.52	// Zm00001d051172 // Zm00001d052738 // Zm00001d034629 // Zm00001d019230 // Zm00001d031441 // Zm00001d046621
		GO:0031323	P	regulation of cellular metabolic process	6	27	3404	30113	0.077	0.59	// Zm00001d051172 // Zm00001d052738 // Zm00001d034629 // Zm00001d019230 // Zm00001d031441 // Zm00001d046621
		GO:0090304	P	nucleic acid metabolic process	8	27	5183	30113	0.079	0.59	// Zm00001d051172 // Zm00001d052738 // Zm00001d034629 // Zm00001d044629 // Zm00001d019230 // Zm00001d031441 // Zm00001d046621 // Zm00001d016055
		GO:0080090	P	regulation of primary metabolic process	6	27	3368	30113	0.074	0.59	// Zm00001d051172 // Zm00001d052738 // Zm00001d034629 // Zm00001d019230 // Zm00001d031441 // Zm00001d046621
		GO:0018130	P	heterocycle biosynthetic process	6	27	3382	30113	0.075	0.59	// Zm00001d051172 // Zm00001d052738 // Zm00001d034629 // Zm00001d019230 // Zm00001d031441 // Zm00001d046621
		GO:0019438	P	aromatic compound biosynthetic process	6	27	3450	30113	0.081	0.59	// Zm00001d051172 // Zm00001d052738 // Zm00001d034629 // Zm00001d019230 // Zm00001d031441 // Zm00001d046621
		GO:0060255	P	regulation of macromolecule metabolic process	6	27	3482	30113	0.084	0.6	// Zm00001d051172 // Zm00001d052738 // Zm00001d034629 // Zm00001d019230 // Zm00001d031441 // Zm00001d046621
		GO:0019222	P	regulation of metabolic process	6	27	3582	30113	0.094	0.62	// Zm00001d051172 // Zm00001d052738 // Zm00001d034629 // Zm00001d019230 // Zm00001d031441 // Zm00001d046621
		GO:1901362	P	organic cyclic compound biosynthetic process	6	27	3555	30113	0.091	0.62	// Zm00001d051172 // Zm00001d052738 // Zm00001d034629 // Zm00001d019230 // Zm00001d031441 // Zm00001d046621
[truncated: 170 more rows]
