# Supplementary material for: Widespread occurrence of microRNA-mediated target cleavage on membrane-bound polysomes
Source: Genome Biol. 2021 Jan 5;22:15. doi: 10.1186/s13059-020-02242-6 (PMC7784310; doi:10.1186/s13059-020-02242-6)
Supplement: Supplementary file 12 — Additional file 12: Table S11. Locations of reproductive PHAS loci in maize and rice genomes. [file 13059_2020_2242_MOESM12_ESM.xlsx]

## Sheet: 21PHAS
Table S11. Locations of reproductive PHAS loci in maize and rice genomes.
Notes: The information about reproductive phasiRNA-generating (PHAS) loci of maize and rice is from previous studies [9–11] with some modifications. For maize reproductive PHAS loci, we converted the location information from the genome of "B73" AGPv2 to "B73" AGPv4. For rice reproductive PHAS loci, we numbered them instead of using location information as PHAS IDs.
The reported reproductive PHAS loci are listed on separate sheets for each of the two classes: "21PHAS" and "24PHAS", which generate reproductive 21-nt and 24-nt phasiRNAs, respectively.
The genomes used for the identification of PHAS loci are "B73" AGPv4 for maize and "Nipponbare" MSU7.0 for rice.
Species	PHAS ID	Chromosome	Start	End
Maize	21PHAS_NO8	1	161394465	161394865
	21PHAS_NO9	1	164212986	164213764
	21PHAS_NO10	1	164218534	164218863
	21PHAS_NO11	1	164510999	164511567
	21PHAS_NO12	1	164573121	164573605
	21PHAS_NO13	1	164582720	164583351
	21PHAS_NO14	1	164653697	164654391
	21PHAS_NO15	1	164655786	164656138
	21PHAS_NO16	1	164777071	164778017
	21PHAS_NO19	1	164813905	164814703
	21PHAS_NO18	1	164855309	164856086
	21PHAS_NO17	1	164858480	164859217
	21PHAS_NO20	1	164942841	164943470
	21PHAS_NO21	1	164970413	164971213
	21PHAS_NO22	1	164971705	164972336
	21PHAS_NO23	1	164975137	164975537
	21PHAS_NO24	1	164978375	164979132
	21PHAS_NO25	1	164981552	164982245
	21PHAS_NO26	1	164983689	164984446
	21PHAS_NO27	1	165021304	165021914
	21PHAS_NO28	1	165022323	165022932
	21PHAS_NO29	1	165026410	165027336
	21PHAS_NO30	1	165163640	165164082
	21PHAS_NO31	1	165165158	165165853
	21PHAS_NO32	1	165170036	165170752
	21PHAS_NO33	1	165230156	165231123
	21PHAS_NO35	1	165367669	165368238
	21PHAS_NO36	1	165436138	165436602
	21PHAS_NO38	1	179698183	179698772
	21PHAS_NO39	1	179701504	179701946
	21PHAS_NO40	1	180011354	180011923
	21PHAS_NO41	1	180273719	180274448
	21PHAS_NO42	1	180275609	180276470
	21PHAS_NO43	1	180290866	180291266
	21PHAS_NO44	1	180380305	180380958
	21PHAS_NO45	1	180389453	180390169
	21PHAS_NO46	1	180595911	180596605
	21PHAS_NO47	1	180922666	180923213
	21PHAS_NO48	1	180928638	180929247
	21PHAS_NO49	1	180934183	180934725
	21PHAS_NO51	1	180939543	180940196
	21PHAS_NO60	1	253180238	253181101
	21PHAS_NO61	1	253181919	253182593
	21PHAS_NO62	1	253208972	253209585
	21PHAS_NO63	1	253210297	253211198
	21PHAS_NO64	1	253227116	253227685
	21PHAS_NO65	1	253228781	253229435
	21PHAS_NO66	1	253233141	253233857
	21PHAS_NO67	1	253251089	253251658
	21PHAS_NO68	1	253252520	253253195
	21PHAS_NO69	1	253253659	253254247
	21PHAS_NO70	1	253257181	253257727
	21PHAS_NO71	1	267261971	267262506
	21PHAS_NO72	1	288497770	288498717
	21PHAS_NO73	1	288502999	288503421
	21PHAS_NO74	1	288550256	288551054
	21PHAS_NO75	1	288573841	288574597
	21PHAS_NO76	1	288591015	288591569
	21PHAS_NO77	1	288593074	288594083
	21PHAS_NO78	1	288624007	288624470
	21PHAS_NO79	1	288634568	288635157
	21PHAS_NO80	1	288636057	288636458
	21PHAS_NO81	1	288647083	288647777
	21PHAS_NO82	1	288664655	288665771
	21PHAS_NO83	1	288677592	288678538
	21PHAS_NO84	1	288679343	288679955
	21PHAS_NO85	1	288682183	288682709
	21PHAS_NO86	1	289630461	289631029
	21PHAS_NO87	1	289638375	289639026
	21PHAS_NO90	1	289688065	289688752
	21PHAS_NO89	1	289688988	289689349
	21PHAS_NO91	1	289700672	289701640
	21PHAS_NO88	1	289700677	289701240
	21PHAS_NO99	1	289748395	289749342
	21PHAS_NO92	1	289764337	289765345
	21PHAS_NO93	1	289766342	289767206
	21PHAS_NO94	1	289768427	289769037
	21PHAS_NO95	1	289769947	289770527
	21PHAS_NO96	1	289819233	289819913
	21PHAS_NO97	1	289820951	289821489
	21PHAS_NO98	1	289827282	289827996
	21PHAS_NO100	1	289929544	289930406
	21PHAS_NO101	1	289960256	289960909
	21PHAS_NO102	1	290051328	290051749
	21PHAS_NO103	1	290051777	290052638
	21PHAS_NO104	1	290153082	290153840
	21PHAS_NO105	1	290184088	290184733
	21PHAS_NO106	1	290188482	290189136
	21PHAS_NO107	1	290189240	290189683
	21PHAS_NO109	1	290195450	290195914
	21PHAS_NO110	1	290200972	290201456
	21PHAS_NO113	2	9321615	9321935
	21PHAS_NO115	2	36131335	36131735
	21PHAS_NO117	2	51360882	51361872
	21PHAS_NO118	2	51367727	51368023
	21PHAS_NO119	2	54352133	54352554
	21PHAS_NO120	2	54441533	54441996
	21PHAS_NO121	2	54442933	54443772
	21PHAS_NO122	2	54451746	54452418
	21PHAS_NO123	2	54486923	54487345
	21PHAS_NO124	2	54570661	54571347
	21PHAS_NO125	2	54589604	54590530
	21PHAS_NO126	2	54607580	54608087
	21PHAS_NO127	2	54620819	54621450
	21PHAS_NO128	2	54622775	54623177
	21PHAS_NO129	2	54625433	54626233
	21PHAS_NO130	2	54680931	54681600
	21PHAS_NO131	2	54704413	54705045
	21PHAS_NO132	2	54711365	54712100
	21PHAS_NO134	2	54742423	54743161
	21PHAS_NO133	2	54745988	54746892
	21PHAS_NO135	2	54832766	54833187
	21PHAS_NO136	2	55324537	55325064
	21PHAS_NO137	2	55358936	55359691
	21PHAS_NO138	2	55397759	55398409
	21PHAS_NO139	2	55399824	55400854
	21PHAS_NO140	2	55433916	55434884
	21PHAS_NO141	2	55435340	55435970
	21PHAS_NO143	2	55559899	55560614
	21PHAS_NO144	2	55618309	55618899
	21PHAS_NO148	2	92019058	92019857
	21PHAS_NO149	2	92085579	92086274
	21PHAS_NO151	2	141449538	141450128
	21PHAS_NO152	2	141450955	141451671
	21PHAS_NO154	2	141504121	141504857
	21PHAS_NO155	2	141555154	141555766
	21PHAS_NO156	2	141646543	141646984
	21PHAS_NO157	2	141773133	141774101
	21PHAS_NO158	2	141864129	141864822
	21PHAS_NO159	2	141947592	141948432
	21PHAS_NO160	2	141950810	141951441
	21PHAS_NO161	2	141953228	141954111
	21PHAS_NO162	2	141955721	141956183
	21PHAS_NO163	2	141965591	141966223
	21PHAS_NO164	2	142024128	142024766
	21PHAS_NO165	2	142142580	142143401
	21PHAS_NO166	2	142143876	142144570
	21PHAS_NO167	2	142147562	142148384
	21PHAS_NO168	2	142234379	142235093
	21PHAS_NO169	2	142273173	142273594
	21PHAS_NO170	2	142399669	142400532
	21PHAS_NO171	2	142413188	142413714
	21PHAS_NO172	2	142529994	142530940
	21PHAS_NO173	2	142628324	142629188
	21PHAS_NO174	2	142630411	142631064
	21PHAS_NO175	2	142660969	142661601
	21PHAS_NO176	2	142662315	142662926
	21PHAS_NO177	2	142663684	142664168
	21PHAS_NO178	2	158759493	158759893
	21PHAS_NO179	2	158761122	158761839
	21PHAS_NO180	2	158854326	158855041
	21PHAS_NO181	2	158904541	158905404
	21PHAS_NO182	2	158985702	158986481
	21PHAS_NO183	2	163743483	163744281
	21PHAS_NO184	2	163745714	163746639
	21PHAS_NO185	2	163986882	163987701
	21PHAS_NO186	2	163997515	163997978
	21PHAS_NO187	2	164012087	164012759
	21PHAS_NO188	2	164018950	164019789
	21PHAS_NO189	2	164028151	164028592
	21PHAS_NO190	2	164264892	164265312
	21PHAS_NO191	2	164265394	164266151
	21PHAS_NO192	2	164399242	164399894
	21PHAS_NO193	2	164408520	164409191
	21PHAS_NO194	2	164410760	164411559
	21PHAS_NO198	2	164410760	164411559
	21PHAS_NO195	2	164415311	164415794
	21PHAS_NO196	2	164440972	164441477
	21PHAS_NO197	2	164450203	164450874
	21PHAS_NO199	2	164595193	164595635
	21PHAS_NO203	2	227114733	227115365
	21PHAS_NO204	2	227157987	227158976
	21PHAS_NO205	2	227165981	227166695
	21PHAS_NO206	2	227191818	227192429
	21PHAS_NO207	2	227208169	227208738
	21PHAS_NO208	2	235189473	235190231
	21PHAS_NO209	2	235190674	235191179
	21PHAS_NO210	2	235191984	235192427
	21PHAS_NO211	2	235194275	235194948
	21PHAS_NO212	2	235252990	235253390
	21PHAS_NO214	2	235339183	235340002
	21PHAS_NO215	2	235341032	235341695
	21PHAS_NO216	2	235352500	235353236
	21PHAS_NO217	2	235365747	235366209
	21PHAS_NO219	2	236530507	236531285
	21PHAS_NO220	2	236534350	236535149
	21PHAS_NO221	3	17629714	17630324
	21PHAS_NO222	3	17631630	17632449
	21PHAS_NO223	3	17785331	17785732
	21PHAS_NO224	3	17808474	17809021
	21PHAS_NO225	3	17810333	17811153
	21PHAS_NO230	3	113406740	113407289
	21PHAS_NO229	3	113409405	113409973
	21PHAS_NO231	3	131628112	131628596
	21PHAS_NO232	3	131638045	131638445
	21PHAS_NO234	3	131642262	131642663
	21PHAS_NO235	3	131642821	131643566
	21PHAS_NO236	3	131694511	131695037
	21PHAS_NO237	3	131752848	131753786
	21PHAS_NO238	3	135792392	135792890
	21PHAS_NO240	3	151030269	151030669
	21PHAS_NO242	3	215000815	215001087
	21PHAS_NO243	4	3497998	3498440
	21PHAS_NO244	4	3500126	3500630
	21PHAS_NO245	4	3517044	3517736
	21PHAS_NO246	4	3518268	3518900
	21PHAS_NO247	4	3551919	3552654
	21PHAS_NO248	4	3555665	3556570
	21PHAS_NO249	4	3561964	3562593
	21PHAS_NO250	4	3562585	3563500
	21PHAS_NO251	4	3563999	3564651
	21PHAS_NO252	4	3569119	3569709
	21PHAS_NO253	4	3570993	3571739
	21PHAS_NO255	4	3855761	3856328
	21PHAS_NO256	4	3856812	3857614
	21PHAS_NO257	4	3862317	3862866
	21PHAS_NO260	4	3866337	3866900
	21PHAS_NO258	4	3885839	3886532
	21PHAS_NO261	4	3885839	3886517
	21PHAS_NO259	4	3919473	3920272
	21PHAS_NO262	4	4093947	4094714
	21PHAS_NO263	4	4096931	4097581
	21PHAS_NO264	4	4100925	4101576
	21PHAS_NO265	4	4101697	4102451
	21PHAS_NO266	4	5453282	5454019
	21PHAS_NO267	4	5455917	5456862
	21PHAS_NO268	4	5457012	5457621
	21PHAS_NO269	4	5459747	5460559
	21PHAS_NO270	4	5506414	5506983
	21PHAS_NO271	4	5514933	5515542
	21PHAS_NO272	4	5577161	5577813
	21PHAS_NO273	4	5580283	5581249
	21PHAS_NO274	4	5588159	5588937
	21PHAS_NO275	4	5590888	5591624
	21PHAS_NO276	4	5595715	5596347
	21PHAS_NO277	4	5597676	5598390
	21PHAS_NO278	4	5605004	5605676
	21PHAS_NO279	4	5611471	5612123
	21PHAS_NO280	4	5613871	5614481
	21PHAS_NO281	4	5615270	5615880
	21PHAS_NO282	4	5617748	5618360
	21PHAS_NO283	4	5621313	5621987
	21PHAS_NO284	4	5624881	5625534
	21PHAS_NO285	4	5671122	5671544
	21PHAS_NO286	4	5686712	5687427
	21PHAS_NO287	4	5742030	5742683
	21PHAS_NO288	4	5742659	5743081
	21PHAS_NO289	4	5749978	5750734
	21PHAS_NO295	4	7819675	7820369
	21PHAS_NO296	4	7840234	7840951
	21PHAS_NO297	4	7850497	7851044
	21PHAS_NO298	4	7851733	7852386
	21PHAS_NO299	4	7853896	7854786
	21PHAS_NO300	4	7855638	7856692
	21PHAS_NO301	4	7871451	7871895
	21PHAS_NO302	4	7872135	7872525
	21PHAS_NO303	4	7872441	7873241
	21PHAS_NO304	4	7876768	7877378
	21PHAS_NO305	4	7878472	7879228
	21PHAS_NO306	4	7880831	7881400
	21PHAS_NO307	4	7882942	7883637
	21PHAS_NO308	4	7888840	7889260
	21PHAS_NO310	4	7921955	7922355
	21PHAS_NO309	4	7924031	7924725
	21PHAS_NO311	4	7936863	7937369
	21PHAS_NO312	4	7937283	7937997
	21PHAS_NO313	4	7940568	7940972
	21PHAS_NO314	4	7953869	7954646
	21PHAS_NO239	4	7953937	7954357
	21PHAS_NO315	4	7960569	7961347
	21PHAS_NO316	4	7961846	7962414
	21PHAS_NO317	4	7973427	7974247
	21PHAS_NO318	4	7989340	7990161
	21PHAS_NO319	4	8027800	8028496
	21PHAS_NO323	4	16934047	16934951
	21PHAS_NO322	4	16936905	16937471
	21PHAS_NO324	4	21051796	21052259
	21PHAS_NO328	4	76616869	76617858
	21PHAS_NO329	4	76642811	76643211
	21PHAS_NO335	4	214709995	214710436
	21PHAS_NO341	5	2832535	2832935
	21PHAS_NO342	5	5188120	5189004
	21PHAS_NO343	5	5192772	5193404
	21PHAS_NO344	5	5382939	5383592
	21PHAS_NO345	5	5408892	5409502
	21PHAS_NO346	5	5411371	5412064
	21PHAS_NO347	5	13539890	13540353
	21PHAS_NO348	5	13542768	13543588
	21PHAS_NO350	5	42512109	42512697
	21PHAS_NO351	5	42516683	42517190
	21PHAS_NO352	5	42579336	42579965
	21PHAS_NO353	5	67874914	67875503
	21PHAS_NO358	5	165772089	165772318
	21PHAS_NO363	5	194914926	194915347
	21PHAS_NO372	6	69516671	69517260
	21PHAS_NO373	6	69521693	69522302
	21PHAS_NO374	6	69604130	69604887
	21PHAS_NO375	6	69621637	69622330
	21PHAS_NO376	6	69636721	69637544
	21PHAS_NO377	6	69637745	69638462
	21PHAS_NO382	6	93021001	93021402
	21PHAS_NO383	6	93022144	93022733
	21PHAS_NO384	6	93089184	93089605
	21PHAS_NO392	6	124477561	124478235
	21PHAS_NO395	6	153416260	153417006
	21PHAS_NO396	6	161191582	161192403
	21PHAS_NO397	6	161277159	161277706
	21PHAS_NO398	6	161289501	161290069
	21PHAS_NO399	6	161294353	161294922
	21PHAS_NO400	6	161310565	161311093
	21PHAS_NO402	6	161347421	161347805
	21PHAS_NO403	6	161348997	161349630
	21PHAS_NO404	6	161371811	161372506
	21PHAS_NO401	6	161405977	161406675
	21PHAS_NO405	6	161445442	161446512
	21PHAS_NO407	6	171168417	171168881
	21PHAS_NO410	7	8612395	8613111
	21PHAS_NO411	7	8616759	8617201
	21PHAS_NO412	7	8714550	8715390
	21PHAS_NO413	7	8716730	8717384
	21PHAS_NO414	7	8717992	8718749
	21PHAS_NO415	7	10284172	10284572
	21PHAS_NO416	7	10328168	10328694
	21PHAS_NO417	7	10435653	10436053
	21PHAS_NO418	7	10448675	10449263
	21PHAS_NO419	7	10452691	10453470
	21PHAS_NO420	7	10473202	10473960
	21PHAS_NO421	7	18228902	18229470
	21PHAS_NO422	7	18230263	18230727
	21PHAS_NO423	7	18255448	18256079
	21PHAS_NO424	7	18330999	18331799
	21PHAS_NO425	7	18352588	18353597
	21PHAS_NO426	7	18354249	18354901
	21PHAS_NO427	7	18382208	18382797
	21PHAS_NO429	7	18423165	18423692
	21PHAS_NO428	7	18428728	18429382
	21PHAS_NO430	7	18507786	18508207
	21PHAS_NO431	7	18522829	18523354
	21PHAS_NO432	7	18603448	18604079
	21PHAS_NO433	7	18619786	18620754
	21PHAS_NO434	7	21223122	21223670
	21PHAS_NO435	7	21230970	21231578
	21PHAS_NO436	7	21234706	21235588
	21PHAS_NO437	7	21237027	21237910
	21PHAS_NO438	7	21345401	21346010
	21PHAS_NO439	7	21351286	21352065
	21PHAS_NO440	7	21363570	21364432
	21PHAS_NO441	7	21365489	21365911
	21PHAS_NO442	7	21369510	21370143
	21PHAS_NO443	7	21375430	21376270
	21PHAS_NO444	7	21446188	21447373
	21PHAS_NO445	7	21457755	21458469
	21PHAS_NO448	7	21484140	21484938
	21PHAS_NO447	7	21486320	21487307
	21PHAS_NO446	7	21505805	21506416
	21PHAS_NO449	7	21536449	21537289
	21PHAS_NO450	7	21623570	21624181
	21PHAS_NO451	7	21636098	21636855
	21PHAS_NO452	7	21782377	21782925
	21PHAS_NO453	7	21788547	21788944
	21PHAS_NO454	7	21816268	21816898
	21PHAS_NO455	7	21818377	21818820
	21PHAS_NO456	7	21833526	21833989
	21PHAS_NO457	7	28554778	28555201
	21PHAS_NO458	7	28557743	28558143
	21PHAS_NO459	7	28563919	28564761
	21PHAS_NO460	7	28863480	28864340
	21PHAS_NO385/21PHAS_NO464	7	57088908	57089308
	21PHAS_NO465	7	90036230	90036968
	21PHAS_NO467	7	150908785	150909185
	21PHAS_NO472	7	177146173	177147180
	21PHAS_NO471	7	177148654	177149243
	21PHAS_NO470	7	177152374	177153426
	21PHAS_NO469	7	177154825	177155413
	21PHAS_NO473	7	177180256	177180972
	21PHAS_NO474	7	177193760	177194560
	21PHAS_NO475	7	177195210	177196051
	21PHAS_NO476	7	177197185	177197648
	21PHAS_NO477	7	177198135	177198705
	21PHAS_NO478	7	177203700	177204184
	21PHAS_NO479	7	178162597	178163313
	21PHAS_NO492	8	84145469	84146142
	21PHAS_NO493	8	85433890	85434543
	21PHAS_NO494	8	85435672	85436512
	21PHAS_NO496	8	164154057	164155055
	21PHAS_NO497	8	164157881	164158741
	21PHAS_NO498	8	172722843	172723203
	21PHAS_NO501	9	10980364	10980975
	21PHAS_NO502	9	10986014	10986603
	21PHAS_NO503	9	10988333	10988963
	21PHAS_NO504	9	10999476	11000191
	21PHAS_NO505	9	11017241	11017998
	21PHAS_NO506	9	21555775	21556218
	21PHAS_NO507	9	22645985	22646659
	21PHAS_NO508	9	22648522	22649111
	21PHAS_NO509	9	22691558	22692147
	21PHAS_NO510	9	22704098	22704749
	21PHAS_NO511	9	22705483	22706263
	21PHAS_NO512	9	22707413	22707897
	21PHAS_NO513	9	22712191	22712779
	21PHAS_NO514	9	22714057	22714457
	21PHAS_NO515	9	22751718	22752601
	21PHAS_NO516	9	22755403	22756053
	21PHAS_NO517	9	22975580	22976677
	21PHAS_NO518	9	23006421	23007204
	21PHAS_NO527	9	102322178	102322661
	21PHAS_NO531	10	2865011	2865432
	21PHAS_NO530	10	2953700	2954121
	21PHAS_NO532	10	3022886	3023413
	21PHAS_NO533	10	3027034	3027476
	21PHAS_NO534	10	3236262	3236662
	21PHAS_NO535	10	3291086	3291507
	21PHAS_NO536	10	3507475	3507959
	21PHAS_NO537	10	24532772	24533422
	21PHAS_NO538	10	24550018	24550523
	21PHAS_NO539	10	24612850	24613563
	21PHAS_NO540	10	24615252	24616071
	21PHAS_NO541	10	24622344	24623248
	21PHAS_NO542	10	24625453	24626190
	21PHAS_NO543	10	24627798	24628491
	21PHAS_NO544	10	24641959	24642464
	21PHAS_NO545	10	24700249	24700712
	21PHAS_NO546	10	24839562	24840193
	21PHAS_NO547	10	24855560	24856275
	21PHAS_NO548	10	24928600	24929399
	21PHAS_NO549	10	24930957	24931495
	21PHAS_NO550	10	24936735	24937514
	21PHAS_NO551	10	24997379	24998093
	21PHAS_NO552	10	25022636	25023309
	21PHAS_NO554	10	81533314	81534028
	21PHAS_NO555	10	81541160	81541812
	21PHAS_NO556	10	81544100	81545237
	21PHAS_NO557	10	81556619	81557395
	21PHAS_NO558	10	81558428	81558976
	21PHAS_NO380	10	81909240	81910018
	21PHAS_NO560	10	92529559	92530211
	21PHAS_NO564	10	110574017	110574418
	21PHAS_NO565	10	117297882	117298660
	21PHAS_NO566	10	117307705	117308548
	21PHAS_NO567	10	117311130	117312140
	21PHAS_NO568	10	117312466	117313812
	21PHAS_NO569	10	117362290	117363236
	21PHAS_NO570	10	117402164	117402943
	21PHAS_NO571	10	117405670	117406448
	21PHAS_NO572	10	117406986	117408143
	21PHAS_NO573	10	117497465	117498117
	21PHAS_NO574	10	117517881	117518471
	21PHAS_NO575	10	117540338	117541138
	21PHAS_NO576	10	117569174	117569866
	21PHAS_NO577	10	117576304	117576788
	21PHAS_NO578	10	117595202	117595770
	21PHAS_NO579	10	117608517	117609337
	21PHAS_NO580	10	117612586	117613008
	21PHAS_NO581	10	117662958	117663654
	21PHAS_NO582	10	117682901	117683344
	21PHAS_NO583	10	118685734	118686324
	21PHAS_NO584	10	118778628	118779217
	21PHAS_NO585	10	118790561	118791177
	21PHAS_NO586	10	118810752	118811322
	21PHAS_NO588	10	125998979	125999379
	21PHAS_NO589	10	125998979	125999379
Rice	21PHAS_NO1	1	2230870	2231457
	21PHAS_NO2	1	2239475	2240273
	21PHAS_NO3	1	2240414	2241025
	21PHAS_NO4	1	2244032	2244747
	21PHAS_NO5	1	2312838	2313323
	21PHAS_NO6	1	2317224	2317772
	21PHAS_NO7	1	2319265	2319749
	21PHAS_NO8	1	2319818	2320344
	21PHAS_NO9	1	2324352	2324816
	21PHAS_NO10	1	2325517	2325960
	21PHAS_NO11	1	2327684	2328105
	21PHAS_NO12	1	2329120	2329711
	21PHAS_NO13	1	2331645	2332130
	21PHAS_NO14	1	2332823	2333390
	21PHAS_NO15	1	2333795	2334427
	21PHAS_NO16	1	2334733	2335385
	21PHAS_NO17	1	2341903	2342598
	21PHAS_NO18	1	2342891	2343480
	21PHAS_NO19	1	2345723	2346271
	21PHAS_NO20	1	2347049	2347451
	21PHAS_NO21	1	2347820	2348367
	21PHAS_NO22	1	2349015	2349562
	21PHAS_NO23	1	6677440	6677860
	21PHAS_NO24	1	14155977	14156567
	21PHAS_NO25	1	14204931	14205331
	21PHAS_NO26	1	19140407	19141038
	21PHAS_NO27	1	19144959	19145423
	21PHAS_NO28	1	20077019	20077440
	21PHAS_NO29	1	20082981	20083569
	21PHAS_NO30	1	20086207	20086629
	21PHAS_NO31	1	20108126	20108587
	21PHAS_NO32	1	20403446	20403867
	21PHAS_NO33	1	20404415	20404962
	21PHAS_NO34	1	20417965	20418512
	21PHAS_NO35	1	20452485	20453264
	21PHAS_NO36	1	20455137	20455957
	21PHAS_NO37	1	20457622	20458063
	21PHAS_NO38	1	20462366	20463228
	21PHAS_NO39	1	21661626	21662048
	21PHAS_NO40	1	23923874	23924274
	21PHAS_NO41	1	33544449	33544849
	21PHAS_NO42	1	33581992	33582392
	21PHAS_NO43	1	34222013	34222959
	21PHAS_NO44	1	34224528	34225034
	21PHAS_NO45	1	34225797	34226281
	21PHAS_NO46	1	34227149	34227759
	21PHAS_NO47	1	34228901	34229448
	21PHAS_NO48	1	34231474	34231916
	21PHAS_NO49	1	34254240	34254682
	21PHAS_NO50	1	34256829	34257438
	21PHAS_NO51	1	34261813	34262466
	21PHAS_NO52	1	34278492	34278956
	21PHAS_NO53	1	34281460	34281987
	21PHAS_NO54	1	34285221	34285852
	21PHAS_NO55	1	34289486	34289970
	21PHAS_NO56	1	34290910	34291438
	21PHAS_NO57	1	39681788	39682188
	21PHAS_NO58	2	1486692	1487240
	21PHAS_NO59	2	1487390	1487895
	21PHAS_NO60	2	1489740	1490288
	21PHAS_NO61	2	1494718	1495160
	21PHAS_NO62	2	1498617	1499038
	21PHAS_NO63	2	1514457	1515129
	21PHAS_NO64	2	1517846	1518289
	21PHAS_NO65	2	1519870	1520439
	21PHAS_NO66	2	1522628	1523320
	21PHAS_NO67	2	1523520	1524066
	21PHAS_NO68	2	1527109	1527802
	21PHAS_NO69	2	1528371	1528834
	21PHAS_NO70	2	1530268	1530900
	21PHAS_NO71	2	1531231	1531946
	21PHAS_NO72	2	4512749	4513170
	21PHAS_NO73	2	5974244	5974750
	21PHAS_NO74	2	10561868	10562269
	21PHAS_NO75	2	10565298	10565825
	21PHAS_NO76	2	10566813	10567235
	21PHAS_NO77	2	10611876	10612538
	21PHAS_NO78	2	10616548	10617180
	21PHAS_NO79	2	10620784	10621352
	21PHAS_NO80	2	10628106	10628652
	21PHAS_NO81	2	10630125	10630650
	21PHAS_NO82	2	10630995	10631626
	21PHAS_NO83	2	10644712	10645132
	21PHAS_NO84	2	10654368	10655083
	21PHAS_NO85	2	10676155	10676702
	21PHAS_NO86	2	12250731	12251382
	21PHAS_NO87	2	12272690	12273509
	21PHAS_NO88	2	12274648	12275048
	21PHAS_NO89	2	12290855	12291466
	21PHAS_NO90	2	12296316	12296989
	21PHAS_NO91	2	12298250	12298693
	21PHAS_NO92	2	12299650	12300219
	21PHAS_NO93	2	14241949	14242349
	21PHAS_NO94	2	14414141	14414562
	21PHAS_NO95	2	15792382	15792803
	21PHAS_NO96	2	15795528	15796160
	21PHAS_NO97	2	15808128	15808780
	21PHAS_NO98	2	15821580	15822106
	21PHAS_NO99	2	16559065	16559633
	21PHAS_NO100	2	16559952	16560394
	21PHAS_NO101	2	16566002	16566507
	21PHAS_NO102	2	16566880	16567427
	21PHAS_NO103	2	16568676	16569160
	21PHAS_NO104	2	16570088	16570634
	21PHAS_NO105	2	16573276	16573719
	21PHAS_NO106	2	16577743	16578164
	21PHAS_NO107	2	16578178	16578874
	21PHAS_NO108	2	16595417	16595943
	21PHAS_NO109	2	16596472	16597209
	21PHAS_NO110	2	20200089	20200991
	21PHAS_NO111	2	20200956	20201398
	21PHAS_NO112	2	20201962	20202405
	21PHAS_NO113	2	20246323	20246723
	21PHAS_NO114	2	20246647	20247216
	21PHAS_NO115	2	20248256	20248720
	21PHAS_NO116	2	20249852	20250358
	21PHAS_NO117	2	20251364	20252080
	21PHAS_NO118	2	20252496	20253126
	21PHAS_NO119	2	20253655	20254138
	21PHAS_NO120	2	20256990	20257517
	21PHAS_NO121	2	20259284	20259938
	21PHAS_NO122	2	20261949	20262496
	21PHAS_NO123	2	20263079	20263544
	21PHAS_NO124	2	20270642	20271505
	21PHAS_NO125	2	20272705	20273295
	21PHAS_NO126	2	20274917	20275402
	21PHAS_NO127	2	20276501	20276964
	21PHAS_NO128	2	20277663	20278231
	21PHAS_NO129	2	20281691	20282260
	21PHAS_NO130	2	20284835	20285445
	21PHAS_NO131	2	20298157	20298726
	21PHAS_NO132	2	20301832	20302359
	21PHAS_NO133	2	20305535	20306144
	21PHAS_NO134	2	20308367	20309476
	21PHAS_NO135	2	20309901	20310387
	21PHAS_NO136	2	20322506	20323241
	21PHAS_NO137	2	20327323	20327745
	21PHAS_NO138	2	20328902	20329324
	21PHAS_NO139	2	20332443	20333076
	21PHAS_NO140	2	20333936	20334671
	21PHAS_NO141	2	20336766	20337167
	21PHAS_NO142	2	20343707	20344107
	21PHAS_NO143	2	20347150	20347801
	21PHAS_NO144	2	20349227	20349815
	21PHAS_NO145	2	20349943	20350532
	21PHAS_NO146	2	20351256	20351952
	21PHAS_NO147	2	20358110	20358677
	21PHAS_NO148	2	20360421	20360969
	21PHAS_NO149	2	20363314	20364030
	21PHAS_NO150	2	20393785	20394185
	21PHAS_NO151	2	20396534	20397312
	21PHAS_NO152	2	20397862	20398325
	21PHAS_NO153	2	20403670	20404426
	21PHAS_NO154	2	22829349	22830001
	21PHAS_NO155	2	22833909	22834478
	21PHAS_NO156	2	22839862	22840535
	21PHAS_NO157	2	22845551	22846181
	21PHAS_NO158	2	22847492	22847913
	21PHAS_NO159	2	22849207	22849735
	21PHAS_NO160	2	22852216	22852657
	21PHAS_NO161	2	22853232	22853737
	21PHAS_NO162	2	22854678	22855184
	21PHAS_NO163	2	22856416	22856962
	21PHAS_NO164	2	22858147	22858756
	21PHAS_NO165	2	22859576	22860186
	21PHAS_NO166	2	22860646	22861151
	21PHAS_NO167	2	22864077	22864666
	21PHAS_NO168	2	27790967	27791367
	21PHAS_NO169	3	13645374	13645837
	21PHAS_NO170	3	18585853	18586442
	21PHAS_NO171	3	18586705	18587315
	21PHAS_NO172	3	18588033	18588434
	21PHAS_NO173	3	18588773	18589447
	21PHAS_NO174	3	18591180	18591959
	21PHAS_NO175	3	26774221	26774621
	21PHAS_NO176	3	26833731	26834215
	21PHAS_NO177	3	26836666	26837066
	21PHAS_NO178	3	26837697	26838139
	21PHAS_NO179	3	26838508	26839181
	21PHAS_NO180	3	26841380	26841948
	21PHAS_NO181	3	26846619	26847019
	21PHAS_NO182	3	26848648	26849236
	21PHAS_NO183	3	26851272	26851860
	21PHAS_NO184	3	26855023	26855613
	21PHAS_NO185	3	26856727	26857190
	21PHAS_NO186	3	26859375	26859965
	21PHAS_NO187	3	27555689	27556131
	21PHAS_NO188	3	27556241	27556705
	21PHAS_NO189	3	27557725	27558230
	21PHAS_NO190	3	27558350	27558938
	21PHAS_NO191	3	27559806	27560249
	21PHAS_NO192	3	27563899	27564404
	21PHAS_NO193	3	27564727	27565579
	21PHAS_NO194	3	27566721	27567330
	21PHAS_NO195	3	27574361	27574949
	21PHAS_NO196	3	27624547	27625073
	21PHAS_NO197	3	27633854	27634275
	21PHAS_NO198	3	27635518	27636359
	21PHAS_NO199	3	27639719	27640372
	21PHAS_NO200	3	27640825	27641393
	21PHAS_NO201	3	27641798	27642199
	21PHAS_NO202	3	32274778	32275284
	21PHAS_NO203	3	32276394	32276813
	21PHAS_NO204	3	32277891	32278458
	21PHAS_NO205	3	32278728	32279381
	21PHAS_NO206	3	32279963	32280385
	21PHAS_NO207	3	32293121	32293564
	21PHAS_NO208	3	32294054	32294705
	21PHAS_NO209	3	32295745	32296334
	21PHAS_NO210	3	32297003	32297529
	21PHAS_NO211	3	32298004	32298676
	21PHAS_NO212	3	32299779	32300432
	21PHAS_NO213	3	32304965	32305449
	21PHAS_NO214	3	32305648	32306257
	21PHAS_NO215	3	32367700	32368163
	21PHAS_NO216	3	32458840	32459325
	21PHAS_NO217	3	32477512	32478037
	21PHAS_NO218	3	32487499	32488111
	21PHAS_NO219	3	32494645	32495340
	21PHAS_NO220	3	32495713	32496113
	21PHAS_NO221	3	32497086	32497674
	21PHAS_NO222	3	32498286	32499191
	21PHAS_NO223	3	32503404	32504035
	21PHAS_NO224	3	32505438	32506238
	21PHAS_NO225	3	32507333	32507795
	21PHAS_NO226	3	32508305	32508914
	21PHAS_NO227	3	32511739	32512139
	21PHAS_NO228	3	32512689	32513297
	21PHAS_NO229	3	33130535	33130935
	21PHAS_NO230	4	2761331	2761731
	21PHAS_NO231	4	9090420	9090820
	21PHAS_NO232	4	9118505	9118905
	21PHAS_NO233	4	9137489	9138078
	21PHAS_NO234	4	9153490	9154078
	21PHAS_NO235	4	9166822	9167222
	21PHAS_NO236	4	11588811	11589296
	21PHAS_NO237	4	11592637	11593227
	21PHAS_NO238	4	12675283	12675683
	21PHAS_NO239	4	12679280	12679870
	21PHAS_NO240	4	12685120	12685521
	21PHAS_NO241	4	12693377	12693903
	21PHAS_NO242	4	12695685	12696085
	21PHAS_NO243	4	12702600	12703063
	21PHAS_NO244	4	12914563	12915131
	21PHAS_NO245	4	12965031	12965473
	21PHAS_NO246	4	12969774	12970362
	21PHAS_NO247	4	12974667	12975320
	21PHAS_NO248	4	12977945	12978513
	21PHAS_NO249	4	12979382	12979949
	21PHAS_NO250	4	13083579	13084022
	21PHAS_NO251	4	13113086	13113572
	21PHAS_NO252	4	13114257	13114699
	21PHAS_NO253	4	13123637	13124206
	21PHAS_NO254	4	13137153	13137595
	21PHAS_NO255	4	13151391	13152148
	21PHAS_NO256	4	13157143	13157649
	21PHAS_NO257	4	13164181	13164791
	21PHAS_NO258	4	13166413	13166877
	21PHAS_NO259	4	13168718	13169309
	21PHAS_NO260	4	13170265	13170708
	21PHAS_NO261	4	13253637	13254058
	21PHAS_NO262	4	13254367	13254915
	21PHAS_NO263	4	13271921	13272406
	21PHAS_NO264	4	13281579	13282022
	21PHAS_NO265	4	13286558	13287105
	21PHAS_NO266	4	13311663	13312231
	21PHAS_NO267	4	13316014	13316582
	21PHAS_NO268	4	13317401	13317844
	21PHAS_NO269	4	13341074	13341560
	21PHAS_NO270	4	13355353	13355921
	21PHAS_NO271	4	13356367	13356913
	21PHAS_NO272	4	13358629	13359365
	21PHAS_NO273	4	13391099	13391710
	21PHAS_NO274	4	14190120	14190562
	21PHAS_NO275	4	14217772	14218362
	21PHAS_NO276	4	14220994	14221500
	21PHAS_NO277	4	14267680	14268291
	21PHAS_NO278	4	14279483	14279968
	21PHAS_NO279	4	14286932	14287586
	21PHAS_NO280	4	14290685	14291422
	21PHAS_NO281	4	14293006	14293510
	21PHAS_NO282	4	14326735	14327344
	21PHAS_NO283	4	14328155	14328680
	21PHAS_NO284	4	14337356	14337944
	21PHAS_NO285	4	14341111	14341512
	21PHAS_NO286	4	14343912	14344334
	21PHAS_NO287	4	14346300	14346888
	21PHAS_NO288	4	14350814	14351320
	21PHAS_NO289	4	14356358	14356780
	21PHAS_NO290	4	14369821	14370347
	21PHAS_NO291	4	14371585	14372028
	21PHAS_NO292	4	14373651	14374409
	21PHAS_NO293	4	14375085	14375568
	21PHAS_NO294	4	14475177	14475618
	21PHAS_NO295	4	14480832	14481296
	21PHAS_NO296	4	14517216	14517701
	21PHAS_NO297	4	14556183	14556667
	21PHAS_NO298	4	14565363	14565807
	21PHAS_NO299	4	14601082	14601630
	21PHAS_NO300	4	14601882	14602344
	21PHAS_NO301	4	14617733	14618282
	21PHAS_NO302	4	14632973	14633521
	21PHAS_NO303	4	14634688	14635090
	21PHAS_NO304	4	14637983	14638613
	21PHAS_NO305	4	14638992	14639520
	21PHAS_NO306	4	14642534	14643185
	21PHAS_NO307	4	14649646	14650153
	21PHAS_NO308	4	14652859	14653323
	21PHAS_NO309	4	14660025	14660467
	21PHAS_NO310	4	14668787	14669458
	21PHAS_NO311	4	14723529	14724078
	21PHAS_NO312	4	14731379	14731863
	21PHAS_NO313	4	14860588	14861071
	21PHAS_NO314	4	14875701	14876166
	21PHAS_NO315	4	14881165	14881565
	21PHAS_NO316	4	14900852	14901315
	21PHAS_NO317	4	14902592	14903096
	21PHAS_NO318	4	14916492	14916933
	21PHAS_NO319	4	14921997	14922482
	21PHAS_NO320	4	14926433	14927002
	21PHAS_NO321	4	14928970	14929391
	21PHAS_NO322	4	14931820	14932222
	21PHAS_NO323	4	14935450	14935977
	21PHAS_NO324	4	14944495	14944896
	21PHAS_NO325	4	14951466	14952015
	21PHAS_NO326	4	14998081	14998564
	21PHAS_NO327	4	15000148	15000884
	21PHAS_NO328	4	15004027	15004638
	21PHAS_NO329	4	15007579	15007980
	21PHAS_NO330	4	15011645	15012088
	21PHAS_NO331	4	15023333	15023921
	21PHAS_NO332	4	15070434	15070877
	21PHAS_NO333	4	15129976	15130523
	21PHAS_NO334	4	15174970	15175412
	21PHAS_NO335	4	15180369	15180999
	21PHAS_NO336	4	15184014	15184562
	21PHAS_NO337	4	15185111	15185554
	21PHAS_NO338	4	15190023	15190591
	21PHAS_NO339	4	15207772	15208255
	21PHAS_NO340	4	15222528	15223033
	21PHAS_NO341	4	15252482	15252883
	21PHAS_NO342	4	15255573	15256058
	21PHAS_NO343	4	15265255	15265698
	21PHAS_NO344	4	15272243	15272727
	21PHAS_NO345	4	15308236	15308721
	21PHAS_NO346	4	17115811	17116295
	21PHAS_NO347	4	17196323	17196829
	21PHAS_NO348	4	17199771	17200486
	21PHAS_NO349	4	17210947	17211661
	21PHAS_NO350	4	17212198	17212661
	21PHAS_NO351	4	17216484	17217050
	21PHAS_NO352	4	17219497	17220002
	21PHAS_NO353	4	17226309	17226961
	21PHAS_NO354	4	17229780	17230286
	21PHAS_NO355	4	17232949	17233433
	21PHAS_NO356	4	17244006	17244595
	21PHAS_NO357	4	17245404	17245972
	21PHAS_NO358	4	17248173	17248783
	21PHAS_NO359	4	17250126	17250528
	21PHAS_NO360	4	17250912	17251376
	21PHAS_NO361	4	17341602	17342234
	21PHAS_NO362	4	17363174	17363824
	21PHAS_NO363	4	17365266	17365834
	21PHAS_NO364	4	17370320	17370845
	21PHAS_NO365	4	17385127	17385759
	21PHAS_NO366	4	17389251	17389691
	21PHAS_NO367	4	17391299	17391888
	21PHAS_NO368	4	17397150	17397676
	21PHAS_NO369	4	17416977	17417525
	21PHAS_NO370	4	17418826	17419543
	21PHAS_NO371	4	17423257	17423847
	21PHAS_NO372	4	17426760	17427287
	21PHAS_NO373	4	17438008	17438598
	21PHAS_NO374	4	17461463	17462074
	21PHAS_NO375	4	17464671	17465156
	21PHAS_NO376	4	17466012	17466644
	21PHAS_NO377	4	17466709	17467403
	21PHAS_NO378	4	17469020	17469482
	21PHAS_NO379	4	17473366	17473978
	21PHAS_NO380	4	17474000	17474652
	21PHAS_NO381	4	17478115	17478537
	21PHAS_NO382	4	17484622	17485169
	21PHAS_NO383	4	17488028	17488470
	21PHAS_NO384	4	17500967	17501661
	21PHAS_NO385	4	17514333	17514881
	21PHAS_NO386	4	17546931	17547479
	21PHAS_NO387	4	17554141	17554647
	21PHAS_NO388	4	17568819	17569450
	21PHAS_NO389	4	17570006	17570450
	21PHAS_NO390	4	17580397	17580883
	21PHAS_NO391	4	17605354	17606239
	21PHAS_NO392	4	17628050	17628450
	21PHAS_NO393	4	17629036	17629456
	21PHAS_NO394	4	17637920	17638361
	21PHAS_NO395	4	17641250	17641796
	21PHAS_NO396	4	17654232	17654801
	21PHAS_NO397	4	17656443	17657031
	21PHAS_NO398	4	17658429	17658975
	21PHAS_NO399	4	17659986	17660471
	21PHAS_NO400	4	17661079	17661690
	21PHAS_NO401	4	17662923	17663470
	21PHAS_NO402	4	17664618	17665185
	21PHAS_NO403	4	17665394	17665815
	21PHAS_NO404	4	17666569	17667263
	21PHAS_NO405	4	17696395	17696817
	21PHAS_NO406	4	17699222	17699727
	21PHAS_NO407	4	17701698	17702121
	21PHAS_NO408	4	17705324	17705829
	21PHAS_NO409	4	17710844	17711498
	21PHAS_NO410	4	17713827	17714396
	21PHAS_NO411	4	17716981	17717571
	21PHAS_NO412	4	17720233	17720634
	21PHAS_NO413	4	18140486	18140969
	21PHAS_NO414	4	18141593	18141994
	21PHAS_NO415	4	18142354	18142817
	21PHAS_NO416	4	18145322	18145766
	21PHAS_NO417	4	18147732	18148301
	21PHAS_NO418	4	18152117	18152623
	21PHAS_NO419	4	18153051	18153661
	21PHAS_NO420	4	18158394	18159108
	21PHAS_NO421	4	18164321	18164994
	21PHAS_NO422	4	18609526	18610052
	21PHAS_NO423	4	18611704	18612147
	21PHAS_NO424	4	18612380	18612886
	21PHAS_NO425	4	18621518	18622024
	21PHAS_NO426	4	20982586	20983364
	21PHAS_NO427	4	20985258	20985805
	21PHAS_NO428	4	20986400	20986801
	21PHAS_NO429	4	20987562	20988150
	21PHAS_NO430	4	20988436	20989045
	21PHAS_NO431	4	20990300	20990889
	21PHAS_NO432	4	20993301	20993931
	21PHAS_NO433	4	20995823	20996412
	21PHAS_NO434	4	21012318	21012719
	21PHAS_NO435	4	21014516	21015167
	21PHAS_NO436	4	21015611	21016389
	21PHAS_NO437	4	21017447	21017974
	21PHAS_NO438	4	21018614	21019205
	21PHAS_NO439	4	21022724	21023167
	21PHAS_NO440	4	21024142	21024816
	21PHAS_NO441	4	21026524	21027176
	21PHAS_NO442	4	21027143	21027971
	21PHAS_NO443	4	21028731	21029342
	21PHAS_NO444	4	21032268	21032922
	21PHAS_NO445	4	21047560	21048148
	21PHAS_NO446	4	21048399	21048988
	21PHAS_NO447	4	21051025	21051656
	21PHAS_NO448	4	21056071	21056661
	21PHAS_NO449	4	21061483	21061947
	21PHAS_NO450	4	21065921	21066321
	21PHAS_NO451	4	21066880	21067427
	21PHAS_NO452	4	21067923	21068554
	21PHAS_NO453	4	21075128	21075885
	21PHAS_NO454	4	21077718	21078475
	21PHAS_NO455	4	21082837	21083468
	21PHAS_NO456	4	21083907	21084559
	21PHAS_NO457	4	21087374	21087795
	21PHAS_NO458	4	21090072	21090725
	21PHAS_NO459	4	21091658	21092102
	21PHAS_NO460	4	21092384	21092931
	21PHAS_NO461	4	21095124	21095734
	21PHAS_NO462	4	21099451	21100020
	21PHAS_NO463	4	21105242	21105851
	21PHAS_NO464	4	21121402	21121991
	21PHAS_NO465	4	21137702	21138144
	21PHAS_NO466	4	21141438	21141903
	21PHAS_NO467	4	21144709	21145298
	21PHAS_NO468	4	21145538	21146023
	21PHAS_NO469	4	21149469	21149911
	21PHAS_NO470	4	21161245	21161730
	21PHAS_NO471	4	21165488	21166014
	21PHAS_NO472	4	21167533	21168227
	21PHAS_NO473	4	21170952	21171540
	21PHAS_NO474	4	21173640	21174166
	21PHAS_NO475	4	21175356	21175944
	21PHAS_NO476	4	21180911	21181436
	21PHAS_NO477	4	21183769	21184337
	21PHAS_NO478	4	21192693	21193322
	21PHAS_NO479	4	21195628	21196155
	21PHAS_NO480	4	21199103	21199545
	21PHAS_NO481	4	21199550	21200057
	21PHAS_NO482	4	21200455	21201002
	21PHAS_NO483	4	21202589	21203073
	21PHAS_NO484	4	21203245	21203686
	21PHAS_NO485	4	21223333	21223796
	21PHAS_NO486	4	21224123	21224524
	21PHAS_NO487	4	21224772	21225278
	21PHAS_NO488	4	21226703	21227312
	21PHAS_NO489	4	21647262	21647766
	21PHAS_NO490	4	21652759	21653222
	21PHAS_NO491	4	21656978	21657525
	21PHAS_NO492	4	23654268	23654689
	21PHAS_NO493	5	3086552	3087079
	21PHAS_NO494	5	3087005	3087511
	21PHAS_NO495	5	3090818	3091281
	21PHAS_NO496	5	3092562	3093090
	21PHAS_NO497	5	3101312	3102091
	21PHAS_NO498	5	3103057	3103625
	21PHAS_NO499	5	3104172	3104780
	21PHAS_NO500	5	3105125	3105650
	21PHAS_NO501	5	3106300	3106847
	21PHAS_NO502	5	3109596	3110038
	21PHAS_NO503	5	3115940	3116593
	21PHAS_NO504	5	3123171	3123927
	21PHAS_NO505	5	3124219	3124892
	21PHAS_NO506	5	3125848	3126584
	21PHAS_NO507	5	3130303	3130726
	21PHAS_NO508	5	3131277	3132034
	21PHAS_NO509	5	3133500	3134152
	21PHAS_NO510	5	3134680	3135102
	21PHAS_NO511	5	3136319	3136824
	21PHAS_NO512	5	3140373	3140922
	21PHAS_NO513	5	3142590	3143097
	21PHAS_NO514	5	3143156	3143556
	21PHAS_NO515	5	3146396	3146796
	21PHAS_NO516	5	3149355	3149903
	21PHAS_NO517	5	3150499	3150899
	21PHAS_NO518	5	3159665	3160065
	21PHAS_NO519	5	3168033	3169222
	21PHAS_NO520	5	3171099	3171583
	21PHAS_NO521	5	6096599	6097377
	21PHAS_NO522	5	6099376	6099924
	21PHAS_NO523	5	6103169	6103653
	21PHAS_NO524	5	6104628	6105071
	21PHAS_NO525	5	6106423	6107138
	21PHAS_NO526	5	6129525	6130031
	21PHAS_NO527	5	6131469	6131954
	21PHAS_NO528	5	6133022	6133590
	21PHAS_NO529	5	6141127	6141528
	21PHAS_NO530	5	6143719	6144247
	21PHAS_NO531	5	8139006	8139616
	21PHAS_NO532	5	8140468	8140890
	21PHAS_NO533	5	8177158	8177769
	21PHAS_NO534	5	8185183	8185752
	21PHAS_NO535	5	8187403	8188075
	21PHAS_NO536	5	8201515	8202146
	21PHAS_NO537	5	8230681	8231270
	21PHAS_NO538	5	8246676	8247223
	21PHAS_NO539	5	8249006	8249618
	21PHAS_NO540	5	8309348	8309770
	21PHAS_NO541	5	13956584	13957067
	21PHAS_NO542	5	13959478	13960192
	21PHAS_NO543	5	13962297	13962909
	21PHAS_NO544	5	13976397	13977070
	21PHAS_NO545	5	13978909	13979709
	21PHAS_NO546	5	13984285	13984769
	21PHAS_NO547	5	13986715	13987219
	21PHAS_NO548	5	13993357	13993904
	21PHAS_NO549	5	14006534	14007208
	21PHAS_NO550	5	14013835	14014298
	21PHAS_NO551	5	14017419	14018029
	21PHAS_NO552	5	19141560	19142254
	21PHAS_NO553	5	24787737	24788305
	21PHAS_NO554	5	24789686	24790297
	21PHAS_NO555	5	24797566	24798176
	21PHAS_NO556	5	24802032	24802537
	21PHAS_NO557	5	24804028	24804596
	21PHAS_NO558	5	24805935	24806589
	21PHAS_NO559	5	24823803	24824456
	21PHAS_NO560	5	24824901	24825406
	21PHAS_NO561	5	24833471	24834061
	21PHAS_NO562	5	24835236	24836058
	21PHAS_NO563	5	24837031	24837431
	21PHAS_NO564	5	24851952	24852792
	21PHAS_NO565	5	24853375	24854069
	21PHAS_NO566	5	24857136	24857536
	21PHAS_NO567	5	24860452	24861084
	21PHAS_NO568	5	24867271	24867840
	21PHAS_NO569	5	24868114	24868744
	21PHAS_NO570	5	24870163	24871026
	21PHAS_NO571	5	24872662	24873400
	21PHAS_NO572	5	24873551	24874162
	21PHAS_NO573	5	24874963	24875511
	21PHAS_NO574	5	24875496	24875918
	21PHAS_NO575	5	24877219	24878082
	21PHAS_NO576	5	24888487	24889202
	21PHAS_NO577	5	24891783	24892329
	21PHAS_NO578	5	24893452	24893852
	21PHAS_NO579	5	24895873	24896504
	21PHAS_NO580	5	24901076	24901539
	21PHAS_NO581	5	24905919	24906594
	21PHAS_NO582	5	24907088	24907917
	21PHAS_NO583	5	24907932	24908627
	21PHAS_NO584	5	24910630	24911220
	21PHAS_NO585	5	24912259	24912869
	21PHAS_NO586	5	24924698	24925183
	21PHAS_NO587	5	24926824	24927412
	21PHAS_NO588	5	24953071	24953660
	21PHAS_NO589	5	24955049	24955700
	21PHAS_NO590	5	24960684	24961168
	21PHAS_NO591	5	24962151	24962760
	21PHAS_NO592	5	24965291	24966110
	21PHAS_NO593	5	24968424	24968908
	21PHAS_NO594	5	24974343	24974953
	21PHAS_NO595	5	25059077	25059667
	21PHAS_NO596	5	25066579	25067002
	21PHAS_NO597	5	25068759	25069264
	21PHAS_NO598	5	25069783	25070458
	21PHAS_NO599	5	25071309	25071857
	21PHAS_NO600	5	25074735	25075366
	21PHAS_NO601	5	25077631	25078239
	21PHAS_NO602	5	25089473	25090356
	21PHAS_NO603	5	25090798	25091283
	21PHAS_NO604	5	25094955	25095544
	21PHAS_NO605	5	25096919	25097510
	21PHAS_NO606	5	25102932	25103353
	21PHAS_NO607	5	25105533	25106082
	21PHAS_NO608	5	25106697	25107459
	21PHAS_NO609	5	25126944	25127365
	21PHAS_NO610	5	25128394	25128857
	21PHAS_NO611	5	25129302	25129870
	21PHAS_NO612	5	25130501	25131259
	21PHAS_NO613	5	25132398	25132947
	21PHAS_NO614	5	25140038	25140647
	21PHAS_NO615	5	25143358	25143906
	21PHAS_NO616	5	25145394	25146111
	21PHAS_NO617	5	25147102	25147712
	21PHAS_NO618	5	25147799	25148409
	21PHAS_NO619	5	25151058	25151687
	21PHAS_NO620	6	673448	674121
	21PHAS_NO621	6	1794529	1795035
	21PHAS_NO622	6	1795603	1796214
	21PHAS_NO623	6	1798746	1799189
	21PHAS_NO624	6	1801413	1802368
	21PHAS_NO625	6	1804108	1804572
	21PHAS_NO626	6	4734379	4734821
	21PHAS_NO627	6	4735917	4736850
	21PHAS_NO628	6	4737532	4738226
	21PHAS_NO629	6	4739269	4739732
	21PHAS_NO630	6	4740170	4740760
	21PHAS_NO631	6	4740803	4741457
	21PHAS_NO632	6	4741970	4742392
	21PHAS_NO633	6	4742359	4742865
	21PHAS_NO634	6	4746528	4746928
	21PHAS_NO635	6	4747484	4747989
	21PHAS_NO636	6	4753461	4754051
	21PHAS_NO637	6	4754241	4754892
	21PHAS_NO638	6	4758553	4759142
	21PHAS_NO639	6	4764473	4765104
	21PHAS_NO640	6	4766388	4766894
	21PHAS_NO641	6	4769459	4769859
	21PHAS_NO642	6	4771568	4772177
	21PHAS_NO643	6	4775276	4775803
	21PHAS_NO644	6	4777297	4778075
	21PHAS_NO645	6	4786881	4787302
	21PHAS_NO646	6	4787996	4788543
	21PHAS_NO647	6	4789244	4789793
	21PHAS_NO648	6	4790487	4790951
	21PHAS_NO649	6	4796005	4796448
	21PHAS_NO650	6	6075109	6075551
	21PHAS_NO651	6	9007205	9007667
	21PHAS_NO652	6	9436099	9436708
	21PHAS_NO653	6	9437740	9438161
	21PHAS_NO654	6	9438310	9438857
	21PHAS_NO655	6	9441523	9442092
	21PHAS_NO656	6	9453508	9454203
	21PHAS_NO657	6	9463204	9463774
	21PHAS_NO658	6	9468112	9468722
	21PHAS_NO659	6	9470924	9471428
	21PHAS_NO660	6	9478895	9479570
	21PHAS_NO661	6	9492236	9492782
	21PHAS_NO662	6	9493936	9494715
	21PHAS_NO663	6	9496029	9496640
	21PHAS_NO664	6	9504940	9505383
	21PHAS_NO665	6	9510821	9511662
	21PHAS_NO666	6	9515104	9515693
	21PHAS_NO667	6	9528554	9529332
	21PHAS_NO668	6	9534939	9535422
	21PHAS_NO669	6	9542156	9542744
	21PHAS_NO670	6	9545830	9546441
	21PHAS_NO671	6	9573153	9573785
	21PHAS_NO672	6	9574550	9575137
	21PHAS_NO673	6	9577327	9578020
	21PHAS_NO674	6	9581818	9582534
	21PHAS_NO675	6	9583050	9583850
	21PHAS_NO676	6	9588484	9589283
	21PHAS_NO677	6	9604376	9604776
	21PHAS_NO678	6	9604690	9605091
	21PHAS_NO679	6	9636464	9637264
	21PHAS_NO680	6	9652885	9653537
	21PHAS_NO681	6	9653741	9654350
	21PHAS_NO682	6	9657137	9657683
	21PHAS_NO683	6	9658623	9659360
	21PHAS_NO684	6	9660572	9661224
	21PHAS_NO685	6	9664803	9665415
	21PHAS_NO686	6	9665903	9666639
	21PHAS_NO687	6	9667689	9668153
	21PHAS_NO688	6	9668990	9669621
	21PHAS_NO689	6	9676277	9676761
	21PHAS_NO690	6	9676920	9677658
	21PHAS_NO691	6	9677997	9678482
	21PHAS_NO692	6	9679346	9679957
	21PHAS_NO693	6	9685349	9685895
	21PHAS_NO694	6	9686335	9686842
	21PHAS_NO695	6	9690347	9691105
	21PHAS_NO696	6	9694353	9694880
	21PHAS_NO697	6	9696143	9696755
	21PHAS_NO698	6	9697942	9698511
	21PHAS_NO699	6	9701869	9702354
	21PHAS_NO700	6	9707009	9707493
	21PHAS_NO701	6	9707687	9708087
	21PHAS_NO702	6	9730889	9731604
	21PHAS_NO703	6	9736191	9736739
	21PHAS_NO704	6	9737380	9737990
	21PHAS_NO705	6	9742306	9742895
	21PHAS_NO706	6	11758497	11759086
	21PHAS_NO707	6	11761018	11761628
	21PHAS_NO708	6	11763670	11764091
	21PHAS_NO709	6	11765447	11766036
	21PHAS_NO710	6	11766298	11766909
	21PHAS_NO711	6	11767628	11768029
	21PHAS_NO712	6	11768377	11769051
	21PHAS_NO713	6	11770795	11771574
	21PHAS_NO714	6	11808338	11808927
	21PHAS_NO715	6	11810859	11811469
	21PHAS_NO716	6	11813541	11813942
	21PHAS_NO717	6	11815298	11815887
	21PHAS_NO718	6	11816149	11816760
	21PHAS_NO719	6	11817479	11817880
	21PHAS_NO720	6	11817815	11818217
	21PHAS_NO721	6	11818248	11818838
	21PHAS_NO722	6	11820666	11821445
	21PHAS_NO723	6	12020614	12021458
	21PHAS_NO724	6	12042840	12043409
	21PHAS_NO725	6	12049886	12050454
	21PHAS_NO726	6	15348938	15349338
	21PHAS_NO727	6	16916255	16916697
	21PHAS_NO728	6	16917833	16918277
	21PHAS_NO729	6	16919257	16920014
	21PHAS_NO730	6	16946221	16946642
	21PHAS_NO731	6	16967017	16967543
	21PHAS_NO732	6	16973202	16973684
	21PHAS_NO733	6	16980697	16981160
	21PHAS_NO734	6	16985893	16986419
	21PHAS_NO735	6	17692169	17692674
	21PHAS_NO736	6	17694776	17695218
	21PHAS_NO737	6	17697288	17697858
	21PHAS_NO738	6	17701743	17702165
	21PHAS_NO739	6	17705452	17706125
	21PHAS_NO740	6	17718277	17718740
	21PHAS_NO741	6	17719731	17720341
	21PHAS_NO742	6	17750732	17751407
	21PHAS_NO743	6	17754433	17755022
	21PHAS_NO744	6	17768965	17769681
	21PHAS_NO745	6	17771530	17772078
	21PHAS_NO746	6	17784695	17785264
	21PHAS_NO747	6	17788295	17788990
	21PHAS_NO748	6	17794542	17795027
	21PHAS_NO749	6	18985568	18986177
	21PHAS_NO750	6	18986881	18987408
	21PHAS_NO751	6	18989681	18990313
	21PHAS_NO752	6	19595665	19596106
	21PHAS_NO753	6	23164952	23165394
	21PHAS_NO754	6	23170975	23171566
	21PHAS_NO755	6	23175930	23176477
	21PHAS_NO756	6	23178137	23178684
	21PHAS_NO757	6	23179555	23180166
	21PHAS_NO758	6	23714552	23714995
	21PHAS_NO759	6	24585507	24585907
	21PHAS_NO760	6	24588350	24589002
	21PHAS_NO761	6	24600435	24600855
	21PHAS_NO762	6	24602166	24602566
	21PHAS_NO763	6	24607001	24607590
	21PHAS_NO764	6	24608033	24609259
	21PHAS_NO765	6	24616944	24617701
	21PHAS_NO766	6	24626605	24627152
	21PHAS_NO767	6	24629922	24630680
	21PHAS_NO768	6	24631330	24631792
	21PHAS_NO769	6	24633015	24633583
	21PHAS_NO770	6	24638986	24639554
	21PHAS_NO771	6	24640649	24641279
	21PHAS_NO772	6	24642049	24642597
	21PHAS_NO773	6	24650264	24650854
	21PHAS_NO774	6	24657038	24657712
	21PHAS_NO775	6	24657694	24658094
	21PHAS_NO776	6	24661025	24661637
	21PHAS_NO777	6	24674872	24675274
	21PHAS_NO778	6	24676583	24677341
	21PHAS_NO779	6	24679108	24679717
	21PHAS_NO780	6	24682007	24682617
	21PHAS_NO781	6	24703020	24703567
	21PHAS_NO782	6	24708472	24708997
	21PHAS_NO783	6	24709585	24710090
	21PHAS_NO784	6	24714475	24714918
	21PHAS_NO785	6	24716925	24717704
	21PHAS_NO786	6	24718260	24718850
	21PHAS_NO787	6	24719210	24719800
	21PHAS_NO788	6	24722098	24722687
	21PHAS_NO789	6	24723240	24724018
	21PHAS_NO790	6	24724947	24725577
	21PHAS_NO791	6	24727871	24728523
	21PHAS_NO792	6	24743201	24743706
	21PHAS_NO793	6	24745044	24745508
	21PHAS_NO794	6	24761822	24762306
	21PHAS_NO795	6	24762556	24763040
	21PHAS_NO796	6	24771250	24771650
	21PHAS_NO797	6	24771817	24772492
	21PHAS_NO798	6	24773011	24773515
	21PHAS_NO799	6	24774237	24774679
	21PHAS_NO800	6	24775728	24776128
	21PHAS_NO801	6	24779665	24780170
	21PHAS_NO802	6	24781466	24781929
	21PHAS_NO803	6	24783069	24783742
	21PHAS_NO804	6	24784490	24784997
	21PHAS_NO805	6	24788976	24789376
	21PHAS_NO806	6	26768634	26769201
	21PHAS_NO807	6	28293271	28294070
	21PHAS_NO808	6	28294029	28294472
	21PHAS_NO809	6	28294983	28295761
	21PHAS_NO810	6	28298953	28299815
	21PHAS_NO811	6	28299966	28300408
	21PHAS_NO812	6	28301056	28301729
	21PHAS_NO813	6	28302216	28302742
	21PHAS_NO814	6	28304797	28305366
	21PHAS_NO815	6	28305395	28306088
	21PHAS_NO816	6	28307592	28308327
	21PHAS_NO817	6	28308919	28309384
	21PHAS_NO818	6	28312282	28312892
	21PHAS_NO819	6	28313044	28313676
	21PHAS_NO820	6	28315034	28315455
	21PHAS_NO821	6	28316238	28316721
	21PHAS_NO822	6	28317191	28317612
	21PHAS_NO823	6	28324225	28324857
	21PHAS_NO824	6	28325743	28326249
	21PHAS_NO825	6	28326501	28327048
	21PHAS_NO826	6	28329421	28329822
	21PHAS_NO827	6	28330279	28330951
	21PHAS_NO828	6	28334343	28334847
	21PHAS_NO829	6	28336745	28337145
	21PHAS_NO830	6	28337914	28338523
	21PHAS_NO831	6	28340555	28341082
	21PHAS_NO832	7	1713173	1713720
	21PHAS_NO833	7	5715470	5715870
	21PHAS_NO834	7	5719533	5720121
	21PHAS_NO835	7	5728164	5728879
	21PHAS_NO836	7	5730244	5730687
	21PHAS_NO837	7	5731960	5732674
	21PHAS_NO838	7	5733432	5733939
	21PHAS_NO839	7	5734568	5735095
	21PHAS_NO840	7	6159765	6160207
	21PHAS_NO841	7	6338082	6338545
	21PHAS_NO842	7	6343510	6344016
	21PHAS_NO843	7	6353868	6354354
	21PHAS_NO844	7	6360617	6361081
	21PHAS_NO845	7	6361611	6362220
	21PHAS_NO846	7	6364333	6364922
	21PHAS_NO847	7	6367255	6367951
	21PHAS_NO848	7	6370042	6370547
	21PHAS_NO849	7	6372139	6372959
	21PHAS_NO850	7	6375745	6376146
	21PHAS_NO851	7	6418172	6418844
	21PHAS_NO852	7	6422730	6423172
	21PHAS_NO853	7	6433774	6434406
	21PHAS_NO854	7	6438776	6439554
	21PHAS_NO855	7	6666304	6666726
	21PHAS_NO856	7	6693331	6693835
	21PHAS_NO857	7	6703371	6704024
	21PHAS_NO858	7	6707402	6708127
	21PHAS_NO859	7	6718328	6718772
	21PHAS_NO860	7	6720034	6720434
	21PHAS_NO861	7	6721252	6721799
	21PHAS_NO862	7	6722836	6723257
	21PHAS_NO863	7	6868276	6868824
	21PHAS_NO864	7	6869163	6869857
	21PHAS_NO865	7	6876051	6876660
	21PHAS_NO866	7	6882703	6883396
	21PHAS_NO867	7	6889803	6890371
	21PHAS_NO868	7	6896148	6896633
	21PHAS_NO869	7	6900581	6901252
	21PHAS_NO870	7	6901382	6902161
	21PHAS_NO871	7	6906131	6906889
	21PHAS_NO872	7	6907427	6907995
	21PHAS_NO873	7	6909970	6910495
	21PHAS_NO874	7	6912215	6912679
	21PHAS_NO875	7	6915326	6915872
	21PHAS_NO876	7	6921364	6921973
	21PHAS_NO877	7	6921982	6922612
	21PHAS_NO878	7	6926562	6927067
	21PHAS_NO879	7	6930601	6931064
	21PHAS_NO880	7	6934704	6935232
	21PHAS_NO881	7	6935476	6935876
	21PHAS_NO882	7	6937550	6938265
	21PHAS_NO883	7	6938547	6939324
	21PHAS_NO884	7	6941060	6941754
	21PHAS_NO885	7	6942980	6943633
	21PHAS_NO886	7	6947135	6947723
	21PHAS_NO887	7	6973225	6973941
	21PHAS_NO888	7	6975713	6976282
	21PHAS_NO889	7	6979335	6979966
	21PHAS_NO890	7	6982995	6983481
	21PHAS_NO891	7	6984665	6985065
	21PHAS_NO892	7	6990481	6991112
	21PHAS_NO893	7	6991945	6992430
	21PHAS_NO894	7	6992895	6993465
	21PHAS_NO895	7	7001145	7001671
	21PHAS_NO896	7	7002636	7003037
	21PHAS_NO897	7	7006518	7007024
	21PHAS_NO898	7	7008298	7008739
	21PHAS_NO899	7	7009517	7009960
	21PHAS_NO900	7	7028042	7028547
	21PHAS_NO901	7	7030914	7031398
	21PHAS_NO902	7	7031793	7032402
	21PHAS_NO903	7	7033151	7033720
	21PHAS_NO904	7	7037448	7038122
	21PHAS_NO905	7	7040671	7041197
	21PHAS_NO906	7	7048595	7048995
	21PHAS_NO907	7	7052338	7052865
	21PHAS_NO908	7	7060071	7060680
	21PHAS_NO909	7	7061477	7061963
	21PHAS_NO910	7	7066542	7067026
	21PHAS_NO911	7	7069452	7070168
	21PHAS_NO912	7	7071489	7072223
	21PHAS_NO913	7	7073411	7074000
	21PHAS_NO914	7	7073967	7074430
	21PHAS_NO915	7	7075975	7076375
	21PHAS_NO916	7	7097836	7098445
	21PHAS_NO917	7	7100885	7101558
	21PHAS_NO918	7	7836009	7836451
	21PHAS_NO919	7	8560405	8560910
	21PHAS_NO920	7	8600774	8601468
	21PHAS_NO921	7	8653868	8654435
	21PHAS_NO922	7	8663247	8663962
	21PHAS_NO923	7	8664271	8664671
	21PHAS_NO924	7	8668700	8669477
	21PHAS_NO925	7	8712943	8713469
	21PHAS_NO926	7	8715604	8716277
	21PHAS_NO927	7	8720388	8721062
	21PHAS_NO928	7	8725250	8725650
	21PHAS_NO929	7	8726409	8726893
	21PHAS_NO930	7	8736116	8736852
	21PHAS_NO931	7	8739631	8740325
	21PHAS_NO932	7	8747088	8747532
	21PHAS_NO933	7	8774129	8774592
	21PHAS_NO934	7	8802843	8803369
	21PHAS_NO935	7	8804307	8804917
	21PHAS_NO936	7	9032095	9032601
	21PHAS_NO937	7	9035415	9036088
	21PHAS_NO938	7	9042999	9043568
	21PHAS_NO939	7	9068691	9069259
	21PHAS_NO940	7	9213334	9214008
	21PHAS_NO941	7	9270589	9271200
	21PHAS_NO942	7	9271447	9272098
	21PHAS_NO943	7	9273391	9273919
	21PHAS_NO944	7	9427757	9428283
	21PHAS_NO945	7	9432520	9433088
	21PHAS_NO946	7	9444052	9444703
	21PHAS_NO947	7	9487698	9488162
	21PHAS_NO948	7	9488668	9489319
	21PHAS_NO949	7	9491567	9492009
	21PHAS_NO950	7	9493474	9494170
	21PHAS_NO951	7	9496732	9497237
	21PHAS_NO952	7	9501823	9502349
	21PHAS_NO953	7	9513939	9514444
	21PHAS_NO954	7	9523911	9524458
	21PHAS_NO955	7	9526125	9526821
	21PHAS_NO956	7	9528791	9529294
	21PHAS_NO957	7	9536704	9537399
	21PHAS_NO958	7	9613561	9614191
	21PHAS_NO959	7	9864010	9864431
	21PHAS_NO960	7	9878661	9879125
	21PHAS_NO961	7	9879731	9880237
	21PHAS_NO962	7	9938349	9938917
	21PHAS_NO963	7	13679048	13679448
	21PHAS_NO964	7	13691664	13692210
	21PHAS_NO965	7	13714213	13714696
	21PHAS_NO966	7	13715831	13716231
	21PHAS_NO967	7	13718567	13719239
	21PHAS_NO968	7	13731635	13732267
	21PHAS_NO969	7	13734695	13735389
	21PHAS_NO970	7	14243982	14244570
	21PHAS_NO971	7	14945604	14946513
	21PHAS_NO972	7	14957476	14958023
	21PHAS_NO973	7	14973379	14973947
	21PHAS_NO974	7	15007467	15008246
	21PHAS_NO975	7	15247036	15247709
	21PHAS_NO976	7	15253256	15253782
	21PHAS_NO977	7	15263127	15263527
	21PHAS_NO978	7	15266317	15266990
	21PHAS_NO979	7	15271589	15272178
	21PHAS_NO980	7	15942166	15942901
	21PHAS_NO981	7	15946275	15946757
	21PHAS_NO982	7	15950099	15950834
	21PHAS_NO983	7	15953209	15953777
	21PHAS_NO984	7	15955882	15956532
	21PHAS_NO985	7	15959890	15960352
	21PHAS_NO986	7	15963722	15964353
	21PHAS_NO987	7	15966878	15967298
	21PHAS_NO988	7	15967530	15968225
	21PHAS_NO989	7	15980591	15981223
	21PHAS_NO990	7	16042174	16042847
	21PHAS_NO991	7	16046102	16046836
	21PHAS_NO992	7	16047736	16048136
	21PHAS_NO993	7	16054735	16055344
	21PHAS_NO994	7	16058751	16059299
	21PHAS_NO995	7	16059308	16059917
	21PHAS_NO996	7	16114865	16115369
	21PHAS_NO997	7	16116131	16116616
	21PHAS_NO998	7	16119585	16120028
	21PHAS_NO999	7	17283693	17284261
	21PHAS_NO1000	7	17287449	17288057
	21PHAS_NO1001	7	17289135	17289557
	21PHAS_NO1002	7	17293444	17293885
	21PHAS_NO1003	7	17296692	17297303
	21PHAS_NO1004	7	17298825	17299309
	21PHAS_NO1005	7	17312221	17312726
	21PHAS_NO1006	7	17336103	17336628
	21PHAS_NO1007	7	17338857	17339426
	21PHAS_NO1008	7	17339740	17340352
	21PHAS_NO1009	7	17340649	17341239
	21PHAS_NO1010	7	23994254	23994696
	21PHAS_NO1011	8	342824	343309
	21PHAS_NO1012	8	2437113	2437809
	21PHAS_NO1013	8	2438368	2439646
	21PHAS_NO1014	8	2439848	2440457
	21PHAS_NO1015	8	2456556	2457083
	21PHAS_NO1016	8	2457101	2457691
	21PHAS_NO1017	8	2458427	2459122
	21PHAS_NO1018	8	2461033	2461518
	21PHAS_NO1019	8	2462365	2462911
	21PHAS_NO1020	8	2463447	2464414
	21PHAS_NO1021	8	2469705	2470294
	21PHAS_NO1022	8	2470568	2471052
	21PHAS_NO1023	8	2473569	2474053
	21PHAS_NO1024	8	2474330	2474984
	21PHAS_NO1025	8	2476936	2477420
	21PHAS_NO1026	8	2482616	2483079
	21PHAS_NO1027	8	2503462	2504178
	21PHAS_NO1028	8	2506387	2506913
	21PHAS_NO1029	8	2642784	2643225
	21PHAS_NO1030	8	2643896	2644339
	21PHAS_NO1031	8	2644656	2645141
	21PHAS_NO1032	8	2664182	2664687
	21PHAS_NO1033	8	2672055	2672833
	21PHAS_NO1034	8	2673621	2674148
	21PHAS_NO1035	8	2674872	2675378
	21PHAS_NO1036	8	2675890	2676395
	21PHAS_NO1037	8	2685006	2685532
	21PHAS_NO1038	8	2690360	2690907
	21PHAS_NO1039	8	2692537	2693128
	21PHAS_NO1040	8	2693286	2693960
	21PHAS_NO1041	8	2742432	2742895
	21PHAS_NO1042	8	3736427	3736889
	21PHAS_NO1043	8	5732490	5733100
	21PHAS_NO1044	8	5738666	5739213
	21PHAS_NO1045	8	5740646	5741088
	21PHAS_NO1046	8	5743414	5744087
	21PHAS_NO1047	8	6826978	6827378
	21PHAS_NO1048	8	9262045	9262633
	21PHAS_NO1049	8	14722726	14723231
	21PHAS_NO1050	8	14724625	14725256
	21PHAS_NO1051	8	16684526	16685220
	21PHAS_NO1052	8	16700658	16701100
	21PHAS_NO1053	8	16703162	16703729
	21PHAS_NO1054	8	16704045	16704655
	21PHAS_NO1055	8	16726574	16727331
	21PHAS_NO1056	8	16727264	16727916
	21PHAS_NO1057	8	16735445	16736349
	21PHAS_NO1058	8	16754018	16754419
	21PHAS_NO1059	8	16755595	16755995
	21PHAS_NO1060	8	16782158	16782810
	21PHAS_NO1061	8	16867508	16868035
	21PHAS_NO1062	8	17066830	17067420
	21PHAS_NO1063	8	17069660	17070123
	21PHAS_NO1064	8	17082610	17083010
	21PHAS_NO1065	8	17084552	17085160
	21PHAS_NO1066	8	17118206	17118669
	21PHAS_NO1067	8	17119477	17120171
	21PHAS_NO1068	8	17120891	17121563
	21PHAS_NO1069	8	17135809	17136419
	21PHAS_NO1070	8	17161107	17161739
	21PHAS_NO1071	8	17176676	17177202
	21PHAS_NO1072	8	17177759	17178369
	21PHAS_NO1073	8	18551995	18552543
	21PHAS_NO1074	8	18566760	18567349
	21PHAS_NO1075	8	18586704	18587399
	21PHAS_NO1076	8	18587724	18588377
	21PHAS_NO1077	8	18606518	18607003
	21PHAS_NO1078	8	18613855	18614296
	21PHAS_NO1079	8	18615353	18615942
	21PHAS_NO1080	8	18626095	18626789
	21PHAS_NO1081	8	18638129	18638719
	21PHAS_NO1082	8	18651301	18651974
	21PHAS_NO1083	8	18672638	18673144
	21PHAS_NO1084	8	18684282	18684788
	21PHAS_NO1085	8	18719406	18720248
	21PHAS_NO1086	8	18726774	18727363
	21PHAS_NO1087	8	18731834	18732591
	21PHAS_NO1088	8	18746263	18746790
	21PHAS_NO1089	8	18780114	18780787
	21PHAS_NO1090	8	18792212	18792634
	21PHAS_NO1091	8	18823456	18824025
	21PHAS_NO1092	8	18827547	18828137
	21PHAS_NO1093	8	18831779	18832242
	21PHAS_NO1094	8	18833651	18834094
	21PHAS_NO1095	8	18834549	18835266
	21PHAS_NO1096	8	18839191	18839864
	21PHAS_NO1097	8	18839903	18840431
	21PHAS_NO1098	8	18847865	18848391
	21PHAS_NO1099	8	18934220	18934809
	21PHAS_NO1100	8	18942729	18943277
	21PHAS_NO1101	8	18949008	18949470
	21PHAS_NO1102	8	20518975	20519375
	21PHAS_NO1103	8	22325899	22326488
	21PHAS_NO1104	9	5344	5786
	21PHAS_NO1105	9	9290	9690
	21PHAS_NO1106	9	3565826	3566227
	21PHAS_NO1107	9	4326850	4327290
	21PHAS_NO1108	9	6603919	6604360
	21PHAS_NO1109	9	6620039	6620670
	21PHAS_NO1110	9	6621186	6621606
	21PHAS_NO1111	9	6622160	6622728
	21PHAS_NO1112	9	6623381	6623928
	21PHAS_NO1113	9	6627486	6628055
	21PHAS_NO1114	9	6629828	6630397
	21PHAS_NO1115	9	6634030	6634661
	21PHAS_NO1116	9	6656375	6656860
	21PHAS_NO1117	9	6657563	6658173
	21PHAS_NO1118	9	6661126	6661842
	21PHAS_NO1119	9	6668585	6669195
	21PHAS_NO1120	9	6678301	6678849
	21PHAS_NO1121	9	6712555	6713208
	21PHAS_NO1122	9	6731939	6732528
	21PHAS_NO1123	9	6733375	6733776
	21PHAS_NO1124	9	6740034	6740476
	21PHAS_NO1125	9	6757302	6757891
	21PHAS_NO1126	9	6762768	6763168
	21PHAS_NO1127	9	6780488	6780930
	21PHAS_NO1128	9	6781136	6781557
	21PHAS_NO1129	9	6798772	6799214
	21PHAS_NO1130	9	6823932	6824460
	21PHAS_NO1131	9	6845431	6846126
	21PHAS_NO1132	9	6894076	6894518
	21PHAS_NO1133	9	6895221	6895790
	21PHAS_NO1134	9	6896097	6896665
	21PHAS_NO1135	9	6900533	6901060
	21PHAS_NO1136	9	6910135	6910724
	21PHAS_NO1137	9	6913056	6913521
	21PHAS_NO1138	9	6927271	6927902
	21PHAS_NO1139	9	6928603	6929045
	21PHAS_NO1140	9	6935768	6936377
	21PHAS_NO1141	9	6938386	6939082
	21PHAS_NO1142	9	6940500	6940900
	21PHAS_NO1143	9	6944692	6945135
	21PHAS_NO1144	9	7288504	7288905
	21PHAS_NO1145	9	8733286	8733770
	21PHAS_NO1146	9	8748231	8748715
	21PHAS_NO1147	9	8764473	8764935
	21PHAS_NO1148	9	8776883	8777432
	21PHAS_NO1149	9	8784827	8785373
	21PHAS_NO1150	9	8877737	8878474
	21PHAS_NO1151	9	8879124	8879776
	21PHAS_NO1152	9	8879859	8880280
	21PHAS_NO1153	9	8884570	8885054
	21PHAS_NO1154	9	8887480	8888299
	21PHAS_NO1155	9	8896632	8897264
	21PHAS_NO1156	9	8907298	8907741
	21PHAS_NO1157	9	8908867	8909435
	21PHAS_NO1158	9	8912755	8913346
	21PHAS_NO1159	9	8918616	8919162
	21PHAS_NO1160	9	8936476	8937087
	21PHAS_NO1161	9	8960841	8961431
	21PHAS_NO1162	9	8967336	8967883
	21PHAS_NO1163	9	8969276	8969803
	21PHAS_NO1164	9	8977509	8978449
	21PHAS_NO1165	9	8979056	8979500
	21PHAS_NO1166	9	8980850	8981542
	21PHAS_NO1167	9	8984971	8985581
	21PHAS_NO1168	9	8990332	8991027
	21PHAS_NO1169	9	8991009	8991409
	21PHAS_NO1170	9	9003850	9004292
	21PHAS_NO1171	9	9015939	9016445
	21PHAS_NO1172	9	9021860	9022261
	21PHAS_NO1173	9	9023194	9023952
	21PHAS_NO1174	9	9047682	9048186
	21PHAS_NO1175	9	9050664	9051212
	21PHAS_NO1176	9	9072279	9072722
	21PHAS_NO1177	9	9074851	9075524
	21PHAS_NO1178	9	9077701	9078396
	21PHAS_NO1179	9	9085631	9086051
	21PHAS_NO1180	9	9091406	9092225
	21PHAS_NO1181	9	9121617	9122122
	21PHAS_NO1182	9	9140532	9141100
	21PHAS_NO1183	9	9143010	9143683
	21PHAS_NO1184	9	9143834	9144361
	21PHAS_NO1185	9	9149435	9149898
	21PHAS_NO1186	9	9156582	9157003
	21PHAS_NO1187	9	9171075	9171560
	21PHAS_NO1188	9	9193906	9194558
	21PHAS_NO1189	9	9197624	9198066
	21PHAS_NO1190	9	9275931	9276438
	21PHAS_NO1191	9	9277278	9277972
	21PHAS_NO1192	9	9284407	9284829
	21PHAS_NO1193	9	9288675	9289202
	21PHAS_NO1194	9	9291065	9291759
	21PHAS_NO1195	9	9297764	9298354
	21PHAS_NO1196	9	9299591	9300180
	21PHAS_NO1197	9	9303195	9303743
	21PHAS_NO1198	9	9324028	9324533
	21PHAS_NO1199	9	9346873	9347506
	21PHAS_NO1200	9	9350795	9351342
	21PHAS_NO1201	9	9351456	9352025
	21PHAS_NO1202	9	9356289	9357089
	21PHAS_NO1203	9	11946292	11946880
	21PHAS_NO1204	9	14506982	14507570
	21PHAS_NO1205	9	22103015	22103584
	21PHAS_NO1206	10	2758039	2758481
	21PHAS_NO1207	10	3675967	3676682
	21PHAS_NO1208	10	3679281	3679723
	21PHAS_NO1209	10	3687832	3688441
	21PHAS_NO1210	10	3703051	3703703
	21PHAS_NO1211	10	3704312	3704776
	21PHAS_NO1212	10	3705634	3706245
	21PHAS_NO1213	10	7991015	7991415
	21PHAS_NO1214	10	10344453	10345000
	21PHAS_NO1215	10	10887856	10888445
	21PHAS_NO1216	10	10894631	10895031
	21PHAS_NO1217	10	13959518	13960127
	21PHAS_NO1218	10	13962366	13963270
	21PHAS_NO1219	10	13965222	13965728
	21PHAS_NO1220	10	13966209	13966840
	21PHAS_NO1221	10	13976725	13977273
	21PHAS_NO1222	10	13980502	13981070
	21PHAS_NO1223	10	13982307	13982958
	21PHAS_NO1224	10	13987185	13987648
	21PHAS_NO1225	10	13988226	13989201
	21PHAS_NO1226	10	13990159	13990748
	21PHAS_NO1227	10	14011106	14011820
	21PHAS_NO1228	10	14012592	14013097
	21PHAS_NO1229	10	14014204	14014668
	21PHAS_NO1230	10	14015532	14016080
	21PHAS_NO1231	10	14023858	14024488
	21PHAS_NO1232	10	14024833	14025591
	21PHAS_NO1233	10	14032981	14033570
	21PHAS_NO1234	10	14033772	14034382
	21PHAS_NO1235	10	14034883	14035388
	21PHAS_NO1236	10	14035458	14036049
	21PHAS_NO1237	10	14038227	14039309
	21PHAS_NO1238	10	14041797	14042261
	21PHAS_NO1239	10	14045037	14045541
	21PHAS_NO1240	10	14045598	14046564
	21PHAS_NO1241	10	14055036	14055583
	21PHAS_NO1242	10	14058121	14058585
	21PHAS_NO1243	10	14066215	14066951
	21PHAS_NO1244	10	14069428	14070017
	21PHAS_NO1245	10	14070267	14070751
	21PHAS_NO1246	10	14087211	14087632
	21PHAS_NO1247	10	14087918	14088423
	21PHAS_NO1248	10	14089489	14089974
	21PHAS_NO1249	10	14106878	14107362
	21PHAS_NO1250	10	14107708	14108317
	21PHAS_NO1251	10	14108746	14109209
	21PHAS_NO1252	10	14116874	14117338
	21PHAS_NO1253	10	14121730	14122361
	21PHAS_NO1254	10	14123469	14123974
	21PHAS_NO1255	10	14124806	14125521
	21PHAS_NO1256	10	14138758	14139304
	21PHAS_NO1257	10	14140053	14140809
	21PHAS_NO1258	10	14141524	14142197
	21PHAS_NO1259	10	14147606	14148154
	21PHAS_NO1260	10	14179713	14180281
	21PHAS_NO1261	10	14191116	14191770
	21PHAS_NO1262	10	14201983	14202468
	21PHAS_NO1263	10	14203056	14203561
	21PHAS_NO1264	10	14207945	14208598
	21PHAS_NO1265	10	14213819	14214325
	21PHAS_NO1266	10	14216507	14216909
	21PHAS_NO1267	10	14218766	14219272
	21PHAS_NO1268	10	14219826	14220542
	21PHAS_NO1269	10	14221468	14222015
	21PHAS_NO1270	10	14224022	14224676
	21PHAS_NO1271	10	14227318	14227759
	21PHAS_NO1272	10	19169341	19169741
	21PHAS_NO1273	11	1024820	1025220
	21PHAS_NO1274	11	2028624	2029088
	21PHAS_NO1275	11	3316255	3316970
	21PHAS_NO1276	11	3321902	3322555
	21PHAS_NO1277	11	5567405	5567910
	21PHAS_NO1278	11	7807186	7807607
	21PHAS_NO1279	11	7810123	7810564
	21PHAS_NO1280	11	8830992	8831497
	21PHAS_NO1281	11	8929409	8930060
	21PHAS_NO1282	11	8933332	8933775
	21PHAS_NO1283	11	9200936	9201505
	21PHAS_NO1284	11	9213543	9214133
	21PHAS_NO1285	11	9216532	9217059
	21PHAS_NO1286	11	9218299	9218908
	21PHAS_NO1287	11	9222221	9222621
	21PHAS_NO1288	11	9232508	9233223
	21PHAS_NO1289	11	9238389	9238937
	21PHAS_NO1290	11	9239871	9240524
	21PHAS_NO1291	11	9289360	9289950
	21PHAS_NO1292	11	9292326	9292936
	21PHAS_NO1293	11	9295531	9296097
	21PHAS_NO1294	11	9311306	9311917
	21PHAS_NO1295	11	9324210	9324652
	21PHAS_NO1296	11	9325501	9326195
	21PHAS_NO1297	11	9331953	9332649
	21PHAS_NO1298	11	9334048	9334448
	21PHAS_NO1299	11	9398225	9398794
	21PHAS_NO1300	11	9444810	9445504
	21PHAS_NO1301	11	9446837	9447488
	21PHAS_NO1302	11	9449542	9450256
	21PHAS_NO1303	11	9459499	9460150
	21PHAS_NO1304	11	9492369	9492895
	21PHAS_NO1305	11	9496619	9497145
	21PHAS_NO1306	11	9531970	9532686
	21PHAS_NO1307	11	9561786	9562376
	21PHAS_NO1308	11	9570132	9570658
	21PHAS_NO1309	11	9572927	9573390
	21PHAS_NO1310	11	9575824	9576266
	21PHAS_NO1311	11	9578449	9579038
	21PHAS_NO1312	11	9586605	9587237
	21PHAS_NO1313	11	9668553	9669268
	21PHAS_NO1314	11	9811188	9811839
	21PHAS_NO1315	11	9835790	9836358
	21PHAS_NO1316	11	9839916	9840421
	21PHAS_NO1317	11	9844537	9845168
	21PHAS_NO1318	11	9845566	9846240
	21PHAS_NO1319	11	9851708	9852486
	21PHAS_NO1320	11	9931244	9931686
	21PHAS_NO1321	11	9934628	9935091
	21PHAS_NO1322	11	9936068	9936826
	21PHAS_NO1323	11	9940698	9941371
	21PHAS_NO1324	11	9963983	9964572
	21PHAS_NO1325	11	9969711	9970384
	21PHAS_NO1326	11	10007049	10007638
	21PHAS_NO1327	11	10028385	10028952
	21PHAS_NO1328	11	10646857	10647551
	21PHAS_NO1329	11	15378859	15379344
	21PHAS_NO1330	11	15384899	15385340
	21PHAS_NO1331	11	15388281	15388682
	21PHAS_NO1332	11	15394016	15394627
	21PHAS_NO1333	11	15404072	15404598
	21PHAS_NO1334	11	15763296	15764054
	21PHAS_NO1335	11	15860053	15860724
	21PHAS_NO1336	11	15860994	15861686
	21PHAS_NO1337	11	15865606	15866006
	21PHAS_NO1338	11	15868660	15869229
	21PHAS_NO1339	11	15871646	15872277
	21PHAS_NO1340	11	16088411	16089106
	21PHAS_NO1341	11	16099230	16099651
	21PHAS_NO1342	11	16103371	16104045
	21PHAS_NO1343	11	16105147	16105693
	21PHAS_NO1344	11	16113392	16114044
	21PHAS_NO1345	11	16249778	16250410
	21PHAS_NO1346	11	16367643	16368105
	21PHAS_NO1347	11	16381475	16382085
	21PHAS_NO1348	11	16382005	16382740
	21PHAS_NO1349	11	16388249	16388817
	21PHAS_NO1350	11	16391131	16391846
	21PHAS_NO1351	11	16394783	16395183
	21PHAS_NO1352	11	16400327	16400958
	21PHAS_NO1353	11	16490484	16490884
	21PHAS_NO1354	11	16520051	16520683
	21PHAS_NO1355	11	16522470	16523228
	21PHAS_NO1356	11	16526954	16527692
	21PHAS_NO1357	11	16531472	16532083
	21PHAS_NO1358	11	16532110	16532742
	21PHAS_NO1359	11	16542902	16543344
	21PHAS_NO1360	11	16544682	16545145
	21PHAS_NO1361	11	16557328	16557855
	21PHAS_NO1362	11	16559106	16559548
	21PHAS_NO1363	11	16561499	16561941
	21PHAS_NO1364	11	16583120	16583795
	21PHAS_NO1365	11	16599087	16599549
	21PHAS_NO1366	11	16604915	16605464
	21PHAS_NO1367	11	16606614	16607056
	21PHAS_NO1368	11	16642192	16642635
	21PHAS_NO1369	11	16645979	16646400
	21PHAS_NO1370	11	16651815	16652614
	21PHAS_NO1371	11	16652823	16653287
	21PHAS_NO1372	11	16664868	16665330
	21PHAS_NO1373	11	19501024	19501530
	21PHAS_NO1374	11	19502238	19502680
	21PHAS_NO1375	11	19504250	19504650
	21PHAS_NO1376	11	20661694	20662115
	21PHAS_NO1377	11	22956293	22956861
	21PHAS_NO1378	11	22978234	22978698
	21PHAS_NO1379	11	22986608	22987155
	21PHAS_NO1380	11	22987347	22987915
	21PHAS_NO1381	11	22988483	22989073
	21PHAS_NO1382	11	22990099	22990772
	21PHAS_NO1383	11	22991390	22991833
	21PHAS_NO1384	11	22992899	22993425
	21PHAS_NO1385	11	22996803	22997287
	21PHAS_NO1386	11	23001274	23001967
	21PHAS_NO1387	11	23003569	23004053
	21PHAS_NO1388	11	23005125	23005758
	21PHAS_NO1389	11	23008530	23009057
	21PHAS_NO1390	11	23009930	23010519
	21PHAS_NO1391	11	23018823	23019497
	21PHAS_NO1392	11	23019617	23020375
	21PHAS_NO1393	11	23020632	23021264
	21PHAS_NO1394	11	23034421	23035072
	21PHAS_NO1395	11	23035441	23035883
	21PHAS_NO1396	11	23040424	23040824
	21PHAS_NO1397	11	23042979	23043549
	21PHAS_NO1398	11	23044230	23044777
	21PHAS_NO1399	11	23045482	23045925
	21PHAS_NO1400	11	23054451	23054894
	21PHAS_NO1401	11	23056044	23056572
	21PHAS_NO1402	11	23057299	23057721
	21PHAS_NO1403	11	24242220	24243062
	21PHAS_NO1404	11	24245164	24245628
	21PHAS_NO1405	11	24246506	24246927
	21PHAS_NO1406	11	24247927	24248327
	21PHAS_NO1407	11	24257196	24257870
	21PHAS_NO1408	11	24258308	24258983
	21PHAS_NO1409	11	24288467	24289218
	21PHAS_NO1410	11	24291315	24291903
	21PHAS_NO1411	11	24293271	24293882
	21PHAS_NO1412	11	24296031	24296474
	21PHAS_NO1413	11	24319940	24320530
	21PHAS_NO1414	11	24321258	24321679
	21PHAS_NO1415	11	24327272	24327883
	21PHAS_NO1416	11	24329300	24329890
	21PHAS_NO1417	11	24330294	24330738
	21PHAS_NO1418	11	24331977	24332652
	21PHAS_NO1419	11	24334342	24334889
	21PHAS_NO1420	11	24335333	24335923
	21PHAS_NO1421	11	24336781	24337284
	21PHAS_NO1422	11	24337609	24338073
	21PHAS_NO1423	11	24340898	24341360
	21PHAS_NO1424	11	24344940	24345612
	21PHAS_NO1425	11	24346826	24347435
	21PHAS_NO1426	11	24349060	24349525
	21PHAS_NO1427	11	24410953	24411582
	21PHAS_NO1428	11	24411870	24412667
	21PHAS_NO1429	11	24415503	24415903
	21PHAS_NO1430	11	24451417	24451818
	21PHAS_NO1431	11	24568311	24568859
	21PHAS_NO1432	11	24569655	24570223
	21PHAS_NO1433	11	24625096	24625789
	21PHAS_NO1434	11	24631547	24632178
	21PHAS_NO1435	11	24677888	24678393
	21PHAS_NO1436	11	24679802	24680392
	21PHAS_NO1437	11	24680734	24681408
	21PHAS_NO1438	11	24682391	24682917
	21PHAS_NO1439	11	24683185	24683774
	21PHAS_NO1440	11	24702042	24702610
	21PHAS_NO1441	11	24707556	24708293
	21PHAS_NO1442	11	24711437	24711962
	21PHAS_NO1443	11	24762817	24763406
	21PHAS_NO1444	11	24764431	24764998
	21PHAS_NO1445	11	24765393	24765816
	21PHAS_NO1446	11	24765814	24766214
	21PHAS_NO1447	11	24769358	24770094
	21PHAS_NO1448	11	24771093	24771640
	21PHAS_NO1449	11	24773269	24773942
	21PHAS_NO1450	11	24780033	24780809
	21PHAS_NO1451	11	24783289	24783983
	21PHAS_NO1452	11	24784165	24784648
	21PHAS_NO1453	11	24786212	24786719
	21PHAS_NO1454	11	24788857	24789447
	21PHAS_NO1455	11	24793871	24794483
	21PHAS_NO1456	11	24795802	24796202
	21PHAS_NO1457	11	24796693	24797242
	21PHAS_NO1458	11	24803277	24803846
	21PHAS_NO1459	11	24804798	24805282
	21PHAS_NO1460	11	24806265	24806751
	21PHAS_NO1461	11	24918651	24919051
	21PHAS_NO1462	11	24919666	24920214
	21PHAS_NO1463	11	24920821	24921368
	21PHAS_NO1464	11	24923903	24924587
	21PHAS_NO1465	11	24925128	24925675
	21PHAS_NO1466	11	24925597	24926249
	21PHAS_NO1467	11	24994746	24995293
	21PHAS_NO1468	11	25026729	25027236
	21PHAS_NO1469	11	25044589	25044989
	21PHAS_NO1470	11	25045947	25046601
	21PHAS_NO1471	11	25048188	25048714
	21PHAS_NO1472	11	25049789	25050295
	21PHAS_NO1473	11	25077542	25078215
	21PHAS_NO1474	11	25078777	25079388
	21PHAS_NO1475	11	25081758	25082200
	21PHAS_NO1476	11	25082670	25083302
	21PHAS_NO1477	11	25087985	25088448
	21PHAS_NO1478	11	25090038	25090648
	21PHAS_NO1479	11	25091345	25091850
	21PHAS_NO1480	11	25093037	25093585
	21PHAS_NO1481	11	25093897	25094635
	21PHAS_NO1482	11	25095127	25095778
	21PHAS_NO1483	11	25096205	25096837
	21PHAS_NO1484	11	25099570	25100095
	21PHAS_NO1485	11	25109671	25110091
	21PHAS_NO1486	11	25112095	25112664
	21PHAS_NO1487	11	25119321	25119910
	21PHAS_NO1488	11	25119900	25120427
	21PHAS_NO1489	11	25122281	25122723
	21PHAS_NO1490	11	25123041	25123609
	21PHAS_NO1491	11	25124522	25125027
	21PHAS_NO1492	11	25126313	25126881
	21PHAS_NO1493	11	25127851	25128482
	21PHAS_NO1494	11	25130595	25130995
	21PHAS_NO1495	11	25132162	25132624
	21PHAS_NO1496	11	25132822	25133894
	21PHAS_NO1497	11	25136689	25137152
	21PHAS_NO1498	11	25137786	25138333
	21PHAS_NO1499	11	25138996	25139438
	21PHAS_NO1500	11	25139994	25140457
	21PHAS_NO1501	11	25142000	25142547
	21PHAS_NO1502	11	25142711	25143111
	21PHAS_NO1503	11	25143408	25143912
	21PHAS_NO1504	11	25144860	25145472
	21PHAS_NO1505	11	25145623	25146359
	21PHAS_NO1506	11	25147437	25148046
	21PHAS_NO1507	11	26322571	26323244
	21PHAS_NO1508	11	26324124	26324630
	21PHAS_NO1509	11	26324774	26325322
	21PHAS_NO1510	11	26326538	26327002
	21PHAS_NO1511	11	26328358	26328990
	21PHAS_NO1512	11	26331173	26331573
	21PHAS_NO1513	11	26332722	26333292
	21PHAS_NO1514	11	26333611	26334306
	21PHAS_NO1515	11	26336474	26336875
	21PHAS_NO1516	11	26338173	26338699
	21PHAS_NO1517	11	26339605	26340005
	21PHAS_NO1518	11	26348102	26348502
	21PHAS_NO1519	11	26348770	26349193
	21PHAS_NO1520	11	26374099	26374752
	21PHAS_NO1521	11	26384291	26384796
	21PHAS_NO1522	11	26385278	26385741
	21PHAS_NO1523	11	26386636	26387162
	21PHAS_NO1524	11	26387279	26387784
	21PHAS_NO1525	11	26390146	26390966
	21PHAS_NO1526	11	26391685	26392171
	21PHAS_NO1527	11	26394506	26395054
	21PHAS_NO1528	11	26397187	26397735
	21PHAS_NO1529	12	1930864	1931328
	21PHAS_NO1530	12	2262187	2262629
	21PHAS_NO1531	12	2277941	2278633
	21PHAS_NO1532	12	2282018	2282587
	21PHAS_NO1533	12	3133514	3133936
	21PHAS_NO1534	12	3139499	3140027
[truncated: 490 more rows]

## Sheet: 24PHAS
Table S11. Locations of reproductive PHAS loci in maize and rice genomes.
Notes: The information about reproductive phasiRNA-generating (PHAS) loci of maize and rice is from previous studies [9–11] with some modifications. For maize reproductive PHAS loci, we converted the location information from the genome of "B73" AGPv2 to "B73" AGPv4. For rice reproductive PHAS loci, we numbered them instead of using location information as PHAS IDs.
The reported reproductive PHAS loci are listed on separate sheets for each of the two classes: "21PHAS" and "24PHAS", which generate reproductive 21-nt and 24-nt phasiRNAs, respectively.
The genomes used for the identification of PHAS loci are "B73" AGPv4 for maize and "Nipponbare" MSU7.0 for rice.
Species	PHAS ID	Chromosome	Start	End
Maize	24PHAS_NO4	1	19824786	19825234
	24PHAS_NO5	1	19825385	19826170
	24PHAS_NO8	1	109218623	109219096
	24PHAS_NO10	1	178348242	178348762
	24PHAS_NO11	1	178435145	178436658
	24PHAS_NO12	1	178454618	178455644
	24PHAS_NO13	1	178465596	178466418
	24PHAS_NO14	1	178715629	178716534
	24PHAS_NO15	1	179380615	179381519
	24PHAS_NO16	1	179386592	179387348
	24PHAS_NO18	1	179457347	179458108
	24PHAS_NO17	1	179457506	179458108
	24PHAS_NO19	1	179460022	179461628
	24PHAS_NO20	1	179466964	179467460
	24PHAS_NO21	1	179515522	179516429
	24PHAS_NO22	1	180592833	180594192
	24PHAS_NO23	1	180598432	180599642
	24PHAS_NO24	1	180663886	180664986
	24PHAS_NO25	1	180719859	180720889
	24PHAS_NO26	1	180803094	180803928
	24PHAS_NO27	1	180924460	180924900
	24PHAS_NO28	1	180925301	180926063
	24PHAS_NO29	1	180931401	180931889
	24PHAS_NO31	1	180936926	180937414
	24PHAS_NO33	1	185480252	185481468
	24PHAS_NO34	1	185481524	185482332
	24PHAS_NO35	1	185593781	185594544
	24PHAS_NO36	1	185594998	185595373
	24PHAS_NO37	1	185595318	185595863
	24PHAS_NO39	1	185597026	185597836
	24PHAS_NO40	1	185626354	185627116
	24PHAS_NO41	1	185627266	185627667
	24PHAS_NO42	1	185705117	185706438
	24PHAS_NO43	1	185708660	185709325
	24PHAS_NO44	1	185711688	185713636
	24PHAS_NO45	1	185716717	185717494
	24PHAS_NO46	1	185718298	185718746
	24PHAS_NO47	1	185802759	185803568
	24PHAS_NO48	1	189523446	189524828
	24PHAS_NO49	1	197753172	197753716
	24PHAS_NO54	1	248987221	248987766
	24PHAS_NO61	2	8449199	8449599
	24PHAS_NO63	2	38346890	38347290
	24PHAS_NO71	2	79047154	79047697
	24PHAS_NO76	2	189703249	189703720
	24PHAS_NO77	2	210451546	210453189
	24PHAS_NO78	2	217982758	217983183
	24PHAS_NO81	2	235437872	235438356
	24PHAS_NO82	2	235435295	235436127
	24PHAS_NO83	2	235423242	235424027
	24PHAS_NO84	2	235670326	235670990
	24PHAS_NO86	2	235668277	235669491
	24PHAS_NO87	2	235680542	235680909
	24PHAS_NO88	2	235725313	235726432
	24PHAS_NO89	2	235727319	235728006
	24PHAS_NO90	3	2143056	2143530
	24PHAS_NO92	3	48088509	48089702
	24PHAS_NO102	3	170134690	170135090
	24PHAS_NO105	3	223979446	223980085
	24PHAS_NO106	3	227495639	227496160
	24PHAS_NO97	3	144566675	144567578
	24PHAS_NO107	4	3386704	3387585
	24PHAS_NO108	4	3387640	3388450
	24PHAS_NO109	4	3389853	3391310
	24PHAS_NO111	4	4484765	4486078
	24PHAS_NO100	4	4484825	4486115
	24PHAS_NO112	4	4525597	4526405
	24PHAS_NO113	4	4531032	4531720
	24PHAS_NO115	4	4630042	4630896
	24PHAS_NO116	4	4709192	4710479
	24PHAS_NO117	4	4783836	4784498
	24PHAS_NO120	4	7548344	7549633
	24PHAS_NO124	4	7614453	7614938
	24PHAS_NO6	4	7614453	7614938
	24PHAS_NO123	4	7620863	7621445
	24PHAS_NO121	4	7627454	7627902
	24PHAS_NO122	4	7633951	7634533
	24PHAS_NO126	4	7633963	7634533
	24PHAS_NO127	4	7644612	7645182
	24PHAS_NO125	4	7651133	7651715
	24PHAS_NO128	4	7687949	7689189
	24PHAS_NO132	4	14576079	14577320
	24PHAS_NO133	4	14663893	14665612
	24PHAS_NO134	4	14676535	14678209
	24PHAS_NO143	4	139063148	139065012
	24PHAS_NO144	4	143547552	143548169
	24PHAS_NO150	4	207466187	207467237
	24PHAS_NO153	4	236679903	236680304
	24PHAS_NO154	4	236692697	236693464
	24PHAS_NO155	4	236739528	236740456
	24PHAS_NO156	5	1179591	1179992
	24PHAS_NO157	5	1214953	1215598
	24PHAS_NO158	5	1215830	1216924
	24PHAS_NO159	5	1217013	1218061
	24PHAS_NO161	5	1218403	1219657
	24PHAS_NO160	5	1219772	1220676
	24PHAS_NO162	5	1220909	1221475
	24PHAS_NO166	5	33239385	33239785
	24PHAS_NO171	5	72191556	72192172
	24PHAS_NO172	5	72205758	72206527
	24PHAS_NO173	5	72581016	72582402
	24PHAS_NO174	5	72584537	72585346
	24PHAS_NO178	5	161452238	161452879
	24PHAS_NO180	5	161591845	161592982
	24PHAS_NO181	5	161775578	161776047
	24PHAS_NO183	5	161776418	161777202
	24PHAS_NO184	5	161953699	161955283
	24PHAS_NO185	5	162043581	162044805
	24PHAS_NO187	5	162149248	162149984
	24PHAS_NO188	5	162149887	162150456
	24PHAS_NO191	5	191902348	191902748
	24PHAS_NO196	5	217208319	217209152
	24PHAS_NO197	6	31980557	31981267
	24PHAS_NO198	6	31981347	31982277
	24PHAS_NO200	6	32494141	32495019
	24PHAS_NO201	6	32513753	32514880
	24PHAS_NO202	6	32513884	32514856
	24PHAS_NO199	6	32624869	32625995
	24PHAS_NO203	6	32624869	32625995
	24PHAS_NO204	6	32786296	32787340
	24PHAS_NO205	6	32900878	32901710
	24PHAS_NO206	6	33411522	33412811
	24PHAS_NO207	6	33783813	33784334
	24PHAS_NO208	6	33784314	33784738
	24PHAS_NO209	6	33787468	33788277
	24PHAS_NO210	6	33902269	33903606
	24PHAS_NO211	6	33914352	33914802
	24PHAS_NO212	6	33923781	33924639
	24PHAS_NO213	6	65713376	65714807
	24PHAS_NO214	6	65954645	65955979
	24PHAS_NO215	6	66093497	66094333
	24PHAS_NO216	6	66663565	66663989
	24PHAS_NO217	6	66672562	66674139
	24PHAS_NO218	6	66710202	66711106
	24PHAS_NO219	6	66713863	66714744
	24PHAS_NO229	6	126237504	126238072
	24PHAS_NO236	7	18695282	18696164
	24PHAS_NO237	7	18697274	18698594
	24PHAS_NO240	7	94675065	94675513
	24PHAS_NO242	7	111103053	111103477
	24PHAS_NO245	8	3870494	3871615
	24PHAS_NO246	8	3888452	3889332
	24PHAS_NO250	8	73307045	73308093
	24PHAS_NO251	8	73308076	73308476
	24PHAS_NO256	8	136345206	136345606
	24PHAS_NO257	8	136576440	136577369
	24PHAS_NO258	8	136708079	136708911
	24PHAS_NO259	8	161620208	161620680
	24PHAS_NO262	9	12172811	12173471
	24PHAS_NO264	9	21553369	21554031
	24PHAS_NO267	9	24311706	24312947
	24PHAS_NO268	9	24403771	24404842
	24PHAS_NO269	9	24406884	24407476
	24PHAS_NO270	9	24935497	24936569
	24PHAS_NO271	9	25996330	25997906
	24PHAS_NO272	9	26407940	26408652
	24PHAS_NO273	9	26435046	26435637
	24PHAS_NO282	9	100359772	100360270
	24PHAS_NO283	9	100417594	100418546
	24PHAS_NO285	9	153304386	153305527
	24PHAS_NO286	10	1373733	1374855
	24PHAS_NO287	10	1373134	1373798
	24PHAS_NO288	10	1367595	1368477
	24PHAS_NO291	10	71846868	71847773
	24PHAS_NO292	10	74428305	74429329
	24PHAS_NO293	10	74515066	74516122
	24PHAS_NO294	10	74775098	74776289
	24PHAS_NO295	10	74776345	74776745
	24PHAS_NO296	10	74786614	74787554
	24PHAS_NO297	10	74787645	74788117
	24PHAS_NO298/24PHAS_NO99	10	74790648	74791840
	24PHAS_NO307	10	146582077	146583174
Rice	24PHAS_NO1	2	5937139	5937540
	24PHAS_NO2	2	6003981	6004573
	24PHAS_NO3	2	6010556	6010956
	24PHAS_NO4	2	6029339	6029739
	24PHAS_NO5	2	6033649	6034049
	24PHAS_NO6	2	6840051	6840665
	24PHAS_NO7	2	6858549	6859069
	24PHAS_NO8	4	16016401	16017090
	24PHAS_NO9	4	18232492	18233107
	24PHAS_NO10	4	18234061	18234605
	24PHAS_NO11	5	1009839	1010335
	24PHAS_NO12	5	1028053	1028668
	24PHAS_NO13	5	6706780	6707253
	24PHAS_NO14	5	6713359	6713855
	24PHAS_NO15	5	17801843	17802340
	24PHAS_NO16	5	18834069	18834588
	24PHAS_NO17	6	25263247	25263695
	24PHAS_NO18	6	25366262	25366950
	24PHAS_NO19	6	25427918	25428391
	24PHAS_NO20	6	25436056	25436456
	24PHAS_NO21	6	25442745	25443289
	24PHAS_NO22	6	25503646	25504166
	24PHAS_NO23	6	25516861	25517646
	24PHAS_NO24	6	25839792	25840192
	24PHAS_NO25	6	25852741	25853309
	24PHAS_NO26	7	5830972	5831636
	24PHAS_NO27	7	5841110	5841510
	24PHAS_NO28	7	5851015	5851415
	24PHAS_NO29	7	6198117	6198590
	24PHAS_NO30	7	6217313	6217880
	24PHAS_NO31	7	6219264	6219881
	24PHAS_NO32	7	7563227	7563721
	24PHAS_NO33	8	808861	809428
	24PHAS_NO34	8	6184607	6185199
	24PHAS_NO35	8	6195227	6195962
	24PHAS_NO36	10	1521547	1521947
	24PHAS_NO37	10	11861414	11861958
	24PHAS_NO38	10	12917645	12918477
	24PHAS_NO39	10	20090743	20091169
	24PHAS_NO40	11	23106319	23106720
	24PHAS_NO41	11	23113658	23114058
	24PHAS_NO42	11	23126023	23126640
	24PHAS_NO43	11	25566833	25567234
	24PHAS_NO44	11	25573414	25573885
	24PHAS_NO45	11	25573845	25574246
	24PHAS_NO46	11	25575712	25576232
	24PHAS_NO47	11	27157568	27157993
	24PHAS_NO48	11	27477779	27478251
	24PHAS_NO49	12	4683837	4684285
	24PHAS_NO50	12	22728749	22729389
	24PHAS_NO51	12	22734843	22735484
	24PHAS_NO52	12	22739832	22740305
	24PHAS_NO53	12	22745361	22745810
	24PHAS_NO54	12	22755854	22756254
	24PHAS_NO55	12	22777578	22778314
	24PHAS_NO56	12	22787294	22787694
	24PHAS_NO57	12	23207650	23208218
	24PHAS_NO58	12	25443353	25443969
	24PHAS_NO59	12	26080884	26081426
