# Supplementary material for: Widespread occurrence of microRNA-mediated target cleavage on membrane-bound polysomes
Source: Genome Biol. 2021 Jan 5;22:15. doi: 10.1186/s13059-020-02242-6 (PMC7784310; doi:10.1186/s13059-020-02242-6)
Supplement: Supplementary file 13 — Additional file 13: Table S12. Complete lists of reproductive PHAS precursors that were cleaved by miR1859, miR2118 and miR2275 in maize immature tassels and rice immature panicles. [file 13059_2020_2242_MOESM13_ESM.xlsx]

## Sheet: 21PHAS
Table S12. Complete lists of reproductive PHAS precursors that were cleaved by miR1859, miR2118 and miR2275 in maize immature tassels and rice immature panicles.
Notes: The reproductive phasiRNA-generating (PHAS) precursors are listed on separate sheets for each of the two classes: "21PHAS" and "24PHAS", which are cleaved by miR1859/miR2118 and miR2275 to generate reproductive 21-nt and 24-nt phasiRNAs, respectively.
"Total", "TP" and "MBP" represent "input", "total polysome" and "membrane-bound polysome", respectively.
"PARE" is short for "parallel analysis of RNA ends". PARE 5' read end abundance is in RPM (reads per million mapped reads).
"Rep-1", "Rep-2" and "Rep-3" represent different biological repeats.
Cleavage sites in PHAS precursors that are classified as DegradomeCategory 0 with DegradomePval <= 0.05 in at least two biological repeats are filtered as miRNA target sites. DegradomeCategory 0 means that the reads with maximum count (>1) are mapped to only one indicated position on the precursor. DegradomePval represents P-value for this degradomic hit.
Species	Tsissue	Suncellular compartment	miRNA	Target PHAS	Strand	MFEperfect	MFEsite	MFEratio	AllenScore	Structure	Sequence	DegradomeCategory	DegradomePval			PARE 5' read end abundance at cleavage site
													Rep-1	Rep-2	Rep-3	Rep-1	Rep-2	Rep-3
Maize	Tassel	Total	miR2118a-3p	21PHAS_NO72	+	-40.3	-29.1	0.722084	6.5	..((((.(((.((((((((((.&.)))))))))).))).))))..	UUGGAGGGAGCGGCAUCAGGAC&UUCCUGAUGCCUCUCAUUCCUA	0	0.0395934	0.0408405	0.0378784	26.0793	14.7667	12.9469
			miR2118a-3p	21PHAS_NO82	-	-40.3	-34.5	0.856079	4.5	..((((((((.(((((((((((&))))))))))).))))))))..	UCGGAAUGAGCGGCAUCAGGAG&UUCCUGAUGCCUCUCAUUCCUA	0	0.0123359	0.0121845	0.012033	13.0641	24.5972	41.5635
			miR2118a-3p	21PHAS_NO84	-	-40.3	-35.5	0.880893	5	..(((((((((((((((((((.&.)))))))))))))))))))..	UCGGAAUGAGGGGCAUUAGGAU&UUCCUGAUGCCUCUCAUUCCUA	0	0.00741994	0.00854481	0.00843839	3.22933	2.15172	2.55604
			miR2118a-3p	21PHAS_NO85	-	-40.3	-32.9	0.816377	5	..((((((((.(((((((((((&))))))))))).))))))))..	UUGGAAUGAGUGGUAUCAGGAA&UUCCUGAUGCCUCUCAUUCCUA	0	0.0208805	0.0194238	0.0191832	1.81038	3.07992	4.94539
			miR2118a-3p	21PHAS_NO95	-	-40.3	-35.9	0.890819	4.5	(((((((((((((.(((((((.&.))))))).)))))))))))))	UGGGAAUGAGAGGGAUCGGGAG&UUCCUGAUGCCUCUCAUUCCUA	0	0.00495276	0.00489173	0.00483069	3.76755	5.94888	11.2244
			miR2118a-3p	21PHAS_NO96	-	-40.3	-34.2	0.848635	5.5	..((.(((((((((((((((((.&.)))))))))))))))))-))..	CUGGAAGUGAGAGGCGUCAGGAU&UUCCUGAUGCCUCUCAUU-CCUA	0	0.0172276	0.0170166	0.0168056	7.04581	23.8377	47.898
			miR2118a-3p	21PHAS_NO97	-	-40.3	-35.9	0.890819	4.5	(((((((((((((.(((((((.&.))))))).)))))))))))))	UGGGAAUGAGAGGGAUCGGGAG&UUCCUGAUGCCUCUCAUUCCUA	0	0.00618711	0.00611092	0.00603472	4.15899	5.61136	11.4466
			miR2118a-3p	21PHAS_NO117	-	-40.3	-30.7	0.761787	5	...((((((((((((.((((((&)))))).))))))))))))...	UAUGAAUGAGAGGCAACAGGAA&UUCCUGAUGCCUCUCAUUCCUA	0	0.0365532	0.0361099	0.0356664	9.68799	8.52252	10.8354
			miR2118a-3p	21PHAS_NO165	-	-40.3	-32.2	0.799007	6	..(((((((((((((..(((((&)))))..)))))))))))))..	UCGGAAUGAGAGGCAAAAGGAA&UUCCUGAUGCCUCUCAUUCCUA	0	0.0233081	0.0242205	0.0239212	6.8501	5.52698	6.94577
			miR2118a-3p	21PHAS_NO167	-	-40.3	-32.9	0.816377	6.5	(((((((((((((((...(((((&)))))-..)))))))))))))))	UGGGAAUGAGAGGCAAAAAGGAA&UUCCU-GAUGCCUCUCAUUCCUA	0	0.0196644	0.0206252	0.0203699	13.6023	12.4041	11.9467
			miR2118a-3p	21PHAS_NO168	-	-40.3	-34.4	0.853598	4	(((((((((((((((..(((((&)))))..)))))))))))))))	UAGGAAUGAGAGGCAAAAGGAA&UUCCUGAUGCCUCUCAUUCCUA	0	0.0135611	0.0133947	0.0132283	11.0091	10.7586	14.7806
			miR2118a-3p	21PHAS_NO229	+	-40.3	-34.2	0.848635	4	((((((((((.(((((((((((&))))))))))).))))))))))	UAGGGAUGAGUGGUAUCAGGAG&UUCCUGAUGCCUCUCAUUCCUA	0	0.00853278	0.00880601	0.00841132	3.52291	3.41744	2.83387
			miR2118a-3p	21PHAS_NO231	+	-40.3	-29.4	0.729529	5	.(((.-(((((((((((.((((&)))).)))))))))))..))).	GAGGU-UGAGAGGCAUCUGGAA&UUCCUGAUGCCUCUCAUUCCUA	0	0.0360598	0.0371977	0.0355536	47.9507	63.5813	60.4004
			miR2118a-3p	21PHAS_NO249	-	-40.3	-30	0.744417	4.5	((((.((((((((((.((((((&)))))).)))))))))).))))	UAGGUAUGAGAGGUACCAGGAG&UUCCUGAUGCCUCUCAUUCCUA	0	0.0484382	0.045517	0.0461162	2.15289	2.99554	3.1117
			miR2118a-3p	21PHAS_NO266	-	-40.3	-34.2	0.848635	4.5	((((((((((.((((((((((.&.)))))))))).))))))))))	UGGGAAUGAGUGGUAUCAGGAG&UUCCUGAUGCCUCUCAUUCCUA	0	0.016007	0.0158108	0.0156146	32.4401	32.1493	46.5089
			miR2118a-3p	21PHAS_NO272	-	-40.3	-34.1	0.846154	5.5	.(((..(((((((((((((((.&.)))))))))))))))..))).	AGGGCUUGAGAGGCGUCAGGAC&UUCCUGAUGCCUCUCAUUCCUA	0	0.0184467	0.0182209	0.0179951	8.95405	9.15538	18.2257
			miR2118a-3p	21PHAS_NO300	+	-40.3	-29.1	0.722084	6.5	.((((.(((((.(((((((((.&.))))))))).))))).)))).	CGGGAUUGAGAUGCAUCGGGAU&UUCCUGAUGCCUCUCAUUCCUA	0	0.038417	0.0396278	0.0390387	1.95717	2.44706	3.2784
			miR2118a-3p	21PHAS_NO347	-	-40.3	-29.8	0.739454	7	...(((((((((((((((((((&)))))))))))))))))))...	UAAGAAUGAGAGGUAUUGGGGA&UUCCUGAUGCCUCUCAUUCCUA	0	0.0496186	0.049021	0.0484229	33.223	23.8799	14.8362
			miR2118a-3p	21PHAS_NO395	+	-40.3	-37.2	0.923077	5	..((((((((((((((((((((&))))))))))))))))))))..	GCGGGGUGAGGGGCGUCAGGAA&UUCCUGAUGCCUCUCAUUCCUA	0	0.0024454	0.00252396	0.00241049	1.66359	2.61582	3.9452
			miR2118a-3p	21PHAS_NO567	+	-40.3	-31.5	0.781638	3.5	(((((.((((((((((.(((((&))))).)))))))))).)))))	UGGGAUUGAGAGGCAUAAGGAA&UUCCUGAUGCCUCUCAUUCCUA	0	0.0205963	0.0212517	0.0203049	31.8529	47.4645	57.2331
			miR2118a-3p	21PHAS_NO571	+	-40.3	-35.7	0.885856	2.5	(((((.((((((((((((((((&)))))))))))))))).)))))	UGGGAUUGAGAGGCAUUAGGAA&UUCCUGAUGCCUCUCAUUCCUA	0	0.00488483	0.00504154	0.00481517	6.75224	9.28195	8.50162
			miR2118a-3p	21PHAS_NO586	+	-40.3	-31.7	0.7866	4	.(((((((.((((((((.((((&)))).)))))))).))))))).	AAGGAAUGUGAGGCAUCUGGAA&UUCCUGAUGCCUCUCAUUCCUA	0	0.0193966	0.0200142	0.019122	12.9663	12.3197	8.00153
			miR2118a-3p	21PHAS_NO94	-	-40.3	-40.5	1	2	(((((((((((((((((((((.&.)))))))))))))))))))))	UGGGAGUGAGAGGCAUCAGGAU&UUCCUGAUGCCUCUCAUUCCUA	0		0.00244886	0.00241827		12.8682	18.9481
			miR2118b-3p	21PHAS_NO18	+	-43.9	-35.2	0.801822	4.5	(((((..(((((((((((((((&)))))))))))))))..)))))	UAGGAUCGGGAGGUAUUGGGAG&UUCCCGAUGCCUCCCAUUCCUA	0	0.0024454	0.00252396	0.00241049	29.9447	20.0406	19.0592
			miR2118b-3p	21PHAS_NO105	-	-43.9	-39.6	0.90205	5.5	(((((((((((((((((((...&...)))))))))))))))))))	UGGGAAUGGGAGGCAUCGGAAG&UUCCCGAUGCCUCCCAUUCCUA	0	0.0012405	0.00122518	0.00120987	16.7827	19.6187	27.8386
			miR2118b-3p	21PHAS_NO110	+	-43.9	-32.1	0.731207	4	((((((.(.((((((((((((.&.)))))))))))).).))))))	UAGGAAAGUGGGGCAUCGGGAG&UUCCCGAUGCCUCCCAUUCCUA	0	0.00974579	0.0100577	0.00960715	18.7888	24.2596	34.5066
			miR2118b-3p	21PHAS_NO138	-	-43.9	-31.9	0.726651	8	(((((.(((((((((.(((...&...))).))))))))).)))))	UAGGAUUGGGAGGCACCGGAAU&UUCCCGAUGCCUCCCAUUCCUA	0	0.0135611	0.0121845	0.0132283	44.232	38.4779	40.5633
			miR2118b-3p	21PHAS_NO270	-	-43.9	-32.9	0.749431	7	..((((((((.(((((((.((((&))))-))))))).))))))))..	ACGGAAUGGGUGGUAUCGAGGAA&UUCC-CGAUGCCUCCCAUUCCUA	0	0.00988099	0.00975953	0.00963805	1.71252	2.36268	4.88982
			miR2118b-3p	21PHAS_NO281	-	-43.9	-31.9	0.726651	4	((((..((.((((((((((((.&.)))))))))))).))..))))	UAGGCUUGUGAGGCAUCGGGAU&UUCCCGAUGCCUCCCAUUCCUA	0	0.0123359	0.0146035	0.012033	15.1191	25.3144	35.3956
			miR2118b-3p	21PHAS_NO317	+	-43.9	-31.4	0.715262	6	..(((.(((((.(((((((((.&.))))))))).))))).)))..	UUGGACUGGGAUGCAUCGGGAC&UUCCCGAUGCCUCCCAUUCCUA	0	0.0169928	0.0200142	0.0167519	28.8193	30.9258	24.5602
			miR2118b-3p	21PHAS_NO403	+	-43.9	-33.1	0.753986	5	(((((((((((.(((-((((((&)))))).))).)))))))))))	UAGGAAUGGGAUGCA-CGGGGA&UUCCCGAUGCCUCCCAUUCCUA	0	0.00488483	0.00504154	0.00481517	2.39753	2.10953	1.11132
			miR2118b-3p	21PHAS_NO443	-	-43.9	-28.6	0.651481	6	(((((((((((.(((((.(.(((&)))-).))))).)))))))))))	UAGGAAUGGGAUGCAUCUGAGAA&UUC-CCGAUGCCUCCCAUUCCUA	0	0.0425141	0.0420001	0.0414859	15.1191	17.2982	16.3365
			miR2118b-3p	21PHAS_NO467	+	-43.9	-29.8	0.678815	14.5	.(((((..(((((((((.....((((.&.))))-----)))))))))..))))).	AGGGAAGAGGAGGCAUCUGGCAGGGAU&UUCCC-----GAUGCCUCCCAUUCCUA	0	0.0301414	0.0310956	0.029717	0.733939	0.675051	0.611228
			miR2118b-3p	21PHAS_NO565	+	-43.9	-29.4	0.669704	7.5	(((((.(((.(((((((((...&...))))))))).))).)))))	UGGGAUUGGAAGGCAUCGGAAU&UUCCCGAUGCCUCCCAUUCCUA	0	0.031328	0.0323191	0.0308871	17.8102	15.0199	18.1701
			miR2118b-3p	21PHAS_NO183	+	-43.9	-35.4	0.806378	3	(((((((((.((((((((((((&)))))))))))).)))))))))	UAGGAAUGGAAGGUGUCGGGAA&UUCCCGAUGCCUCCCAUUCCUA	0	0.00122345		0.00120597	14.0427		9.11285
			miR2118c-3p	21PHAS_NO43	-	-40.1	-35.8	0.892768	4.5	((((((((((((((((..((((&))))..))))))))))))))))	UAGGGAUGGGAGGCAUCUGGAA&UUCCUAAUGCCUCCCAUUCCUA	0	0.0012405	0.00122518	0.00120987	0.244646	0.295335	0.500095
			miR2118c-3p	21PHAS_NO76	-	-40.1	-29.5	0.735661	8	...((((((((((((((((...&...))))))))))))))))...	UUCGAAUGGGAGGCAUUAGCAA&UUCCUAAUGCCUCCCAUUCCUA	0	0.0184467	0.0182209	0.0179951	7.24153	10.1258	13.058
			miR2118c-3p	21PHAS_NO119	+	-40.1	-31.2	0.778055	2	(((((.(((.((((((((((((&)))))))))))).))).)))))	UAGGAUUGGCAGGCAUUAGGAA&UUCCUAAUGCCUCCCAUUCCUA	0	0.0121674	0.0125562	0.0119945	26.5197	36.7481	56.0107
			miR2118c-3p	21PHAS_NO140	-	-40.1	-33	0.822943	4.5	(((((.(((((((((.(((((.&.))))).))))))))).)))))	UGGGAUUGGGAGGCACUAGGAC&UUCCUAAUGCCUCCCAUUCCUA	0	0.00741994	0.00732861	0.00723728	17.1742	16.4966	15.8364
			miR2118c-3p	21PHAS_NO143	-	-40.1	-33.9	0.845387	4.5	(((((.(((((((((((((((.&.))))))))))))))).)))))	UGGGAUUGGGAGGUGUUAGGAC&UUCCUAAUGCCUCCCAUUCCUA	0	0.00371688	0.00367104	0.00483069	16.9785	15.1886	15.0584
			miR2118c-3p	21PHAS_NO148	-	-40.1	-28.4	0.708229	5	..(((((.(((((((.((((((&)))))).))))))).)))))..	UUGGAAUCGGAGGCACUAGGAA&UUCCUAAUGCCUCCCAUUCCUA	0	0.0305551	0.0301834	0.0286364	16.9295	16.0746	27.5608
			miR2118c-3p	21PHAS_NO151	+	-40.1	-29.7	0.740648	6.5	((((((.((((((((..(((((&)))))..)))))))).))))))	UGGGAAAGGGGGGCAAAAGGAA&UUCCUAAUGCCUCCCAUUCCUA	0	0.0277639	0.0298705	0.0285455	12.6237	12.4884	23.8934
			miR2118c-3p	21PHAS_NO152	+	-40.1	-29.2	0.72818	7.5	((((((.((((((((...(((((&)))))-..)))))))).))))))	UGGGAAAGGGAGGCAAAAAGGAA&UUCCU-AAUGCCUCCCAUUCCUA	0	0.031328	0.0323191	0.0308871	8.66048	6.3286	7.27917
			miR2118c-3p	21PHAS_NO155	+	-40.1	-30.2	0.753117	6	((((((.((((((((..(((((&)))))..)))))))).))))))	UGGGGAAGGGAGGCAAAAGGAA&UUCCUAAUGCCUCCCAUUCCUA	0	0.0241867	0.0224876	0.0214864	6.26294	5.61136	5.33435
			miR2118c-3p	21PHAS_NO157	+	-40.1	-30.7	0.765586	5.5	((((((.((((((((..(((((&)))))..)))))))).))))))	UGGGAAAGGGAGGCAAAAGGAA&UUCCUAAUGCCUCCCAUUCCUA	0	0.0181954	0.0200142	0.0179377	6.60545	4.59878	5.89001
			miR2118c-3p	21PHAS_NO162	-	-40.1	-30.7	0.765586	5.5	((((((.((((((((..(((((&)))))..)))))))).))))))	UGGGAAAGGGAGGCAAAAGGAA&UUCCUAAUGCCUCCCAUUCCUA	0	0.00988099	0.00975953	0.00963805	13.0152	10.1258	11.1688
			miR2118c-3p	21PHAS_NO175	-	-40.1	-26.88	0.670324	9	..((.((((((((((...(((((&)))))...))))))))))-))..	AUGGAAAUGGGAGGCCAAAGGAA&UUCCUAAUGCCUCCCAUU-CCUA	0	0.0448882	0.0443462	0.0438038	31.4126	25.6097	26.0605
			miR2118c-3p	21PHAS_NO411	+	-40.1	-31.3	0.780549	5	((((..(((((((((((.(((((&)))))-)))))))))))..))))	UAGGUUUGGGAGGUAUUAAGGAA&UUCCU-AAUGCCUCCCAUUCCUA	0	0.00974579	0.0100577	0.00960715	4.844	4.17688	3.2784
			miR2118c-3p	21PHAS_NO419	+	-40.1	-28.32	0.706234	10.5	(((((.(((((((((....(((.&.)))-...))))))))).)))))	UAGGGUUGGGAGGCAACAUGGAG&UUCC-UAAUGCCUCCCAUUCCUA	0	0.0372391	0.0384135	0.0367167	16.3913	14.5136	12.7247
			miR2118c-3p	21PHAS_NO444	-	-40.1	-29.5	0.735661	4	.((((((((.(((((.((((((&)))))).))))).)))))))).	CAGGAAUGGUAGGCACUAGGAA&UUCCUAAUGCCUCCCAUUCCUA	0	0.0172276	0.0170166	0.0168056	16.7827	15.5262	14.8917
			miR2118c-3p	21PHAS_NO465	+	-40.1	-29.1	0.725686	8	((((..(((((((((((((...&...)))))))))))))..))))	UAGGUUUGGGAGGUAUUAGUAA&UUCCUAAUGCCUCCCAUUCCUA	0	0.0325131	0.0335411	0.0320559	2.0061	1.3501	1.61142
			miR2118c-3p	21PHAS_NO575	+	-40.1	-31.1	0.775561	2	(((((.(((.((((((((((((&)))))))))))).))).)))))	UAGGAUUGGUAGGCAUUAGGAA&UUCCUAAUGCCUCCCAUUCCUA	0	0.014583	0.0150485	0.0143761	22.5075	24.3862	30.3947
			miR2118c-3p	21PHAS_NO581	+	-40.1	-31.1	0.775561	2	(((((.(((.((((((((((((&)))))))))))).))).)))))	UAGGAUUGGCAGGCAUUAGGAA&UUCCUAAUGCCUCCCAUUCCUA	0	0.0157886	0.0162923	0.0155647	2.98468	3.07992	4.83426
			miR2118c-3p	21PHAS_NO582	+	-40.1	-31.2	0.778055	2	(((((.(((.((((((((((((&)))))))))))).))).)))))	UAGGAUUGGCAGGCAUUAGGAA&UUCCUAAUGCCUCCCAUUCCUA	0	0.0133759	0.0113077	0.013186	9.29656	10.4211	7.557
			miR2118c-3p	21PHAS_NO141	-	-40.1	-34.9	0.870324	3.5	(((((.(((((((((((((((.&.))))))))))))))).)))))	UGGGAUUGGGAGGUAUUAGGAC&UUCCUAAUGCCUCCCAUUCCUA	0	0.00247945		0.00241827	2.74004		2.77831
			miR2118c-3p	21PHAS_NO304	+	-40.1	-31.7	0.790524	5	..((...((((((((((((((((&))))))))))))))))-..))..	CUGGCCUUGGGAGGCAUUAGGAA&UUCCUAAUGCCUCCCA-UUCCUA	0		0.00755277	0.00601533		2.7002	4.61199
			miR2118d-3p	21PHAS_NO31	+	-44.6	-33.1	0.742152	5	(((((..((((((((.((((((&)))))).))))))))..)))))	UAGGCUCGGGAGGCACUAGGAA&UUCCUGAUGCCUCCCAUGCCUA	0	0.0157886	0.0175345	0.0155647	7.82868	7.2146	12.1134
			miR2118d-3p	21PHAS_NO127	-	-44.6	-33.5	0.751121	8	(((((.(((((((((((((...&...))))))))))))).)))))	UAGGCUUGGGAGGUGUCAGAAA&UUCCUGAUGCCUCCCAUGCCUA	0	0.0111092	0.0109728	0.0108363	12.477	7.76308	7.83483
			miR2118d-3p	21PHAS_NO154	-	-44.6	-32.6	0.730942	6	...((((((((.((((((((((&)))))))))).))))))))...	UGAGCAUGGGAAGCAUCGGGAA&UUCCUGAUGCCUCCCAUGCCUA	0	0.022095	0.0218251	0.0215551	7.38832	12.5728	19.5037
			miR2118d-3p	21PHAS_NO237	+	-44.6	-32.8	0.735426	4	.((((.((.((((((((((((.&.)))))))))))).)).)))).	CAGGCUUGCGAGGCAUCAGGAU&UUCCUGAUGCCUCCCAUGCCUA	0	0.0193966	0.0200142	0.019122	4.15899	4.85193	3.05614
			miR2118d-3p	21PHAS_NO260	-	-44.6	-31.4	0.704036	5.5	((((((((((.(.((((((((.&.)))))))).).))))))))))	UAGGUAUGGGUGUCAUCAGGAC&UUCCUGAUGCCUCCCAUGCCUA	0	0.0341584	0.0337437	0.0333287	2.93576	7.55213	8.33492
			miR2118d-3p	21PHAS_NO264	-	-44.6	-35.5	0.795964	4	((((((((((((.((((((((.&.)))))))).))))))))))))	UGGGUAUGGGAGUCAUCAGGAC&UUCCUGAUGCCUCCCAUGCCUA	0	0.00371688	0.00367104	0.00362521	7.73082	14.4714	20.8929
			miR2118d-3p	21PHAS_NO273	-	-44.6	-31.36	0.703139	5	(((((....((((((((((((.&.))))))))))))....)))))	UAGGCUUUCGAGGCAUCAGGAU&UUCCUGAUGCCUCCCAUGCCUA	0	0.0353566	0.0349275	0.0344983	2.39753	2.91116	4.05633
			miR2118d-3p	21PHAS_NO276	-	-44.6	-35.4	0.793722	6.5	.((((-(((((((.(((((((.&.))))))).))))))).)))).	AGGGC-UGGGAGGGGUCAGGAU&UUCCUGAUGCCUCCCAUGCCUA	0	0.00495276	0.00489173	0.00483069	14.7277	12.3619	12.3913
			miR2118d-3p	21PHAS_NO277	-	-44.6	-37.9	0.849776	2	((((((((.((((((((((((.&.)))))))))))).))))))))	UAGGCAUGUGAGGCAUCAGGAU&UUCCUGAUGCCUCCCAUGCCUA	0	0.0012405	0.00122518	0.00120987	17.272	26.1582	40.9523
			miR2118d-3p	21PHAS_NO280	-	-44.6	-33.1	0.742152	4	(((((.((.((((((((((((.&.)))))))))))).)).)))))	UAGGCUUGUGAGGCAUCGGGAU&UUCCUGAUGCCUCCCAUGCCUA	0	0.016007	0.0133947	0.0156146	15.5106	26.5801	37.1182
			miR2118d-3p	21PHAS_NO289	+	-44.6	-37.3	0.836323	4	((((((((((((((((.(((((&))))).))))))))))))))))	UAGGCAUGGGAGGUAUAGGGAA&UUCCUGAUGCCUCCCAUGCCUA	0	0.00366586	0.00378354	0.00361356	53.0882	45.2706	44.6752
			miR2118d-3p	21PHAS_NO299	-	-44.6	-32.4	0.726457	7	..(((..((((((((((.(((((&))))).))))))))))-.)))..	CUGGCCUUGGGAGGUAUGAGGAA&UUCCUGAUGCCUCCCA-UGCCUA	0	0.0245197	0.0230235	0.0227389	1.37002	2.02515	3.05614
			miR2118d-3p	21PHAS_NO308	-	-44.6	-32.4	0.726457	7	..(((..((((((((((.(((((&))))).))))))))))-.)))..	CUGGCCUUGGGAGGUAUGAGGAA&UUCCUGAUGCCUCCCA-UGCCUA	0	0.0233081	0.0242205	0.0239212	0.244646	0.717241	0.777926
			miR2118d-3p	21PHAS_NO328	+	-44.6	-34.1	0.764574	4	((((((((.(((((.((((((.&.)))))).))))).))))))))	UAGGCAUGAGAGGCUUCAGGAU&UUCCUGAUGCCUCCCAUGCCUA	0	0.0121674	0.0125562	0.0119945	2.78897	3.33306	4.83426
			miR2118d-3p	21PHAS_NO350	+	-44.6	-30.6	0.686099	6	...((((((.(((((((((((.&.))))))))))).))))))...	UACGCAUGGCAGGUAUCAGGAG&UUCCUGAUGCCUCCCAUGCCUA	0	0.0325131	0.0335411	0.0320559	17.2231	15.273	21.7819
			miR2118d-3p	21PHAS_NO384	+	-44.6	-36.1	0.809417	3	(((((((((.(((((((((((.&.))))))))))).)))))))))	UAGGCAUGGCAGGUAUCAGGAC&UUCCUGAUGCCUCCCAUGCCUA	0	0.00488483	0.00504154	0.00481517	2.15289	1.39229	1.27802
			miR2118d-3p	21PHAS_NO418	+	-44.6	-31.9	0.715247	7	.((((.(((((((((.(((((.&.))))).))))))))).)))).	AGGGUUUGGGAGGUAACAGGAG&UUCCUGAUGCCUCCCAUGCCUA	0	0.0253805	0.0261861	0.0250223	6.45866	4.85193	4.61199
			miR2118d-3p	21PHAS_NO449	-	-44.6	-33.4	0.748879	15	.((((((((((......((((((.((((&)))).))))))------)))))))))).	GAGGCAUGGGAAUUUGAGGCAUCCGGAA&UUCCUGAUGCC------UCCCAUGCCUA	0	0.0123359	0.0133947	0.0132283	17.5656	18.6061	22.0042
			miR2118d-3p	21PHAS_NO549	-	-44.6	-32.8	0.735426	4	...((((((.((((((((((((&)))))))))))).))))))...	UAUGCAUGGUAGGCAUCAGGAA&UUCCUGAUGCCUCCCAUGCCUA	0	0.0196644	0.0194238	0.0191832	16.587	10.4633	9.55738
			miR2118d-3p	21PHAS_NO554	+	-44.6	-33.8	0.757848	5	(((((((((((.(((((.(((.&.))).))))).)))))))))))	UAGGCAUGGGAAGCAUCUGGAC&UUCCUGAUGCCUCCCAUGCCUA	0	0.0133759	0.0138032	0.013186	3.32719	3.96592	4.44529
			miR2118e-3p	21PHAS_NO77	-	-40.3	-32	0.794045	4.5	..((((((.(((((((((((((&))))))))))))).))))))..	UUGGAGUGAGAGACGUCAGGAA&UUCCUGAUGUCUCCCAUUCCUA	0	0.00988099	0.00975953	0.00963805	14.8256	12.5306	14.8917
			miR2118e-3p	21PHAS_NO93	-	-40.3	-28.9	0.717122	8.5	...((((((((((((.(((((.&.))))).))))))))))))...	UGAGAGUGGGAGGCGCCAGGAU&UUCCUGAUGUCUCCCAUUCCUA	0	0.029351	0.0289938	0.0286364	20.5992	21.3907	28.4499
			miR2118e-3p	21PHAS_NO98	-	-40.3	-30.5	0.756824	7.5	((((((.((((((((((((...&...)))))))))))).))))))	UGGGAAAGGGAGGCAUCAGUAG&UUCCUGAUGUCUCCCAUUCCUA	0	0.016007	0.0158108	0.0156146	9.14977	5.78012	4.66756
			miR2118e-3p	21PHAS_NO104	-	-40.3	-35.5	0.880893	5.5	(((((((((((((((((((...&...)))))))))))))))))))	UGGGAAUGGGAGACAUCAGUAU&UUCCUGAUGUCUCCCAUUCCUA	0	0.00371688	0.00367104	0.00362521	0.68501	1.18134	2.05595
			miR2118e-3p	21PHAS_NO136	-	-40.3	-36.4	0.903226	3.5	(((((.(((((((((((((((.&.))))))))))))))).)))))	UGGGAUUGGGAGACAUCGGGAC&UUCCUGAUGUCUCCCAUUCCUA	0	0.0012405	0.00122518	0.00120987	19.1313	20.5469	23.2822
			miR2118e-3p	21PHAS_NO185	+	-40.3	-29	0.719603	4	...((((.((((((((((((((&)))))))))))))).))))...	UGUGAAUUGGAGACAUCAGGAA&UUCCUGAUGUCUCCCAUUCCUA	0	0.0325131	0.0335411	0.0320559	77.5529	55.6073	51.5654
			miR2118e-3p	21PHAS_NO188	+	-40.3	-29.2	0.724566	4	...((((.((((((((((((((&)))))))))))))).))))...	UGAGAAUUGGAGACAUCAGGAA&UUCCUGAUGUCUCCCAUUCCUA	0	0.0241867	0.0249548	0.0238451	42.177	45.8191	57.2887
			miR2118e-3p	21PHAS_NO287	+	-40.3	-32.4	0.80397	4.5	.((((.((((((((((.(((((&))))).)))))))))).)))).	CAGGGUUGGGAGACAUGAGGAA&UUCCUGAUGUCUCCCAUUCCUA	0	0.00974579	0.0100577	0.00841132	9.14977	10.2101	12.3357
			miR2118e-3p	21PHAS_NO405	-	-40.3	-29	0.719603	6.5	(((((((((((.(((-((((((&)))))).))).)))))))))))	UAGGAGUGGGAUACA-CGGGGA&UUCCUGAUGUCUCCCAUUCCUA	0	0.0281455	0.025416	0.0262817	17.7124	18.0998	18.1146
			miR2118e-3p	21PHAS_NO424	-	-40.3	-27.4	0.679901	4	((((((((.((.(((((((((.&.))))))))).)).))))))))	UAGGAAUGUGAUACAUCAGGAG&UUCCUGAUGUCUCCCAUUCCUA	0	0.046073	0.045517	0.0438038	5.43115	6.03327	4.88982
			miR2118e-3p	21PHAS_NO557	+	-40.3	-28.5	0.707196	4	..(((((..(((((((((((((&)))))))))))))..)))))..	AUGGAAUUAGAGACAUCAGGAA&UUCCUGAUGUCUCCCAUUCCUA	0	0.0395934	0.0420517	0.0401976	3.76755	4.38783	5.44548
			miR2118e-3p	21PHAS_NO564	+	-40.3	-31.6	0.784119	6.5	.((((.((((((((((((((..&..)))))))))))))).)))).	CAGGGUUGGGAGAUAUCAGGUC&UUCCUGAUGUCUCCCAUUCCUA	0	0.0121674	0.0125562	0.0119945	1.76145	3.20649	3.1117
			miR2118e-3p	21PHAS_NO579	+	-40.3	-29.1	0.722084	3	(((((.(((.((((((((((((&)))))))))))).))).)))))	UAGGAUUGGCAGACAUUAGGAA&UUCCUGAUGUCUCCCAUUCCUA	0	0.0289534	0.0323191	0.0273725	2.98468	3.45963	4.05633
			miR2118e-3p	21PHAS_NO75	-	-40.3	-32.8	0.813896	5	...((((((((((((((((((.&.))))))))))))))))))...	UUCGAAUGGGAGACAUUAGGAU&UUCCUGAUGUCUCCCAUUCCUA	0		0.00854481	0.00843839		14.0495	24.8381
			miR2118e-3p	21PHAS_NO422	-	-40.3	-29.5	0.73201	5.5	.(((-((((((.((((((((((&)))))))))).)))))).))).	GAGG-AUGGGAUGCAUCAGGAG&UUCCUGAUGUCUCCCAUUCCUA	0		0.0194238	0.0203699		1.72982	3.50067
			miR2118f-3p	21PHAS_NO39	+	-41.9	-38.6	0.921241	1	((((((.(((((((((((((((&))))))))))))))).))))))	UAGGCACGGAAGGCAUUGGGAA&UUCCCAAUGCCUUCCAUGCCUA	0	0.0024454	0.00252396	0.00241049	2.20182	2.10953	0.944625
			miR2118f-3p	21PHAS_NO41	-	-41.9	-32.7	0.78043	4.5	(((((.((((((((((((.((((&))))-)))))))))))).)))))	UAGGCUUGGGAGGUAUUGAGGAA&UUCC-CAAUGCCUUCCAUGCCUA	0	0.0012405	0.00122518	0.00120987	5.67579	6.15984	8.61275
			miR2118f-3p	21PHAS_NO159	-	-41.9	-29.2	0.696897	6	.(((.(((((((((((..(((((&)))))-.))))))))))).))).	CAGGAAUGGAAGGCAUAAGGGAA&UUCCC-AAUGCCUUCCAUGCCUA	0	0.0147848	0.0146035	0.0144222	3.81648	5.73793	6.16784
			miR2118f-3p	21PHAS_NO163	-	-41.9	-28.2	0.673031	7.5	((((((((.(((((((...((((&))))-..))))))).))))))))	UAGGCAUGAGAGGCAUGAAGGAA&UUCC-CAAUGCCUUCCAUGCCUA	0	0.0184467	0.0182209	0.0179951	9.88371	8.81785	14.3361
			miR2118f-3p	21PHAS_NO203	+	-41.9	-30.58	0.729833	4	(((((...((((((((((((((&))))))))))))))...)))))	UAGGUUUCGGAGGCAUUGGGAA&UUCCCAAUGCCUUCCAUGCCUA	0	0.00974579	0.0100577	0.00960715	5.13757	7.63651	7.50143
			miR2118f-3p	21PHAS_NO225	+	-41.9	-33	0.787589	5	(((((.((((((((((..(((((&)))))-.)))))))))).)))))	UAGGCUUGGAAGGCAUCAGGGAA&UUCCC-AAUGCCUUCCAUGCCUA	0	0.00853278	0.00880601	0.00841132	26.6175	28.5209	41.7858
			miR2118f-3p	21PHAS_NO309	+	-41.9	-39.2	0.935561	1	(((((.((((((((((((((((&)))))))))))))))).)))))	UAGGCUUGGAAGGCAUUGGGAA&UUCCCAAUGCCUUCCAUGCCUA	0	0.00122345	0.00126278	0.00120597	10.6176	9.66166	9.16842
			miR2118f-3p	21PHAS_NO322	-	-41.9	-30.7	0.732697	6	...((.((((((((((((((((&)))))))))))))))).))...	UGCGUUUGGGAGGCGUUGGGAA&UUCCCAAUGCCUUCCAUGCCUA	0	0.00865123	0.00854481	0.00843839	8.46476	6.20203	6.66794
			miR2118f-3p	21PHAS_NO323	-	-41.9	-30.1	0.718377	4.5	(((((.((.(((((((((((((&))))))))))))).)).)))))	UGGGUUUGAGAGGCGUUGGGAA&UUCCCAAUGCCUUCCAUGCCUA	0	0.0123359	0.0121845	0.012033	8.95405	6.03327	8.27936
			miR2118f-3p	21PHAS_NO420	+	-41.9	-28.88	0.68926	8	(((((.(((((((((...(((.&.)))...))))))))).)))))	UAGGCUUGGAAGGCAGCAGGAG&UUCCCAAUGCCUUCCAUGCCUA	0	0.014583	0.0150485	0.0143761	28.2322	19.3233	26.6162
			miR2118f-3p	21PHAS_NO545	-	-41.9	-27.26	0.650597	9	(((((((((.((((....((((&))))....)))).)))))))))	UAGGCAUGGUAGGCUCGAGGAA&UUCCCAAUGCCUUCCAUGCCUA	0	0.029351	0.0289938	0.0286364	1.66359	1.60325	1.05576
			miR2118f-3p	21PHAS_NO583	+	-41.9	-33.2	0.792363	4.5	..((((((((((.(((((((((&))))))))).))))))))))..	UUGGCAUGGGAGACAUUGGGAA&UUCCCAAUGCCUUCCAUGCCUA	0	0.00731828	0.00755277	0.00721405	1.12537	2.10953	1.44472
			miR2118f-3p	21PHAS_NO537	-	-41.9	-31.4	0.749403	5	(((((((((.((((((..((((&))))..)))))).)))))))))	UAGGCAUGGCAGGCAUGAGGAA&UUCCCAAUGCCUUCCAUGCCUA	0	0.00618711	0.00611092		4.20792	2.95335
			miR2118f-3p	21PHAS_NO547	-	-41.9	-28.3	0.675418	6	((((((((..((((((..((((&))))..))))))..))))))))	UAGGCAUGCUAGGCAUGAGGAA&UUCCCAAUGCCUUCCAUGCCUA	0	0.0172276		0.0168056	0.391434		0.388963
			miR2118f-3p	21PHAS_NO134	+	-41.9	-29.5	0.704057	5	((((.(.(((-(((((((((((.&.))))))))))).))).)-))))	UAGGACUUGG-AGGCGUUGGGAU&UUCCCAAUGCCUUCCAUG-CCUA	0		0.0125562	0.0119945		6.11765	7.2236
			miR2118f-3p	21PHAS_NO513	-	-41.9	-28.48	0.679714	5	(((((...((((((((.(((((&))))).))))))))...)))))	UAGGCUUAGAAGGCAUGGGGAA&UUCCCAAUGCCUUCCAUGCCUA	0		0.0158108	0.0156146		0.63286	1.33359
			miR2118f-3p	21PHAS_NO550	-	-41.9	-29.8	0.711217	7	...(((((((((((((..((((&))))..)))))))))))))...	UAUGCAUGGAAGGCAUGAGGAA&UUCCCAAUGCCUUCCAUGCCUA	0		0.0133947	0.0132283		3.50183	5.38992
			miR2118g-3p	21PHAS_NO68	-	-40.4	-32.5	0.804455	4	.(((((.(((((((((.(((((&))))).))))))))).))))).	CAGGAACAGGAGGCAUGAGGAA&UUCCUGAUGCCUCCUAUUCCUA	0	0.0123359	0.0121845	0.012033	4.69721	4.68316	6.94577
			miR2118g-3p	21PHAS_NO129	-	-40.4	-31.58	0.781683	5	(((((...(((((((((((((.&.)))))))))))))...)))))	UAGGAUUUGGAGGUAUCAGGAU&UUCCUGAUGCCUCCUAUUCCUA	0	0.0184467	0.0182209	0.0179951	73.981	57.7168	70.4023
			miR2118g-3p	21PHAS_NO133	+	-40.4	-31.6	0.782178	4	(((((.(((((((((.((((((&)))))).))))))))).)))))	UAGGAUUAGGAGGUACCAGGAA&UUCCUGAUGCCUCCUAUUCCUA	0	0.0157886	0.0162923	0.0155647	19.9142	11.3493	9.44625
			miR2118g-3p	21PHAS_NO164	-	-40.4	-30.82	0.762871	8.5	(((((((((((((((....((((&))))-...)))))))))))))))	UGGGAAUAGGAGGCAAACUGGAA&UUCC-UGAUGCCUCCUAUUCCUA	0	0.0245197	0.0242205	0.0239212	6.8501	9.15538	11.3911
			miR2118g-3p	21PHAS_NO169	+	-40.4	-31.3	0.774752	4.5	(((((.((((((((((.(((((&))))).)))))))))).)))))	UGGGAUUAGGAGGCAUAAGGGA&UUCCUGAUGCCUCCUAUUCCUA	0	0.0169928	0.0175345	0.0167519	6.16509	4.34564	5.22322
			miR2118g-3p	21PHAS_NO182	+	-40.4	-30.2	0.747525	4.5	(((((.(((((.((((((((((&)))))))))).))))).)))))	UGGGGUUAGGAUGCAUCAGGAG&UUCCUGAUGCCUCCUAUUCCUA	0	0.031328	0.0323191	0.0308871	2.64218	3.67059	6.61237
			miR2118g-3p	21PHAS_NO268	-	-40.4	-33.1	0.819307	3.5	(((((((.(((((((((.(((((&)))))-))))))))).)))))))	UGGGAAUUGGAGGCAUCAAGGAA&UUCCU-GAUGCCUCCUAUUCCUA	0	0.00988099	0.00975953	0.00963805	15.0213	15.4418	15.9475
			miR2118g-3p	21PHAS_NO271	-	-40.4	-33.5	0.829208	3	(((.((((((((((((((((((&)))))))))))))))))).)))	UAGAAAUAGGGGGCAUCAGGGA&UUCCUGAUGCCUCCUAUUCCUA	0	0.00865123	0.00854481	0.00843839	3.71862	6.96146	12.2801
			miR2118g-3p	21PHAS_NO507	-	-40.4	-36.7	0.908416	3	((((..((((((((((((((((&))))))))))))))))..))))	UAGGUUUAGGAGGCGUCAGGAA&UUCCUGAUGCCUCCUAUUCCUA	0	0.0012405	0.00122518	0.00120987	1.12537	1.89858	2.66718
			miR2118g-3p	21PHAS_NO510	-	-40.4	-29	0.717822	5	((((..((((((((((((.((.&.)).))))))))))))..))))	UAGGCUUAGGAGGCAUCAAGAU&UUCCUGAUGCCUCCUAUUCCUA	0	0.0448882	0.0431739	0.0426456	3.47398	3.45963	3.55623
			miR2118g-3p	21PHAS_NO515	-	-40.4	-31.4	0.777228	2	(((((.(((.((((((((((((&)))))))))))).))).)))))	UAGGAUUAGAAGGCAUCAGGAA&UUCCUGAUGCCUCCUAUUCCUA	0	0.0196644	0.0194238	0.0191832	53.92	57.5903	50.6763
			miR2118g-3p	21PHAS_NO99	+	-40.4	-30.1	0.74505	4.5	(((((.((((((.((((((((.&.)))))))).)))))).)))))	UGGGAUUAGGAGUCAUCAGGAC&UUCCUGAUGCCUCCUAUUCCUA	0	0.0325131	0.0335411		24.7093	18.9436
			miR2118g-3p	21PHAS_NO544	-	-40.4	-28.9	0.715347	6	(((((((((((((((..(.(((&))).)..)))))))))))))))	UAGGAAUAGGAGGCAGAAUGAA&UUCCUGAUGCCUCCUAUUCCUA	0	0.0484382	0.0478544		0.831797	0.464097
			miR2118g-3p	21PHAS_NO60	-	-40.4	-34.7	0.858911	4	..(((((((((((((.((((((&)))))).)))))))))))))..	UUGGAAUAGGAGGCACCAGGAA&UUCCUGAUGCCUCCUAUUCCUA	0	0.00495276		0.00483069	8.51369		6.8902
		TP	miR2118a-3p	21PHAS_NO63	-	-40.3	-30.1	0.746898	5	(((((((.((((((((.(((((&))))).)))))))).)))))))	UAGGAAUCAGGGGCGUGAGGAA&UUCCUGAUGCCUCUCAUUCCUA	0	0.043023	0.0424855	0.0424946	1.51494	2.21266	2.23016
			miR2118a-3p	21PHAS_NO66	-	-40.3	-30.1	0.746898	5	(((((((.((((((((.(((((&))))).)))))))).)))))))	UAGGAAUCAGGGGCGUGAGGAA&UUCCUGAUGCCUCUCAUUCCUA	0	0.0441912	0.0413613	0.0436488	2.24211	2.21266	2.23016
			miR2118a-3p	21PHAS_NO72	+	-40.3	-29.1	0.722084	6.5	..((((.(((.((((((((((.&.)))))))))).))).))))..	UUGGAGGGAGCGGCAUCAGGAC&UUCCUGAUGCCUCUCAUUCCUA	0	0.0386051	0.0380504	0.0395095	8.57456	8.99816	5.37526
			miR2118a-3p	21PHAS_NO82	-	-40.3	-34.5	0.856079	4.5	..((((((((.(((((((((((&))))))))))).))))))))..	UCGGAAUGAGCGGCAUCAGGAG&UUCCUGAUGCCUCUCAUUCCUA	0	0.0121412	0.0116651	0.0119897	19.8457	17.8488	23.1594
			miR2118a-3p	21PHAS_NO84	-	-40.3	-35.5	0.880893	5	..(((((((((((((((((((.&.)))))))))))))))))))..	UCGGAAUGAGGGGCAUUAGGAU&UUCCUGAUGCCUCUCAUUCCUA	0	0.00730252	0.0081799	0.00840798	2.66629	2.09465	2.51608
			miR2118a-3p	21PHAS_NO85	-	-40.3	-32.9	0.816377	5	..((((((((.(((((((((((&))))))))))).))))))))..	UUGGAAUGAGUGGUAUCAGGAA&UUCCUGAUGCCUCUCAUUCCUA	0	0.0205522	0.0185987	0.0191145	1.06046	1.09158	1.17227
			miR2118a-3p	21PHAS_NO94	-	-40.3	-40.5	1	2	(((((((((((((((((((((.&.)))))))))))))))))))))	UGGGAGUGAGAGGCAUCAGGAU&UUCCUGAUGCCUCUCAUUCCUA	0	0.00122081	0.00234397	0.00120549	17.3309	15.9312	15.0679
			miR2118a-3p	21PHAS_NO95	-	-40.3	-35.9	0.890819	4.5	(((((((((((((.(((((((.&.))))))).)))))))))))))	UGGGAAUGAGAGGGAUCGGGAG&UUCCUGAUGCCUCUCAUUCCUA	0	0.00608915	0.00584963	0.00481325	5.81737	5.28089	5.20371
			miR2118a-3p	21PHAS_NO96	-	-40.3	-34.2	0.848635	5.5	..((.(((((((((((((((((.&.)))))))))))))))))-))..	CUGGAAGUGAGAGGCGUCAGGAU&UUCCUGAUGCCUCUCAUU-CCUA	0	0.0157548	0.015138	0.0155585	38.4189	36.0221	50.7505
			miR2118a-3p	21PHAS_NO97	-	-40.3	-35.9	0.890819	4.5	(((((((((((((.(((((((.&.))))))).)))))))))))))	UGGGAAUGAGAGGGAUCGGGAG&UUCCUGAUGCCUCUCAUUCCUA	0	0.00487429	0.00468245	0.00601294	6.57484	5.84143	4.86061
			miR2118a-3p	21PHAS_NO100	-	-40.3	-32.2	0.799007	4.5	((((((((.((((.(((((((.&.))))))).)))).))))))))	UGGGAAUGUGAGGGAUCAGGAG&UUCCUGAUGCCUCUCAUUCCUA	0	0.024135	0.0220472	0.0238357	1.27255	0.914567	0.714796
			miR2118a-3p	21PHAS_NO117	-	-40.3	-30.7	0.761787	5	...((((((((((((.((((((&)))))).))))))))))))...	UAUGAAUGAGAGGCAACAGGAA&UUCCUGAUGCCUCUCAUUCCUA	0	0.0359832	0.0345885	0.0355397	11.968	11.1223	7.7198
			miR2118a-3p	21PHAS_NO165	-	-40.3	-32.2	0.799007	6	..(((((((((((((..(((((&)))))..)))))))))))))..	UCGGAAUGAGAGGCAAAAGGAA&UUCCUGAUGCCUCUCAUUCCUA	0	0.0229422	0.023194	0.0226575	4.60542	5.04487	3.94567
			miR2118a-3p	21PHAS_NO167	-	-40.3	-32.9	0.816377	6.5	(((((((((((((((...(((((&)))))-..)))))))))))))))	UGGGAAUGAGAGGCAAAAAGGAA&UUCCU-GAUGCCUCUCAUUCCUA	0	0.0193551	0.0197495	0.0202969	3.81765	4.54333	3.74553
			miR2118a-3p	21PHAS_NO168	-	-40.3	-34.4	0.853598	4	(((((((((((((((..(((((&)))))..)))))))))))))))	UAGGAAUGAGAGGCAAAAGGAA&UUCCUGAUGCCUCUCAUUCCUA	0	0.0133472	0.012824	0.0131808	9.9683	11.3583	8.43459
			miR2118a-3p	21PHAS_NO229	+	-40.3	-34.2	0.848635	4	((((((((((.(((((((((((&))))))))))).))))))))))	UAGGGAUGAGUGGUAUCAGGAG&UUCCUGAUGCCUCUCAUUCCUA	0	0.00857522	0.0081951	0.00851441	2.4845	2.03565	2.31594
			miR2118a-3p	21PHAS_NO231	+	-40.3	-29.4	0.729529	5	.(((.-(((((((((((.((((&)))).)))))))))))..))).	GAGGU-UGAGAGGCAUCUGGAA&UUCCUGAUGCCUCUCAUUCCUA	0	0.0362366	0.034652	0.0359832	15.4524	17.0522	21.787
			miR2118a-3p	21PHAS_NO243	-	-40.3	-30	0.744417	4.5	((((.((((((((((.((((((&)))))).)))))))))).))))	UAGGUAUGAGAGGUACCAGGAG&UUCCUGAUGCCUCUCAUUCCUA	0	0.0465235	0.0436083	0.0448017	0.908964	0.914567	0.857755
			miR2118a-3p	21PHAS_NO249	-	-40.3	-30	0.744417	4.5	((((.((((((((((.((((((&)))))).)))))))))).))))	UAGGUAUGAGAGGUACCAGGAG&UUCCUGAUGCCUCUCAUUCCUA	0	0.0476875	0.0458501	0.0459532	1.66643	1.26859	1.80129
			miR2118a-3p	21PHAS_NO266	-	-40.3	-34.2	0.848635	4.5	((((((((((.((((((((((.&.)))))))))).))))))))))	UGGGAAUGAGUGGUAUCAGGAG&UUCCUGAUGCCUCUCAUUCCUA	0	0.0169563	0.0162929	0.0167453	38.5401	36.8777	39.0564
			miR2118a-3p	21PHAS_NO272	-	-40.3	-34.1	0.846154	5.5	.(((..(((((((((((((((.&.)))))))))))))))..))).	AGGGCUUGAGAGGCGUCAGGAC&UUCCUGAUGCCUCUCAUUCCUA	0	0.0181564	0.0174464	0.0179306	22.6029	20.2385	15.9257
			miR2118a-3p	21PHAS_NO275	-	-40.3	-35.2	0.873449	4.5	.((((.(((((((((((((((.&.))))))))))))))).)))).	AAGGGUUGAGAGGCGUCAGGAC&UUCCUGAUGCCUCUCAUUCCUA	0	0.00972482	0.00934298	0.00960334	58.8403	51.7173	61.9585
			miR2118a-3p	21PHAS_NO300	+	-40.3	-29.1	0.722084	6.5	.((((.(((((.(((((((((.&.))))))))).))))).)))).	CGGGAUUGAGAUGCAUCGGGAU&UUCCUGAUGCCUCUCAUUCCUA	0	0.0397872	0.0369189	0.0383355	0.727171	0.767056	0.743388
			miR2118a-3p	21PHAS_NO347	-	-40.3	-29.8	0.739454	7	...(((((((((((((((((((&)))))))))))))))))))...	UAAGAAUGAGAGGUAUUGGGGA&UUCCUGAUGCCUCUCAUUCCUA	0	0.0488501	0.046969	0.048252	13.2709	13.099	16.8978
			miR2118a-3p	21PHAS_NO395	+	-40.3	-37.2	0.923077	5	..((((((((((((((((((((&))))))))))))))))))))..	GCGGGGUGAGGGGCGUCAGGAA&UUCCUGAUGCCUCUCAUUCCUA	0	0.0024576	0.00234834	0.00244012	6.15066	6.01844	5.17512
			miR2118a-3p	21PHAS_NO567	+	-40.3	-31.5	0.781638	3.5	(((((.((((((((((.(((((&))))).)))))))))).)))))	UGGGAUUGAGAGGCAUAAGGAA&UUCCUGAUGCCUCUCAUUCCUA	0	0.0206981	0.019786	0.0205522	31.329	30.8593	29.6497
			miR2118a-3p	21PHAS_NO571	+	-40.3	-35.7	0.885856	2.5	(((((.((((((((((((((((&)))))))))))))))).)))))	UGGGAUUGAGAGGCAUUAGGAA&UUCCUGAUGCCUCUCAUUCCUA	0	0.00490917	0.00469117	0.00487429	5.36289	5.22188	6.89063
			miR2118a-3p	21PHAS_NO577	+	-40.3	-36.1	0.895782	2	(((((.((((((((((((((((&)))))))))))))))).)))))	UAGGAUUGAGAGGCAUUAGGAA&UUCCUGAUGCCUCUCAUUCCUA	0	0.00368414	0.00352045	0.00365795	2.66629	2.92071	2.28735
			miR2118a-3p	21PHAS_NO586	+	-40.3	-31.7	0.7866	4	.(((((((.((((((((.((((&)))).)))))))).))))))).	AAGGAAUGUGAGGCAUCUGGAA&UUCCUGAUGCCUCUCAUUCCUA	0	0.0194925	0.0186331	0.0193551	5.42348	5.63491	4.74624
			miR2118a-3p	21PHAS_NO184	+	-40.3	-30.4	0.754342	3	((((((.((.((((((((((((&)))))))))))).)).))))))	UAGGAAAGAAAGGCGUCAGGAA&UUCCUGAUGCCUCUCAUUCCUA	0	0.0290959	0.0289612		7.605	6.01844
			miR2118b-3p	21PHAS_NO18	+	-43.9	-35.2	0.801822	4.5	(((((..(((((((((((((((&)))))))))))))))..)))))	UAGGAUCGGGAGGUAUUGGGAG&UUCCCGAUGCCUCCCAUUCCUA	0	0.0024576	0.00234834	0.00244012	14.9373	14.9281	15.411
			miR2118b-3p	21PHAS_NO105	-	-43.9	-39.6	0.90205	5.5	(((((((((((((((((((...&...)))))))))))))))))))	UGGGAAUGGGAGGCAUCGGAAG&UUCCCGAUGCCUCCCAUUCCUA	0	0.00122081	0.00117267	0.00120549	19.9063	17.7898	15.1537
			miR2118b-3p	21PHAS_NO110	+	-43.9	-32.1	0.731207	4	((((((.(.((((((((((((.&.)))))))))))).).))))))	UAGGAAAGUGGGGCAUCGGGAG&UUCCCGAUGCCUCCCAUUCCUA	0	0.00979423	0.00936034	0.00972482	17.0885	12.8629	14.8963
			miR2118b-3p	21PHAS_NO138	-	-43.9	-31.9	0.726651	8	(((((.(((((((((.(((...&...))).))))))))).)))))	UAGGAUUGGGAGGCACCGGAAU&UUCCCGAUGCCUCCCAUUCCUA	0	0.0157548	0.015138	0.0143704	20.9971	21.5661	19.1851
			miR2118b-3p	21PHAS_NO270	-	-43.9	-32.9	0.749431	7	..((((((((.(((((((.((((&))))-))))))).))))))))..	ACGGAAUGGGUGGUAUCGAGGAA&UUCC-CGAUGCCUCCCAUUCCUA	0	0.00972482	0.00934298	0.00960334	5.45378	5.4874	4.77484
			miR2118b-3p	21PHAS_NO280	-	-43.9	-31.9	0.726651	4	((((..((.((((((((((((.&.)))))))))))).))..))))	UAGGCUUGUGAGGCAUCGGGAU&UUCCCGAUGCCUCCCAUUCCUA	0	0.0133472	0.0116651	0.0131808	13.998	13.512	18.356
			miR2118b-3p	21PHAS_NO281	-	-43.9	-31.9	0.726651	4	((((..((.((((((((((((.&.)))))))))))).))..))))	UAGGCUUGUGAGGCAUCGGGAU&UUCCCGAUGCCUCCCAUUCCUA	0	0.0121412	0.0139817	0.0119897	14.9979	14.043	19.2995
			miR2118b-3p	21PHAS_NO317	+	-43.9	-31.4	0.715262	6	..(((.(((((.(((((((((.&.))))))))).))))).)))..	UUGGACUGGGAUGCAUCGGGAC&UUCCCGAUGCCUCCCAUUCCUA	0	0.0170769	0.0174787	0.0181564	17.6339	19.2059	20.9578
			miR2118b-3p	21PHAS_NO425	-	-43.9	-28.86	0.657403	6	.((((....(((((((((((((&)))))))))))))....)))).	CAGGAUUUAGAGGUAUCGGGAA&UUCCCGAUGCCUCCCAUUCCUA	0	0.0395095	0.0379809	0.0390234	3.12078	2.7437	3.37384
			miR2118b-3p	21PHAS_NO437	-	-43.9	-29.5	0.671982	8	..(((((((((.((((.((((((&))))))-)))).)))))))))..	UUGGAAUGGGAUGUGUCCGGGAA&UUCCCG-AUGCCUCCCAUUCCUA	0	0.0359832	0.0334551	0.0355397	0.393884	0.590043	0.514653
			miR2118b-3p	21PHAS_NO443	-	-43.9	-28.6	0.651481	6	(((((((((((.(((((.(.(((&)))-).))))).)))))))))))	UAGGAAUGGGAUGCAUCUGAGAA&UUC-CCGAUGCCUCCCAUUCCUA	0	0.0418532	0.0402358	0.0413389	10.5137	10.0307	8.17726
			miR2118b-3p	21PHAS_NO467	+	-43.9	-29.8	0.678815	14.5	.(((((..(((((((((.....((((.&.))))-----)))))))))..))))).	AGGGAAGAGGAGGCAUCUGGCAGGGAU&UUCCC-----GAUGCCUCCCAUUCCUA	0	0.0302896	0.0289612	0.0300772	0.939263	1.06208	0.600429
			miR2118b-3p	21PHAS_NO479	+	-43.9	-31.7	0.722096	6.5	.(((((..(((((((.(((((.&.))))).)))))))..))))).	AGGGAAGAGGAGGCACCGGGAG&UUCCCGAUGCCUCCCAUUCCUA	0	0.0134423	0.0128478	0.0133472	2.30271	1.62262	2.63045
			miR2118b-3p	21PHAS_NO532	-	-43.9	-29.6	0.67426	7	..(((.(((((((.((.(((((&))))).)).))))))).)))..	UUGGAUUGGGAGGAAUGGGGAA&UUCCCGAUGCCUCCCAUUCCUA	0	0.0277047	0.028908	0.030875	0.302988	0.206515	0.200143
			miR2118b-3p	21PHAS_NO565	+	-43.9	-29.4	0.669704	7.5	(((((.(((.(((((((((...&...))))))))).))).)))))	UGGGAUUGGAAGGCAUCGGAAU&UUCCCGAUGCCUCCCAUUCCUA	0	0.031482	0.030102	0.0312613	6.51424	6.31346	6.23302
			miR2118b-3p	21PHAS_NO183	+	-43.9	-35.4	0.806378	3	(((((((((.((((((((((((&)))))))))))).)))))))))	UAGGAAUGGAAGGUGUCGGGAA&UUCCCGAUGCCUCCCAUUCCUA	0	0.00122956	0.00117486		3.81765	3.39275
			miR2118b-3p	21PHAS_NO530	-	-43.9	-29.6	0.67426	7	..(((.(((((((.((.(((((&))))).)).))))))).)))..	UUGGAUUGGGAGGAAUGGGGAA&UUCCCGAUGCCUCCCAUUCCUA	0	0.0288917	0.0300468		0.0908964	0.0885065
			miR2118c-3p	21PHAS_NO43	-	-40.1	-35.8	0.892768	4.5	((((((((((((((((..((((&))))..))))))))))))))))	UAGGGAUGGGAGGCAUCUGGAA&UUCCUAAUGCCUCCCAUUCCUA	0	0.00122081	0.00117267	0.00120549	0.393884	0.265519	0.400286
			miR2118c-3p	21PHAS_NO76	-	-40.1	-29.5	0.735661	8	...((((((((((((((((...&...))))))))))))))))...	UUCGAAUGGGAGGCAUUAGCAA&UUCCUAAUGCCUCCCAUUCCUA	0	0.0169563	0.0162929	0.0167453	5.57498	5.01537	4.74624
			miR2118c-3p	21PHAS_NO119	+	-40.1	-31.2	0.778055	2	(((((.(((.((((((((((((&)))))))))))).))).)))))	UAGGAUUGGCAGGCAUUAGGAA&UUCCUAAUGCCUCCCAUUCCUA	0	0.0110117	0.0116867	0.0121412	26.36	25.1653	24.9893
			miR2118c-3p	21PHAS_NO140	-	-40.1	-33	0.822943	4.5	(((((.(((((((((.(((((.&.))))).))))))))).)))))	UGGGAUUGGGAGGCACUAGGAC&UUCCUAAUGCCUCCCAUUCCUA	0	0.00730252	0.00701545	0.00721119	8.36247	8.29011	7.60543
			miR2118c-3p	21PHAS_NO141	-	-40.1	-34.9	0.870324	3.5	(((((.(((((((((((((((.&.))))))))))))))).)))))	UGGGAUUGGGAGGUAUUAGGAC&UUCCUAAUGCCUCCCAUUCCUA	0	0.00244012	0.00234397	0.00240953	1.33315	1.26859	1.08649
			miR2118c-3p	21PHAS_NO143	-	-40.1	-33.9	0.845387	4.5	(((((.(((((((((((((((.&.))))))))))))))).)))))	UGGGAUUGGGAGGUGUUAGGAC&UUCCUAAUGCCUCCCAUUCCUA	0	0.00365795	0.00468245	0.00481325	3.63586	3.74677	2.57327
			miR2118c-3p	21PHAS_NO148	-	-40.1	-28.4	0.708229	5	..(((((.(((((((.((((((&)))))).))))))).)))))..	UUGGAAUCGGAGGCACUAGGAA&UUCCUAAUGCCUCCCAUUCCUA	0	0.0288917	0.0277679	0.0297053	19.2397	16.8162	16.2973
			miR2118c-3p	21PHAS_NO151	+	-40.1	-29.7	0.740648	6.5	((((((.((((((((..(((((&)))))..)))))))).))))))	UGGGAAAGGGGGGCAAAAGGAA&UUCCUAAUGCCUCCCAUUCCUA	0	0.0290959	0.027819	0.0277047	15.3615	14.9576	18.0129
			miR2118c-3p	21PHAS_NO152	+	-40.1	-29.2	0.72818	7.5	((((((.((((((((...(((((&)))))-..)))))))).))))))	UGGGAAAGGGAGGCAAAAAGGAA&UUCCU-AAUGCCUCCCAUUCCUA	0	0.031482	0.030102	0.0312613	5.21139	4.30731	4.57469
			miR2118c-3p	21PHAS_NO155	+	-40.1	-30.2	0.753117	6	((((((.((((((((..(((((&)))))..)))))))).))))))	UGGGGAAGGGAGGCAAAAGGAA&UUCCUAAUGCCUCCCAUUCCUA	0	0.0231049	0.0220879	0.024135	6.48394	4.83835	4.11722
			miR2118c-3p	21PHAS_NO157	+	-40.1	-30.7	0.765586	5.5	((((((.((((((((..(((((&)))))..)))))))).))))))	UGGGAAAGGGAGGCAAAAGGAA&UUCCUAAUGCCUCCCAUUCCUA	0	0.0194925	0.0174787	0.0181564	5.99916	5.60541	4.06004
			miR2118c-3p	21PHAS_NO158	+	-40.1	-30.7	0.765586	5.5	((((((.((((((((..(((((&)))))..)))))))).))))))	UGGGAAAGGGAGGCAAAAGGAA&UUCCUAAUGCCUCCCAUUCCUA	0	0.0182855	0.0186331	0.0193551	8.78665	8.55563	8.17726
			miR2118c-3p	21PHAS_NO161	-	-40.1	-27.2	0.678304	6	((((((((.(((((((.(((..&..))).))))))).))))))))	UAGGAAUGUGAGGCAUAAGGUA&UUCCUAAUGCCUCCCAUUCCUA	0	0.0406821	0.039109	0.0413389	2.99958	2.24216	2.48749
			miR2118c-3p	21PHAS_NO162	-	-40.1	-30.7	0.765586	5.5	((((((.((((((((..(((((&)))))..)))))))).))))))	UGGGAAAGGGAGGCAAAAGGAA&UUCCUAAUGCCUCCCAUUCCUA	0	0.00972482	0.00934298	0.00960334	12.3922	10.4438	8.09149
			miR2118c-3p	21PHAS_NO175	-	-40.1	-26.88	0.670324	9	..((.((((((((((...(((((&)))))...))))))))))-))..	AUGGAAAUGGGAGGCCAAAGGAA&UUCCUAAUGCCUCCCAUU-CCUA	0	0.0441912	0.0424855	0.0436488	10.2107	11.2403	9.807
			miR2118c-3p	21PHAS_NO296	+	-40.1	-31.7	0.790524	5	..((...((((((((((((((((&))))))))))))))))-..))..	CUGGCCUUGGGAGGCAUUAGGAA&UUCCUAAUGCCUCCCA-UUCCUA	0	0.00613269	0.0070285	0.00608915	3.57526	3.51076	3.83131
			miR2118c-3p	21PHAS_NO411	+	-40.1	-31.3	0.780549	5	((((..(((((((((((.(((((&)))))-)))))))))))..))))	UAGGUUUGGGAGGUAUUAAGGAA&UUCCU-AAUGCCUCCCAUUCCUA	0	0.00979423	0.00936034	0.00972482	2.09062	1.62262	1.94424
			miR2118c-3p	21PHAS_NO419	+	-40.1	-28.32	0.706234	10.5	(((((.(((((((((....(((.&.)))-...))))))))).)))))	UAGGGUUGGGAGGCAACAUGGAG&UUCC-UAAUGCCUCCCAUUCCUA	0	0.0374216	0.0357861	0.0371601	4.06004	3.48125	3.77412
			miR2118c-3p	21PHAS_NO444	-	-40.1	-29.5	0.735661	4	.((((((((.(((((.((((((&)))))).))))).)))))))).	CAGGAAUGGUAGGCACUAGGAA&UUCCUAAUGCCUCCCAUUCCUA	0	0.0181564	0.0174464	0.0179306	9.66532	10.3553	10.0643
			miR2118c-3p	21PHAS_NO465	+	-40.1	-29.1	0.725686	8	((((..(((((((((((((...&...)))))))))))))..))))	UAGGUUUGGGAGGUAUUAGUAA&UUCCUAAUGCCUCCCAUUCCUA	0	0.0326728	0.0312415	0.0324439	0.575677	0.855563	0.571837
			miR2118c-3p	21PHAS_NO575	+	-40.1	-31.1	0.775561	2	(((((.(((.((((((((((((&)))))))))))).))).)))))	UAGGAUUGGUAGGCAUUAGGAA&UUCCUAAUGCCUCCCAUUCCUA	0	0.0146553	0.015166	0.0145517	15.816	14.8986	16.0114
			miR2118c-3p	21PHAS_NO581	+	-40.1	-31.1	0.775561	2	(((((.(((.((((((((((((&)))))))))))).))).)))))	UAGGAUUGGCAGGCAUUAGGAA&UUCCUAAUGCCUCCCAUUCCUA	0	0.0158669	0.0140076	0.0157548	2.5451	2.30117	2.4589
			miR2118c-3p	21PHAS_NO582	+	-40.1	-31.2	0.778055	2	(((((.(((.((((((((((((&)))))))))))).))).)))))	UAGGAUUGGCAGGCAUUAGGAA&UUCCUAAUGCCUCCCAUUCCUA	0	0.0122278	0.0105242	0.0133472	7.96858	7.40504	6.26161
			miR2118c-3p	21PHAS_NO27	+	-40.1	-31.4	0.783042	5	((((..(((((((((.(((((.&.))))).)))))))))..))))	UAGGCUUGGGAGGCACUAGGAU&UUCCUAAUGCCUCCCAUUCCUA	0	0.00857522	0.0081951		1.66643	1.94714
			miR2118c-3p	21PHAS_NO430	+	-40.1	-26.9	0.670823	6.5	..(((((((.(((((.(((((.&.))))).))))).)))))))..	UUGGGAUGGAAGGCACUAGGAU&UUCCUAAUGCCUCCCAUUCCUA	0	0.0491918	0.0481742		0.393884	0.472034
			miR2118c-3p	21PHAS_NO497	+	-40.1	-36.6	0.912718	1.5	((((((.(((((((((((((((&))))))))))))))).))))))	UAGGAAAGGGAGGCAUUAGGAG&UUCCUAAUGCCUCCCAUUCCUA	0	0.00122956	0.00117486		13.0588	13.1875
			miR2118d-3p	21PHAS_NO31	+	-44.6	-33.1	0.742152	5	(((((..((((((((.((((((&)))))).))))))))..)))))	UAGGCUCGGGAGGCACUAGGAA&UUCCUGAUGCCUCCCAUGCCUA	0	0.0170769	0.016323	0.0169563	9.63502	9.6177	10.2931
			miR2118d-3p	21PHAS_NO127	-	-44.6	-33.5	0.751121	8	(((((.(((((((((((((...&...))))))))))))).)))))	UAGGCUUGGGAGGUGUCAGAAA&UUCCUGAUGCCUCCCAUGCCUA	0	0.0109338	0.0105047	0.0107973	6.69603	7.93608	10.0929
			miR2118d-3p	21PHAS_NO154	-	-44.6	-32.6	0.730942	6	...((((((((.((((((((((&)))))))))).))))))))...	UGAGCAUGGGAAGCAUCGGGAA&UUCCUGAUGCCUCCCAUGCCUA	0	0.021748	0.020899	0.0214779	10.4531	10.0602	10.8363
			miR2118d-3p	21PHAS_NO225	+	-44.6	-34.5	0.773543	3	(((((.(((.((((((((((((&)))))))))))).))).)))))	UAGGCUUGGAAGGCAUCAGGGA&UUCCUGAUGCCUCCCAUGCCUA	0	0.00857522	0.0081951	0.00851441	20.3002	18.4388	18.7277
			miR2118d-3p	21PHAS_NO237	+	-44.6	-32.8	0.735426	4	.((((.((.((((((((((((.&.)))))))))))).)).)))).	CAGGCUUGCGAGGCAUCAGGAU&UUCCUGAUGCCUCCCAUGCCUA	0	0.0194925	0.0186331	0.0193551	2.636	2.7732	3.00214
			miR2118d-3p	21PHAS_NO260	-	-44.6	-31.4	0.704036	5.5	((((((((((.(.((((((((.&.)))))))).).))))))))))	UAGGUAUGGGUGUCAUCAGGAC&UUCCUGAUGCCUCCCAUGCCUA	0	0.0336251	0.0323203	0.0332101	5.78707	4.77935	6.37598
			miR2118d-3p	21PHAS_NO264	-	-44.6	-35.5	0.795964	4	((((((((((((.((((((((.&.)))))))).))))))))))))	UGGGUAUGGGAGUCAUCAGGAC&UUCCUGAUGCCUCCCAUGCCUA	0	0.00365795	0.0035139	0.00361212	25.3298	25.2538	22.0157
			miR2118d-3p	21PHAS_NO273	-	-44.6	-31.36	0.703139	5	(((((....((((((((((((.&.))))))))))))....)))))	UAGGCUUUCGAGGCAUCAGGAU&UUCCUGAUGCCUCCCAUGCCUA	0	0.0348049	0.0334551	0.0343756	3.84795	3.39275	2.65904
			miR2118d-3p	21PHAS_NO276	-	-44.6	-35.4	0.793722	6.5	.((((-(((((((.(((((((.&.))))))).))))))).)))).	AGGGC-UGGGAGGGGUCAGGAU&UUCCUGAUGCCUCCCAUGCCUA	0	0.00487429	0.00468245	0.00481325	7.08992	5.87093	6.83345
			miR2118d-3p	21PHAS_NO277	-	-44.6	-37.9	0.849776	2	((((((((.((((((((((((.&.)))))))))))).))))))))	UAGGCAUGUGAGGCAUCAGGAU&UUCCUGAUGCCUCCCAUGCCUA	0	0.00122081	0.00117267	0.00120549	31.0563	29.9742	32.08
			miR2118d-3p	21PHAS_NO289	+	-44.6	-37.3	0.836323	4	((((((((((((((((.(((((&))))).))))))))))))))))	UAGGCAUGGGAGGUAUAGGGAA&UUCCUGAUGCCUCCCAUGCCUA	0	0.00368414	0.00352045	0.00365795	50.0839	49.7111	53.4667
			miR2118d-3p	21PHAS_NO299	-	-44.6	-32.4	0.726457	7	..(((..((((((((((.(((((&))))).))))))))))-.)))..	CUGGCCUUGGGAGGUAUGAGGAA&UUCCUGAUGCCUCCCA-UGCCUA	0	0.0229422	0.023194	0.0226575	3.18137	2.18316	1.77269
			miR2118d-3p	21PHAS_NO304	+	-44.6	-36	0.807175	5	..(((..((((((((((((((((&))))))))))))))))-.)))..	CUGGCCUUGGGAGGCAUUAGGAA&UUCCUGAUGCCUCCCA-UGCCUA	0	0.00735471	0.00586052	0.00730252	3.60556	3.12723	4.17441
			miR2118d-3p	21PHAS_NO308	-	-44.6	-32.4	0.726457	7	..(((..((((((((((.(((((&))))).))))))))))-.)))..	CUGGCCUUGGGAGGUAUGAGGAA&UUCCUGAUGCCUCCCA-UGCCUA	0	0.024135	0.0220472	0.0238357	0.696872	0.531039	0.457469
			miR2118d-3p	21PHAS_NO313	+	-44.6	-38.2	0.856502	4	..(((..((((((((((((((((&))))))))))))))))-.)))..	CUGGCCUUGGGAGGCAUCAGGAA&UUCCUGAUGCCUCCCA-UGCCUA	0	0.0024576	0.00234834	0.00244012	2.12092	1.79963	2.40171
			miR2118d-3p	21PHAS_NO328	+	-44.6	-34.1	0.764574	4	((((((((.(((((.((((((.&.)))))).))))).))))))))	UAGGCAUGAGAGGCUUCAGGAU&UUCCUGAUGCCUCCCAUGCCUA	0	0.0122278	0.0116867	0.0121412	4.27213	5.13338	4.60329
			miR2118d-3p	21PHAS_NO384	+	-44.6	-36.1	0.809417	3	(((((((((.(((((((((((.&.))))))))))).)))))))))	UAGGCAUGGCAGGUAUCAGGAC&UUCCUGAUGCCUCCCAUGCCUA	0	0.00490917	0.00469117	0.00487429	1.54524	1.26859	1.02931
			miR2118d-3p	21PHAS_NO418	+	-44.6	-31.9	0.715247	7	.((((.(((((((((.(((((.&.))))).))))))))).)))).	AGGGUUUGGGAGGUAACAGGAG&UUCCUGAUGCCUCCCAUGCCUA	0	0.0255057	0.0243844	0.0253264	3.42376	3.03872	3.1451
			miR2118d-3p	21PHAS_NO449	-	-44.6	-33.4	0.748879	15	.((((((((((......((((((.((((&)))).))))))------)))))))))).	GAGGCAUGGGAAUUUGAGGCAUCCGGAA&UUCCUGAUGCC------UCCCAUGCCUA	0	0.0133472	0.012824	0.0131808	10.4228	9.97173	6.46175
			miR2118d-3p	21PHAS_NO549	-	-44.6	-32.8	0.735426	4	...((((((.((((((((((((&)))))))))))).))))))...	UAUGCAUGGUAGGCAUCAGGAA&UUCCUGAUGCCUCCCAUGCCUA	0	0.0193551	0.0185987	0.0191145	4.63572	5.16288	4.97498
			miR2118d-3p	21PHAS_NO554	+	-44.6	-33.8	0.757848	5	(((((((((((.(((((.(((.&.))).))))).)))))))))))	UAGGCAUGGGAAGCAUCUGGAC&UUCCUGAUGCCUCCCAUGCCUA	0	0.0134423	0.0128478	0.0133472	2.27241	2.41918	1.94424
			miR2118d-3p	21PHAS_NO253	-	-44.6	-32.2	0.721973	5	..((((((.((((((.((((((&)))))).)))))).))))))..	UCGGCAUGAGAGGCAACAGGAA&UUCCUGAUGCCUCCCAUGCCUA	0	0.0253264	0.0243395		15.1797	14.5741
			miR2118e-3p	21PHAS_NO16	+	-40.3	-34.7	0.861042	4.5	(((((((((((.(((((((((.&.))))))))).)))))))))))	UAGGAGUGGGAAGCAUCAGGAU&UUCCUGAUGUCUCCCAUUCCUA	0	0.0024576	0.00234834	0.00244012	11.15	8.99816	9.72122
			miR2118e-3p	21PHAS_NO75	-	-40.3	-32.8	0.813896	5	...((((((((((((((((((.&.))))))))))))))))))...	UUCGAAUGGGAGACAUUAGGAU&UUCCUGAUGUCUCCCAUUCCUA	0	0.00851441	0.0081799	0.00840798	32.3288	28.4106	32.223
			miR2118e-3p	21PHAS_NO77	-	-40.3	-32	0.794045	4.5	..((((((.(((((((((((((&))))))))))))).))))))..	UUGGAGUGAGAGACGUCAGGAA&UUCCUGAUGUCUCCCAUUCCUA	0	0.00972482	0.00934298	0.00960334	22.9362	24.3393	24.7891
			miR2118e-3p	21PHAS_NO93	-	-40.3	-28.9	0.717122	8.5	...((((((((((((.(((((.&.))))).))))))))))))...	UGAGAGUGGGAGGCGCCAGGAU&UUCCUGAUGUCUCCCAUUCCUA	0	0.0288917	0.0277679	0.0285342	22.9059	20.6515	18.842
			miR2118e-3p	21PHAS_NO98	-	-40.3	-30.5	0.756824	7.5	((((((.((((((((((((...&...)))))))))))).))))))	UGGGAAAGGGAGGCAUCAGUAG&UUCCUGAUGUCUCCCAUUCCUA	0	0.0157548	0.015138	0.0155585	2.6057	2.7732	3.25947
			miR2118e-3p	21PHAS_NO104	-	-40.3	-35.5	0.880893	5.5	(((((((((((((((((((...&...)))))))))))))))))))	UGGGAAUGGGAGACAUCAGUAU&UUCCUGAUGUCUCCCAUUCCUA	0	0.00365795	0.0035139	0.00361212	1.18165	1.20959	1.20086
			miR2118e-3p	21PHAS_NO136	-	-40.3	-36.4	0.903226	3.5	(((((.(((((((((((((((.&.))))))))))))))).)))))	UGGGAUUGGGAGACAUCGGGAC&UUCCUGAUGUCUCCCAUUCCUA	0	0.00122081	0.00117267	0.00120549	19.6033	19.973	19.2995
			miR2118e-3p	21PHAS_NO181	+	-40.3	-32.4	0.80397	4.5	..(((((((((.((((((((((&)))))))))).)))))))))..	UUGGAAUGGGAUACAUCAGGAG&UUCCUGAUGUCUCCCAUUCCUA	0	0.00979423	0.0081951	0.00851441	19.7245	17.8193	21.4153
			miR2118e-3p	21PHAS_NO185	+	-40.3	-29	0.719603	4	...((((.((((((((((((((&)))))))))))))).))))...	UGUGAAUUGGAGACAUCAGGAA&UUCCUGAUGUCUCCCAUUCCUA	0	0.0326728	0.0312415	0.0324439	48.0539	48.7081	35.5111
			miR2118e-3p	21PHAS_NO188	+	-40.3	-29.2	0.724566	4	...((((.((((((((((((((&)))))))))))))).))))...	UGAGAAUUGGAGACAUCAGGAA&UUCCUGAUGUCUCCCAUUCCUA	0	0.024306	0.0232368	0.024135	36.0253	37.1432	43.9457
			miR2118e-3p	21PHAS_NO247	-	-40.3	-27.1	0.672457	6	..((((...((((((((((((((&))))))))))))))-..))))..	UUGGAAAUAGGAGACAUUAGGAA&UUCCUGAUGUCUCC-CAUUCCUA	0	0.0465235	0.0458501	0.0471033	15.3312	14.8691	18.2988
			miR2118e-3p	21PHAS_NO287	+	-40.3	-32.4	0.80397	4.5	.((((.((((((((((.(((((&))))).)))))))))).)))).	CAGGGUUGGGAGACAUGAGGAA&UUCCUGAUGUCUCCCAUUCCUA	0	0.00857522	0.00936034	0.00972482	9.48352	7.67056	7.63402
			miR2118e-3p	21PHAS_NO380	-	-40.3	-29	0.719603	5	.((((((.(((((((.((((((&)))))).))))))).)))))).	GGGGAAUUGGAGACACCAGGAG&UUCCUGAUGUCUCCCAUUCCUA	0	0.0277047	0.0243395	0.0250125	7.05962	7.02151	6.60471
			miR2118e-3p	21PHAS_NO405	-	-40.3	-29	0.719603	6.5	(((((((((((.(((-((((((&)))))).))).)))))))))))	UAGGAGUGGGAUACA-CGGGGA&UUCCUGAUGUCUCCCAUUCCUA	0	0.0253264	0.0266264	0.0273617	16.8158	16.4032	17.9557
			miR2118e-3p	21PHAS_NO422	-	-40.3	-29.5	0.73201	5.5	.(((-((((((.((((((((((&)))))))))).)))))).))).	GAGG-AUGGGAUGCAUCAGGAG&UUCCUGAUGUCUCCCAUUCCUA	0	0.0205522	0.0197495	0.0191145	3.81765	3.42225	2.63045
			miR2118e-3p	21PHAS_NO424	-	-40.3	-27.4	0.679901	4	((((((((.((.(((((((((.&.))))))))).)).))))))))	UAGGAAUGUGAUACAUCAGGAG&UUCCUGAUGUCUCCCAUUCCUA	0	0.0441912	0.0436083	0.0436488	2.03002	2.27167	1.7441
			miR2118e-3p	21PHAS_NO557	+	-40.3	-28.5	0.707196	4	..(((((..(((((((((((((&)))))))))))))..)))))..	AUGGAAUUAGAGACAUCAGGAA&UUCCUGAUGUCUCCCAUUCCUA	0	0.042147	0.0380504	0.0418532	4.51452	4.54333	4.97498
			miR2118e-3p	21PHAS_NO564	+	-40.3	-31.6	0.784119	6.5	.((((.((((((((((((((..&..)))))))))))))).)))).	CAGGGUUGGGAGAUAUCAGGUC&UUCCUGAUGUCUCCCAUUCCUA	0	0.0122278	0.0116867	0.0121412	3.78735	4.48433	3.74553
			miR2118e-3p	21PHAS_NO579	+	-40.3	-29.1	0.722084	3	(((((.(((.((((((((((((&)))))))))))).))).)))))	UAGGAUUGGCAGACAUUAGGAA&UUCCUGAUGUCUCCCAUUCCUA	0	0.0267039	0.030102	0.0300772	3.12078	3.24524	3.37384
			miR2118e-3p	21PHAS_NO179	+	-40.3	-34.8	0.863524	2.5	(((((((((((.((((((((((&)))))))))).)))))))))))	UAGGAAUGGGAUACAUCAGGAG&UUCCUGAUGUCUCCCAUUCCUA	0	0.00122956	0.00117486		3.90854	3.83528
			miR2118f-3p	21PHAS_NO39	+	-41.9	-38.6	0.921241	1	((((((.(((((((((((((((&))))))))))))))).))))))	UAGGCACGGAAGGCAUUGGGAA&UUCCCAAUGCCUUCCAUGCCUA	0	0.0024576	0.00234834	0.00244012	0.787769	1.06208	0.914939
			miR2118f-3p	21PHAS_NO41	-	-41.9	-32.7	0.78043	4.5	(((((.((((((((((((.((((&))))-)))))))))))).)))))	UAGGCUUGGGAGGUAUUGAGGAA&UUCC-CAAUGCCUUCCAUGCCUA	0	0.00122081	0.00117267	0.00120549	3.75705	3.65827	4.74624
			miR2118f-3p	21PHAS_NO134	+	-41.9	-29.5	0.704057	5	((((.(.(((-(((((((((((.&.))))))))))).))).)-))))	UAGGACUUGG-AGGCGUUGGGAU&UUCCCAAUGCCUUCCAUG-CCUA	0	0.0122278	0.0116867	0.0121412	6.81723	6.22495	6.43316
			miR2118f-3p	21PHAS_NO159	-	-41.9	-29.2	0.696897	6	.(((.(((((((((((..(((((&)))))-.))))))))))).))).	CAGGAAUGGAAGGCAUAAGGGAA&UUCCC-AAUGCCUUCCAUGCCUA	0	0.0145517	0.0139817	0.0143704	5.42348	4.51383	3.25947
			miR2118f-3p	21PHAS_NO163	-	-41.9	-28.2	0.673031	7.5	((((((((.(((((((...((((&))))-..))))))).))))))))	UAGGCAUGAGAGGCAUGAAGGAA&UUCC-CAAUGCCUUCCAUGCCUA	0	0.0181564	0.0174464	0.0179306	14.8161	13.6595	12.6662
			miR2118f-3p	21PHAS_NO203	+	-41.9	-30.58	0.729833	4	(((((...((((((((((((((&))))))))))))))...)))))	UAGGUUUCGGAGGCAUUGGGAA&UUCCCAAUGCCUUCCAUGCCUA	0	0.00979423	0.00936034	0.00972482	3.78735	4.24831	2.43031
			miR2118f-3p	21PHAS_NO303	-	-41.9	-28.1	0.670644	5	(((((.((((((((((.(.(((&))).).)))))))))).)))))	UAGGCUUGGAAGGCAUCGAGAA&UUCCCAAUGCCUUCCAUGCCUA	0	0.0205522	0.0197495	0.0214779	1.51494	1.74063	1.14367
			miR2118f-3p	21PHAS_NO309	+	-41.9	-39.2	0.935561	1	(((((.((((((((((((((((&)))))))))))))))).)))))	UAGGCUUGGAAGGCAUUGGGAA&UUCCCAAUGCCUUCCAUGCCUA	0	0.00122956	0.00117486	0.00122081	6.36275	6.46097	5.57541
			miR2118f-3p	21PHAS_NO322	-	-41.9	-30.7	0.732697	6	...((.((((((((((((((((&)))))))))))))))).))...	UGCGUUUGGGAGGCGUUGGGAA&UUCCCAAUGCCUUCCAUGCCUA	0	0.00851441	0.0081799	0.00840798	5.33259	5.28089	4.31737
			miR2118f-3p	21PHAS_NO323	-	-41.9	-30.1	0.718377	4.5	(((((.((.(((((((((((((&))))))))))))).)).)))))	UGGGUUUGAGAGGCGUUGGGAA&UUCCCAAUGCCUUCCAUGCCUA	0	0.0121412	0.0116651	0.0119897	5.27199	4.86786	4.51751
			miR2118f-3p	21PHAS_NO420	+	-41.9	-28.88	0.68926	8	(((((.(((((((((...(((.&.)))...))))))))).)))))	UAGGCUUGGAAGGCAGCAGGAG&UUCCCAAUGCCUUCCAUGCCUA	0	0.0146553	0.0140076	0.0145517	26.8144	24.2803	24.5318
			miR2118f-3p	21PHAS_NO513	-	-41.9	-28.48	0.679714	5	(((((...((((((((.(((((&))))).))))))))...)))))	UAGGCUUAGAAGGCAUGGGGAA&UUCCCAAUGCCUUCCAUGCCUA	0	0.0157548	0.015138	0.0155585	0.848366	0.501537	0.686204
			miR2118f-3p	21PHAS_NO537	-	-41.9	-31.4	0.749403	5	(((((((((.((((((..((((&))))..)))))).)))))))))	UAGGCAUGGCAGGCAUGAGGAA&UUCCCAAUGCCUUCCAUGCCUA	0	0.00608915	0.00584963	0.00601294	1.66643	2.30117	1.57255
			miR2118f-3p	21PHAS_NO545	-	-41.9	-27.26	0.650597	9	(((((((((.((((....((((&))))....)))).)))))))))	UAGGCAUGGUAGGCUCGAGGAA&UUCCCAAUGCCUUCCAUGCCUA	0	0.0288917	0.0277679	0.0285342	0.51508	0.383528	0.486061
			miR2118f-3p	21PHAS_NO583	+	-41.9	-33.2	0.792363	4.5	..((((((((((.(((((((((&))))))))).))))))))))..	UUGGCAUGGGAGACAUUGGGAA&UUCCCAAUGCCUUCCAUGCCUA	0	0.00735471	0.0070285	0.00730252	2.15121	1.97664	1.401
			miR2118f-3p	21PHAS_NO215	-	-41.9	-31.7	0.756563	4.5	((((((((.(((-((((((((((&)))))))))).)))-))))))))	UGGGCAUGAGAA-GCGUUGGGAA&UUCCCAAUGCCUUC-CAUGCCUA	0	0.00487429	0.00468245		3.15107	2.15366
			miR2118f-3p	21PHAS_NO547	-	-41.9	-28.3	0.675418	6	((((((((..((((((..((((&))))..))))))..))))))))	UAGGCAUGCUAGGCAUGAGGAA&UUCCCAAUGCCUUCCAUGCCUA	0		0.0162929	0.0167453		0.177013	0.171551
			miR2118g-3p	21PHAS_NO24	+	-40.4	-34.6	0.856436	2.5	(((((((((((.((((((((((&)))))))))).)))))))))))	UAGGAAUAGGAAGCAUCAGGAG&UUCCUGAUGCCUCCUAUUCCUA	0	0.00613269	0.0070285	0.00608915	13.2406	12.5089	16.7834
			miR2118g-3p	21PHAS_NO68	-	-40.4	-32.5	0.804455	4	.(((((.(((((((((.(((((&))))).))))))))).))))).	CAGGAACAGGAGGCAUGAGGAA&UUCCUGAUGCCUCCUAUUCCUA	0	0.0121412	0.0116651	0.0119897	7.12022	5.90043	6.2902
			miR2118g-3p	21PHAS_NO129	-	-40.4	-31.58	0.781683	5	(((((...(((((((((((((.&.)))))))))))))...)))))	UAGGAUUUGGAGGUAUCAGGAU&UUCCUGAUGCCUCCUAUUCCUA	0	0.0181564	0.0174464	0.0179306	18.755	21.1825	17.7555
			miR2118g-3p	21PHAS_NO133	+	-40.4	-31.6	0.782178	4	(((((.(((((((((.((((((&)))))).))))))))).)))))	UAGGAUUAGGAGGUACCAGGAA&UUCCUGAUGCCUCCUAUUCCUA	0	0.0158669	0.015166	0.0157548	7.75649	8.34911	7.26233
			miR2118g-3p	21PHAS_NO164	-	-40.4	-30.82	0.762871	8.5	(((((((((((((((....((((&))))-...)))))))))))))))	UGGGAAUAGGAGGCAAACUGGAA&UUCC-UGAUGCCUCCUAUUCCUA	0	0.024135	0.023194	0.0238357	7.72619	8.08359	7.49106
			miR2118g-3p	21PHAS_NO169	+	-40.4	-31.3	0.774752	4.5	(((((.((((((((((.(((((&))))).)))))))))).)))))	UGGGAUUAGGAGGCAUAAGGGA&UUCCUGAUGCCUCCUAUUCCUA	0	0.0170769	0.016323	0.0169563	2.6057	2.62569	2.54467
			miR2118g-3p	21PHAS_NO173	-	-40.4	-29	0.717822	6	..((.((((((((((.(((((((&))))))).))))))))))-))..	CUGGCAAUAGGAGGCCUUAGGAA&UUCCUGAUGCCUCCUAUU-CCUA	0	0.0453581	0.0413613	0.0436488	2.24211	2.30117	2.63045
			miR2118g-3p	21PHAS_NO182	+	-40.4	-30.2	0.747525	4.5	(((((.(((((.((((((((((&)))))))))).))))).)))))	UGGGGUUAGGAUGCAUCAGGAG&UUCCUGAUGCCUCCUAUUCCUA	0	0.031482	0.030102	0.0312613	3.39347	3.12723	2.94496
			miR2118g-3p	21PHAS_NO268	-	-40.4	-33.1	0.819307	3.5	(((((((.(((((((((.(((((&)))))-))))))))).)))))))	UGGGAAUUGGAGGCAUCAAGGAA&UUCCU-GAUGCCUCCUAUUCCUA	0	0.00972482	0.00934298	0.00960334	7.75649	8.58513	8.86347
			miR2118g-3p	21PHAS_NO271	-	-40.4	-33.5	0.829208	3	(((.((((((((((((((((((&)))))))))))))))))).)))	UAGAAAUAGGGGGCAUCAGGGA&UUCCUGAUGCCUCCUAUUCCUA	0	0.00851441	0.0081799	0.00840798	9.15024	7.11002	7.20514
			miR2118g-3p	21PHAS_NO507	-	-40.4	-36.7	0.908416	3	((((..((((((((((((((((&))))))))))))))))..))))	UAGGUUUAGGAGGCGUCAGGAA&UUCCUGAUGCCUCCUAUUCCUA	0	0.00122081	0.00117267	0.00120549	2.5148	2.59619	2.20157
			miR2118g-3p	21PHAS_NO515	-	-40.4	-31.4	0.777228	2	(((((.(((.((((((((((((&)))))))))))).))).)))))	UAGGAUUAGAAGGCAUCAGGAA&UUCCUGAUGCCUCCUAUUCCUA	0	0.0193551	0.0185987	0.0191145	50.9626	48.7671	40.8863
			miR2118g-3p	21PHAS_NO518	-	-40.4	-32	0.792079	4.5	(((((((((((.(((((((((.&.))))))))).)))))))))))	UGGGAAUAGGAAGCAUUAGGAG&UUCCUGAUGCCUCCUAUUCCUA	0	0.0145517	0.0139817	0.0143704	3.63586	3.36325	3.03073
			miR2118g-3p	21PHAS_NO29	+	-40.4	-34.9	0.863861	2.5	(((((((((((.((((((((((&)))))))))).)))))))))))	UAGGAGUAGGAAGCAUCAGGAA&UUCCUGAUGCCUCCUAUUCCUA	0	0.00368414	0.00352045		10.8773	8.76214
			miR2118g-3p	21PHAS_NO99	+	-40.4	-30.1	0.74505	4.5	(((((.((((((.((((((((.&.)))))))).)))))).)))))	UGGGAUUAGGAGUCAUCAGGAC&UUCCUGAUGCCUCCUAUUCCUA	0	0.0326728	0.0312415		13.9677	14.8691
			miR2118g-3p	21PHAS_NO60	-	-40.4	-34.7	0.858911	4	..(((((((((((((.((((((&)))))).)))))))))))))..	UUGGAAUAGGAGGCACCAGGAA&UUCCUGAUGCCUCCUAUUCCUA	0		0.00468245	0.00481325		2.6847	3.03073
		MBP	miR2118a-3p	21PHAS_NO63	-	-40.3	-30.1	0.746898	5	(((((((.((((((((.(((((&))))).)))))))).)))))))	UAGGAAUCAGGGGCGUGAGGAA&UUCCUGAUGCCUCUCAUUCCUA	0	0.040171	0.0400769	0.0402544	0.54764	0.712834	0.491433
			miR2118a-3p	21PHAS_NO72	+	-40.3	-29.1	0.722084	6.5	..((((.(((.((((((((((.&.)))))))))).))).))))..	UUGGAGGGAGCGGCAUCAGGAC&UUCCUGAUGCCUCUCAUUCCUA	0	0.038553	0.0366079	0.0367328	2.78383	2.1781	2.50184
			miR2118a-3p	21PHAS_NO82	-	-40.3	-34.5	0.856079	4.5	..((((((((.(((((((((((&))))))))))).))))))))..	UCGGAAUGAGCGGCAUCAGGAG&UUCCUGAUGCCUCUCAUUCCUA	0	0.0113243	0.0109937	0.0110432	7.48441	6.57391	7.28214
			miR2118a-3p	21PHAS_NO84	-	-40.3	-35.5	0.880893	5	..(((((((((((((((((((.&.)))))))))))))))))))..	UCGGAAUGAGGGGCAUUAGGAU&UUCCUGAUGCCUCUCAUUCCUA	0	0.00681007	0.00661083	0.00664061	0.730186	1.06925	0.714811
			miR2118a-3p	21PHAS_NO85	-	-40.3	-32.9	0.816377	5	..((((((((.(((((((((((&))))))))))).))))))))..	UUGGAAUGAGUGGUAUCAGGAA&UUCCUGAUGCCUCUCAUUCCUA	0	0.0180573	0.0175319	0.0176105	0.41073	0.237611	0.357406
			miR2118a-3p	21PHAS_NO94	-	-40.3	-40.5	1	2	(((((((((((((((((((((.&.)))))))))))))))))))))	UGGGAGUGAGAGGCAUCAGGAU&UUCCUGAUGCCUCUCAUUCCUA	0	0.0022752	0.00220848	0.00110984	4.19857	3.52457	4.64627
			miR2118a-3p	21PHAS_NO95	-	-40.3	-35.9	0.890819	4.5	(((((((((((((.(((((((.&.))))))).)))))))))))))	UGGGAAUGAGAGGGAUCGGGAG&UUCCUGAUGCCUCUCAUUCCUA	0	0.00454521	0.00551206	0.00553692	1.64292	1.46527	1.87638
			miR2118a-3p	21PHAS_NO96	-	-40.3	-34.2	0.848635	5.5	..((.(((((((((((((((((.&.)))))))))))))))))-))..	CUGGAAGUGAGAGGCGUCAGGAU&UUCCUGAUGCCUCUCAUU-CCUA	0	0.0158181	0.0153573	0.0154262	11.181	11.3657	13.4027
			miR2118a-3p	21PHAS_NO97	-	-40.3	-35.9	0.890819	4.5	(((((((((((((.(((((((.&.))))))).)))))))))))))	UGGGAAUGAGAGGGAUCGGGAG&UUCCUGAUGCCUCUCAUUCCUA	0	0.00567829	0.00441209	0.00443199	1.50601	1.54447	1.56365
			miR2118a-3p	21PHAS_NO100	-	-40.3	-32.2	0.799007	4.5	((((((((.((((.(((((((.&.))))))).)))).))))))))	UGGGAAUGUGAGGGAUCAGGAG&UUCCUGAUGCCUCUCAUUCCUA	0	0.0225204	0.0207847	0.0208777	0.228183	0.198009	0.178703
			miR2118a-3p	21PHAS_NO117	-	-40.3	-30.7	0.761787	5	...((((((((((((.((((((&)))))).))))))))))))...	UAUGAAUGAGAGGCAACAGGAA&UUCCUGAUGCCUCUCAUUCCUA	0	0.0335897	0.03262	0.032765	3.97039	4.03939	3.97614
			miR2118a-3p	21PHAS_NO165	-	-40.3	-32.2	0.799007	6	..(((((((((((((..(((((&)))))..)))))))))))))..	UCGGAAUGAGAGGCAAAAGGAA&UUCCUGAUGCCUCUCAUUCCUA	0	0.0214065	0.0218666	0.0219644	1.46037	1.34646	1.11689
			miR2118a-3p	21PHAS_NO167	-	-40.3	-32.9	0.816377	6.5	(((((((((((((((...(((((&)))))-..)))))))))))))))	UGGGAAUGAGAGGCAAAAAGGAA&UUCCU-GAUGCCUCUCAUUCCUA	0	0.019175	0.0186174	0.0187008	1.00401	0.950445	1.07222
			miR2118a-3p	21PHAS_NO168	-	-40.3	-34.4	0.853598	4	(((((((((((((((..(((((&)))))..)))))))))))))))	UAGGAAUGAGAGGCAAAAGGAA&UUCCUGAUGCCUCUCAUUCCUA	0	0.0124497	0.0120865	0.0121408	2.69256	2.89094	2.36781
			miR2118a-3p	21PHAS_NO229	+	-40.3	-34.2	0.848635	4	((((((((((.(((((((((((&))))))))))).))))))))))	UAGGGAUGAGUGGUAUCAGGAG&UUCCUGAUGCCUCUCAUUCCUA	0	0.00830504	0.0078798	0.00815319	1.27783	0.910843	0.93819
			miR2118a-3p	21PHAS_NO231	+	-40.3	-29.4	0.729529	5	.(((.-(((((((((((.((((&)))).)))))))))))..))).	GAGGU-UGAGAGGCAUCUGGAA&UUCCUGAUGCCUCUCAUUCCUA	0	0.0351105	0.033336	0.0344771	3.92475	4.79183	5.22706
			miR2118a-3p	21PHAS_NO255	-	-40.3	-29.6	0.734491	4.5	((((((((((.(.(((((((((&))))))))).).))))))))))	UGGGAAUGAGUGUCAUCAGGAA&UUCCUGAUGCCUCUCAUUCCUA	0	0.0488765	0.0474763	0.0476858	1.41474	1.58408	1.25092
			miR2118a-3p	21PHAS_NO266	-	-40.3	-34.2	0.848635	4.5	((((((((((.((((((((((.&.)))))))))).))))))))))	UGGGAAUGAGUGGUAUCAGGAG&UUCCUGAUGCCUCUCAUUCCUA	0	0.0146966	0.0142682	0.0143323	11.181	11.1677	11.2136
			miR2118a-3p	21PHAS_NO272	-	-40.3	-34.1	0.846154	5.5	.(((..(((((((((((((((.&.)))))))))))))))..))).	AGGGCUUGAGAGGCGUCAGGAC&UUCCUGAUGCCUCUCAUUCCUA	0	0.0169383	0.0164452	0.0165189	6.75422	7.12834	5.80784
			miR2118a-3p	21PHAS_NO275	-	-40.3	-35.2	0.873449	4.5	.((((.(((((((((((((((.&.))))))))))))))).)))).	AAGGGUUGAGAGGCGUCAGGAC&UUCCUGAUGCCUCUCAUUCCUA	0	0.00906977	0.00880471	0.00884434	18.1177	18.7713	19.836
			miR2118a-3p	21PHAS_NO347	-	-40.3	-29.8	0.739454	7	...(((((((((((((((((((&)))))))))))))))))))...	UAAGAAUGAGAGGUAUUGGGGA&UUCCUGAUGCCUCUCAUUCCUA	0	0.0456212	0.0443122	0.044508	4.28984	4.03939	3.84211
			miR2118a-3p	21PHAS_NO395	+	-40.3	-37.2	0.923077	5	..((((((((((((((((((((&))))))))))))))))))))..	GCGGGGUGAGGGGCGUCAGGAA&UUCCUGAUGCCUCUCAUUCCUA	0	0.00237994	0.00225774	0.0023363	2.96638	2.29691	2.32314
			miR2118a-3p	21PHAS_NO459	-	-40.3	-29.5	0.73201	4	(((((..((((.((((((((((&)))))))))).))))..)))))	UAGGAUAGAGAAGCAUCAGGAA&UUCCUGAUGCCUCUCAUUCCUA	0	0.0499591	0.0485287	0.0487427	1.18655	1.66328	1.51897
			miR2118a-3p	21PHAS_NO475	+	-40.3	-30.1	0.746898	5	(((((((((((.(((.((((((&)))))).))).)))))))))))	UGGGAGUGAGAUGCAACAGGAA&UUCCUGAUGCCUCUCAUUCCUA	0	0.0316556	0.0300531	0.0310836	2.19056	2.0593	1.8317
			miR2118a-3p	21PHAS_NO556	+	-40.3	-34	0.843672	5.5	..((((.(((((((((((((((&))))))))))))))).))))..	UUGGAGCGAGAGGCGUCGGGAA&UUCCUGAUGCCUCUCAUUCCUA	0	0.00948583	0.00900041	0.00931249	2.32747	1.58408	2.32314
			miR2118a-3p	21PHAS_NO567	+	-40.3	-31.5	0.781638	3.5	(((((.((((((((((.(((((&))))).)))))))))).)))))	UGGGAUUGAGAGGCAUAAGGAA&UUCCUGAUGCCUCUCAUUCCUA	0	0.0200499	0.0190291	0.0196854	10.9528	11.4053	10.6775
			miR2118a-3p	21PHAS_NO571	+	-40.3	-35.7	0.885856	2.5	(((((.((((((((((((((((&)))))))))))))))).)))))	UGGGAUUGAGAGGCAUUAGGAA&UUCCUGAUGCCUCUCAUUCCUA	0	0.00475422	0.00451038	0.00466714	1.77983	1.94049	2.05508
			miR2118a-3p	21PHAS_NO577	+	-40.3	-36.1	0.895782	2	(((((.((((((((((((((((&)))))))))))))))).)))))	UAGGAUUGAGAGGCAUUAGGAA&UUCCUGAUGCCUCUCAUUCCUA	0	0.00356779	0.00338469	0.0035024	0.821459	1.38607	0.446757
			miR2118a-3p	21PHAS_NO586	+	-40.3	-31.7	0.7866	4	.(((((((.((((((((.((((&)))).)))))))).))))))).	AAGGAAUGUGAGGCAUCUGGAA&UUCCUGAUGCCUCUCAUUCCUA	0	0.0188817	0.0179198	0.0185383	1.32346	1.66328	0.93819
			miR2118a-3p	21PHAS_NO70	-	-40.3	-31	0.769231	4	(((((((.((((((((.(((((&))))).)))))))).)))))))	UAGGAAUCAGAGGCGUGAGGAA&UUCCUGAUGCCUCUCAUUCCUA	0		0.0304788	0.0316903		1.10885	1.20624
			miR2118a-3p	21PHAS_NO219	-	-40.3	-29.4	0.729529	6	((((((((((.((((((..(((&)))..)))))).))))))))))	UAGGAAUGAGUGGCAUCUAGAA&UUCCUGAUGCCUCUCAUUCCUA	0		0.04958	0.0497985		0.950445	1.02754
			miR2118a-3p	21PHAS_NO300	+	-40.3	-29.1	0.722084	6.5	.((((.(((((.(((((((((.&.))))))))).))))).)))).	CGGGAUUGAGAUGCAUCGGGAU&UUCCUGAUGCCUCUCAUUCCUA	0		0.0355185	0.0378587		0.198009	0.357406
			miR2118b-3p	21PHAS_NO18	+	-43.9	-35.2	0.801822	4.5	(((((..(((((((((((((((&)))))))))))))))..)))))	UAGGAUCGGGAGGUAUUGGGAG&UUCCCGAUGCCUCCCAUUCCUA	0	0.00237994	0.00225774	0.0023363	5.75022	6.2967	7.14811
			miR2118b-3p	21PHAS_NO105	-	-43.9	-39.6	0.90205	5.5	(((((((((((((((((((...&...)))))))))))))))))))	UGGGAAUGGGAGGCAUCGGAAG&UUCCCGAUGCCUCCCAUUCCUA	0	0.00113825	0.00110485	0.00110984	5.24821	4.75223	4.55692
			miR2118b-3p	21PHAS_NO110	+	-43.9	-32.1	0.731207	4	((((((.(.((((((((((((.&.)))))))))))).).))))))	UAGGAAAGUGGGGCAUCGGGAG&UUCCCGAUGCCUCCCAUUCCUA	0	0.00948583	0.00900041	0.00931249	5.75022	5.34625	5.22706
			miR2118b-3p	21PHAS_NO138	-	-43.9	-31.9	0.726651	8	(((((.(((((((((.(((...&...))).))))))))).)))))	UAGGAUUGGGAGGCACCGGAAU&UUCCCGAUGCCUCCCAUUCCUA	0	0.0113243	0.0131779	0.0121408	7.89514	7.48476	8.22033
			miR2118b-3p	21PHAS_NO270	-	-43.9	-32.9	0.749431	7	..((((((((.(((((((.((((&))))-))))))).))))))))..	ACGGAAUGGGUGGUAUCGAGGAA&UUCC-CGAUGCCUCCCAUUCCUA	0	0.00906977	0.00880471	0.00884434	0.775823	0.554426	0.536109
			miR2118b-3p	21PHAS_NO280	-	-43.9	-31.9	0.726651	4	((((..((.((((((((((((.&.)))))))))))).))..))))	UAGGCUUGUGAGGCAUCGGGAU&UUCCCGAUGCCUCCCAUUCCUA	0	0.0135738	0.0109937	0.0132371	5.02003	4.71262	4.73563
			miR2118b-3p	21PHAS_NO281	-	-43.9	-31.9	0.726651	4	((((..((.((((((((((((.&.)))))))))))).))..))))	UAGGCUUGUGAGGCAUCGGGAU&UUCCCGAUGCCUCCCAUUCCUA	0	0.0146966	0.0142682	0.0110432	4.47239	4.1582	5.00368
			miR2118b-3p	21PHAS_NO317	+	-43.9	-31.4	0.715262	6	..(((.(((((.(((((((((.&.))))))))).))))).)))..	UUGGACUGGGAUGCAUCGGGAC&UUCCCGAUGCCUCCCAUUCCUA	0	0.0188817	0.0168093	0.0185383	6.8455	6.89073	7.99695
			miR2118b-3p	21PHAS_NO404	+	-43.9	-31.3	0.712984	6	(((((((((((.(((.((((((&)))))).))).)))))))))))	UGGGGAUGGGAUGCAAUGGGAA&UUCCCGAUGCCUCCCAUUCCUA	0	0.0200499	0.0190291	0.0196854	4.97439	3.96019	4.73563
			miR2118b-3p	21PHAS_NO443	-	-43.9	-28.6	0.651481	6	(((((((((((.(((((.(.(((&)))-).))))).)))))))))))	UAGGAAUGGGAUGCAUCUGAGAA&UUC-CCGAUGCCUCCCAUUCCUA	0	0.0390773	0.0379522	0.0381205	3.10329	2.69293	2.81457
			miR2118b-3p	21PHAS_NO467	+	-43.9	-29.8	0.678815	14.5	.(((((..(((((((((.....((((.&.))))-----)))))))))..))))).	AGGGAAGAGGAGGCAUCUGGCAGGGAU&UUCCC-----GAUGCCUCCCAUUCCUA	0	0.0293455	0.0278582	0.0288146	1.00401	0.990047	1.4743
			miR2118b-3p	21PHAS_NO533	-	-43.9	-29.6	0.67426	7	..(((.(((((((.((.(((((&))))).)).))))))).)))..	UUGGAUUGGGAGGAAUGGGGAA&UUCCCGAUGCCUCCCAUUCCUA	0	0.0258545	0.0251051	0.0295374	0.13691	0.0792038	0.0893514
			miR2118b-3p	21PHAS_NO565	+	-43.9	-29.4	0.669704	7.5	(((((.(((.(((((((((...&...))))))))).))).)))))	UGGGAUUGGAAGGCAUCGGAAU&UUCCCGAUGCCUCCCAUUCCUA	0	0.0305013	0.0289563	0.0299497	2.00801	1.34646	1.69768
			miR2118b-3p	21PHAS_NO183	+	-43.9	-35.4	0.806378	3	(((((((((.((((((((((((&)))))))))))).)))))))))	UAGGAAUGGAAGGUGUCGGGAA&UUCCCGAUGCCUCCCAUUCCUA	0	0.00119068		0.00116883	1.27783		1.11689
			miR2118c-3p	21PHAS_NO76	-	-40.1	-29.5	0.735661	8	...((((((((((((((((...&...))))))))))))))))...	UUCGAAUGGGAGGCAUUAGCAA&UUCCUAAUGCCUCCCAUUCCUA	0	0.0158181	0.0153573	0.0154262	1.41474	1.98009	1.38495
			miR2118c-3p	21PHAS_NO119	+	-40.1	-31.2	0.778055	2	(((((.(((.((((((((((((&)))))))))))).))).)))))	UAGGAUUGGCAGGCAUUAGGAA&UUCCUAAUGCCUCCCAUUCCUA	0	0.0118432	0.0123546	0.011627	5.75022	6.96993	5.71849
			miR2118c-3p	21PHAS_NO140	-	-40.1	-33	0.822943	4.5	(((((.(((((((((.(((((.&.))))).))))))))).)))))	UGGGAUUGGGAGGCACUAGGAC&UUCCUAAUGCCUCCCAUUCCUA	0	0.00681007	0.00661083	0.00664061	3.14893	3.16815	2.9486
			miR2118c-3p	21PHAS_NO143	-	-40.1	-33.9	0.845387	4.5	(((((.(((((((((((((((.&.))))))))))))))).)))))	UGGGAUUGGGAGGUGUUAGGAC&UUCCUAAUGCCUCCCAUUCCUA	0	0.00341085	0.00331089	0.00443199	0.68455	1.02965	0.804163
			miR2118c-3p	21PHAS_NO148	-	-40.1	-28.4	0.708229	5	..(((((.(((((((.((((((&)))))).))))))).)))))..	UUGGAAUCGGAGGCACUAGGAA&UUCCUAAUGCCUCCCAUUCCUA	0	0.0269633	0.0261822	0.0273797	4.65494	3.99979	2.45716
			miR2118c-3p	21PHAS_NO151	+	-40.1	-29.7	0.740648	6.5	((((((.((((((((..(((((&)))))..)))))))).))))))	UGGGAAAGGGGGGCAAAAGGAA&UUCCUAAUGCCUCCCAUUCCUA	0	0.0281884	0.0267589	0.0265403	4.19857	3.99979	5.13771
			miR2118c-3p	21PHAS_NO152	+	-40.1	-29.2	0.72818	7.5	((((((.((((((((...(((((&)))))-..)))))))).))))))	UGGGAAAGGGAGGCAAAAAGGAA&UUCCU-AAUGCCUCCCAUUCCUA	0	0.0305013	0.0289563	0.0299497	1.32346	1.94049	1.51897
			miR2118c-3p	21PHAS_NO155	+	-40.1	-30.2	0.753117	6	((((((.((((((((..(((((&)))))..)))))))).))))))	UGGGGAAGGGAGGCAAAAGGAA&UUCCUAAUGCCUCCCAUUCCUA	0	0.0212167	0.0223494	0.0219757	0.958369	0.910843	0.982866
			miR2118c-3p	21PHAS_NO157	+	-40.1	-30.7	0.765586	5.5	((((((.((((((((..(((((&)))))..)))))))).))))))	UGGGAAAGGGAGGCAAAAGGAA&UUCCUAAUGCCUCCCAUUCCUA	0	0.0188817	0.0179198	0.0185383	1.14092	1.26726	1.11689
			miR2118c-3p	21PHAS_NO161	-	-40.1	-27.2	0.678304	6	((((((((.(((((((.(((..&..))).))))))).))))))))	UAGGAAUGUGAGGCAUAAGGUA&UUCCUAAUGCCUCCCAUUCCUA	0	0.0390773	0.0368881	0.0381205	0.54764	0.514824	0.536109
			miR2118c-3p	21PHAS_NO162	-	-40.1	-30.7	0.765586	5.5	((((((.((((((((..(((((&)))))..)))))))).))))))	UGGGAAAGGGAGGCAAAAGGAA&UUCCUAAUGCCUCCCAUUCCUA	0	0.00906977	0.00880471	0.00884434	2.09929	2.1781	2.01041
			miR2118c-3p	21PHAS_NO304	+	-40.1	-31.7	0.790524	5	..((...((((((((((((((((&))))))))))))))))-..))..	CUGGCCUUGGGAGGCAUUAGGAA&UUCCUAAUGCCUCCCA-UUCCUA	0	0.00593923	0.00563479	0.00583051	1.50601	1.18806	1.34027
			miR2118c-3p	21PHAS_NO419	+	-40.1	-28.32	0.706234	10.5	(((((.(((((((((....(((.&.)))-...))))))))).)))))	UAGGGUUGGGAGGCAACAUGGAG&UUCC-UAAUGCCUCCCAUUCCUA	0	0.0362593	0.0344279	0.0356056	0.958369	0.63363	0.670136
			miR2118c-3p	21PHAS_NO444	-	-40.1	-29.5	0.735661	4	.((((((((.(((((.((((((&)))))).))))).)))))))).	CAGGAAUGGUAGGCACUAGGAA&UUCCUAAUGCCUCCCAUUCCUA	0	0.0169383	0.0164452	0.0165189	2.82947	2.53452	2.50184
			miR2118c-3p	21PHAS_NO575	+	-40.1	-31.1	0.775561	2	(((((.(((.((((((((((((&)))))))))))).))).)))))	UAGGAUUGGUAGGCAUUAGGAA&UUCCUAAUGCCUCCCAUUCCUA	0	0.0153687	0.0145845	0.0139362	4.28984	4.63342	4.19952
			miR2118c-3p	21PHAS_NO582	+	-40.1	-31.2	0.778055	2	(((((.(((.((((((((((((&)))))))))))).))).)))))	UAGGAUUGGCAGGCAUUAGGAA&UUCCUAAUGCCUCCCAUUCCUA	0	0.0106652	0.0101198	0.0104704	1.96238	1.74248	1.60833
			miR2118c-3p	21PHAS_NO411	+	-40.1	-31.3	0.780549	5	((((..(((((((((((.(((((&)))))-)))))))))))..))))	UAGGUUUGGGAGGUAUUAAGGAA&UUCCU-AAUGCCUCCCAUUCCUA	0	0.00948583	0.00900041		0.228183	0.396019
			miR2118c-3p	21PHAS_NO141	-	-40.1	-34.9	0.870324	3.5	(((((.(((((((((((((((.&.))))))))))))))).)))))	UGGGAUUGGGAGGUAUUAGGAC&UUCCUAAUGCCUCCCAUUCCUA	0		0.00220848	0.00221846		0.514824	0.491433
			miR2118c-3p	21PHAS_NO581	+	-40.1	-31.1	0.775561	2	(((((.(((.((((((((((((&)))))))))))).))).)))))	UAGGAUUGGCAGGCAUUAGGAA&UUCCUAAUGCCUCCCAUUCCUA	0		0.0134702	0.0150887		0.63363	0.714811
			miR2118d-3p	21PHAS_NO31	+	-44.6	-33.1	0.742152	5	(((((..((((((((.((((((&)))))).))))))))..)))))	UAGGCUCGGGAGGCACUAGGAA&UUCCUGAUGCCUCCCAUGCCUA	0	0.0153687	0.0145845	0.0162399	2.05365	1.94049	1.51897
			miR2118d-3p	21PHAS_NO125	-	-44.6	-29.78	0.667713	8	(((((...(((((((((((...&...)))))))))))...)))))	UAGGCUUCGGAGGCAUCAGUAA&UUCCUGAUGCCUCCCAUGCCUA	0	0.0477926	0.0464228	0.0455684	1.68856	1.70288	1.96573
			miR2118d-3p	21PHAS_NO127	-	-44.6	-33.5	0.751121	8	(((((.(((((((((((((...&...))))))))))))).)))))	UAGGCUUGGGAGGUGUCAGAAA&UUCCUGAUGCCUCCCAUGCCUA	0	0.0101977	0.00989983	0.00994437	1.32346	1.54447	1.92106
			miR2118d-3p	21PHAS_NO154	-	-44.6	-32.6	0.730942	6	...((((((((.((((((((((&)))))))))).))))))))...	UGAGCAUGGGAAGCAUCGGGAA&UUCCUGAUGCCUCCCAUGCCUA	0	0.0202914	0.0197017	0.0197898	3.97039	4.1978	5.13771
			miR2118d-3p	21PHAS_NO225	+	-44.6	-34.5	0.773543	3	(((((.(((.((((((((((((&)))))))))))).))).)))))	UAGGCUUGGAAGGCAUCAGGGA&UUCCUGAUGCCUCCCAUGCCUA	0	0.00830504	0.0078798	0.00815319	6.02404	6.77192	5.09303
			miR2118d-3p	21PHAS_NO237	+	-44.6	-32.8	0.735426	4	.((((.((.((((((((((((.&.)))))))))))).)).)))).	CAGGCUUGCGAGGCAUCAGGAU&UUCCUGAUGCCUCCCAUGCCUA	0	0.0188817	0.0179198	0.0185383	1.00401	1.42567	0.804163
			miR2118d-3p	21PHAS_NO260	-	-44.6	-31.4	0.704036	5.5	((((((((((.(.((((((((.&.)))))))).).))))))))))	UAGGUAUGGGUGUCAUCAGGAC&UUCCUGAUGCCUCCCAUGCCUA	0	0.0302822	0.0294064	0.0306145	2.2362	1.50487	2.23379
			miR2118d-3p	21PHAS_NO264	-	-44.6	-35.5	0.795964	4	((((((((((((.((((((((.&.)))))))).))))))))))))	UGGGUAUGGGAGUCAUCAGGAC&UUCCUGAUGCCUCCCAUGCCUA	0	0.00341085	0.00331089	0.00332584	8.99042	7.88077	8.44371
			miR2118d-3p	21PHAS_NO273	-	-44.6	-31.36	0.703139	5	(((((....((((((((((((.&.))))))))))))....)))))	UAGGCUUUCGAGGCAUCAGGAU&UUCCUGAUGCCUCCCAUGCCUA	0	0.0324885	0.03155	0.0316903	1.14092	1.70288	1.07222
			miR2118d-3p	21PHAS_NO276	-	-44.6	-35.4	0.793722	6.5	.((((-(((((((.(((((((.&.))))))).))))))).)))).	AGGGC-UGGGAGGGGUCAGGAU&UUCCUGAUGCCUCCCAUGCCUA	0	0.00454521	0.00441209	0.00443199	2.55565	3.40576	2.81457
			miR2118d-3p	21PHAS_NO277	-	-44.6	-37.9	0.849776	2	((((((((.((((((((((((.&.)))))))))))).))))))))	UAGGCAUGUGAGGCAUCAGGAU&UUCCUGAUGCCUCCCAUGCCUA	0	0.00113825	0.00110485	0.00110984	9.2186	10.0985	8.17566
			miR2118d-3p	21PHAS_NO289	+	-44.6	-37.3	0.836323	4	((((((((((((((((.(((((&))))).))))))))))))))))	UAGGCAUGGGAGGUAUAGGGAA&UUCCUGAUGCCUCCCAUGCCUA	0	0.00356779	0.00338469	0.0035024	12.9152	9.62326	11.1689
			miR2118d-3p	21PHAS_NO296	+	-44.6	-36	0.807175	5	..(((..((((((((((((((((&))))))))))))))))-.)))..	CUGGCCUUGGGAGGCAUUAGGAA&UUCCUGAUGCCUCCCA-UGCCUA	0	0.00593923	0.00675793	0.00699253	1.59728	1.10885	1.20624
			miR2118d-3p	21PHAS_NO299	-	-44.6	-32.4	0.726457	7	..(((..((((((((((.(((((&))))).))))))))))-.)))..	CUGGCCUUGGGAGGUAUGAGGAA&UUCCUGAUGCCUCCCA-UGCCUA	0	0.0225204	0.0218666	0.0219644	0.821459	1.02965	1.02754
			miR2118d-3p	21PHAS_NO308	-	-44.6	-32.4	0.726457	7	..(((..((((((((((.(((((&))))).))))))))))-.)))..	CUGGCCUUGGGAGGUAUGAGGAA&UUCCUGAUGCCUCCCA-UGCCUA	0	0.0214065	0.0207847	0.0208777	0.365093	0.237611	0.178703
			miR2118d-3p	21PHAS_NO313	+	-44.6	-38.2	0.856502	4	..(((..((((((((((((((((&))))))))))))))))-.)))..	CUGGCCUUGGGAGGCAUCAGGAA&UUCCUGAUGCCUCCCA-UGCCUA	0	0.00237994	0.00225774	0.0023363	1.14092	0.990047	1.07222
			miR2118d-3p	21PHAS_NO328	+	-44.6	-34.1	0.764574	4	((((((((.(((((.((((((.&.)))))).))))).))))))))	UAGGCAUGAGAGGCUUCAGGAU&UUCCUGAUGCCUCCCAUGCCUA	0	0.0118432	0.0112378	0.011627	1.41474	1.54447	1.56365
			miR2118d-3p	21PHAS_NO384	+	-44.6	-36.1	0.809417	3	(((((((((.(((((((((((.&.))))))))))).)))))))))	UAGGCAUGGCAGGUAUCAGGAC&UUCCUGAUGCCUCCCAUGCCUA	0	0.00475422	0.00451038	0.00466714	0.365093	0.435621	0.402081
			miR2118d-3p	21PHAS_NO449	-	-44.6	-33.4	0.748879	15	.((((((((((......((((((.((((&)))).))))))------)))))))))).	GAGGCAUGGGAAUUUGAGGCAUCCGGAA&UUCCUGAUGCC------UCCCAUGCCUA	0	0.0124497	0.0109937	0.0121408	2.87511	3.08895	3.1273
			miR2118d-3p	21PHAS_NO549	-	-44.6	-32.8	0.735426	4	...((((((.((((((((((((&)))))))))))).))))))...	UAUGCAUGGUAGGCAUCAGGAA&UUCCUGAUGCCUCCCAUGCCUA	0	0.0180573	0.0175319	0.0176105	1.46037	1.02965	1.4743
			miR2118d-3p	21PHAS_NO554	+	-44.6	-33.8	0.757848	5	(((((((((((.(((((.(((.&.))).))))).)))))))))))	UAGGCAUGGGAAGCAUCUGGAC&UUCCUGAUGCCUCCCAUGCCUA	0	0.0130198	0.0123546	0.0127823	0.638913	0.316815	0.893514
			miR2118d-3p	21PHAS_NO243	-	-44.6	-29.9	0.670404	5	((((((((.((((((.((((((&)))))).)))))).))))))))	UAGGUAUGAGAGGUACCAGGAG&UUCCUGAUGCCUCCCAUGCCUA	0	0.0445337		0.0434464	0.365093		0.178703
			miR2118e-3p	21PHAS_NO16	+	-40.3	-34.7	0.861042	4.5	(((((((((((.(((((((((.&.))))))))).)))))))))))	UAGGAGUGGGAAGCAUCAGGAU&UUCCUGAUGUCUCCCAUUCCUA	0	0.00237994	0.00225774	0.0023363	3.2402	3.60377	3.21665
			miR2118e-3p	21PHAS_NO77	-	-40.3	-32	0.794045	4.5	..((((((.(((((((((((((&))))))))))))).))))))..	UUGGAGUGAGAGACGUCAGGAA&UUCCUGAUGUCUCCCAUUCCUA	0	0.00906977	0.00880471	0.00884434	8.07768	10.0193	11.1243
			miR2118e-3p	21PHAS_NO93	-	-40.3	-28.9	0.717122	8.5	...((((((((((((.(((((.&.))))).))))))))))))...	UGAGAGUGGGAGGCGCCAGGAU&UUCCUGAUGUCUCCCAUUCCUA	0	0.0269633	0.0261822	0.026299	5.29385	5.58387	5.71849
			miR2118e-3p	21PHAS_NO98	-	-40.3	-30.5	0.756824	7.5	((((((.((((((((((((...&...)))))))))))).))))))	UGGGAAAGGGAGGCAUCAGUAG&UUCCUGAUGUCUCCCAUUCCUA	0	0.0146966	0.0142682	0.0143323	0.821459	0.63363	0.848839
			miR2118e-3p	21PHAS_NO104	-	-40.3	-35.5	0.880893	5.5	(((((((((((((((((((...&...)))))))))))))))))))	UGGGAAUGGGAGACAUCAGUAU&UUCCUGAUGUCUCCCAUUCCUA	0	0.00341085	0.00331089	0.00332584	0.638913	0.396019	0.62546
			miR2118e-3p	21PHAS_NO136	-	-40.3	-36.4	0.903226	3.5	(((((.(((((((((((((((.&.))))))))))))))).)))))	UGGGAUUGGGAGACAUCGGGAC&UUCCUGAUGUCUCCCAUUCCUA	0	0.00113825	0.00110485	0.00110984	7.16495	5.66307	6.29928
			miR2118e-3p	21PHAS_NO181	+	-40.3	-32.4	0.80397	4.5	..(((((((((.((((((((((&)))))))))).)))))))))..	UUGGAAUGGGAUACAUCAGGAG&UUCCUGAUGUCUCCCAUUCCUA	0	0.00830504	0.0078798	0.00815319	5.29385	4.87103	4.55692
			miR2118e-3p	21PHAS_NO185	+	-40.3	-29	0.719603	4	...((((.((((((((((((((&)))))))))))))).))))...	UGUGAAUUGGAGACAUCAGGAA&UUCCUGAUGUCUCCCAUUCCUA	0	0.0316556	0.0300531	0.0310836	16.2466	14.4943	15.9046
			miR2118e-3p	21PHAS_NO188	+	-40.3	-29.2	0.724566	4	...((((.((((((((((((((&)))))))))))))).))))...	UGAGAAUUGGAGACAUCAGGAA&UUCCUGAUGUCUCCCAUUCCUA	0	0.0235461	0.0234536	0.0231189	16.9312	17.9793	16.9768
			miR2118e-3p	21PHAS_NO247	-	-40.3	-27.1	0.672457	6	..((((...((((((((((((((&))))))))))))))-..))))..	UUGGAAAUAGGAGACAUUAGGAA&UUCCUGAUGUCUCC-CAUUCCUA	0	0.0445337	0.0421969	0.0423836	5.75022	4.47501	4.82498
			miR2118e-3p	21PHAS_NO287	+	-40.3	-32.4	0.80397	4.5	.((((.((((((((((.(((((&))))).)))))))))).)))).	CAGGGUUGGGAGACAUGAGGAA&UUCCUGAUGUCUCCCAUUCCUA	0	0.00948583	0.00900041	0.00931249	2.41874	2.65333	2.23379
			miR2118e-3p	21PHAS_NO380	-	-40.3	-29	0.719603	5	.((((((.(((((((.((((((&)))))).))))))).)))))).	GGGGAAUUGGAGACACCAGGAG&UUCCUGAUGUCUCCCAUUCCUA	0	0.0258545	0.0240268	0.0252172	1.23219	1.14845	1.20624
			miR2118e-3p	21PHAS_NO405	-	-40.3	-29	0.719603	6.5	(((((((((((.(((-((((((&)))))).))).)))))))))))	UAGGAGUGGGAUACA-CGGGGA&UUCCUGAUGUCUCCCAUUCCUA	0	0.0247444	0.0251051	0.0230499	6.98241	7.32635	8.89047
			miR2118e-3p	21PHAS_NO422	-	-40.3	-29.5	0.73201	5.5	.(((-((((((.((((((((((&)))))))))).)))))).))).	GAGG-AUGGGAUGCAUCAGGAG&UUCCUGAUGUCUCCCAUUCCUA	0	0.0180573	0.0186174	0.0176105	1.18655	1.46527	1.25092
			miR2118e-3p	21PHAS_NO424	-	-40.3	-27.4	0.679901	4	((((((((.((.(((((((((.&.))))))))).)).))))))))	UAGGAAUGUGAUACAUCAGGAG&UUCCUGAUGUCUCCCAUUCCUA	0	0.0423548	0.0411375	0.0413196	0.502003	0.83164	0.848839
			miR2118e-3p	21PHAS_NO557	+	-40.3	-28.5	0.707196	4	..(((((..(((((((((((((&)))))))))))))..)))))..	AUGGAAUUAGAGACAUCAGGAA&UUCCUGAUGUCUCCCAUUCCUA	0	0.0408412	0.0398687	0.0401066	1.59728	1.46527	1.11689
			miR2118e-3p	21PHAS_NO564	+	-40.3	-31.6	0.784119	6.5	.((((.((((((((((((((..&..)))))))))))))).)))).	CAGGGUUGGGAGAUAUCAGGUC&UUCCUGAUGUCUCCCAUUCCUA	0	0.0118432	0.0112378	0.011627	2.55565	3.60377	3.306
			miR2118e-3p	21PHAS_NO579	+	-40.3	-29.1	0.722084	3	(((((.(((.((((((((((((&)))))))))))).))).)))))	UAGGAUUGGCAGACAUUAGGAA&UUCCUGAUGUCUCCCAUUCCUA	0	0.0293455	0.0256584	0.0254012	0.958369	0.792038	0.714811
			miR2118e-3p	21PHAS_NO75	-	-40.3	-32.8	0.813896	5	...((((((((((((((((((.&.))))))))))))))))))...	UUCGAAUGGGAGACAUUAGGAU&UUCCUGAUGUCUCCCAUUCCUA	0		0.00770837	0.00774309		10.3757	10.0967
			miR2118f-3p	21PHAS_NO39	+	-41.9	-38.6	0.921241	1	((((((.(((((((((((((((&))))))))))))))).))))))	UAGGCACGGAAGGCAUUGGGAA&UUCCCAAUGCCUUCCAUGCCUA	0	0.00237994	0.00225774	0.0023363	0.27382	0.435621	0.357406
			miR2118f-3p	21PHAS_NO41	-	-41.9	-32.7	0.78043	4.5	(((((.((((((((((((.((((&))))-)))))))))))).)))))	UAGGCUUGGGAGGUAUUGAGGAA&UUCC-CAAUGCCUUCCAUGCCUA	0	0.00113825	0.00110485	0.00110984	1.46037	2.1385	2.05508
			miR2118f-3p	21PHAS_NO134	+	-41.9	-29.5	0.704057	5	((((.(.(((-(((((((((((.&.))))))))))).))).)-))))	UAGGACUUGG-AGGCGUUGGGAU&UUCCCAAUGCCUUCCAUG-CCUA	0	0.0118432	0.0112378	0.011627	1.96238	1.86129	1.56365
			miR2118f-3p	21PHAS_NO159	-	-41.9	-29.2	0.696897	6	.(((.(((((((((((..(((((&)))))-.))))))))))).))).	CAGGAAUGGAAGGCAUAAGGGAA&UUCCC-AAUGCCUUCCAUGCCUA	0	0.0135738	0.0131779	0.0132371	1.23219	1.86129	1.42962
			miR2118f-3p	21PHAS_NO163	-	-41.9	-28.2	0.673031	7.5	((((((((.(((((((...((((&))))-..))))))).))))))))	UAGGCAUGAGAGGCAUGAAGGAA&UUCC-CAAUGCCUUCCAUGCCUA	0	0.0169383	0.0164452	0.0165189	3.42275	3.48497	2.54652
			miR2118f-3p	21PHAS_NO203	+	-41.9	-30.58	0.729833	4	(((((...((((((((((((((&))))))))))))))...)))))	UAGGUUUCGGAGGCAUUGGGAA&UUCCCAAUGCCUUCCAUGCCUA	0	0.00948583	0.00900041	0.00931249	0.730186	0.554426	1.11689
			miR2118f-3p	21PHAS_NO215	-	-41.9	-31.7	0.756563	4.5	((((((((.(((-((((((((((&)))))))))).)))-))))))))	UGGGCAUGAGAA-GCGUUGGGAA&UUCCCAAUGCCUUC-CAUGCCUA	0	0.00454521	0.00441209	0.00443199	0.456366	0.63363	0.446757
			miR2118f-3p	21PHAS_NO303	-	-41.9	-28.1	0.670644	5	(((((.((((((((((.(.(((&))).).)))))))))).)))))	UAGGCUUGGAAGGCAUCGAGAA&UUCCCAAUGCCUUCCAUGCCUA	0	0.0180573	0.0186174	0.0187008	0.41073	0.396019	0.357406
			miR2118f-3p	21PHAS_NO309	+	-41.9	-39.2	0.935561	1	(((((.((((((((((((((((&)))))))))))))))).)))))	UAGGCUUGGAAGGCAUUGGGAA&UUCCCAAUGCCUUCCAUGCCUA	0	0.00119068	0.00112951	0.00116883	1.23219	1.02965	1.2956
			miR2118f-3p	21PHAS_NO322	-	-41.9	-30.7	0.732697	6	...((.((((((((((((((((&)))))))))))))))).))...	UGCGUUUGGGAGGCGUUGGGAA&UUCCCAAUGCCUUCCAUGCCUA	0	0.00794056	0.00770837	0.00774309	1.09528	0.712834	1.2956
			miR2118f-3p	21PHAS_NO323	-	-41.9	-30.1	0.718377	4.5	(((((.((.(((((((((((((&))))))))))))).)).)))))	UGGGUUUGAGAGGCGUUGGGAA&UUCCCAAUGCCUUCCAUGCCUA	0	0.0113243	0.0109937	0.0110432	0.68455	1.30686	1.25092
			miR2118f-3p	21PHAS_NO420	+	-41.9	-28.88	0.68926	8	(((((.(((((((((...(((.&.)))...))))))))).)))))	UAGGCUUGGAAGGCAGCAGGAG&UUCCCAAUGCCUUCCAUGCCUA	0	0.0141949	0.0134702	0.0139362	5.43076	6.2967	5.36109
			miR2118f-3p	21PHAS_NO583	+	-41.9	-33.2	0.792363	4.5	..((((((((((.(((((((((&))))))))).))))))))))..	UUGGCAUGGGAGACAUUGGGAA&UUCCCAAUGCCUUCCAUGCCUA	0	0.00712284	0.00675793	0.00699253	0.593276	0.514824	0.491433
			miR2118f-3p	21PHAS_NO550	-	-41.9	-29.8	0.711217	7	...(((((((((((((..((((&))))..)))))))))))))...	UAUGCAUGGAAGGCAUGAGGAA&UUCCCAAUGCCUUCCAUGCCUA	0	0.0124497		0.0121408	1.41474		1.25092
			miR2118f-3p	21PHAS_NO537	-	-41.9	-31.4	0.749403	5	(((((((((.((((((..((((&))))..)))))).)))))))))	UAGGCAUGGCAGGCAUGAGGAA&UUCCCAAUGCCUUCCAUGCCUA	0		0.00551206	0.00553692		0.435621	0.536109
			miR2118g-3p	21PHAS_NO24	+	-40.4	-34.6	0.856436	2.5	(((((((((((.((((((((((&)))))))))).)))))))))))	UAGGAAUAGGAAGCAUCAGGAG&UUCCUGAUGCCUCCUAUUCCUA	0	0.00712284	0.00563479	0.00583051	5.4764	5.22745	5.18238
			miR2118g-3p	21PHAS_NO29	+	-40.4	-34.9	0.863861	2.5	(((((((((((.((((((((((&)))))))))).)))))))))))	UAGGAGUAGGAAGCAUCAGGAA&UUCCUGAUGCCUCCUAUUCCUA	0	0.00356779	0.00338469	0.0035024	3.05765	3.08895	3.17198
			miR2118g-3p	21PHAS_NO68	-	-40.4	-32.5	0.804455	4	.(((((.(((((((((.(((((&))))).))))))))).))))).	CAGGAACAGGAGGCAUGAGGAA&UUCCUGAUGCCUCCUAUUCCUA	0	0.0113243	0.0109937	0.0110432	2.14492	2.1385	2.76989
			miR2118g-3p	21PHAS_NO99	+	-40.4	-30.1	0.74505	4.5	(((((.((((((.((((((((.&.)))))))).)))))).)))))	UGGGAUUAGGAGUCAUCAGGAC&UUCCUGAUGCCUCCUAUUCCUA	0	0.0316556	0.0300531	0.0310836	4.33548	5.18785	4.82498
			miR2118g-3p	21PHAS_NO129	-	-40.4	-31.58	0.781683	5	(((((...(((((((((((((.&.)))))))))))))...)))))	UAGGAUUUGGAGGUAUCAGGAU&UUCCUGAUGCCUCCUAUUCCUA	0	0.0169383	0.0164452	0.0165189	7.48441	7.08874	7.81825
			miR2118g-3p	21PHAS_NO133	+	-40.4	-31.6	0.782178	4	(((((.(((((((((.((((((&)))))).))))))))).)))))	UAGGAUUAGGAGGUACCAGGAA&UUCCUGAUGCCUCCUAUUCCUA	0	0.0153687	0.0145845	0.0150887	2.60129	3.16815	2.90392
			miR2118g-3p	21PHAS_NO164	-	-40.4	-30.82	0.762871	8.5	(((((((((((((((....((((&))))-...)))))))))))))))	UGGGAAUAGGAGGCAAACUGGAA&UUCC-UGAUGCCUCCUAUUCCUA	0	0.0225204	0.0218666	0.0219644	1.59728	1.94049	1.42962
			miR2118g-3p	21PHAS_NO169	+	-40.4	-31.3	0.774752	4.5	(((((.((((((((((.(((((&))))).)))))))))).)))))	UGGGAUUAGGAGGCAUAAGGGA&UUCCUGAUGCCUCCUAUUCCUA	0	0.0165411	0.0156975	0.0162399	0.867096	0.594028	0.848839
			miR2118g-3p	21PHAS_NO182	+	-40.4	-30.2	0.747525	4.5	(((((.(((((.((((((((((&)))))))))).))))).)))))	UGGGGUUAGGAUGCAUCAGGAG&UUCCUGAUGCCUCCUAUUCCUA	0	0.0305013	0.0289563	0.0299497	1.3691	1.26726	0.93819
			miR2118g-3p	21PHAS_NO268	-	-40.4	-33.1	0.819307	3.5	(((((((.(((((((((.(((((&)))))-))))))))).)))))))	UGGGAAUUGGAGGCAUCAAGGAA&UUCCU-GAUGCCUCCUAUUCCUA	0	0.00906977	0.00880471	0.00884434	2.69256	2.93054	2.54652
			miR2118g-3p	21PHAS_NO271	-	-40.4	-33.5	0.829208	3	(((.((((((((((((((((((&)))))))))))))))))).)))	UAGAAAUAGGGGGCAUCAGGGA&UUCCUGAUGCCUCCUAUUCCUA	0	0.00794056	0.00770837	0.00774309	2.55565	1.58408	2.45716
			miR2118g-3p	21PHAS_NO507	-	-40.4	-36.7	0.908416	3	((((..((((((((((((((((&))))))))))))))))..))))	UAGGUUUAGGAGGCGUCAGGAA&UUCCUGAUGCCUCCUAUUCCUA	0	0.00113825	0.00110485	0.00110984	0.68455	1.10885	0.893514
			miR2118g-3p	21PHAS_NO510	-	-40.4	-29	0.717822	5	((((..((((((((((((.((.&.)).))))))))))))..))))	UAGGCUUAGGAGGCAUCAAGAU&UUCCUGAUGCCUCCUAUUCCUA	0	0.040171	0.0411375	0.0413196	0.502003	0.712834	0.580784
			miR2118g-3p	21PHAS_NO515	-	-40.4	-31.4	0.777228	2	(((((.(((.((((((((((((&)))))))))))).))).)))))	UAGGAUUAGAAGGCAUCAGGAA&UUCCUGAUGCCUCCUAUUCCUA	0	0.0180573	0.0175319	0.0176105	15.3339	16.1576	13.7154
			miR2118g-3p	21PHAS_NO173	-	-40.4	-29	0.717822	6	..((.((((((((((.(((((((&))))))).))))))))))-))..	CUGGCAAUAGGAGGCCUUAGGAA&UUCCUGAUGCCUCCUAUU-CCUA	0		0.0390152	0.0391881		0.910843	0.804163
Rice	Panicle	Total	miR1859	21PHAS_NO409	+	-36.9	-24.4	0.661247	9	((((((((((.((((..((((..&..))))-.)))).))))))))))	UUGGAAUGGAAGUCACCAGGAUA&UUUCCU-AUGACGUCCAUUCCAA	0	0.0340991	0.0334056	0.034455	2.49893	2.65802	2.95978
			miR1859	21PHAS_NO542	-	-36.9	-24.98	0.676965	10	..((((((((...(((((((((&)))))))))...))))))))..	UGGGAGUGGGAAGCAUGGGAAA&UUUCCUAUGACGUCCAUUCCAA	0	0.00878801	0.00729378	0.00744227	3.5578	4.22867	4.08731
			miR1859	21PHAS_NO544	-	-36.9	-24.98	0.676965	10	..((((((((...(((((((((&)))))))))...))))))))..	UGGGAGUGGGAAGCAUGGGAAA&UUUCCUAUGACGUCCAUUCCAA	0	0.00732872	0.00874614	0.00892407	3.76957	4.0273	4.51013
			miR1859	21PHAS_NO546	-	-36.9	-24.48	0.663415	11	..((((((((...(((((((((&)))))))))...))))))))..	UGGGAGUGGGAAGCAUGGGGAA&UUUCCUAUGACGUCCAUUCCAA	0	0.0117001	0.0116445	0.011881	3.47309	3.26211	3.59401
			miR1859	21PHAS_NO554	+	-36.9	-24.28	0.657995	11	..((((((((...(((((((((&)))))))))...))))))))..	UAGGAGUGGGAAGCGUAGGGAA&UUUCCUAUGACGUCCAUUCCAA	0	0.0356211	0.0348973	0.0359926	0.508257	0.483276	0.528531
			miR1859	21PHAS_NO611	+	-36.9	-26.4	0.715447	7.5	...(((((((.(((((((((((&))))))))))).)))))))...	UAAGAAUGGGAGUCAUGGGGAA&UUUCCUAUGACGUCCAUUCCAA	0	0.00157576	0.00154319	0.00159248	10.4616	10.471	9.65451
			miR1859	21PHAS_NO744	+	-36.9	-25	0.677507	8.5	..((((((((.((((..((((((&))))))-.)))).))))))))..	UGGGAAUGGGAGUCACCAGGAAA&UUUCCU-AUGACGUCCAUUCCAA	0	0.0156463	0.0138033	0.0158112	0.931805	0.845733	0.739944
			miR1859	21PHAS_NO1101	-	-36.9	-26.1	0.707317	7.5	..((((((((((((((.(((((.&.)))))-))))))))))))))..	UCGGAAUGGGUGUCAUCAGGGAG&UUUCCU-AUGACGUCCAUUCCAA	0	0.00147006	0.00146303	0.00149291	3.93899	3.74539	2.99501
			miR1859	21PHAS_NO1166	+	-36.9	-24.18	0.655285	8.5	((((((((((...((.(((((((&)))))))-))...))))))))))	UUGGAGUGGAAGGCAUUAGGAAA&UUUCCUA-UGACGUCCAUUCCAA	0	0.0371407	0.0363866	0.0375278	4.61667	4.67167	4.72155
			miR1859	21PHAS_NO1178	+	-36.9	-24.8	0.672087	7.5	(((((.((((((.((.(((((((&)))))))-)).)))))).)))))	UUGGAUUGGGCGACAUUGGGAGA&UUUCCUA-UGACGUCCAUUCCAA	0	0.0202923	0.0198767	0.0220655	3.13425	3.54402	2.95978
			miR1859	21PHAS_NO1494	+	-36.9	-24.7	0.669377	7.5	..((((((((((.(((((((((&))))))))).))))))))))..	UAGGAAUGGGUGACAUGGGGAA&UUUCCUAUGACGUCCAUUCCAA	0	0.0249164	0.0228994	0.0236228	0.550612	0.281911	0.211413
			miR1859	21PHAS_NO1859	+	-36.9	-25.9	0.701897	7	..((((((((.((((.((((((.&.))))))-)))).))))))))..	UAGGAAUGGAAGUCAUUAGGAAC&UUUCCUA-UGACGUCCAUUCCAA	0	0.00628815	0.00769216	0.00635474	0.677676	0.523549	0.458061
			miR2118a	21PHAS_NO21	+	-41.8	-33.6	0.803828	5.5	((((..(((((((.((((((((&)))))))).)))))))..))))	UGGGCUUGGGAGGGGUCGAGAA&UUCUCGAUGCCUCCCAUUCCUA	0	0.0264528	0.0259128	0.0267301	3.04954	2.57747	2.7836
			miR2118a	21PHAS_NO1445	+	-41.8	-32.78	0.784211	3	(((((...((((((((((((((&))))))))))))))...)))))	UAGGACUAGGAGGCAUCGAGAA&UUCUCGAUGCCUCCCAUUCCUA	0	0.0431953	0.042321	0.043644	1.44006	1.36928	1.55036
			miR2118a	21PHAS_NO1301	+	-41.8	-32.8	0.784689	5	.((((.(((((((((((.((((&)))).))))))))))).)))).	AAGGAUUGGGAGGCAUCUGGAA&UUCUCGAUGCCUCCCAUUCCUA	0	0.0416853	0.0408408	0.0421186	1.05887	1.16792	0.986592
			miR2118a	21PHAS_NO1650	+	-41.8	-32.6	0.779904	5.5	...(((.((((((((((((((((&))))))))))))))))-)))...	GUAGAAUUGGGAGGCGUCGAGAG&UUCUCGAUGCCUCCCA-UUCCUA	0	0.0492119	0.0452744	0.0482057	0.169419	0.281911	0.246648
			miR2118a	21PHAS_NO1851	+	-41.8	-32.7	0.782297	3	((((.((((((((((((.((((&)))).)))))))))))).))))	UAGGUAUGGGAGGCAUCAAGAA&UUCUCGAUGCCUCCCAUUCCUA	0	0.044703	0.0437989	0.045167	1.27064	1.65119	1.02183
			miR2118a	21PHAS_NO1981	+	-41.8	-38.5	0.921053	2	(((((.((((((((((((((((&)))))))))))))))).)))))	UAGGGUUGGGAGGCAUCGAGAG&UUCUCGAUGCCUCCCAUUCCUA	0	0.00314903	0.00308399	0.00318243	0.592967	0.563822	0.493296
			miR2118a	21PHAS_NO441	+	-41.8	-39.6	0.947368	2.5	((((((((((((((((((((((&))))))))))))))))))))))	UGGGAAUGGGAGGUGUCGAGAA&UUCUCGAUGCCUCCCAUUCCUA	0	0.00157576	0.00154319	0.00159248	1.90596	1.73174	1.65607
			miR2118a	21PHAS_NO835	+	-41.8	-33.4	0.799043	4.5	(((((((((((.((((((((((&)))))))))).)))))))))))	UAGGGAUGGGAUGCAUUGAGGA&UUCUCGAUGCCUCCCAUUCCUA	0	0.0279869	0.0289169	0.0298274	2.88012	2.69829	2.92454
			miR2118a	21PHAS_NO1225	-	-41.8	-31.4	0.751196	11	..(((((((((((((((.....&.....)))))))))))))))..	UUGGAAUGGGAGGCAUCCAAAU&UUCUCGAUGCCUCCCAUUCCUA	0	0.0375274	0.0373512	0.0380998	3.0919	2.21502	2.2903
			miR2118a	21PHAS_NO1247	-	-41.8	-33	0.789474	3.5	(((((.(((((.((((((((((&)))))))))).))))).)))))	UGGGAUUGGGAUGCAUCGAGAA&UUCUCGAUGCCUCCCAUUCCUA	0	0.0232634	0.0231534	0.0236209	0.635321	0.523549	0.880886
			miR2118a	21PHAS_NO1374	-	-41.8	-33.3	0.796651	3	(((((.(((((.((((((((((&)))))))))).))))).)))))	UAGGAUUGGGAUGCAUCGAGAA&UUCUCGAUGCCUCCCAUUCCUA	0	0.0189431	0.0188533	0.0192349	0.720031	1.00683	0.880886
			miR2118a	21PHAS_NO1383	-	-41.8	-33	0.789474	3.5	(((((.(((((.((((((((((&)))))))))).))))).)))))	UGGGAUUGGGAUGCAUCGAGAA&UUCUCGAUGCCUCCCAUUCCUA	0	0.0246993	0.0245825	0.0250785	0.550612	0.443003	0.739944
			miR2118a	21PHAS_NO207	-	-41.8	-31.1	0.744019	5	..((((((.(((((((((((((&))))))))))))).))))))..	UCGGAAUGAGAGGUGUCGAGAA&UUCUCGAUGCCUCCCAUUCCUA	0	0.0445811	0.0443726	0.0466838	1.44006	1.00683	1.33895
			miR2118a	21PHAS_NO811	-	-41.8	-32.4	0.77512	5	..((.(((((((((((((((((&))))))))))))))))).))..	UCGGCAUGGGAGGUAUUGAGAA&UUCUCGAUGCCUCCCAUUCCUA	0	0.0289942	0.0288575	0.0294384	2.54129	2.21502	1.65607
			miR2118a	21PHAS_NO628	-	-41.8	-34.9	0.834928	4.5	(((((((((((((((((..((((&))))-.)))))))))))))))))	UAGGGAUGGGAGGCAUCAAAGAA&UUCU-CGAUGCCUCCCAUUCCUA	0	0.0117001	0.0116445	0.011881	1.69419	1.9331	1.55036
			miR2118a	21PHAS_NO657	-	-41.8	-33.3	0.796651	2	(((((.(.((((((((((((((&)))))))))))))).).)))))	UAGGAUUAGGAGGCAUCGAGAA&UUCUCGAUGCCUCCCAUUCCUA	0	0.0174988	0.0174158	0.0177685	0.338838	0.322184	0.352354
			miR2118a	21PHAS_NO689	-	-41.8	-33.8	0.808612	4	(((((..((((((((((.(((((&)))))-))))))))))..)))))	UAGGAUCGGGAGGCAUCAGAGAA&UUCUC-GAUGCCUCCCAUUCCUA	0	0.013153	0.0130905	0.0133562	4.99786	3.10102	3.9816
			miR2118a	21PHAS_NO1046	-	-41.8	-36.4	0.870813	3	..((((.(((((((((((((((&))))))))))))))).))))..	UCGGAAAGGGAGGCAUCGAGAA&UUCUCGAUGCCUCCCAUUCCUA	0	0.00878801	0.00874614	0.00892407	3.76957	4.22867	3.3826
			miR2118a	21PHAS_NO705	-	-41.8	-35.6	0.851675	3.5	(((((.((((((((((.((((((&))))))-)))))))))).)))))	UGGGAUUGGGAGGCAUACGAGAA&UUCUCG-AUGCCUCCCAUUCCUA	0	0.0102451	0.0101964		0.847095	0.684641
			miR2118a	21PHAS_NO1375	-	-41.8	-33.4	0.799043	3	(((((.(((((.((((((((((&)))))))))).))))).)))))	UAGGAUUGGGACGCAUCGAGAA&UUCUCGAUGCCUCCCAUUCCUA	0	0.0160523		0.0162999	0.211774		0.176177
			miR2118b;miR2118n	21PHAS_NO3	+	-43.9	-35.7	0.813212	6.5	(((((.(((((((((((((...&...))))))))))))).)))))	UAGGGUUGGGAGGCAUCGGACC&UUCCCGAUGCCUCCCAUUCCUA	0	0.0279869	0.0259128	0.0267301	1.60948	1.28874	2.11413
			miR2118b;miR2119n	21PHAS_NO764	+	-43.9	-35.6	0.810934	3.5	((((((.((((((((.((((((&)))))).)))))))).))))))	UAGGAAAGGGAGGCACCGGGAG&UUCCCGAUGCCUCCCAUUCCUA	0	0.0310478	0.0289169	0.0313724	1.10122	0.80546	0.951357
			miR2118b;miR2120n	21PHAS_NO765	+	-43.9	-35	0.797267	4.5	.(((((.((((((((.((((((&)))))).)))))))).))))).	AGGGAAAGGGAGGCACCGGGAA&UUCCCGAUGCCUCCCAUUCCUA	0	0.0371407	0.0363866	0.0375278	8.08976	7.20887	11.5572
			miR2118b;miR2121n	21PHAS_NO1227	-	-43.9	-33.1	0.753986	5	(((.((((((((((((((((..&..)))))))))))))))).)))	UAGAAAUGGGAGGCAUUGGGCG&UUCCCGAUGCCUCCCAUUCCUA	0	0.0375274	0.0359408	0.0366616	0.88945	0.80546	0.810415
			miR2118b;miR2122n	21PHAS_NO1417	-	-43.9	-33	0.751708	4.5	(((((((.(((((((-((((((&)))))).))))))).)))))))	UAGGAGUUGGAGGCA-CGGGGA&UUCCCGAUGCCUCCCAUUCCUA	0	0.0403551	0.0401659	0.0395358	2.37187	2.0942	1.90271
			miR2118b;miR2123n	21PHAS_NO954	-	-43.9	-33.8	0.769932	8	..(((.(((((((((((((...&...))))))))))))).)))..	AUGGAUUGGGAGGCAUCGGUAA&UUCCCGAUGCCUCCCAUUCCUA	0	0.0332702	0.0302783	0.0308874	1.14358	1.00683	1.47989
			miR2118b;miR2124n	21PHAS_NO1025	-	-43.9	-32.7	0.744875	5	...(((.(((((((((((((((&))))))))))))))).)))...	UGAGAAAGGGAGGCAUUGGGAA&UUCCCGAUGCCUCCCAUUCCUA	0	0.0431745	0.0429724	0.043831	1.14358	1.36928	1.0923
			miR2118b;miR2125n	21PHAS_NO131	+	-43.9	-36.3	0.826879	4	((((..((((.(((((((((((&))))))))))).))))..))))	UAGGUUUGGGCGGCAUCGGGAA&UUCCCGAUGCCUCCCAUUCCUA	0	0.0187461	0.0198767		0.169419	0.161092
			miR2118c;miR2118q	21PHAS_NO1443	+	-41.9	-38.6	0.921241	4	((((((((((((((((.((((.&.)))).))))))))))))))))	UGGGAGUAGGAGGCAUGGGGAC&UUCCCGAUGCCUCCUAUUCCUA	0	0.00314903	0.00308399	0.00318243	0.423548	0.523549	0.599002
			miR2118c;miR2118q	21PHAS_NO1460	+	-41.9	-34.2	0.816229	5	((((((((((((((.((((((.&.)))))).))))))))))))))	UAGGAAUAGGAGGUCUUGGGAC&UUCCCGAUGCCUCCUAUUCCUA	0	0.0462084	0.0452744	0.0466876	0.508257	0.845733	0.951357
			miR2118c;miR2118q	21PHAS_NO1918	+	-41.9	-37.2	0.887828	3	(((((.((((((((((((((((&)))))))))))))))).)))))	UGGGAUUAGGAGGCAUUGGGAG&UUCCCGAUGCCUCCUAUUCCUA	0	0.00628815	0.00615847	0.00635474	1.01651	1.28874	0.669473
			miR2118c;miR2118q	21PHAS_NO1962	+	-41.9	-36.7	0.875895	3.5	..((.(((((((((((((((((&))))))))))))))))).))..	UUGGCGUAGGAGGCAUCGGGAA&UUCCCGAUGCCUCCUAUUCCUA	0	0.0140928	0.012279	0.0142414	4.8708	4.26894	4.68631
			miR2118c;miR2118q	21PHAS_NO1978	+	-41.9	-34.5	0.823389	4	((((..((((((((((((((((&))))))))))))))))..))))	UAGGCCUAGGAGGCGUUGGGAA&UUCCCGAUGCCUCCUAUUCCUA	0	0.0371407	0.0363866	0.0375278	1.52477	1.20819	1.44465
			miR2118c;miR2118q	21PHAS_NO1987	+	-41.9	-36.9	0.880668	2	((((..((((((((((((((((&))))))))))))))))..))))	UAGGCCUAGGAGGCAUCGGGAA&UUCCCGAUGCCUCCUAUUCCUA	0	0.00941738	0.00922347	0.00951695	11.8593	10.1085	11.8743
			miR2118c;miR2118q	21PHAS_NO1992	+	-41.9	-36.6	0.873508	2.5	((((..((((((((((((((((&))))))))))))))))..))))	UAGGCCUAGGAGGCAUCGGGAG&UUCCCGAUGCCUCCUAUUCCUA	0	0.0156463	0.0153251	0.0158112	4.19312	4.34948	4.29872
			miR2118c;miR2118q	21PHAS_NO370	+	-41.9	-36.8	0.878282	3.5	((((((((((((((((.((((((&))))))-))))))))))))))))	UAGGAAUAGGAGGCAUGUGGGAG&UUCCCG-AUGCCUCCUAUUCCUA	0	0.0109783	0.0107524	0.0110943	1.48242	1.73174	1.198
			miR2118c;miR2118q	21PHAS_NO472	+	-41.9	-36.1	0.861575	4	.(((((((((((((((.(((((&))))).))))))))))))))).	AGGGAGUAGGAGGCAUAGGGAA&UUCCCGAUGCCUCCUAUUCCUA	0	0.0249164	0.0244073	0.0251777	2.11774	1.65119	1.72654
			miR2118c;miR2118q	21PHAS_NO748	+	-41.9	-34.4	0.821002	3.5	((((((..((((((((((((((&))))))))))))))..))))))	UAGGAAAUGGAGGCAUUGGGAG&UUCCCGAUGCCUCCUAUUCCUA	0	0.0401728	0.0393584	0.0405908	1.48242	2.17474	2.32554
			miR2118c;miR2118q	21PHAS_NO771	+	-41.9	-36	0.859189	3.5	((((((.(((((((((((((((&))))))))))))))).))))))	UGGGAAAAGGAGGCGUUGGGAA&UUCCCGAUGCCUCCUAUUCCUA	0	0.0279869	0.027416	0.0267301	2.83777	2.65802	3.24166
			miR2118c;miR2118q	21PHAS_NO773	+	-41.9	-36	0.859189	3.5	((((((.(((((((((((((((&))))))))))))))).))))))	UGGGAAAAGGAGGCGUUGGGAA&UUCCCGAUGCCUCCUAUUCCUA	0	0.0264528	0.0259128	0.02828	2.96483	2.73856	3.3826
			miR2118c;miR2118q	21PHAS_NO1421	-	-41.9	-32.7	0.78043	4	(((((((((((((((((..(((&)))..)))))))))))))))))	UAGGAAUAGGAGGCAUCAAGAA&UUCCCGAUGCCUCCUAUUCCUA	0	0.0487885	0.0485608	0.0495281	0.635321	0.40273	0.563767
			miR2118c;miR2118q	21PHAS_NO2006	-	-41.9	-34.4	0.821002	5	..(((((((((((((((.((((&)))).)))))))))))))))..	UCGGAGUAGGAGGCAUCAGGAG&UUCCCGAUGCCUCCUAUUCCUA	0	0.0174988	0.0202888	0.0206991	8.68273	8.37679	7.57562
			miR2118c;miR2118q	21PHAS_NO2019	-	-41.9	-35.4	0.844869	3.5	((((..((((((((((((((((&))))))))))))))))..))))	UAGGUCUAGGAGGCAUUGGGAG&UUCCCGAUGCCUCCUAUUCCUA	0	0.013153	0.0130905	0.0133562	1.313	1.20819	1.55036
			miR2118c;miR2118q	21PHAS_NO270	-	-41.9	-34.3	0.818616	4.5	(((((..(((((((((((((((.&.)))))))))))))))-.)))))	UAGGGCUUAGGAGGCAUUGGGAC&UUCCCGAUGCCUCCUA-UUCCUA	0	0.0218254	0.0217221	0.0221611	3.98135	4.51058	4.72155
			miR2118c;miR2118q	21PHAS_NO299	-	-41.9	-33.1	0.789976	4.5	...(((.((((((((((((((((&))))))))))))))))-)))...	AUAGAAUUAGGAGGCAUCGGGAG&UUCCCGAUGCCUCCUA-UUCCUA	0	0.0389423	0.0387596	0.0366616	1.90596	1.65119	1.93795
			miR2118c;miR2118q	21PHAS_NO627	-	-41.9	-38.7	0.923628	3	(((((((((((((((((((.(((&)))-)))))))))))))))))))	UAGGGAUGGGAGGCAUCGGAGAA&UUC-CCGAUGCCUCCUAUUCCUA	0	0.00293796	0.00438267	0.00298358	1.313	0.80546	0.669473
			miR2118c;miR2118q	21PHAS_NO652	-	-41.9	-35.1	0.837709	3.5	(((((.(((((((((((((.(((&)))-))))))))))))).)))))	UAGGGUUAGGAGGCAUCGGAGAA&UUC-CCGAUGCCUCCUAUUCCUA	0	0.0160523	0.0159761	0.0162999	13.5535	9.26279	11.1344
			miR2118c;miR2118q	21PHAS_NO673	-	-41.9	-34.4	0.821002	4.5	((((((((((((((.(((.((((&))))-))).))))))))))))))	UAGGGAUAGGAGGCCUCGUGGAA&UUCC-CGAUGCCUCCUAUUCCUA	0	0.0189431	0.0188533	0.0177685	4.91315	5.47713	4.9682
			miR2118c;miR2118q	21PHAS_NO676	-	-41.9	-33.2	0.792363	4	(((((.(((((((((((((.(((&)))-))))))))))))).)))))	UAGGACUAGGAGGCAUUGGAGAA&UUC-CCGAUGCCUCCUAUUCCUA	0	0.0332702	0.0331137	0.0352213	1.94832	1.44983	1.55036
			miR2118c;miR2118q	21PHAS_NO681	-	-41.9	-33.4	0.797136	4	(((((.(((((((((((((.(((&)))-))))))))))))).)))))	UAGGACUAGGAGGCAUUGGAGAA&UUC-CCGAUGCCUCCUAUUCCUA	0	0.0289942	0.0288575	0.0294384	0.423548	0.483276	0.317119
			miR2118c;miR2118q	21PHAS_NO684	-	-41.9	-33.2	0.792363	5.5	(((((.((((((((((.(((((&))))).)))))))))).)))))	UAGGGUUAGGAGGUAUGGGGGA&UUCCCGAUGCCUCCUAUUCCUA	0	0.0346914	0.0345282	0.0337788	0.88945	0.765187	1.0923
			miR2118c;miR2118q	21PHAS_NO685	-	-41.9	-36.3	0.866348	4	(((((((((((((((((((.(((&)))-)))))))))))))))))))	UAGGGGUAGGAGGUAUCGGAGAA&UUC-CCGAUGCCUCCUAUUCCUA	0	0.0117001	0.0116445	0.011881	4.91315	5.19522	5.46149
			miR2118c;miR2118q	21PHAS_NO686	-	-41.9	-36.6	0.873508	4.5	(((((((((((((((((((.((.&.))-)))))))))))))))))))	UAGGAGUAGGAGGUAUCGGAGAU&UUC-CCGAUGCCUCCUAUUCCUA	0	0.00878801	0.00874614	0.00892407	1.7789	1.65119	1.62083
			miR2118c;miR2118q	21PHAS_NO690	-	-41.9	-36.3	0.866348	4	(((((((((((((((((((.(((&)))-)))))))))))))))))))	UAGGGGUAGGAGGUAUCGGAGAA&UUC-CCGAUGCCUCCUAUUCCUA	0	0.0102451	0.0101964	0.0104037	0.508257	0.845733	0.951357
			miR2118c;miR2118q	21PHAS_NO693	-	-41.9	-35.2	0.840095	3.5	(((((.((((((((((((.((((&))))-)))))))))))).)))))	UAGGGUUAGGAGGCAUCGUGGAA&UUCC-CGAUGCCUCCUAUUCCUA	0	0.0146037	0.0145344	0.0148292	4.70138	3.42321	3.73496
			miR2118c;miR2118q	21PHAS_NO699	-	-41.9	-33	0.787589	5	..(((.(((((((((((((.(((&)))-))))))))))))).)))..	UUGGACUAGGAGGCAUCGGAGAA&UUC-CCGAUGCCUCCUAUUCCUA	0	0.0403551	0.0401659	0.0409697	1.18593	0.966552	1.12753
			miR2118c;miR2118q	21PHAS_NO1023	-	-41.9	-34.1	0.813842	5	..((((..((((((((((((((&))))))))))))))..))))..	UCGGAACCGGAGGCAUCGGGGA&UUCCCGAUGCCUCCUAUUCCUA	0	0.0246993	0.0245825	0.0250785	1.73655	1.97338	2.11413
			miR2118c;miR2118q	21PHAS_NO39	+	-41.9	-37	0.883055	6.5	.((((((((((((((((((...&...)))))))))))))))))).	GAGGAGUAGGAGGCAUCGGAUU&UUCCCGAUGCCUCCUAUUCCUA	0		0.00769216	0.0079371		0.080546	0.246648
			miR2118c;miR2118q	21PHAS_NO845	+	-41.9	-34.1	0.813842	4.5	(((((((((((((((.((((((&)))))).)))))))))))))))	UAGGGAUAGGAGGUACUGGGAA&UUCCCGAUGCCUCCUAUUCCUA	0		0.0467478	0.0482057		2.41638	2.71313
			miR2118c;miR2118q	21PHAS_NO897	+	-41.9	-34.3	0.818616	5	.(((..(((((((((((((((.&.)))))))))))))))..))).	GAGGCUUAGGAGGUAUCGGGAU&UUCCCGAUGCCUCCUAUUCCUA	0		0.042321	0.045167		2.41638	3.48831
			miR2118c;miR2118q	21PHAS_NO1570	-	-41.9	-33.5	0.799523	4.5	((((((.((((((((.((((((&)))))).)))))))).))))))	UGGGAAGAGGAGGCACCGGGGA&UUCCCGAUGCCUCCUAUUCCUA	0		0.0274346	0.0279873		0.241638	0.176177
			miR2118d	21PHAS_NO1413	+	-44.6	-38.4	0.860987	3	(((((((((.((((((((((((&)))))))))))).)))))))))	UAGGCAUGGUGGGCAUCAGGGA&UUCCUGAUGCCUCCCAUGCCUA	0	0.0401728	0.0378736	0.0390605	0.465902	0.724914	0.634238
			miR2118d	21PHAS_NO1672	+	-44.6	-38.2	0.856502	2	(((((((((.(((((((((((.&.))))))))))).)))))))))	UAGGCAUGGAAGGCAUCAGGAU&UUCCUGAUGCCUCCCAUGCCUA	0	0.0431953	0.042321	0.043644	7.66621	8.45733	8.13938
			miR2118d	21PHAS_NO1975	+	-44.6	-38.4	0.860987	2	(((((((.((((((((((((((&)))))))))))))).)))))))	UAGGCGUAGGAGGCAUCAGGAG&UUCCUGAUGCCUCCCAUGCCUA	0	0.038658	0.0393584	0.0405908	3.47309	3.90648	4.08731
			miR2118d	21PHAS_NO145	+	-44.6	-38.9	0.872197	3.5	((((((((((.(((((((((((&))))))))))).))))))))))	UGGGCAUGGGUGGCAUUAGGAA&UUCCUGAUGCCUCCCAUGCCUA	0	0.0325747	0.0319117	0.0298274	2.03303	2.17474	2.46648
			miR2118d	21PHAS_NO146	+	-44.6	-38.2	0.856502	1.5	((((((((.(((((((((((((&))))))))))))).))))))))	UGGGCAUGUGAGGCAUCAGGAA&UUCCUGAUGCCUCCCAUGCCUA	0	0.0416853	0.0408408	0.0421186	1.65184	1.89283	1.83224
			miR2118d	21PHAS_NO453	+	-44.6	-38.6	0.865471	5.5	.(((((((((((((.(((((((&))))))).))))))))))))).	AGGGCAUGGGAGGUUUCAGGGA&UUCCUGAUGCCUCCCAUGCCUA	0	0.0371407	0.0363866	0.0375278	0.127064	0.322184	0.211413
			miR2118d	21PHAS_NO459	+	-44.6	-39.2	0.878924	2	(((((((((((.((((((((((&)))))))))).)))))))))))	UAGGCAUGGGAUGCAUCAGGAA&UUCCUGAUGCCUCCCAUGCCUA	0	0.0249164	0.0228994	0.0251777	0.465902	1.00683	0.634238
			miR2118d	21PHAS_NO1180	+	-44.6	-40.7	0.912556	4	..(((((((((((((((((((.&.)))))))))))))))))))..	UUGGCAUGGGAGGCAUUAGGAG&UUCCUGAUGCCUCCCAUGCCUA	0	0.00941738	0.00922347	0.00951695	1.313	0.80546	0.986592
			miR2118d	21PHAS_NO1710	-	-44.6	-39.1	0.876682	1	(((((((((.((((((((((((&)))))))))))).)))))))))	UAGGCAUGGUAGGCAUCAGGAA&UUCCUGAUGCCUCCCAUGCCUA	0	0.00878801	0.00874614	0.00744227	3.34603	3.02048	3.06548
			miR2118d	21PHAS_NO1711	-	-44.6	-34.8	0.780269	3	(((((((((.(((.((((((((&)))))))).))).)))))))))	UAGGCAUGGUAGGGAUCAGGAA&UUCCUGAUGCCUCCCAUGCCUA	0	0.0487885	0.0471667	0.0495281	0.296483	0.563822	0.458061
			miR2118d	21PHAS_NO1719	-	-44.6	-36.5	0.818386	3	..(((((((.((((((((((((&)))))))))))).)))))))..	UUGGCAUGGUAGGCAUCAGGAA&UUCCUGAUGCCUCCCAUGCCUA	0	0.0304216	0.0302783	0.0308874	2.7107	3.18157	2.50172
			miR2118d	21PHAS_NO247	-	-44.6	-37.2	0.834081	5	...((((((((((((((((((.&.))))))))))))))))))...	UAAGCAUGGGAGGCAUUAGGAG&UUCCUGAUGCCUCCCAUGCCUA	0	0.0246993	0.0260096	0.0250785	2.2448	2.45665	1.37418
			miR2118d	21PHAS_NO724	-	-44.6	-37.3	0.836323	3	.((((((((.(((((((((((.&.))))))))))).)))))))).	GAGGCAUGGAAGGCAUCAGGAU&UUCCUGAUGCCUCCCAUGCCUA	0	0.0218254	0.0231534	0.0221611	1.27064	1.12764	1.02183
			miR2118d	21PHAS_NO810	-	-44.6	-36.2	0.811659	6	..(((((((((((((.(((((.&.))))).)))))))))))))..	AUGGCAUGGGAGGUACCAGGAG&UUCCUGAUGCCUCCCAUGCCUA	0	0.031847	0.031697	0.0323342	0.88945	1.0471	1.26848
			miR2118d	21PHAS_NO813	-	-44.6	-39.1	0.876682	4.5	..(((((((((((.((((((((&)))))))).)))))))))))..	UUGGCGUGGGAGGGAUCAGGAA&UUCCUGAUGCCUCCCAUGCCUA	0	0.00732872	0.00729378	0.00892407	0.677676	0.926279	0.38759
			miR2118d	21PHAS_NO824	-	-44.6	-42.3	0.94843	3	(((((((((((((((((((((.&.)))))))))))))))))))))	UAGGCAUGGGAGGUGUCAGGAG&UUCCUGAUGCCUCCCAUGCCUA	0	0.00293796	0.00292392	0.00298358	2.75306	2.93993	3.55878
			miR2118d	21PHAS_NO1008	-	-44.6	-40.5	0.908072	5	..(((((((((((((((((((.&.)))))))))))))))))))..	UCGGCAUGGGAGGCGUUAGGAG&UUCCUGAUGCCUCCCAUGCCUA	0	0.0044037	0.00438267	0.00447203	1.48242	1.69147	1.76177
			miR2118d	21PHAS_NO1567	+	-44.6	-38	0.852018	6	((((((((((((((..(((((.&.)))))..))))))))))))))	UAGGCAUGGGAGGUGGCAGGAG&UUCCUGAUGCCUCCCAUGCCUA	0	0.0462084		0.0482057	0.550612		0.246648
			miR2118d	21PHAS_NO454	+	-44.6	-39.3	0.881166	4.5	((((((((((((((.(((((((&))))))).))))))))))))))	UGGGCAUGGGAGGUUUCAGGGA&UUCCUGAUGCCUCCCAUGCCUA	0		0.0213892	0.0220655		0.201365	0.352354
			miR2118e;miR2118r	21PHAS_NO1425	+	-44.3	-38.8	0.875847	2	(((((((((((.((((((((((&)))))))))).)))))))))))	UAGGCAUGGGAUGCAUUGGGAA&UUCCCAAUGCCUCCCAUGCCUA	0	0.0202923	0.0198767	0.0205056	3.85428	4.10785	4.33396
			miR2118e;miR2118r	21PHAS_NO1426	+	-44.3	-36.4	0.82167	3.5	(((((((((((.((((((((((&)))))))))).)))))))))))	UAGGUAUGGGAUGCGUUGGGAA&UUCCCAAUGCCUCCCAUGCCUA	0	0.0325747	0.0319117	0.0329149	2.58364	2.69829	2.32554
			miR2118e;miR2118r	21PHAS_NO1524	+	-44.3	-35.3	0.79684	5	..((.((((((((((.(((((((&))))))).))))))))))-))..	GUGGACAUGGGAGGCUUUGGGAA&UUCCCAAUGCCUCCCAUG-CCUA	0	0.0492119	0.0482188	0.0497214	2.49893	2.57747	2.32554
			miR2118e;miR2118r	21PHAS_NO1604	+	-44.3	-35.8	0.808126	4	(((((.((((.((((((((((.&.)))))))))).)))).)))))	UAGGCCUGGGUGGCAUUGGGAC&UUCCCAAUGCCUCCCAUGCCUA	0	0.0431953	0.042321	0.0421186	1.14358	1.4901	0.916121
			miR2118e;miR2118r	21PHAS_NO107	+	-44.3	-40.8	0.920993	3.5	..((((((((((((((((((((&))))))))))))))))))))..	UUGGCAUGGGAGGUAUUGGGAG&UUCCCAAUGCCUCCCAUGCCUA	0	0.0109783	0.0107524	0.0110943	0.762386	0.604095	0.704709
			miR2118e;miR2118r	21PHAS_NO136	+	-44.3	-39.9	0.900677	3	.(((((((((.(((((((((((&))))))))))).))))))))).	CAGGCAUGGGUGGCAUUGGGAA&UUCCCAAUGCCUCCCAUGCCUA	0	0.0140928	0.0138033	0.0142414	1.7789	2.5372	2.74836
			miR2118e;miR2118r	21PHAS_NO455	+	-44.3	-35.8	0.808126	6	.((((((((((((((.((.(((.&.)))-)).)))))))))))))).	CAGGCAUGGGAGGCACUGAGGAC&UUCC-CAAUGCCUCCCAUGCCUA	0	0.0416853	0.0408408	0.043644	1.10122	0.966552	1.12753
			miR2118e;miR2118r	21PHAS_NO475	+	-44.3	-40.9	0.923251	3.5	.(((((((((((((((((((((&))))))))))))))))))))).	CAGGCGUGGGAGGUGUUGGGAA&UUCCCAAUGCCUCCCAUGCCUA	0	0.00941738	0.00922347	0.00951695	1.99067	1.61092	1.72654
			miR2118e;miR2118r	21PHAS_NO537	+	-44.3	-40.4	0.911964	3.5	.((((((((((((((.((((((&)))))).)))))))))))))).	CGGGCAUGGGAGGCAGUGGGAA&UUCCCAAUGCCUCCCAUGCCUA	0	0.0125368	0.012279	0.0126691	0.508257	0.563822	0.634238
			miR2118e;miR2118r	21PHAS_NO1183	+	-44.3	-43.3	0.977427	2	..((((((((((((((((((((&))))))))))))))))))))..	UUGGCAUGGGAGGCAUUGGGAA&UUCCCAAUGCCUCCCAUGCCUA	0	0.00628815	0.00615847	0.00635474	2.62599	3.30239	2.07889
			miR2118e;miR2118r	21PHAS_NO1184	+	-44.3	-36.3	0.819413	5	(((((.(((((((((..(((((&)))))..))))))))).)))))	UAGGCCUGGGAGGCAGAGGGAA&UUCCCAAUGCCUCCCAUGCCUA	0	0.0340991	0.0334056	0.034455	0.974159	0.886006	0.84565
			miR2118e;miR2118r	21PHAS_NO1368	-	-44.3	-34.5	0.778781	2.5	(((((((..(((((((((((((&)))))))))))))..)))))))	UAGGCAUCAGAGGCAUUGGGAG&UUCCCAAUGCCUCCCAUGCCUA	0	0.031847	0.031697	0.0323342	4.15077	4.0273	4.26349
			miR2118e;miR2118r	21PHAS_NO1388	-	-44.3	-39.3	0.887133	2	(((((..(((((((((((((((&)))))))))))))))..)))))	UAGGCUCGGGAGGCAUUGGGAA&UUCCCAAUGCCUCCCAUGCCUA	0	0.00293796	0.00292392	0.00298358	4.23548	4.26894	4.01684
			miR2118e;miR2118r	21PHAS_NO1392	-	-44.3	-35.4	0.799097	5	(((((.((((((((..((((((&))))))..)))))))).)))))	UAGGCUUGGGAGGCCCUGGGAA&UUCCCAAUGCCUCCCAUGCCUA	0	0.0218254	0.0217221	0.0221611	1.10122	1.24846	1.40942
			miR2118e;miR2118r	21PHAS_NO1394	-	-44.3	-35.4	0.799097	5	(((((.((((((((..((((((&))))))..)))))))).)))))	UAGGCUUGGGAGGCCCUGGGAA&UUCCCAAUGCCUCCCAUGCCUA	0	0.0203853	0.0202888	0.0206991	1.18593	1.20819	1.55036
			miR2118e;miR2118r	21PHAS_NO1407	-	-44.3	-38.4	0.866817	3	(((((((((((((((((.((((&)))).)))))))))))))))))	UAGGCAUGGGAGGCGUUUGGAA&UUCCCAAUGCCUCCCAUGCCUA	0	0.00586729	0.00583929	0.00595826	1.56713	1.65119	1.76177
			miR2118e;miR2118r	21PHAS_NO812	-	-44.3	-37.2	0.839729	5	..(((((((((((((.((((((&)))))).)))))))))))))..	UUGGCAUGGGAGGUAGUGGGAA&UUCCCAAUGCCUCCCAUGCCUA	0	0.013153	0.0130905	0.0133562	7.1156	8.13515	8.17462
			miR2118e;miR2118r	21PHAS_NO819	-	-44.3	-34.6	0.781038	6	..((((((((((((((.(((((&))))).))))))))))))))..	UUGGUAUGGGAGGUAUAGGGAG&UUCCCAAUGCCUCCCAUGCCUA	0	0.0304216	0.0274346	0.0279873	3.68486	3.78566	3.59401
			miR2118e;miR2118r	21PHAS_NO995	-	-44.3	-34.6	0.781038	4.5	(((((.((((((((-(((((((&))))))).)))))))).)))))	UAGGUUUGGGAGGC-UUGGGGA&UUCCCAAUGCCUCCCAUGCCUA	0	0.0275647	0.0302783	0.0294384	0.423548	0.483276	0.352354
			miR2118e;miR2118r	21PHAS_NO1001	-	-44.3	-35.6	0.803612	5	..((((((((((.((((((((.&.)))))))).))))))))))..	UCGGCAUGGGAGACAUUGGGAG&UUCCCAAUGCCUCCCAUGCCUA	0	0.0174988	0.0188533	0.0177685	1.82125	1.4901	1.30371
			miR2118e;miR2118r	21PHAS_NO1029	-	-44.3	-37.3	0.841986	5.5	..((((((((((((.(((((((&))))))).))))))))))))..	UCGGCAUGGGAGGUUUUGGGAG&UUCCCAAUGCCUCCCAUGCCUA	0	0.0102451	0.0101964	0.0104037	0.423548	0.281911	0.458061
			miR2118e;miR2118r	21PHAS_NO1033	-	-44.3	-35.7	0.805869	6.5	..(((((((((((..(((((((&)))))))..)))))))))))..	UCGGCAUGGGAGGGUUUGGGAG&UUCCCAAUGCCUCCCAUGCCUA	0	0.0160523	0.0159761	0.0162999	0.338838	0.241638	0.281883
			miR2118e;miR2118r	21PHAS_NO24	-	-44.3	-33.3	0.751693	5.5	((((((((((((.((.(((((.&.))))).)).))))))))))))	UGGGCAUGGGAGACACUGGGAC&UUCCCAAUGCCUCCCAUGCCUA	0		0.0471667	0.0481071		0.362457	0.281883
			miR2118f;miR2118j;miR2118m	21PHAS_NO48	+	-42.4	-35.4	0.834906	4.5	(((((((((((.(((((((((.&.))))))))).)))))))))))	UAGGGAUGGGAUGCGUCAGGAU&UUCCUGAUGCCUCCCAUUCCUA	0	0.0416853	0.0408408	0.045167	0.254129	0.281911	0.458061
			miR2118f;miR2118j;miR2118m	21PHAS_NO1487	+	-42.4	-39.1	0.92217	2	((((((((((.(((((((((((&))))))))))).))))))))))	UAGGAAUGGGUGGCAUCAGGAA&UUCCUGAUGCCUCCCAUUCCUA	0	0.007854	0.00769216	0.0079371	0.338838	0.40273	0.352354
			miR2118f;miR2118j;miR2118m	21PHAS_NO1873	+	-42.4	-36.3	0.856132	5.5	..((.(((((((((((((((((.&.)))))))))))))))))-))..	AUGGAAGUGGGAGGCGUCAGGAU&UUCCUGAUGCCUCCCAUU-CCUA	0	0.0279869	0.0289169	0.0298274	0.592967	0.80546	1.198
			miR2118f;miR2118j;miR2118m	21PHAS_NO1547	+	-42.4	-36.8	0.867925	4	..((((((((.(((((((((((&))))))))))).))))))))..	UUGGAAUGGGUGGCAUCAGGAA&UUCCUGAUGCCUCCCAUUCCUA	0	0.0202923	0.0198767	0.0189433	1.7789	1.89283	2.14936
			miR2118f;miR2118j;miR2118m	21PHAS_NO125	+	-42.4	-35.3	0.832547	4	(((((..((((((((((((((.&.))))))))))))))..)))))	UAGGACGGGGAGGUAUCAGGAU&UUCCUGAUGCCUCCCAUUCCUA	0	0.0462084	0.0452744	0.0466876	1.56713	1.65119	1.62083
			miR2118f;miR2118j;miR2118m	21PHAS_NO149	+	-42.4	-35.8	0.84434	3.5	(((((..(((((((((((((((&)))))))))))))))..)))))	UAGGAUCGGGAGGUAUCAGGAG&UUCCUGAUGCCUCCCAUUCCUA	0	0.0310478	0.0304154	0.0313724	1.65184	1.44983	1.55036
			miR2118f;miR2118j;miR2118m	21PHAS_NO592	+	-42.4	-35	0.825472	4	..(((((((((.((((((((((&)))))))))).)))))))))..	UCGGAAUGGGACGCAUCAGGAA&UUCCUGAUGCCUCCCAUUCCUA	0	0.0492119	0.0482188	0.0497214	2.49893	2.37611	2.2903
			miR2118f;miR2118j;miR2118m	21PHAS_NO797	+	-42.4	-36.3	0.856132	2	((((((..((((((((((((((&))))))))))))))..))))))	UAGGAAGAGGAGGCAUCAGGAA&UUCCUGAUGCCUCCCAUUCCUA	0	0.0295186	0.027416	0.02828	3.13425	1.4901	2.07889
			miR2118f;miR2118j;miR2118m	21PHAS_NO620	+	-42.4	-41.6	0.981132	2	..((((((((((((((((((((&))))))))))))))))))))..	UCGGAAUGGGAGGCAUCAGGAA&UUCCUGAUGCCUCCCAUUCCUA	0	0.00157576	0.00154319	0.00159248	0.762386	0.765187	0.739944
			miR2118f;miR2118j;miR2118m	21PHAS_NO1292	-	-42.4	-34.6	0.816038	3	((((((.((((((((.((((((&)))))).)))))))).))))))	UAGGAAAGGGAGGCAACAGGAA&UUCCUGAUGCCUCCCAUUCCUA	0	0.026133	0.0260096	0.0279873	1.22829	1.4901	1.51512
			miR2118f;miR2118j;miR2118m	21PHAS_NO214	-	-42.4	-34.5	0.813679	4	((((.((((((-(((((((((((&))))))))))).))))))-))))	UAGGAAAUGGG-GGCGUCAGGAA&UUCCUGAUGCCUCCCAUU-CCUA	0	0.0304216	0.0288575	0.0294384	1.35535	1.65119	1.55036
			miR2118f;miR2118j;miR2118m	21PHAS_NO754	-	-42.4	-39.6	0.933962	2	(((((.(((((((((((((((.&.))))))))))))))).)))))	UAGGAUUGGGAGGCAUCAGGAU&UUCCUGAUGCCUCCCAUUCCUA	0	0.00147006	0.00146303	0.00149291	0.550612	0.563822	0.281883
			miR2118f;miR2118j;miR2118m	21PHAS_NO809	-	-42.4	-36.6	0.863208	5	..(((((((((((.(((((((.&.))))))).)))))))))))..	UUGGAAUGGGAGGGAUCAGGAG&UUCCUGAUGCCUCCCAUUCCUA	0	0.013153	0.0130905	0.0133562	2.32951	2.41638	2.39601
			miR2118f;miR2118j;miR2118m	21PHAS_NO977	-	-42.4	-33.5	0.790094	5	...(((((((.(((((((((((&))))))))))).)))))))...	UUCGAAUGGGCGGCAUCAGGAA&UUCCUGAUGCCUCCCAUUCCUA	0	0.0417658	0.0415702	0.0424014	0.338838	0.362457	0.246648
			miR2118f;miR2118j;miR2118m	21PHAS_NO1020	-	-42.4	-33.2	0.783019	5	..((((.(((((((((.(((((&))))).))))))))).))))..	UCGGAACGGGAGGCAUGAGGAA&UUCCUGAUGCCUCCCAUUCCUA	0	0.0487885	0.0471667	0.0495281	5.59083	5.39658	6.30714
			miR2118g	21PHAS_NO1915	+	-40.1	-33.2	0.82793	4	(((((.(((((((((-((((((&)))))).))))))))).)))))	UAGGAUUGGGAGGCA-UGGGAA&UUCCUAAUGCCUCCCAUUCCUA	0	0.0264528	0.0259128	0.0267301	8.00505	9.50443	7.15279
			miR2118g	21PHAS_NO99	+	-40.1	-34.1	0.850374	7	..((((((((((((((((((..&..))))))))))))))))))..	UCGGAAUGGGAGGUAUUGGGUC&UUCCUAAUGCCUCCCAUUCCUA	0	0.0187461	0.0183619	0.0189433	2.16009	2.81911	2.67789
			miR2118g	21PHAS_NO197	+	-40.1	-32.6	0.812968	5	.(((-(((((((((((((((((&))))))))))))))))).))).	GAGG-AUGGGAGGUGUUGGGAA&UUCCUAAUGCCUCCCAUUCCUA	0	0.038658	0.0378736	0.0390605	2.32951	2.33583	1.83224
			miR2118g	21PHAS_NO198	+	-40.1	-33.6	0.837905	4	.(((-(((((((((((((((((&))))))))))))))))).))).	GAGG-AUGGGAGGUAUUGGGAA&UUCCUAAUGCCUCCCAUUCCUA	0	0.0249164	0.0244073	0.0251777	2.41422	2.13447	2.2903
			miR2118g	21PHAS_NO395	+	-40.1	-32.2	0.802993	3	..(((((((.((((((((((((&)))))))))))).)))))))..	UCGGAAUGGAAGGCAUUAGGAA&UUCCUAAUGCCUCCCAUUCCUA	0	0.0462084	0.0452744	0.043644	2.66835	3.02048	2.92454
			miR2118g	21PHAS_NO469	+	-40.1	-36.3	0.905237	3	((((((((((((((((.(((((&))))).))))))))))))))))	UGGGGAUGGGAGGCAUGAGGAA&UUCCUAAUGCCUCCCAUUCCUA	0	0.00941738	0.00922347	0.00951695	9.02156	8.61842	8.9498
			miR2118g	21PHAS_NO1166	+	-40.1	-32.2	0.802993	3.5	..(((((((.((((((((((((&)))))))))))).)))))))..	UUGGAGUGGAAGGCAUUAGGAA&UUCCUAAUGCCUCCCAUUCCUA	0	0.0431953	0.0437989	0.045167	4.61667	4.67167	4.72155
			miR2118g	21PHAS_NO1271	-	-40.1	-32.7	0.815461	3.5	(((((.(((((((((((.((((&)))).))))))))))).)))))	UAGGGUUGGGAGGCAUUUGGAA&UUCCUAAUGCCUCCCAUUCCUA	0	0.0174988	0.0174158	0.0177685	0.720031	0.966552	1.16277
			miR2118g	21PHAS_NO1295	-	-40.1	-34	0.84788	4	((((..(((((((((((((((.&.)))))))))))))))..))))	UAGGUUUGGGAGGUAUUAGGAC&UUCCUAAUGCCUCCCAUUCCUA	0	0.00586729	0.00583929	0.00595826	4.36254	4.30921	4.08731
			miR2118g	21PHAS_NO75	-	-40.1	-32.4	0.80798	4.5	.((((((((.(((((((((((.&.))))))))))).)))))))).	AGGGAAUGGUAGGCAUUGGGAU&UUCCUAAUGCCUCCCAUUCCUA	0	0.0218254	0.0217221	0.0221611	1.94832	2.49693	1.90271
			miR2118g	21PHAS_NO749	-	-40.1	-32.8	0.817955	4	((((((.(((((((((.(((((&))))).))))))))).))))))	UAGGAAAGGGAGGCAUAGGGAA&UUCCUAAUGCCUCCCAUUCCUA	0	0.0160523	0.0159761	0.0162999	0.508257	0.523549	0.317119
			miR2118g	21PHAS_NO980	-	-40.1	-33.6	0.837905	5	..(((.((((((((((((((((&)))))))))))))))).)))..	AUGGAUUGGGAGGUAUUGGGAA&UUCCUAAUGCCUCCCAUUCCUA	0	0.00878801	0.00874614	0.00892407	1.10122	1.12764	1.02183
			miR2118g	21PHAS_NO1005	-	-40.1	-36.1	0.900249	4	..(((((((((((((((((((.&.)))))))))))))))))))..	UUGGAAUGGGAGGUAUUAGGAC&UUCCUAAUGCCUCCCAUUCCUA	0	0.00293796	0.00292392	0.00298358	1.65184	2.17474	1.83224
			miR2118g	21PHAS_NO877	-	-40.1	-33.1	0.825436	4.5	(((((.((((((((((((.((((&))))-)))))))))))).)))))	UGGGACUGGGAGGCAUUGUGGAA&UUCC-UAAUGCCUCCCAUUCCUA	0	0.0117001	0.0116445	0.011881	0.592967	1.00683	0.599002
			miR2118g	21PHAS_NO1017	-	-40.1	-32	0.798005	5	..(((.(((((((((.((((((&)))))).))))))))).)))..	UCGGAUUGGGAGGCAAUAGGAA&UUCCUAAUGCCUCCCAUUCCUA	0	0.0304216	0.0302783	0.0308874	5.04022	4.75221	4.86249
			miR2118g	21PHAS_NO1125	-	-40.1	-31.4	0.783042	6	...(((((((((((((.((((((&))))))-)))))))))))))...	UAAGAAUGGGAGGCGUAUAGGAA&UUCCUA-AUGCCUCCCAUUCCUA	0	0.0375274	0.0373512	0.0409697	0.88945	0.886006	1.37418
			miR2118g	21PHAS_NO1129	-	-40.1	-31.8	0.793017	5	...(((((((((((((.((((((&))))))-)))))))))))))...	UAAGAAUGGGAGGCAUAUAGGAA&UUCCUA-AUGCCUCCCAUUCCUA	0	0.0332702	0.0331137	0.0337788	0.635321	0.604095	0.493296
			miR2118g	21PHAS_NO399	+	-40.1	-34	0.84788	6	..((((((((((((((.(((((.&.)))))-))))))))))))))..	UUGGAAUGGGAGGCAUGUGGGAC&UUCCUA-AUGCCUCCCAUUCCUA	0	0.0202923	0.0213892		1.35535	1.12764
			miR2118g	21PHAS_NO316	-	-40.1	-34.2	0.852868	5	..((..((((((((((((((((&))))))))))))))))..))..	UUGGUUUGGGAGGCAUUGGGAA&UUCCUAAUGCCUCCCAUUCCUA	0	0.0044037	0.00438267		0.127064	0.080546
			miR2118g	21PHAS_NO1889	+	-40.1	-35.3	0.880299	3	..((((.((((((((((((((((&))))))))))))))))-))))..	AUGGAAUUGGGAGGCAUUAGGAA&UUCCUAAUGCCUCCCA-UUCCUA	0		0.012279	0.0126691		1.00683	1.0923
			miR2118h;miR2118k	21PHAS_NO1523	+	-40.3	-40.2	0.997519	3	((((((((((((((((((((((&))))))))))))))))))))))	UGGGAGUGAGAGGCGUCAGGGA&UUCCUGAUGCCUCUCAUUCCUA	0	0.00314903	0.00308399	0.00318243	5.76025	4.95358	4.86249
			miR2118h;miR2118k	21PHAS_NO1298	+	-40.3	-35.1	0.870968	4	..((((((((((((((((((((&))))))))))))))))))))..	UUGGAAUGAGAGGUAUUAGGAA&UUCCUGAUGCCUCUCAUUCCUA	0	0.0310478	0.0304154	0.0313724	0.169419	0.120819	0.352354
			miR2118h;miR2118k	21PHAS_NO1684	+	-40.3	-34.9	0.866005	4.5	.(((((((((((((((.((((((&))))))-))))))))))))))).	AGGGAAUGAGAGGUAUCCAGGAA&UUCCUG-AUGCCUCUCAUUCCUA	0	0.0356211	0.0334056	0.034455	4.82844	5.23549	4.4749
			miR2118h;miR2118k	21PHAS_NO1926	+	-40.3	-34.9	0.866005	3	((((..((((((((((((((((&))))))))))))))))..))))	UAGGCCUGAGAGGCGUCAGGAA&UUCCUGAUGCCUCUCAUUCCUA	0	0.0325747	0.0363866	0.0359926	2.92248	3.06075	3.03025
			miR2118h;miR2118k	21PHAS_NO351	+	-40.3	-36	0.8933	4	..((((((((((((((((((((&))))))))))))))))))))..	UUGGAAUGAGGGGCAUUAGGAA&UUCCUGAUGCCUCUCAUUCCUA	0	0.0202923	0.0198767	0.0205056	1.313	2.01365	2.25507
			miR2118h;miR2118k	21PHAS_NO411	+	-40.3	-33.9	0.841191	4.5	..((((((.((((((((((((.&.)))))))))))).))))))..	UUGGAGUGCGAGGCAUCAGGAU&UUCCUGAUGCCUCUCAUUCCUA	0	0.0492119	0.0467478	0.0497214	5.04022	4.06757	5.14437
			miR2118h;miR2118k	21PHAS_NO448	+	-40.3	-37.2	0.923077	1	((((.(((((((((((((((((&))))))))))))))))).))))	UAGGCAUGAGAGGCAUCAGGAA&UUCCUGAUGCCUCUCAUUCCUA	0	0.007854	0.00769216	0.0079371	1.05887	1.20819	0.775179
			miR2118h;miR2118k	21PHAS_NO464	+	-40.3	-35.3	0.875931	4	((((((.((((((((((((((.&.)))))))))))))).))))))	UAGGAACGAGAGGCGUCGGGAU&UUCCUGAUGCCUCUCAUUCCUA	0	0.0295186	0.027416	0.02828	4.19312	2.25529	3.62925
			miR2118h;miR2118k	21PHAS_NO491	+	-40.3	-41.6	1	0	((((((((((((((((((((((&))))))))))))))))))))))	UAGGAAUGAGAGGCAUCAGGAA&UUCCUGAUGCCUCUCAUUCCUA	0	0.00157576	0.00154319	0.00159248	1.313	1.24846	0.880886
			miR2118h;miR2118k	21PHAS_NO933	+	-40.3	-35.9	0.890819	5	..((((((((((((((((((((&))))))))))))))))))))..	UUGGAAUGAGGGGUAUCAGGGA&UUCCUGAUGCCUCUCAUUCCUA	0	0.0218361	0.0228994	0.0220655	0.88945	1.36928	1.23324
			miR2118h;miR2118k	21PHAS_NO1065	+	-40.3	-37	0.918114	4.5	.(((((((((((((((.(((((&))))).))))))))))))))).	GGGGAAUGAGAGGCAUGGGGAA&UUCCUGAUGCCUCUCAUUCCUA	0	0.0109783	0.0107524	0.0110943	1.22829	1.40956	1.26848
			miR2118h;miR2118k	21PHAS_NO1466	-	-40.3	-35.7	0.885856	3	(((((.(((((((((((((((.&.))))))))))))))).)))))	UAGGAUUGAGAGGUAUCAGGAG&UUCCUGAUGCCUCUCAUUCCUA	0	0.0102451	0.0101964	0.0104037	3.93899	3.90648	4.89772
			miR2118h;miR2118k	21PHAS_NO1588	-	-40.3	-32.6	0.808933	6	((((((((((((((..((((((&))))))..))))))))))))))	UAGGAAUGAGAGGUCCCGGGAA&UUCCUGAUGCCUCUCAUUCCUA	0	0.0304216	0.0288575	0.0308874	3.0919	3.06075	4.22825
			miR2118h;miR2118k	21PHAS_NO755	-	-40.3	-32.2	0.799007	4.5	(((((.(((((((((.(((((.&.))))).))))))))).)))))	UAGGGUUGAGAGGCACCAGGAG&UUCCUGAUGCCUCUCAUUCCUA	0	0.0346914	0.0345282	0.0352213	1.14358	0.724914	1.12753
			miR2118h;miR2118k	21PHAS_NO1024	-	-40.3	-32.1	0.796526	5	...(((((((((((((((((((&)))))))))))))))))))...	UGAGAAUGAGAGGCAUUGGGAA&UUCCUGAUGCCUCUCAUUCCUA	0	0.0361104	0.0359408	0.0366616	1.82125	1.36928	1.37418
			miR2118h;miR2118k	21PHAS_NO1110	-	-40.3	-31.7	0.7866	5	..((.(((((((((((((.(((((&)))))-)))))))))))))-))..	AUGGAAAUGAGAGGCAUCAAGGAA&UUCCU-GAUGCCUCUCAUU-CCUA	0	0.0403551	0.0387596	0.0409697	0.931805	1.4901	0.775179
			miR2118h;miR2118k	21PHAS_NO1153	-	-40.3	-33.1	0.82134	3	(((((.((.((((((((((((.&.)))))))))))).)).)))))	UAGGAUUGUGAGGCAUCAGGAU&UUCCUGAUGCCUCUCAUUCCUA	0	0.026133	0.0260096	0.026534	0.465902	0.684641	0.317119
			miR2118h;miR2118k	21PHAS_NO1554	+	-40.3	-34.4	0.853598	6.5	(((((((((((((((((((...&...)))))))))))))))))))	UAGGGAUGAGGGGCAUCAGUAG&UUCCUGAUGCCUCUCAUUCCUA	0	0.0431953	0.042321		0.592967	0.281911
			miR2118h;miR2118k	21PHAS_NO1643	-	-40.3	-31.2	0.774194	4	..((((..((((((((((((((&))))))))))))))..))))..	UUGGAACCAGAGGCAUCAGGAA&UUCCUGAUGCCUCUCAUUCCUA	0	0.0487885	0.0485608		0.847095	0.684641
			miR2118h;miR2118k	21PHAS_NO1492	+	-40.3	-36.2	0.898263	3.5	.((((((((((((((((.((((&)))).)))))))))))))))).	GGGGAAUGAGAGGCAUCUGGAA&UUCCUGAUGCCUCUCAUUCCUA	0	0.0171974		0.0158112	0.296483		0.246648
			miR2118h;miR2118k	21PHAS_NO1465	-	-40.3	-33.4	0.828784	5	..(((.(((((((((((((((.&.))))))))))))))).)))..	UUGGAUUGAGAGGUAUCAGGAG&UUCCUGAUGCCUCUCAUUCCUA	0	0.0218254		0.0221611	1.44006		1.76177
			miR2118i	21PHAS_NO50	+	-42.4	-36.1	0.851415	4	(((((((((((.((((((((((&)))))))))).)))))))))))	UGGGAAUGGGAUGCACUGGGAG&UUCCUAGUGCCUCCCAUUCCUA	0	0.0249164	0.0244073	0.0251777	4.8708	4.87303	5.39102
			miR2118i	21PHAS_NO1336	+	-42.4	-36.9	0.870283	3	..((.(((((((((((((((((&))))))))))))))))).))..	UCGGCAUGGGAGGCACUAGGAA&UUCCUAGUGCCUCCCAUUCCUA	0	0.00628815	0.00769216	0.00951695	1.10122	1.0471	1.40942
			miR2118i	21PHAS_NO1338	+	-42.4	-36.9	0.870283	3	..((.(((((((((((((((((&))))))))))))))))).))..	UCGGCAUGGGAGGCACUAGGAA&UUCCUAGUGCCUCCCAUUCCUA	0	0.00941738	0.00922347	0.0079371	1.10122	1.4901	0.810415
			miR2118i	21PHAS_NO1736	+	-42.4	-35	0.825472	3	..(((((.((((((((((((((&)))))))))))))).)))))..	UCGGAAUUGGAGGCACUAGGAA&UUCCUAGUGCCUCCCAUUCCUA	0	0.0371407	0.0363866	0.0375278	0.974159	1.0471	0.669473
			miR2118i	21PHAS_NO1750	+	-42.4	-36.6	0.863208	2	(((((((.((((((((((((((&)))))))))))))).)))))))	UAGGAAUUGGAGGCACUAGGGA&UUCCUAGUGCCUCCCAUUCCUA	0	0.0187461	0.0183619	0.0142414	2.28716	2.17474	2.04365
			miR2118i	21PHAS_NO1837	+	-42.4	-36.3	0.856132	2.5	(((((((((.((((((((((((&)))))))))))).)))))))))	UAGGAGUGGCAGGCACUGGGAA&UUCCUAGUGCCUCCCAUUCCUA	0	0.0233774	0.0213892	0.0220655	0.931805	1.00683	1.16277
			miR2118i	21PHAS_NO100	+	-42.4	-36.3	0.856132	3.5	((((.((((((((((((((((.&.)))))))))))))))).))))	UGGGCAUGGGAGGUACUAGGAG&UUCCUAGUGCCUCCCAUUCCUA	0	0.0218361	0.0228994	0.0236228	0.423548	0.362457	0.281883
			miR2118i	21PHAS_NO418	+	-42.4	-36.8	0.867925	3	..((((.(((((((((((((((&))))))))))))))).))))..	UUGGAAAGGGAGGCACUAGGAA&UUCCUAGUGCCUCCCAUUCCUA	0	0.0109783	0.0107524	0.0110943	1.22829	1.08737	1.37418
			miR2118i	21PHAS_NO426	+	-42.4	-35.8	0.84434	3	(((((.((((.(((((((((((&))))))))))).)))).)))))	UAGGAUUGGGCGGCACUAGGAA&UUCCUAGUGCCUCCCAUUCCUA	0	0.0264528	0.0259128	0.0267301	4.78609	4.43003	3.55878
			miR2118i	21PHAS_NO430	+	-42.4	-34.7	0.818396	4.5	(((((.((((((((((.((((.&.)))).)))))))))).)))))	UGGGAUUGGGAGGCACCAGGAU&UUCCUAGUGCCUCCCAUUCCUA	0	0.0431953	0.042321	0.043644	1.313	1.36928	1.198
			miR2118i	21PHAS_NO431	+	-42.4	-39.1	0.92217	3	(((((.((((((((((((((((&)))))))))))))))).)))))	UAGGAUUGGGGGGCACUGGGAA&UUCCUAGUGCCUCCCAUUCCUA	0	0.00314903	0.00308399	0.00318243	2.66835	2.93993	3.17119
			miR2118i	21PHAS_NO789	+	-42.4	-34.5	0.813679	3	((((((.(((((((((.(((((&))))).))))))))).))))))	UAGGAAAGGGAGGCACCAGGAA&UUCCUAGUGCCUCCCAUUCCUA	0	0.0477113	0.0467478	0.0466876	0.381193	0.362457	0.38759
			miR2118i	21PHAS_NO921	+	-42.4	-35.2	0.830189	4	((((((.(((((((((((((((&))))))))))))))).))))))	UAGGAAAGGGGGGUGCUAGGAA&UUCCUAGUGCCUCCCAUUCCUA	0	0.0356211	0.0348973	0.0359926	3.00719	3.74539	2.8893
			miR2118i	21PHAS_NO1054	+	-42.4	-34.7	0.818396	3.5	(((((((((((.((((((((((&)))))))))).)))))))))))	UAGGAAUGGGAUGUACUAGGAG&UUCCUAGUGCCUCCCAUUCCUA	0	0.0416853	0.0408408	0.0421186	0.338838	0.362457	0.352354
			miR2118i	21PHAS_NO1194	+	-42.4	-36.9	0.870283	4.5	..((((((((((((.((((((((&))))))))-))))))))))))..	UUGGGAUGGGAGGCAACUAGGAA&UUCCUAGU-GCCUCCCAUUCCUA	0	0.007854	0.00615847	0.00635474	1.90596	2.21502	1.97318
			miR2118i	RC21PHAS_NO1425	-	-42.4	-36.2	0.853774	2.5	(((((((.((((((((((((((&)))))))))))))).)))))))	UAGGAGUUGGGGGCACUAGGAA&UUCCUAGUGCCUCCCAUUCCUA	0	0.00732872	0.00729378	0.00744227	2.28716	1.89283	1.72654
			miR2118i	21PHAS_NO170	-	-42.4	-34.7	0.818396	4.5	(((((.((((((((((.((((.&.)))).)))))))))).)))))	UGGGAUUGGGAGGCACCAGGAU&UUCCUAGUGCCUCCCAUUCCUA	0	0.0189431	0.0188533	0.0192349	0.508257	0.443003	0.281883
			miR2118i	21PHAS_NO174	-	-42.4	-35.8	0.84434	3	(((((.((((.(((((((((((&))))))))))).)))).)))))	UAGGAUUGGGCGGCACUAGGAA&UUCCUAGUGCCUCCCAUUCCUA	0	0.013153	0.0116445	0.0148292	1.65184	1.20819	1.26848
			miR2118i	21PHAS_NO255	-	-42.4	-34.1	0.804245	3	((((.((((((((((((-((((&)))).)))))))))))).))))	UAGGUAUGGGAGGCACU-GGAA&UUCCUAGUGCCUCCCAUUCCUA	0	0.026133	0.0260096	0.026534	0.720031	0.523549	0.634238
			miR2118i	21PHAS_NO257	-	-42.4	-34.2	0.806604	3	((((.((((((((((((-((((&)))).)))))))))))).))))	UAGGUAUGGGAGGCACU-GGAA&UUCCUAGUGCCUCCCAUUCCUA	0	0.0232634	0.0245825	0.0250785	0.677676	0.563822	0.634238
			miR2118i	21PHAS_NO531	-	-42.4	-36.4	0.858491	3.5	((((.(((((((((((((((((&))))))))))))))))).))))	UGGGUAUGGGAGGUACUGGGAA&UUCCUAGUGCCUCCCAUUCCUA	0	0.00586729	0.00583929	0.00595826	3.81193	4.22867	4.36919
			miR2118i	21PHAS_NO709	-	-42.4	-34.7	0.818396	4.5	(((((.((((((((((.((((.&.)))).)))))))))).)))))	UGGGAUUGGGAGGCACCAGGAU&UUCCUAGUGCCUCCCAUUCCUA	0	0.0174988	0.0202888	0.0177685	0.423548	0.483276	0.493296
			miR2118i	21PHAS_NO713	-	-42.4	-35.8	0.84434	3	(((((.((((.(((((((((((&))))))))))).)))).)))))	UAGGAUUGGGCGGCACUAGGAA&UUCCUAGUGCCUCCCAUUCCUA	0	0.0117001	0.0130905	0.0133562	1.65184	1.53037	1.05706
			miR2118i	21PHAS_NO717	-	-42.4	-34.7	0.818396	4.5	(((((.((((((((((.((((.&.)))).)))))))))).)))))	UGGGAUUGGGAGGCACCAGGAU&UUCCUAGUGCCUCCCAUUCCUA	0	0.0203853	0.0174158	0.0206991	0.381193	0.443003	0.422825
			miR2118i	21PHAS_NO722	-	-42.4	-35.8	0.84434	3	(((((.((((.(((((((((((&))))))))))).)))).)))))	UAGGAUUGGGCGGCACUAGGAA&UUCCUAGUGCCUCCCAUUCCUA	0	0.0146037	0.0145344	0.011881	1.48242	1.69147	1.23324
			miR2118i	21PHAS_NO751	-	-42.4	-33.08	0.780189	3	(((((...((((((((((((((&))))))))))))))...)))))	UAGGACAUGGAGGCACUAGGAA&UUCCUAGUGCCUCCCAUUCCUA	0	0.0473881	0.0471667	0.0481071	2.07538	1.89283	2.04365
			miR2118i	21PHAS_NO830	-	-42.4	-36.9	0.870283	4.5	(((((.(((((((((((((((.&.))))))))))))))).)))))	UGGGAUUGGGAGGUACUGGGAC&UUCCUAGUGCCUCCCAUUCCUA	0	0.0044037	0.00438267	0.00447203	4.82844	4.22867	4.19302
			miR2118i	21PHAS_NO863	-	-42.4	-33.8	0.79717	6	...((((((((((((.(((((((&)))))))-))))))))))))...	UGAGAAUGGGAGGCAGCUGGGAA&UUCCUAG-UGCCUCCCAUUCCUA	0	0.031847	0.031697	0.0323342	3.98135	3.50375	3.52354
			miR2118i	21PHAS_NO1019	-	-42.4	-34.4	0.811321	6	..(((((((((((..(((((((&)))))))..)))))))))))..	UUGGAAUGGGAGGAUCUAGGAA&UUCCUAGUGCCUCCCAUUCCUA	0	0.0218254	0.0217221	0.0221611	4.32019	3.54402	3.80543
			miR2118i	21PHAS_NO1028	-	-42.4	-35.7	0.841981	3	.((((((((((((.((((((((&)))))))).)))))))))))).	CAGGAAUGGGAGGAACUAGGAA&UUCCUAGUGCCUCCCAUUCCUA	0	0.0160523	0.0159761	0.0162999	1.22829	1.16792	1.62083
			miR2118i	21PHAS_NO1884	+	-42.4	-35.5	0.837264	3	(((((.((((((((((-(((((&))))).)))))))))).)))))	UAGGAUUGGGAGGCAC-AGGAA&UUCCUAGUGCCUCCCAUUCCUA	0	0.0310478	0.0304154		0.677676	0.644368
			miR2118i	21PHAS_NO742	+	-42.4	-34.8	0.820755	3.5	((((((.(((((((((.(((((&))))).))))))))).))))))	UAGGAGAGGGAGGCACCAGGAA&UUCCUAGUGCCUCCCAUUCCUA	0	0.038658		0.0405908	0.296483		0.352354
			miR2118l	21PHAS_NO194	+	-37.7	-35.3	0.93634	4	((((((((((((((((((((..&..))))))))))))))))))))	UGGGGAUGGGAAGCAUUAGGUA&UUCCUAAUGCUUCCCAUUCCUA	0	0.00314903	0.00308399	0.00318243	3.85428	3.78566	3.91113
			miR2118l	21PHAS_NO288	+	-37.7	-31.2	0.827586	5	..(((..((((((((((((((((&))))))))))))))))-.)))..	UUGGAUUUGGGAAGCAUUGGGAA&UUCCUAAUGCUUCCCA-UUCCUA	0	0.0356211	0.0348973	0.0359926	1.90596	1.89283	1.83224
			miR2118l	21PHAS_NO322	+	-37.7	-34.9	0.925729	2.5	((((((((((((((.(((((((&))))))).))))))))))))))	UAGGAGUGGGAAGCUUUAGGAA&UUCCUAAUGCUUCCCAUUCCUA	0	0.00471983	0.00462242	0.00476985	2.16009	1.69147	2.64266
			miR2118l	21PHAS_NO554	+	-37.7	-34.3	0.909814	4.5	((((((((((((((((.(((((&))))).))))))))))))))))	UAGGAGUGGGAAGCGUAGGGAA&UUCCUAAUGCUUCCCAUUCCUA	0	0.00628815	0.00615847	0.00635474	0.508257	0.483276	0.528531
			miR2118l	21PHAS_NO609	+	-37.7	-31	0.822281	6	(((((((((((.(((((((((.&.))))))))).)))))))))))	UAGGAAUGGGAUGUGUUGGGAU&UUCCUAAUGCUUCCCAUUCCUA	0	0.038658	0.0378736	0.0390605	0.635321	0.80546	0.739944
			miR2118l	21PHAS_NO1071	+	-37.7	-30.8	0.816976	3.5	((((.((((((((((.((((((&)))))).)))))))))).))))	UAGGCGUGGGAAGCAAUAGGAA&UUCCUAAUGCUUCCCAUUCCUA	0	0.044703	0.0437989	0.045167	0.296483	0.120819	0.317119
			miR2118l	21PHAS_NO1239	-	-37.7	-31.6	0.838196	3	(((((.((((((((((.(((((&))))).)))))))))).)))))	UAGGAUUGGGAAGCAUCAGGAA&UUCCUAAUGCUUCCCAUUCCUA	0	0.0189431	0.0188533	0.0192349	1.05887	0.80546	0.880886
			miR2118l	21PHAS_NO1243	-	-37.7	-30.9	0.819629	3	(((((.((((((((((.(((((&))))).)))))))))).)))))	UAGGACUGGGAAGCAUAAGGAA&UUCCUAAUGCUUCCCAUUCCUA	0	0.026133	0.0274346	0.0279873	1.65184	0.886006	1.23324
			miR2118l	21PHAS_NO1399	-	-37.7	-33.6	0.891247	4	((((..(((((((((((((((.&.)))))))))))))))..))))	UAGGUUUGGGAAGCAUUGGGAG&UUCCUAAUGCUUCCCAUUCCUA	0	0.013153	0.0130905	0.0133562	3.0919	3.22184	1.86748
			miR2118l	21PHAS_NO1433	-	-37.7	-35.3	0.93634	1.5	(((((.((((((((((((((((&)))))))))))))))).)))))	UAGGAUUGGGAAGCAUUAGGAG&UUCCUAAUGCUUCCCAUUCCUA	0	0.00293796	0.00292392	0.00298358	0.762386	1.32901	1.198
			miR2118l	21PHAS_NO1531	-	-37.7	-30.1	0.798408	4	(((((.(((((.((((((((((&)))))))))).))))).)))))	UAGGAUUGGGAUGUAUUAGGAA&UUCCUAAUGCUUCCCAUUCCUA	0	0.0375274	0.0373512	0.0366616	0.720031	0.80546	1.30371
			miR2118l	21PHAS_NO97	-	-37.7	-37.5	0.994695	3.5	((((((((((((((((((((((&))))))))))))))))))))))	UGGGAAUGGGAGGCGUUGGGAA&UUCCUAAUGCUUCCCAUUCCUA	0	0.00147006	0.00146303	0.00149291	0.974159	0.80546	0.810415
			miR2118l	21PHAS_NO285	-	-37.7	-34.9	0.925729	2.5	((((((((((((((.(((((((&))))))).))))))))))))))	UAGGAGUGGGAAGCUUUAGGAA&UUCCUAAUGCUUCCCAUUCCUA	0	0.0044037	0.00438267	0.00447203	2.16009	1.69147	2.64266
			miR2118l	21PHAS_NO542	-	-37.7	-33.7	0.893899	4	(((((((((((((((-((((((&)))))).)))))))))))))))	UGGGAGUGGGAAGCA-UGGGAA&UUCCUAAUGCUUCCCAUUCCUA	0	0.00878801	0.0116445	0.011881	3.5578	4.22867	4.08731
			miR2118l	21PHAS_NO544	-	-37.7	-33.7	0.893899	4	(((((((((((((((-((((((&)))))).)))))))))))))))	UGGGAGUGGGAAGCA-UGGGAA&UUCCUAAUGCUUCCCAUUCCUA	0	0.0117001	0.00874614	0.0104037	3.76957	4.0273	4.51013
			miR2118l	21PHAS_NO546	-	-37.7	-34.6	0.917772	4	((((((((((((((((.(((((&))))).))))))))))))))))	UGGGAGUGGGAAGCAUGGGGAA&UUCCUAAUGCUUCCCAUUCCUA	0	0.00586729	0.00583929	0.00595826	3.47309	3.26211	3.59401
			miR2118l	21PHAS_NO648	-	-37.7	-31.8	0.843501	3.5	(((((.(((((.((((((((((&)))))))))).))))).)))))	UGGGAUUGGGAUGCAUUAGGAA&UUCCUAAUGCUUCCCAUUCCUA	0	0.0174988	0.0174158	0.0177685	0.592967	0.40273	0.810415
			miR2118l	21PHAS_NO1140	-	-37.7	-32.5	0.862069	4.5	(((((((((((((..(((((((&)))))))..)))))))))))))	UGGGAAUGGGAAGAUUUAGGAA&UUCCUAAUGCUUCCCAUUCCUA	0	0.0160523	0.0159761	0.0162999	1.22829	0.886006	0.493296
			miR2118l	21PHAS_NO1164	-	-37.7	-29.8	0.790451	5	((((..((((((((((.(((((&))))).))))))))))..))))	UAGGCUUGGGAAGCAUGGGGAA&UUCCUAAUGCUUCCCAUUCCUA	0	0.0445811	0.0443726	0.0452585	0.211774	0.563822	0.352354
			miR2118l	21PHAS_NO1055	+	-37.7	-31	0.822281	4	(((((((((((.((((.(((((&))))).)))).)))))))))))	UAGGAAUGGGAUGCAUAAGGAA&UUCCUAAUGCUUCCCAUUCCUA	0	0.0401728	0.0393584		0.635321	0.322184
			miR2118l	21PHAS_NO645	-	-37.7	-30	0.795756	4	.((((.(((((.((((((((((&)))))))))).))))).)))).	CAGGACUGGGAUGCAUUAGGAA&UUCCUAAUGCUUCCCAUUCCUA	0		0.0387596	0.0409697		0.322184	0.176177
			miR2118o	21PHAS_NO1455	+	-46	-42.7	0.928261	3	(((((((((((((((.((((((&)))))).)))))))))))))))	UAGGCUUGGGAGGCGCCAGGAG&CUCCUGAUGCCUCCCAAGCCUA	0	0.00471983	0.00462242	0.00476985	5.8026	5.35631	6.34238
			miR2118o	21PHAS_NO1457	+	-46	-37.5	0.815217	2	(((.(((((((((((((((((.&.))))))))))))))))).)))	UAGUCUUGGGAGGCAUCAGGAC&CUCCUGAUGCCUCCCAAGCCUA	0	0.0340991	0.0348973	0.034455	4.65902	4.99385	5.39102
			miR2118o	21PHAS_NO1616	+	-46	-37.4	0.813043	5	..((((.((((((.((((((((&)))))))).)))))).))))..	UUGGCUCGGGAGGGAUCAGGAG&CUCCUGAUGCCUCCCAAGCCUA	0	0.038658	0.0363866	0.0375278	1.18593	1.24846	0.810415
			miR2118o	21PHAS_NO1790	+	-46	-38.4	0.834783	3	..(((((.((((((((((((((&)))))))))))))).)))))..	UUGGCUUAGGAGGCAUCAGGAG&CUCCUGAUGCCUCCCAAGCCUA	0	0.0187461	0.0213892	0.0220655	3.04954	2.9802	2.67789
			miR2118o	21PHAS_NO1838	+	-46	-37.6	0.817391	4	(((((((((((((.(((((((.&.))))))).)))))))))))))	UAGGCUUGGGAGGAAUCGGGAA&CUCCUGAUGCCUCCCAAGCCUA	0	0.0295186	0.0304154	0.0313724	0.677676	0.886006	1.02183
			miR2118o	21PHAS_NO1928	+	-46	-40.3	0.876087	3	(((((.(((((((((((((((.&.))))))))))))))).)))))	UAGGCCUGGGAGGCGUCAGGAU&CUCCUGAUGCCUCCCAAGCCUA	0	0.0125368	0.012279	0.0126691	3.17661	2.69829	3.84066
			miR2118o	21PHAS_NO1936	+	-46	-41.3	0.897826	1.5	(((((.((((((((((((((((&)))))))))))))))).)))))	UAGGUCUGGGAGGCAUCAGGAG&CUCCUGAUGCCUCCCAAGCCUA	0	0.00941738	0.00922347	0.00951695	2.20245	1.65119	1.16277
			miR2118o	21PHAS_NO1945	+	-46	-44.8	0.973913	2	..((((((((((((((((((((&))))))))))))))))))))..	UUGGCUUGGGAGGCAUCAGGAG&CUCCUGAUGCCUCCCAAGCCUA	0	0.00314903	0.00308399	0.00318243	0.127064	0.443003	0.563767
			miR2118o	21PHAS_NO1958	+	-46	-37.6	0.817391	2.5	((((((.-((((((((((((((&))))))))))))))..))))))	UGGGCUA-GGAGGCAUCAGGAG&CUCCUGAUGCCUCCCAAGCCUA	0	0.0325747	0.0319117	0.0298274	4.65902	5.43686	5.17961
			miR2118o	21PHAS_NO328	+	-46	-37.3	0.81087	6	..(((((((((((..(((((((&)))))))..)))))))))))..	UUGGCUUGGGAGGACUCAGGAG&CUCCUGAUGCCUCCCAAGCCUA	0	0.0431953	0.0437989	0.043644	7.96269	7.45051	7.3642
			miR2118o	21PHAS_NO335	+	-46	-37.9	0.823913	2	(((..(((((((((((((((((&)))))))))))))))))..)))	UAGAAUUGGGAGGCAUCAGGAG&CUCCUGAUGCCUCCCAAGCCUA	0	0.0264528	0.0259128	0.0267301	4.23548	3.30239	3.84066
			miR2118o	21PHAS_NO1186	+	-46	-42	0.913043	4	..(((((((((((((((((((.&.)))))))))))))))))))..	UUGGCUUGGGAGGCAUCGGGAA&CUCCUGAUGCCUCCCAAGCCUA	0	0.007854	0.00769216	0.0079371	4.32019	2.93993	3.06548
			miR2118o	21PHAS_NO1189	+	-46	-37.6	0.817391	6	..((((((((((((.((((((.&.)))))).))))))))))))..	UUGGCUUGGGAGGCCUCGGGAA&CUCCUGAUGCCUCCCAAGCCUA	0	0.0310478	0.0289169	0.0329149	5.59083	4.59112	5.42626
			miR2118o	21PHAS_NO35	-	-46	-36	0.782609	2.5	(((((((.(((((((((((((.&.))))))))))))).)))))))	UAGGUUUAGGAGGCAUCAGGAA&CUCCUGAUGCCUCCCAAGCCUA	0	0.0417658	0.0415702	0.0424014	1.73655	1.69147	1.62083
			miR2118o	21PHAS_NO37	-	-46	-38.5	0.836957	2	(((((((.(((((((((((((.&.))))))))))))).)))))))	UAGGCUUCGGAGGCAUCAGGAA&CUCCUGAUGCCUCCCAAGCCUA	0	0.0189431	0.0217221	0.0221611	0.88945	0.926279	1.02183
			miR2118o	21PHAS_NO1263	-	-46	-43.7	0.95	1.5	((((((((((((((((((((((&))))))))))))))))))))))	UAGGUUUGGGAGGUAUCAGGAG&CUCCUGAUGCCUCCCAAGCCUA	0	0.00147006	0.00146303	0.00149291	4.82844	4.26894	4.79202
			miR2118o	21PHAS_NO1396	-	-46	-40.3	0.876087	3	(((((((((((((((.(((((.&.))))).)))))))))))))))	UAGGCUUGGGAGGCACCAGGAA&CUCCUGAUGCCUCCCAAGCCUA	0	0.0102451	0.0101964	0.0104037	2.75306	3.70512	3.45307
			miR2118o	21PHAS_NO1398	-	-46	-39.5	0.858696	3.5	.((((((((((((((((((((.&.)))))))))))))))))))).	CAGGUUUGGGAGGUAUCAGGAA&CUCCUGAUGCCUCCCAAGCCUA	0	0.0117001	0.0116445	0.011881	4.19312	4.14812	4.43966
			miR2118o	21PHAS_NO1406	-	-46	-41.2	0.895652	3	((((((((((((((((.((((.&.)))).))))))))))))))))	UAGGCUUGGGAGGCAUGAGGAA&CUCCUGAUGCCUCCCAAGCCUA	0	0.0044037	0.00438267	0.00447203	0.847095	0.966552	0.739944
			miR2118o	21PHAS_NO1429	-	-46	-37.6	0.817391	1.5	((((((((.(((((((((((((&))))))))))))).))))))))	UAGGUUUGUGAGGCAUCAGGAG&CUCCUGAUGCCUCCCAAGCCUA	0	0.031847	0.031697	0.0323342	2.75306	3.18157	2.99501
			miR2118o	21PHAS_NO1315	-	-46	-40.4	0.878261	3	(((((((((((((((.(((((.&.))))).)))))))))))))))	UAGGCUUGGGAGGCACCAGGAA&CUCCUGAUGCCUCCCAAGCCUA	0	0.00878801	0.00874614	0.00892407	1.65184	1.77201	1.58559
			miR2118o	21PHAS_NO1599	-	-46	-39.4	0.856522	4.5	(((((((((((((((.(((((.&.))))).)))))))))))))))	UGGGCUUGGGAGGCACCGGGAA&CUCCUGAUGCCUCCCAAGCCUA	0	0.013153	0.0130905	0.0133562	0.465902	1.16792	1.16277
			miR2118o	21PHAS_NO1621	-	-46	-38.5	0.836957	3	((((((((((((((((((.((.&.)).))))))))))))))))))	UAGGCUUGGGAGGCAUCACGAA&CUCCUGAUGCCUCCCAAGCCUA	0	0.0203853	0.0202888	0.0192349	4.23548	4.71194	4.33396
			miR2118o	21PHAS_NO2005	-	-46	-38.4	0.834783	3	..(((((.((((((((((((((&)))))))))))))).)))))..	UUGGCUUAGGAGGCAUCAGGAG&CUCCUGAUGCCUCCCAAGCCUA	0	0.0232634	0.0245825	0.0250785	0.720031	0.926279	1.05706
			miR2118o	21PHAS_NO261	-	-46	-38.3	0.832609	2	(((((((((.((((((((((((&)))))))))))).)))))))))	UAGGCUUGGAAGGUAUCAGGAG&CUCCUGAUGCCUCCCAAGCCUA	0	0.026133	0.0260096	0.026534	1.86361	1.77201	1.55036
			miR2118o	21PHAS_NO266	-	-46	-36.6	0.795652	7	(((((((((((((((.((((...&...))))-)))))))))))))))	UAGGCUUGGGAGGCACUCAGAAU&CUCCUGA-UGCCUCCCAAGCCUA	0	0.0375274	0.0373512	0.0380998	1.01651	1.61092	1.44465
			miR2118o	21PHAS_NO274	-	-46	-38.5	0.836957	5.5	(((((((((((((((..((((.&.))))..)))))))))))))))	UGGGCUUGGGAGGCAGAAGGAU&CUCCUGAUGCCUCCCAAGCCUA	0	0.0218254	0.0188533	0.0206991	1.44006	1.57065	1.86748
			miR2118o	21PHAS_NO279	-	-46	-37.3	0.81087	6	..(((((((((((..(((((((&)))))))..)))))))))))..	UUGGCUUGGGAGGACUCAGGAG&CUCCUGAUGCCUCCCAAGCCUA	0	0.0332702	0.0331137	0.0352213	7.96269	7.45051	7.3642
			miR2118o	21PHAS_NO306	-	-46	-37.9	0.823913	2	(((..(((((((((((((((((&)))))))))))))))))..)))	UAGAAUUGGGAGGCAUCAGGAG&CUCCUGAUGCCUCCCAAGCCUA	0	0.0304216	0.0302783	0.0308874	4.23548	3.30239	3.84066
			miR2118o	21PHAS_NO720	-	-46	-35.6	0.773913	5.5	.((((((((((.(((((((((.&.))))))))).)))))))))).	GGGGCUUGGGAUGUAUCAGGAA&CUCCUGAUGCCUCCCAAGCCUA	0	0.0473881	0.0443726	0.0452585	3.38838	3.50375	3.20642
			miR2118o	21PHAS_NO1003	-	-46	-35.6	0.773913	6	..((((((((((.(((((((((&))))))))).))))))))))..	UCGGCUUGGGAGUUGUCAGGAG&CUCCUGAUGCCUCCCAAGCCUA	0	0.0459856	0.0471667	0.0466838	3.43074	3.66484	3.3826
			miR2118o	21PHAS_NO1157	-	-46	-36.3	0.78913	5.5	((((((((((.(((((.((((.&.)))).))))).))))))))))	UGGGCUUGGGUGGCAUGAGGAC&CUCCUGAUGCCUCCCAAGCCUA	0	0.0403551	0.0401659	0.0409697	0.338838	0.080546	0.176177
			miR2118o	21PHAS_NO1934	+	-46	-42.5	0.923913	2	(((((.((((((((((((((((&)))))))))))))))).)))))	UAGGCCUGGGAGGCGUCAGGAG&CUCCUGAUGCCUCCCAAGCCUA	0	0.00628815		0.00635474	0.296483		0.140942
			miR2118o	21PHAS_NO223	-	-46	-42.7	0.928261	2.5	((((.(((((((((((((((((&))))))))))))))))).))))	UGGGGUUGGGAGGCAUCGGGAG&CUCCUGAUGCCUCCCAAGCCUA	0	0.00293796		0.00298358	0.296483		0.281883
			miR2118o	21PHAS_NO1991	-	-46	-38.9	0.845652	4.5	((((((((((((((((.(((((&))))).))))))))))))))))	UAGGUUUGGGAGGUAUGGGGAG&CUCCUGAUGCCUCCCAAGCCUA	0		0.0159761	0.0162999		0.281911	0.352354
			miR2118p	21PHAS_NO1815	+	-46.1	-37.7	0.817787	6	(((((.(((((((((((((...&...))))))))))))).)))))	UAGGCCUGGGAGGCAUCGGAAG&UUCCCGAUGCCUCCCAUGCCUA	0	0.038658	0.0378736	0.0390605	0.465902	0.322184	0.281883
			miR2118p	21PHAS_NO140	+	-46.1	-42.2	0.915401	2.5	(((((((((((((((.((((((&)))))).)))))))))))))))	UGGGCAUGGGAGGCACCGGGAA&UUCCCGAUGCCUCCCAUGCCUA	0	0.00941738	0.00922347	0.00951695	2.41422	1.89283	2.11413
			miR2118p	21PHAS_NO465	+	-46.1	-38.5	0.835141	3.5	.(((((((.(((((((((((((&))))))))))))).))))))).	CAGGCAUGAGAGGCGUCGGGAG&UUCCCGAUGCCUCCCAUGCCUA	0	0.0310478	0.0304154	0.0313724	0.381193	0.483276	0.528531
			miR2118p	21PHAS_NO473	+	-46.1	-37.3	0.809111	3	(((((((((.((((((((((((&)))))))))))).)))))))))	UAGGCAUGGAAGGUGUCGGGAA&UUCCCGAUGCCUCCCAUGCCUA	0	0.0401728	0.0393584	0.0405908	0.211774	0.322184	0.105706
			miR2118p	21PHAS_NO1431	-	-46.1	-36.4	0.789588	7.5	..((((....(((((((((((((((.&.)))))))))))))))----))))..	GUGGUAGAUUUGGGAGGCAUCGGGAC&UUCCCGAUGCCUCCCA----UGCCUA	0	0.0246993	0.0245825	0.0250785	1.313	1.0471	1.05706
			miR2118p	21PHAS_NO2004	-	-46.1	-44.9	0.97397	1	((((((((((((((((((((((&))))))))))))))))))))))	UAGGUAUGGGAGGCAUCGGGAG&UUCCCGAUGCCUCCCAUGCCUA	0	0.00147006	0.00146303	0.00149291	0.88945	0.80546	0.739944
			miR2118p	21PHAS_NO2022	-	-46.1	-35.6	0.772234	2.5	(((((.(((.((((((((((((&)))))))))))).))).)))))	UAGGCCUGGAAGGCAUCGGGAG&UUCCCGAUGCCUCCCAUGCCUA	0	0.0304216	0.0302783	0.0308874	0.635321	0.483276	0.493296
			miR2118p	21PHAS_NO723	-	-46.1	-35.9	0.778742	6	..((.(((((((((((.((((((&)))))).)))))))))))-))..	AUGGUCAUGGGAGGCACCGGGGA&UUCCCGAUGCCUCCCAUG-CCUA	0	0.0275647	0.0274346	0.0279873	0.677676	0.966552	0.916121
			miR2118p	21PHAS_NO1568	+	-46.1	-39.7	0.861171	4.5	(((((((((((((((.(((((.&.))))).)))))))))))))))	UGGGCAUGGGAGGUAACGGGAG&UUCCCGAUGCCUCCCAUGCCUA	0	0.0233774		0.0251777	1.27064		1.23324
		TP	miR1859	21PHAS_NO409	+	-36.9	-24.4	0.661247	9	((((((((((.((((..((((..&..))))-.)))).))))))))))	UUGGAAUGGAAGUCACCAGGAUA&UUUCCU-AUGACGUCCAUUCCAA	0	0.030046	0.0317158	0.0313595	1.05656	0.870404	0.899598
			miR1859	21PHAS_NO611	+	-36.9	-26.4	0.715447	7.5	...(((((((.(((((((((((&))))))))))).)))))))...	UAAGAAUGGGAGUCAUGGGGAA&UUUCCUAUGACGUCCAUUCCAA	0	0.0013857	0.00146391	0.00144721	7.81856	6.71454	6.97188
			miR1859	21PHAS_NO542	-	-36.9	-24.98	0.676965	10	..((((((((...(((((((((&)))))))))...))))))))..	UGGGAGUGGGAAGCAUGGGAAA&UUUCCUAUGACGUCCAUUCCAA	0	0.00878801	0.00828548	0.00672583	1.83138	1.52321	1.76707
			miR1859	21PHAS_NO544	-	-36.9	-24.98	0.676965	10	..((((((((...(((((((((&)))))))))...))))))))..	UGGGAGUGGGAAGCAUGGGAAA&UUUCCUAUGACGUCCAUUCCAA	0	0.00732872	0.00690935	0.00806556	2.04269	1.61646	1.92771
			miR1859	21PHAS_NO546	-	-36.9	-24.48	0.663415	11	..((((((((...(((((((((&)))))))))...))))))))..	UGGGAGUGGGAAGCAUGGGGAA&UUUCCUAUGACGUCCAUUCCAA	0	0.0117001	0.011032	0.0107396	0.84525	0.590631	1.02811
			miR1859	21PHAS_NO554	+	-36.9	-24.28	0.657995	11	..((((((((...(((((((((&)))))))))...))))))))..	UAGGAGUGGGAAGCGUAGGGAA&UUUCCUAUGACGUCCAUUCCAA	0	0.0313901		0.0327614	0.246531		0.064257
			miR1859	21PHAS_NO744	+	-36.9	-25	0.677507	8.5	..((((((((.((((..((((((&))))))-.)))).))))))))..	UGGGAAUGGGAGUCACCAGGAAA&UUUCCU-AUGACGUCCAUUCCAA	0	0.0124024	0.0130983	0.0129498	0.528281	0.714974	0.610441
			miR1859	21PHAS_NO1101	-	-36.9	-26.1	0.707317	7.5	..((((((((((((((.(((((.&.)))))-))))))))))))))..	UCGGAAUGGGUGUCAUCAGGGAG&UUUCCU-AUGACGUCCAUUCCAA	0	0.00147006	0.0013857	0.0013488	0.880469	0.714974	0.514056
			miR1859	21PHAS_NO1166	+	-36.9	-24.18	0.655285	8.5	((((((((((...((.(((((((&)))))))-))...))))))))))	UUGGAGUGGAAGGCAUUAGGAAA&UUUCCUA-UGACGUCCAUUCCAA	0	0.0327323	0.0345486	0.0341612	1.26788	0.777146	1.51004
			miR1859	21PHAS_NO1494	+	-36.9	-24.7	0.669377	7.5	..((((((((((.(((((((((&))))))))).))))))))))..	UAGGAAUGGGUGACAUGGGGAA&UUUCCUAUGACGUCCAUUCCAA	0		0.021735	0.0214897		0.124343	0.160642
			miR1859	21PHAS_NO1859	+	-36.9	-25.9	0.701897	7	..((((((((.((((.((((((.&.))))))-)))).))))))))..	UAGGAAUGGAAGUCAUUAGGAAC&UUUCCUA-UGACGUCCAUUCCAA	0	0.00690935		0.0057763	0.387406		0.385542
			miR2118a	21PHAS_NO21	+	-41.8	-33.6	0.803828	5.5	((((..(((((((.((((((((&)))))))).)))))))..))))	UGGGCUUGGGAGGGGUCGAGAA&UUCUCGAUGCCUCCCAUUCCUA	0	0.0232976	0.0245971	0.0243198	1.37353	1.30561	1.47791
			miR2118a	21PHAS_NO1445	+	-41.8	-32.78	0.784211	3	(((((...((((((((((((((&))))))))))))))...)))))	UAGGACUAGGAGGCAUCGAGAA&UUCUCGAUGCCUCCCAUUCCUA	0	0.0380825	0.0401896	0.0397401	0.704375	0.74606	0.674698
			miR2118a	21PHAS_NO1851	+	-41.8	-32.7	0.782297	3	((((.((((((((((((.((((&)))).)))))))))))).))))	UAGGUAUGGGAGGCAUCAAGAA&UUCUCGAUGCCUCCCAUUCCUA	0	0.0394155	0.0415946	0.0411298	0.457844	0.528459	0.481927
			miR2118a	21PHAS_NO441	+	-41.8	-39.6	0.947368	2.5	((((((((((((((((((((((&))))))))))))))))))))))	UGGGAAUGGGAGGUGUCGAGAA&UUCUCGAUGCCUCCCAUUCCUA	0	0.0013857	0.00146391	0.00144721	0.633938	0.466288	0.385542
			miR2118a	21PHAS_NO835	+	-41.8	-33.4	0.799043	4.5	(((((((((((.((((((((((&)))))))))).)))))))))))	UAGGGAUGGGAUGCAUUGAGGA&UUCUCGAUGCCUCCCAUUCCUA	0	0.0260026	0.026025	0.0271418	2.35966	2.02058	3.14859
			miR2118a	21PHAS_NO207	-	-41.8	-31.1	0.744019	5	..((((((.(((((((((((((&))))))))))))).))))))..	UCGGAAUGAGAGGUGUCGAGAA&UUCUCGAUGCCUCCCAUUCCUA	0	0.039407	0.0434032	0.0409778	0.352188	0.186515	0.224899
			miR2118a	21PHAS_NO628	-	-41.8	-34.9	0.834928	4.5	(((((((((((((((((..((((&))))-.)))))))))))))))))	UAGGGAUGGGAGGCAUCAAAGAA&UUCU-CGAUGCCUCCCAUUCCUA	0	0.0103217	0.011032	0.0107396	0.810031	0.435202	0.803212
			miR2118a	21PHAS_NO689	-	-41.8	-33.8	0.808612	4	(((((..((((((((((.(((((&)))))-))))))))))..)))))	UAGGAUCGGGAGGCAUCAGAGAA&UUCUC-GAUGCCUCCCAUUCCUA	0	0.0116044	0.0124024	0.0120739	0.5635	0.404116	0.449799
			miR2118a	21PHAS_NO705	-	-41.8	-35.6	0.851675	3.5	(((((.((((((((((.((((((&))))))-)))))))))).)))))	UGGGAUUGGGAGGCAUACGAGAA&UUCUCG-AUGCCUCCCAUUCCUA	0	0.00903734	0.0096597	0.00940348	0.28175	0.217601	0.128514
			miR2118a	21PHAS_NO1046	-	-41.8	-36.4	0.870813	3	..((((.(((((((((((((((&))))))))))))))).))))..	UCGGAAAGGGAGGCAUCGAGAA&UUCUCGAUGCCUCCCAUUCCUA	0	0.00775131	0.00828548	0.00806556	0.457844	0.590631	0.481927
			miR2118a	21PHAS_NO1650	+	-41.8	-32.6	0.779904	5.5	...(((.((((((((((((((((&))))))))))))))))-)))...	GUAGAAUUGGGAGGCGUCGAGAG&UUCUCGAUGCCUCCCA-UUCCUA	0	0.0420758	0.0457975		0.140875	0.155429
			miR2118a	21PHAS_NO1374	-	-41.8	-33.3	0.796651	3	(((((.(((((.((((((((((&)))))))))).))))).)))))	UAGGAUUGGGAUGCAUCGAGAA&UUCUCGAUGCCUCCCAUUCCUA	0		0.0165023	0.0160661		0.155429	0.257028
			miR2118b;miR2118n	21PHAS_NO3	+	-43.9	-35.7	0.813212	6.5	(((((.(((((((((((((...&...))))))))))))).)))))	UAGGGUUGGGAGGCAUCGGACC&UUCCCGAUGCCUCCCAUUCCUA	0	0.0232976	0.0245971	0.0257319	1.09178	1.64755	0.867469
			miR2118b;miR2118n	21PHAS_NO764	+	-43.9	-35.6	0.810934	3.5	((((((.((((((((.((((((&)))))).)))))))).))))))	UAGGAAAGGGAGGCACCGGGAG&UUCCCGAUGCCUCCCAUUCCUA	0	0.0260026	0.0288746	0.0271418	0.316969	0.466288	0.578313
			miR2118b;miR2118n	21PHAS_NO765	+	-43.9	-35	0.797267	4.5	.(((((.((((((((.((((((&)))))).)))))))).))))).	AGGGAAAGGGAGGCACCGGGAA&UUCCCGAUGCCUCCCAUUCCUA	0	0.0327323	0.0345486	0.0341612	5.70544	7.86472	7.61445
			miR2118b;miR2118n	21PHAS_NO1227	-	-43.9	-33.1	0.753986	5	(((.((((((((((((((((..&..)))))))))))))))).)))	UAGAAAUGGGAGGCAUUGGGCG&UUCCCGAUGCCUCCCAUUCCUA	0	0.0331577	0.0340726	0.0331798	0.422625	0.528459	0.481927
			miR2118b;miR2118n	21PHAS_NO82	-	-43.9	-32.4	0.738041	5.5	.((((((((.(((((((((((.&.))))))))))).)))))))).	AGGGAAUGGUAGGUAUUGGGAU&UUCCCGAUGCCUCCCAUUCCUA	0	0.0443773	0.0473744	0.0461414	2.254	1.67864	2.18474
			miR2118b;miR2118n	21PHAS_NO627	-	-43.9	-41	0.933941	2.5	(((((((((((((((((((.(((&)))-)))))))))))))))))))	UAGGGAUGGGAGGCAUCGGAGAA&UUC-CCGAUGCCUCCCAUUCCUA	0	0.00259048	0.00276949	0.00269578	0.28175	0.155429	0.192771
			miR2118b;miR2118n	21PHAS_NO954	-	-43.9	-33.8	0.769932	8	..(((.(((((((((((((...&...))))))))))))).)))..	AUGGAUUGGGAGGCAUCGGUAA&UUCCCGAUGCCUCCCAUUCCUA	0	0.028129	0.0287001	0.0305664	0.528281	0.217601	0.41767
			miR2118b;miR2118n	21PHAS_NO1025	-	-43.9	-32.7	0.744875	5	...(((.(((((((((((((((&))))))))))))))).)))...	UGAGAAAGGGAGGCAUUGGGAA&UUCCCGAUGCCUCCCAUUCCUA	0	0.0381604	0.0407466	0.0396825	0.387406	0.466288	0.289156
			miR2118b;miR2118n	21PHAS_NO1431	-	-43.9	-34.08	0.77631	4	(((...(((((((((((((((.&.)))))))))))))))...)))	UAGAUUUGGGAGGCAUCGGGAC&UUCCCGAUGCCUCCCAUUCCUA	0	0.0218063	0.0232976		0.105656	0.0932575
			miR2118b;miR2118n	21PHAS_NO1991	-	-43.9	-34.9	0.794989	5.5	((((..((((((((((.(((((&))))).))))))))))..))))	UAGGUUUGGGAGGUAUGGGGAG&UUCCCGAUGCCUCCCAUUCCUA	0	0.0128854	0.0151376		0.316969	0.124343
			miR2118b;miR2118n	21PHAS_NO1297	-	-43.9	-32.3	0.735763	4	..((((((..((((((((((((&))))))))))))..))))))..	UUGGAAUGCUAGGCAUCGGGAA&UUCCCGAUGCCUCCCAUUCCUA	0	0.0456159		0.0499959	0.316969		0.224899
			miR2118b;miR2118n	21PHAS_NO1301	+	-43.9	-34.7	0.790433	4	.((((.(((((((((((.((((&)))).))))))))))).)))).	AAGGAUUGGGAGGCAUCUGGAA&UUCCCGAUGCCUCCCAUUCCUA	0		0.0387824	0.0383484		0.217601	0.289156
			miR2118c;miR2118q	21PHAS_NO39	+	-41.9	-37	0.883055	6.5	.((((((((((((((((((...&...)))))))))))))))))).	GAGGAGUAGGAGGCAUCGGAUU&UUCCCGAUGCCUCCUAUUCCUA	0	0.00690935	0.00729815	0.00721515	0.176094	0.217601	0.160642
			miR2118c;miR2118q	21PHAS_NO1918	+	-41.9	-37.2	0.887828	3	(((((.((((((((((((((((&)))))))))))))))).)))))	UGGGAUUAGGAGGCAUUGGGAG&UUCCCGAUGCCUCCUAUUCCUA	0	0.00553131	0.00584279	0.0057763	0.28175	0.404116	0.353413
			miR2118c;miR2118q	21PHAS_NO1962	+	-41.9	-36.7	0.875895	3.5	..((.(((((((((((((((((&))))))))))))))))).))..	UUGGCGUAGGAGGCAUCGGGAA&UUCCCGAUGCCUCCUAUUCCUA	0	0.0124024	0.0130983	0.0115192	1.90181	1.18126	1.54217
			miR2118c;miR2118q	21PHAS_NO1978	+	-41.9	-34.5	0.823389	4	((((..((((((((((((((((&))))))))))))))))..))))	UAGGCCUAGGAGGCGUUGGGAA&UUCCCGAUGCCUCCUAUUCCUA	0	0.0340726	0.0345486	0.0341612	0.246531	0.528459	0.385542
			miR2118c;miR2118q	21PHAS_NO1987	+	-41.9	-36.9	0.880668	2	((((..((((((((((((((((&))))))))))))))))..))))	UAGGCCUAGGAGGCAUCGGGAA&UUCCCGAUGCCUCCUAUUCCUA	0	0.00828548	0.00875137	0.00865193	1.54963	1.46103	1.44578
			miR2118c;miR2118q	21PHAS_NO1992	+	-41.9	-36.6	0.873508	2.5	((((..((((((((((((((((&))))))))))))))))..))))	UAGGCCUAGGAGGCAUCGGGAG&UUCCCGAUGCCUCCUAUUCCUA	0	0.013771	0.014543	0.0143782	1.19744	0.714974	0.995983
			miR2118c;miR2118q	21PHAS_NO370	+	-41.9	-36.8	0.878282	3.5	((((((((((((((((.((((((&))))))-))))))))))))))))	UAGGAAUAGGAGGCAUGUGGGAG&UUCCCG-AUGCCUCCUAUUCCUA	0	0.0096597	0.0102025	0.0100866	1.02134	1.088	1.31727
			miR2118c;miR2118q	21PHAS_NO379	+	-41.9	-34.1	0.813842	4.5	((((((((((((((((..((((&))))..))))))))))))))))	UAGGGAUAGGAGGCAUGUGGAA&UUCCCGAUGCCUCCUAUUCCUA	0	0.0447288	0.0443986	0.0480482	3.83884	3.04641	3.43775
			miR2118c;miR2118q	21PHAS_NO472	+	-41.9	-36.1	0.861575	4	.(((((((((((((((.(((((&))))).))))))))))))))).	AGGGAGUAGGAGGCAUAGGGAA&UUCCCGAUGCCUCCUAUUCCUA	0	0.0219423	0.0231671	0.0229058	1.40875	1.24343	1.54217
			miR2118c;miR2118q	21PHAS_NO748	+	-41.9	-34.4	0.821002	3.5	((((((..((((((((((((((&))))))))))))))..))))))	UAGGAAAUGGAGGCAUUGGGAG&UUCCCGAUGCCUCCUAUUCCUA	0	0.0354111	0.0373732	0.0369547	0.493063	0.37303	0.771084
			miR2118c;miR2118q	21PHAS_NO771	+	-41.9	-36	0.859189	3.5	((((((.(((((((((((((((&))))))))))))))).))))))	UGGGAAAAGGAGGCGUUGGGAA&UUCCCGAUGCCUCCUAUUCCUA	0	0.0246511	0.0245971	0.0257319	1.79616	1.64755	1.5743
			miR2118c;miR2118q	21PHAS_NO773	+	-41.9	-36	0.859189	3.5	((((((.(((((((((((((((&))))))))))))))).))))))	UGGGAAAAGGAGGCGUUGGGAA&UUCCCGAUGCCUCCUAUUCCUA	0	0.0232976	0.026025	0.0243198	1.54963	1.33669	1.41365
			miR2118c;miR2118q	21PHAS_NO845	+	-41.9	-34.1	0.813842	4.5	(((((((((((((((.((((((&)))))).)))))))))))))))	UAGGGAUAGGAGGUACUGGGAA&UUCCCGAUGCCUCCUAUUCCUA	0	0.0460525	0.0457975	0.0452869	1.79616	1.24343	1.09237
			miR2118c;miR2118q	21PHAS_NO1417	-	-41.9	-33	0.787589	4.5	(((((((.(((((((-((((((&)))))).))))))).)))))))	UAGGAGUUGGAGGCA-CGGGGA&UUCCCGAUGCCUCCUAUUCCUA	0	0.0356623	0.0367478	0.0357861	0.986125	1.21235	1.06024
			miR2118c;miR2118q	21PHAS_NO1421	-	-41.9	-32.7	0.78043	4	(((((((((((((((((..(((&)))..)))))))))))))))))	UAGGAAUAGGAGGCAUCAAGAA&UUCCCGAUGCCUCCUAUUCCUA	0	0.0431372	0.0460525	0.0448531	0.28175	0.341944	0.321285
			miR2118c;miR2118q	21PHAS_NO1570	-	-41.9	-33.5	0.799523	4.5	((((((.((((((((.((((((&)))))).)))))))).))))))	UGGGAAGAGGAGGCACCGGGGA&UUCCCGAUGCCUCCUAUUCCUA	0	0.0243403	0.0260026	0.0253185	0.0704375	0.0932575	0.192771
			miR2118c;miR2118q	21PHAS_NO2006	-	-41.9	-34.4	0.821002	5	..(((((((((((((((.((((&)))).)))))))))))))))..	UCGGAGUAGGAGGCAUCAGGAG&UUCCCGAUGCCUCCUAUUCCUA	0	0.0167186	0.0165023	0.0160661	5.10672	4.69396	4.30522
			miR2118c;miR2118q	21PHAS_NO270	-	-41.9	-34.3	0.818616	4.5	(((((..(((((((((((((((.&.)))))))))))))))-.)))))	UAGGGCUUAGGAGGCAUUGGGAC&UUCCCGAUGCCUCCUA-UUCCUA	0	0.0192658	0.0205852	0.0200421	1.6905	1.61646	1.63855
			miR2118c;miR2118q	21PHAS_NO294	-	-41.9	-32.68	0.779952	5.5	(((((...((((((((((((((&))))))))))))))...)))))	UGGGACUUGGAGGCGUUGGGAA&UUCCCGAUGCCUCCUAUUCCUA	0	0.0456159	0.0473744	0.0461414	0.422625	0.310858	0.481927
			miR2118c;miR2118q	21PHAS_NO299	-	-41.9	-33.1	0.789976	4.5	...(((.((((((((((((((((&))))))))))))))))-)))...	AUAGAAUUAGGAGGCAUCGGGAG&UUCCCGAUGCCUCCUA-UUCCUA	0	0.0331577	0.0354111	0.0331798	0.176094	0.37303	0.257028
			miR2118c;miR2118q	21PHAS_NO314	-	-41.9	-32.68	0.779952	5.5	(((((...((((((((((((((&))))))))))))))...)))))	UGGGACUUGGAGGCGUUGGGAA&UUCCCGAUGCCUCCUAUUCCUA	0	0.0443773	0.0486944	0.047428	0.457844	0.341944	0.481927
			miR2118c;miR2118q	21PHAS_NO652	-	-41.9	-35.1	0.837709	3.5	(((((.(((((((((((((.(((&)))-))))))))))))).)))))	UAGGGUUAGGAGGCAUCGGAGAA&UUC-CCGAUGCCUCCUAUUCCUA	0	0.0141648	0.0151376	0.0147371	3.66275	3.60596	3.08434
			miR2118c;miR2118q	21PHAS_NO673	-	-41.9	-34.4	0.821002	4.5	((((((((((((((.(((.((((&))))-))).))))))))))))))	UAGGGAUAGGAGGCCUCGUGGAA&UUCC-CGAUGCCUCCUAUUCCUA	0	0.0154425	0.0178651	0.0187185	3.09925	2.33144	2.57028
			miR2118c;miR2118q	21PHAS_NO676	-	-41.9	-33.2	0.792363	4	(((((.(((((((((((((.(((&)))-))))))))))))).)))))	UAGGACUAGGAGGCAUUGGAGAA&UUC-CCGAUGCCUCCUAUUCCUA	0	0.0306466	0.0313901	0.0305664	1.30309	0.714974	0.835341
			miR2118c;miR2118q	21PHAS_NO685	-	-41.9	-36.3	0.866348	4	(((((((((((((((((((.(((&)))-)))))))))))))))))))	UAGGGGUAGGAGGUAUCGGAGAA&UUC-CCGAUGCCUCCUAUUCCUA	0	0.0103217	0.011032	0.00940348	3.06403	3.0775	3.14859
			miR2118c;miR2118q	21PHAS_NO686	-	-41.9	-36.6	0.873508	4.5	(((((((((((((((((((.((.&.))-)))))))))))))))))))	UAGGAGUAGGAGGUAUCGGAGAU&UUC-CCGAUGCCUCCUAUUCCUA	0	0.00775131	0.00828548	0.00806556	1.19744	0.963661	1.28514
			miR2118c;miR2118q	21PHAS_NO690	-	-41.9	-36.3	0.866348	4	(((((((((((((((((((.(((&)))-)))))))))))))))))))	UAGGGGUAGGAGGUAUCGGAGAA&UUC-CCGAUGCCUCCUAUUCCUA	0	0.00903734	0.0096597	0.0107396	0.246531	0.528459	0.64257
			miR2118c;miR2118q	21PHAS_NO693	-	-41.9	-35.2	0.840095	3.5	(((((.((((((((((((.((((&))))-)))))))))))).)))))	UAGGGUUAGGAGGCAUCGUGGAA&UUCC-CGAUGCCUCCUAUUCCUA	0	0.0128854	0.013771	0.0134064	0.774813	0.590631	0.41767
			miR2118c;miR2118q	21PHAS_NO1023	-	-41.9	-34.1	0.813842	5	..((((..((((((((((((((&))))))))))))))..))))..	UCGGAACCGGAGGCAUCGGGGA&UUCCCGAUGCCUCCUAUUCCUA	0	0.0218063	0.0232976	0.0226838	0.316969	0.466288	0.610441
			miR2118c;miR2118q	21PHAS_NO1443	+	-41.9	-38.6	0.921241	4	((((((((((((((((.((((.&.)))).))))))))))))))))	UGGGAGUAGGAGGCAUGGGGAC&UUCCCGAUGCCUCCUAUUCCUA	0	0.00276949	0.00292567		0.211313	0.217601
			miR2118c;miR2118q	21PHAS_NO1415	-	-41.9	-34.4	0.821002	6.5	..(((((((((((((..(((((&)))))..)))))))))))))..	UCGGAGUAGGAGGCACAGGGAA&UUCCCGAUGCCUCCUAUUCCUA	0	0.017993	0.0192261		0.387406	0.37303
			miR2118d	21PHAS_NO1413	+	-44.6	-38.4	0.860987	3	(((((((((.((((((((((((&)))))))))))).)))))))))	UAGGCAUGGUGGGCAUCAGGGA&UUCCUGAUGCCUCCCAUGCCUA	0	0.0354111	0.0373732	0.0369547	0.316969	0.404116	0.257028
			miR2118d	21PHAS_NO1672	+	-44.6	-38.2	0.856502	2	(((((((((.(((((((((((.&.))))))))))).)))))))))	UAGGCAUGGAAGGCAUCAGGAU&UUCCUGAUGCCUCCCAUGCCUA	0	0.0380825	0.0387824	0.0397401	3.87406	3.35727	3.37349
			miR2118d	21PHAS_NO1975	+	-44.6	-38.4	0.860987	2	(((((((.((((((((((((((&)))))))))))))).)))))))	UAGGCGUAGGAGGCAUCAGGAG&UUCCUGAUGCCUCCCAUGCCUA	0	0.0340726	0.035962	0.0355589	0.915688	0.714974	0.738955
			miR2118d	21PHAS_NO102	+	-44.6	-37.7	0.845291	6	..(((((((((((((((((((.&.)))))))))))))))))))..	UUGGCAUGGGAGGUGUUAGGAG&UUCCUGAUGCCUCCCAUGCCUA	0	0.0434032	0.0457975	0.0480482	2.57097	2.54904	2.31325
			miR2118d	21PHAS_NO145	+	-44.6	-38.9	0.872197	3.5	((((((((((.(((((((((((&))))))))))).))))))))))	UGGGCAUGGGUGGCAUUAGGAA&UUCCUGAUGCCUCCCAUGCCUA	0	0.0287001	0.0288746	0.0299557	0.493063	0.310858	0.481927
			miR2118d	21PHAS_NO146	+	-44.6	-38.2	0.856502	1.5	((((((((.(((((((((((((&))))))))))))).))))))))	UGGGCAUGUGAGGCAUCAGGAA&UUCCUGAUGCCUCCCAUGCCUA	0	0.0367478	0.0401896	0.0383484	0.422625	0.279773	0.321285
			miR2118d	21PHAS_NO453	+	-44.6	-38.6	0.865471	5.5	.(((((((((((((.(((((((&))))))).))))))))))))).	AGGGCAUGGGAGGUUUCAGGGA&UUCCUGAUGCCUCCCAUGCCUA	0	0.0327323	0.0345486	0.0341612	0.352188	0.186515	0.160642
			miR2118d	21PHAS_NO454	+	-44.6	-39.3	0.881166	4.5	((((((((((((((.(((((((&))))))).))))))))))))))	UGGGCAUGGGAGGUUUCAGGGA&UUCCUGAUGCCUCCCAUGCCUA	0	0.0192261	0.0203008	0.0200715	0.140875	0.435202	0.192771
			miR2118d	21PHAS_NO459	+	-44.6	-39.2	0.878924	2	(((((((((((.((((((((((&)))))))))).)))))))))))	UAGGCAUGGGAUGCAUCAGGAA&UUCCUGAUGCCUCCCAUGCCUA	0	0.0219423	0.0231671	0.0214897	0.352188	0.37303	0.41767
			miR2118d	21PHAS_NO1180	+	-44.6	-40.7	0.912556	4	..(((((((((((((((((((.&.)))))))))))))))))))..	UUGGCAUGGGAGGCAUUAGGAG&UUCCUGAUGCCUCCCAUGCCUA	0	0.00828548	0.00875137	0.00865193	0.704375	0.777146	0.64257
			miR2118d	21PHAS_NO1711	-	-44.6	-34.8	0.780269	3	(((((((((.(((.((((((((&)))))))).))).)))))))))	UAGGCAUGGUAGGGAUCAGGAA&UUCCUGAUGCCUCCCAUGCCUA	0	0.0431372	0.0447288	0.0435631	0.422625	0.217601	0.289156
			miR2118d	21PHAS_NO247	-	-44.6	-37.2	0.834081	5	...((((((((((((((((((.&.))))))))))))))))))...	UAAGCAUGGGAGGCAUUAGGAG&UUCCUGAUGCCUCCCAUGCCUA	0	0.0230742	0.0232976	0.024002	0.669156	0.870404	0.514056
			miR2118d	21PHAS_NO810	-	-44.6	-36.2	0.811659	6	..(((((((((((((.(((((.&.))))).)))))))))))))..	AUGGCAUGGGAGGUACCAGGAG&UUCCUGAUGCCUCCCAUGCCUA	0	0.028129	0.030046	0.0292571	1.02134	0.994747	0.771084
			miR2118d	21PHAS_NO813	-	-44.6	-39.1	0.876682	4.5	..(((((((((((.((((((((&)))))))).)))))))))))..	UUGGCGUGGGAGGGAUCAGGAA&UUCCUGAUGCCUCCCAUGCCUA	0	0.00775131	0.00690935	0.00672583	0.774813	0.466288	0.578313
			miR2118d	21PHAS_NO824	-	-44.6	-42.3	0.94843	3	(((((((((((((((((((((.&.)))))))))))))))))))))	UAGGCAUGGGAGGUGUCAGGAG&UUCCUGAUGCCUCCCAUGCCUA	0	0.00259048	0.00276949	0.00269578	2.64141	2.54904	2.47389
			miR2118d	21PHAS_NO1008	-	-44.6	-40.5	0.908072	5	..(((((((((((((((((((.&.)))))))))))))))))))..	UCGGCAUGGGAGGCGUUAGGAG&UUCCUGAUGCCUCCCAUGCCUA	0	0.0038832	0.00415136	0.00404094	0.986125	0.559545	1.1245
			miR2118d	21PHAS_NO1710	-	-44.6	-39.1	0.876682	1	(((((((((.((((((((((((&)))))))))))).)))))))))	UAGGCAUGGUAGGCAUCAGGAA&UUCCUGAUGCCUCCCAUGCCUA	0	0.00646361	0.00828548		1.44397	0.932575
			miR2118d	21PHAS_NO630	-	-44.6	-34.4	0.7713	2	(((((.(((.((((((((((((&)))))))))))).))).)))))	UAGGCCUGGAAGGCAUCAGGAA&UUCCUGAUGCCUCCCAUGCCUA	0	0.0468529		0.0487128	0.915688		0.931726
			miR2118d	21PHAS_NO1567	+	-44.6	-38	0.852018	6	((((((((((((((..(((((.&.)))))..))))))))))))))	UAGGCAUGGGAGGUGGCAGGAG&UUCCUGAUGCCUCCCAUGCCUA	0		0.0415946	0.0439032		0.155429	0.224899
			miR2118e;miR2118r	21PHAS_NO1425	+	-44.3	-38.8	0.875847	2	(((((((((((.((((((((((&)))))))))).)))))))))))	UAGGCAUGGGAUGCAUUGGGAA&UUCCCAAUGCCUCCCAUGCCUA	0	0.0178651	0.0188646	0.0186513	1.19744	1.39886	1.73494
			miR2118e;miR2118r	21PHAS_NO1426	+	-44.3	-36.4	0.82167	3.5	(((((((((((.((((((((((&)))))))))).)))))))))))	UAGGUAUGGGAUGCGUUGGGAA&UUCCCAAUGCCUCCCAUGCCUA	0	0.0287001	0.0302962	0.0299557	0.880469	0.528459	0.835341
			miR2118e;miR2118r	21PHAS_NO1524	+	-44.3	-35.3	0.79684	5	..((.((((((((((.(((((((&))))))).))))))))))-))..	GUGGACAUGGGAGGCUUUGGGAA&UUCCCAAUGCCUCCCAUG-CCUA	0	0.0434032	0.0457975	0.0452869	1.90181	1.49212	2.57028
			miR2118e;miR2118r	21PHAS_NO1604	+	-44.3	-35.8	0.808126	4	(((((.((((.((((((((((.&.)))))))))).)))).)))))	UAGGCCUGGGUGGCAUUGGGAC&UUCCCAAUGCCUCCCAUGCCUA	0	0.0367478	0.0401896	0.0383484	0.598719	0.217601	0.449799
			miR2118e;miR2118r	21PHAS_NO107	+	-44.3	-40.8	0.920993	3.5	..((((((((((((((((((((&))))))))))))))))))))..	UUGGCAUGGGAGGUAUUGGGAG&UUCCCAAUGCCUCCCAUGCCUA	0	0.0096597	0.0102025	0.0100866	0.352188	0.497373	0.706827
			miR2118e;miR2118r	21PHAS_NO136	+	-44.3	-39.9	0.900677	3	.(((((((((.(((((((((((&))))))))))).))))))))).	CAGGCAUGGGUGGCAUUGGGAA&UUCCCAAUGCCUCCCAUGCCUA	0	0.0124024	0.0130983	0.0129498	2.71184	2.51795	1.89558
			miR2118e;miR2118r	21PHAS_NO455	+	-44.3	-35.8	0.808126	6	.((((((((((((((.((.(((.&.)))-)).)))))))))))))).	CAGGCAUGGGAGGCACUGAGGAC&UUCC-CAAUGCCUCCCAUGCCUA	0	0.0380825	0.0387824	0.0397401	0.528281	0.497373	0.514056
			miR2118e;miR2118r	21PHAS_NO467	+	-44.3	-37.9	0.85553	4.5	((((((((((((((((.(((((&))))).))))))))))))))))	UGGGCAUGGGAGGUGUAGGGAA&UUCCCAAUGCCUCCCAUGCCUA	0	0.0192261	0.0203008	0.0200715	0.105656	0.0932575	0.0963855
			miR2118e;miR2118r	21PHAS_NO475	+	-44.3	-40.9	0.923251	3.5	.(((((((((((((((((((((&))))))))))))))))))))).	CAGGCGUGGGAGGUGUUGGGAA&UUCCCAAUGCCUCCCAUGCCUA	0	0.00828548	0.00875137	0.00865193	1.19744	1.64755	1.28514
			miR2118e;miR2118r	21PHAS_NO1049	+	-44.3	-36	0.812641	5.5	.((((.((((((((((.(((((.&.)))))-)))))))))).)))).	AGGGCUUGGGAGGCAUAUGGGAU&UUCCCA-AUGCCUCCCAUGCCUA	0	0.0327323	0.035962	0.0355589	1.76094	1.42995	1.44578
			miR2118e;miR2118r	21PHAS_NO1183	+	-44.3	-43.3	0.977427	2	..((((((((((((((((((((&))))))))))))))))))))..	UUGGCAUGGGAGGCAUUGGGAA&UUCCCAAUGCCUCCCAUGCCUA	0	0.00553131	0.00584279	0.0057763	2.18356	1.49212	1.83132
			miR2118e;miR2118r	21PHAS_NO1184	+	-44.3	-36.3	0.819413	5	(((((.(((((((((..(((((&)))))..))))))))).)))))	UAGGCCUGGGAGGCAGAGGGAA&UUCCCAAUGCCUCCCAUGCCUA	0	0.030046	0.0317158	0.0313595	0.880469	0.932575	0.41767
			miR2118e;miR2118r	21PHAS_NO1368	-	-44.3	-34.5	0.778781	2.5	(((((((..(((((((((((((&)))))))))))))..)))))))	UAGGCAUCAGAGGCAUUGGGAG&UUCCCAAUGCCUCCCAUGCCUA	0	0.028129	0.030046	0.0292571	0.774813	0.37303	0.449799
			miR2118e;miR2118r	21PHAS_NO1388	-	-44.3	-39.3	0.887133	2	(((((..(((((((((((((((&)))))))))))))))..)))))	UAGGCUCGGGAGGCAUUGGGAA&UUCCCAAUGCCUCCCAUGCCUA	0	0.00259048	0.00276949	0.00269578	1.83138	1.24343	1.22088
			miR2118e;miR2118r	21PHAS_NO1392	-	-44.3	-35.4	0.799097	5	(((((.((((((((..((((((&))))))..)))))))).)))))	UAGGCUUGGGAGGCCCUGGGAA&UUCCCAAUGCCUCCCAUGCCUA	0	0.017993	0.0192261	0.0200421	1.02134	0.932575	0.64257
			miR2118e;miR2118r	21PHAS_NO1394	-	-44.3	-35.4	0.799097	5	(((((.((((((((..((((((&))))))..)))))))).)))))	UAGGCUUGGGAGGCCCUGGGAA&UUCCCAAUGCCUCCCAUGCCUA	0	0.0192658	0.0205852	0.0187185	0.704375	0.777146	0.674698
			miR2118e;miR2118r	21PHAS_NO1407	-	-44.3	-38.4	0.866817	3	(((((((((((((((((.((((&)))).)))))))))))))))))	UAGGCAUGGGAGGCGUUUGGAA&UUCCCAAUGCCUCCCAUGCCUA	0	0.00517424	0.00553131	0.00538429	0.669156	0.932575	0.771084
			miR2118e;miR2118r	21PHAS_NO302	-	-44.3	-33	0.744921	5.5	...(((.(((((((((((((((.&.)))))))))))))))-)))...	UUAGUAUUGGGAGGCAUUGGGAC&UUCCCAAUGCCUCCCA-UGCCUA	0	0.0456159	0.0486944	0.047428	1.76094	0.901489	1.44578
			miR2118e;miR2118r	21PHAS_NO811	-	-44.3	-34.6	0.781038	5	..((((((((((((((((.(((&))).))))))))))))))))..	UCGGCAUGGGAGGUAUUGAGAA&UUCCCAAUGCCUCCCAUGCCUA	0	0.0243403	0.0273523	0.0266331	1.26788	0.932575	1.02811
			miR2118e;miR2118r	21PHAS_NO812	-	-44.3	-37.2	0.839729	5	..(((((((((((((.((((((&)))))).)))))))))))))..	UUGGCAUGGGAGGUAGUGGGAA&UUCCCAAUGCCUCCCAUGCCUA	0	0.0103217	0.0124024	0.0120739	6.02241	6.96323	5.55823
			miR2118e;miR2118r	21PHAS_NO819	-	-44.3	-34.6	0.781038	6	..((((((((((((((.(((((&))))).))))))))))))))..	UUGGUAUGGGAGGUAUAGGGAG&UUCCCAAUGCCUCCCAUGCCUA	0	0.0268678	0.0260026	0.0253185	2.92316	1.61646	2.12048
			miR2118e;miR2118r	21PHAS_NO1001	-	-44.3	-35.6	0.803612	5	..((((((((((.((((((((.&.)))))))).))))))))))..	UCGGCAUGGGAGACAUUGGGAG&UUCCCAAUGCCUCCCAUGCCUA	0	0.0167186	0.0178651	0.0173932	0.810031	0.994747	0.963855
			miR2118e;miR2118r	21PHAS_NO1029	-	-44.3	-37.3	0.841986	5.5	..((((((((((((.(((((((&))))))).))))))))))))..	UCGGCAUGGGAGGUUUUGGGAG&UUCCCAAUGCCUCCCAUGCCUA	0	0.00903734	0.0096597	0.00940348	0.140875	0.217601	0.192771
			miR2118e;miR2118r	21PHAS_NO1030	-	-44.3	-32.7	0.738149	4	...((((((.((((((((((((&)))))))))))).))))))...	UCAGCAUGGAAGGCAUUGGGAA&UUCCCAAUGCCUCCCAUGCCUA	0	0.0480882		0.0499959	0.774813		0.514056
			miR2118e;miR2118r	21PHAS_NO537	+	-44.3	-40.4	0.911964	3.5	.((((((((((((((.((((((&)))))).)))))))))))))).	CGGGCAUGGGAGGCAGUGGGAA&UUCCCAAUGCCUCCCAUGCCUA	0		0.0116514	0.0115192		0.559545	1.06024
			miR2118e;miR2118r	21PHAS_NO995	-	-44.3	-34.6	0.781038	4.5	(((((.((((((((-(((((((&))))))).)))))))).)))))	UAGGUUUGGGAGGC-UUGGGGA&UUCCCAAUGCCUCCCAUGCCUA	0		0.0287001	0.027946		0.217601	0.128514
			miR2118f;miR2118j;miR2118m	21PHAS_NO48	+	-42.4	-35.4	0.834906	4.5	(((((((((((.(((((((((.&.))))))))).)))))))))))	UAGGGAUGGGAUGCGUCAGGAU&UUCCUGAUGCCUCCCAUUCCUA	0	0.0394155	0.0415946	0.0411298	0.211313	0.124343	0.160642
			miR2118f;miR2118j;miR2118m	21PHAS_NO1873	+	-42.4	-36.3	0.856132	5.5	..((.(((((((((((((((((.&.)))))))))))))))))-))..	AUGGAAGUGGGAGGCGUCAGGAU&UUCCUGAUGCCUCCCAUU-CCUA	0	0.0246511	0.0274508	0.0271418	0.28175	0.404116	0.257028
			miR2118f;miR2118j;miR2118m	21PHAS_NO1547	+	-42.4	-36.8	0.867925	4	..((((((((.(((((((((((&))))))))))).))))))))..	UUGGAAUGGGUGGCAUCAGGAA&UUCCUGAUGCCUCCCAUUCCUA	0	0.0178651	0.0174262	0.017229	1.23266	0.559545	1.18875
			miR2118f;miR2118j;miR2118m	21PHAS_NO149	+	-42.4	-35.8	0.84434	3.5	(((((..(((((((((((((((&)))))))))))))))..)))))	UAGGAUCGGGAGGUAUCAGGAG&UUCCUGAUGCCUCCCAUUCCUA	0	0.0273523	0.0288746	0.0285498	0.5635	0.683889	0.674698
			miR2118f;miR2118j;miR2118m	21PHAS_NO469	+	-42.4	-38.9	0.917453	3	((((((((((((((((.(((((&))))).))))))))))))))))	UGGGGAUGGGAGGCAUGAGGAA&UUCCUGAUGCCUCCCAUUCCUA	0	0.00828548	0.00875137	0.00865193	2.74706	2.73555	2.89156
			miR2118f;miR2118j;miR2118m	21PHAS_NO592	+	-42.4	-35	0.825472	4	..(((((((((.((((((((((&)))))))))).)))))))))..	UCGGAAUGGGACGCAUCAGGAA&UUCCUGAUGCCUCCCAUUCCUA	0	0.0447288	0.0471944	0.0452869	0.598719	0.901489	0.963855
			miR2118f;miR2118j;miR2118m	21PHAS_NO508	+	-42.4	-35	0.825472	3	.((((((((.(((((((((((.&.))))))))))).)))))))).	AAGGAAUGGUAGGCAUCAGGAU&UUCCUGAUGCCUCCCAUUCCUA	0	0.0434032	0.0457975	0.0466686	0.739594	0.559545	0.931726
			miR2118f;miR2118j;miR2118m	21PHAS_NO620	+	-42.4	-41.6	0.981132	2	..((((((((((((((((((((&))))))))))))))))))))..	UCGGAAUGGGAGGCAUCAGGAA&UUCCUGAUGCCUCCCAUUCCUA	0	0.0013857	0.00146391	0.00144721	0.105656	0.404116	0.192771
			miR2118f;miR2118j;miR2118m	21PHAS_NO1292	-	-42.4	-34.6	0.816038	3	((((((.((((((((.((((((&)))))).)))))))).))))))	UAGGAAAGGGAGGCAACAGGAA&UUCCUGAUGCCUCCCAUUCCUA	0	0.0243403	0.0232976	0.024002	1.127	0.963661	1.06024
			miR2118f;miR2118j;miR2118m	21PHAS_NO214	-	-42.4	-34.5	0.813679	4	((((.((((((-(((((((((((&))))))))))).))))))-))))	UAGGAAAUGGG-GGCGUCAGGAA&UUCCUGAUGCCUCCCAUU-CCUA	0	0.0268678	0.0273523	0.027946	0.669156	0.217601	0.289156
			miR2118f;miR2118j;miR2118m	21PHAS_NO754	-	-42.4	-39.6	0.933962	2	(((((.(((((((((((((((.&.))))))))))))))).)))))	UAGGAUUGGGAGGCAUCAGGAU&UUCCUGAUGCCUCCCAUUCCUA	0	0.00129608	0.0013857	0.0013488	0.316969	0.279773	0.481927
			miR2118f;miR2118j;miR2118m	21PHAS_NO809	-	-42.4	-36.6	0.863208	5	..(((((((((((.(((((((.&.))))))).)))))))))))..	UUGGAAUGGGAGGGAUCAGGAG&UUCCUGAUGCCUCCCAUUCCUA	0	0.0116044	0.0124024	0.0120739	1.37353	1.33669	2.18474
			miR2118f;miR2118j;miR2118m	21PHAS_NO1020	-	-42.4	-33.2	0.783019	5	..((((.(((((((((.(((((&))))).))))))))).))))..	UCGGAACGGGAGGCAUGAGGAA&UUCCUGAUGCCUCCCAUUCCUA	0	0.0418954	0.0460525	0.0435631	3.09925	2.76664	3.11646
			miR2118f;miR2118j;miR2118m	21PHAS_NO1021	-	-42.4	-36.3	0.856132	4	..((((.(((((((((((((((&))))))))))))))).))))..	UUGGAACGGGAGGCAUCAGGGA&UUCCUGAUGCCUCCCAUUCCUA	0	0.0141648	0.0151376	0.0147371	0.211313	0.124343	0.128514
			miR2118f;miR2118j;miR2118m	21PHAS_NO797	+	-42.4	-36.3	0.856132	2	((((((..((((((((((((((&))))))))))))))..))))))	UAGGAAGAGGAGGCAUCAGGAA&UUCCUGAUGCCUCCCAUUCCUA	0	0.0260026	0.026025		0.457844	0.310858
			miR2118f;miR2118j;miR2118m	21PHAS_NO977	-	-42.4	-33.5	0.790094	5	...(((((((.(((((((((((&))))))))))).)))))))...	UUCGAAUGGGCGGCAUCAGGAA&UUCCUGAUGCCUCCCAUUCCUA	0	0.0369121		0.0383855	0.105656		0.160642
			miR2118f;miR2118j;miR2118m	21PHAS_NO1136	-	-42.4	-33.08	0.780189	6.5	(((((((((((((...((((((&))))))...)))))))))))))	UGGGAAUGGGAGGAUCCAGGAA&UUCCUGAUGCCUCCCAUUCCUA	0	0.0468529		0.0487128	0.105656		0.160642
			miR2118g	21PHAS_NO1910	+	-40.1	-32	0.798005	7	(((((.(((((((((((((...&...))))))))))))).)))))	UAGGAUUGGGAGGCAUUGGUAA&UUCCUAAUGCCUCCCAUUCCUA	0	0.0473744	0.049982	0.0480482	3.83884	2.8599	2.73092
			miR2118g	21PHAS_NO1915	+	-40.1	-33.2	0.82793	4	(((((.(((((((((-((((((&)))))).))))))))).)))))	UAGGAUUGGGAGGCA-UGGGAA&UUCCUAAUGCCUCCCAUUCCUA	0	0.0232976	0.0245971	0.0243198	5.67022	4.19659	5.55823
			miR2118g	21PHAS_NO99	+	-40.1	-34.1	0.850374	7	..((((((((((((((((((..&..))))))))))))))))))..	UCGGAAUGGGAGGUAUUGGGUC&UUCCUAAUGCCUCCCAUUCCUA	0	0.0165023	0.0174262	0.017229	1.65528	1.58538	1.63855
			miR2118g	21PHAS_NO197	+	-40.1	-32.6	0.812968	5	.(((-(((((((((((((((((&))))))))))))))))).))).	GAGG-AUGGGAGGUGUUGGGAA&UUCCUAAUGCCUCCCAUUCCUA	0	0.0340726	0.0387824	0.0369547	1.05656	1.49212	1.28514
			miR2118g	21PHAS_NO198	+	-40.1	-33.6	0.837905	4	.(((-(((((((((((((((((&))))))))))))))))).))).	GAGG-AUGGGAGGUAUUGGGAA&UUCCUAAUGCCUCCCAUUCCUA	0	0.0219423	0.0231671	0.0229058	2.00747	1.92732	2.63454
			miR2118g	21PHAS_NO395	+	-40.1	-32.2	0.802993	3	..(((((((.((((((((((((&)))))))))))).)))))))..	UCGGAAUGGAAGGCAUUAGGAA&UUCCUAAUGCCUCCCAUUCCUA	0	0.0394155	0.0401896	0.0411298	0.28175	0.279773	0.321285
			miR2118g	21PHAS_NO1080	+	-40.1	-32	0.798005	4	((((((((((.((((((-((((&)))).)))))).))))))))))	UAGGAAUGGGUGGCAUU-GGAA&UUCCUAAUGCCUCCCAUUCCUA	0	0.0460525	0.0485892	0.0494259	0.105656	0.0621717	0.0963855
			miR2118g	21PHAS_NO1166	+	-40.1	-32.2	0.802993	3.5	..(((((((.((((((((((((&)))))))))))).)))))))..	UUGGAGUGGAAGGCAUUAGGAA&UUCCUAAUGCCUCCCAUUCCUA	0	0.0407466	0.0415946	0.0397401	1.26788	0.777146	1.51004
			miR2118g	21PHAS_NO1295	-	-40.1	-34	0.84788	4	((((..(((((((((((((((.&.)))))))))))))))..))))	UAGGUUUGGGAGGUAUUAGGAC&UUCCUAAUGCCUCCCAUUCCUA	0	0.00517424	0.00553131	0.00538429	3.16969	3.0775	3.66265
			miR2118g	21PHAS_NO75	-	-40.1	-32.4	0.80798	4.5	.((((((((.(((((((((((.&.))))))))))).)))))))).	AGGGAAUGGUAGGCAUUGGGAU&UUCCUAAUGCCUCCCAUUCCUA	0	0.0192658	0.0205852	0.0200421	0.28175	0.466288	0.449799
			miR2118g	21PHAS_NO749	-	-40.1	-32.8	0.817955	4	((((((.(((((((((.(((((&))))).))))))))).))))))	UAGGAAAGGGAGGCAUAGGGAA&UUCCUAAUGCCUCCCAUUCCUA	0	0.0141648	0.0151376	0.0147371	0.28175	0.37303	0.224899
			miR2118g	21PHAS_NO1005	-	-40.1	-36.1	0.900249	4	..(((((((((((((((((((.&.)))))))))))))))))))..	UUGGAAUGGGAGGUAUUAGGAC&UUCCUAAUGCCUCCCAUUCCUA	0	0.00259048	0.00276949	0.00269578	0.669156	0.839318	1.25301
			miR2118g	21PHAS_NO877	-	-40.1	-33.1	0.825436	4.5	(((((.((((((((((((.((((&))))-)))))))))))).)))))	UGGGACUGGGAGGCAUUGUGGAA&UUCC-UAAUGCCUCCCAUUCCUA	0	0.0103217	0.0124024	0.0120739	0.140875	0.124343	0.128514
			miR2118g	21PHAS_NO1076	-	-40.1	-30.8	0.76808	5.5	.(((((((((.((((((-((((&)))).)))))).))))))))).	CGGGAAUGGGUGGCAUU-GGAA&UUCCUAAUGCCUCCCAUUCCUA	0	0.0456159	0.0486944	0.047428	0.739594	0.497373	0.963855
			miR2118g	21PHAS_NO1017	-	-40.1	-32	0.798005	5	..(((.(((((((((.((((((&)))))).))))))))).)))..	UCGGAUUGGGAGGCAAUAGGAA&UUCCUAAUGCCUCCCAUUCCUA	0	0.0268678	0.0287001	0.027946	3.66275	2.51795	2.92369
			miR2118g	21PHAS_NO1125	-	-40.1	-31.4	0.783042	6	...(((((((((((((.((((((&))))))-)))))))))))))...	UAAGAAUGGGAGGCGUAUAGGAA&UUCCUA-AUGCCUCCCAUUCCUA	0	0.0331577	0.0354111	0.0370867	0.5635	0.186515	0.64257
			miR2118g	21PHAS_NO1129	-	-40.1	-31.8	0.793017	5	...(((((((((((((.((((((&))))))-)))))))))))))...	UAAGAAUGGGAGGCAUAUAGGAA&UUCCUA-AUGCCUCCCAUUCCUA	0	0.028129	0.0313901	0.0292571	0.246531	0.124343	0.128514
			miR2118g	21PHAS_NO851	+	-40.1	-32.9	0.820449	4.5	(((((.(((((((((.((((((&)))))).))))))))).)))))	UAGGGUUGGGAGGCAGUGGGAA&UUCCUAAUGCCUCCCAUUCCUA	0	0.0260026	0.026025		0.140875	0.155429
			miR2118g	21PHAS_NO980	-	-40.1	-33.6	0.837905	5	..(((.((((((((((((((((&)))))))))))))))).)))..	AUGGAUUGGGAGGUAUUGGGAA&UUCCUAAUGCCUCCCAUUCCUA	0	0.00775131		0.00806556	0.739594		0.481927
			miR2118g	21PHAS_NO1870	+	-40.1	-32.2	0.802993	3.5	(((.((((((((((((((((((&)))))))))))))))))).)))	UAGAAGUGGGAGGUAUUGGGAA&UUCCUAAUGCCUCCCAUUCCUA	0		0.0429977	0.0425175		0.248687	0.0963855
			miR2118g	21PHAS_NO402	+	-40.1	-34	0.84788	6	..((((((((((((((.(((((.&.)))))-))))))))))))))..	UUGGAAUGGGAGGCAUGUGGGAC&UUCCUA-AUGCCUCCCAUUCCUA	0		0.0203008	0.0186513		0.186515	0.257028
			miR2118g	21PHAS_NO1271	-	-40.1	-32.7	0.815461	3.5	(((((.(((((((((((.((((&)))).))))))))))).)))))	UAGGGUUGGGAGGCAUUUGGAA&UUCCUAAUGCCUCCCAUUCCUA	0		0.0165023	0.0173932		0.279773	0.289156
			miR2118g	21PHAS_NO316	-	-40.1	-34.2	0.852868	5	..((..((((((((((((((((&))))))))))))))))..))..	UUGGUUUGGGAGGCAUUGGGAA&UUCCUAAUGCCUCCCAUUCCUA	0		0.00415136	0.00404094		0.0621717	0.064257
			miR2118h;miR2118k	21PHAS_NO1523	+	-40.3	-40.2	0.997519	3	((((((((((((((((((((((&))))))))))))))))))))))	UGGGAGUGAGAGGCGUCAGGGA&UUCCUGAUGCCUCUCAUUCCUA	0	0.00276949	0.00292567	0.00289233	3.97972	4.19659	3.91968
			miR2118h;miR2118k	21PHAS_NO1684	+	-40.3	-34.9	0.866005	4.5	.(((((((((((((((.((((((&))))))-))))))))))))))).	AGGGAAUGAGAGGUAUCCAGGAA&UUCCUG-AUGCCUCUCAUUCCUA	0	0.030046	0.0345486	0.0299557	2.43009	2.39361	2.50602
			miR2118h;miR2118k	21PHAS_NO351	+	-40.3	-36	0.8933	4	..((((((((((((((((((((&))))))))))))))))))))..	UUGGAAUGAGGGGCAUUAGGAA&UUCCUGAUGCCUCUCAUUCCUA	0	0.0178651	0.0188646	0.0186513	0.528281	0.559545	0.546184
			miR2118h;miR2118k	21PHAS_NO411	+	-40.3	-33.9	0.841191	4.5	..((((((.((((((((((((.&.)))))))))))).))))))..	UUGGAGUGCGAGGCAUCAGGAU&UUCCUGAUGCCUCUCAUUCCUA	0	0.0447288	0.0443986	0.0439032	1.47919	1.36778	1.3494
			miR2118h;miR2118k	21PHAS_NO448	+	-40.3	-37.2	0.923077	1	((((.(((((((((((((((((&))))))))))))))))).))))	UAGGCAUGAGAGGCAUCAGGAA&UUCCUGAUGCCUCUCAUUCCUA	0	0.00690935	0.00729815	0.00721515	0.211313	0.341944	0.192771
			miR2118h;miR2118k	21PHAS_NO464	+	-40.3	-35.3	0.875931	4	((((((.((((((((((((((.&.)))))))))))))).))))))	UAGGAACGAGAGGCGUCGGGAU&UUCCUGAUGCCUCUCAUUCCUA	0	0.0246511	0.0274508	0.0271418	0.598719	0.590631	0.610441
			miR2118h;miR2118k	21PHAS_NO491	+	-40.3	-41.6	1	0	((((((((((((((((((((((&))))))))))))))))))))))	UAGGAAUGAGAGGCAUCAGGAA&UUCCUGAUGCCUCUCAUUCCUA	0	0.0013857	0.00146391	0.00144721	0.28175	0.248687	0.481927
			miR2118h;miR2118k	21PHAS_NO933	+	-40.3	-35.9	0.890819	5	..((((((((((((((((((((&))))))))))))))))))))..	UUGGAAUGAGGGGUAUCAGGGA&UUCCUGAUGCCUCUCAUUCCUA	0	0.0205852	0.0203008	0.0200715	0.774813	0.714974	1.02811
			miR2118h;miR2118k	21PHAS_NO1065	+	-40.3	-37	0.918114	4.5	.(((((((((((((((.(((((&))))).))))))))))))))).	GGGGAAUGAGAGGCAUGGGGAA&UUCCUGAUGCCUCUCAUUCCUA	0	0.0096597	0.0102025	0.0100866	0.633938	0.559545	0.481927
			miR2118h;miR2118k	21PHAS_NO1466	-	-40.3	-35.7	0.885856	3	(((((.(((((((((((((((.&.))))))))))))))).)))))	UAGGAUUGAGAGGUAUCAGGAG&UUCCUGAUGCCUCUCAUUCCUA	0	0.00903734	0.0096597	0.00940348	2.07791	2.95316	2.79518
			miR2118h;miR2118k	21PHAS_NO1588	-	-40.3	-32.6	0.808933	6	((((((((((((((..((((((&))))))..))))))))))))))	UAGGAAUGAGAGGUCCCGGGAA&UUCCUGAUGCCUCUCAUUCCUA	0	0.0256049	0.0287001	0.027946	1.76094	1.46103	1.60642
			miR2118h;miR2118k	21PHAS_NO1643	-	-40.3	-31.2	0.774194	4	..((((..((((((((((((((&))))))))))))))..))))..	UUGGAACCAGAGGCAUCAGGAA&UUCCUGAUGCCUCUCAUUCCUA	0	0.0456159	0.0460525	0.047428	0.352188	0.186515	0.0963855
			miR2118h;miR2118k	21PHAS_NO347	-	-40.3	-31.2	0.774194	6	..((((((.(((((((((((((&))))))))))))).))))))..	UUGGAAUGUGGGGCGUUAGGAA&UUCCUGAUGCCUCUCAUUCCUA	0	0.0431372	0.0486944	0.0448531	1.02134	1.64755	1.18875
			miR2118h;miR2118k	21PHAS_NO755	-	-40.3	-32.2	0.799007	4.5	(((((.(((((((((.(((((.&.))))).))))))))).)))))	UAGGGUUGAGAGGCACCAGGAG&UUCCUGAUGCCUCUCAUUCCUA	0	0.0306466	0.0327323	0.031874	0.457844	0.652803	0.41767
			miR2118h;miR2118k	21PHAS_NO1024	-	-40.3	-32.1	0.796526	5	...(((((((((((((((((((&)))))))))))))))))))...	UGAGAAUGAGAGGCAUUGGGAA&UUCCUGAUGCCUCUCAUUCCUA	0	0.031903	0.0340726	0.0331798	0.704375	0.466288	0.385542
			miR2118h;miR2118k	21PHAS_NO1926	+	-40.3	-34.9	0.866005	3	((((..((((((((((((((((&))))))))))))))))..))))	UAGGCCUGAGAGGCGUCAGGAA&UUCCUGAUGCCUCUCAUUCCUA	0	0.0313901	0.0317158		1.127	0.74606
			miR2118h;miR2118k	21PHAS_NO1554	+	-40.3	-34.4	0.853598	6.5	(((((((((((((((((((...&...)))))))))))))))))))	UAGGGAUGAGGGGCAUCAGUAG&UUCCUGAUGCCUCUCAUUCCUA	0	0.0380825	0.0401896		0.105656	0.124343
			miR2118i	21PHAS_NO50	+	-42.4	-36.1	0.851415	4	(((((((((((.((((((((((&)))))))))).)))))))))))	UGGGAAUGGGAUGCACUGGGAG&UUCCUAGUGCCUCCCAUUCCUA	0	0.0219423	0.0231671	0.0229058	3.13447	2.45578	2.21687
			miR2118i	21PHAS_NO1736	+	-42.4	-35	0.825472	3	..(((((.((((((((((((((&)))))))))))))).)))))..	UCGGAAUUGGAGGCACUAGGAA&UUCCUAGUGCCUCCCAUUCCUA	0	0.0327323	0.0345486	0.0341612	0.105656	0.186515	0.257028
			miR2118i	21PHAS_NO1750	+	-42.4	-36.6	0.863208	2	(((((((.((((((((((((((&)))))))))))))).)))))))	UAGGAAUUGGAGGCACUAGGGA&UUCCUAGUGCCUCCCAUUCCUA	0	0.0165023	0.0188646	0.0129498	1.58484	1.33669	1.67068
			miR2118i	21PHAS_NO1837	+	-42.4	-36.3	0.856132	2.5	(((((((((.((((((((((((&)))))))))))).)))))))))	UAGGAGUGGCAGGCACUGGGAA&UUCCUAGUGCCUCCCAUUCCUA	0	0.0192261	0.0203008	0.0200715	0.387406	0.341944	0.41767
			miR2118i	21PHAS_NO1884	+	-42.4	-35.5	0.837264	3	(((((.((((((((((-(((((&))))).)))))))))).)))))	UAGGAUUGGGAGGCAC-AGGAA&UUCCUAGUGCCUCCCAUUCCUA	0	0.0246511	0.0288746	0.0257319	0.880469	0.559545	0.706827
			miR2118i	21PHAS_NO418	+	-42.4	-36.8	0.867925	3	..((((.(((((((((((((((&))))))))))))))).))))..	UUGGAAAGGGAGGCACUAGGAA&UUCCUAGUGCCUCCCAUUCCUA	0	0.0096597	0.0102025	0.0100866	0.633938	0.466288	0.481927
			miR2118i	21PHAS_NO426	+	-42.4	-35.8	0.84434	3	(((((.((((.(((((((((((&))))))))))).)))).)))))	UAGGAUUGGGCGGCACUAGGAA&UUCCUAGUGCCUCCCAUUCCUA	0	0.0232976	0.0245971	0.0243198	0.669156	0.870404	0.963855
			miR2118i	21PHAS_NO430	+	-42.4	-34.7	0.818396	4.5	(((((.((((((((((.((((.&.)))).)))))))))).)))))	UGGGAUUGGGAGGCACCAGGAU&UUCCUAGUGCCUCCCAUUCCUA	0	0.0367478	0.0401896	0.0383484	0.669156	0.777146	0.546184
			miR2118i	21PHAS_NO431	+	-42.4	-39.1	0.92217	3	(((((.((((((((((((((((&)))))))))))))))).)))))	UAGGAUUGGGGGGCACUGGGAA&UUCCUAGUGCCUCCCAUUCCUA	0	0.00276949	0.00292567	0.00289233	2.39488	1.05692	1.70281
			miR2118i	21PHAS_NO921	+	-42.4	-35.2	0.830189	4	((((((.(((((((((((((((&))))))))))))))).))))))	UAGGAAAGGGGGGUGCUAGGAA&UUCCUAGUGCCUCCCAUUCCUA	0	0.0313901	0.0331332	0.0327614	0.598719	0.714974	0.867469
			miR2118i	21PHAS_NO1054	+	-42.4	-34.7	0.818396	3.5	(((((((((((.((((((((((&)))))))))).)))))))))))	UAGGAAUGGGAUGUACUAGGAG&UUCCUAGUGCCUCCCAUUCCUA	0	0.0380825	0.0387824	0.0397401	0.211313	0.186515	0.160642
			miR2118i	21PHAS_NO1187	+	-42.4	-34.3	0.808962	5	..(((.((((((((((((((((&)))))))))))))))).)))..	UUGGACUGGGAGGUGCUAGGAA&UUCCUAGUGCCUCCCAUUCCUA	0	0.0460525	0.0471944	0.0466686	0.915688	0.714974	0.706827
			miR2118i	21PHAS_NO1194	+	-42.4	-36.9	0.870283	4.5	..((((((((((((.((((((((&))))))))-))))))))))))..	UUGGGAUGGGAGGCAACUAGGAA&UUCCUAGU-GCCUCCCAUUCCUA	0	0.00828548	0.00875137	0.00721515	0.598719	0.528459	0.610441
			miR2118i	RC21PHAS_NO1425	-	-42.4	-36.2	0.853774	2.5	(((((((.((((((((((((((&)))))))))))))).)))))))	UAGGAGUUGGGGGCACUAGGAA&UUCCUAGUGCCUCCCAUUCCUA	0	0.00646361	0.00690935	0.00672583	0.950906	0.559545	0.64257
			miR2118i	21PHAS_NO170	-	-42.4	-34.7	0.818396	4.5	(((((.((((((((((.((((.&.)))).)))))))))).)))))	UGGGAUUGGGAGGCACCAGGAU&UUCCUAGUGCCUCCCAUUCCUA	0	0.017993	0.0178651	0.0160661	0.176094	0.341944	0.128514
			miR2118i	21PHAS_NO174	-	-42.4	-35.8	0.84434	3	(((((.((((.(((((((((((&))))))))))).)))).)))))	UAGGAUUGGGCGGCACUAGGAA&UUCCUAGUGCCUCCCAUUCCUA	0	0.0116044	0.013771	0.0107396	0.387406	0.248687	0.578313
			miR2118i	21PHAS_NO255	-	-42.4	-34.1	0.804245	3	((((.((((((((((((-((((&)))).)))))))))))).))))	UAGGUAUGGGAGGCACU-GGAA&UUCCUAGUGCCUCCCAUUCCUA	0	0.0230742	0.0246511	0.024002	0.422625	0.404116	0.771084
			miR2118i	21PHAS_NO257	-	-42.4	-34.2	0.806604	3	((((.((((((((((((-((((&)))).)))))))))))).))))	UAGGUAUGGGAGGCACU-GGAA&UUCCUAGUGCCUCCCAUUCCUA	0	0.0218063	0.0232976	0.0226838	0.246531	0.0932575	0.160642
			miR2118i	21PHAS_NO531	-	-42.4	-36.4	0.858491	3.5	((((.(((((((((((((((((&))))))))))))))))).))))	UGGGUAUGGGAGGUACUGGGAA&UUCCUAGUGCCUCCCAUUCCUA	0	0.00517424	0.00553131	0.00538429	1.51441	1.33669	1.41365
			miR2118i	21PHAS_NO709	-	-42.4	-34.7	0.818396	4.5	(((((.((((((((((.((((.&.)))).)))))))))).)))))	UGGGAUUGGGAGGCACCAGGAU&UUCCUAGUGCCUCCCAUUCCUA	0	0.0167186	0.0165023	0.0187185	0.28175	0.155429	0.257028
			miR2118i	21PHAS_NO713	-	-42.4	-35.8	0.84434	3	(((((.((((.(((((((((((&))))))))))).)))).)))))	UAGGAUUGGGCGGCACUAGGAA&UUCCUAGUGCCUCCCAUUCCUA	0	0.0128854	0.011032	0.0134064	0.0704375	0.279773	0.257028
			miR2118i	21PHAS_NO717	-	-42.4	-34.7	0.818396	4.5	(((((.((((((((((.((((.&.)))).)))))))))).)))))	UGGGAUUGGGAGGCACCAGGAU&UUCCUAGUGCCUCCCAUUCCUA	0	0.0154425	0.0192261	0.0173932	0.211313	0.279773	0.160642
			miR2118i	21PHAS_NO722	-	-42.4	-35.8	0.84434	3	(((((.((((.(((((((((((&))))))))))).)))).)))))	UAGGAUUGGGCGGCACUAGGAA&UUCCUAGUGCCUCCCAUUCCUA	0	0.0103217	0.0124024	0.0120739	0.211313	0.341944	0.128514
			miR2118i	21PHAS_NO751	-	-42.4	-33.08	0.780189	3	(((((...((((((((((((((&))))))))))))))...)))))	UAGGACAUGGAGGCACUAGGAA&UUCCUAGUGCCUCCCAUUCCUA	0	0.0418954	0.0447288	0.0435631	0.316969	0.248687	0.449799
			miR2118i	21PHAS_NO830	-	-42.4	-36.9	0.870283	4.5	(((((.(((((((((((((((.&.))))))))))))))).)))))	UGGGAUUGGGAGGUACUGGGAC&UUCCUAGUGCCUCCCAUUCCUA	0	0.0038832	0.00415136	0.00404094	1.127	0.932575	0.64257
			miR2118i	21PHAS_NO863	-	-42.4	-33.8	0.79717	6	...((((((((((((.(((((((&)))))))-))))))))))))...	UGAGAAUGGGAGGCAGCUGGGAA&UUCCUAG-UGCCUCCCAUUCCUA	0	0.028129	0.030046	0.0292571	2.07791	1.58538	2.44177
			miR2118i	21PHAS_NO1019	-	-42.4	-34.4	0.811321	6	..(((((((((((..(((((((&)))))))..)))))))))))..	UUGGAAUGGGAGGAUCUAGGAA&UUCCUAGUGCCUCCCAUUCCUA	0	0.0192658	0.0205852	0.0200421	2.71184	2.11384	2.40964
			miR2118i	21PHAS_NO1028	-	-42.4	-35.7	0.841981	3	.((((((((((((.((((((((&)))))))).)))))))))))).	CAGGAAUGGGAGGAACUAGGAA&UUCCUAGUGCCUCCCAUUCCUA	0	0.0141648	0.0151376	0.0147371	0.810031	0.870404	0.578313
			miR2118i	21PHAS_NO789	+	-42.4	-34.5	0.813679	3	((((((.(((((((((.(((((&))))).))))))))).))))))	UAGGAAAGGGAGGCACCAGGAA&UUCCUAGUGCCUCCCAUUCCUA	0	0.0394155	0.0443986		0.457844	0.217601
			miR2118i	21PHAS_NO1338	+	-42.4	-36.9	0.870283	3	..((.(((((((((((((((((&))))))))))))))))).))..	UCGGCAUGGGAGGCACUAGGAA&UUCCUAGUGCCUCCCAUUCCUA	0	0.00690935		0.00865193	0.211313		0.192771
			miR2118i	21PHAS_NO100	+	-42.4	-36.3	0.856132	3.5	((((.((((((((((((((((.&.)))))))))))))))).))))	UGGGCAUGGGAGGUACUAGGAG&UUCCUAGUGCCUCCCAUUCCUA	0	0.0205852		0.0214897	0.140875		0.0963855
			miR2118i	21PHAS_NO1397	-	-42.4	-32.7	0.771226	4	(((((.(((.((((((((((((&)))))))))))).))).)))))	UAGGAUUGGAAGGCGCUGGGAA&UUCCUAGUGCCUCCCAUUCCUA	0	0.0480882		0.0499959	1.19744		0.835341
			miR2118i	21PHAS_NO1336	+	-42.4	-36.9	0.870283	3	..((.(((((((((((((((((&))))))))))))))))).))..	UCGGCAUGGGAGGCACUAGGAA&UUCCUAGUGCCUCCCAUUCCUA	0		0.00729815	0.0057763		0.248687	0.128514
			miR2118i	21PHAS_NO742	+	-42.4	-34.8	0.820755	3.5	((((((.(((((((((.(((((&))))).))))))))).))))))	UAGGAGAGGGAGGCACCAGGAA&UUCCUAGUGCCUCCCAUUCCUA	0		0.035962	0.0355589		0.155429	0.160642
			miR2118l	21PHAS_NO1416	+	-37.7	-30.4	0.806366	2	(((..(((((((((((((((((&)))))))))))))))))..)))	UAGACAUGGGAAGCAUUAGGAA&UUCCUAAUGCUUCCCAUUCCUA	0	0.0447288	0.0471944	0.0466686	2.00747	1.92732	1.44578
			miR2118l	21PHAS_NO194	+	-37.7	-35.3	0.93634	4	((((((((((((((((((((..&..))))))))))))))))))))	UGGGGAUGGGAAGCAUUAGGUA&UUCCUAAUGCUUCCCAUUCCUA	0	0.00276949	0.00292567	0.00289233	1.44397	1.24343	1.41365
			miR2118l	21PHAS_NO288	+	-37.7	-31.2	0.827586	5	..(((..((((((((((((((((&))))))))))))))))-.)))..	UUGGAUUUGGGAAGCAUUGGGAA&UUCCUAAUGCUUCCCA-UUCCUA	0	0.0313901	0.0331332	0.0327614	0.704375	0.404116	0.353413
			miR2118l	21PHAS_NO322	+	-37.7	-34.9	0.925729	2.5	((((((((((((((.(((((((&))))))).))))))))))))))	UAGGAGUGGGAAGCUUUAGGAA&UUCCUAAUGCUUCCCAUUCCUA	0	0.00415136	0.0043853	0.00433536	0.810031	1.02583	0.867469
			miR2118l	21PHAS_NO1239	-	-37.7	-31.6	0.838196	3	(((((.((((((((((.(((((&))))).)))))))))).)))))	UAGGAUUGGGAAGCAUCAGGAA&UUCCUAAUGCUUCCCAUUCCUA	0	0.0167186	0.0178651	0.0173932	0.598719	0.621717	0.289156
			miR2118l	21PHAS_NO1243	-	-37.7	-30.9	0.819629	3	(((((.((((((((((.(((((&))))).)))))))))).)))))	UAGGACUGGGAAGCAUAAGGAA&UUCCUAAUGCUUCCCAUUCCUA	0	0.0243403	0.0260026	0.024002	0.528281	0.683889	0.514056
			miR2118l	21PHAS_NO1399	-	-37.7	-33.6	0.891247	4	((((..(((((((((((((((.&.)))))))))))))))..))))	UAGGUUUGGGAAGCAUUGGGAG&UUCCUAAUGCUUCCCAUUCCUA	0	0.0116044	0.0124024	0.0120739	0.598719	0.341944	0.449799
			miR2118l	21PHAS_NO1433	-	-37.7	-35.3	0.93634	1.5	(((((.((((((((((((((((&)))))))))))))))).)))))	UAGGAUUGGGAAGCAUUAGGAG&UUCCUAAUGCUUCCCAUUCCUA	0	0.00259048	0.00276949	0.00269578	0.0704375	0.186515	0.160642
			miR2118l	21PHAS_NO97	-	-37.7	-37.5	0.994695	3.5	((((((((((((((((((((((&))))))))))))))))))))))	UGGGAAUGGGAGGCGUUGGGAA&UUCCUAAUGCUUCCCAUUCCUA	0	0.00129608	0.0013857	0.0013488	0.704375	0.341944	0.610441
			miR2118l	21PHAS_NO285	-	-37.7	-34.9	0.925729	2.5	((((((((((((((.(((((((&))))))).))))))))))))))	UAGGAGUGGGAAGCUUUAGGAA&UUCCUAAUGCUUCCCAUUCCUA	0	0.0038832	0.00415136	0.00404094	0.810031	1.02583	0.867469
			miR2118l	21PHAS_NO542	-	-37.7	-33.7	0.893899	4	(((((((((((((((-((((((&)))))).)))))))))))))))	UGGGAGUGGGAAGCA-UGGGAA&UUCCUAAUGCUUCCCAUUCCUA	0	0.0103217	0.011032	0.0107396	1.83138	1.52321	1.76707
			miR2118l	21PHAS_NO544	-	-37.7	-33.7	0.893899	4	(((((((((((((((-((((((&)))))).)))))))))))))))	UGGGAGUGGGAAGCA-UGGGAA&UUCCUAAUGCUUCCCAUUCCUA	0	0.00775131	0.00828548	0.00940348	2.04269	1.61646	1.92771
			miR2118l	21PHAS_NO546	-	-37.7	-34.6	0.917772	4	((((((((((((((((.(((((&))))).))))))))))))))))	UGGGAGUGGGAAGCAUGGGGAA&UUCCUAAUGCUUCCCAUUCCUA	0	0.00517424	0.00553131	0.00538429	0.84525	0.590631	1.02811
			miR2118l	21PHAS_NO648	-	-37.7	-31.8	0.843501	3.5	(((((.(((((.((((((((((&)))))))))).))))).)))))	UGGGAUUGGGAUGCAUUAGGAA&UUCCUAAUGCUUCCCAUUCCUA	0	0.0154425	0.0165023	0.0160661	0.211313	0.310858	0.385542
			miR2118l	21PHAS_NO1140	-	-37.7	-32.5	0.862069	4.5	(((((((((((((..(((((((&)))))))..)))))))))))))	UGGGAAUGGGAAGAUUUAGGAA&UUCCUAAUGCUUCCCAUUCCUA	0	0.0141648	0.0151376	0.0147371	0.5635	0.279773	0.41767
			miR2118l	21PHAS_NO554	+	-37.7	-34.3	0.909814	4.5	((((((((((((((((.(((((&))))).))))))))))))))))	UAGGAGUGGGAAGCGUAGGGAA&UUCCUAAUGCUUCCCAUUCCUA	0	0.00553131		0.0057763	0.246531		0.064257
			miR2118l	21PHAS_NO609	+	-37.7	-31	0.822281	6	(((((((((((.(((((((((.&.))))))))).)))))))))))	UAGGAAUGGGAUGUGUUGGGAU&UUCCUAAUGCUUCCCAUUCCUA	0	0.0340726		0.0355589	0.105656		0.128514
			miR2118l	21PHAS_NO1055	+	-37.7	-31	0.822281	4	(((((((((((.((((.(((((&))))).)))).)))))))))))	UAGGAAUGGGAUGCAUAAGGAA&UUCCUAAUGCUUCCCAUUCCUA	0	0.0354111		0.0369547	0.105656		0.289156
			miR2118l	21PHAS_NO1531	-	-37.7	-30.1	0.798408	4	(((((.(((((.((((((((((&)))))))))).))))).)))))	UAGGAUUGGGAUGUAUUAGGAA&UUCCUAAUGCUUCCCAUUCCUA	0	0.0331577		0.0344839	0.5635		0.610441
			miR2118l	21PHAS_NO1071	+	-37.7	-30.8	0.816976	3.5	((((.((((((((((.((((((&)))))).)))))))))).))))	UAGGCGUGGGAAGCAAUAGGAA&UUCCUAAUGCUUCCCAUUCCUA	0		0.0415946	0.0411298		0.124343	0.160642
			miR2118o	21PHAS_NO1455	+	-46	-42.7	0.928261	3	(((((((((((((((.((((((&)))))).)))))))))))))))	UAGGCUUGGGAGGCGCCAGGAG&CUCCUGAUGCCUCCCAAGCCUA	0	0.00415136	0.0043853	0.00433536	3.83884	3.69922	3.46988
			miR2118o	21PHAS_NO1457	+	-46	-37.5	0.815217	2	(((.(((((((((((((((((.&.))))))))))))))))).)))	UAGUCUUGGGAGGCAUCAGGAC&CUCCUGAUGCCUCCCAAGCCUA	0	0.0313901	0.0317158	0.0327614	1.47919	0.932575	1.15663
			miR2118o	21PHAS_NO1459	+	-46	-36.4	0.791304	4	(((.(((((((((((((((((.&.))))))))))))))))).)))	UAGUCUUGGGAGGCGUCGGGAC&CUCCUGAUGCCUCCCAAGCCUA	0	0.0473744	0.049982	0.0494259	0.105656	0.186515	0.385542
			miR2118o	21PHAS_NO1616	+	-46	-37.4	0.813043	5	..((((.((((((.((((((((&)))))))).)))))).))))..	UUGGCUCGGGAGGGAUCAGGAG&CUCCUGAUGCCUCCCAAGCCUA	0	0.0327323	0.0345486	0.0341612	0.669156	0.435202	0.481927
			miR2118o	21PHAS_NO1790	+	-46	-38.4	0.834783	3	..(((((.((((((((((((((&)))))))))))))).)))))..	UUGGCUUAGGAGGCAUCAGGAG&CUCCUGAUGCCUCCCAAGCCUA	0	0.0178651	0.0174262	0.0186513	0.915688	0.528459	0.835341
			miR2118o	21PHAS_NO1838	+	-46	-37.6	0.817391	4	(((((((((((((.(((((((.&.))))))).)))))))))))))	UAGGCUUGGGAGGAAUCGGGAA&CUCCUGAUGCCUCCCAAGCCUA	0	0.0260026	0.0274508	0.0299557	0.28175	0.186515	0.546184
			miR2118o	21PHAS_NO1936	+	-46	-41.3	0.897826	1.5	(((((.((((((((((((((((&)))))))))))))))).)))))	UAGGUCUGGGAGGCAUCAGGAG&CUCCUGAUGCCUCCCAAGCCUA	0	0.00828548	0.00875137	0.00865193	0.387406	0.279773	0.289156
			miR2118o	21PHAS_NO1945	+	-46	-44.8	0.973913	2	..((((((((((((((((((((&))))))))))))))))))))..	UUGGCUUGGGAGGCAUCAGGAG&CUCCUGAUGCCUCCCAAGCCUA	0	0.00276949	0.00292567	0.00289233	0.176094	0.155429	0.128514
			miR2118o	21PHAS_NO1958	+	-46	-37.6	0.817391	2.5	((((((.-((((((((((((((&))))))))))))))..))))))	UGGGCUA-GGAGGCAUCAGGAG&CUCCUGAUGCCUCCCAAGCCUA	0	0.0273523	0.0302962	0.0271418	1.16222	1.02583	0.931726
			miR2118o	21PHAS_NO328	+	-46	-37.3	0.81087	6	..(((((((((((..(((((((&)))))))..)))))))))))..	UUGGCUUGGGAGGACUCAGGAG&CUCCUGAUGCCUCCCAAGCCUA	0	0.0394155	0.0387824	0.0397401	3.27534	3.10858	3.27711
			miR2118o	21PHAS_NO335	+	-46	-37.9	0.823913	2	(((..(((((((((((((((((&)))))))))))))))))..)))	UAGAAUUGGGAGGCAUCAGGAG&CUCCUGAUGCCUCCCAAGCCUA	0	0.0232976	0.0245971	0.0229058	0.528281	0.621717	0.835341
			miR2118o	21PHAS_NO1186	+	-46	-42	0.913043	4	..(((((((((((((((((((.&.)))))))))))))))))))..	UUGGCUUGGGAGGCAUCGGGAA&CUCCUGAUGCCUCCCAAGCCUA	0	0.00690935	0.00729815	0.00721515	1.16222	1.49212	2.08835
			miR2118o	21PHAS_NO1189	+	-46	-37.6	0.817391	6	..((((((((((((.((((((.&.)))))).))))))))))))..	UUGGCUUGGGAGGCCUCGGGAA&CUCCUGAUGCCUCCCAAGCCUA	0	0.0287001	0.0288746	0.0285498	2.67663	2.70447	2.73092
			miR2118o	21PHAS_NO35	-	-46	-36	0.782609	2.5	(((((((.(((((((((((((.&.))))))))))))).)))))))	UAGGUUUAGGAGGCAUCAGGAA&CUCCUGAUGCCUCCCAAGCCUA	0	0.0369121	0.0394155	0.0383855	0.457844	0.435202	0.514056
			miR2118o	21PHAS_NO37	-	-46	-38.5	0.836957	2	(((((((.(((((((((((((.&.))))))))))))).)))))))	UAGGCUUCGGAGGCAUCAGGAA&CUCCUGAUGCCUCCCAAGCCUA	0	0.0192658	0.0192261	0.0173932	0.633938	0.124343	0.192771
			miR2118o	21PHAS_NO1263	-	-46	-43.7	0.95	1.5	((((((((((((((((((((((&))))))))))))))))))))))	UAGGUUUGGGAGGUAUCAGGAG&CUCCUGAUGCCUCCCAAGCCUA	0	0.00129608	0.0013857	0.0013488	1.6905	1.58538	1.86345
			miR2118o	21PHAS_NO1396	-	-46	-40.3	0.876087	3	(((((((((((((((.(((((.&.))))).)))))))))))))))	UAGGCUUGGGAGGCACCAGGAA&CUCCUGAUGCCUCCCAAGCCUA	0	0.00903734	0.0096597	0.00940348	1.47919	1.15018	1.95984
			miR2118o	21PHAS_NO1398	-	-46	-39.5	0.858696	3.5	.((((((((((((((((((((.&.)))))))))))))))))))).	CAGGUUUGGGAGGUAUCAGGAA&CUCCUGAUGCCUCCCAAGCCUA	0	0.0103217	0.011032	0.0107396	1.6905	1.39886	1.41365
			miR2118o	21PHAS_NO1406	-	-46	-41.2	0.895652	3	((((((((((((((((.((((.&.)))).))))))))))))))))	UAGGCUUGGGAGGCAUGAGGAA&CUCCUGAUGCCUCCCAAGCCUA	0	0.0038832	0.00415136	0.00404094	0.493063	0.683889	0.385542
			miR2118o	21PHAS_NO1315	-	-46	-40.4	0.878261	3	(((((((((((((((.(((((.&.))))).)))))))))))))))	UAGGCUUGGGAGGCACCAGGAA&CUCCUGAUGCCUCCCAAGCCUA	0	0.00775131	0.00828548	0.00806556	0.457844	0.37303	0.449799
			miR2118o	21PHAS_NO1599	-	-46	-39.4	0.856522	4.5	(((((((((((((((.(((((.&.))))).)))))))))))))))	UGGGCUUGGGAGGCACCGGGAA&CUCCUGAUGCCUCCCAAGCCUA	0	0.0116044	0.0124024	0.0120739	0.739594	0.341944	0.610441
			miR2118o	21PHAS_NO1621	-	-46	-38.5	0.836957	3	((((((((((((((((((.((.&.)).))))))))))))))))))	UAGGCUUGGGAGGCAUCACGAA&CUCCUGAUGCCUCCCAAGCCUA	0	0.017993	0.0178651	0.0200421	1.86659	1.74081	2.40964
			miR2118o	21PHAS_NO261	-	-46	-38.3	0.832609	2	(((((((((.((((((((((((&)))))))))))).)))))))))	UAGGCUUGGAAGGUAUCAGGAG&CUCCUGAUGCCUCCCAAGCCUA	0	0.0230742	0.0246511	0.024002	0.176094	0.37303	0.257028
			miR2118o	21PHAS_NO274	-	-46	-38.5	0.836957	5.5	(((((((((((((((..((((.&.))))..)))))))))))))))	UGGGCUUGGGAGGCAGAAGGAU&CUCCUGAUGCCUCCCAAGCCUA	0	0.0167186	0.0205852	0.0187185	1.127	0.621717	0.963855
			miR2118o	21PHAS_NO279	-	-46	-37.3	0.81087	6	..(((((((((((..(((((((&)))))))..)))))))))))..	UUGGCUUGGGAGGACUCAGGAG&CUCCUGAUGCCUCCCAAGCCUA	0	0.0293886	0.0327323	0.031874	3.27534	3.10858	3.27711
			miR2118o	21PHAS_NO306	-	-46	-37.9	0.823913	2	(((..(((((((((((((((((&)))))))))))))))))..)))	UAGAAUUGGGAGGCAUCAGGAG&CUCCUGAUGCCUCCCAAGCCUA	0	0.0268678	0.0287001	0.027946	0.528281	0.621717	0.835341
			miR2118o	21PHAS_NO720	-	-46	-35.6	0.773913	5.5	.((((((((((.(((((((((.&.))))))))).)))))))))).	GGGGCUUGGGAUGUAUCAGGAA&CUCCUGAUGCCUCCCAAGCCUA	0	0.0418954	0.0447288	0.0435631	0.633938	0.74606	0.963855
			miR2118o	21PHAS_NO1003	-	-46	-35.6	0.773913	6	..((((((((((.(((((((((&))))))))).))))))))))..	UCGGCUUGGGAGUUGUCAGGAG&CUCCUGAUGCCUCCCAAGCCUA	0	0.040652	0.0420758	0.0409778	1.76094	1.86515	1.60642
			miR2118o	21PHAS_NO1928	+	-46	-40.3	0.876087	3	(((((.(((((((((((((((.&.))))))))))))))).)))))	UAGGCCUGGGAGGCGUCAGGAU&CUCCUGAUGCCUCCCAAGCCUA	0	0.011032		0.0115192	1.33831		1.86345
			miR2118o	21PHAS_NO962	-	-46	-35.4	0.769565	5	(((((((.((((((((((((..&..)))))))))))).)))))))	UAGGCUUCGGAGGCAUCGGGCA&CUCCUGAUGCCUCCCAAGCCUA	0	0.0456159		0.0487128	0.140875		0.128514
			miR2118o	21PHAS_NO1803	+	-46	-38.4	0.834783	3	(((((.(((((((((.((((((&)))))).))))))))).)))))	UAGGCCUGGGAGGCACCAGGAG&CUCCUGAUGCCUCCCAAGCCUA	0		0.0188646	0.017229		0.0621717	0.0963855
			miR2118o	21PHAS_NO266	-	-46	-36.6	0.795652	7	(((((((((((((((.((((...&...))))-)))))))))))))))	UAGGCUUGGGAGGCACUCAGAAU&CUCCUGA-UGCCUCCCAAGCCUA	0		0.0354111	0.0344839		0.435202	0.481927
			miR2118p	21PHAS_NO1568	+	-46.1	-39.7	0.861171	4.5	(((((((((((((((.(((((.&.))))).)))))))))))))))	UGGGCAUGGGAGGUAACGGGAG&UUCCCGAUGCCUCCCAUGCCUA	0	0.0205852	0.0231671	0.0229058	1.09178	0.932575	1.09237
			miR2118p	21PHAS_NO1815	+	-46.1	-37.7	0.817787	6	(((((.(((((((((((((...&...))))))))))))).)))))	UAGGCCUGGGAGGCAUCGGAAG&UUCCCGAUGCCUCCCAUGCCUA	0	0.0327323	0.035962	0.0355589	0.28175	0.155429	0.257028
			miR2118p	21PHAS_NO140	+	-46.1	-42.2	0.915401	2.5	(((((((((((((((.((((((&)))))).)))))))))))))))	UGGGCAUGGGAGGCACCGGGAA&UUCCCGAUGCCUCCCAUGCCUA	0	0.0096597	0.0102025	0.0100866	1.58484	1.49212	1.41365
			miR2118p	21PHAS_NO465	+	-46.1	-38.5	0.835141	3.5	.(((((((.(((((((((((((&))))))))))))).))))))).	CAGGCAUGAGAGGCGUCGGGAG&UUCCCGAUGCCUCCCAUGCCUA	0	0.0260026	0.0288746	0.0285498	0.211313	0.124343	0.128514
			miR2118p	21PHAS_NO2022	-	-46.1	-35.6	0.772234	2.5	(((((.(((.((((((((((((&)))))))))))).))).)))))	UAGGCCUGGAAGGCAUCGGGAG&UUCCCGAUGCCUCCCAUGCCUA	0	0.0268678	0.0287001	0.027946	0.352188	0.186515	0.321285
			miR2118p	21PHAS_NO723	-	-46.1	-35.9	0.778742	6	..((.(((((((((((.((((((&)))))).)))))))))))-))..	AUGGUCAUGGGAGGCACCGGGGA&UUCCCGAUGCCUCCCAUG-CCUA	0	0.0243403	0.0260026	0.0253185	0.28175	0.621717	0.481927
			miR2118p	21PHAS_NO141	+	-46.1	-36.4	0.789588	6	.(((((((((.((((.((((((&)))))).)))).))))))))).	CAGGCAUGGGCGGCACCGGGGA&UUCCCGAUGCCUCCCAUGCCUA	0	0.0486944	0.049982		1.58484	1.58538
			miR2118p	21PHAS_NO2004	-	-46.1	-44.9	0.97397	1	((((((((((((((((((((((&))))))))))))))))))))))	UAGGUAUGGGAGGCAUCGGGAG&UUCCCGAUGCCUCCCAUGCCUA	0	0.00129608		0.0013488	0.28175		0.0963855
			miR2118p	21PHAS_NO1772	+	-46.1	-42.2	0.915401	2.5	(((((((((((((((.((((((&)))))).)))))))))))))))	UAGGCAUGGGAGGCACCGGGAG&UUCCCGAUGCCUCCCAUGCCUA	0		0.00875137	0.00865193		0.217601	0.257028
			miR2118p	21PHAS_NO1970	+	-46.1	-41.1	0.89154	4.5	((((((((((((((..((((((&))))))..))))))))))))))	UAGGCAUGGGAGGCUCCGGGAG&UUCCCGAUGCCUCCCAUGCCUA	0		0.0130983	0.0129498		0.124343	0.160642
			miR2118p	21PHAS_NO221	-	-46.1	-37.6	0.815618	3	(((((((((.(((((((((((.&.))))))))))).)))))))))	UGGGUAUGGUAGGCAUCGGGAG&UUCCCGAUGCCUCCCAUGCCUA	0		0.0151376	0.0147371		0.0621717	0.0963855
		MBP	miR1859	21PHAS_NO409	+	-36.9	-24.4	0.661247	9	((((((((((.((((..((((..&..))))-.)))).))))))))))	UUGGAAUGGAAGUCACCAGGAUA&UUUCCU-AUGACGUCCAUUCCAA	0	0.0295577	0.0290316	0.029351	0.280412	0.269061	0.226517
			miR1859	21PHAS_NO542	-	-36.9	-24.98	0.676965	10	..((((((((...(((((((((&)))))))))...))))))))..	UGGGAGUGGGAAGCAUGGGAAA&UUUCCUAUGACGUCCAUUCCAA	0	0.00644613	0.00636745	0.00653354	0.467354	0.336326	0.291236
			miR1859	21PHAS_NO546	-	-36.9	-24.48	0.663415	11	..((((((((...(((((((((&)))))))))...))))))))..	UGGGAGUGGGAAGCAUGGGGAA&UUUCCUAUGACGUCCAUUCCAA	0	0.0102938	0.0101684	0.0104332	0.311569	0.269061	0.323596
			miR1859	21PHAS_NO611	+	-36.9	-26.4	0.715447	7.5	...(((((((.(((((((((((&))))))))))).)))))))...	UAAGAAUGGGAGUCAUGGGGAA&UUUCCUAUGACGUCCAUUCCAA	0	0.00136286	0.00133826	0.00135319	1.77594	1.37894	1.58562
			miR1859	21PHAS_NO1166	+	-36.9	-24.18	0.655285	8.5	((((((((((...((.(((((((&)))))))-))...))))))))))	UUGGAGUGGAAGGCAUUAGGAAA&UUUCCUA-UGACGUCCAUUCCAA	0	0.0322011		0.0319762	0.40504		0.517753
			miR2118a	21PHAS_NO21	+	-41.8	-33.6	0.803828	5.5	((((..(((((((.((((((((&)))))))).)))))))..))))	UGGGCUUGGGAGGGGUCGAGAA&UUCUCGAUGCCUCCCAUUCCUA	0	0.0229177	0.0225084	0.0227569	0.311569	0.571754	0.420675
			miR2118a	21PHAS_NO1445	+	-41.8	-32.78	0.784211	3	(((((...((((((((((((((&))))))))))))))...)))))	UAGGACUAGGAGGCAUCGAGAA&UUCUCGAUGCCUCCCAUUCCUA	0	0.0374662	0.036802	0.0372053	0.311569	0.302693	0.291236
			miR2118a	21PHAS_NO835	+	-41.8	-33.4	0.799043	4.5	(((((((((((.((((((((((&)))))))))).)))))))))))	UAGGGAUGGGAUGCAUUGAGGA&UUCUCGAUGCCUCCCAUUCCUA	0	0.0255791	0.0238165	0.0253999	0.186941	0.235428	0.291236
			miR2118a	21PHAS_NO97	-	-41.8	-39.2	0.937799	3.5	((((((((((((((((((((((&))))))))))))))))))))))	UGGGAAUGGGAGGCGUUGGGAA&UUCUCGAUGCCUCCCAUUCCUA	0	0.00129256	0.00127675	0.00131014	0.124628	0.100898	0.258877
			miR2118a	21PHAS_NO628	-	-41.8	-34.9	0.834928	4.5	(((((((((((((((((..((((&))))-.)))))))))))))))))	UAGGGAUGGGAGGCAUCAAAGAA&UUCU-CGAUGCCUCCCAUUCCUA	0	0.0102938		0.0104332	0.0934707		0.258877
			miR2118a	21PHAS_NO441	+	-41.8	-39.6	0.947368	2.5	((((((((((((((((((((((&))))))))))))))))))))))	UGGGAAUGGGAGGUGUCGAGAA&UUCUCGAUGCCUCCCAUUCCUA	0		0.00133826	0.00135319		0.235428	0.258877
			miR2118b;miR2118n	21PHAS_NO3	+	-43.9	-35.7	0.813212	6.5	(((((.(((((((((((((...&...))))))))))))).)))))	UAGGGUUGGGAGGCAUCGGACC&UUCCCGAUGCCUCCCAUUCCUA	0	0.0242493	0.0238165	0.0240793	0.467354	0.403591	0.614832
			miR2118b;miR2118n	21PHAS_NO765	+	-43.9	-35	0.797267	4.5	.(((((.((((((((.((((((&)))))).)))))))).))))).	AGGGAAAGGGAGGCACCGGGAA&UUCCCGAUGCCUCCCAUUCCUA	0	0.0322011	0.0316286	0.0319762	1.74479	1.47983	1.03551
			miR2118b;miR2118n	21PHAS_NO1227	-	-43.9	-33.1	0.753986	5	(((.((((((((((((((((..&..)))))))))))))))).)))	UAGAAAUGGGAGGCAUUGGGCG&UUCCCGAUGCCUCCCAUUCCUA	0	0.0318178	0.0314344	0.0335115	0.0934707	0.168163	0.194157
			miR2118b;miR2118n	21PHAS_NO82	-	-43.9	-32.4	0.738041	5.5	.((((((((.(((((((((((.&.))))))))))).)))))))).	AGGGAAUGGUAGGUAUUGGGAU&UUCCCGAUGCCUCCCAUUCCUA	0	0.0442596	0.0437297	0.0448481	0.841236	0.470856	0.841349
			miR2118c;miR2118q	21PHAS_NO1962	+	-41.9	-36.7	0.875895	3.5	..((.(((((((((((((((((&))))))))))))))))).))..	UUGGCGUAGGAGGCAUCGGGAA&UUCCCGAUGCCUCCUAUUCCUA	0	0.010851	0.010656	0.0107744	0.560824	0.437224	0.711911
			miR2118c;miR2118q	21PHAS_NO1987	+	-41.9	-36.9	0.880668	2	((((..((((((((((((((((&))))))))))))))))..))))	UAGGCCUAGGAGGCAUCGGGAA&UUCCCGAUGCCUCCUAUUCCUA	0	0.00814934	0.00800272	0.00809174	0.747766	0.504489	0.614832
			miR2118c;miR2118q	21PHAS_NO1992	+	-41.9	-36.6	0.873508	2.5	((((..((((((((((((((((&))))))))))))))))..))))	UAGGCCUAGGAGGCAUCGGGAG&UUCCCGAUGCCUCCUAUUCCUA	0	0.0135453	0.0133022	0.0134498	0.280412	0.168163	0.258877
			miR2118c;miR2118q	21PHAS_NO379	+	-41.9	-34.1	0.813842	4.5	((((((((((((((((..((((&))))..))))))))))))))))	UAGGGAUAGGAGGCAUGUGGAA&UUCCCGAUGCCUCCUAUUCCUA	0	0.0440073	0.0432298	0.0437019	0.778923	1.00898	0.679551
			miR2118c;miR2118q	21PHAS_NO472	+	-41.9	-36.1	0.861575	4	.(((((((((((((((.(((((&))))).))))))))))))))).	AGGGAGUAGGAGGCAUAGGGAA&UUCCCGAUGCCUCCUAUUCCUA	0	0.0215843	0.0211985	0.0214327	0.218098	0.369959	0.517753
			miR2118c;miR2118q	21PHAS_NO771	+	-41.9	-36	0.859189	3.5	((((((.(((((((((((((((&))))))))))))))).))))))	UGGGAAAAGGAGGCGUUGGGAA&UUCCCGAUGCCUCCUAUUCCUA	0	0.0229177	0.0225084	0.0227569	0.40504	0.235428	0.129438
			miR2118c;miR2118q	21PHAS_NO773	+	-41.9	-36	0.859189	3.5	((((((.(((((((((((((((&))))))))))))))).))))))	UGGGAAAAGGAGGCGUUGGGAA&UUCCCGAUGCCUCCUAUUCCUA	0	0.0242493	0.0238165	0.0240793	0.342726	0.269061	0.161798
			miR2118c;miR2118q	21PHAS_NO845	+	-41.9	-34.1	0.813842	4.5	(((((((((((((((.((((((&)))))).)))))))))))))))	UAGGGAUAGGAGGUACUGGGAA&UUCCCGAUGCCUCCUAUUCCUA	0	0.0427026	0.0406638	0.044996	0.342726	0.235428	0.161798
			miR2118c;miR2118q	21PHAS_NO1978	+	-41.9	-34.5	0.823389	4	((((..((((((((((((((((&))))))))))))))))..))))	UAGGCCUAGGAGGCGUUGGGAA&UUCCCGAUGCCUCCUAUUCCUA	0	0.03352		0.0332861	0.155785		0.129438
			miR2118c;miR2118q	21PHAS_NO2006	-	-41.9	-34.4	0.821002	5	..(((((((((((((((.((((&)))).)))))))))))))))..	UCGGAGUAGGAGGCAUCAGGAG&UUCCCGAUGCCUCCUAUUCCUA	0	0.0179446	0.0152138	0.0168985	1.40206	1.41257	1.65034
			miR2118c;miR2118q	21PHAS_NO270	-	-41.9	-34.3	0.818616	4.5	(((((..(((((((((((((((.&.)))))))))))))))-.)))))	UAGGGCUUAGGAGGCAUUGGGAC&UUCCCGAUGCCUCCUA-UUCCUA	0	0.019214	0.018981	0.0194728	0.591981	0.302693	0.614832
			miR2118c;miR2118q	21PHAS_NO294	-	-41.9	-32.68	0.779952	5.5	(((((...((((((((((((((&))))))))))))))...)))))	UGGGACUUGGAGGCGUUGGGAA&UUCCCGAUGCCUCCUAUUCCUA	0	0.045495	0.0437297	0.0448481	0.124628	0.168163	0.161798
			miR2118c;miR2118q	21PHAS_NO299	-	-41.9	-33.1	0.789976	4.5	...(((.((((((((((((((((&))))))))))))))))-)))...	AUAGAAUUAGGAGGCAUCGGGAG&UUCCCGAUGCCUCCUA-UUCCUA	0	0.0318178	0.032671	0.0347777	0.186941	0.100898	0.194157
			miR2118c;miR2118q	21PHAS_NO652	-	-41.9	-35.1	0.837709	3.5	(((((.(((((((((((((.(((&)))-))))))))))))).)))))	UAGGGUUAGGAGGCAUCGGAGAA&UUC-CCGAUGCCUCCUAUUCCUA	0	0.0141267	0.0139549	0.0143175	1.21512	1.61436	1.77978
			miR2118c;miR2118q	21PHAS_NO673	-	-41.9	-34.4	0.821002	4.5	((((((((((((((.(((.((((&))))-))).))))))))))))))	UAGGGAUAGGAGGCCUCGUGGAA&UUCC-CGAUGCCUCCUAUUCCUA	0	0.0166736	0.0177269	0.0156088	0.841236	0.77355	0.873709
			miR2118c;miR2118q	21PHAS_NO676	-	-41.9	-33.2	0.792363	4	(((((.(((((((((((((.(((&)))-))))))))))))).)))))	UAGGACUAGGAGGCAUUGGAGAA&UUC-CCGAUGCCUCCUAUUCCUA	0	0.0293101	0.0301962	0.0297028	0.373883	0.302693	0.388315
			miR2118c;miR2118q	21PHAS_NO685	-	-41.9	-36.3	0.866348	4	(((((((((((((((((((.(((&)))-)))))))))))))))))))	UAGGGGUAGGAGGUAUCGGAGAA&UUC-CCGAUGCCUCCUAUUCCUA	0	0.0102938	0.00890307	0.00913499	0.591981	0.403591	0.388315
			miR2118c;miR2118q	21PHAS_NO686	-	-41.9	-36.6	0.873508	4.5	(((((((((((((((((((.((.&.))-)))))))))))))))))))	UAGGAGUAGGAGGUAUCGGAGAU&UUC-CCGAUGCCUCCUAUUCCUA	0	0.00773036	0.00763607	0.00783512	0.40504	0.168163	0.129438
			miR2118c;miR2118q	21PHAS_NO690	-	-41.9	-36.3	0.866348	4	(((((((((((((((((((.(((&)))-)))))))))))))))))))	UAGGGGUAGGAGGUAUCGGAGAA&UUC-CCGAUGCCUCCUAUUCCUA	0	0.00901293	0.0101684	0.0104332	0.155785	0.13453	0.0970787
			miR2118c;miR2118q	21PHAS_NO693	-	-41.9	-35.2	0.840095	3.5	(((((.((((((((((((.((((&))))-)))))))))))).)))))	UAGGGUUAGGAGGCAUCGUGGAA&UUCC-CGAUGCCUCCUAUUCCUA	0	0.0128507	0.0126944	0.0130244	0.186941	0.369959	0.194157
			miR2118c;miR2118q	21PHAS_NO1023	-	-41.9	-34.1	0.813842	5	..((((..((((((((((((((&))))))))))))))..))))..	UCGGAACCGGAGGCAUCGGGGA&UUCCCGAUGCCUCCUAUUCCUA	0	0.0217478	0.0214844	0.0220404	0.186941	0.235428	0.194157
			miR2118c;miR2118q	21PHAS_NO681	-	-41.9	-33.4	0.797136	4	(((((.(((((((((((((.(((&)))-))))))))))))).)))))	UAGGACUAGGAGGCAUUGGAGAA&UUC-CCGAUGCCUCCUAUUCCUA	0	0.0255363		0.0258792	0.0934707		0.0970787
			miR2118c;miR2118q	21PHAS_NO314	-	-41.9	-32.68	0.779952	5.5	(((((...((((((((((((((&))))))))))))))...)))))	UGGGACUUGGAGGCGUUGGGAA&UUCCCGAUGCCUCCUAUUCCUA	0		0.0449506	0.0460994		0.235428	0.161798
			miR2118d	21PHAS_NO1672	+	-44.6	-38.2	0.856502	2	(((((((((.(((((((((((.&.))))))))))).)))))))))	UAGGCAUGGAAGGCAUCAGGAU&UUCCUGAUGCCUCCCAUGCCUA	0	0.0374662	0.036802	0.0372053	1.15281	1.14351	1.16494
			miR2118d	21PHAS_NO102	+	-44.6	-37.7	0.845291	6	..(((((((((((((((((((.&.)))))))))))))))))))..	UUGGCAUGGGAGGUGUUAGGAG&UUCCUGAUGCCUCCCAUGCCUA	0	0.0453102	0.0445102	0.044996	0.685452	0.571754	0.614832
			miR2118d	21PHAS_NO145	+	-44.6	-38.9	0.872197	3.5	((((((((((.(((((((((((&))))))))))).))))))))))	UGGGCAUGGGUGGCAUUAGGAA&UUCCUGAUGCCUCCCAUGCCUA	0	0.0282333	0.0251229	0.0280358	0.0934707	0.168163	0.194157
			miR2118d	21PHAS_NO459	+	-44.6	-39.2	0.878924	2	(((((((((((.((((((((((&)))))))))).)))))))))))	UAGGCAUGGGAUGCAUCAGGAA&UUCCUGAUGCCUCCCAUGCCUA	0	0.0215843	0.0198869	0.0201067	0.218098	0.13453	0.0970787
			miR2118d	21PHAS_NO824	-	-44.6	-42.3	0.94843	3	(((((((((((((((((((((.&.)))))))))))))))))))))	UAGGCAUGGGAGGUGUCAGGAG&UUCCUGAUGCCUCCCAUGCCUA	0	0.00258346	0.00255186	0.00261856	0.654295	0.538122	0.614832
			miR2118d	21PHAS_NO630	-	-44.6	-34.4	0.7713	2	(((((.(((.((((((((((((&)))))))))))).))).)))))	UAGGCCUGGAAGGCAUCAGGAA&UUCCUGAUGCCUCCCAUGCCUA	0	0.0467287	0.04617	0.0473492	0.280412	0.269061	0.355955
			miR2118d	21PHAS_NO1008	-	-44.6	-40.5	0.908072	5	..(((((((((((((((((((.&.)))))))))))))))))))..	UCGGCAUGGGAGGCGUUAGGAG&UUCCUGAUGCCUCCCAUGCCUA	0	0.00387268	0.00382535	0.00392526	0.186941	0.168163	0.194157
			miR2118d	21PHAS_NO1975	+	-44.6	-38.4	0.860987	2	(((((((.((((((((((((((&)))))))))))))).)))))))	UAGGCGUAGGAGGCAUCAGGAG&UUCCUGAUGCCUCCCAUGCCUA	0	0.0348372	0.0342188		0.436197	0.168163
			miR2118d	21PHAS_NO810	-	-44.6	-36.2	0.811659	6	..(((((((((((((.(((((.&.))))).)))))))))))))..	AUGGCAUGGGAGGUACCAGGAG&UUCCUGAUGCCUCCCAUGCCUA	0	0.0280538	0.0277151		0.249255	0.13453
			miR2118d	21PHAS_NO146	+	-44.6	-38.2	0.856502	1.5	((((((((.(((((((((((((&))))))))))))).))))))))	UGGGCAUGUGAGGCAUCAGGAA&UUCCUGAUGCCUCCCAUGCCUA	0		0.0355112	0.0359007		0.13453	0.0970787
			miR2118d	21PHAS_NO1180	+	-44.6	-40.7	0.912556	4	..(((((((((((((((((((.&.)))))))))))))))))))..	UUGGCAUGGGAGGCAUUAGGAG&UUCCUGAUGCCUCCCAUGCCUA	0		0.00800272	0.00809174		0.201796	0.129438
			miR2118e;miR2118r	21PHAS_NO1426	+	-44.3	-36.4	0.82167	3.5	(((((((((((.((((((((((&)))))))))).)))))))))))	UAGGUAUGGGAUGCGUUGGGAA&UUCCCAAUGCCUCCCAUGCCUA	0	0.0282333	0.0277304	0.0280358	0.155785	0.168163	0.258877
			miR2118e;miR2118r	21PHAS_NO1524	+	-44.3	-35.3	0.79684	5	..((.((((((((((.(((((((&))))))).))))))))))-))..	GUGGACAUGGGAGGCUUUGGGAA&UUCCCAAUGCCUCCCAUG-CCUA	0	0.0427026	0.0419476	0.0424061	0.529667	0.269061	0.355955
			miR2118e;miR2118r	21PHAS_NO136	+	-44.3	-39.9	0.900677	3	.(((((((((.(((((((((((&))))))))))).))))))))).	CAGGCAUGGGUGGCAUUGGGAA&UUCCCAAUGCCUCCCAUGCCUA	0	0.0121991	0.01198	0.012113	0.716609	0.605387	0.388315
			miR2118e;miR2118r	21PHAS_NO437	+	-44.3	-34.7	0.783296	6	((((((((((((((((.(.((((&))))-).))))))))))))))))	UAGGCAUGGGAGGUGUAGAGGAA&UUCC-CAAUGCCUCCCAUGCCUA	0	0.0492082	0.0483411	0.0488676	0.49851	0.437224	0.74427
			miR2118e;miR2118r	21PHAS_NO1183	+	-44.3	-43.3	0.977427	2	..((((((((((((((((((((&))))))))))))))))))))..	UUGGCAUGGGAGGCAUUGGGAA&UUCCCAAUGCCUCCCAUGCCUA	0	0.0054403	0.00534228	0.0054018	0.342726	0.369959	0.355955
			miR2118e;miR2118r	21PHAS_NO475	+	-44.3	-40.9	0.923251	3.5	.(((((((((((((((((((((&))))))))))))))))))))).	CAGGCGUGGGAGGUGUUGGGAA&UUCCCAAUGCCUCCCAUGCCUA	0	0.00814934	0.00800272		0.0934707	0.302693
			miR2118e;miR2118r	21PHAS_NO1425	+	-44.3	-38.8	0.875847	2	(((((((((((.((((((((((&)))))))))).)))))))))))	UAGGCAUGGGAUGCAUUGGGAA&UUCCCAAUGCCUCCCAUGCCUA	0	0.017573		0.0174494	0.654295		0.679551
			miR2118e;miR2118r	21PHAS_NO537	+	-44.3	-40.4	0.911964	3.5	.((((((((((((((.((((((&)))))).)))))))))))))).	CGGGCAUGGGAGGCAGUGGGAA&UUCCCAAUGCCUCCCAUGCCUA	0	0.010851		0.0107744	0.0934707		0.129438
			miR2118e;miR2118r	21PHAS_NO1368	-	-44.3	-34.5	0.778781	2.5	(((((((..(((((((((((((&)))))))))))))..)))))))	UAGGCAUCAGAGGCAUUGGGAG&UUCCCAAUGCCUCCCAUGCCUA	0	0.0280538	0.0277151	0.02843	0.0623138	0.13453	0.129438
			miR2118e;miR2118r	21PHAS_NO1388	-	-44.3	-39.3	0.887133	2	(((((..(((((((((((((((&)))))))))))))))..)))))	UAGGCUCGGGAGGCAUUGGGAA&UUCCCAAUGCCUCCCAUGCCUA	0	0.00258346	0.00255186	0.00261856	0.186941	0.302693	0.291236
			miR2118e;miR2118r	21PHAS_NO1392	-	-44.3	-35.4	0.799097	5	(((((.((((((((..((((((&))))))..)))))))).)))))	UAGGCUUGGGAGGCCCUGGGAA&UUCCCAAUGCCUCCCAUGCCUA	0	0.019214	0.018981	0.0194728	0.0623138	0.0672652	0.0970787
			miR2118e;miR2118r	21PHAS_NO1394	-	-44.3	-35.4	0.799097	5	(((((.((((((((..((((((&))))))..)))))))).)))))	UAGGCUUGGGAGGCCCUGGGAA&UUCCCAAUGCCUCCCAUGCCUA	0	0.0179446	0.0177269	0.0181865	0.0623138	0.201796	0.161798
			miR2118e;miR2118r	21PHAS_NO1407	-	-44.3	-38.4	0.866817	3	(((((((((((((((((.((((&)))).)))))))))))))))))	UAGGCAUGGGAGGCGUUUGGAA&UUCCCAAUGCCUCCCAUGCCUA	0	0.00516024	0.00509721	0.00523026	0.0934707	0.235428	0.161798
			miR2118e;miR2118r	21PHAS_NO302	-	-44.3	-33	0.744921	5.5	...(((.(((((((((((((((.&.)))))))))))))))-)))...	UUAGUAUUGGGAGGCAUUGGGAC&UUCCCAAUGCCUCCCA-UGCCUA	0	0.045495	0.0449506	0.0460994	0.311569	0.538122	0.194157
			·	21PHAS_NO819	-	-44.3	-34.6	0.781038	6	..((((((((((((((.(((((&))))).))))))))))))))..	UUGGUAUGGGAGGUAUAGGGAG&UUCCCAAUGCCUCCCAUGCCUA	0	0.0255363	0.0264721	0.0258792	0.716609	0.302693	0.323596
			miR2118e;miR2118r	21PHAS_NO1001	-	-44.3	-35.6	0.803612	5	..((((((((((.((((((((.&.)))))))).))))))))))..	UCGGCAUGGGAGACAUUGGGAG&UUCCCAAUGCCUCCCAUGCCUA	0	0.015401	0.0164712	0.0156088	0.124628	0.168163	0.226517
			miR2118e;miR2118r	21PHAS_NO1030	-	-44.3	-32.7	0.738149	4	...((((((.((((((((((((&)))))))))))).))))))...	UCAGCAUGGAAGGCAUUGGGAA&UUCCCAAUGCCUCCCAUGCCUA	0	0.0479609	0.0473878	0.0485973	0.186941	0.235428	0.258877
			miR2118e;miR2118r	21PHAS_NO455	+	-44.3	-35.8	0.808126	6	.((((((((((((((.((.(((.&.)))-)).)))))))))))))).	CAGGCAUGGGAGGCACUGAGGAC&UUCC-CAAUGCCUCCCAUGCCUA	0		0.036802	0.0372053		0.13453	0.161798
			miR2118f;miR2118j;miR2118m	21PHAS_NO1873	+	-42.4	-36.3	0.856132	5.5	..((.(((((((((((((((((.&.)))))))))))))))))-))..	AUGGAAGUGGGAGGCGUCAGGAU&UUCCUGAUGCCUCCCAUU-CCUA	0	0.0255791	0.0251229	0.0253999	0.155785	0.168163	0.194157
			miR2118f;miR2118j;miR2118m	21PHAS_NO1547	+	-42.4	-36.8	0.867925	4	..((((((((.(((((((((((&))))))))))).))))))))..	UUGGAAUGGGUGGCAUCAGGAA&UUCCUGAUGCCUCCCAUUCCUA	0	0.017573	0.0172583	0.016118	0.155785	0.235428	0.0970787
			miR2118f;miR2118j;miR2118m	21PHAS_NO469	+	-42.4	-38.9	0.917453	3	((((((((((((((((.(((((&))))).))))))))))))))))	UGGGGAUGGGAGGCAUGAGGAA&UUCCUGAUGCCUCCCAUUCCUA	0	0.00814934	0.00800272	0.00809174	1.21512	0.941713	0.938428
			miR2118f;miR2118j;miR2118m	21PHAS_NO508	+	-42.4	-35	0.825472	3	.((((((((.(((((((((((.&.))))))))))).)))))))).	AAGGAAUGGUAGGCAUCAGGAU&UUCCUGAUGCCUCCCAUUCCUA	0	0.0440073	0.0432298	0.0424061	0.249255	0.201796	0.129438
			miR2118f;miR2118j;miR2118m	21PHAS_NO1487	+	-42.4	-39.1	0.92217	2	((((((((((.(((((((((((&))))))))))).))))))))))	UAGGAAUGGGUGGCAUCAGGAA&UUCCUGAUGCCUCCCAUUCCUA	0	0.00679575		0.00674768	0.0623138		0.0970787
			miR2118f;miR2118j;miR2118m	21PHAS_NO592	+	-42.4	-35	0.825472	4	..(((((((((.((((((((((&)))))))))).)))))))))..	UCGGAAUGGGACGCAUCAGGAA&UUCCUGAUGCCUCCCAUUCCUA	0	0.0427026		0.0437019	0.186941		0.258877
			miR2118f;miR2118j;miR2118m	21PHAS_NO754	-	-42.4	-39.6	0.933962	2	(((((.(((((((((((((((.&.))))))))))))))).)))))	UAGGAUUGGGAGGCAUCAGGAU&UUCCUGAUGCCUCCCAUUCCUA	0	0.00129256	0.00127675	0.00131014	0.155785	0.235428	0.129438
			miR2118f;miR2118j;miR2118m	21PHAS_NO809	-	-42.4	-36.6	0.863208	5	..(((((((((((.(((((((.&.))))))).)))))))))))..	UUGGAAUGGGAGGGAUCAGGAG&UUCCUGAUGCCUCCCAUUCCUA	0	0.0115731	0.0114322	0.0117296	0.560824	0.437224	0.485394
			miR2118f;miR2118j;miR2118m	21PHAS_NO1020	-	-42.4	-33.2	0.783019	5	..((((.(((((((((.(((((&))))).))))))))).))))..	UCGGAACGGGAGGCAUGAGGAA&UUCCUGAUGCCUCCCAUUCCUA	0	0.0430227	0.0437297	0.043595	0.529667	0.571754	0.420675
			miR2118f;miR2118j;miR2118m	21PHAS_NO214	-	-42.4	-34.5	0.813679	4	((((.((((((-(((((((((((&))))))))))).))))))-))))	UAGGAAAUGGG-GGCGUCAGGAA&UUCCUGAUGCCUCCCAUU-CCUA	0	0.0255363		0.0271554	0.218098		0.0970787
			miR2118g	21PHAS_NO1910	+	-40.1	-32	0.798005	7	(((((.(((((((((((((...&...))))))))))))).)))))	UAGGAUUGGGAGGCAUUGGUAA&UUCCUAAUGCCUCCCAUUCCUA	0	0.0453102	0.0457889	0.0462883	0.716609	0.302693	0.873709
			miR2118g	21PHAS_NO1915	+	-40.1	-33.2	0.82793	4	(((((.(((((((((-((((((&)))))).))))))))).)))))	UAGGAUUGGGAGGCA-UGGGAA&UUCCUAAUGCCUCCCAUUCCUA	0	0.0229177	0.0225084	0.0227569	0.623138	0.571754	1.06787
			miR2118g	21PHAS_NO197	+	-40.1	-32.6	0.812968	5	.(((-(((((((((((((((((&))))))))))))))))).))).	GAGG-AUGGGAGGUGUUGGGAA&UUCCUAAUGCCUCCCAUUCCUA	0	0.03352	0.0329246	0.0345943	0.342726	0.369959	0.194157
			miR2118g	21PHAS_NO198	+	-40.1	-33.6	0.837905	4	.(((-(((((((((((((((((&))))))))))))))))).))).	GAGG-AUGGGAGGUAUUGGGAA&UUCCUAAUGCCUCCCAUUCCUA	0	0.0215843	0.0211985	0.0214327	0.436197	0.235428	0.582472
			miR2118g	21PHAS_NO395	+	-40.1	-32.2	0.802993	3	..(((((((.((((((((((((&)))))))))))).)))))))..	UCGGAAUGGAAGGCAUUAGGAA&UUCCUAAUGCCUCCCAUUCCUA	0	0.040088	0.036802	0.0398092	0.0934707	0.168163	0.161798
			miR2118g	21PHAS_NO1005	-	-40.1	-36.1	0.900249	4	..(((((((((((((((((((.&.)))))))))))))))))))..	UUGGAAUGGGAGGUAUUAGGAC&UUCCUAAUGCCUCCCAUUCCUA	0	0.00258346	0.00255186	0.00261856	0.186941	0.168163	0.226517
			miR2118g	21PHAS_NO1017	-	-40.1	-32	0.798005	5	..(((.(((((((((.((((((&)))))).))))))))).)))..	UCGGAUUGGGAGGCAAUAGGAA&UUCCUAAUGCCUCCCAUUCCUA	0	0.0267958	0.0264721	0.0271554	0.49851	0.470856	0.550113
			miR2118g	21PHAS_NO1295	-	-40.1	-34	0.84788	4	((((..(((((((((((((((.&.)))))))))))))))..))))	UAGGUUUGGGAGGUAUUAGGAC&UUCCUAAUGCCUCCCAUUCCUA	0	0.00516024	0.00509721		0.591981	0.336326
			miR2118g	21PHAS_NO1125	-	-40.1	-31.4	0.783042	6	...(((((((((((((.((((((&))))))-)))))))))))))...	UAAGAAUGGGAGGCGUAUAGGAA&UUCCUA-AUGCCUCCCAUUCCUA	0	0.0368138	0.033906		0.124628	0.13453
			miR2118g	21PHAS_NO1166	+	-40.1	-32.2	0.802993	3.5	..(((((((.((((((((((((&)))))))))))).)))))))..	UUGGAGUGGAAGGCAUUAGGAA&UUCCUAAUGCCUCCCAUUCCUA	0	0.038778		0.0372053	0.40504		0.517753
			miR2118g	21PHAS_NO749	-	-40.1	-32.8	0.817955	4	((((((.(((((((((.(((((&))))).))))))))).))))))	UAGGAAAGGGAGGCAUAGGGAA&UUCCUAAUGCCUCCCAUUCCUA	0	0.0141267		0.0143175	0.0623138		0.0647192
			miR2118h;miR2118k	21PHAS_NO1684	+	-40.3	-34.9	0.866005	4.5	.(((((((((((((((.((((((&))))))-))))))))))))))).	AGGGAAUGAGAGGUAUCCAGGAA&UUCCUG-AUGCCUCUCAUUCCUA	0	0.0322011	0.0316286	0.0319762	0.373883	0.504489	0.550113
			miR2118h;miR2118k	21PHAS_NO1065	+	-40.3	-37	0.918114	4.5	.(((((((((((((((.(((((&))))).))))))))))))))).	GGGGAAUGAGAGGCAUGGGGAA&UUCCUGAUGCCUCUCAUUCCUA	0	0.00950109	0.00933026		0.155785	0.201796
			miR2118h;miR2118k	21PHAS_NO411	+	-40.3	-33.9	0.841191	4.5	..((((((.((((((((((((.&.)))))))))))).))))))..	UUGGAGUGCGAGGCAUCAGGAU&UUCCUGAUGCCUCUCAUUCCUA	0	0.0440073		0.0437019	0.467354		0.323596
			miR2118h;miR2118k	21PHAS_NO448	+	-40.3	-37.2	0.923077	1	((((.(((((((((((((((((&))))))))))))))))).))))	UAGGCAUGAGAGGCAUCAGGAA&UUCCUGAUGCCUCUCAUUCCUA	0	0.00679575		0.00674768	0.155785		0.161798
			miR2118h;miR2118k	21PHAS_NO1466	-	-40.3	-35.7	0.885856	3	(((((.(((((((((((((((.&.))))))))))))))).)))))	UAGGAUUGAGAGGUAUCAGGAG&UUCCUGAUGCCUCUCAUUCCUA	0	0.00901293	0.00890307	0.00913499	0.778923	1.17714	1.3591
			miR2118h;miR2118k	21PHAS_NO1588	-	-40.3	-32.6	0.808933	6	((((((((((((((..((((((&))))))..))))))))))))))	UAGGAAUGAGAGGUCCCGGGAA&UUCCUGAUGCCUCUCAUUCCUA	0	0.0267958	0.0252276	0.0258792	0.529667	0.235428	0.420675
			miR2118h;miR2118k	21PHAS_NO347	-	-40.3	-31.2	0.774194	6	..((((((.(((((((((((((&))))))))))))).))))))..	UUGGAAUGUGGGGCGUUAGGAA&UUCCUGAUGCCUCUCAUUCCUA	0	0.0467287	0.0425072	0.0473492	0.436197	0.168163	0.388315
			miR2118h;miR2118k	21PHAS_NO1024	-	-40.3	-32.1	0.796526	5	...(((((((((((((((((((&)))))))))))))))))))...	UGAGAAUGAGAGGCAUUGGGAA&UUCCUGAUGCCUCUCAUUCCUA	0	0.0318178	0.0314344	0.0322436	0.311569	0.269061	0.194157
			miR2118h;miR2118k	21PHAS_NO351	+	-40.3	-36	0.8933	4	..((((((((((((((((((((&))))))))))))))))))))..	UUGGAAUGAGGGGCAUUAGGAA&UUCCUGAUGCCUCUCAUUCCUA	0		0.0172583	0.0174494		0.100898	0.226517
			miR2118h;miR2118k	21PHAS_NO464	+	-40.3	-35.3	0.875931	4	((((((.((((((((((((((.&.)))))))))))))).))))))	UAGGAACGAGAGGCGUCGGGAU&UUCCUGAUGCCUCUCAUUCCUA	0		0.0238165	0.0240793		0.13453	0.194157
			miR2118h;miR2118k	21PHAS_NO491	+	-40.3	-41.6	1	0	((((((((((((((((((((((&))))))))))))))))))))))	UAGGAAUGAGAGGCAUCAGGAA&UUCCUGAUGCCUCUCAUUCCUA	0		0.00133826	0.00135319		0.168163	0.194157
			miR2118i	21PHAS_NO1750	+	-42.4	-36.6	0.863208	2	(((((((.((((((((((((((&)))))))))))))).)))))))	UAGGAAUUGGAGGCACUAGGGA&UUCCUAGUGCCUCCCAUUCCUA	0	0.0121991	0.0172583	0.0174494	0.280412	0.336326	0.291236
			miR2118i	21PHAS_NO431	+	-42.4	-39.1	0.92217	3	(((((.((((((((((((((((&)))))))))))))))).)))))	UAGGAUUGGGGGGCACUGGGAA&UUCCUAGUGCCUCCCAUUCCUA	0	0.00272386	0.00267472	0.00270455	0.0934707	0.201796	0.129438
			miR2118i	21PHAS_NO1187	+	-42.4	-34.3	0.808962	5	..(((.((((((((((((((((&)))))))))))))))).)))..	UUGGACUGGGAGGUGCUAGGAA&UUCCUAGUGCCUCCCAUUCCUA	0	0.0440073	0.0432298	0.0437019	0.155785	0.100898	0.0970787
			miR2118i	RC21PHAS_NO1425	-	-42.4	-36.2	0.853774	2.5	(((((((.((((((((((((((&)))))))))))))).)))))))	UAGGAGUUGGGGGCACUAGGAA&UUCCUAGUGCCUCCCAUUCCUA	0	0.00644613	0.00636745	0.00653354	0.0934707	0.235428	0.0647192
			miR2118i	21PHAS_NO174	-	-42.4	-35.8	0.84434	3	(((((.((((.(((((((((((&))))))))))).)))).)))))	UAGGAUUGGGCGGCACUAGGAA&UUCCUAGUGCCUCCCAUUCCUA	0	0.0102938	0.0114322	0.0117296	0.0934707	0.168163	0.161798
			miR2118i	21PHAS_NO531	-	-42.4	-36.4	0.858491	3.5	((((.(((((((((((((((((&))))))))))))))))).))))	UGGGUAUGGGAGGUACUGGGAA&UUCCUAGUGCCUCCCAUUCCUA	0	0.00516024	0.00509721	0.00523026	0.186941	0.168163	0.161798
			miR2118i	21PHAS_NO1019	-	-42.4	-34.4	0.811321	6	..(((((((((((..(((((((&)))))))..)))))))))))..	UUGGAAUGGGAGGAUCUAGGAA&UUCCUAGUGCCUCCCAUUCCUA	0	0.019214	0.018981	0.0194728	1.09049	1.21077	0.647192
			miR2118i	21PHAS_NO1736	+	-42.4	-35	0.825472	3	..(((((.((((((((((((((&)))))))))))))).)))))..	UCGGAAUUGGAGGCACUAGGAA&UUCCUAGUGCCUCCCAUUCCUA	0	0.0322011	0.0316286		0.124628	0.100898
			miR2118i	21PHAS_NO921	+	-42.4	-35.2	0.830189	4	((((((.(((((((((((((((&))))))))))))))).))))))	UAGGAAAGGGGGGUGCUAGGAA&UUCCUAGUGCCUCCCAUUCCUA	0	0.0308803	0.030331		0.124628	0.13453
			miR2118i	21PHAS_NO255	-	-42.4	-34.1	0.804245	3	((((.((((((((((((-((((&)))).)))))))))))).))))	UAGGUAUGGGAGGCACU-GGAA&UUCCUAGUGCCUCCCAUUCCUA	0	0.0230123	0.0227337		0.155785	0.168163
			miR2118i	21PHAS_NO713	-	-42.4	-35.8	0.84434	3	(((((.((((.(((((((((((&))))))))))).)))).)))))	UAGGAUUGGGCGGCACUAGGAA&UUCCUAGUGCCUCCCAUUCCUA	0	0.0128507	0.0101684		0.0623138	0.168163
			miR2118i	21PHAS_NO1884	+	-42.4	-35.5	0.837264	3	(((((.((((((((((-(((((&))))).)))))))))).)))))	UAGGAUUGGGAGGCAC-AGGAA&UUCCUAGUGCCUCCCAUUCCUA	0	0.0269071		0.0240793	0.186941		0.291236
			miR2118i	21PHAS_NO863	-	-42.4	-33.8	0.79717	6	...((((((((((((.(((((((&)))))))-))))))))))))...	UGAGAAUGGGAGGCAGCUGGGAA&UUCCUAG-UGCCUCCCAUUCCUA	0	0.0280538		0.02843	0.218098		0.323596
			miR2118i	21PHAS_NO1837	+	-42.4	-36.3	0.856132	2.5	(((((((((.((((((((((((&)))))))))))).)))))))))	UAGGAGUGGCAGGCACUGGGAA&UUCCUAGUGCCUCCCAUUCCUA	0		0.0185735	0.018779		0.235428	0.161798
			miR2118i	21PHAS_NO426	+	-42.4	-35.8	0.84434	3	(((((.((((.(((((((((((&))))))))))).)))).)))))	UAGGAUUGGGCGGCACUAGGAA&UUCCUAGUGCCUCCCAUUCCUA	0		0.0225084	0.0227569		0.538122	0.323596
			miR2118i	21PHAS_NO722	-	-42.4	-35.8	0.84434	3	(((((.((((.(((((((((((&))))))))))).)))).)))))	UAGGAUUGGGCGGCACUAGGAA&UUCCUAGUGCCUCCCAUUCCUA	0		0.0126944	0.0130244		0.201796	0.161798
			miR2118l	21PHAS_NO1416	+	-37.7	-30.4	0.806366	2	(((..(((((((((((((((((&)))))))))))))))))..)))	UAGACAUGGGAAGCAUUAGGAA&UUCCUAAUGCUUCCCAUUCCUA	0	0.0440073	0.0432298	0.0437019	0.49851	0.672652	0.258877
			miR2118l	21PHAS_NO194	+	-37.7	-35.3	0.93634	4	((((((((((((((((((((..&..))))))))))))))))))))	UGGGGAUGGGAAGCAUUAGGUA&UUCCUAAUGCUUCCCAUUCCUA	0	0.00272386	0.00267472	0.00270455	0.218098	0.235428	0.355955
			miR2118l	21PHAS_NO322	+	-37.7	-34.9	0.925729	2.5	((((((((((((((.(((((((&))))))).))))))))))))))	UAGGAGUGGGAAGCUUUAGGAA&UUCCUAAUGCUUCCCAUUCCUA	0	0.00408301	0.0040094	0.00405409	0.155785	0.13453	0.226517
			miR2118l	21PHAS_NO1239	-	-37.7	-31.6	0.838196	3	(((((.((((((((((.(((((&))))).)))))))))).)))))	UAGGAUUGGGAAGCAUCAGGAA&UUCCUAAUGCUUCCCAUUCCUA	0	0.0166736	0.0164712	0.0168985	0.124628	0.269061	0.194157
			miR2118l	21PHAS_NO1399	-	-37.7	-33.6	0.891247	4	((((..(((((((((((((((.&.)))))))))))))))..))))	UAGGUUUGGGAAGCAUUGGGAG&UUCCUAAUGCUUCCCAUUCCUA	0	0.0115731	0.0114322	0.0117296	0.124628	0.13453	0.226517
			miR2118l	21PHAS_NO285	-	-37.7	-34.9	0.925729	2.5	((((((((((((((.(((((((&))))))).))))))))))))))	UAGGAGUGGGAAGCUUUAGGAA&UUCCUAAUGCUUCCCAUUCCUA	0	0.00387268	0.00382535	0.00392526	0.155785	0.13453	0.226517
			miR2118l	21PHAS_NO542	-	-37.7	-33.7	0.893899	4	(((((((((((((((-((((((&)))))).)))))))))))))))	UGGGAGUGGGAAGCA-UGGGAA&UUCCUAAUGCUUCCCAUUCCUA	0	0.00901293	0.00890307	0.00913499	0.467354	0.336326	0.291236
			miR2118l	21PHAS_NO546	-	-37.7	-34.6	0.917772	4	((((((((((((((((.(((((&))))).))))))))))))))))	UGGGAGUGGGAAGCAUGGGGAA&UUCCUAAUGCUUCCCAUUCCUA	0	0.00516024	0.00509721	0.00523026	0.311569	0.269061	0.323596
			miR2118l	21PHAS_NO1433	-	-37.7	-35.3	0.93634	1.5	(((((.((((((((((((((((&)))))))))))))))).)))))	UAGGAUUGGGAAGCAUUAGGAG&UUCCUAAUGCUUCCCAUUCCUA	0	0.00258346	0.00255186		0.218098	0.13453
			miR2118l	21PHAS_NO1243	-	-37.7	-30.9	0.819629	3	(((((.((((((((((.(((((&))))).)))))))))).)))))	UAGGACUGGGAAGCAUAAGGAA&UUCCUAAUGCUUCCCAUUCCUA	0	0.0230123		0.0246013	0.280412		0.323596
			miR2118l	21PHAS_NO609	+	-37.7	-31	0.822281	6	(((((((((((.(((((((((.&.))))))))).)))))))))))	UAGGAAUGGGAUGUGUUGGGAU&UUCCUAAUGCUUCCCAUUCCUA	0		0.0329246	0.0332861		0.0672652	0.0647192
			miR2118o	21PHAS_NO1455	+	-46	-42.7	0.928261	3	(((((((((((((((.((((((&)))))).)))))))))))))))	UAGGCUUGGGAGGCGCCAGGAG&CUCCUGAUGCCUCCCAAGCCUA	0	0.00408301	0.0040094	0.00405409	1.09049	0.706285	0.679551
			miR2118o	21PHAS_NO1616	+	-46	-37.4	0.813043	5	..((((.((((((.((((((((&)))))))).)))))).))))..	UUGGCUCGGGAGGGAUCAGGAG&CUCCUGAUGCCUCCCAAGCCUA	0	0.03352	0.0329246	0.0332861	0.218098	0.437224	0.388315
			miR2118o	21PHAS_NO1787	+	-46	-36.4	0.791304	4	..(((((.((((((((((((((&)))))))))))))).)))))..	UUGGCUUAGGAGGUAUCAGGAG&CUCCUGAUGCCUCCCAAGCCUA	0	0.0466113	0.0457889	0.0475788	0.311569	0.369959	0.388315
			miR2118o	21PHAS_NO1790	+	-46	-38.4	0.834783	3	..(((((.((((((((((((((&)))))))))))))).)))))..	UUGGCUUAGGAGGCAUCAGGAG&CUCCUGAUGCCUCCCAAGCCUA	0	0.017573	0.0185735	0.016118	0.155785	0.269061	0.194157
			miR2118o	21PHAS_NO1958	+	-46	-37.6	0.817391	2.5	((((((.-((((((((((((((&))))))))))))))..))))))	UGGGCUA-GGAGGCAUCAGGAG&CUCCUGAUGCCUCCCAAGCCUA	0	0.0255791	0.0277304	0.0280358	0.373883	0.302693	0.323596
			miR2118o	21PHAS_NO328	+	-46	-37.3	0.81087	6	..(((((((((((..(((((((&)))))))..)))))))))))..	UUGGCUUGGGAGGACUCAGGAG&CUCCUGAUGCCUCCCAAGCCUA	0	0.0374662	0.036802	0.0372053	0.560824	0.470856	0.647192
			miR2118o	21PHAS_NO335	+	-46	-37.9	0.823913	2	(((..(((((((((((((((((&)))))))))))))))))..)))	UAGAAUUGGGAGGCAUCAGGAG&CUCCUGAUGCCUCCCAAGCCUA	0	0.0229177	0.0211985	0.0214327	0.280412	0.302693	0.323596
			miR2118o	21PHAS_NO1186	+	-46	-42	0.913043	4	..(((((((((((((((((((.&.)))))))))))))))))))..	UUGGCUUGGGAGGCAUCGGGAA&CUCCUGAUGCCUCCCAAGCCUA	0	0.00679575	0.00667339	0.00674768	0.342726	0.504489	0.582472
			miR2118o	21PHAS_NO1189	+	-46	-37.6	0.817391	6	..((((((((((((.((((((.&.)))))).))))))))))))..	UUGGCUUGGGAGGCCUCGGGAA&CUCCUGAUGCCUCCCAAGCCUA	0	0.0269071	0.0264275	0.0267188	0.436197	0.504489	0.420675
			miR2118o	21PHAS_NO37	-	-46	-38.5	0.836957	2	(((((((.(((((((((((((.&.))))))))))))).)))))))	UAGGCUUCGGAGGCAUCAGGAA&CUCCUGAUGCCUCCCAAGCCUA	0	0.0166736	0.0164712	0.0181865	0.0934707	0.100898	0.129438
			miR2118o	21PHAS_NO1396	-	-46	-40.3	0.876087	3	(((((((((((((((.(((((.&.))))).)))))))))))))))	UAGGCUUGGGAGGCACCAGGAA&CUCCUGAUGCCUCCCAAGCCUA	0	0.00901293	0.00890307	0.00913499	0.436197	0.269061	0.258877
			miR2118o	21PHAS_NO1398	-	-46	-39.5	0.858696	3.5	.((((((((((((((((((((.&.)))))))))))))))))))).	CAGGUUUGGGAGGUAUCAGGAA&CUCCUGAUGCCUCCCAAGCCUA	0	0.0102938	0.0101684	0.0104332	0.311569	0.403591	0.355955
			miR2118o	21PHAS_NO1406	-	-46	-41.2	0.895652	3	((((((((((((((((.((((.&.)))).))))))))))))))))	UAGGCUUGGGAGGCAUGAGGAA&CUCCUGAUGCCUCCCAAGCCUA	0	0.00387268	0.00382535	0.00392526	0.186941	0.201796	0.161798
			miR2118o	21PHAS_NO1315	-	-46	-40.4	0.878261	3	(((((((((((((((.(((((.&.))))).)))))))))))))))	UAGGCUUGGGAGGCACCAGGAA&CUCCUGAUGCCUCCCAAGCCUA	0	0.00773036	0.00763607	0.00783512	0.186941	0.235428	0.355955
			miR2118o	21PHAS_NO1621	-	-46	-38.5	0.836957	3	((((((((((((((((((.((.&.)).))))))))))))))))))	UAGGCUUGGGAGGCAUCACGAA&CUCCUGAUGCCUCCCAAGCCUA	0	0.0179446	0.0177269	0.0168985	0.311569	0.639019	0.388315
			miR2118o	21PHAS_NO274	-	-46	-38.5	0.836957	5.5	(((((((((((((((..((((.&.))))..)))))))))))))))	UGGGCUUGGGAGGCAGAAGGAU&CUCCUGAUGCCUCCCAAGCCUA	0	0.019214	0.018981	0.0194728	0.436197	0.269061	0.226517
			miR2118o	21PHAS_NO279	-	-46	-37.3	0.81087	6	..(((((((((((..(((((((&)))))))..)))))))))))..	UUGGCUUGGGAGGACUCAGGAG&CUCCUGAUGCCUCCCAAGCCUA	0	0.0305647	0.0289564	0.0297028	0.560824	0.470856	0.647192
			miR2118o	21PHAS_NO306	-	-46	-37.9	0.823913	2	(((..(((((((((((((((((&)))))))))))))))))..)))	UAGAAUUGGGAGGCAUCAGGAG&CUCCUGAUGCCUCCCAAGCCUA	0	0.0267958	0.0264721	0.0271554	0.280412	0.302693	0.323596
			miR2118o	21PHAS_NO1003	-	-46	-35.6	0.773913	6	..((((((((((.(((((((((&))))))))).))))))))))..	UCGGCUUGGGAGUUGUCAGGAG&CUCCUGAUGCCUCCCAAGCCUA	0	0.0417841	0.0388304	0.0410841	0.373883	0.437224	0.355955
			miR2118o	21PHAS_NO1838	+	-46	-37.6	0.817391	4	(((((((((((((.(((((((.&.))))))).)))))))))))))	UAGGCUUGGGAGGAAUCGGGAA&CUCCUGAUGCCUCCCAAGCCUA	0	0.0282333		0.0253999	0.0623138		0.161798
			miR2118o	21PHAS_NO1263	-	-46	-43.7	0.95	1.5	((((((((((((((((((((((&))))))))))))))))))))))	UAGGUUUGGGAGGUAUCAGGAG&CUCCUGAUGCCUCCCAAGCCUA	0	0.00129256		0.00131014	0.311569		0.453034
			miR2118o	21PHAS_NO1400	-	-46	-35.3	0.767391	4	.((((((.(((((((((((((.&.))))))))))))).)))))).	CAGGCUUUGGAGGUAUCAGGAA&CUCCUGAUGCCUCCCAAGCCUA	0	0.0479609		0.0485973	0.124628		0.161798
			miR2118o	21PHAS_NO1945	+	-46	-44.8	0.973913	2	..((((((((((((((((((((&))))))))))))))))))))..	UUGGCUUGGGAGGCAUCAGGAG&CUCCUGAUGCCUCCCAAGCCUA	0		0.00267472	0.00270455		0.100898	0.0647192
			miR2118p	21PHAS_NO140	+	-46.1	-42.2	0.915401	2.5	(((((((((((((((.((((((&)))))).)))))))))))))))	UGGGCAUGGGAGGCACCGGGAA&UUCCCGAUGCCUCCCAUGCCUA	0		0.00933026	0.00943398		0.235428	0.226517
			miR2118p	21PHAS_NO2022	-	-46.1	-35.6	0.772234	2.5	(((((.(((.((((((((((((&)))))))))))).))).)))))	UAGGCCUGGAAGGCAUCGGGAG&UUCCCGAUGCCUCCCAUGCCUA	0		0.0264721	0.0271554		0.100898	0.323596

## Sheet: 24PHAS
Table S12. Complete lists of reproductive PHAS precursors that were cleaved by miR1859, miR2118 and miR2275 in maize immature tassels and rice immature panicles.
Notes: The reproductive phasiRNA-generating (PHAS) precursors are listed on separate sheets for each of the two classes: "21PHAS" and "24PHAS", which are cleaved by miR1859/miR2118 and miR2275 to generate reproductive 21-nt and 24-nt phasiRNAs, respectively.
"Total", "TP" and "MBP" represent "input", "total polysome" and "membrane-bound polysome", respectively.
"PARE" is short for "parallel analysis of RNA ends". PARE 5' read end abundance is in RPM (reads per million mapped reads).
"Rep-1", "Rep-2" and "Rep-3" represent different biological repeats.
Cleavage sites in PHAS precursors that are classified as DegradomeCategory 0 with DegradomePval <= 0.05 in at least two biological repeats are filtered as miRNA target sites. DegradomeCategory 0 means that the reads with maximum count (>1) are mapped to only one indicated position on the precursor. DegradomePval represents P-value for this degradomic hit.
Species	Tsissue	Suncellular compartment	miRNA	Target PHAS	Strand	MFEperfect	MFEsite	MFEratio	AllenScore	Structure	Sequence	DegradomeCategory	DegradomePval			PARE 5' read end abundance at cleavage site
													Rep-1	Rep-2	Rep-3	Rep-1	Rep-2	Rep-3
Miaze	Tassel	Total	miR2275a-3p	24PHAS_NO21	-	-32.8	-23.5	0.716463	3	(((.(((((((((((((.((((&)))).))))))))))))).)))	UGAAAUAUUGGAGGAAACCAAA&UUUGUUUUCCUCCAAUAUCUCA	0	0.0123359	0.0121845	0.012033	75.8893	71.0069	47.2868
			miR2275a-3p	24PHAS_NO23	+	-32.8	-30.5	0.929878	2.5	((((((((((((((((.(((((&))))).))))))))))))))))	UGAGAUGUUGGAGGAACACAAA&UUUGUUUUCCUCCAAUAUCUCA	0	0.00366586	0.00126278	0.00241049	38.067	23.9221	18.6147
			miR2275a-3p	24PHAS_NO24	+	-32.8	-23.6	0.719512	4.5	(((((((((((((.((.(((((&))))).)).)))))))))))))	UGAGAUGUUGGAGUAACACAAA&UUUGUUUUCCUCCAAUAUCUCA	0	0.0265729	0.0274158	0.0261981	101.43	88.5582	71.1803
			miR2275a-3p	24PHAS_NO27	+	-32.8	-30.5	0.929878	2.5	((((((((((((((((.(((((&))))).))))))))))))))))	UGAGAUGUUGGAGGAACACAAA&UUUGUUUUCCUCCAAUAUCUCA	0	0.00488483	0.00504154	0.00120597	87.5834	53.3712	48.676
			miR2275a-3p	24PHAS_NO29	+	-32.8	-30.5	0.929878	2.5	((((((((((((((((.(((((&))))).))))))))))))))))	UGAGAUGUUGGAGGAACACAAA&UUUGUUUUCCUCCAAUAUCUCA	0	0.00122345	0.00126278	0.00361356	70.0667	51.0507	46.4533
			miR2275a-3p	24PHAS_NO39	+	-32.8	-25	0.762195	4.5	..((((((((((((.(((((((&))))))).))))))))))))..	UAAGAUGUUGGAGGCAAACAAA&UUUGUUUUCCUCCAAUAUCUCA	0	0.0193966	0.023722	0.019122	31.8529	15.5262	12.0579
			miR2275a-3p	24PHAS_NO43	+	-32.8	-23.6	0.719512	9	..((((((((((((((((....&....))))))))))))))))..	UAAGAUAUUGGAGGAAAAAAAU&UUUGUUUUCCUCCAAUAUCUCA	0	0.0277639	0.0286439	0.0273725	3.76755	2.65801	3.1117
			miR2275a-3p	24PHAS_NO77	-	-32.8	-23.4	0.713415	3.5	(((.(((((((((((((.((((&)))).))))))))))))).)))	UGAAAUGUUGGAGGAAACCAAA&UUUGUUUUCCUCCAAUAUCUCA	0	0.0135611	0.0133947	0.0132283	20.061	10.4633	10.4464
			miR2275a-3p	24PHAS_NO100	-	-32.8	-27.6	0.841463	3	(((((((((((((.((((((((&)))))))).)))))))))))))	UGAGAUAUUGGAGAGAAACAAA&UUUGUUUUCCUCCAAUAUCUCA	0	0.00247945	0.00244886	0.00241827	5.03971	5.8645	4.27859
			miR2275a-3p	24PHAS_NO109	-	-32.8	-26.5	0.807927	4.5	(((((((((((((..(((((((&)))))))..)))))))))))))	UGAGAUGUUGGAGAUAAACAAA&UUUGUUUUCCUCCAAUAUCUCA	0	0.00495276	0.00489173	0.00483069	16.5381	11.7712	12.3357
			miR2275a-3p	24PHAS_NO111	+	-32.8	-27.6	0.841463	3	(((((((((((((.((((((((&)))))))).)))))))))))))	UGAGAUAUUGGAGAGAAACAAA&UUUGUUUUCCUCCAAUAUCUCA	0	0.00974579	0.0100577	0.00960715	5.03971	5.8645	4.27859
			miR2275a-3p	24PHAS_NO113	+	-32.8	-26.4	0.804878	3.5	(((((((((((((.(((((((.&.))))))).)))))))))))))	UGAGAUGUUGGAGCAAAACAAU&UUUGUUUUCCUCCAAUAUCUCA	0	0.0121674	0.0138032	0.0119945	47.8528	28.9006	31.2837
			miR2275a-3p	24PHAS_NO115	-	-32.8	-23.2	0.707317	3	((((((.((((((.((((((((&)))))))).)))))).))))))	UGAGAUUUUGGAGAAAAACAAA&UUUGUUUUCCUCCAAUAUCUCA	0	0.0172276	0.0170166	0.0168056	234.42	182.517	132.303
			miR2275a-3p	24PHAS_NO116	+	-32.8	-23.2	0.707317	3	((((((.((((((.((((((((&)))))))).)))))).))))))	UGAGAUUUUGGAGAAAAACAAA&UUUGUUUUCCUCCAAUAUCUCA	0	0.0301414	0.0310956	0.029717	234.029	181.842	132.247
			miR2275a-3p	24PHAS_NO153	-	-32.8	-22.8	0.695122	5	(((((((.(((((.(((((((.&.))))))).))))).)))))))	UGAGAUACUGGAGUGAAACAAU&UUUGUUUUCCUCCAAUAUCUCA	0	0.0208805	0.0206252	0.0203699	0.978585	1.43448	1.61142
			miR2275a-3p	24PHAS_NO154	-	-32.8	-22.4	0.682927	4	(((((((.(((((.(((((((.&.))))))).))))).)))))))	UGAGAUAAUGGAGUAAAACAAU&UUUGUUUUCCUCCAAUAUCUCA	0	0.0269384	0.0266101	0.0262817	131.962	106.363	114.8
			miR2275a-3p	24PHAS_NO171	+	-32.8	-26.9	0.820122	3	(((.(((((((((((((((((.&.))))))))))))))))).)))	UGAUAUAUUGGAGGAGAACAAC&UUUGUUUUCCUCCAAUAUCUCA	0	0.0109573	0.0113077	0.0108015	0.440363	0.717241	0.72236
			miR2275a-3p	24PHAS_NO173	-	-32.8	-23.8	0.72561	7	(((((((((((((..(((((..&..)))))..)))))))))))))	UGAGAUAUUGGAGUCAAACACA&UUUGUUUUCCUCCAAUAUCUCA	0	0.0111092	0.0109728	0.0108363	16.0488	28.8162	64.1233
			miR2275a-3p	24PHAS_NO196	+	-32.8	-23	0.70122	4	(((..((((((((((((.((((&)))).))))))))))))..)))	UGAAUUAUUGGAGGAAAUCAAA&UUUGUUUUCCUCCAAUAUCUCA	0	0.031328	0.0323191	0.0308871	288.585	282.973	250.103
			miR2275a-3p	24PHAS_NO236	-	-32.8	-22	0.670732	4.5	..(((((((((((.((((((((&)))))))).)))))))))))..	UAAGGUAUUGGAGAAAAACAAA&UUUGUUUUCCUCCAAUAUCUCA	0	0.029351	0.0278026	0.0274597	19.6696	18.3951	16.8365
			miR2275a-3p	24PHAS_NO237	-	-32.8	-22	0.670732	4.5	..(((((((((((.((((((((&)))))))).)))))))))))..	UAAGGUAUUGGAGAAAAACAAA&UUUGUUUUCCUCCAAUAUCUCA	0	0.0281455	0.0289938	0.0286364	19.5228	19.3655	16.6143
			miR2275a-3p	24PHAS_NO246	+	-32.8	-21.9	0.667683	4	(((..((((((((((((.((((&)))).))))))))))))..)))	UGAACUAUUGGAGGAAACCAAA&UUUGUUUUCCUCCAAUAUCUCA	0	0.038417	0.0384135	0.0390387	69.3327	64.4673	39.7854
			miR2275a-3p	24PHAS_NO250	+	-32.8	-21.9	0.667683	4	(((..((((((((((((.((((&)))).))))))))))))..)))	UGAACUAUUGGAGGAAACCAAA&UUUGUUUUCCUCCAAUAUCUCA	0	0.0372391	0.0408405	0.0367167	69.137	67.041	44.1195
			miR2275a-3p	24PHAS_NO262	+	-32.8	-23.2	0.707317	5	(((((((((((((.(((.((((&)))).))).)))))))))))))	UGAGAUAUUGGAGUGAACCAAA&UUUGUUUUCCUCCAAUAUCUCA	0	0.0289534	0.0298705	0.0285455	31.2658	33.6682	47.6202
			miR2275a-3p	24PHAS_NO282	-	-32.8	-28.9	0.881098	3	(((((((((((((((((.(((.&.))).)))))))))))))))))	UGAGAUAUUGGAGGAAACCAAU&UUUGUUUUCCUCCAAUAUCUCA	0	0.0012405	0.00122518	0.00120987	289.514	237.154	186.925
			miR2275a-3p	24PHAS_NO285	-	-32.8	-25	0.762195	4	..((((((((((((.(((((((&))))))).))))))))))))..	UAAGAUAUUGGAGGCAAACAAA&UUUGUUUUCCUCCAAUAUCUCA	0	0.00741994	0.00732861	0.00723728	123.253	66.2815	49.565
			miR2275b-3p;miR2275c-3p	24PHAS_NO6	+	-33.5	-23.1	0.689552	8	..((((((.(((((((((((..&..))))))))))).))))))..	UCAGAUGUCGGAGGAAGCUGCU&UUCAGUUUCCUCUAAUAUCUCA	0	0.0289534	0.0286439	0.0285455	13.5534	13.6276	16.6143
			miR2275b-3p;miR2275c-3p	24PHAS_NO54	+	-33.5	-21.96	0.655522	7	(((((....(((((((((.(((&))).)))))))))....)))))	UGAGAGGUGGGAGGAAACCGAG&UUCAGUUUCCUCUAAUAUCUCA	0	0.031328	0.0323191	0.0308871	1.66359	1.51886	2.22265
			miR2275b-3p;miR2275c-3p	24PHAS_NO82	-	-33.5	-26.9	0.802985	4.5	((((((((((.((((((((((.&.)))))))))).))))))))))	UGAGGUGUUGAAGGAAACUGAG&UUCAGUUUCCUCUAAUAUCUCA	0	0.00618711	0.00975953	0.00603472	14.7277	12.7838	11.4466
			miR2275b-3p;miR2275c-3p	24PHAS_NO83	-	-33.5	-26.9	0.802985	4.5	((((((((((.((((((((((.&.)))))))))).))))))))))	UGAGGUGUUGAAGGAAACUGAG&UUCAGUUUCCUCUAAUAUCUCA	0	0.00865123	0.00611092	0.00603472	14.3363	12.2353	10.7243
			miR2275b-3p;miR2275c-3p	24PHAS_NO87	-	-33.5	-26.9	0.802985	4.5	((((((((((.((((((((((.&.)))))))))).))))))))))	UGAGGUGUUGAAGGAAACUGAG&UUCAGUUUCCUCUAAUAUCUCA	0	0.00988099	0.00732861	0.00843839	67.3756	45.0596	38.4518
			miR2275b-3p;miR2275c-3p	24PHAS_NO88	+	-33.5	-26.9	0.802985	4.5	((((((((((.((((((((((.&.)))))))))).))))))))))	UGAGGUGUUGAAGGAAACUGAG&UUCAGUUUCCUCUAAUAUCUCA	0	0.00488483	0.00504154	0.00481517	46.5317	34.5542	28.5054
			miR2275b-3p;miR2275c-3p	24PHAS_NO92	-	-33.5	-22.8	0.680597	8	((((((((((.((((((((...&...)))))))).))))))))))	UGAGAUGUUGAAGGAAACUAUG&UUCAGUUUCCUCUAAUAUCUCA	0	0.022095	0.0218251	0.0215551	82.4458	52.0211	51.5654
			miR2275b-3p;miR2275c-3p	24PHAS_NO124	+	-33.5	-23.1	0.689552	8	..((((((.(((((((((((..&..))))))))))).))))))..	UCAGAUGUCGGAGGAAGCUGCU&UUCAGUUUCCUCUAAUAUCUCA	0	0.0277639	0.0286439	0.0273725	15.902	13.9229	19.337
			miR2275b-3p;miR2275c-3p	24PHAS_NO126	-	-33.5	-27.7	0.826866	6	((((((((.(((((((((((..&..))))))))))).))))))))	UGAGAUGUCGGAGGAAGCUGCU&UUCAGUUUCCUCUAAUAUCUCA	0	0.00495276	0.00367104	0.00362521	36.1098	35.2292	40.8411
			miR2275b-3p;miR2275c-3p	24PHAS_NO127	-	-33.5	-27.7	0.826866	6	((((((((.(((((((((((..&..))))))))))).))))))))	UGAGAUGUCGGAGGAAGCUGCU&UUCAGUUUCCUCUAAUAUCUCA	0	0.00371688	0.00367104	0.00483069	36.2076	37.3387	46.62
			miR2275b-3p;miR2275c-3p	24PHAS_NO213	+	-33.5	-24.1	0.719403	3	((((((.((((((.((((((((&)))))))).)))))).))))))	UGAGAUUUUAGAGAAAACUGAA&UUCAGUUUCCUCUAAUAUCUCA	0	0.0205963	0.0224876	0.0214864	7.38832	6.11765	7.3903
			miR2275b-3p;miR2275c-3p	24PHAS_NO215	-	-33.5	-24.2	0.722388	5	(((((..(((((((.(((((((&))))))).)))))))..)))))	UGAGAGUUUAGAGGUAAUUGAA&UUCAGUUUCCUCUAAUAUCUCA	0	0.0208805	0.0206252	0.0203699	72.8067	50.7132	40.8967
			miR2275b-3p;miR2275c-3p	24PHAS_NO218	-	-33.5	-24.8	0.740299	4.5	(((((..(((((((.(((((((&))))))).)))))))..)))))	UGAGGGUUUAGAGGCAACUGAA&UUCAGUUUCCUCUAAUAUCUCA	0	0.0184467	0.0182209	0.0179951	7.73082	4.17688	5.11209
			miR2275b-3p;miR2275c-3p	24PHAS_NO264	+	-33.5	-26	0.776119	3.5	..((((.(((((((((((((((&))))))))))))))).))))..	UAAGAUUUUAGAGGAAACUGAG&UUCAGUUUCCUCUAAUAUCUCA	0	0.0061023	0.00629795	0.00601533	97.1735	94.1274	102.075
			miR2275b-3p;miR2275c-3p	24PHAS_NO267	+	-33.5	-24.1	0.719403	3	((((((.((((((.((((((((&)))))))).)))))).))))))	UGAGAUUUUAGAGUAAACUGAA&UUCAGUUUCCUCUAAUAUCUCA	0	0.0205963	0.0224876	0.0214864	202.274	197.621	184.091
			miR2275b-3p;miR2275c-3p	24PHAS_NO268	+	-33.5	-24.1	0.719403	3	((((((.((((((.((((((((&)))))))).)))))).))))))	UGAGAUUUUAGAGUAAACUGAA&UUCAGUUUCCUCUAAUAUCUCA	0	0.0217946	0.0212517	0.0203049	200.316	199.477	179.645
			miR2275b-3p;miR2275c-3p	24PHAS_NO273	+	-33.5	-25	0.746269	4	((((((((((((.((.((((((&)))))).)).))))))))))))	UGAGAUAUUAGAAGAUACUGAA&UUCAGUUUCCUCUAAUAUCUCA	0	0.00853278	0.00880601	0.00841132	104.268	69.7412	67.4018
			miR2275b-3p;miR2275c-3p	24PHAS_NO286	+	-33.5	-23.3	0.695522	4	.(((((.((((((.((((((((&)))))))).)))))).))))).	CGAGAUUUUAGAGCAAACUGAA&UUCAGUUUCCUCUAAUAUCUCA	0	0.0265729	0.0274158	0.0261981	3.37612	3.92373	2.27821
			miR2275b-3p;miR2275c-3p	24PHAS_NO293	+	-33.5	-23.6	0.704478	6.5	((((.((((((((((((((...&...)))))))))))))).))))	UGGGCUAUUAGAGGAAACUCAA&UUCAGUUUCCUCUAAUAUCUCA	0	0.0253805	0.0261861	0.0250223	51.0332	54.5947	56.1218
			miR2275b-3p;miR2275c-3p	24PHAS_NO294	+	-33.5	-25.9	0.773134	3.5	((.(((.(((((((((((((((((&)))))))))))))))))-)))-))	UGUGGAUUAUUAGAGGGAACUGAA&UUCAGUUUCCUCUAAUA-UCU-CA	0	0.00731828	0.00755277	0.00721405	66.9352	62.0625	47.7869
			miR2275b-3p;miR2275c-3p	24PHAS_NO97	+	-33.5	-24.8	0.740299	5.5	(((((((((.(((((.(((((.&.))))).))))).)))))))))	UGAGAUGUUUGAGGGCACUGAU&UUCAGUUUCCUCUAAUAUCUCA	0	0.00974579		0.00960715	0.293576		0.500095
			miR2275b-3p;miR2275c-3p	24PHAS_NO214	-	-33.5	-26.5	0.791045	4	(((((..(((((((.(((((((&))))))).)))))))..)))))	UGAGAGUUUAGAGGCAACUGAA&UUCAGUUUCCUCUAAUAUCUCA	0	0.0123359		0.012033	77.3082		58.2889
		TP	miR2275a-3p	24PHAS_NO13	-	-32.8	-23	0.70122	4	((((((((((.((((((.((((&)))).)))))).))))))))))	UGAGAUAUUGAAGGAAACCAAA&UUUGUUUUCCUCCAAUAUCUCA	0	0.0181564	0.0174464	0.0179306	3.81765	3.54026	1.80128
			miR2275a-3p	24PHAS_NO15	+	-32.8	-25.7	0.783537	4.5	..(((.(((((((((((((((((&)))))))))))))))))-)))..	CUGGACUAUUGGAGGAAAGCAAA&UUUGUUUUCCUCCAAUA-UCUCA	0	0.0146553	0.015166	0.0157548	3.06018	2.86171	2.4303
			miR2275a-3p	24PHAS_NO19	-	-32.8	-21.9	0.667683	4	(((..((((((((((((.((((&)))).))))))))))))..)))	UGAACUAUUGGAGGAAACCAAA&UUUGUUUUCCUCCAAUAUCUCA	0	0.0300772	0.028908	0.0297053	47.0237	49.4456	41.887
			miR2275a-3p	24PHAS_NO21	-	-32.8	-23.5	0.716463	3	(((.(((((((((((((.((((&)))).))))))))))))).)))	UGAAAUAUUGGAGGAAACCAAA&UUUGUUUUCCUCCAAUAUCUCA	0	0.0121412	0.0116651	0.0119897	46.9934	47.3805	41.6869
			miR2275a-3p	24PHAS_NO22	+	-32.8	-30.5	0.929878	2	((((((((((((((((.(((((&))))).))))))))))))))))	UGAGAUAUUGGAGGAACACAAA&UUUGUUUUCCUCCAAUAUCUCA	0	0.00368414	0.00234834	0.00487429	5.66588	4.77935	5.08934
			miR2275a-3p	24PHAS_NO23	+	-32.8	-30.5	0.929878	2.5	((((((((((((((((.(((((&))))).))))))))))))))))	UGAGAUGUUGGAGGAACACAAA&UUUGUUUUCCUCCAAUAUCUCA	0	0.00490917	0.00234834	0.00244012	13.5133	12.0959	9.7784
			miR2275a-3p	24PHAS_NO24	+	-32.8	-23.6	0.719512	4.5	(((((((((((((.((.(((((&))))).)).)))))))))))))	UGAGAUGUUGGAGUAACACAAA&UUUGUUUUCCUCCAAUAUCUCA	0	0.0267039	0.0255306	0.0277047	54.8711	54.461	46.2044
			miR2275a-3p	24PHAS_NO25	+	-32.8	-30.5	0.929878	2.5	((((((((((((((((.(((((&))))).))))))))))))))))	UGAGAUGUUGGAGGAACACAAA&UUUGUUUUCCUCCAAUAUCUCA	0	0.0024576	0.00117486	0.00730252	60.2946	60.2729	61.7297
			miR2275a-3p	24PHAS_NO26	+	-32.8	-30.3	0.92378	2.5	((((((((((((((((.(((((&))))).))))))))))))))))	UGAGAUGUUGGAGGAACACAAA&UUUGUUUUCCUCCAAUAUCUCA	0	0.00857522	0.0081951	0.00851441	2.03002	2.15366	1.80128
			miR2275a-3p	24PHAS_NO39	+	-32.8	-25	0.762195	4.5	..((((((((((((.(((((((&))))))).))))))))))))..	UAAGAUGUUGGAGGCAAACAAA&UUUGUUUUCCUCCAAUAUCUCA	0	0.024306	0.0220879	0.0205522	5.30229	6.63799	5.43244
			miR2275a-3p	24PHAS_NO43	+	-32.8	-23.6	0.719512	9	..((((((((((((((((....&....))))))))))))))))..	UAAGAUAUUGGAGGAAAAAAAU&UUUGUUUUCCUCCAAUAUCUCA	0	0.0279006	0.0266755	0.0265162	0.787769	0.649047	0.62902
			miR2275a-3p	24PHAS_NO77	-	-32.8	-23.4	0.713415	3.5	(((.(((((((((((((.((((&)))).))))))))))))).)))	UGAAAUGUUGGAGGAAACCAAA&UUUGUUUUCCUCCAAUAUCUCA	0	0.0133472	0.012824	0.0131808	14.1192	13.7775	8.17726
			miR2275a-3p	24PHAS_NO100	-	-32.8	-27.6	0.841463	3	(((((((((((((.((((((((&)))))))).)))))))))))))	UGAGAUAUUGGAGAGAAACAAA&UUUGUUUUCCUCCAAUAUCUCA	0	0.00244012	0.00234397	0.00240953	1.69673	1.62262	1.45818
			miR2275a-3p	24PHAS_NO109	-	-32.8	-26.5	0.807927	4.5	(((((((((((((..(((((((&)))))))..)))))))))))))	UGAGAUGUUGGAGAUAAACAAA&UUUGUUUUCCUCCAAUAUCUCA	0	0.00487429	0.00468245	0.00361212	6.02946	5.69392	6.31879
			miR2275a-3p	24PHAS_NO111	+	-32.8	-27.6	0.841463	3	(((((((((((((.((((((((&)))))))).)))))))))))))	UGAGAUAUUGGAGAGAAACAAA&UUUGUUUUCCUCCAAUAUCUCA	0	0.00979423	0.00936034	0.00972482	1.69673	1.62262	1.45818
			miR2275a-3p	24PHAS_NO115	-	-32.8	-23.2	0.707317	3	((((((.((((((.((((((((&)))))))).)))))).))))))	UGAGAUUUUGGAGAAAAACAAA&UUUGUUUUCCUCCAAUAUCUCA	0	0.0169563	0.0162929	0.0167453	76.5954	74.0209	57.8698
			miR2275a-3p	24PHAS_NO116	+	-32.8	-23.2	0.707317	3	((((((.((((((.((((((((&)))))))).)))))).))))))	UGAGAUUUUGGAGAAAAACAAA&UUUGUUUUCCUCCAAUAUCUCA	0	0.0302896	0.0289612	0.0300772	76.4136	74.2864	58.07
			miR2275a-3p	24PHAS_NO153	-	-32.8	-22.8	0.695122	5	(((((((.(((((.(((((((.&.))))))).))))).)))))))	UGAGAUACUGGAGUGAAACAAU&UUUGUUUUCCUCCAAUAUCUCA	0	0.0205522	0.0197495	0.0202969	0.818068	0.531039	0.800571
			miR2275a-3p	24PHAS_NO154	-	-32.8	-22.4	0.682927	4	(((((((.(((((.(((((((.&.))))))).))))).)))))))	UGAGAUAAUGGAGUAAAACAAU&UUUGUUUUCCUCCAAUAUCUCA	0	0.0265162	0.0254836	0.0261878	91.8963	97.1801	99.2708
			miR2275a-3p	24PHAS_NO173	-	-32.8	-23.8	0.72561	7	(((((((((((((..(((((..&..)))))..)))))))))))))	UGAGAUAUUGGAGUCAAACACA&UUUGUUUUCCUCCAAUAUCUCA	0	0.0109338	0.0105047	0.0107973	30.2685	27.2895	23.5597
			miR2275a-3p	24PHAS_NO196	+	-32.8	-23	0.70122	4	(((..((((((((((((.((((&)))).))))))))))))..)))	UGAAUUAUUGGAGGAAAUCAAA&UUUGUUUUCCUCCAAUAUCUCA	0	0.031482	0.030102	0.0312613	98.7741	112.197	138.47
			miR2275a-3p	24PHAS_NO236	-	-32.8	-22	0.670732	4.5	..(((((((((((.((((((((&)))))))).)))))))))))..	UAAGGUAUUGGAGAAAAACAAA&UUUGUUUUCCUCCAAUAUCUCA	0	0.0288917	0.0266264	0.0273617	16.5734	16.4032	13.0665
			miR2275a-3p	24PHAS_NO237	-	-32.8	-22	0.670732	4.5	..(((((((((((.((((((((&)))))))).)))))))))))..	UAAGGUAUUGGAGAAAAACAAA&UUUGUUUUCCUCCAAUAUCUCA	0	0.0277047	0.0277679	0.0285342	16.5128	16.2557	14.0672
			miR2275a-3p	24PHAS_NO246	+	-32.8	-21.9	0.667683	4	(((..((((((((((((.((((&)))).))))))))))))..)))	UGAACUAUUGGAGGAAACCAAA&UUUGUUUUCCUCCAAUAUCUCA	0	0.0397872	0.0357861	0.0371601	43.1455	45.6693	38.6561
			miR2275a-3p	24PHAS_NO250	+	-32.8	-21.9	0.667683	4	(((..((((((((((((.((((&)))).))))))))))))..)))	UGAACUAUUGGAGGAAACCAAA&UUUGUUUUCCUCCAAUAUCUCA	0	0.0386051	0.0380504	0.0383355	42.9334	43.9582	38.5132
			miR2275a-3p	24PHAS_NO262	+	-32.8	-23.2	0.707317	5	(((((((((((((.(((.((((&)))).))).)))))))))))))	UGAGAUAUUGGAGUGAACCAAA&UUUGUUUUCCUCCAAUAUCUCA	0	0.0290959	0.027819	0.0288917	31.9955	28.4401	32.709
			miR2275a-3p	24PHAS_NO282	-	-32.8	-28.9	0.881098	3	(((((((((((((((((.(((.&.))).)))))))))))))))))	UGAGAUAUUGGAGGAAACCAAU&UUUGUUUUCCUCCAAUAUCUCA	0	0.00122081	0.00117267	0.00120549	80.8978	81.5145	75.7397
			miR2275a-3p	24PHAS_NO285	-	-32.8	-25	0.762195	4	..((((((((((((.(((((((&))))))).))))))))))))..	UAAGAUAUUGGAGGCAAACAAA&UUUGUUUUCCUCCAAUAUCUCA	0	0.00730252	0.00701545	0.00721119	24.0875	26.4634	21.6726
			miR2275b-3p;miR2275c-3p	24PHAS_NO6	+	-33.5	-23.1	0.689552	8	..((((((.(((((((((((..&..))))))))))).))))))..	UCAGAUGUCGGAGGAAGCUGCU&UUCAGUUUCCUCUAAUAUCUCA	0	0.0279006	0.0266755	0.0277047	14.7252	14.8396	13.8098
			miR2275b-3p;miR2275c-3p	24PHAS_NO54	+	-33.5	-21.96	0.655522	7	(((((....(((((((((.(((&))).)))))))))....)))))	UGAGAGGUGGGAGGAAACCGAG&UUCAGUUUCCUCUAAUAUCUCA	0	0.031482	0.030102	0.0312613	1.60584	1.97664	0.972122
			miR2275b-3p;miR2275c-3p	24PHAS_NO82	-	-33.5	-26.9	0.802985	4.5	((((((((((.((((((((((.&.)))))))))).))))))))))	UGAGGUGUUGAAGGAAACUGAG&UUCAGUUUCCUCUAAUAUCUCA	0	0.00608915	0.00701545	0.00601294	4.39333	4.86786	4.60328
			miR2275b-3p;miR2275c-3p	24PHAS_NO86	-	-33.5	-26.9	0.802985	4.5	((((((((((.((((((((((.&.)))))))))).))))))))))	UGAGGUGUUGAAGGAAACUGAG&UUCAGUUUCCUCUAAUAUCUCA	0	0.00851441	0.00584963	0.00721119	20.0578	22.8937	16.0114
			miR2275b-3p;miR2275c-3p	24PHAS_NO87	-	-33.5	-26.9	0.802985	4.5	((((((((((.((((((((((.&.)))))))))).))))))))))	UGAGGUGUUGAAGGAAACUGAG&UUCAGUUUCCUCUAAUAUCUCA	0	0.00851441	0.0081799	0.00601294	31.0866	32.5114	25.4467
			miR2275b-3p;miR2275c-3p	24PHAS_NO88	+	-33.5	-26.9	0.802985	4.5	((((((((((.((((((((((.&.)))))))))).))))))))))	UGAGGUGUUGAAGGAAACUGAG&UUCAGUUUCCUCUAAUAUCUCA	0	0.00490917	0.00469117	0.00487429	26.1782	25.4309	19.9285
			miR2275b-3p;miR2275c-3p	24PHAS_NO92	-	-33.5	-22.8	0.680597	8	((((((((((.((((((((...&...)))))))).))))))))))	UGAGAUGUUGAAGGAAACUAUG&UUCAGUUUCCUCUAAUAUCUCA	0	0.021748	0.020899	0.0214779	22.8453	19.914	25.0464
			miR2275b-3p;miR2275c-3p	24PHAS_NO124	+	-33.5	-23.1	0.689552	8	..((((((.(((((((((((..&..))))))))))).))))))..	UCAGAUGUCGGAGGAAGCUGCU&UUCAGUUUCCUCUAAUAUCUCA	0	0.0279006	0.0266755	0.0277047	15.0585	14.5741	12.2087
			miR2275b-3p;miR2275c-3p	24PHAS_NO126	-	-33.5	-27.7	0.826866	6	((((((((.(((((((((((..&..))))))))))).))))))))	UGAGAUGUCGGAGGAAGCUGCU&UUCAGUUUCCUCUAAUAUCUCA	0	0.00487429	0.0035139	0.00361212	38.2068	35.4616	33.1665
			miR2275b-3p;miR2275c-3p	24PHAS_NO127	-	-33.5	-27.7	0.826866	6	((((((((.(((((((((((..&..))))))))))).))))))))	UGAGAUGUCGGAGGAAGCUGCU&UUCAGUUUCCUCUAAUAUCUCA	0	0.00365795	0.0035139	0.00481325	38.4189	36.0811	31.0793
			miR2275b-3p;miR2275c-3p	24PHAS_NO213	+	-33.5	-24.1	0.719403	3	((((((.((((((.((((((((&)))))))).)))))).))))))	UGAGAUUUUAGAGAAAACUGAA&UUCAGUUUCCUCUAAUAUCUCA	0	0.0219022	0.0209376	0.021748	6.66574	6.72649	3.94567
			miR2275b-3p;miR2275c-3p	24PHAS_NO214	-	-33.5	-26.5	0.791045	4	(((((..(((((((.(((((((&))))))).)))))))..)))))	UGAGAGUUUAGAGGCAACUGAA&UUCAGUUUCCUCUAAUAUCUCA	0	0.0133472	0.0116651	0.0119897	28.087	26.6404	21.2151
			miR2275b-3p;miR2275c-3p	24PHAS_NO215	-	-33.5	-24.2	0.722388	5	(((((..(((((((.(((((((&))))))).)))))))..)))))	UGAGAGUUUAGAGGUAAUUGAA&UUCAGUUUCCUCUAAUAUCUCA	0	0.0205522	0.0197495	0.0202969	31.7228	30.9478	33.4524
			miR2275b-3p;miR2275c-3p	24PHAS_NO218	-	-33.5	-24.8	0.740299	4.5	(((((..(((((((.(((((((&))))))).)))))))..)))))	UGAGGGUUUAGAGGCAACUGAA&UUCAGUUUCCUCUAAUAUCUCA	0	0.0181564	0.0174464	0.0179306	4.09034	4.54333	3.65975
			miR2275b-3p;miR2275c-3p	24PHAS_NO264	+	-33.5	-26	0.776119	3.5	..((((.(((((((((((((((&))))))))))))))).))))..	UAAGAUUUUAGAGGAAACUGAG&UUCAGUUUCCUCUAAUAUCUCA	0	0.00613269	0.00586052	0.00608915	64.9	65.1703	60.3287
			miR2275b-3p;miR2275c-3p	24PHAS_NO267	+	-33.5	-24.1	0.719403	3	((((((.((((((.((((((((&)))))))).)))))).))))))	UGAGAUUUUAGAGUAAACUGAA&UUCAGUUUCCUCUAAUAUCUCA	0	0.0206981	0.019786	0.0205522	78.3527	78.5642	76.5403
			miR2275b-3p;miR2275c-3p	24PHAS_NO268	+	-33.5	-24.1	0.719403	3	((((((.((((((.((((((((&)))))))).)))))).))))))	UGAGAUUUUAGAGUAAACUGAA&UUCAGUUUCCUCUAAUAUCUCA	0	0.0206981	0.019786	0.0205522	79.4737	79.1543	76.2258
			miR2275b-3p;miR2275c-3p	24PHAS_NO273	+	-33.5	-25	0.746269	4	((((((((((((.((.((((((&)))))).)).))))))))))))	UGAGAUAUUAGAAGAUACUGAA&UUCAGUUUCCUCUAAUAUCUCA	0	0.00857522	0.0081951	0.00851441	42.6304	45.8759	37.827
			miR2275b-3p;miR2275c-3p	24PHAS_NO294	+	-33.5	-25.9	0.773134	3.5	((.(((.(((((((((((((((((&)))))))))))))))))-)))-))	UGUGGAUUAUUAGAGGGAACUGAA&UUCAGUUUCCUCUAAUA-UCU-CA	0	0.00735471	0.0070285	0.00730252	34.5103	34.9896	43.2308
			miR2275b-3p;miR2275c-3p	24PHAS_NO83	-	-33.5	-26.9	0.802985	4.5	((((((((((.((((((((((.&.)))))))))).))))))))))	UGAGGUGUUGAAGGAAACUGAG&UUCAGUUUCCUCUAAUAUCUCA	0	0.00608915	0.00701545		5.33259	5.39889
			miR2275b-3p;miR2275c-3p	24PHAS_NO97	+	-33.5	-24.8	0.740299	5.5	(((((((((.(((((.(((((.&.))))).))))).)))))))))	UGAGAUGUUUGAGGGCACUGAU&UUCAGUUUCCUCUAAUAUCUCA	0	0.00979423	0.00936034		0.848366	0.67855
			miR2275b-3p;miR2275c-3p	24PHAS_NO123	+	-33.5	-27.7	0.826866	6	((((((((.(((((((((((..&..))))))))))).))))))))	UGAGAUGUCGGAGGAAGCUGCU&UUCAGUUUCCUCUAAUAUCUCA	0	0.00122956	0.00117486		15.816	14.9871
			miR2275b-3p;miR2275c-3p	24PHAS_NO217	-	-33.5	-26.5	0.791045	4	(((((..(((((((.(((((((&))))))).)))))))..)))))	UGAGAGUUUAGAGGCAACUGAA&UUCAGUUUCCUCUAAUAUCUCA	0	0.0121412	0.012824		4.54482	4.63184
			miR2275b-3p;miR2275c-3p	24PHAS_NO293	+	-33.5	-23.6	0.704478	6.5	((((.((((((((((((((...&...)))))))))))))).))))	UGGGCUAUUAGAGGAAACUCAA&UUCAGUUUCCUCUAAUAUCUCA	0	0.0255057	0.0243844		40.7216	37.7923
		MBP	miR2275a-3p	24PHAS_NO19	-	-32.8	-21.9	0.667683	4	(((..((((((((((((.((((&)))).))))))))))))..)))	UGAACUAUUGGAGGAAACCAAA&UUUGUUUUCCUCCAAUAUCUCA	0	0.0280708	0.0272582	0.0273797	12.185	13.9003	15.6812
			miR2275a-3p	24PHAS_NO21	-	-32.8	-23.5	0.716463	3	(((.(((((((((((((.((((&)))).))))))))))))).)))	UGAAAUAUUGGAGGAAACCAAA&UUUGUUUUCCUCCAAUAUCUCA	0	0.0113243	0.0109937	0.0110432	13.0521	15.6427	15.5918
			miR2275a-3p	24PHAS_NO23	+	-32.8	-30.5	0.929878	2.5	((((((((((((((((.(((((&))))).))))))))))))))))	UGAGAUGUUGGAGGAACACAAA&UUUGUUUUCCUCCAAUAUCUCA	0	0.00119068	0.00112951	0.00583051	2.87511	2.41571	2.54652
			miR2275a-3p	24PHAS_NO24	+	-32.8	-23.6	0.719512	4.5	(((((((((((((.((.(((((&))))).)).)))))))))))))	UGAGAUGUUGGAGUAACACAAA&UUUGUUUUCCUCCAAUAUCUCA	0	0.0270299	0.0245566	0.0265403	18.9392	15.8408	19.3893
			miR2275a-3p	24PHAS_NO26	+	-32.8	-30.3	0.92378	2.5	((((((((((((((((.(((((&))))).))))))))))))))))	UGAGAUGUUGGAGGAACACAAA&UUUGUUUUCCUCCAAUAUCUCA	0	0.00830504	0.0078798	0.00815319	0.456366	0.356417	0.491433
			miR2275a-3p	24PHAS_NO39	+	-32.8	-25	0.762195	4.5	..((((((((((((.(((((((&))))))).))))))))))))..	UAAGAUGUUGGAGGCAAACAAA&UUUGUUUUCCUCCAAUAUCUCA	0	0.0188817	0.0168093	0.0173898	2.19056	1.78208	1.653
			miR2275a-3p	24PHAS_NO42	+	-32.8	-25	0.762195	4	..((((((((((((.(((((((&))))))).))))))))))))..	UAAGAUAUUGGAGGCAAACAAA&UUUGUUUUCCUCCAAUAUCUCA	0	0.0177121	0.0223494	0.0242607	2.28183	2.29691	2.09976
			miR2275a-3p	24PHAS_NO43	+	-32.8	-23.6	0.719512	9	..((((((((((((((((....&....))))))))))))))))..	UAAGAUAUUGGAGGAAAAAAAU&UUUGUUUUCCUCCAAUAUCUCA	0	0.02587		0.0254012	0.27382		0.134027
			miR2275a-3p	24PHAS_NO77	-	-32.8	-23.4	0.713415	3.5	(((.(((((((((((((.((((&)))).))))))))))))).)))	UGAAAUGUUGGAGGAAACCAAA&UUUGUUUUCCUCCAAUAUCUCA	0	0.0124497	0.0120865	0.0121408	4.28984	3.56417	5.13771
			miR2275a-3p	24PHAS_NO100	-	-32.8	-27.6	0.841463	3	(((((((((((((.((((((((&)))))))).)))))))))))))	UGAGAUAUUGGAGAGAAACAAA&UUUGUUUUCCUCCAAUAUCUCA	0	0.0022752	0.00220848	0.00221846	0.365093	0.435621	0.491433
			miR2275a-3p	24PHAS_NO109	-	-32.8	-26.5	0.807927	4.5	(((((((((((((..(((((((&)))))))..)))))))))))))	UGAGAUGUUGGAGAUAAACAAA&UUUGUUUUCCUCCAAUAUCUCA	0	0.00454521	0.00331089	0.00332584	1.00401	0.792038	1.02754
			miR2275a-3p	24PHAS_NO111	+	-32.8	-27.6	0.841463	3	(((((((((((((.((((((((&)))))))).)))))))))))))	UGAGAUAUUGGAGAGAAACAAA&UUUGUUUUCCUCCAAUAUCUCA	0	0.00948583	0.00900041	0.00931249	0.365093	0.435621	0.491433
			miR2275a-3p	24PHAS_NO112	+	-32.8	-26.4	0.804878	3.5	(((((((((((((.(((((((.&.))))))).)))))))))))))	UGAGAUGUUGGAGCAAAACAAU&UUUGUUUUCCUCCAAUAUCUCA	0	0.0118432	0.0123546	0.011627	0.912733	1.14845	1.16157
			miR2275a-3p	24PHAS_NO115	-	-32.8	-23.2	0.707317	3	((((((.((((((.((((((((&)))))))).)))))).))))))	UGAGAUUUUGGAGAAAAACAAA&UUUGUUUUCCUCCAAUAUCUCA	0	0.0158181	0.0153573	0.0154262	23.1378	21.7018	22.5612
			miR2275a-3p	24PHAS_NO116	+	-32.8	-23.2	0.707317	3	((((((.((((((.((((((((&)))))))).)))))).))))))	UGAGAUUUUGGAGAAAAACAAA&UUUGUUUUCCUCCAAUAUCUCA	0	0.0293455	0.0278582	0.0288146	23.1378	21.8602	22.6059
			miR2275a-3p	24PHAS_NO153	-	-32.8	-22.8	0.695122	5	(((((((.(((((.(((((((.&.))))))).))))).)))))))	UGAGAUACUGGAGUGAAACAAU&UUUGUUUUCCUCCAAUAUCUCA	0	0.019175		0.0187008	0.27382		0.134027
			miR2275a-3p	24PHAS_NO154	-	-32.8	-22.4	0.682927	4	(((((((.(((((.(((((((.&.))))))).))))).)))))))	UGAGAUAAUGGAGUAAAACAAU&UUUGUUUUCCUCCAAUAUCUCA	0	0.0247444	0.0240268	0.0241341	27.5645	24.4344	28.6818
			miR2275a-3p	24PHAS_NO171	+	-32.8	-26.9	0.820122	3	(((.(((((((((((((((((.&.))))))))))))))))).)))	UGAUAUAUUGGAGGAGAACAAC&UUUGUUUUCCUCCAAUAUCUCA	0	0.0106652	0.0101198	0.0104704	0.13691	0.118806	0.31273
			miR2275a-3p	24PHAS_NO173	-	-32.8	-23.8	0.72561	7	(((((((((((((..(((((..&..)))))..)))))))))))))	UGAGAUAUUGGAGUCAAACACA&UUUGUUUUCCUCCAAUAUCUCA	0	0.0101977	0.00989983	0.00994437	6.16095	6.2571	6.83538
			miR2275a-3p	24PHAS_NO196	+	-32.8	-23	0.70122	4	(((..((((((((((((.((((&)))).))))))))))))..)))	UGAAUUAUUGGAGGAAAUCAAA&UUUGUUUUCCUCCAAUAUCUCA	0	0.0305013	0.0289563	0.0299497	16.9312	20.6722	21.3997
			miR2275a-3p	24PHAS_NO236	-	-32.8	-22	0.670732	4.5	..(((((((((((.((((((((&)))))))).)))))))))))..	UAAGGUAUUGGAGAAAAACAAA&UUUGUUUUCCUCCAAUAUCUCA	0	0.0269633	0.0261822	0.0252172	6.70859	5.70267	5.09303
			miR2275a-3p	24PHAS_NO237	-	-32.8	-22	0.670732	4.5	..(((((((((((.((((((((&)))))))).)))))))))))..	UAAGGUAUUGGAGAAAAACAAA&UUUGUUUUCCUCCAAUAUCUCA	0	0.0258545	0.0251051	0.026299	6.93677	4.95024	6.03122
			miR2275a-3p	24PHAS_NO246	+	-32.8	-21.9	0.667683	4	(((..((((((((((((.((((&)))).))))))))))))..)))	UGAACUAUUGGAGGAAACCAAA&UUUGUUUUCCUCCAAUAUCUCA	0	0.038553	0.0366079	0.0367328	11.2266	13.5438	14.4749
			miR2275a-3p	24PHAS_NO250	+	-32.8	-21.9	0.667683	4	(((..((((((((((((.((((&)))).))))))))))))..)))	UGAACUAUUGGAGGAAACCAAA&UUUGUUUUCCUCCAAUAUCUCA	0	0.0362593	0.0344279	0.0378587	11.7743	14.6527	14.1622
			miR2275a-3p	24PHAS_NO262	+	-32.8	-23.2	0.707317	5	(((((((((((((.(((.((((&)))).))).)))))))))))))	UGAGAUAUUGGAGUGAACCAAA&UUUGUUUUCCUCCAAUAUCUCA	0	0.0281884	0.0267589	0.0276781	5.9784	6.2571	6.79071
			miR2275a-3p	24PHAS_NO282	-	-32.8	-28.9	0.881098	3	(((((((((((((((((.(((.&.))).)))))))))))))))))	UGAGAUAUUGGAGGAAACCAAU&UUUGUUUUCCUCCAAUAUCUCA	0	0.00113825	0.00110485	0.00110984	21.0385	18.5733	22.2038
			miR2275b-3p;miR2275c-3p	24PHAS_NO6	+	-33.5	-23.1	0.689552	8	..((((((.(((((((((((..&..))))))))))).))))))..	UCAGAUGUCGGAGGAAGCUGCU&UUCAGUUUCCUCUAAUAUCUCA	0	0.0270299	0.0256584	0.0276781	3.46838	2.1385	3.75276
			miR2275b-3p;miR2275c-3p	24PHAS_NO54	+	-33.5	-21.96	0.655522	7	(((((....(((((((((.(((&))).)))))))))....)))))	UGAGAGGUGGGAGGAAACCGAG&UUCAGUUUCCUCUAAUAUCUCA	0	0.0305013	0.0289563	0.0299497	1.18655	1.06925	1.653
			miR2275b-3p;miR2275c-3p	24PHAS_NO81	-	-33.5	-26.9	0.802985	4.5	((((((((((.((((((((((.&.)))))))))).))))))))))	UGAGGUGUUGAAGGAAACUGAG&UUCAGUUUCCUCUAAUAUCUCA	0	0.00567829	0.00661083		1.00401	0.990047
			miR2275b-3p;miR2275c-3p	24PHAS_NO82	-	-33.5	-26.9	0.802985	4.5	((((((((((.((((((((((.&.)))))))))).))))))))))	UGAGGUGUUGAAGGAAACUGAG&UUCAGUUUCCUCUAAUAUCUCA	0		0.00551206	0.00884434		0.990047	1.34027
			miR2275b-3p;miR2275c-3p	24PHAS_NO86	-	-33.5	-26.9	0.802985	4.5	((((((((((.((((((((((.&.)))))))))).))))))))))	UGAGGUGUUGAAGGAAACUGAG&UUCAGUUUCCUCUAAUAUCUCA	0	0.00681007	0.00989983	0.00664061	4.79185	5.66307	6.92474
			miR2275b-3p;miR2275c-3p	24PHAS_NO87	-	-33.5	-26.9	0.802985	4.5	((((((((((.((((((((((.&.)))))))))).))))))))))	UGAGGUGUUGAAGGAAACUGAG&UUCAGUUUCCUCUAAUAUCUCA	0	0.00906977	0.00661083	0.00553692	6.93677	6.65312	8.71176
			miR2275b-3p;miR2275c-3p	24PHAS_NO88	+	-33.5	-26.9	0.802985	4.5	((((((((((.((((((((((.&.)))))))))).))))))))))	UGAGGUGUUGAAGGAAACUGAG&UUCAGUUUCCUCUAAUAUCUCA	0	0.00475422	0.00451038	0.00466714	6.16095	6.45511	7.9076
			miR2275b-3p;miR2275c-3p	24PHAS_NO92	-	-33.5	-22.8	0.680597	8	((((((((((.((((((((...&...)))))))).))))))))))	UGAGAUGUUGAAGGAAACUAUG&UUCAGUUUCCUCUAAUAUCUCA	0	0.0202914	0.0197017	0.0197898	3.78784	3.60377	4.11017
			miR2275b-3p;miR2275c-3p	24PHAS_NO124	+	-33.5	-23.1	0.689552	8	..((((((.(((((((((((..&..))))))))))).))))))..	UCAGAUGUCGGAGGAAGCUGCU&UUCAGUUUCCUCUAAUAUCUCA	0	0.0270299	0.0267589	0.0265403	3.05765	3.40576	2.9486
			miR2275b-3p;miR2275c-3p	24PHAS_NO126	-	-33.5	-27.7	0.826866	6	((((((((.(((((((((((..&..))))))))))).))))))))	UGAGAUGUCGGAGGAAGCUGCU&UUCAGUUUCCUCUAAUAUCUCA	0	0.00454521	0.00441209	0.00443199	7.39314	7.60356	8.0863
			miR2275b-3p;miR2275c-3p	24PHAS_NO127	-	-33.5	-27.7	0.826866	6	((((((((.(((((((((((..&..))))))))))).))))))))	UGAGAUGUCGGAGGAAGCUGCU&UUCAGUUUCCUCUAAUAUCUCA	0	0.00341085	0.00331089	0.00332584	7.62132	7.08874	8.22033
			miR2275b-3p;miR2275c-3p	24PHAS_NO214	-	-33.5	-26.5	0.791045	4	(((((..(((((((.(((((((&))))))).)))))))..)))))	UGAGAGUUUAGAGGCAACUGAA&UUCAGUUUCCUCUAAUAUCUCA	0	0.0113243	0.0109937	0.0110432	5.84149	4.95024	5.53979
			miR2275b-3p;miR2275c-3p	24PHAS_NO215	-	-33.5	-24.2	0.722388	5	(((((..(((((((.(((((((&))))))).)))))))..)))))	UGAGAGUUUAGAGGUAAUUGAA&UUCAGUUUCCUCUAAUAUCUCA	0	0.019175	0.0186174	0.0187008	8.80787	7.60356	10.4541
			miR2275b-3p;miR2275c-3p	24PHAS_NO218	-	-33.5	-24.8	0.740299	4.5	(((((..(((((((.(((((((&))))))).)))))))..)))))	UGAGGGUUUAGAGGCAACUGAA&UUCAGUUUCCUCUAAUAUCUCA	0	0.0169383	0.0164452	0.0165189	0.912733	0.910843	0.848839
			miR2275b-3p;miR2275c-3p	24PHAS_NO219	-	-33.5	-22.6	0.674627	6	(((((..((((((..(((((((&)))))))..))))))..)))))	UGAGAGUUUAGAGACAACUGAA&UUCAGUUUCCUCUAAUAUCUCA	0		0.0207847	0.0208777		0.356417	0.223379
			miR2275b-3p;miR2275c-3p	24PHAS_NO264	+	-33.5	-26	0.776119	3.5	..((((.(((((((((((((((&))))))))))))))).))))..	UAAGAUUUUAGAGGAAACUGAG&UUCAGUUUCCUCUAAUAUCUCA	0	0.00593923	0.00563479	0.00583051	20.3539	21.4642	22.3379
			miR2275b-3p;miR2275c-3p	24PHAS_NO267	+	-33.5	-24.1	0.719403	3	((((((.((((((.((((((((&)))))))).)))))).))))))	UGAGAUUUUAGAGUAAACUGAA&UUCAGUUUCCUCUAAUAUCUCA	0	0.0212167	0.0212439	0.0219757	22.225	21.4642	21.3103
			miR2275b-3p;miR2275c-3p	24PHAS_NO268	+	-33.5	-24.1	0.719403	3	((((((.((((((.((((((((&)))))))).)))))).))))))	UGAGAUUUUAGAGUAAACUGAA&UUCAGUUUCCUCUAAUAUCUCA	0	0.0223821	0.0190291	0.0208312	24.0961	21.781	22.2932
			miR2275b-3p;miR2275c-3p	24PHAS_NO273	+	-33.5	-25	0.746269	4	((((((((((((.((.((((((&)))))).)).))))))))))))	UGAGAUAUUAGAAGAUACUGAA&UUCAGUUUCCUCUAAUAUCUCA	0	0.00830504	0.0078798	0.00815319	7.30186	7.95998	7.5502
			miR2275b-3p;miR2275c-3p	24PHAS_NO286	+	-33.5	-23.3	0.695522	4	.(((((.((((((.((((((((&)))))))).)))))).))))).	CGAGAUUUUAGAGCAAACUGAA&UUCAGUUUCCUCUAAUAUCUCA	0	0.02587	0.0245566	0.0254012	0.27382	0.396019	0.357406
			miR2275b-3p;miR2275c-3p	24PHAS_NO293	+	-33.5	-23.6	0.704478	6.5	((((.((((((((((((((...&...)))))))))))))).))))	UGGGCUAUUAGAGGAAACUCAA&UUCAGUUUCCUCUAAUAUCUCA	0	0.0247088	0.0234536	0.0242607	8.16896	9.86087	7.50552
			miR2275b-3p;miR2275c-3p	24PHAS_NO294	+	-33.5	-25.9	0.773134	3.5	((.(((.(((((((((((((((((&)))))))))))))))))-)))-))	UGUGGAUUAUUAGAGGGAACUGAA&UUCAGUUUCCUCUAAUA-UCU-CA	0	0.00712284	0.00675793	0.00699253	11.5917	12.831	13.224
Rice	Panicle	Total	miR2275a;miR2275b	24PHAS_NO37	+	-32	-24.4	0.7625	5	(((((((.(((((.((((((((&)))))))).))))).)))))))	UGAGAUACUGGGGCGAAACAAG&CUUGUUUUUCUCCAAUAUCUCA	0	0.0125368	0.012279	0.0126691	30.3684	30.8806	33.3327
			miR2275a;miR2275b	24PHAS_NO43	+	-32	-31.1	0.971875	2.5	(((((((((((((((((((((.&.)))))))))))))))))))))	UGAGAUGUUGGAGAAAAGCAAA&CUUGUUUUUCUCCAAUAUCUCA	0	0.0171974	0.0168447	0.0173785	18.2973	23.7543	21.1413
			miR2275a;miR2275b	24PHAS_NO44	-	-32	-22.4	0.7	5	((((((.((((.(((((((((.&.))))))))).)))).))))))	UGAGAUCUUGGUGAGAAACAAA&CUUGUUUUUCUCCAAUAUCUCA	0	0.00314903	0.00308399	0.00318243	3.13425	4.83139	4.72155
			miR2275a;miR2275b	24PHAS_NO56	+	-32	-25.7	0.803125	5	(((((((((((((.(((((((.&.))))))).)))))))))))))	UGAGAUAUUGGGGUAGAACAAA&CUUGUUUUUCUCCAAUAUCUCA	0	0.0462084	0.0437989	0.045167	5.92967	7.08604	6.41285
			miR2275a;miR2275b	24PHAS_NO57	+	-32	-30.7	0.959375	4	(((((((((((((((((((((.&.)))))))))))))))))))))	UGAGAUAUUGGAGAGAGGCAAA&CUUGUUUUUCUCCAAUAUCUCA	0	0.0249164	0.0244073	0.0251777	4.95551	6.24054	4.40443
			miR2275a;miR2275b	24PHAS_NO15	+	-35.2	-25.5	0.724432	3	((((((.((((((.((((((((&)))))))).)))))).))))))	UGAGAUUUUGGAGAAAACCAAA&UUUGGUUUCCUCCAAUAUCUCA	0	0.00628815	0.00615847	0.00635474	4.74373	4.38851	5.14437
			miR2275a;miR2275b	24PHAS_NO13	-	-35.2	-26.1	0.741477	3	(((.(((((((((((.(((((((&)))))))-))))))))))).)))	UGACAUAUUGGAGGAUAACCAAA&UUUGGUU-UCCUCCAAUAUCUCA	0	0.007854	0.00769216	0.0079371	18.1278	21.2581	20.4365
			miR2275a;miR2275b	24PHAS_NO19	+	-35.2	-23.4	0.664773	4	(((((((((.(((.((((((((&)))))))).))).)))))))))	UGAGAUAUUAGAGAGAACCAAA&UUUGGUUUCCUCCAAUAUCUCA	0	0.00941738	0.00922347	0.00951695	3.38838	3.6638	5.17961
			miR2275a;miR2275b	24PHAS_NO32	+	-32	-26.8	0.8375	2	((((((((.((((((((((((.&.)))))))))))).))))))))	UGAGAUAUCGGAGAAAAACAAA&CUUGUUUUUCUCCAAUAUCUCA	0	0.00157576	0.00154319	0.00159248	5.8026	7.20682	6.55379
			miR2275a;miR2275b	24PHAS_NO38	+	-32	-30.8	0.9625	1.5	(((((((((((((((((((((.&.)))))))))))))))))))))	UGAGAUGUUGGAGAAAAACAAU&CUUGUUUUUCUCCAAUAUCUCA	0	0.00147006	0.00146303	0.00149291	1.27064	1.61046	1.23324
			miR2275a;miR2275b	24PHAS_NO39	+	-32	-22.3	0.696875	4	(((((((((.(((((((.((((&)))).))))))).)))))))))	UGAGAUAUUUGAGAGAACCAAG&CUUGUUUUUCUCCAAUAUCUCA	0	0.00293796	0.00292392	0.00298358	1.39771	1.00654	1.51512
			miR2275a;miR2275b	24PHAS_NO59	+	-32	-24.7	0.771875	4	(((.(((((((((((((((((.&.))))))))))))))))).)))	UGAAAUAUUGGAGAGAAGCAAA&CUUGUUUUUCUCCAAUAUCUCA	0	0.0232634	0.0231534	0.0236209	4.70138	4.58982	5.63767
			miR2275a;miR2275b	24PHAS_NO11	-	-35.2	-28.3	0.803977	4	.((((((((((((.((((((((&)))))))).)))))))))))).	CGAGGUGUUGGAGCAAACCAAA&UUUGGUUUCCUCCAAUAUCUCA	0	0.0044037	0.00438267	0.00447203	7.24266	6.44185	7.01185
			miR2275a;miR2275b	24PHAS_NO23	-	-35.2	-23.5	0.667614	4.5	.((((.(((((((.((((((((&)))))))).))))))).)))).	CGAGGGAUUGGAGAAAACCAAA&UUUGGUUUCCUCCAAUAUCUCA	0	0.00586729	0.00583929	0.00595826	7.1156	7.52891	8.59744
			miR2275a;miR2275b	24PHAS_NO35	+	-32	-25.2	0.7875	3	(((((..((((((((((((((.&.))))))))))))))..)))))	UGAGAAUUUGGAGAAAAACAAA&CUUGUUUUUCUCCAAUAUCUCA	0	0.0203853	0.0202888	0.0206991	3.72722	5.59636	5.00343
			miR2275d	24PHAS_NO48	-	-32	-24.8	0.775	4	....((((((((((((((((((&))))))))))))))))))....	UAAAAUAUUGGAGAAAAACAAG&CUUGUUUUUCUCCAAUAUCUCA	0	0.0125368	0.012279	0.0126691	0.127064	0.362354	0.38759
			miR2275d	24PHAS_NO51	-	-32	-25.9	0.809375	3.5	(((.((((((((((((((((((&)))))))))))))))))).)))	UGGAAUAUUGGAGGAAAGCAAG&CUUGUUUUUCUCCAAUAUCUCA	0	0.00628815	0.00615847	0.00635474	4.78609	3.90537	3.24166
			miR2275d	24PHAS_NO53	-	-32	-24.8	0.775	5	(((((..((((((((((((((.&.))))))))))))))..)))))	UGAGAGUUUGGAGGAAAAUAAA&CUUGUUUUUCUCCAAUAUCUCA	0	0.0171974	0.0168447	0.0173785	0.635321	0.483139	0.563767
			miR2275d	24PHAS_NO3	+	-35.2	-27.7	0.786932	3.5	.((((((((((((.((((((((&)))))))).)))))))))))).	GGGGAUAUUGGAGUAAACCAAA&UUUGGUUUCCUCCAAUAUCUCA	0	0.0264528	0.0259128	0.0267301	1.48242	2.17412	1.93795
			miR2275d	24PHAS_NO4	+	-35.2	-28	0.795455	6	(((((((((((((.((((((..&..)))))).)))))))))))))	UGAGAUAUUGGAGAAGACCAUA&UUUGGUUUCCUCCAAUAUCUCA	0	0.00941738	0.00922347	0.00951695	2.07538	2.0936	1.23324
			miR2275d	24PHAS_NO5	+	-35.2	-26.9	0.764205	6	(((((((((((((.((((((..&..)))))).)))))))))))))	UGAGAUAUUGGGGCAAACCAUG&UUUGGUUUCCUCCAAUAUCUCA	0	0.0156463	0.0153251	0.0158112	2.03303	2.65726	2.25507
			miR2275d	24PHAS_NO6	-	-35.2	-24.8	0.704545	4.5	(((((((.(((((.((((((((&)))))))).))))).)))))))	UGAGAUAGUGGAGUAAACCAGG&UUUGGUUUCCUCCAAUAUCUCA	0	0.0187461	0.0183619	0.0189433	40.7029	40.3823	33.826
			miR2275d	24PHAS_NO7	+	-35.2	-35.6	1	1	.(((((((((((((((((((((&))))))))))))))))))))).	AGAGAUAUUGGAGGAAACCAAA&UUUGGUUUCCUCCAAUAUCUCA	0	0.00471983	0.00462242	0.00476985	3.34603	3.46249	3.73496
			miR2275d	24PHAS_NO8	-	-35.2	-23.7	0.673295	7.5	....(((((((((((((((((.&.)))))))))))))))))....	CAAAAUGUUGGAGGAAACUGAG&UUUGGUUUCCUCCAAUAUCUCA	0	0.0431953	0.042321	0.0421186	2.58364	2.29491	2.92454
			miR2275d	24PHAS_NO10	+	-35.2	-25.88	0.735227	6.5	(((((((((((((...((((((&))))))...)))))))))))))	UGAGGUAUUGGAGUCUACCAAA&UUUGGUUUCCUCCAAUAUCUCA	0	0.00314903	0.00308399	0.00318243	3.60015	4.58982	4.9682
			miR2275d	24PHAS_NO47	-	-32	-24.2	0.75625	2	(((((((((.(((((((((((.&.))))))))))).)))))))))	UGAGAUAUUAGAGAAAAACAAU&CUUGUUUUUCUCCAAUAUCUCA	0	0.00586729	0.00438267	0.00447203	2.07538	1.93256	1.90271
			miR2275d	24PHAS_NO2	-	-35.2	-25.58	0.726705	7.5	(((((((((((((...((((((&))))))...)))))))))))))	UGAGAUGUUGGAGUUCACCGAA&UUUGGUUUCCUCCAAUAUCUCA	0	0.013153	0.0116445	0.0133562	3.47309	4.79113	4.72155
			miR2275d	24PHAS_NO17	+	-35.2	-32.4	0.920455	1	((((((.(((((((((((((((&))))))))))))))).))))))	UGAGAUUUUGGAGGAAACCAAA&UUUGGUUUCCUCCAAUAUCUCA	0	0.0174988	0.0174158	0.0162999	1.60948	2.17412	1.62083
			miR2275d	24PHAS_NO22	+	-35.2	-25.1	0.713068	4.5	((.((((((((((.((((((((&)))))))).)))))))))).))	UGUGAUAUUGGAGUGAACCAAG&UUUGGUUUCCUCCAAUAUCUCA	0	0.00878801	0.00874614	0.00892407	2.7107	2.69752	3.13595
			miR2275d	24PHAS_NO30	-	-32	-23	0.71875	5	(((((((.(((((.(((((((.&.))))))).))))).)))))))	UGAGAUAGUGGAGCGAAACAAA&CUUGUUUUUCUCCAAUAUCUCA	0	0.0044037	0.00583929	0.00595826	0.465902	0.563662	0.422825
			miR2275d	24PHAS_NO31	+	-32	-23	0.71875	5	(((((((.(((((.(((((((.&.))))))).))))).)))))))	UGAGAUAGUGGAGCGAAACAAA&CUUGUUUUUCUCCAAUAUCUCA	0	0.00147006	0.00292392	0.00298358	1.65184	2.05334	1.79701
		TP	miR2275a;miR2275b	24PHAS_NO37	+	-35.2	-25.88	0.735227	6.5	(((((((((((((...((((((&))))))...)))))))))))))	UGAGGUAUUGGAGUCUACCAAA&UUUGGUUUCCUCCAAUAUCUCA	0	0.011032	0.0116514	0.0115192	20.1099	18.8069	18.2169
			miR2275a;miR2275b	24PHAS_NO43	+	-35.2	-25.5	0.724432	3	((((((.((((((.((((((((&)))))))).)))))).))))))	UGAGAUUUUGGAGAAAACCAAA&UUUGGUUUCCUCCAAUAUCUCA	0	0.0151376	0.0159856	0.0158047	4.93063	3.79247	4.56225
			miR2275a;miR2275b	24PHAS_NO44	+	-35.2	-32.4	0.920455	1	((((((.(((((((((((((((&))))))))))))))).))))))	UGAGAUUUUGGAGGAAACCAAA&UUUGGUUUCCUCCAAUAUCUCA	0	0.00276949	0.00292567	0.00289233	0.880469	0.777146	0.546184
			miR2275a;miR2275b	24PHAS_NO55	+	-35.2	-23.1	0.65625	6	((((((((((.((.((((((((&)))))))).)).))))))))))	UGAGAUAUUGAAGUGAGCCAAA&UUUGGUUUCCUCCAAUAUCUCA	0	0.0447288	0.0485892	0.0480482	1.19744	1.33669	0.899598
			miR2275a;miR2275b	24PHAS_NO56	+	-35.2	-23.4	0.664773	4	(((((((((.(((.((((((((&)))))))).))).)))))))))	UGAGAUAUUAGAGAGAACCAAA&UUUGGUUUCCUCCAAUAUCUCA	0	0.0407466	0.0429977	0.0425175	4.05016	3.82356	3.79116
			miR2275a;miR2275b	24PHAS_NO57	+	-35.2	-25.1	0.713068	4.5	((.((((((((((.((((((((&)))))))).)))))))))).))	UGUGAUAUUGGAGUGAACCAAG&UUUGGUUUCCUCCAAUAUCUCA	0	0.0219423	0.0231671	0.0229058	0.810031	0.901489	0.835341
			miR2275a;miR2275b	24PHAS_NO15	+	-35.2	-28	0.795455	6	(((((((((((((.((((((..&..)))))).)))))))))))))	UGAGAUAUUGGAGAAGACCAUA&UUUGGUUUCCUCCAAUAUCUCA	0	0.00553131	0.00584279	0.0057763	0.493063	0.74606	0.867469
			miR2275a;miR2275b	24PHAS_NO13	+	-35.2	-27.7	0.786932	3.5	.((((((((((((.((((((((&)))))))).)))))))))))).	GGGGAUAUUGGAGUAAACCAAA&UUUGGUUUCCUCCAAUAUCUCA	0	0.00690935	0.00729815	0.00721515	5.0715	4.47636	5.94377
			miR2275a;miR2275b	24PHAS_NO19	+	-35.2	-26.9	0.764205	6	(((((((((((((.((((((..&..)))))).)))))))))))))	UGAGAUAUUGGGGCAAACCAUG&UUUGGUUUCCUCCAAUAUCUCA	0	0.00828548	0.00875137	0.00865193	3.02881	3.48161	3.56626
			miR2275a;miR2275b	24PHAS_NO27	+	-35.2	-24.04	0.682955	10.5	(((((........((((((((((((((.&.))))))))))))))------..)))))	UGGGAAUGGAACUUUGGGGGAAACCAAU&UUUGGUUUCCUCCAA------UAUCUCA	0	0.030046	0.0317158	0.0313595	0.176094	0.186515	0.128514
			miR2275a;miR2275b	24PHAS_NO32	+	-35.2	-35.6	1	1	.(((((((((((((((((((((&))))))))))))))))))))).	AGAGAUAUUGGAGGAAACCAAA&UUUGGUUUCCUCCAAUAUCUCA	0	0.0013857	0.00146391	0.00144721	4.71931	4.13442	4.72289
			miR2275a;miR2275b	24PHAS_NO38	-	-35.2	-28.3	0.803977	4	.((((((((((((.((((((((&)))))))).)))))))))))).	CGAGGUGUUGGAGCAAACCAAA&UUUGGUUUCCUCCAAUAUCUCA	0	0.00129608	0.0013857	0.0013488	2.43009	1.92732	1.7992
			miR2275a;miR2275b	24PHAS_NO39	-	-35.2	-26.1	0.741477	3	(((.(((((((((((.(((((((&)))))))-))))))))))).)))	UGACAUAUUGGAGGAUAACCAAA&UUUGGUU-UCCUCCAAUAUCUCA	0	0.00259048	0.00276949	0.00269578	0.5635	0.435202	0.674698
			miR2275a;miR2275b	24PHAS_NO59	-	-35.2	-23.5	0.667614	4.5	.((((.(((((((.((((((((&)))))))).))))))).)))).	CGAGGGAUUGGAGAAAACCAAA&UUUGGUUUCCUCCAAUAUCUCA	0	0.0205369	0.0219423	0.0213638	1.58484	1.02583	1.60642
			miR2275a;miR2275b	24PHAS_NO11	-	-35.2	-25.58	0.726705	7.5	(((((((((((((...((((((&))))))...)))))))))))))	UGAGAUGUUGGAGUUCACCGAA&UUUGGUUUCCUCCAAUAUCUCA	0	0.0038832	0.00415136	0.00404094	3.34578	3.10858	2.63454
			miR2275a;miR2275b	24PHAS_NO23	-	-35.2	-24.8	0.704545	4.5	(((((((.(((((.((((((((&)))))))).))))).)))))))	UGAGAUAGUGGAGUAAACCAGG&UUUGGUUUCCUCCAAUAUCUCA	0	0.00517424	0.00553131	0.00538429	3.9445	3.0775	3.21285
			miR2275a;miR2275b	24PHAS_NO35	-	-35.2	-23.7	0.673295	7.5	....(((((((((((((((((.&.)))))))))))))))))....	CAAAAUGUUGGAGGAAACUGAG&UUUGGUUUCCUCCAAUAUCUCA	0	0.017993	0.0192261	0.0187185	3.381	2.73555	3.30923
			miR2275d	24PHAS_NO51	+	-32	-30.7	0.959375	4	(((((((((((((((((((((.&.)))))))))))))))))))))	UGAGAUAUUGGAGAGAGGCAAA&CUUGUUUUUCUCCAAUAUCUCA	0	0.00553131	0.00584279	0.0057763	0.598719	0.621717	0.674698
			miR2275d	24PHAS_NO3	+	-32	-23	0.71875	5	(((((((.(((((.(((((((.&.))))))).))))).)))))))	UGAGAUAGUGGAGCGAAACAAA&CUUGUUUUUCUCCAAUAUCUCA	0	0.0232976	0.0245971	0.0243198	1.40875	0.870404	1.22088
			miR2275d	24PHAS_NO4	+	-32	-26.8	0.8375	2	((((((((.((((((((((((.&.)))))))))))).))))))))	UGAGAUAUCGGAGAAAAACAAA&CUUGUUUUUCUCCAAUAUCUCA	0	0.00828548	0.00875137	0.00865193	0.176094	0.155429	0.160642
			miR2275d	24PHAS_NO5	+	-32	-25.2	0.7875	3	(((((..((((((((((((((.&.))))))))))))))..)))))	UGAGAAUUUGGAGAAAAACAAA&CUUGUUUUUCUCCAAUAUCUCA	0	0.013771	0.014543	0.0143782	0.493063	0.310858	0.578313
			miR2275d	24PHAS_NO6	+	-32	-24.4	0.7625	5	(((((((.(((((.((((((((&)))))))).))))).)))))))	UGAGAUACUGGGGCGAAACAAG&CUUGUUUUUCUCCAAUAUCUCA	0	0.0165023	0.0174262	0.017229	7.889	5.00482	6.93975
			miR2275d	24PHAS_NO7	+	-32	-30.8	0.9625	1.5	(((((((((((((((((((((.&.)))))))))))))))))))))	UGAGAUGUUGGAGAAAAACAAU&CUUGUUUUUCUCCAAUAUCUCA	0	0.00415136	0.0043853	0.00433536	3.73319	3.48161	4.46586
			miR2275d	24PHAS_NO8	+	-32	-22.3	0.696875	4	(((((((((.(((((((.((((&)))).))))))).)))))))))	UGAGAUAUUUGAGAGAACCAAG&CUUGUUUUUCUCCAAUAUCUCA	0	0.0380825	0.0401896	0.0397401	1.30309	0.932575	1.54217
			miR2275d	24PHAS_NO10	+	-32	-31.1	0.971875	2.5	(((((((((((((((((((((.&.)))))))))))))))))))))	UGAGAUGUUGGAGAAAAGCAAA&CUUGUUUUUCUCCAAUAUCUCA	0	0.00276949	0.00292567	0.00289233	0.633938	0.435202	0.771084
			miR2275d	24PHAS_NO2	-	-32	-23	0.71875	5	(((((((.(((((.(((((((.&.))))))).))))).)))))))	UGAGAUAGUGGAGCGAAACAAA&CUUGUUUUUCUCCAAUAUCUCA	0	0.0116044	0.0124024	0.0107396	1.76094	1.67864	1.7992
			miR2275d	24PHAS_NO22	-	-32	-24.2	0.75625	2	(((((((((.(((((((((((.&.))))))))))).)))))))))	UGAGAUAUUAGAGAAAAACAAU&CUUGUUUUUCUCCAAUAUCUCA	0	0.00775131	0.00828548	0.00806556	2.8175	2.11384	2.15261
			miR2275d	24PHAS_NO30	-	-32	-24.8	0.775	4	....((((((((((((((((((&))))))))))))))))))....	UAAAAUAUUGGAGAAAAACAAG&CUUGUUUUUCUCCAAUAUCUCA	0	0.00517424	0.00553131	0.00538429	0.176094	0.124343	0.192771
			miR2275d	24PHAS_NO31	-	-32	-25.9	0.809375	3.5	(((.((((((((((((((((((&)))))))))))))))))).)))	UGGAAUAUUGGAGGAAAGCAAG&CUUGUUUUUCUCCAAUAUCUCA	0	0.00129608	0.00276949	0.00269578	0.5635	0.279773	0.449799
			miR2275d	24PHAS_NO17	-	-32	-22.4	0.7	5	((((((.((((.(((((((((.&.))))))))).)))).))))))	UGAGAUCUUGGUGAGAAACAAA&CUUGUUUUUCUCCAAUAUCUCA	0	0.0141648	0.0165023		0.28175	0.186515
			miR2275d	24PHAS_NO47	-	-32	-24.8	0.775	5	(((((..((((((((((((((.&.))))))))))))))..)))))	UGAGAGUUUGGAGGAAAAUAAA&CUUGUUUUUCUCCAAUAUCUCA	0		0.00415136	0.00404094		0.279773	0.289156
		MBP	miR2275a;miR2275b	24PHAS_NO37	+	-35.2	-25.88	0.735227	6.5	(((((((((((((...((((((&))))))...)))))))))))))	UGAGGUAUUGGAGUCUACCAAA&UUUGGUUUCCUCCAAUAUCUCA	0	0.010851	0.010656	0.0107744	5.14089	3.69996	4.69214
			miR2275a;miR2275b	24PHAS_NO43	+	-35.2	-25.5	0.724432	3	((((((.((((((.((((((((&)))))))).)))))).))))))	UGAGAUUUUGGAGAAAACCAAA&UUUGGUUUCCUCCAAUAUCUCA	0	0.0148897	0.0146227	0.0147848	0.997021	0.437268	0.80899
			miR2275a;miR2275b	24PHAS_NO55	+	-35.2	-23.1	0.65625	6	((((((((((.((.((((((((&)))))))).)).))))))))))	UGAGAUAUUGAAGUGAGCCAAA&UUUGGUUUCCUCCAAUAUCUCA	0	0.0440073	0.0445102	0.044996	0.467354	0.16818	0.388315
			miR2275a;miR2275b	24PHAS_NO56	+	-35.2	-23.4	0.664773	4	(((((((((.(((.((((((((&)))))))).))).)))))))))	UGAGAUAUUAGAGAGAACCAAA&UUUGGUUUCCUCCAAUAUCUCA	0	0.038778	0.0393782	0.0385081	1.52669	0.706356	1.00315
			miR2275a;miR2275b	24PHAS_NO13	+	-35.2	-27.7	0.786932	3.5	.((((((((((((.((((((((&)))))))).)))))))))))).	GGGGAUAUUGGAGUAAACCAAA&UUUGGUUUCCUCCAAUAUCUCA	0	0.00679575	0.00667339	0.00674768	1.18396	0.908172	0.711911
			miR2275a;miR2275b	24PHAS_NO19	+	-35.2	-26.9	0.764205	6	(((((((((((((.((((((..&..)))))).)))))))))))))	UGAGAUAUUGGGGCAAACCAUG&UUUGGUUUCCUCCAAUAUCUCA	0	0.00814934	0.00800272	0.00809174	0.934707	1.00908	1.26202
			miR2275a;miR2275b	24PHAS_NO32	+	-35.2	-35.6	1	1	.(((((((((((((((((((((&))))))))))))))))))))).	AGAGAUAUUGGAGGAAACCAAA&UUUGGUUUCCUCCAAUAUCUCA	0	0.00136286	0.00133826	0.00135319	1.589	0.706356	1.03551
			miR2275a;miR2275b	24PHAS_NO38	-	-35.2	-28.3	0.803977	4	.((((((((((((.((((((((&)))))))).)))))))))))).	CGAGGUGUUGGAGCAAACCAAA&UUUGGUUUCCUCCAAUAUCUCA	0	0.00129256	0.00127675	0.00131014	0.529667	0.403632	0.485394
			miR2275a;miR2275b	24PHAS_NO39	-	-35.2	-26.1	0.741477	3	(((.(((((((((((.(((((((&)))))))-))))))))))).)))	UGACAUAUUGGAGGAUAACCAAA&UUUGGUU-UCCUCCAAUAUCUCA	0	0.00258346	0.00255186	0.00261856	0.436197	0.100908	0.291236
			miR2275a;miR2275b	24PHAS_NO59	-	-35.2	-23.5	0.667614	4.5	.((((.(((((((.((((((((&)))))))).))))))).)))).	CGAGGGAUUGGAGAAAACCAAA&UUUGGUUUCCUCCAAUAUCUCA	0	0.0204817	0.0202335	0.0207575	0.747766	0.403632	0.258877
			miR2275a;miR2275b	24PHAS_NO11	-	-35.2	-25.58	0.726705	7.5	(((((((((((((...((((((&))))))...)))))))))))))	UGAGAUGUUGGAGUUCACCGAA&UUUGGUUUCCUCCAAUAUCUCA	0	0.00387268	0.00382535	0.00392526	0.90355	0.50454	0.711911
			miR2275a;miR2275b	24PHAS_NO23	-	-35.2	-24.8	0.704545	4.5	(((((((.(((((.((((((((&)))))))).))))).)))))))	UGAGAUAGUGGAGUAAACCAGG&UUUGGUUUCCUCCAAUAUCUCA	0	0.00516024	0.00509721	0.00523026	0.965864	1.37908	1.06787
			miR2275a;miR2275b	24PHAS_NO35	-	-35.2	-23.7	0.673295	7.5	....(((((((((((((((((.&.)))))))))))))))))....	CAAAAUGUUGGAGGAAACUGAG&UUUGGUUUCCUCCAAUAUCUCA	0	0.0179446	0.0177269	0.0181865	1.90057	1.47998	2.07101
			miR2275a;miR2275b	24PHAS_NO44	+	-35.2	-32.4	0.920455	1	((((((.(((((((((((((((&))))))))))))))).))))))	UGAGAUUUUGGAGGAAACCAAA&UUUGGUUUCCUCCAAUAUCUCA	0	0.00272386		0.00270455	0.186941		0.161798
			miR2275d	24PHAS_NO51	+	-32	-30.7	0.959375	4	(((((((((((((((((((((.&.)))))))))))))))))))))	UGAGAUAUUGGAGAGAGGCAAA&CUUGUUUUUCUCCAAUAUCUCA	0	0.0054403	0.00534228	0.0054018	0.249255	0.33636	0.453034
			miR2275d	24PHAS_NO3	+	-32	-23	0.71875	5	(((((((.(((((.(((((((.&.))))))).))))).)))))))	UGAGAUAGUGGAGCGAAACAAA&CUUGUUUUUCUCCAAUAUCUCA	0	0.0229177	0.0225084	0.0227569	0.218098	0.100908	0.161798
			miR2275d	24PHAS_NO5	+	-32	-25.2	0.7875	3	(((((..((((((((((((((.&.))))))))))))))..)))))	UGAGAAUUUGGAGAAAAACAAA&CUUGUUUUUCUCCAAUAUCUCA	0	0.0135453	0.0133022	0.0134498	0.155785	0.16818	0.161798
			miR2275d	24PHAS_NO6	+	-32	-24.4	0.7625	5	(((((((.(((((.((((((((&)))))))).))))).)))))))	UGAGAUACUGGGGCGAAACAAG&CUUGUUUUUCUCCAAUAUCUCA	0	0.0162323	0.0159414	0.016118	1.68247	1.37908	1.65034
			miR2275d	24PHAS_NO7	+	-32	-30.8	0.9625	1.5	(((((((((((((((((((((.&.)))))))))))))))))))))	UGAGAUGUUGGAGAAAAACAAU&CUUGUUUUUCUCCAAUAUCUCA	0	0.00408301	0.0040094	0.00405409	1.90057	1.54726	1.8445
			miR2275d	24PHAS_NO8	+	-32	-22.3	0.696875	4	(((((((((.(((((((.((((&)))).))))))).)))))))))	UGAGAUAUUUGAGAGAACCAAG&CUUGUUUUUCUCCAAUAUCUCA	0	0.0361526	0.036802	0.0359007	0.280412	0.33636	0.323596
			miR2275d	24PHAS_NO10	+	-32	-31.1	0.971875	2.5	(((((((((((((((((((((.&.)))))))))))))))))))))	UGAGAUGUUGGAGAAAAGCAAA&CUUGUUUUUCUCCAAUAUCUCA	0	0.00272386	0.00267472	0.00270455	0.186941	0.134544	0.161798
			miR2275d	24PHAS_NO17	-	-32	-22.4	0.7	5	((((((.((((.(((((((((.&.))))))))).)))).))))))	UGAGAUCUUGGUGAGAAACAAA&CUUGUUUUUCUCCAAUAUCUCA	0	0.015401		0.0156088	0.0623138		0.129438
