# Supplementary material for: Widespread occurrence of microRNA-mediated target cleavage on membrane-bound polysomes
Source: Genome Biol. 2021 Jan 5;22:15. doi: 10.1186/s13059-020-02242-6 (PMC7784310; doi:10.1186/s13059-020-02242-6)
Supplement: Supplementary file 14 — Additional file 14: Table S13. Abundance of reproductive phasiRNAs in maize and rice. [file 13059_2020_2242_MOESM14_ESM.xlsx]

## Sheet: 21-nt phasiRNA
Table S13. Abundance of reproductive phasiRNAs in maize and rice.
Notes: Reproductive phasiRNAs are listed on separate sheets for each of the two size classes: "21-nt phasiRNA" and “24-nt phasiRNA”.
Total: input; TP: total polysome; MBP: membrane-bound polysome. The two biological repeats for Total, TP and MBP of maize seedling shoots and three biological repeats for Total, TP and MBP of maize immature ears, immature tassels, rice seedling shoots and immature panicles are denoted by number.
Reproductive phasiRNA abundance is in RMPR (reads per million rRNA fragments).
Species	Tissue	PHAS ID	phasiRNA abundance
			Total-1	Total-2	Total-3	TP-1	TP-2	TP-3	MBP-1	MBP-2	MBP-3
Maize	Shoot	21PHAS_NO9	0	20.8704		18.3353	5.49414		73.4692	0
		21PHAS_NO10	5.27944	6.95681		0	0		19.0476	0
		21PHAS_NO11	5.27944	0		0	0		8.16324	0
		21PHAS_NO12	5.27944	27.8272		70.7217	0		111.564	0
		21PHAS_NO13	5.27944	27.8272		70.7217	0		111.564	0
		21PHAS_NO14	10.5589	20.8704		68.1024	0		106.122	0
		21PHAS_NO15	84.4711	76.5249		115.25	10.9883		220.408	10.3427
		21PHAS_NO16	5.27944	27.8272		18.3353	0		111.564	0
		21PHAS_NO17	5.27944	0		15.7159	5.49414		21.7686	0
		21PHAS_NO18	0	20.8704		75.9604	5.49414		165.986	0
		21PHAS_NO19	0	6.95681		20.9546	2.74707		27.2108	0
		21PHAS_NO20	0	0		15.7159	0		21.7686	0
		21PHAS_NO21	0	6.95681		10.4773	0		5.44216	0
		21PHAS_NO22	0	13.9136		13.0966	0		29.9319	0
		21PHAS_NO23	10.5589	0		2.61932	2.74707		5.44216	0
		21PHAS_NO24	0	6.95681		138.824	8.24121		522.448	13.7902
		21PHAS_NO25	0	55.6545		10.4773	0		59.8638	0
		21PHAS_NO26	79.1916	13.9136		18.3353	5.49414		65.3059	37.9231
		21PHAS_NO27	5.27944	0		5.23865	0		19.0476	0
		21PHAS_NO28	0	0		2.61932	0		0	0
		21PHAS_NO29	5.27944	6.95681		52.3865	0		144.217	0
		21PHAS_NO31	0	0		10.4773	2.74707		13.6054	0
		21PHAS_NO32	0	13.9136		5.23865	0		16.3265	0
		21PHAS_NO33	0	13.9136		28.8126	0		46.2584	0
		21PHAS_NO35	0	0		5.23865	0		24.4897	3.44755
		21PHAS_NO36	0	0		5.23865	0		13.6054	0
		21PHAS_NO38	1187.87	34.7841		361.467	302.178		511.563	472.314
		21PHAS_NO39	42.2355	34.7841		2.61932	2.74707		8.16324	0
		21PHAS_NO40	5.27944	0		39.2898	13.7354		46.2584	0
		21PHAS_NO41	15.8383	27.8272		0	0		8.16324	3.44755
		21PHAS_NO42	5.27944	13.9136		65.4831	0		168.707	3.44755
		21PHAS_NO44	131.986	20.8704		214.785	27.4707		424.489	0
		21PHAS_NO45	5.27944	69.5681		204.307	19.2295		386.394	3.44755
		21PHAS_NO46	0	0		2.61932	0		5.44216	0
		21PHAS_NO47	0	0		0	0		2.72108	0
		21PHAS_NO48	0	0		5.23865	0		0	0
		21PHAS_NO49	0	0		10.4773	0		19.0476	0
		21PHAS_NO60	0	160.007		104.773	13.7354		274.829	3.44755
		21PHAS_NO61	0	0		31.4319	2.74707		40.8162	0
		21PHAS_NO62	158.383	13.9136		20.9546	10.9883		16.3265	17.2378
		21PHAS_NO63	10.5589	27.8272		31.4319	0		103.401	0
		21PHAS_NO64	0	27.8272		102.154	5.49414		231.292	3.44755
		21PHAS_NO65	0	0		15.7159	2.74707		8.16324	0
		21PHAS_NO66	15.8383	0		39.2898	0		73.4692	0
		21PHAS_NO67	0	6.95681		91.6763	5.49414		204.081	3.44755
		21PHAS_NO68	0	0		13.0966	0		13.6054	0
		21PHAS_NO69	0	0		5.23865	0		10.8843	0
		21PHAS_NO70	0	6.95681		15.7159	0		48.9795	0
		21PHAS_NO71	0	111.309		15.7159	0		48.9795	0
		21PHAS_NO72	5.27944	0		13.0966	0		16.3265	3.44755
		21PHAS_NO73	5.27944	0		0	0		0	0
		21PHAS_NO74	5.27944	0		0	0		0	0
		21PHAS_NO75	5.27944	0		2.61932	2.74707		24.4897	0
		21PHAS_NO76	0	0		2.61932	0		2.72108	0
		21PHAS_NO77	5.27944	0		15.7159	0		16.3265	0
		21PHAS_NO79	0	0		2.61932	0		2.72108	0
		21PHAS_NO80	105.589	62.6113		94.2956	8.24121		182.312	3.44755
		21PHAS_NO81	0	0		5.23865	0		13.6054	0
		21PHAS_NO82	63.3533	13.9136		52.3865	5.49414		81.6324	6.8951
		21PHAS_NO83	0	6.95681		2.61932	5.49414		38.0951	0
		21PHAS_NO84	0	0		5.23865	0		27.2108	0
		21PHAS_NO85	0	6.95681		0	0		2.72108	0
		21PHAS_NO86	0	0		0	0		8.16324	0
		21PHAS_NO87	0	0		2.61932	0		13.6054	0
		21PHAS_NO88	0	0		39.2898	5.49414		40.8162	3.44755
		21PHAS_NO89	0	27.8272		0	0		0	0
		21PHAS_NO90	0	0		7.85797	0		21.7686	3.44755
		21PHAS_NO91	0	0		10.4773	2.74707		19.0476	3.44755
		21PHAS_NO92	0	0		49.7671	2.74707		38.0951	0
		21PHAS_NO93	0	0		44.5285	0		70.7481	0
		21PHAS_NO94	0	13.9136		28.8126	0		48.9795	0
		21PHAS_NO95	5.27944	0		26.1932	0		27.2108	0
		21PHAS_NO96	0	20.8704		23.5739	0		24.4897	0
		21PHAS_NO97	5.27944	0		23.5739	0		29.9319	0
		21PHAS_NO98	5.27944	6.95681		20.9546	0		48.9795	6.8951
		21PHAS_NO99	0	6.95681		23.5739	0		68.027	0
		21PHAS_NO100	47.515	34.7841		10.4773	0		10.8843	10.3427
		21PHAS_NO101	36.9561	13.9136		10.4773	10.9883		0	3.44755
		21PHAS_NO102	0	6.95681		0	2.74707		0	0
		21PHAS_NO103	5.27944	13.9136		13.0966	5.49414		57.1427	0
		21PHAS_NO104	58.0738	41.7409		15.7159	8.24121		19.0476	0
		21PHAS_NO105	5.27944	62.6113		102.154	5.49414		171.428	3.44755
		21PHAS_NO106	0	20.8704		91.6763	5.49414		356.462	3.44755
		21PHAS_NO107	0	0		5.23865	2.74707		2.72108	0
		21PHAS_NO109	0	0		0	2.74707		5.44216	0
		21PHAS_NO110	31.6766	27.8272		10.4773	0		21.7686	3.44755
		21PHAS_NO117	0	27.8272		91.6763	8.24121		198.639	10.3427
		21PHAS_NO119	0	0		5.23865	0		10.8843	0
		21PHAS_NO120	0	0		0	0		8.16324	0
		21PHAS_NO121	0	0		10.4773	0		24.4897	0
		21PHAS_NO122	0	6.95681		13.0966	0		117.006	0
		21PHAS_NO124	0	6.95681		7.85797	0		38.0951	0
		21PHAS_NO125	5.27944	6.95681		34.0512	0		70.7481	0
		21PHAS_NO126	0	0		7.85797	0		2.72108	0
		21PHAS_NO127	0	0		2.61932	0		2.72108	0
		21PHAS_NO128	5.27944	0		10.4773	0		40.8162	0
		21PHAS_NO129	5.27944	0		10.4773	2.74707		19.0476	0
		21PHAS_NO130	0	0		5.23865	0		29.9319	0
		21PHAS_NO131	0	0		7.85797	5.49414		13.6054	0
		21PHAS_NO133	0	0		0	0		2.72108	0
		21PHAS_NO134	10.5589	27.8272		10.4773	0		68.027	3.44755
		21PHAS_NO135	5.27944	0		2.61932	2.74707		16.3265	0
		21PHAS_NO136	0	0		36.6705	0		43.5373	3.44755
		21PHAS_NO137	0	0		15.7159	0		19.0476	0
		21PHAS_NO138	15.8383	41.7409		44.5285	0		185.034	0
		21PHAS_NO139	0	0		0	0		8.16324	0
		21PHAS_NO140	0	6.95681		10.4773	0		5.44216	0
		21PHAS_NO141	0	0		2.61932	0		0	0
		21PHAS_NO142	543.782	521.761		86.4377	90.6534		204.081	106.874
		21PHAS_NO143	5.27944	0		10.4773	2.74707		16.3265	0
		21PHAS_NO144	0	0		0	0		16.3265	0
		21PHAS_NO148	10.5589	6.95681		34.0512	2.74707		62.5849	3.44755
		21PHAS_NO149	0	0		0	0		2.72108	0
		21PHAS_NO151	5.27944	0		5.23865	0		21.7686	0
		21PHAS_NO152	15.8383	13.9136		15.7159	5.49414		95.2378	3.44755
		21PHAS_NO154	0	0		2.61932	0		8.16324	0
		21PHAS_NO155	0	0		13.0966	0		70.7481	0
		21PHAS_NO157	0	6.95681		23.5739	0		114.285	0
		21PHAS_NO158	0	13.9136		18.3353	2.74707		59.8638	0
		21PHAS_NO159	0	0		2.61932	0		21.7686	0
		21PHAS_NO160	5.27944	0		2.61932	0		5.44216	0
		21PHAS_NO161	0	0		2.61932	0		5.44216	0
		21PHAS_NO162	0	0		5.23865	0		2.72108	0
		21PHAS_NO163	15.8383	6.95681		28.8126	2.74707		127.891	0
		21PHAS_NO164	0	0		20.9546	0		89.7957	0
		21PHAS_NO165	158.383	97.3954		18.3353	5.49414		24.4897	20.6853
		21PHAS_NO166	0	6.95681		15.7159	0		27.2108	0
		21PHAS_NO167	0	0		5.23865	0		13.6054	0
		21PHAS_NO168	0	0		0	0		8.16324	0
		21PHAS_NO169	15.8383	34.7841		5.23865	0		8.16324	0
		21PHAS_NO170	0	0		5.23865	0		27.2108	0
		21PHAS_NO171	0	0		0	0		10.8843	0
		21PHAS_NO172	5.27944	0		20.9546	5.49414		19.0476	0
		21PHAS_NO173	0	0		7.85797	2.74707		16.3265	0
		21PHAS_NO174	0	0		0	0		2.72108	0
		21PHAS_NO175	0	13.9136		7.85797	0		10.8843	0
		21PHAS_NO176	0	0		2.61932	0		5.44216	0
		21PHAS_NO177	0	13.9136		5.23865	0		8.16324	0
		21PHAS_NO178	0	0		0	0		2.72108	0
		21PHAS_NO179	0	6.95681		15.7159	2.74707		32.653	0
		21PHAS_NO180	0	0		2.61932	0		21.7686	0
		21PHAS_NO181	0	13.9136		31.4319	0		106.122	13.7902
		21PHAS_NO182	0	0		2.61932	0		5.44216	0
		21PHAS_NO183	0	13.9136		23.5739	0		193.197	0
		21PHAS_NO184	0	13.9136		44.5285	2.74707		62.5849	0
		21PHAS_NO185	0	34.7841		149.301	5.49414		87.0746	0
		21PHAS_NO186	5.27944	13.9136		7.85797	0		5.44216	0
		21PHAS_NO187	0	0		13.0966	0		19.0476	0
		21PHAS_NO188	0	6.95681		57.6251	2.74707		138.775	0
		21PHAS_NO189	395.958	354.797		52.3865	49.4473		76.1903	41.3706
		21PHAS_NO191	10.5589	6.95681		7.85797	0		5.44216	0
		21PHAS_NO192	0	0		18.3353	2.74707		29.9319	0
		21PHAS_NO193	0	0		20.9546	0		32.653	0
		21PHAS_NO194	26.3972	6.95681		26.1932	0		51.7005	3.44755
		21PHAS_NO195	63.3533	55.6545		44.5285	82.4121		81.6324	58.6084
		21PHAS_NO196	0	0		26.1932	0		40.8162	0
		21PHAS_NO197	0	0		28.8126	0		46.2584	0
		21PHAS_NO198	26.3972	6.95681		26.1932	0		51.7005	3.44755
		21PHAS_NO199	5.27944	6.95681		13.0966	0		8.16324	0
		21PHAS_NO203	0	0		0	0		2.72108	0
		21PHAS_NO204	0	0		2.61932	0		2.72108	0
		21PHAS_NO205	0	0		13.0966	0		21.7686	0
		21PHAS_NO206	0	0		18.3353	0		2.72108	0
		21PHAS_NO208	0	0		23.5739	2.74707		46.2584	0
		21PHAS_NO211	0	0		10.4773	0		21.7686	3.44755
		21PHAS_NO212	10.5589	6.95681		2.61932	0		5.44216	3.44755
		21PHAS_NO214	0	0		13.0966	2.74707		24.4897	0
		21PHAS_NO215	0	0		7.85797	0		29.9319	3.44755
		21PHAS_NO216	0	0		2.61932	0		10.8843	0
		21PHAS_NO217	5.27944	6.95681		0	0		2.72108	0
		21PHAS_NO219	0	0		2.61932	0		0	0
		21PHAS_NO220	0	0		7.85797	5.49414		2.72108	0
		21PHAS_NO221	5.27944	285.229		2.61932	0		10.8843	6.8951
		21PHAS_NO222	15.8383	0		20.9546	2.74707		46.2584	0
		21PHAS_NO224	0	0		2.61932	0		10.8843	0
		21PHAS_NO225	21.1178	6.95681		806.752	52.1944		1659.86	13.7902
		21PHAS_NO229	0	6.95681		26.1932	0		62.5849	0
		21PHAS_NO230	5.27944	0		15.7159	0		51.7005	0
		21PHAS_NO231	5.27944	6.95681		7.85797	2.74707		8.16324	0
		21PHAS_NO232	0	0		0	2.74707		0	0
		21PHAS_NO235	5.27944	0		5.23865	0		13.6054	3.44755
		21PHAS_NO236	0	0		0	2.74707		5.44216	0
		21PHAS_NO237	5.27944	0		0	2.74707		51.7005	6.8951
		21PHAS_NO238	0	0		2.61932	0		5.44216	0
		21PHAS_NO239	0	62.6113		0	0		0	0
		21PHAS_NO240	0	13.9136		2.61932	0		8.16324	0
		21PHAS_NO242	0	0		2.61932	0		2.72108	0
		21PHAS_NO243	0	0		2.61932	0		0	0
		21PHAS_NO244	36.9561	6.95681		0	2.74707		8.16324	0
		21PHAS_NO245	10.5589	20.8704		2.61932	0		2.72108	3.44755
		21PHAS_NO247	26.3972	6.95681		15.7159	0		70.7481	0
		21PHAS_NO248	10.5589	0		49.7671	0		59.8638	3.44755
		21PHAS_NO249	0	0		0	0		2.72108	0
		21PHAS_NO250	10.5589	0		44.5285	0		24.4897	0
		21PHAS_NO251	0	0		2.61932	0		13.6054	0
		21PHAS_NO252	0	0		0	0		2.72108	0
		21PHAS_NO253	73.9122	20.8704		78.5797	24.7236		187.755	31.028
		21PHAS_NO255	0	0		2.61932	0		5.44216	0
		21PHAS_NO256	0	0		5.23865	2.74707		5.44216	0
		21PHAS_NO257	0	13.9136		34.0512	0		141.496	0
		21PHAS_NO258	0	6.95681		26.1932	2.74707		59.8638	0
		21PHAS_NO259	0	90.4386		13.0966	2.74707		10.8843	0
		21PHAS_NO260	0	0		2.61932	0		5.44216	0
		21PHAS_NO261	0	6.95681		26.1932	2.74707		59.8638	0
		21PHAS_NO262	0	6.95681		13.0966	2.74707		10.8843	0
		21PHAS_NO263	0	0		26.1932	0		149.659	0
		21PHAS_NO264	0	0		2.61932	0		13.6054	0
		21PHAS_NO265	10.5589	62.6113		5.23865	2.74707		35.3741	0
		21PHAS_NO266	10.5589	13.9136		225.262	10.9883		329.251	3.44755
		21PHAS_NO267	5.27944	55.6545		13.0966	0		24.4897	0
		21PHAS_NO268	0	0		7.85797	0		24.4897	3.44755
		21PHAS_NO269	5.27944	6.95681		183.353	8.24121		133.333	3.44755
		21PHAS_NO270	15.8383	76.5249		2.61932	0		16.3265	3.44755
		21PHAS_NO271	0	0		2.61932	0		2.72108	0
		21PHAS_NO272	21.1178	13.9136		44.5285	21.9766		144.217	13.7902
		21PHAS_NO273	0	6.95681		81.199	8.24121		106.122	3.44755
		21PHAS_NO274	0	6.95681		0	0		8.16324	0
		21PHAS_NO275	10.5589	41.7409		41.9092	0		73.4692	3.44755
		21PHAS_NO276	0	0		2.61932	0		2.72108	0
		21PHAS_NO277	10.5589	104.352		123.108	2.74707		168.707	6.8951
		21PHAS_NO278	116.148	6.95681		5.23865	8.24121		10.8843	20.6853
		21PHAS_NO279	0	0		5.23865	0		5.44216	0
		21PHAS_NO280	0	0		26.1932	2.74707		27.2108	0
		21PHAS_NO281	0	0		26.1932	2.74707		32.653	0
		21PHAS_NO282	0	0		20.9546	0		32.653	3.44755
		21PHAS_NO283	0	0		2.61932	0		13.6054	0
		21PHAS_NO284	0	48.6977		41.9092	2.74707		125.17	0
		21PHAS_NO285	63.3533	6.95681		7.85797	19.2295		2.72108	13.7902
		21PHAS_NO286	5.27944	13.9136		2.61932	0		21.7686	0
		21PHAS_NO287	0	0		15.7159	0		27.2108	0
		21PHAS_NO288	0	0		2.61932	0		0	0
		21PHAS_NO289	5.27944	6.95681		18.3353	2.74707		78.9113	3.44755
		21PHAS_NO295	5.27944	0		34.0512	0		65.3059	3.44755
		21PHAS_NO296	0	0		0	0		8.16324	0
		21PHAS_NO297	5.27944	6.95681		39.2898	2.74707		157.823	3.44755
		21PHAS_NO298	5.27944	0		0	0		0	0
		21PHAS_NO299	0	480.02		5.23865	0		0	0
		21PHAS_NO300	5.27944	0		15.7159	2.74707		21.7686	0
		21PHAS_NO301	475.15	153.05		44.5285	63.1826		43.5373	134.454
		21PHAS_NO302	263.972	13.9136		57.6251	43.9531		32.653	44.8182
		21PHAS_NO303	0	0		2.61932	0		5.44216	0
		21PHAS_NO304	0	0		2.61932	0		10.8843	0
		21PHAS_NO305	5.27944	20.8704		57.6251	5.49414		138.775	0
		21PHAS_NO306	0	0		2.61932	0		0	0
		21PHAS_NO307	5.27944	0		0	0		8.16324	0
		21PHAS_NO308	0	0		10.4773	0		5.44216	0
		21PHAS_NO309	10.5589	6.95681		18.3353	2.74707		43.5373	0
		21PHAS_NO310	0	0		2.61932	0		0	0
		21PHAS_NO311	0	0		0	0		13.6054	0
		21PHAS_NO312	0	0		0	0		21.7686	0
		21PHAS_NO314	0	27.8272		0	0		0	0
		21PHAS_NO315	5.27944	6.95681		91.6763	13.7354		331.972	3.44755
		21PHAS_NO316	0	20.8704		2.61932	0		0	0
		21PHAS_NO317	15.8383	953.083		10.4773	5.49414		16.3265	6.8951
		21PHAS_NO318	0	0		5.23865	0		24.4897	0
		21PHAS_NO319	955.579	6.95681		280.268	274.707		176.87	279.252
		21PHAS_NO322	0	0		5.23865	0		2.72108	0
		21PHAS_NO323	0	6.95681		34.0512	5.49414		57.1427	0
		21PHAS_NO324	0	13.9136		0	0		2.72108	0
		21PHAS_NO328	10.5589	20.8704		28.8126	0		51.7005	3.44755
		21PHAS_NO335	15.8383	194.791		0	2.74707		2.72108	0
		21PHAS_NO342	5.27944	0		23.5739	5.49414		32.653	6.8951
		21PHAS_NO343	269.251	6.95681		86.4377	60.4356		157.823	27.5804
		21PHAS_NO344	0	0		2.61932	0		2.72108	0
		21PHAS_NO345	0	0		5.23865	0		19.0476	0
		21PHAS_NO346	15.8383	640.027		13.0966	2.74707		19.0476	3.44755
		21PHAS_NO347	496.267	6.95681		136.205	57.6885		187.755	230.986
		21PHAS_NO348	0	13.9136		18.3353	0		13.6054	0
		21PHAS_NO350	0	13.9136		18.3353	2.74707		38.0951	0
		21PHAS_NO351	0	6.95681		0	0		13.6054	0
		21PHAS_NO353	0	0		0	2.74707		0	0
		21PHAS_NO358	5.27944	0		2.61932	0		2.72108	0
		21PHAS_NO372	15.8383	13.9136		7.85797	0		46.2584	0
		21PHAS_NO373	0	0		5.23865	0		27.2108	0
		21PHAS_NO374	10.5589	1113.09		15.7159	5.49414		46.2584	0
		21PHAS_NO376	0	0		5.23865	10.9883		29.9319	0
		21PHAS_NO380	0	0		10.4773	2.74707		43.5373	0
		21PHAS_NO383	5.27944	20.8704		65.4831	5.49414		78.9113	3.44755
		21PHAS_NO384	0	0		0	0		2.72108	0
		21PHAS_NO385	0	0		2.61932	5.49414		5.44216	0
		21PHAS_NO395	10.5589	0		5.23865	0		8.16324	0
		21PHAS_NO396	5.27944	6.95681		7.85797	2.74707		48.9795	0
		21PHAS_NO397	0	104.352		10.4773	0		24.4897	0
		21PHAS_NO398	0	0		2.61932	0		8.16324	3.44755
		21PHAS_NO399	116.148	97.3954		10.4773	10.9883		10.8843	27.5804
		21PHAS_NO400	0	0		2.61932	0		10.8843	0
		21PHAS_NO402	52.7944	1982.69		15.7159	30.2178		40.8162	13.7902
		21PHAS_NO403	5.27944	0		18.3353	0		48.9795	0
		21PHAS_NO404	0	0		15.7159	0		43.5373	0
		21PHAS_NO405	1979.79	13.9136		576.251	565.897		427.21	565.398
		21PHAS_NO407	5.27944	0		0	0		2.72108	3.44755
		21PHAS_NO410	0	0		2.61932	0		21.7686	0
		21PHAS_NO411	0	0		2.61932	0		0	0
		21PHAS_NO412	21.1178	6.95681		5.23865	0		13.6054	3.44755
		21PHAS_NO413	0	0		2.61932	0		0	0
		21PHAS_NO414	0	0		2.61932	0		0	0
		21PHAS_NO415	0	0		0	0		2.72108	0
		21PHAS_NO416	0	166.963		15.7159	2.74707		70.7481	0
		21PHAS_NO417	147.824	6.95681		18.3353	13.7354		21.7686	34.4755
		21PHAS_NO418	15.8383	27.8272		0	0		5.44216	3.44755
		21PHAS_NO419	0	0		5.23865	0		10.8843	0
		21PHAS_NO420	10.5589	27.8272		26.1932	2.74707		29.9319	0
		21PHAS_NO421	0	0		0	0		5.44216	3.44755
		21PHAS_NO422	0	0		18.3353	0		21.7686	3.44755
		21PHAS_NO423							2.72108
		21PHAS_NO424	0	0		18.3353	0		46.2584	0
		21PHAS_NO425	0	0		0	0		16.3265	3.44755
		21PHAS_NO427	21.1178	6.95681		5.23865	0		43.5373	3.44755
		21PHAS_NO428	5.27944	6.95681		5.23865	0		16.3265	0
		21PHAS_NO429	0	0		0	0		2.72108	0
		21PHAS_NO431	0	0		2.61932	0		10.8843	0
		21PHAS_NO432	0	13.9136		0	0		13.6054	0
		21PHAS_NO433	0	0		28.8126	0		68.027	0
		21PHAS_NO434	0	6.95681		7.85797	0		21.7686	0
		21PHAS_NO435	0	20.8704		2.61932	5.49414		21.7686	0
		21PHAS_NO436	10.5589	104.352		13.0966	2.74707		21.7686	0
		21PHAS_NO437	47.515	13.9136		7.85797	16.4824		38.0951	6.8951
		21PHAS_NO438	5.27944	13.9136		18.3353	2.74707		87.0746	6.8951
		21PHAS_NO439	0	250.445		44.5285	2.74707		68.027	0
		21PHAS_NO440	0	27.8272		18.3353	2.74707		70.7481	0
		21PHAS_NO442	0	0		15.7159	0		27.2108	0
		21PHAS_NO443	0	13.9136		39.2898	8.24121		106.122	0
		21PHAS_NO444	5.27944	48.6977		7.85797	2.74707		54.4216	0
		21PHAS_NO445	26.3972	6.95681		10.4773	8.24121		5.44216	10.3427
		21PHAS_NO446	21.1178	6.95681		13.0966	2.74707		29.9319	10.3427
		21PHAS_NO447	0	0		2.61932	2.74707		21.7686	0
		21PHAS_NO448	0	0		0	0		5.44216	0
		21PHAS_NO449	0	97.3954		26.1932	2.74707		54.4216	0
		21PHAS_NO451	5.27944	0		2.61932	0		8.16324	0
		21PHAS_NO452	100.309	13.9136		7.85797	2.74707		68.027	10.3427
		21PHAS_NO453	0	125.223		7.85797	0		54.4216	0
		21PHAS_NO454	0	0		2.61932	0		8.16324	0
		21PHAS_NO455	0	0		2.61932	0		5.44216	0
		21PHAS_NO456	0	0		0	0		2.72108	0
		21PHAS_NO457	121.427	27.8272		31.4319	21.9766		10.8843	20.6853
		21PHAS_NO458	68.6327	6.95681		0	0		19.0476	31.028
		21PHAS_NO459	0	0		2.61932	0		5.44216	0
		21PHAS_NO460	5.27944	76.5249		5.23865	0		21.7686	0
		21PHAS_NO464	0	0		2.61932	5.49414		5.44216	0
		21PHAS_NO469	0	0		2.61932	0		8.16324	0
		21PHAS_NO470	0	0		20.9546	2.74707		29.9319	0
		21PHAS_NO471	0	0		0	0		8.16324	0
		21PHAS_NO472	0	0		10.4773	0		38.0951	0
		21PHAS_NO473	52.7944	6.95681		15.7159	0		198.639	3.44755
		21PHAS_NO474	0	0		7.85797	0		21.7686	0
		21PHAS_NO475	5.27944	6.95681		26.1932	0		133.333	0
		21PHAS_NO476	0	0		2.61932	0		2.72108	0
		21PHAS_NO477	0	0		2.61932	0		21.7686	0
		21PHAS_NO478	5.27944	0		0	0		2.72108	0
		21PHAS_NO479	0	0		2.61932	0		2.72108	0
		21PHAS_NO492	5.27944	6.95681		23.5739	0		13.6054	0
		21PHAS_NO493	0	6.95681		5.23865	0		21.7686	0
		21PHAS_NO494	5.27944	13.9136		0	0		2.72108	0
		21PHAS_NO496	10.5589	62.6113		39.2898	0		138.775	0
		21PHAS_NO497	5.27944	20.8704		31.4319	2.74707		54.4216	3.44755
		21PHAS_NO498	0	0		2.61932	0		0	0
		21PHAS_NO501	0	0		2.61932	0		10.8843	0
		21PHAS_NO502	0	0		7.85797	0		8.16324	0
		21PHAS_NO503	5.27944	333.927		34.0512	0		92.5168	6.8951
		21PHAS_NO504	0	0		7.85797	0		8.16324	0
		21PHAS_NO505	380.12	6.95681		73.3411	46.7002		92.5168	51.7133
		21PHAS_NO506	10.5589	0		2.61932	0		0	0
		21PHAS_NO507	0	0		5.23865	0		8.16324	0
		21PHAS_NO508	0	257.402		5.23865	2.74707		5.44216	0
		21PHAS_NO509	163.663	27.8272		44.5285	24.7236		73.4692	82.7412
		21PHAS_NO510	0	0		0	2.74707		19.0476	0
		21PHAS_NO511	0	0		2.61932	0		10.8843	0
		21PHAS_NO512	0	0		2.61932	0		2.72108	0
		21PHAS_NO513	0	0		2.61932	0		2.72108	0
		21PHAS_NO514	0	0		2.61932	0		2.72108	0
		21PHAS_NO515	0	0		2.61932	0		13.6054	0
		21PHAS_NO516	0	2052.26		52.3865	8.24121		43.5373	0
		21PHAS_NO517	2148.73	1850.51		167.637	142.848		331.972	313.727
		21PHAS_NO518	2608.04	1850.51		3041.03	3565.7		786.392	2103.01
		21PHAS_NO527	2608.04	111.309		3041.03	3565.7		786.392	2103.01
		21PHAS_NO530	0	0		0	2.74707		8.16324	3.44755
		21PHAS_NO531	0	0		0	2.74707		8.16324	3.44755
		21PHAS_NO532	0	0		0	2.74707		2.72108	6.8951
		21PHAS_NO533	0	0		0	2.74707		5.44216	6.8951
		21PHAS_NO534	10.5589	0		0	0		5.44216	10.3427
		21PHAS_NO535	0	0		0	2.74707		8.16324	3.44755
		21PHAS_NO536	0	0		0	0		2.72108	3.44755
		21PHAS_NO537	158.383	34.7841		23.5739	16.4824		21.7686	20.6853
		21PHAS_NO538	0	0		0	0		5.44216	0
		21PHAS_NO539	0	0		13.0966	2.74707		38.0951	0
		21PHAS_NO540	5.27944	34.7841		133.585	10.9883		125.17	0
		21PHAS_NO541	5.27944	932.213		128.347	10.9883		122.449	0
		21PHAS_NO542	0	0		2.61932	0		8.16324	0
		21PHAS_NO543	0	0		15.7159	2.74707		40.8162	0
		21PHAS_NO546	876.387	20.8704		91.6763	52.1944		168.707	158.587
		21PHAS_NO547	0	0		0	0		8.16324	0
		21PHAS_NO548	0	0		2.61932	0		2.72108	0
		21PHAS_NO549	0	0		7.85797	0		10.8843	0
		21PHAS_NO550	0	0		2.61932	0		10.8843	0
		21PHAS_NO551	0	6.95681		65.4831	0		228.571	3.44755
		21PHAS_NO552	0	0		13.0966	0		21.7686	0
		21PHAS_NO554	0	0		0	0		2.72108	0
		21PHAS_NO555	5.27944	0		10.4773	0		32.653	0
		21PHAS_NO556	0	6.95681		18.3353	2.74707		84.3535	10.3427
		21PHAS_NO557	0	577.415		0	2.74707		0	0
		21PHAS_NO560	601.856	13.9136		170.256	129.112		176.87	127.559
		21PHAS_NO564	0	0		0	0		5.44216	0
		21PHAS_NO565	0	13.9136		2.61932	0		10.8843	0
		21PHAS_NO566	0	13.9136		15.7159	2.74707		13.6054	3.44755
		21PHAS_NO567	0	20.8704		23.5739	2.74707		70.7481	0
		21PHAS_NO568	10.5589	27.8272		55.0058	2.74707		122.449	0
		21PHAS_NO569	0	0		44.5285	5.49414		65.3059	3.44755
		21PHAS_NO570	0	0		15.7159	0		16.3265	3.44755
		21PHAS_NO571	0	6.95681		23.5739	0		27.2108	0
		21PHAS_NO572	15.8383	55.6545		31.4319	2.74707		84.3535	3.44755
		21PHAS_NO573	0	27.8272		217.404	5.49414		348.298	3.44755
		21PHAS_NO574	15.8383	20.8704		7.85797	5.49414		43.5373	3.44755
		21PHAS_NO575	0	6.95681		28.8126	0		103.401	0
		21PHAS_NO576	0	612.199		0	0		38.0951	0
		21PHAS_NO577	0	0		2.61932	0		2.72108	0
		21PHAS_NO578	564.9	6.95681		112.631	109.883		157.823	293.042
		21PHAS_NO579	0	0		2.61932	0		8.16324	0
		21PHAS_NO580	5.27944	6.95681		13.0966	2.74707		5.44216	0
		21PHAS_NO581	0	6.95681		2.61932	0		8.16324	0
		21PHAS_NO582	15.8383	76.5249		2.61932	0		5.44216	0
		21PHAS_NO585	0	0		7.85797	0		2.72108	10.3427
		21PHAS_NO586	0	0		7.85797	0		0	0
	Ear	21PHAS_NO8	0	246.488	0	0	89.7102	0	0	0	0
		21PHAS_NO9	12028.7	20212	15320.3	623.614	2063.34	1241.53	2535.43	2997.31	2508.13
		21PHAS_NO10	0	246.488	696.379	69.2905	627.972	0	65.0111	0	271.15
		21PHAS_NO11	0	2711.36	1392.76	69.2905	0	112.867	65.0111	0	0
		21PHAS_NO12	10409.4	34754.7	18802.2	10185.7	7625.37	10496.6	19893.4	23672.6	22979.9
		21PHAS_NO13	10409.4	34754.7	18802.2	10185.7	7625.37	10496.6	19893.4	23672.6	22979.9
		21PHAS_NO14	8790.19	30318	16481	10047.1	7445.95	10553	19828.4	23550.3	22912.1
		21PHAS_NO15	17580.4	43874.8	24605.4	1801.55	2153.05	2483.07	1625.28	2752.63	1626.9
		21PHAS_NO16	13185.3	25881.2	20195	2217.29	3319.28	1410.84	4030.69	2997.31	4541.76
		21PHAS_NO17	8790.19	16514.7	10909.9	762.195	986.813	620.767	1430.24	1712.75	1762.47
		21PHAS_NO18	29840.4	52008.9	42943.4	15451.8	18839.1	13431.2	38551.6	39393.2	33351.4
		21PHAS_NO19	9484.15	20458.5	11374.2	831.486	2332.47	959.368	5200.88	5505.26	4609.54
		21PHAS_NO20	7170.95	16021.7	11838.4	554.324	448.551	282.167	390.066	672.865	338.937
		21PHAS_NO21	2081.89	5915.7	2321.26	277.162	269.131	225.734	325.055	550.526	135.575
		21PHAS_NO22	3469.81	9120.04	5803.16	554.324	986.813	395.034	260.044	305.848	203.362
		21PHAS_NO23	1156.6	739.463	464.253	485.033	89.7102	395.034	195.033	611.696	271.15
		21PHAS_NO24	62919.3	111166	96332.4	8799.89	10854.9	6602.71	15082.6	23550.3	18777.1
		21PHAS_NO25	5089.06	16761.2	9517.18	1593.68	1076.52	1410.84	1950.33	2202.1	1084.6
		21PHAS_NO26	16655.1	25141.7	20659.2	2009.42	1525.07	1862.3	2860.49	2936.14	2304.77
		21PHAS_NO27	6476.98	9120.04	5338.9	346.452	538.261	112.867	650.111	856.374	406.725
		21PHAS_NO28	693.963	1232.44	928.505	138.581	269.131	56.4334	65.0111	122.339	0
		21PHAS_NO29	35392.1	59403.5	49675	2078.71	4126.67	2200.9	3120.53	4281.87	2914.86
		21PHAS_NO30	0	246.488	232.126	0	0	0	0	0	0
		21PHAS_NO31	10178.1	12570.9	14159.7	1247.23	986.813	846.501	2340.4	1712.75	813.449
		21PHAS_NO32	3007.17	6655.16	5338.9	415.743	538.261	282.167	520.088	917.543	474.512
		21PHAS_NO33	10409.4	20951.4	15784.6	1870.84	1704.49	1072.23	1885.32	1345.73	1355.75
		21PHAS_NO35	2544.53	3943.8	6963.79	1108.65	2332.47	959.368	3445.59	2446.78	3118.22
		21PHAS_NO36	4395.1	4929.75	6731.66	623.614	358.841	338.6	845.144	183.509	1016.81
		21PHAS_NO38	53666.4	97609.1	70566.4	42613.6	49878.9	34763	32505.5	38598	30233.2
		21PHAS_NO39	925.283	1478.93	2553.39	277.162	448.551	56.4334	260.044	122.339	0
		21PHAS_NO40	2081.89	6408.68	5106.78	485.033	986.813	564.334	975.166	1162.22	881.236
		21PHAS_NO41	2544.53	4190.29	5338.9	692.905	1166.23	790.068	975.166	856.374	610.087
		21PHAS_NO42	33078.9	50529.9	42711.2	4850.33	6548.85	3611.74	8256.4	8930.76	9219.09
		21PHAS_NO43	0	246.488	0	0	0	0	0	0	0
		21PHAS_NO44	85357.4	154794	119777	5127.49	5292.9	3724.6	6566.12	8135.55	7388.83
		21PHAS_NO45	76335.9	144688	110028	5751.11	5382.61	3668.17	6696.14	7890.87	7185.47
		21PHAS_NO46	1387.93	2218.39	1392.76	69.2905	179.42	56.4334	65.0111	61.1696	0
		21PHAS_NO47	0	492.975	0	0	0	0	0	0	67.7874
		21PHAS_NO48	3007.17	5176.24	4642.53	277.162	89.7102	225.734	260.044	305.848	271.15
		21PHAS_NO49	4857.74	8380.58	8356.55	1524.39	1435.36	1185.1	2470.42	2079.77	2169.2
		21PHAS_NO51	1619.25	2218.39	1160.63	138.581	269.131	56.4334	65.0111	183.509	67.7874
		21PHAS_NO60	31922.3	75178.7	45961	7691.24	9599	7674.94	16187.8	23978.5	18912.7
		21PHAS_NO61	4857.74	13556.8	6499.54	970.067	1435.36	959.368	5720.97	4710.06	3796.1
		21PHAS_NO62	8558.87	12817.4	9981.43	762.195	1076.52	225.734	1105.19	856.374	474.512
		21PHAS_NO63	8790.19	17747.1	12534.8	1039.36	1255.94	846.501	1430.24	2018.6	1559.11
		21PHAS_NO64	25214	58664	32033.4	5335.37	6997.4	5079.01	13262.3	20124.8	15794.5
		21PHAS_NO65	3238.49	9613.01	4410.4	692.905	897.102	338.6	1430.24	1651.58	949.024
		21PHAS_NO66	8096.23	14789.3	10677.8	831.486	1255.94	790.068	1300.22	2018.6	1694.69
		21PHAS_NO67	23363.4	52501.8	28783.7	4850.33	6100.3	4740.41	12612.1	18840.2	15048.8
		21PHAS_NO68	3007.17	7641.11	4410.4	485.033	897.102	282.167	2145.36	2385.61	1287.96
		21PHAS_NO69	462.642	3450.83	1624.88	138.581	0	56.4334	845.144	1039.88	474.512
		21PHAS_NO70	3238.49	11338.4	6731.66	1108.65	807.392	507.901	1755.3	2324.44	2304.77
		21PHAS_NO71	3238.49	11338.4	6731.66	1108.65	807.392	507.901	1755.3	2324.44	2304.77
		21PHAS_NO72	3469.81	4190.29	5338.9	277.162	358.841	564.334	715.122	856.374	1152.39
		21PHAS_NO73	231.321	0	0	0	0	0	65.0111	0	67.7874
		21PHAS_NO74	231.321	0	0	0	0	0	65.0111	0	67.7874
		21PHAS_NO75	4395.1	7887.6	4178.27	692.905	717.682	338.6	910.155	1039.88	1016.81
		21PHAS_NO76	462.642	1478.93	928.505	138.581	0	0	65.0111	244.678	0
		21PHAS_NO77	10409.4	12817.4	12534.8	1247.23	1435.36	677.201	2535.43	2874.97	2101.41
		21PHAS_NO78	925.283	2218.39	464.253	138.581	89.7102	112.867	195.033	489.356	135.575
		21PHAS_NO79	693.963	739.463	232.126	207.871	358.841	56.4334	390.066	428.187	271.15
		21PHAS_NO80	53435.1	69509.5	70798.5	2840.91	4036.96	1918.74	5785.98	7279.18	7524.4
		21PHAS_NO81	1619.25	4929.75	3946.15	277.162	448.551	282.167	390.066	550.526	474.512
		21PHAS_NO82	8790.19	25881.2	12534.8	2910.2	2063.34	2313.77	5655.96	5627.6	7117.68
		21PHAS_NO83	3701.13	4683.26	2553.39	554.324	1076.52	338.6	1950.33	1162.22	1084.6
		21PHAS_NO84	925.283	4683.26	2785.52	69.2905	358.841	56.4334	520.088	61.1696	135.575
		21PHAS_NO85	231.321	985.95	696.379	0	358.841	112.867	65.0111	183.509	67.7874
		21PHAS_NO86	925.283	3697.31	696.379	138.581	717.682	451.467	910.155	1284.56	338.937
		21PHAS_NO87	3238.49	6901.65	3946.15	138.581	89.7102	112.867	195.033	61.1696	203.362
		21PHAS_NO88	14341.9	26127.7	15088.2	1177.94	1345.65	1185.1	2600.44	1896.26	1898.05
		21PHAS_NO89	925.283	1232.44	232.126	69.2905	0	0	65.0111	244.678	203.362
		21PHAS_NO90	3007.17	6655.16	2321.26	277.162	807.392	225.734	910.155	795.204	1152.39
		21PHAS_NO91	4395.1	6408.68	3946.15	623.614	986.813	282.167	1430.24	1835.09	1491.32
		21PHAS_NO92	18043	31796.9	17409.5	1316.52	1435.36	1241.53	1105.19	1957.43	1152.39
		21PHAS_NO93	13185.3	25634.7	19730.7	2494.46	3857.54	2088.04	5265.9	6606.31	3660.52
		21PHAS_NO94	16423.8	25881.2	20427.1	1108.65	1973.63	1410.84	2535.43	3914.85	3524.95
		21PHAS_NO95	17580.4	26374.2	17409.5	1732.26	1255.94	1297.97	2210.38	2263.27	1965.84
		21PHAS_NO96	7402.27	9859.5	8820.8	207.871	986.813	507.901	1105.19	1345.73	1016.81
		21PHAS_NO97	15961.1	25634.7	16016.7	1524.39	1255.94	1297.97	2015.34	2140.93	1965.84
		21PHAS_NO98	8327.55	14049.8	12999.1	1870.84	2511.89	1975.17	3315.56	3180.82	2440.35
		21PHAS_NO99	18043	27360.1	25533.9	2910.2	4126.67	2257.34	5200.88	6850.99	4270.61
		21PHAS_NO100	6708.3	15528.7	12534.8	831.486	2691.31	959.368	2340.4	2630.29	1491.32
		21PHAS_NO101	6939.63	8134.09	9981.43	692.905	1166.23	959.368	2730.46	2263.27	2033.62
		21PHAS_NO102	0	492.975	232.126	138.581	0	0	130.022	0	135.575
		21PHAS_NO103	5783.02	11831.4	9749.3	900.776	897.102	1015.8	1625.28	1835.09	2101.41
		21PHAS_NO104	3007.17	8134.09	5338.9	2148	2332.47	1805.87	2340.4	2936.14	1898.05
		21PHAS_NO105	46958.1	70002.5	54317.5	6097.56	6817.98	5474.04	13587.3	11316.4	11388.3
		21PHAS_NO106	46032.8	76904.1	68709.4	6166.85	7087.11	5756.21	18398.1	17066.3	20946.3
		21PHAS_NO107	1387.93	2464.88	2553.39	415.743	358.841	112.867	325.055	489.356	406.725
		21PHAS_NO109	925.283	1478.93	2089.14	138.581	448.551	507.901	650.111	795.204	813.449
		21PHAS_NO110	2544.53	11831.4	3714.02	485.033	986.813	846.501	1300.22	1406.9	1423.54
		21PHAS_NO113	231.321	0	0	0	0	0	65.0111	0	0
		21PHAS_NO115	0	0	0	69.2905	0	112.867	0	0	135.575
		21PHAS_NO117	74254	72467.3	89832.9	5266.08	6369.43	5869.07	13457.3	17555.7	15997.8
		21PHAS_NO118	231.321	2218.39	464.253	0	269.131	112.867	130.022	122.339	135.575
		21PHAS_NO119	2081.89	3204.34	1624.88	69.2905	0	112.867	0	244.678	135.575
		21PHAS_NO120	231.321	3450.83	464.253	207.871	179.42	112.867	130.022	0	67.7874
		21PHAS_NO121	1156.6	3697.31	1624.88	207.871	269.131	0	650.111	550.526	610.087
		21PHAS_NO122	5320.38	24895.2	12999.1	1732.26	1525.07	846.501	2210.38	2018.6	1965.84
		21PHAS_NO123	231.321	492.975	0	0	179.42	0	0	0	0
		21PHAS_NO124	1156.6	7887.6	3946.15	138.581	358.841	338.6	195.033	244.678	203.362
		21PHAS_NO125	25445.3	44367.8	41550.6	2910.2	4306.09	2708.8	4225.72	3547.83	4202.82
		21PHAS_NO126	231.321	1725.41	1624.88	69.2905	0	56.4334	65.0111	305.848	135.575
		21PHAS_NO127	1156.6	1232.44	1392.76	0	0	0	65.0111	0	0
		21PHAS_NO128	4395.1	9859.5	5571.03	485.033	897.102	564.334	975.166	795.204	203.362
		21PHAS_NO129	4857.74	7641.11	5571.03	762.195	897.102	620.767	1820.31	1101.05	1898.05
		21PHAS_NO130	5089.06	11338.4	9052.92	4018.85	4395.8	3498.87	3120.53	4587.72	2508.13
		21PHAS_NO131	6939.63	11584.9	8356.55	415.743	179.42	169.3	325.055	611.696	745.662
		21PHAS_NO132	1387.93	2957.85	1857.01	277.162	0	225.734	0	428.187	406.725
		21PHAS_NO133	2775.85	3943.8	1624.88	415.743	179.42	112.867	520.088	305.848	406.725
		21PHAS_NO134	10409.4	17747.1	14159.7	2078.71	2691.31	1297.97	2990.51	2263.27	1355.75
		21PHAS_NO135	6014.34	8873.55	7892.29	1385.81	1345.65	846.501	1105.19	1162.22	338.937
		21PHAS_NO136	16423.8	35247.7	19266.5	1593.68	1883.91	846.501	2665.45	3731.34	2101.41
		21PHAS_NO137	2313.21	5422.73	3714.02	207.871	269.131	112.867	650.111	978.713	677.874
		21PHAS_NO138	23826	41902.9	38533	5543.24	5741.46	4796.84	12612.1	14925.4	13421.9
		21PHAS_NO139	925.283	1232.44	1857.01	138.581	89.7102	112.867	195.033	428.187	67.7874
		21PHAS_NO140	4395.1	6901.65	8820.8	207.871	897.102	564.334	975.166	795.204	881.236
		21PHAS_NO141	1619.25	985.95	2321.26	69.2905	179.42	169.3	260.044	183.509	338.937
		21PHAS_NO142	89983.8	109194	127669	9839.25	11482.9	8295.71	26784.6	33092.7	27182.8
		21PHAS_NO143	3007.17	7641.11	4178.27	1385.81	1525.07	902.935	1365.23	2140.93	1965.84
		21PHAS_NO144	1156.6	2957.85	1160.63	69.2905	179.42	0	0	0	0
		21PHAS_NO148	9021.51	32289.9	16016.7	4226.72	5472.32	3781.04	2860.49	3853.68	2779.28
		21PHAS_NO149	0	246.488	232.126	0	179.42	0	0	183.509	0
		21PHAS_NO151	10409.4	12077.9	15088.2	1316.52	1255.94	1072.23	1300.22	1406.9	1694.69
		21PHAS_NO152	11797.4	19472.5	15552.5	1177.94	1883.91	959.368	780.133	1162.22	813.449
		21PHAS_NO154	1387.93	2218.39	1392.76	69.2905	89.7102	56.4334	260.044	61.1696	271.15
		21PHAS_NO155	6014.34	10599	6035.28	1455.1	2153.05	1297.97	4940.84	6667.48	5897.51
		21PHAS_NO156	0	0	232.126	0	0	0	0	0	67.7874
		21PHAS_NO157	11334.7	16761.2	13695.5	1801.55	1973.63	1523.7	4550.77	6239.3	3863.88
		21PHAS_NO158	7402.27	10599	7195.91	1177.94	1973.63	677.201	2600.44	2997.31	1694.69
		21PHAS_NO159	2544.53	10599	9517.18	1039.36	1166.23	677.201	975.166	1529.24	1152.39
		21PHAS_NO160	1156.6	1478.93	1392.76	0	0	56.4334	195.033	367.017	203.362
		21PHAS_NO161	2544.53	6408.68	2785.52	207.871	179.42	225.734	260.044	550.526	135.575
		21PHAS_NO162	462.642	739.463	696.379	69.2905	179.42	56.4334	130.022	244.678	135.575
		21PHAS_NO163	18968.3	25634.7	22748.4	1801.55	2601.6	2426.64	5200.88	5077.07	4677.33
		21PHAS_NO164	9021.51	14542.8	13463.3	900.776	1525.07	1410.84	2145.36	3119.65	2236.98
		21PHAS_NO165	7170.95	15775.2	12999.1	1940.13	2153.05	1354.4	2145.36	3303.16	2711.5
		21PHAS_NO166	4395.1	12077.9	9517.18	1177.94	1166.23	677.201	2145.36	1773.92	1559.11
		21PHAS_NO167	5089.06	7148.14	6267.41	346.452	358.841	395.034	975.166	1284.56	1559.11
		21PHAS_NO168	1850.57	4190.29	6035.28	346.452	358.841	225.734	325.055	550.526	135.575
		21PHAS_NO169	3238.49	8380.58	4874.65	623.614	269.131	225.734	520.088	489.356	135.575
		21PHAS_NO170	2544.53	4929.75	3481.89	346.452	448.551	282.167	1105.19	856.374	677.874
		21PHAS_NO171	462.642	3204.34	1392.76	0	269.131	112.867	65.0111	367.017	135.575
		21PHAS_NO172	7864.91	13556.8	12302.7	554.324	1345.65	790.068	1625.28	1835.09	1423.54
		21PHAS_NO173	3469.81	9613.01	4874.65	207.871	807.392	169.3	650.111	489.356	406.725
		21PHAS_NO174	693.963	1232.44	928.505	69.2905	0	0	130.022	61.1696	67.7874
		21PHAS_NO175	3701.13	7641.11	5571.03	277.162	269.131	395.034	390.066	183.509	406.725
		21PHAS_NO176	1619.25	4190.29	2321.26	138.581	269.131	112.867	325.055	183.509	406.725
		21PHAS_NO177	2081.89	3697.31	3714.02	69.2905	89.7102	169.3	390.066	61.1696	67.7874
		21PHAS_NO178	231.321	1232.44	464.253	0	0	56.4334	65.0111	0	0
		21PHAS_NO179	10640.8	18240.1	16016.7	831.486	2063.34	1015.8	2080.35	2202.1	1830.26
		21PHAS_NO180	1850.57	3697.31	3714.02	346.452	0	282.167	455.077	489.356	203.362
		21PHAS_NO181	12491.3	22923.3	18570.1	8453.44	8881.31	7731.38	10986.9	17861.5	10303.7
		21PHAS_NO182	231.321	3204.34	1392.76	138.581	179.42	56.4334	130.022	244.678	474.512
		21PHAS_NO183	10640.8	25388.2	17873.7	3395.23	2960.44	2821.67	11181.9	11194	10371.5
		21PHAS_NO184	25445.3	37959.1	33194.1	6374.72	9599	7054.18	20673.5	24162	16269
		21PHAS_NO185	42794.4	104018	52924.8	3256.65	4306.09	2652.37	3185.54	3731.34	3592.73
		21PHAS_NO186	0	1232.44	232.126	277.162	89.7102	225.734	0	122.339	135.575
		21PHAS_NO187	3007.17	2711.36	2785.52	277.162	269.131	225.734	130.022	61.1696	203.362
		21PHAS_NO188	14804.5	34015.3	22748.4	6444.01	8073.92	7449.21	13847.4	17616.8	12744
		21PHAS_NO189	26601.9	38205.6	40622.1	4157.43	4575.22	2821.67	4290.73	5566.43	4948.48
		21PHAS_NO191	1619.25	5422.73	3017.64	207.871	448.551	225.734	260.044	122.339	135.575
		21PHAS_NO192	8327.55	13310.3	9052.92	485.033	627.972	338.6	260.044	672.865	881.236
		21PHAS_NO193	10872.1	17254.1	14624	692.905	807.392	507.901	520.088	917.543	813.449
		21PHAS_NO194	11334.7	25388.2	16713.1	970.067	1166.23	620.767	1365.23	1773.92	1084.6
		21PHAS_NO195	2775.85	3697.31	3481.89	4642.46	4036.96	2708.8	1300.22	2446.78	1626.9
		21PHAS_NO196	8327.55	11831.4	9749.3	692.905	538.261	338.6	325.055	734.035	1084.6
		21PHAS_NO197	11334.7	17500.6	17873.7	1247.23	1435.36	677.201	1560.27	2691.46	1355.75
		21PHAS_NO198	11334.7	25388.2	16713.1	970.067	1166.23	620.767	1365.23	1773.92	1084.6
		21PHAS_NO199	5320.38	6655.16	6731.66	485.033	717.682	564.334	1040.18	978.713	1016.81
		21PHAS_NO203	693.963	1478.93	928.505	69.2905	0	112.867	65.0111	0	67.7874
		21PHAS_NO204	1850.57	4683.26	1392.76	69.2905	179.42	0	130.022	244.678	67.7874
		21PHAS_NO205	6245.66	7641.11	6035.28	1108.65	807.392	620.767	1625.28	1345.73	1423.54
		21PHAS_NO206	2544.53	5422.73	4642.53	1385.81	1883.91	1580.14	1820.31	1835.09	1423.54
		21PHAS_NO208	11334.7	15775.2	11142.1	1593.68	1345.65	1128.67	1625.28	1406.9	1355.75
		21PHAS_NO209	693.963	739.463	232.126	0	0	0	0	0	0
		21PHAS_NO210	0	246.488	0	0	0	0	0	61.1696	67.7874
		21PHAS_NO211	10409.4	26374.2	16945.2	1316.52	2422.18	902.935	3315.56	2446.78	2033.62
		21PHAS_NO212	925.283	2218.39	2321.26	0	269.131	169.3	195.033	244.678	0
		21PHAS_NO214	7402.27	9366.53	8820.8	692.905	1255.94	620.767	1105.19	1651.58	1152.39
		21PHAS_NO215	1850.57	5915.7	4178.27	277.162	269.131	112.867	715.122	550.526	338.937
		21PHAS_NO216	3007.17	5176.24	3017.64	1108.65	1076.52	677.201	1430.24	856.374	813.449
		21PHAS_NO217	231.321	0	232.126	0	0	56.4334	0	122.339	67.7874
		21PHAS_NO219	693.963	1478.93	928.505	0	0	56.4334	0	244.678	67.7874
		21PHAS_NO220	925.283	6408.68	3714.02	415.743	448.551	225.734	130.022	305.848	338.937
		21PHAS_NO221	2775.85	4929.75	2553.39	692.905	538.261	225.734	455.077	550.526	406.725
		21PHAS_NO222	6014.34	18979.5	6267.41	1801.55	2511.89	1523.7	2925.5	4465.38	2847.07
		21PHAS_NO223	231.321	246.488	0	69.2905	0	0	0	61.1696	0
		21PHAS_NO224	462.642	1971.9	696.379	69.2905	179.42	56.4334	0	122.339	0
		21PHAS_NO225	252834	466601	397864	19609.2	24042.3	18002.3	62605.6	54624.4	77548.8
		21PHAS_NO229	7402.27	17993.6	10213.6	2979.49	2601.6	1918.74	1885.32	2507.95	2847.07
		21PHAS_NO230	6245.66	15035.7	9981.43	485.033	1076.52	564.334	1560.27	1957.43	1694.69
		21PHAS_NO231	8096.23	11338.4	13231.2	485.033	538.261	225.734	650.111	428.187	406.725
		21PHAS_NO232	231.321	492.975	0	69.2905	89.7102	0	390.066	305.848	203.362
		21PHAS_NO234	231.321	246.488	232.126	0	0	0	0	0	67.7874
		21PHAS_NO235	3701.13	4929.75	4410.4	900.776	538.261	338.6	1235.21	1223.39	1016.81
		21PHAS_NO236	693.963	1478.93	232.126	69.2905	89.7102	0	65.0111	0	0
		21PHAS_NO237	2544.53	6162.19	2553.39	831.486	1883.91	902.935	1300.22	1835.09	745.662
		21PHAS_NO238	231.321	3204.34	696.379	69.2905	179.42	56.4334	65.0111	61.1696	0
		21PHAS_NO239	0	1232.44	464.253	0	89.7102	0	65.0111	61.1696	135.575
		21PHAS_NO240	693.963	1232.44	232.126	69.2905	89.7102	56.4334	65.0111	122.339	0
		21PHAS_NO242	462.642	246.488	464.253	0	89.7102	0	65.0111	244.678	135.575
		21PHAS_NO243	925.283	2218.39	928.505	207.871	179.42	112.867	130.022	244.678	0
		21PHAS_NO244	2313.21	6408.68	3249.77	346.452	538.261	338.6	260.044	672.865	271.15
		21PHAS_NO245	925.283	1725.41	1624.88	415.743	358.841	338.6	195.033	305.848	135.575
		21PHAS_NO246	462.642	246.488	0	69.2905	0	56.4334	0	0	0
		21PHAS_NO247	18968.3	29825	24605.4	2771.62	4036.96	2765.24	4225.72	4893.56	3728.31
		21PHAS_NO248	49040	76904.1	63602.6	692.905	1435.36	1128.67	2080.35	2140.93	1152.39
		21PHAS_NO249	0	985.95	1624.88	138.581	0	0	130.022	61.1696	0
		21PHAS_NO250	14110.6	30564.5	22516.2	623.614	358.841	395.034	390.066	183.509	542.299
		21PHAS_NO251	2081.89	4190.29	4178.27	277.162	269.131	451.467	325.055	489.356	474.512
		21PHAS_NO252	693.963	1232.44	696.379	0	269.131	0	65.0111	0	135.575
		21PHAS_NO253	71478.1	113877	112117	3810.98	6997.4	4176.07	6306.07	6422.8	6100.87
		21PHAS_NO255	3469.81	6408.68	6035.28	415.743	807.392	733.634	1040.18	428.187	949.024
		21PHAS_NO256	4857.74	6901.65	6731.66	277.162	358.841	338.6	455.077	305.848	406.725
		21PHAS_NO257	11797.4	25634.7	19266.5	6582.59	9240.15	5925.51	6761.15	9481.28	7117.68
		21PHAS_NO258	16655.1	32782.8	25069.6	2009.42	2870.73	1297.97	3510.6	4159.53	3863.88
		21PHAS_NO259	7402.27	12077.9	7892.29	485.033	627.972	282.167	520.088	428.187	338.937
		21PHAS_NO260	1387.93	3450.83	2089.14	69.2905	179.42	0	260.044	122.339	271.15
		21PHAS_NO261	16886.4	32782.8	24837.5	2009.42	2870.73	1297.97	3510.6	4159.53	3931.67
		21PHAS_NO262	7633.59	12077.9	7892.29	485.033	627.972	282.167	520.088	428.187	338.937
		21PHAS_NO263	17811.7	26374.2	24141.1	6651.88	9240.15	5756.21	6436.09	9664.79	6982.1
		21PHAS_NO264	2313.21	4929.75	4642.53	277.162	538.261	56.4334	520.088	489.356	677.874
		21PHAS_NO265	6245.66	12077.9	7892.29	1039.36	1255.94	733.634	1300.22	1284.56	1491.32
		21PHAS_NO266	58524.2	158245	95171.8	17530.5	20992.2	16817.2	41672.1	41411.8	43994
		21PHAS_NO267	9484.15	11584.9	10677.8	970.067	1794.2	1636.57	1950.33	3058.48	1355.75
		21PHAS_NO268	5320.38	7148.14	4874.65	1455.1	986.813	1354.4	1040.18	978.713	1220.17
		21PHAS_NO269	51121.9	151343	83101.2	2702.33	3857.54	2934.54	4095.7	7034.5	4609.54
		21PHAS_NO270	3238.49	5669.21	5338.9	138.581	627.972	395.034	260.044	550.526	271.15
		21PHAS_NO271	925.283	1478.93	1857.01	69.2905	269.131	56.4334	325.055	367.017	135.575
		21PHAS_NO272	25676.6	37959.1	35979.6	3810.98	5562.03	4119.64	4680.8	7218.01	5626.36
		21PHAS_NO273	5783.02	27360.1	10677.8	4157.43	2601.6	3329.57	5005.85	3180.82	4677.33
		21PHAS_NO274	1156.6	2464.88	2089.14	0	89.7102	56.4334	195.033	244.678	0
		21PHAS_NO275	20587.6	43381.8	36676	2286.59	2781.02	2144.47	6501.11	5688.77	5761.93
		21PHAS_NO276	6708.3	5422.73	5106.78	623.614	1166.23	846.501	1105.19	1162.22	1016.81
		21PHAS_NO277	48114.7	98595	78922.9	12749.4	14084.5	11004.5	10986.9	16944	11795
		21PHAS_NO278	13879.3	11338.4	11838.4	554.324	1794.2	677.201	2145.36	1773.92	1287.96
		21PHAS_NO279	1156.6	2957.85	2321.26	69.2905	179.42	112.867	260.044	305.848	271.15
		21PHAS_NO280	23363.4	34015.3	25533.9	3880.27	5292.9	3273.14	4550.77	7401.52	4541.76
		21PHAS_NO281	21975.5	40670.4	26462.4	3880.27	4934.06	3386	4550.77	7340.35	4473.97
		21PHAS_NO282	16655.1	27360.1	24837.5	1177.94	1345.65	1636.57	2340.4	2630.29	2440.35
		21PHAS_NO283	7864.91	11831.4	12766.9	1940.13	2781.02	1467.27	3575.61	4343.04	2711.5
		21PHAS_NO284	14110.6	28346.1	20195	1524.39	2242.76	2088.04	5981.02	5505.26	7049.89
		21PHAS_NO285	9484.15	8627.06	10677.8	277.162	1255.94	169.3	650.111	489.356	949.024
		21PHAS_NO286	4857.74	9613.01	8124.42	138.581	448.551	225.734	455.077	489.356	406.725
		21PHAS_NO287	8558.87	0	7660.17	2286.59	2153.05	1523.7	3770.64	4648.89	2847.07
		21PHAS_NO288	0	9366.53	696.379	69.2905	0	0	0	0	67.7874
		21PHAS_NO289	7633.59	13310.3	7660.17	415.743	807.392	733.634	455.077	795.204	1220.17
		21PHAS_NO295	24751.3	48558	27390.9	1940.13	2691.31	1410.84	3575.61	4037.19	3389.37
		21PHAS_NO296	925.283	4436.78	1857.01	207.871	89.7102	112.867	130.022	61.1696	67.7874
		21PHAS_NO297	15035.9	41409.9	33194.1	2286.59	2242.76	2821.67	5395.92	6239.3	4609.54
		21PHAS_NO298	462.642	492.975	928.505	69.2905	89.7102	56.4334	0	0	135.575
		21PHAS_NO299	1156.6	2464.88	2321.26	138.581	269.131	169.3	390.066	244.678	67.7874
		21PHAS_NO300	3469.81	7887.6	7660.17	415.743	358.841	338.6	1040.18	734.035	542.299
		21PHAS_NO301	19893.6	25634.7	29480	3048.78	4575.22	2595.94	5785.98	7646.2	5151.84
		21PHAS_NO302	10178.1	16268.2	11142.1	2217.29	4216.38	2200.9	6761.15	6667.48	6575.38
		21PHAS_NO303	1850.57	5669.21	3946.15	346.452	0	507.901	195.033	122.339	67.7874
		21PHAS_NO304	2775.85	8380.58	3017.64	415.743	89.7102	282.167	455.077	734.035	542.299
		21PHAS_NO305	14804.5	37219.6	20659.2	1316.52	1614.78	1241.53	1820.31	1223.39	1830.26
		21PHAS_NO306	925.283	1232.44	696.379	0	0	0	195.033	183.509	0
		21PHAS_NO307	925.283	1725.41	2089.14	277.162	627.972	0	260.044	305.848	271.15
		21PHAS_NO308	2775.85	5669.21	464.253	69.2905	269.131	0	0	61.1696	0
		21PHAS_NO309	16655.1	27606.6	19962.9	2910.2	2691.31	2370.2	2470.42	3486.67	2304.77
		21PHAS_NO311	1387.93	1725.41	2553.39	69.2905	0	0	455.077	305.848	474.512
		21PHAS_NO312	2313.21	4929.75	4178.27	415.743	538.261	733.634	585.099	1345.73	677.874
		21PHAS_NO313	462.642	1478.93	1624.88	0	89.7102	0	130.022	61.1696	0
		21PHAS_NO314	0	1232.44	928.505	0	179.42	0	65.0111	61.1696	271.15
		21PHAS_NO315	37011.3	82326.8	64066.9	3603.1	3767.83	3837.47	6956.18	9053.1	7456.62
		21PHAS_NO316	3701.13	3697.31	5106.78	277.162	448.551	338.6	845.144	1223.39	813.449
		21PHAS_NO317	14110.6	15775.2	11374.2	970.067	986.813	620.767	1170.2	1101.05	1220.17
		21PHAS_NO318	6245.66	9859.5	10677.8	2633.04	3678.12	3555.3	4745.81	6361.63	5355.21
		21PHAS_NO319	31691	36726.6	39693.6	3880.27	7804.79	3837.47	9686.65	11499.9	8337.85
		21PHAS_NO322	462.642	246.488	928.505	0	89.7102	0	0	0	135.575
		21PHAS_NO323	8327.55	13310.3	7195.91	692.905	986.813	620.767	910.155	1406.9	745.662
		21PHAS_NO324	693.963	1478.93	464.253	69.2905	89.7102	112.867	0	122.339	0
		21PHAS_NO328	13647.9	25881.2	16248.8	1316.52	1704.49	1015.8	1625.28	2997.31	2304.77
		21PHAS_NO329	0	0	464.253	69.2905	0	0	65.0111	0	67.7874
		21PHAS_NO335	1387.93	246.488	696.379	277.162	179.42	112.867	260.044	734.035	271.15
		21PHAS_NO341	0	246.488	0	0	0	0	65.0111	0	0
		21PHAS_NO342	5551.7	13803.3	9981.43	692.905	1345.65	733.634	1560.27	1345.73	949.024
		21PHAS_NO343	17349.1	44367.8	24373.3	13234.5	15250.7	10665.9	16902.9	26486.4	15930
		21PHAS_NO344	693.963	3204.34	928.505	277.162	179.42	282.167	325.055	489.356	67.7874
		21PHAS_NO345	0	1725.41	696.379	0	0	56.4334	130.022	61.1696	203.362
		21PHAS_NO346	3238.49	6901.65	3714.02	415.743	448.551	282.167	520.088	305.848	610.087
		21PHAS_NO347	55748.3	71727.9	70566.4	4018.85	4844.35	3555.3	8191.39	9175.43	7253.25
		21PHAS_NO348	5551.7	11091.9	8588.67	207.871	179.42	169.3	195.033	122.339	135.575
		21PHAS_NO350	7170.95	19226	12302.7	900.776	179.42	451.467	715.122	550.526	677.874
		21PHAS_NO351	693.963	739.463	0	138.581	448.551	169.3	975.166	1162.22	1016.81
		21PHAS_NO352	231.321	0	0	0	0	0	0	122.339	0
		21PHAS_NO358	462.642	0	464.253	0	0	0	130.022	183.509	67.7874
		21PHAS_NO363	0	246.488	0	0	0	0	0	0	0
		21PHAS_NO372	4395.1	10106	7428.04	1455.1	1255.94	1297.97	1495.25	2385.61	2304.77
		21PHAS_NO373	4626.42	14296.3	6267.41	762.195	1345.65	959.368	4420.75	4587.72	4135.03
		21PHAS_NO374	20818.9	30564.5	26230.3	692.905	2063.34	959.368	2015.34	2630.29	1559.11
		21PHAS_NO375	0	246.488	0	0	0	0	65.0111	0	0
		21PHAS_NO376	7402.27	9613.01	10213.6	623.614	1435.36	338.6	1365.23	1284.56	1898.05
		21PHAS_NO377	231.321	1232.44	464.253	138.581	0	56.4334	65.0111	61.1696	0
		21PHAS_NO380	3932.45	6408.68	9517.18	1593.68	1614.78	1354.4	1560.27	1590.41	1355.75
		21PHAS_NO382	0	246.488	29247.9	0	0	0	0	0	0
		21PHAS_NO383	19893.6	33522.3	0	2979.49	3498.7	1862.3	5330.91	3364.33	5287.42
		21PHAS_NO384	231.321	492.975	0	207.871	0	0	130.022	61.1696	0
		21PHAS_NO385	231.321	246.488	232.126	69.2905	179.42	0	65.0111	0	203.362
		21PHAS_NO395	1156.6	2711.36	2321.26	138.581	448.551	169.3	260.044	672.865	474.512
		21PHAS_NO396	3007.17	7394.63	6963.79	623.614	627.972	338.6	650.111	672.865	881.236
		21PHAS_NO397	3007.17	7641.11	6267.41	554.324	358.841	338.6	975.166	1345.73	542.299
		21PHAS_NO398	1156.6	2464.88	1857.01	69.2905	358.841	112.867	325.055	1039.88	406.725
		21PHAS_NO399	2775.85	3204.34	2089.14	762.195	2153.05	620.767	1300.22	1284.56	949.024
		21PHAS_NO400	693.963	2711.36	1624.88	138.581	0	112.867	0	122.339	338.937
		21PHAS_NO401	462.642	0	0	0	0	0	0	0	0
		21PHAS_NO402	5089.06	3943.8	5803.16	485.033	1076.52	507.901	845.144	856.374	474.512
		21PHAS_NO403	3007.17	10599	9052.92	277.162	538.261	395.034	1235.21	1651.58	1423.54
		21PHAS_NO404	4626.42	15035.7	9517.18	554.324	807.392	507.901	1170.2	734.035	949.024
		21PHAS_NO405	69164.9	85777.7	90993.5	10116.4	17852.3	9650.11	24964.2	27526.3	19861.7
		21PHAS_NO407	0	492.975	0	207.871	89.7102	0	65.0111	61.1696	0
		21PHAS_NO410	2775.85	9859.5	6731.66	207.871	179.42	282.167	0	183.509	203.362
		21PHAS_NO411	1850.57	2218.39	2089.14	207.871	89.7102	112.867	195.033	183.509	203.362
		21PHAS_NO412	5551.7	7887.6	7660.17	623.614	627.972	112.867	195.033	183.509	135.575
		21PHAS_NO413	1156.6	1725.41	2089.14	277.162	358.841	225.734	1170.2	1162.22	542.299
		21PHAS_NO414	925.283	1478.93	464.253	138.581	179.42	225.734	455.077	61.1696	271.15
		21PHAS_NO415	0	492.975	464.253	69.2905	179.42	56.4334	0	0	135.575
		21PHAS_NO416	9021.51	14789.3	11142.1	831.486	1345.65	1015.8	2340.4	1406.9	1694.69
		21PHAS_NO417	30534.4	29578.5	38997.2	2702.33	3767.83	2031.6	2145.36	2446.78	1830.26
		21PHAS_NO418	2544.53	1232.44	3249.77	207.871	358.841	112.867	130.022	305.848	203.362
		21PHAS_NO419	5089.06	4683.26	5571.03	485.033	358.841	338.6	1170.2	1039.88	1152.39
		21PHAS_NO420	8790.19	15528.7	8356.55	1316.52	1076.52	564.334	1560.27	1773.92	881.236
		21PHAS_NO421	925.283	4436.78	1392.76	69.2905	89.7102	169.3	195.033	305.848	0
		21PHAS_NO422	10872.1	16021.7	13927.6	1177.94	2153.05	959.368	3770.64	2507.95	3050.43
		21PHAS_NO424	14804.5	18486.6	14159.7	762.195	1345.65	1241.53	2665.45	2813.8	2101.41
		21PHAS_NO425	5320.38	7394.63	5803.16	970.067	1255.94	959.368	2080.35	2324.44	2101.41
		21PHAS_NO426	693.963	1725.41	464.253	0	89.7102	112.867	65.0111	122.339	135.575
		21PHAS_NO427	2775.85	9613.01	6267.41	1801.55	1614.78	1241.53	2730.46	2691.46	2101.41
		21PHAS_NO428	4395.1	8380.58	7428.04	207.871	89.7102	112.867	195.033	122.339	135.575
		21PHAS_NO429	693.963	1725.41	1160.63	69.2905	89.7102	0	0	0	135.575
		21PHAS_NO430	462.642	0	464.253	69.2905	0	0	0	122.339	0
		21PHAS_NO431	925.283	2711.36	1857.01	207.871	269.131	169.3	390.066	367.017	406.725
		21PHAS_NO432	1156.6	4190.29	1857.01	1108.65	1076.52	846.501	1560.27	1162.22	1016.81
		21PHAS_NO433	5783.02	19719	11606.3	2633.04	2870.73	2595.94	5590.95	7401.52	5151.84
		21PHAS_NO434	6014.34	11584.9	8588.67	554.324	358.841	169.3	715.122	428.187	542.299
		21PHAS_NO435	2313.21	4190.29	3714.02	2771.62	2960.44	2652.37	4225.72	3792.51	2711.5
		21PHAS_NO436	4163.78	11338.4	8124.42	970.067	1076.52	846.501	1755.3	2263.27	2101.41
		21PHAS_NO437	10640.8	15775.2	14391.8	1385.81	2332.47	1749.44	2015.34	2813.8	1559.11
		21PHAS_NO438	10409.4	17254.1	19962.9	3810.98	4036.96	2708.8	6761.15	9053.1	7524.4
		21PHAS_NO439	21512.8	32289.9	32961.9	2563.75	3319.28	2144.47	4680.8	5505.26	3999.46
		21PHAS_NO440	5551.7	32782.8	12766.9	1662.97	2422.18	1580.14	2730.46	2569.12	3796.1
		21PHAS_NO441	231.321	0	0	0	0	0	0	0	0
		21PHAS_NO442	10640.8	16268.2	14159.7	762.195	1614.78	1636.57	3575.61	3364.33	3118.22
		21PHAS_NO443	10640.8	35247.7	20891.4	3118.07	4126.67	3781.04	4940.84	6850.99	4473.97
		21PHAS_NO444	5783.02	9613.01	12534.8	4226.72	4216.38	2088.04	4160.71	4465.38	3253.8
		21PHAS_NO445	8096.23	7641.11	9749.3	2078.71	1973.63	1523.7	845.144	734.035	1084.6
		21PHAS_NO446	4163.78	9613.01	7195.91	554.324	1166.23	338.6	845.144	1101.05	542.299
		21PHAS_NO447	5320.38	11584.9	8588.67	3603.1	3050.15	2144.47	2795.48	3425.5	2236.98
		21PHAS_NO448	925.283	739.463	696.379	138.581	0	0	130.022	244.678	67.7874
		21PHAS_NO449	21744.2	27360.1	25998.1	1524.39	2242.76	1410.84	1820.31	2324.44	1694.69
		21PHAS_NO450	0	739.463	232.126	0	0	0	65.0111	0	67.7874
		21PHAS_NO451	1387.93	2711.36	3714.02	415.743	179.42	395.034	585.099	917.543	677.874
		21PHAS_NO452	8327.55	11831.4	13463.3	1524.39	1794.2	1072.23	5135.87	4281.87	4202.82
		21PHAS_NO453	3007.17	6408.68	3017.64	277.162	717.682	338.6	1950.33	2385.61	1423.54
		21PHAS_NO454	1156.6	1725.41	2553.39	69.2905	179.42	112.867	390.066	0	203.362
		21PHAS_NO455	231.321	1971.9	232.126	207.871	89.7102	112.867	390.066	489.356	474.512
		21PHAS_NO456	462.642	246.488	2553.39	0	0	0	65.0111	0	67.7874
		21PHAS_NO457	6939.63	6408.68	5803.16	1039.36	1435.36	733.634	780.133	1712.75	1287.96
		21PHAS_NO458	9484.15	12570.9	9052.92	1593.68	2511.89	1072.23	1430.24	1957.43	2101.41
		21PHAS_NO459	1156.6	985.95	1160.63	623.614	269.131	451.467	390.066	672.865	542.299
		21PHAS_NO460	2081.89	7887.6	3249.77	277.162	627.972	338.6	390.066	550.526	542.299
		21PHAS_NO464	231.321	246.488	232.126	69.2905	179.42	0	65.0111	0	203.362
		21PHAS_NO465	0	739.463	696.379	0	89.7102	0	195.033	122.339	0
		21PHAS_NO467	0	0	232.126	0	89.7102	0	0	0	0
		21PHAS_NO469	1619.25	3450.83	696.379	0	89.7102	0	65.0111	244.678	0
		21PHAS_NO470	8558.87	14542.8	12302.7	485.033	717.682	169.3	1495.25	1529.24	610.087
		21PHAS_NO471	3007.17	2957.85	2321.26	485.033	717.682	282.167	455.077	305.848	271.15
		21PHAS_NO472	16655.1	15528.7	23909	5058.2	6728.27	5643.34	12287.1	11071.7	11456.1
		21PHAS_NO473	8096.23	16514.7	12070.6	1039.36	1435.36	902.935	1560.27	1345.73	1762.47
		21PHAS_NO474	15961.1	19965.5	23444.8	900.776	1435.36	395.034	2145.36	2140.93	1559.11
		21PHAS_NO475	34235.5	49297.5	35283.2	4226.72	4485.51	3329.57	17618	20858.8	19590.6
		21PHAS_NO476	0	246.488	0	0	0	0	65.0111	61.1696	0
		21PHAS_NO477	4857.74	10106	4874.65	1316.52	2063.34	1185.1	3835.65	4098.36	3796.1
		21PHAS_NO478	0	1725.41	928.505	0	0	0	0	61.1696	67.7874
		21PHAS_NO479	231.321	492.975	696.379	69.2905	0	0	130.022	61.1696	67.7874
		21PHAS_NO492	1387.93	6655.16	3481.89	277.162	0	564.334	715.122	1162.22	271.15
		21PHAS_NO493	1619.25	6655.16	2785.52	623.614	358.841	507.901	650.111	550.526	677.874
		21PHAS_NO494	1156.6	1478.93	1392.76	69.2905	0	112.867	130.022	367.017	0
		21PHAS_NO496	19199.6	39684.5	24141.1	19054.9	15699.3	18115.1	16642.8	24406.7	18777.1
		21PHAS_NO497	10640.8	24155.8	15320.3	623.614	1614.78	790.068	1820.31	1345.73	1355.75
		21PHAS_NO498	0	0	0	0	0	56.4334	0	183.509	0
		21PHAS_NO501	3007.17	2957.85	2321.26	0	179.42	282.167	325.055	122.339	0
		21PHAS_NO502	1156.6	1971.9	1624.88	138.581	538.261	112.867	390.066	672.865	406.725
		21PHAS_NO503	15267.2	32782.8	26926.6	3118.07	3947.25	2765.24	6631.13	9725.96	6507.59
		21PHAS_NO504	2544.53	4190.29	3481.89	277.162	448.551	225.734	715.122	489.356	474.512
		21PHAS_NO505	25214	38698.5	31337	3256.65	4036.96	2990.97	4745.81	6606.31	5422.99
		21PHAS_NO506	231.321	739.463	1160.63	277.162	538.261	395.034	65.0111	61.1696	67.7874
		21PHAS_NO507	0	1478.93	232.126	69.2905	0	112.867	65.0111	61.1696	135.575
		21PHAS_NO508	925.283	985.95	1624.88	69.2905	89.7102	112.867	65.0111	0	203.362
		21PHAS_NO509	26601.9	34754.7	30408.5	5751.11	6997.4	4796.84	7281.24	7462.69	4812.91
		21PHAS_NO510	3469.81	8627.06	5338.9	207.871	358.841	56.4334	1235.21	1284.56	881.236
		21PHAS_NO511	1387.93	3697.31	3249.77	277.162	448.551	225.734	325.055	367.017	406.725
		21PHAS_NO512	0	246.488	696.379	69.2905	0	0	0	61.1696	0
		21PHAS_NO513	462.642	985.95	4410.4	207.871	89.7102	56.4334	130.022	122.339	0
		21PHAS_NO514	231.321	246.488	0	0	89.7102	0	65.0111	61.1696	67.7874
		21PHAS_NO515	1850.57	6162.19	0	69.2905	179.42	169.3	1105.19	856.374	1287.96
		21PHAS_NO516	20356.2	44121.3	34818.9	1732.26	2511.89	1410.84	2795.48	2324.44	3118.22
		21PHAS_NO517	97386.1	143209	140204	18569.8	23952.6	13431.2	12807.2	14741.9	10981.6
		21PHAS_NO518	9946.8	19965.5	13463.3	8314.86	5203.19	6772.01	3510.6	4954.73	4135.03
		21PHAS_NO527	9946.8	19965.5	13463.3	8314.86	5203.19	6772.01	3510.6	4954.73	4135.03
		21PHAS_NO530	1619.25	492.975	696.379	277.162	358.841	56.4334	260.044	367.017	135.575
		21PHAS_NO531	1619.25	492.975	696.379	277.162	358.841	56.4334	260.044	367.017	135.575
		21PHAS_NO532	462.642	492.975	232.126	0	179.42	0	0	183.509	135.575
		21PHAS_NO533	925.283	739.463	0	207.871	89.7102	56.4334	0	244.678	271.15
		21PHAS_NO534	3701.13	3943.8	5338.9	485.033	717.682	395.034	390.066	428.187	474.512
		21PHAS_NO535	1156.6	492.975	696.379	207.871	358.841	56.4334	260.044	367.017	67.7874
		21PHAS_NO536	1156.6	0	1392.76	138.581	179.42	112.867	130.022	183.509	0
		21PHAS_NO537	3238.49	5915.7	3481.89	2563.75	2242.76	1805.87	2080.35	3853.68	1423.54
		21PHAS_NO538	0	246.488	232.126	69.2905	179.42	0	130.022	61.1696	67.7874
		21PHAS_NO539	6939.63	9859.5	9981.43	831.486	627.972	620.767	2145.36	2140.93	1694.69
		21PHAS_NO540	72634.7	125709	93082.6	5820.4	5023.77	5191.87	11246.9	12050.4	9422.45
		21PHAS_NO541	66620.4	116342	86815.2	5820.4	4664.93	4796.84	11051.9	11499.9	8812.36
		21PHAS_NO542	462.642	1232.44	928.505	69.2905	89.7102	112.867	65.0111	183.509	0
		21PHAS_NO543	12028.7	22183.9	16713.1	1108.65	986.813	1241.53	1885.32	1223.39	1287.96
		21PHAS_NO544	462.642	985.95	696.379	0	89.7102	56.4334	65.0111	122.339	0
		21PHAS_NO545	0	739.463	232.126	0	0	56.4334	65.0111	122.339	67.7874
		21PHAS_NO546	44644.9	48558	58960.1	6651.88	9957.84	3893.91	4745.81	6606.31	3999.46
		21PHAS_NO547	693.963	1478.93	696.379	138.581	89.7102	0	130.022	183.509	67.7874
		21PHAS_NO548	1387.93	3204.34	1857.01	415.743	89.7102	56.4334	325.055	672.865	406.725
		21PHAS_NO549	3932.45	7148.14	4178.27	207.871	89.7102	0	455.077	550.526	677.874
		21PHAS_NO550	3007.17	3697.31	2785.52	138.581	269.131	112.867	585.099	183.509	338.937
		21PHAS_NO551	25445.3	52501.8	41086.4	4088.14	4395.8	3950.34	11507	15414.7	11456.1
		21PHAS_NO552	5089.06	6901.65	5338.9	346.452	448.551	395.034	520.088	1345.73	406.725
		21PHAS_NO554	0	0	0	0	89.7102	0	0	244.678	0
		21PHAS_NO555	4857.74	8627.06	5803.16	1039.36	2242.76	1185.1	4550.77	3792.51	3796.1
		21PHAS_NO556	6014.34	20212	7660.17	762.195	2332.47	1072.23	2925.5	5566.43	4135.03
		21PHAS_NO557	925.283	1478.93	696.379	138.581	89.7102	56.4334	65.0111	244.678	135.575
		21PHAS_NO560	12260	29578.5	21355.6	9977.83	11482.9	7562.08	10141.7	10765.8	10032.5
		21PHAS_NO564	0	246.488	0	69.2905	0	0	0	0	203.362
		21PHAS_NO565	1850.57	3204.34	2553.39	346.452	358.841	56.4334	195.033	183.509	203.362
		21PHAS_NO566	5551.7	14049.8	12070.6	831.486	1435.36	620.767	1560.27	2018.6	1898.05
		21PHAS_NO567	16423.8	27606.6	25533.9	1870.84	2422.18	2088.04	3510.6	4526.55	4677.33
		21PHAS_NO568	37242.7	64086.8	60585	5335.37	8163.63	5191.87	13782.3	14864.2	12608.5
		21PHAS_NO569	27064.5	47818.6	46889.5	1593.68	1704.49	1185.1	3640.62	4220.7	2914.86
		21PHAS_NO570	5551.7	10106	11606.3	1108.65	1704.49	677.201	1430.24	1957.43	1830.26
		21PHAS_NO571	6245.66	7394.63	9285.05	1247.23	807.392	1185.1	2275.39	1712.75	1694.69
		21PHAS_NO572	19431	28346.1	30408.5	4226.72	6548.85	4176.07	11702	12478.6	11388.3
		21PHAS_NO573	30997	63840.3	43407.6	2979.49	2870.73	2370.2	4940.84	3914.85	4948.48
		21PHAS_NO574	2544.53	6408.68	9517.18	900.776	269.131	677.201	780.133	611.696	677.874
		21PHAS_NO575	23594.7	40916.9	31801.3	2078.71	2422.18	1862.3	2210.38	2752.63	2643.71
		21PHAS_NO576	3007.17	6901.65	7195.91	207.871	717.682	338.6	455.077	367.017	271.15
		21PHAS_NO577	925.283	246.488	1392.76	0	89.7102	0	130.022	61.1696	135.575
		21PHAS_NO578	54360.4	85284.7	75441	10462.9	12290.3	6602.71	26264.5	25385.4	22234.3
		21PHAS_NO579	1156.6	1232.44	1392.76	69.2905	179.42	0	0	0	0
		21PHAS_NO580	4626.42	7641.11	5571.03	138.581	269.131	225.734	520.088	183.509	271.15
		21PHAS_NO581	3007.17	1478.93	1392.76	554.324	358.841	564.334	2340.4	3670.17	2304.77
		21PHAS_NO582	3932.45	1971.9	3017.64	0	538.261	56.4334	130.022	367.017	271.15
		21PHAS_NO583	0	492.975	0	0	0	56.4334	0	0	0
		21PHAS_NO584	0	0	0	0	0	0	0	61.1696	0
		21PHAS_NO585	2081.89	5176.24	4410.4	970.067	807.392	620.767	260.044	734.035	610.087
		21PHAS_NO586	1156.6	1725.41	1857.01	346.452	269.131	56.4334	195.033	183.509	67.7874
		21PHAS_NO588	0	0	0	0	0	0	65.0111	0	0
		21PHAS_NO589	0	0	0	0	0	0	65.0111	0	0
	Tassel	21PHAS_NO8	115.168	95.511	319.514	0	30.058	0	0	37.5686	0
		21PHAS_NO9	225153	234193	218947	114775	119360	101711	218568	209069	212629
		21PHAS_NO10	11171.3	11079.3	8307.37	5311.44	6161.89	4399.54	17741.9	16041.8	16614.4
		21PHAS_NO11	43648.5	48328.6	44412.5	4683.73	5560.73	3765.71	7749.8	7476.14	9809.55
		21PHAS_NO12	401589	488348	410017	450652	445009	459714	769512	775941	638726
		21PHAS_NO13	401589	488348	410017	450652	445009	459714	769512	775941	638726
		21PHAS_NO14	341242	437822	361051	440995	436773	454644	753934	760237	624497
		21PHAS_NO15	628700	741165	606678	130420	136554	127363	197010	208167	172683
		21PHAS_NO16	345042	344317	306414	212651	226698	196264	360071	345293	316380
		21PHAS_NO17	146839	153391	137791	33751.8	31140.1	26844.6	53737.2	53234.7	51124.6
		21PHAS_NO18	385351	411079	398115	361709	348493	332538	586703	533962	438690
		21PHAS_NO19	179201	190640	169023	39835.8	42983	36464	81943.4	87534.8	82939.3
		21PHAS_NO20	65415.2	71346.7	64222.4	21583.8	21281.1	15771.2	29110.9	26786.4	30047.3
		21PHAS_NO21	74283.1	68863.4	65899.8	19266.1	18395.5	17411.7	42722.3	42677.9	40210.3
		21PHAS_NO22	117932	117574	113108	20328.3	21190.9	20208	32769.5	31444.9	29075.2
		21PHAS_NO23	1727.51	1719.2	1198.18	482.859	210.406	559.263	590.087	413.254	309.31
		21PHAS_NO24	982610	1.16495e+06	878585	450652	455619	376421	528363	491134	425257
		21PHAS_NO25	187953	195798	169023	72090.8	73672.2	67447.1	139418	141972	129645
		21PHAS_NO26	181734	187011	161914	71511.3	73852.5	67559	136467	139717	127878
		21PHAS_NO27	63802.8	63992.4	56074.8	11926.6	10490.2	8053.39	17073.2	17206.4	16084.1
		21PHAS_NO28	17275.1	16236.9	15576.3	4683.73	4208.12	4324.97	7985.84	7814.26	7821.13
		21PHAS_NO29	426120	458166	398434	116224	114761	98728.6	208851	210910	199373
		21PHAS_NO30	1727.51	2769.82	1996.96	724.288	571.102	447.411	826.121	713.803	839.556
		21PHAS_NO31	117586	117956	109034	53693.9	52180.7	44517.4	82179.4	78368	76134.5
		21PHAS_NO32	87642.5	88443.2	82754.2	31578.9	28224.5	25838	66207.7	63904.1	59608.5
		21PHAS_NO33	223195	242311	219347	82134.2	80795.9	74643	140991	130588	123680
		21PHAS_NO35	50558.6	57211.1	51601.6	45099	46920.6	44405.5	85129.8	82913.8	82939.3
		21PHAS_NO36	31555.9	30277	30114.2	11781.7	13766.6	11632.7	24232.9	21489.2	21916.8
		21PHAS_NO38	40423.8	31996.2	36824	17769.2	18515.7	19350.5	26475.2	26598.5	21298.2
		21PHAS_NO39	27755.4	27793.7	21886.7	3138.58	3396.56	3728.42	5468.14	5372.3	5523.4
		21PHAS_NO40	147760	157975	139788	52486.7	55276.7	50557.4	126161	150913	114135
		21PHAS_NO41	31440.7	29321.9	28756.3	5118.3	4358.41	4772.38	11998.4	11834.1	11444.5
		21PHAS_NO42	464356	482139	430306	174940	179116	164274	287962	314374	292298
		21PHAS_NO43	1727.51	859.599	798.786	289.715	240.464	372.842	904.799	601.097	353.497
		21PHAS_NO44	1.1002e+06	1.17784e+06	1.02197e+06	279237	278487	239588	735838	752348	655959
		21PHAS_NO45	1.0858e+06	1.16208e+06	1.00655e+06	279092	278337	238768	716916	728717	652203
		21PHAS_NO46	15317.3	15186.2	14458	2172.86	2074	1454.08	4209.28	4470.66	3888.47
		21PHAS_NO47	2994.36	3438.4	3914.05	193.143	360.696	223.705	472.069	450.823	486.059
		21PHAS_NO48	36968.8	33142.3	31791.7	4442.3	5049.75	4101.26	10464.2	11045.2	12946.8
		21PHAS_NO49	65760.7	68003.8	59190	24577.5	25068.4	22929.8	42761.6	43391.7	41845.3
		21PHAS_NO51	18657.1	15663.8	13898.9	2848.87	3005.8	2460.76	5114.08	5259.6	7025.76
		21PHAS_NO60	895773	1.01022e+06	896078	464317	469506	437642	1.0622e+06	1.00383e+06	756971
		21PHAS_NO61	175746	196848	169662	77691.9	78752	71399.3	133950	123338	116875
		21PHAS_NO62	75434.8	75358.2	69334.6	10960.9	11331.9	10439.6	17545.2	18746.7	16702.8
		21PHAS_NO63	298284	297994	303618	125978	131594	112412	262038	266774	231497
		21PHAS_NO64	752735	834193	728732	326268	332802	317624	833910	806034	583006
		21PHAS_NO65	94552.6	102770	88745.1	41139.5	39856.9	35382.7	69748.2	69764.8	70566.9
		21PHAS_NO66	266267	272493	265197	113520	117677	99474.3	240834	248065	217180
		21PHAS_NO67	655188	733906	636792	317045	323605	308937	814398	785033	566701
		21PHAS_NO68	90867.2	99904.5	89304.3	51665.9	50016.5	46269.7	87490.2	85769	85944.1
		21PHAS_NO69	39502.5	41069.7	36824	19652.3	19147	18679.4	33398.9	31632.7	28500.7
		21PHAS_NO70	103536	111366	99448.8	51907.3	49926.4	50184.6	109599	113382	94295.4
		21PHAS_NO71	103536	111366	99448.8	51907.3	49926.4	50184.6	109599	113382	94295.4
		21PHAS_NO72	40654.2	39541.5	34587.4	9367.46	10971.2	9843.03	17899.3	17807.5	16526
		21PHAS_NO73	0	191.022	0	0	30.058	37.2842	0	0	0
		21PHAS_NO74	0	191.022	0	0	30.058	37.2842	0	0	0
		21PHAS_NO75	129448	128844	113507	32206.7	35047.6	31095	69669.6	67473.1	65750.5
		21PHAS_NO76	13474.6	15568.3	11582.4	7001.45	6943.4	5928.19	13493.3	14388.8	12902.7
		21PHAS_NO77	108258	105253	95774.4	29744.1	29396.7	25651.5	73367.4	74874.1	70699.5
		21PHAS_NO78	13820.1	13180.5	14937.3	3573.15	4328.35	3989.41	9480.72	9354.57	6937.39
		21PHAS_NO79	3224.69	5921.68	3754.29	1110.57	1262.44	969.39	2478.36	1991.13	2076.8
		21PHAS_NO80	395946	395606	302660	29454.4	33424.5	28485.1	50157.4	55150.6	53113
		21PHAS_NO81	43878.8	45176.7	43214.3	13906.3	13796.6	12751.2	24154.2	23555.5	23463.4
		21PHAS_NO82	298514	294842	266715	127909	122216	118601	292840	307348	272105
		21PHAS_NO83	83035.8	96084	83073.7	24480.9	24737.7	21624.8	55782.8	55864.5	51478.1
		21PHAS_NO84	57238.3	58739.3	54077.8	24577.5	24407.1	20133.5	39535.8	39860.2	39724.3
		21PHAS_NO85	10249.9	11174.8	12061.7	6856.59	6131.83	6189.18	8418.57	9842.96	9853.74
		21PHAS_NO86	33744.1	36867.2	30593.5	17479.5	16952.7	13459.6	32926.8	33586.3	24612.3
		21PHAS_NO87	43878.8	43362	36025.2	6422.02	5350.33	4772.38	11526.4	10556.8	10251.4
		21PHAS_NO88	177128	189685	167426	35828.1	32492.7	28037.7	58025.2	60936.2	53908.4
		21PHAS_NO89	2418.52	3342.88	2156.72	579.43	661.276	820.253	1691.58	1690.59	1369.8
		21PHAS_NO90	39272.1	41451.8	37862.4	15403.2	13496	12229.2	26514.6	26636.1	23640.1
		21PHAS_NO91	47564.2	52722.1	46010.1	18300.3	16922.7	15435.7	32966.2	32647.1	28279.8
		21PHAS_NO92	209720	233620	199936	34283	31560.9	27254.8	63375.3	66609.1	64115.6
		21PHAS_NO93	292986	301624	269590	127378	120382	108199	233950	245285	219124
		21PHAS_NO94	270413	281662	251538	58329.3	58102.1	53279.1	109245	105154	95709.4
		21PHAS_NO95	160198	174785	155683	17479.5	17103	15025.5	31353.3	29716.7	32389.2
		21PHAS_NO96	55050.1	60458.5	52240.6	11781.7	10820.9	12191.9	19158.1	21677.1	17453.9
		21PHAS_NO97	150409	168481	150811	16079.2	15690.3	13459.6	30055.1	27199.6	29119.3
		21PHAS_NO98	119083	130755	105919	28923.2	23625.6	24458.4	60542.9	57630.2	54527
		21PHAS_NO99	166878	188539	170780	78078.2	79473.4	72107.7	117073	123525	129778
		21PHAS_NO100	21997	24832.9	21407.5	7339.45	7063.63	7046.72	12785.2	13787.7	12372.4
		21PHAS_NO101	30634.6	33333.3	29794.7	11154	10430.1	8985.5	19079.5	19084.8	17409.7
		21PHAS_NO102	1151.68	477.555	1038.42	338.001	510.986	484.695	708.104	901.646	662.808
		21PHAS_NO103	129448	136294	119578	51665.9	51369.1	46829	96262.8	99293.7	91158.1
		21PHAS_NO104	39963.1	36962.8	36903.9	14630.6	14818.6	13086.8	32258.1	29416.2	28235.6
		21PHAS_NO105	344121	419675	350108	79140.5	75175.1	78296.9	127341	124690	108126
		21PHAS_NO106	701025	718243	708843	255094	259521	248798	389536	372304	257876
		21PHAS_NO107	41805.8	42311.4	33469.1	10429.7	9588.51	7792.4	18804.1	17694.8	17409.7
		21PHAS_NO109	27409.9	28939.8	24203.2	15837.8	18004.7	15398.4	47088.9	50830.3	46440.7
		21PHAS_NO110	70828.1	75740.2	67497.4	37228.4	39706.6	35867.4	75098.3	78029.9	63099.3
		21PHAS_NO113	230.335	286.533	239.636	0	30.058	0	0	37.5686	0
		21PHAS_NO115	230.335	95.511	79.8786	48.2859	0	111.853	118.017	75.1371	88.3744
		21PHAS_NO117	446159	511652	447640	123708	130963	118974	240598	242054	232115
		21PHAS_NO118	9098.24	6781.28	6949.44	3042.01	3216.21	2870.88	6412.27	6048.54	5876.89
		21PHAS_NO119	33053.1	30468	29714.8	2993.72	3637.02	2759.03	6058.22	5823.13	8704.87
		21PHAS_NO120	48600.7	46036.3	50163.8	7725.74	6763.05	5816.34	15617.6	16455	12151.5
		21PHAS_NO121	57353.4	59885.4	56713.8	19072.9	18846.4	17933.7	45633.4	46622.6	38708
		21PHAS_NO122	316250	360936	305855	88218.3	90144	83181.1	174626	181494	148469
		21PHAS_NO123	2764.02	2196.75	3115.26	869.145	661.276	596.547	1730.92	1991.13	1900.05
		21PHAS_NO124	111367	117670	109514	16272.3	16501.8	15845.8	24626.3	24344.4	21695.9
		21PHAS_NO125	403086	411175	375669	160406	165139	142612	224154	215756	226857
		21PHAS_NO126	28791.9	30181.5	24842.2	7436.02	8566.53	6151.9	16247	17657.2	16879.5
		21PHAS_NO127	9904.41	10124.2	9106.16	917.431	841.624	484.695	2045.63	1202.19	1546.55
		21PHAS_NO128	80732.5	87392.6	80917	18348.6	18185.1	16815.2	32926.8	32083.6	32079.9
		21PHAS_NO129	86490.8	80515.8	73648.1	52969.6	50677.8	46866.3	81431.9	81148.1	84353.3
		21PHAS_NO130	66451.7	77650.4	67018.1	54225	61709.1	53838.4	91935.5	87609.9	74676.3
		21PHAS_NO131	133940	130086	126528	25446.6	28795.6	22482.4	52675.1	50191.6	54615.4
		21PHAS_NO132	20154.3	23018.1	20369	7049.73	5801.2	5033.37	10582.2	9955.67	9190.93
		21PHAS_NO133	28100.9	29608.4	24363	6615.16	8446.3	7084	12863.9	12961.2	14360.8
		21PHAS_NO134	318669	325788	301222	72718.5	70726.5	64278	128954	120107	121824
		21PHAS_NO135	129794	136676	125889	17044.9	15990.9	16106.8	37018.1	33623.9	33449.7
		21PHAS_NO136	253369	286246	240115	57508.5	59094.1	51825.1	103147	98993.2	95223.4
		21PHAS_NO137	50673.7	49856.7	45131.4	21680.3	20860.3	19201.4	53107.8	56465.5	52229.2
		21PHAS_NO138	411494	434002	386453	254901	257898	232169	530842	548651	463391
		21PHAS_NO139	45951.9	43935.1	39779.5	11009.2	10370	9992.17	21046.4	22954.4	22535.5
		21PHAS_NO140	48255.2	48997.1	40019.2	14968.6	15269.5	12639.3	26789.9	30205.1	35393.9
		21PHAS_NO141	17044.8	19006.7	17892.8	8836.31	8746.88	6823.01	15066.9	13412	12858.5
		21PHAS_NO142	381780	409169	371915	157605	157444	140338	260700	251935	249481
		21PHAS_NO143	48140	47564.5	44971.6	25301.8	24377	23041.6	47836.3	50379.4	42242.9
		21PHAS_NO144	27640.2	29608.4	26439.8	6856.59	6732.99	4623.24	13768.7	13975.5	14095.7
		21PHAS_NO148	278015	293219	280374	128054	132285	117632	210504	188444	181344
		21PHAS_NO149	8867.9	6590.26	8547.01	2317.72	2374.58	2162.48	5743.51	5860.7	4904.78
		21PHAS_NO151	82229.6	81661.9	76523.7	19459.2	19537.7	16293.2	25098.3	25509.1	23861.1
		21PHAS_NO152	256133	261700	238597	93288.3	97478.1	87207.8	149371	139530	107817
		21PHAS_NO154	28331.2	29799.4	30992.9	4683.73	5921.43	5107.94	11644.4	10293.8	12284
		21PHAS_NO155	133249	135817	132998	57411.9	55427	50893	126161	127696	121868
		21PHAS_NO156	1036.51	1241.64	1996.96	724.288	841.624	559.263	1298.19	1390.04	1458.18
		21PHAS_NO157	165265	170774	161674	70014.5	68622.4	63681.4	197954	198061	169016
		21PHAS_NO158	153634	167049	139388	60550.5	60086	57268.6	136939	128898	113826
		21PHAS_NO159	125993	121585	112389	44567.8	48964.5	43324.3	80527.1	81448.6	73571.6
		21PHAS_NO160	28676.7	28844.3	28596.5	9270.88	9408.16	7904.25	16011	17093.7	12328.2
		21PHAS_NO161	53207.4	60840.5	53997.9	11830	14247.5	12005.5	24154.2	23555.5	20547
		21PHAS_NO162	11286.4	12320.9	10464.1	4828.59	5981.54	4809.66	10818.3	9091.59	8793.25
		21PHAS_NO163	266267	304776	245467	138001	144519	126729	327144	343039	305466
		21PHAS_NO164	78889.8	80324.7	68136.4	21294.1	18455.6	19686.1	32887.5	32384.1	31461.3
		21PHAS_NO165	63918	67526.3	55835.1	22501.2	21461.4	19350.5	36703.4	38470.2	31107.8
		21PHAS_NO166	123805	127507	120137	102656	97959.1	88661.9	182297	180292	158765
		21PHAS_NO167	65415.2	68767.9	66059.6	27667.8	28284.6	26807.4	49409.9	46021.5	35128.8
		21PHAS_NO168	61499.5	60362.9	56633.9	9126.03	9588.51	7456.84	16522.4	16868.3	15067.8
		21PHAS_NO169	28446.4	30277	28037.4	11250.6	11422	10066.7	20259.6	20963.3	21475
		21PHAS_NO170	48715.9	49283.7	42655.2	22694.4	21912.3	18977.7	35444.5	35314.4	36145.1
		21PHAS_NO171	24876.2	24546.3	23883.7	8788.03	7995.43	8202.53	13493.3	14163.3	14581.8
		21PHAS_NO172	138201	130850	134196	44374.7	45477.8	39372.1	102596	95762.3	91158.1
		21PHAS_NO173	77622.9	77363.9	66139.5	24287.8	22242.9	20580.9	48859.2	49402.7	44098.8
		21PHAS_NO174	12668.4	12989.5	16614.7	4683.73	3516.79	3504.72	7199.06	6837.48	6318.77
		21PHAS_NO175	65991	71537.7	61266.9	14437.5	13977	12378.4	27301.3	24720.1	25142.5
		21PHAS_NO176	24300.4	22827.1	23404.4	6663.45	7815.08	6562.02	18017.3	18671.6	17984.2
		21PHAS_NO177	34665.4	36389.7	31232.5	7677.45	7965.37	6487.45	15302.9	15290.4	16393.4
		21PHAS_NO178	8176.9	9551.1	8147.62	1352	1232.38	1342.23	2242.33	2103.84	2739.6
		21PHAS_NO179	111597	124069	114386	29261.2	30689.2	26024.4	59048	61762.7	66148.2
		21PHAS_NO180	35241.3	37917.9	34427.7	5746.02	6582.7	6002.76	11014.9	9993.24	12328.2
		21PHAS_NO181	309801	316810	275741	92660.6	93991.4	79415.4	201495	193253	224957
		21PHAS_NO182	21651.5	20821.4	17413.5	6904.88	7243.98	6934.86	11369	10331.4	9500.24
		21PHAS_NO183	208568	199713	202013	107822	108419	105179	253580	250808	216031
		21PHAS_NO184	248071	268290	235083	92226	91917.4	80310.2	163533	156285	151297
		21PHAS_NO185	713693	910411	722502	192612	189426	179934	396027	368548	312403
		21PHAS_NO186	17044.8	16809.9	16934.3	1931.43	1292.49	1528.65	2439.02	1653.02	2076.8
		21PHAS_NO187	58965.8	57879.7	56234.5	5794.3	4628.93	4436.82	8025.18	7739.12	8970
		21PHAS_NO188	350570	374499	340203	200773	204545	185004	437411	426553	386770
		21PHAS_NO189	44569.8	47373.4	45051.5	6711.73	5741.08	6934.86	10424.9	11496	9676.99
		21PHAS_NO190	115.168	95.511	79.8786	48.2859	60.116	111.853	78.6782	0	176.749
		21PHAS_NO191	29367.7	32951.3	26919.1	2124.58	1923.71	1938.78	3186.47	3005.49	3844.28
		21PHAS_NO192	139468	125310	134595	39980.7	39586.4	34338.8	72108.6	67473.1	64557.5
		21PHAS_NO193	246804	260267	236041	48334.1	49685.9	42690.4	84303.7	79119.4	82364.9
		21PHAS_NO194	219049	241643	212397	42298.4	43884.7	36762.2	82572.8	85769	73925.1
		21PHAS_NO195	2073.02	2674.31	2875.63	1303.72	691.334	1193.09	1416.21	1991.13	1413.99
		21PHAS_NO196	179086	185196	175573	35345.2	34085.8	30349.4	66207.7	64430.1	65087.7
		21PHAS_NO197	236094	246991	228373	69966.2	71568.1	60400.4	118293	110264	105917
		21PHAS_NO198	219049	241643	212397	42298.4	43884.7	36762.2	82572.8	85769	73925.1
		21PHAS_NO199	80502.1	77650.4	78999.9	31578.9	32612.9	26359.9	46774.2	47937.5	43303.4
		21PHAS_NO203	16929.6	17669.5	17094	5311.44	4719.11	4474.11	9126.67	8302.65	8660.69
		21PHAS_NO204	31210.4	27125.1	30353.9	6132.3	5951.49	3989.41	10700.2	11383.3	11842.2
		21PHAS_NO205	86836.3	81088.8	80357.9	27909.2	25819.8	24383.9	50039.3	46509.9	49754.8
		21PHAS_NO206	41805.8	40783.2	38501.5	15016.9	13856.7	12378.4	22620	24231.7	22933.1
		21PHAS_NO207	1612.35	1146.13	2236.6	434.573	420.812	559.263	1022.82	939.214	1237.24
		21PHAS_NO208	177473	172970	160875	63592.5	67840.9	58051.5	105350	109738	103663
		21PHAS_NO209	5988.71	5157.59	4792.72	3042.01	2765.34	1826.93	3933.91	3869.56	3888.47
		21PHAS_NO210	1842.68	1910.22	1757.33	676.002	691.334	335.558	1534.23	1352.47	1016.31
		21PHAS_NO211	151791	144699	157840	71511.3	74844.4	57417.7	109835	103990	108391
		21PHAS_NO212	9098.24	9264.57	8227.49	2269.44	2194.23	1789.64	2989.77	2930.35	3534.97
		21PHAS_NO214	75204.4	82903.5	74287.1	19266.1	18575.9	15212	31628.6	33060.3	30091.5
		21PHAS_NO215	56316.9	63801.3	57193.1	33027.5	32913.5	28597	49291.9	52783.8	43436
		21PHAS_NO216	49291.7	49474.7	43453.9	19555.8	19718.1	17076.2	30723.8	31257	29693.8
		21PHAS_NO217	1151.68	764.088	559.15	289.715	420.812	335.558	865.46	713.803	486.059
		21PHAS_NO219	14856.6	15663.8	13659.2	5021.73	5711.02	4697.81	10542.9	11045.2	10251.4
		21PHAS_NO220	71519.1	81852.9	75405.4	18252.1	18485.7	15510.2	31195.9	33623.9	31372.9
		21PHAS_NO221	42842.3	45081.2	40498.4	16224	15630.2	13534.2	28520.8	29604	26468.1
		21PHAS_NO222	158816	158644	151450	97247.7	97237.7	94291.8	203383	204448	176395
		21PHAS_NO223	3915.7	3820.44	3993.93	2655.72	3035.86	3131.87	6018.88	6574.5	5876.89
		21PHAS_NO224	43418.2	49379.2	42495.4	14389.2	14367.7	12937.6	25845.8	24494.7	21475
		21PHAS_NO225	3.18784e+06	3.01824e+06	2.76012e+06	727958	790826	706387	1.16239e+06	1.12875e+06	1.0528e+06
		21PHAS_NO229	199931	195893	187315	142830	130362	122628	232061	210872	195882
		21PHAS_NO230	231832	226743	218468	56204.7	53503.3	49289.7	107474	107484	98979.3
		21PHAS_NO231	86721.2	76599.8	74766.4	13568.3	14938.8	11558.1	23760.8	25471.5	27351.9
		21PHAS_NO232	691.005	477.555	559.15	289.715	150.29	149.137	472.069	413.254	397.685
		21PHAS_NO234	1382.01	1146.13	958.543	289.715	330.638	521.979	747.443	450.823	706.995
		21PHAS_NO235	50443.4	50334.3	46089.9	19893.8	20409.4	16666	40598	42076.8	34466
		21PHAS_NO236	13704.9	15090.7	15416.6	6422.02	7484.44	6599.31	11526.4	10368.9	8616.5
		21PHAS_NO237	140735	152340	128605	11154	12383.9	11036.1	32769.5	33924.4	30710.1
		21PHAS_NO238	22803.2	23877.7	21167.8	4200.87	3877.48	2945.45	10070.8	10218.6	9279.31
		21PHAS_NO239	5528.04	5826.17	6470.17	1690	1142.2	1155.81	3107.79	3043.05	3446.6
		21PHAS_NO240	13244.3	12798.5	10623.9	2607.44	2825.45	2460.76	5114.08	5747.99	5788.52
		21PHAS_NO242	6219.05	8691.5	7268.95	2704.01	3907.54	3579.28	9402.05	7701.56	7025.76
		21PHAS_NO243	8983.07	10697.2	8547.01	6518.59	6161.89	4809.66	13886.7	12247.4	11842.2
		21PHAS_NO244	49982.7	46895.9	45051.5	10429.7	9678.68	8127.96	17309.2	18145.6	17321.4
		21PHAS_NO245	16008.3	16332.4	16455	7822.31	6612.76	6860.3	9795.44	10181.1	9897.93
		21PHAS_NO246	2879.19	3056.35	3195.14	531.144	721.392	410.126	1219.51	1427.61	1016.31
		21PHAS_NO247	237476	251862	229411	85852.2	82509.2	74605.7	137097	139680	134771
		21PHAS_NO248	396407	391882	395000	34379.5	34025.7	29976.5	55861.5	54962.8	59917.8
		21PHAS_NO249	11286.4	11174.8	10623.9	2221.15	2164.18	1752.36	4209.28	3869.56	3402.41
		21PHAS_NO250	127836	141452	124211	5987.45	5530.67	6263.75	8929.98	9955.67	9500.24
		21PHAS_NO251	40308.6	45176.7	42735	8836.31	7905.26	7084	14201.4	16905.9	14802.7
		21PHAS_NO252	7485.89	9264.57	8786.64	1883.15	1653.19	1416.8	3265.15	3005.49	3269.85
		21PHAS_NO253	532189	541929	496046	71801.1	71508	61668.1	133399	129574	131148
		21PHAS_NO255	33513.8	34479.5	32510.6	10671.2	10971.2	8873.64	25177	22879.3	21254
		21PHAS_NO256	62305.7	55778.4	56793.7	24625.8	23174.7	19947.1	31943.4	28101.3	24656.4
		21PHAS_NO257	312795	302865	283729	110816	118399	109466	236035	226839	216031
		21PHAS_NO258	311874	319962	296509	101931	96516.3	82398.1	238552	239199	232336
		21PHAS_NO259	103190	92741.2	94416.5	32399.8	29456.9	26210.8	43902.4	40386.2	34642.7
		21PHAS_NO260	28216.1	27316.1	25401.4	5601.16	5139.92	4548.67	10503.5	10105.9	10472.4
		21PHAS_NO261	311759	320153	296749	101980	96606.5	82398.1	238592	239161	232159
		21PHAS_NO262	102845	92741.2	94416.5	32399.8	29426.8	26210.8	43902.4	40423.8	34642.7
		21PHAS_NO263	286191	264279	262481	108257	115844	108609	218765	206402	203526
		21PHAS_NO264	42842.3	42979.9	40019.2	11202.3	11752.7	10439.6	20299	19535.7	19884.2
		21PHAS_NO265	150409	149666	141784	50748.4	50978.4	41571.9	130016	133030	127701
		21PHAS_NO266	674191	690258	627207	276147	268057	247716	590441	587159	580796
		21PHAS_NO267	100426	101146	94416.5	60019.3	60867.5	55143.4	145948	143587	127701
		21PHAS_NO268	82575.1	87870.1	85869.5	35876.4	34777.1	31878	72659.3	73070.9	72732.1
		21PHAS_NO269	714730	691500	652209	121342	118489	99176	162707	166241	163139
		21PHAS_NO270	29252.6	31232.1	28596.5	4200.87	4238.18	3765.71	8025.18	7814.26	8218.81
		21PHAS_NO271	23724.5	22731.6	23244.7	4587.16	4358.41	5033.37	8025.18	8077.24	8174.63
		21PHAS_NO272	304618	280707	282610	46789	44335.6	44032.7	75963.8	78443.2	74234.5
		21PHAS_NO273	277093	288825	291317	157460	138928	151299	241581	206890	169369
		21PHAS_NO274	18426.8	18051.6	16774.5	3669.72	3486.73	2945.45	7946.5	6799.91	6804.83
		21PHAS_NO275	226880	240115	246026	121391	117707	104620	192644	184837	173744
		21PHAS_NO276	35471.6	40592.2	39380.1	16948.3	15600.1	14354.4	31668	35802.8	29561.2
		21PHAS_NO277	632385	720535	647176	137856	139890	130010	230685	221016	209580
		21PHAS_NO278	4030.86	3342.88	3514.66	1303.72	1442.78	1193.09	1180.17	1390.04	1281.43
		21PHAS_NO279	16469	18815.7	17333.7	6953.16	7935.32	6077.33	12549.2	10744.6	12239.8
		21PHAS_NO280	152482	162273	139308	74215.4	72770.4	56933	103541	99932.4	108170
		21PHAS_NO281	175976	183859	163352	74408.5	73131.1	57156.7	104721	100721	108789
		21PHAS_NO282	208684	201719	185638	75712.2	79984.4	61668.1	138474	148772	136538
		21PHAS_NO283	53207.4	56064.9	53039.4	42926.1	41480.1	37507.9	72383.9	65820.1	54306
		21PHAS_NO284	197973	222923	211918	83824.2	89903.5	80683	221873	227703	171932
		21PHAS_NO285	33628.9	33237.8	33229.5	23273.8	23475.3	19462.4	38513	39935.4	32610.1
		21PHAS_NO286	192560	188539	171419	13664.9	14518	13012.2	31786	33360.9	33891.6
		21PHAS_NO287	114361	124642	105200	56880.7	57440.9	49699.9	107042	102449	90274.4
		21PHAS_NO288	1957.85	1719.2	1278.06	482.859	691.334	447.411	983.478	939.214	927.931
		21PHAS_NO289	156398	155683	143861	32013.5	33033.8	28186.9	62037.8	59583.7	54129.3
		21PHAS_NO295	298169	312130	282371	101255	109441	95112	233871	216921	181653
		21PHAS_NO296	25106.5	21490	21647.1	5649.44	5139.92	4585.96	11605	11608.7	10781.7
		21PHAS_NO297	217897	223496	235163	136746	120773	115432	183478	164588	144492
		21PHAS_NO298	2418.52	2674.31	2076.84	820.859	480.928	410.126	1416.21	1352.47	1855.86
		21PHAS_NO299	32362.1	29703.9	28836.2	5697.73	5650.91	4436.82	9520.06	10218.6	11886.4
		21PHAS_NO300	29482.9	33715.4	29075.8	14340.9	14067.1	14466.3	31746.7	31595.2	34863.7
		21PHAS_NO301	6219.05	5253.1	5032.35	2559.15	2344.52	2162.48	2478.36	2254.11	2165.17
		21PHAS_NO302	2303.35	3247.37	3754.29	1303.72	1442.78	1379.52	1691.58	2178.98	2032.61
		21PHAS_NO303	29598.1	33142.3	28676.4	5118.3	5380.38	4660.53	7907.16	8640.77	8042.07
		21PHAS_NO304	53322.6	53677.2	48326.5	17672.6	18545.8	16255.9	33949.6	35427.2	34952.1
		21PHAS_NO305	196591	206208	185318	62385.3	66007.4	59058.2	97246.3	94973.3	90362.8
		21PHAS_NO306	5758.38	3915.95	3834.17	1255.43	1683.25	1155.81	2557.04	2967.92	3800.1
		21PHAS_NO307	40423.8	43457.5	39460	8015.45	8897.17	8724.51	24586.9	26410.7	25142.5
		21PHAS_NO308	97777.3	95033.4	87706.7	8546.6	7694.85	6785.73	8851.3	8452.93	8793.25
		21PHAS_NO309	127836	129226	120058	7194.59	7574.62	6487.45	13021.2	12059.5	12195.7
		21PHAS_NO310	1612.35	1814.71	1677.45	820.859	571.102	671.116	2045.63	2103.84	2297.73
		21PHAS_NO311	11401.6	11938.9	11422.6	1931.43	2043.94	1454.08	2989.77	3869.56	3755.91
		21PHAS_NO312	33744.1	32951.3	28356.9	18831.5	17764.3	15547.5	33556.3	32121.1	29605.4
		21PHAS_NO313	21766.7	21967.5	17253.8	3524.87	4057.83	2759.03	5350.12	5297.17	5081.53
		21PHAS_NO314	13935.3	15759.3	14058.6	2414.29	2194.23	2013.35	5114.08	4583.36	4860.59
		21PHAS_NO315	410572	472493	408898	180686	175208	164162	264673	265760	208387
		21PHAS_NO316	28907.1	34097.4	33788.6	9126.03	10881	8426.23	20928.4	19197.5	21121.5
		21PHAS_NO317	115513	126266	109673	23370.4	22062.6	20692.7	49016.5	46998.3	50064.1
		21PHAS_NO318	98007.6	90639.9	88825	46451	49746	46754.4	77576.7	81223.2	80376.5
		21PHAS_NO319	20615	17001	15656.2	7532.59	8596.59	7568.7	14516.1	15102.6	14405
		21PHAS_NO322	9558.91	7927.41	6390.29	2993.72	3216.21	2460.76	6687.65	7325.87	7246.7
		21PHAS_NO323	216976	242311	209601	42443.3	46139	38290.9	76003.1	76865.3	67341.3
		21PHAS_NO324	11631.9	10315.2	8387.25	2221.15	2705.22	2348.91	4445.32	5109.32	5125.71
		21PHAS_NO328	464701	509551	425673	79237.1	81246.8	69236.8	132533	125178	106491
		21PHAS_NO329	2648.85	4106.97	3035.39	917.431	1082.09	932.105	1612.9	1465.17	1590.74
		21PHAS_NO335	921.341	764.088	559.15	434.573	270.522	37.2842	590.087	788.94	795.369
		21PHAS_NO341	575.838	955.11	798.786	289.715	300.58	410.126	393.391	864.077	397.685
		21PHAS_NO342	160659	164279	160476	84114	76497.6	74083.7	119276	99143.4	70478.5
		21PHAS_NO343	218127	251576	193706	98213.4	101626	98393.1	168568	160230	133799
		21PHAS_NO344	41114.8	47755.5	38900.9	15016.9	16622.1	14988.3	43115.7	42715.5	34996.2
		21PHAS_NO345	21536.3	26361	20528.8	9077.74	8957.29	8277.1	21833.2	21827.3	22226.1
		21PHAS_NO346	57353.4	56064.9	53598.5	6518.59	5590.79	4772.38	13847.4	13562.3	11753.8
		21PHAS_NO347	440977	547373	436696	123419	117377	115879	165382	142197	120498
		21PHAS_NO348	107221	106208	91780.5	10236.6	9919.14	8612.65	19826.9	21038.4	22535.5
		21PHAS_NO350	203271	203056	193706	42926.1	47010.7	36240.3	76121.2	75926.1	72290.2
		21PHAS_NO351	21651.5	20439.4	18931.2	10622.9	8716.82	9358.34	23013.4	21789.8	15067.8
		21PHAS_NO352	9789.24	9646.61	10943.4	2897.15	2645.11	2684.46	6490.95	7476.14	5169.9
		21PHAS_NO353	115.168	764.088	639.029	48.2859	60.116	37.2842	118.017	225.411	44.1872
		21PHAS_NO358	5528.04	7545.37	6550.04	2655.72	3637.02	3206.44	7749.8	5747.99	5125.71
		21PHAS_NO363	345.503	286.533	239.636	96.5717	90.174	74.5684	157.356	150.274	176.749
		21PHAS_NO372	99274.4	101337	92818.9	33462.1	34296.2	33443.9	60542.9	63979.3	60050.4
		21PHAS_NO373	86030.2	86341.9	79079.8	20183.5	22363.2	21177.4	45948.1	45833.6	38884.7
		21PHAS_NO374	235633	235053	213036	70352.5	69704.5	59095.5	103423	104027	98449
		21PHAS_NO375	8061.73	6208.21	6789.68	1448.58	1112.15	671.116	2124.31	2629.8	2341.92
		21PHAS_NO376	65415.2	69054.4	63423.6	21728.6	21972.4	17710	32808.8	29453.8	26777.4
		21PHAS_NO377	9558.91	11652.3	9984.82	1786.58	1593.07	1677.79	3973.25	3794.42	4330.34
		21PHAS_NO380	93746.4	103056	98250.7	69290.2	71027.1	67298	113218	103088	102691
		21PHAS_NO382	1266.84	1050.62	479.272	338.001	210.406	186.421	354.052	262.98	353.497
		21PHAS_NO383	385811	427889	361770	80444.2	82689.6	76171.7	140126	132392	124033
		21PHAS_NO384	10710.6	9933.14	8307.37	3042.01	4148.01	2386.19	6333.6	6912.62	8086.25
		21PHAS_NO385	1497.18	3056.35	2635.99	2559.15	2374.58	1715.07	3147.13	3306.03	2607.04
		21PHAS_NO392	345.503	286.533	159.757	96.5717	30.058	111.853	157.356	225.411	88.3744
		21PHAS_NO395	6334.22	6876.79	6629.92	1400.29	1983.83	1416.8	4366.64	3343.6	2430.29
		21PHAS_NO396	164229	163419	149613	29019.8	29456.9	27142.9	59677.4	60898.6	58327.1
		21PHAS_NO397	82920.6	85673.4	77162.7	17576.1	16531.9	14466.3	35955.9	35502.3	37912.6
		21PHAS_NO398	28907.1	26265.5	26439.8	18445.2	15690.3	14764.6	47206.9	45270.1	42331.3
		21PHAS_NO399	17044.8	16141.4	13819	8063.74	7454.39	6226.46	14634.1	15102.6	12284
		21PHAS_NO400	30173.9	31423.1	30753.3	12023.2	12564.2	13012.2	19787.6	19197.5	19619.1
		21PHAS_NO401	575.838	573.066	878.664	289.715	541.044	447.411	983.478	901.646	1193.05
		21PHAS_NO402	24761	22063	23164.8	5214.87	6131.83	4287.69	8339.89	9016.46	8439.75
		21PHAS_NO403	118162	129035	127566	52390.1	51609.6	45225.8	96695.5	98279.4	93897.8
		21PHAS_NO404	173097	156734	162553	34765.8	36550.5	29268.1	65578.3	65106.3	72511.2
		21PHAS_NO405	184729	181853	165029	113761	117677	109392	273249	274664	253281
		21PHAS_NO407	1957.85	1910.22	2396.36	1110.57	811.566	1006.67	2045.63	1916	1502.36
		21PHAS_NO410	51249.6	58834.8	50643	3718.01	2915.63	2311.62	4327.3	4508.23	4507.09
		21PHAS_NO411	19002.6	20534.9	18132.4	4345.73	4628.93	4958.8	10896.9	10368.9	11356.1
		21PHAS_NO412	21881.8	21298.9	20369	2800.58	3606.96	2759.03	7828.48	7889.4	7644.38
		21PHAS_NO413	24415.5	26170	24363	18300.3	17974.7	16927	42722.3	39935.4	32610.1
		21PHAS_NO414	9558.91	10601.7	8866.52	3959.44	4628.93	3877.56	9716.76	10970	11311.9
		21PHAS_NO415	9328.57	10983.8	7987.86	2800.58	3336.44	3131.87	6372.93	6161.24	7423.45
		21PHAS_NO416	226650	234479	207924	60647	62761.1	54845.1	137215	134608	121117
		21PHAS_NO417	18657.1	15281.8	16295.2	2607.44	3035.86	2908.17	3304.48	3831.99	3755.91
		21PHAS_NO418	11862.3	13849.1	11422.6	1931.43	1773.42	1565.94	4524	4132.54	4683.84
		21PHAS_NO419	43303	44603.6	41776.5	8739.74	8235.9	7270.42	16207.7	16718	14405
		21PHAS_NO420	151100	156734	139228	25253.5	28885.7	24085.6	50668.8	51957.3	51257.1
		21PHAS_NO421	27294.7	27125.1	23084.9	7242.88	7484.44	5368.93	17387.9	18596.4	17807.4
		21PHAS_NO422	156167	146896	139468	46306.1	44846.6	43809	102518	102975	98360.7
		21PHAS_NO423	460.67	1050.62	1038.42	482.859	180.348	149.137	668.765	488.391	441.872
		21PHAS_NO424	139007	153582	134915	91115.4	97478.1	85008	117388	110076	107463
		21PHAS_NO425	29943.6	32951.3	32670.3	25108.6	24978.2	20618.2	37136.1	34525.5	33979.9
		21PHAS_NO426	15087	19197.7	18611.7	5746.02	5620.85	5033.37	10424.9	11082.7	9897.93
		21PHAS_NO427	145917	136772	126927	37469.8	39526.3	33667.6	88867	96814.2	101189
		21PHAS_NO428	44109.2	41833.8	40897.8	6663.45	6612.76	5741.77	12667.2	12435.2	13742.2
		21PHAS_NO429	17044.8	21298.9	15736.1	6035.73	6222.01	4660.53	8811.96	9429.71	9190.93
		21PHAS_NO430	3339.86	2865.33	1996.96	724.288	961.856	1043.96	1180.17	1427.61	1634.93
		21PHAS_NO431	27755.4	34097.4	31072.8	8256.88	8927.23	7195.85	17505.9	16342.3	17321.4
		21PHAS_NO432	51940.6	58930.3	49604.6	39353	39345.9	36203	91896.1	96588.8	100968
		21PHAS_NO433	138547	139924	120297	66634.5	69914.9	69385.9	169040	166316	136141
		21PHAS_NO434	115628	114040	107756	18155.5	19447.5	16740.6	33949.6	34187.4	38398.7
		21PHAS_NO435	53207.4	58930.3	54157.7	12071.5	14067.1	12900.3	20771	20813	20326.1
		21PHAS_NO436	116665	119866	105599	25108.6	24196.7	21177.4	56609	58156.1	50903.6
		21PHAS_NO437	76010.6	81279.8	70213.3	30806.4	30719.3	25688.8	64398.1	64768.2	52096.7
		21PHAS_NO438	169527	169628	157281	105118	103279	98542.2	231471	232211	205559
		21PHAS_NO439	184844	194365	174615	78899.1	79263	65918.5	144493	141258	114666
		21PHAS_NO440	154094	180229	160476	125109	111666	110026	167270	158126	123105
		21PHAS_NO441	115.168	191.022	79.8786	96.5717	0	37.2842	118.017	150.274	44.1872
		21PHAS_NO442	84993.7	90639.9	79559.1	54225	53142.6	45374.9	78717.5	69314	61287.6
		21PHAS_NO443	229990	253391	228772	161275	146503	143060	327616	311706	244178
		21PHAS_NO444	179201	196371	174854	46789	45177.2	40565.2	89457.1	85205.5	75736.8
		21PHAS_NO445	23494.2	23782.2	21647.1	10960.9	10580.4	9507.48	20495.7	19723.5	21961
		21PHAS_NO446	68755	80038.2	70293.2	29937.2	31951.7	26732.8	51140.8	54624.7	47678
		21PHAS_NO447	55971.4	54823.3	55435.7	19893.8	18425.6	16740.6	31589.3	31970.8	33228.8
		21PHAS_NO448	8637.57	8787.01	5351.87	1158.86	1683.25	857.537	2084.97	2254.11	1855.86
		21PHAS_NO449	131982	157402	120776	24963.8	25278.8	24011	30212.4	31257	34245.1
		21PHAS_NO450	6334.22	4775.55	7428.71	1158.86	1623.13	2535.33	3107.79	3644.15	3534.97
		21PHAS_NO451	23954.9	27220.6	22206.2	11443.7	12414	10253.2	23328.1	25170.9	20723.8
		21PHAS_NO452	86721.2	96848.1	86508.5	78512.8	79413.3	77252.9	149646	131791	109319
		21PHAS_NO453	62996.7	66284.6	66379.1	37276.7	37512.4	36650.4	100354	108986	62436.5
		21PHAS_NO454	14741.4	14708.7	15975.7	4828.59	4388.47	3206.44	9166.01	7776.69	8572.31
		21PHAS_NO455	14856.6	17096.5	14058.6	4056.01	4809.28	3653.85	11133	11871.7	9456.06
		21PHAS_NO456	13820.1	13753.6	13819	2124.58	3035.86	2460.76	5861.53	4883.91	6142.02
		21PHAS_NO457	12783.6	15950.3	11822	6180.59	5741.08	5257.07	11211.6	10068.4	9279.31
		21PHAS_NO458	13129.1	16618.9	11422.6	3814.58	4178.06	3691.14	5428.8	4771.21	4374.53
		21PHAS_NO459	18196.5	22731.6	17573.3	20231.8	19537.7	17449	42132.2	44180.6	38398.7
		21PHAS_NO460	72785.9	79847.2	71571.2	13520	14518	11558.1	24901.7	25584.2	24789
		21PHAS_NO464	1497.18	3056.35	2635.99	2559.15	2374.58	1715.07	3147.13	3306.03	2607.04
		21PHAS_NO465	12668.4	13371.5	12381.2	2848.87	2404.64	1715.07	4051.93	3193.33	3932.66
		21PHAS_NO467	691.005	1432.66	559.15	193.143	480.928	372.842	668.765	563.528	839.556
		21PHAS_NO469	25221.7	25501.4	23963.6	3766.3	4418.53	3392.86	8851.3	8565.63	8218.81
		21PHAS_NO470	160544	150334	156882	40801.5	37752.9	31318.7	81943.4	71530.5	68932
		21PHAS_NO471	30864.9	32569.2	25960.5	12988.9	15149.2	13385	27616.1	29641.6	22756.4
		21PHAS_NO472	72785.9	74880.6	73488.3	53549	48483.6	45747.7	71793.9	67435.6	66766.8
		21PHAS_NO473	358862	397230	336848	74698.2	83380.9	73897.3	136310	139455	117273
		21PHAS_NO474	88563.9	85959.9	84671.3	19942.1	18335.4	16740.6	47718.3	44894.4	42022
		21PHAS_NO475	207417	212512	180126	87687.1	95073.5	77924	156648	154707	152402
		21PHAS_NO476	2879.19	3056.35	1837.21	724.288	420.812	410.126	786.782	713.803	1060.49
		21PHAS_NO477	56547.3	57306.6	55036.3	20956.1	21311.1	18343.8	44374.5	48951.8	43215.1
		21PHAS_NO478	16008.3	14613.2	11981.8	1738.29	2945.69	1901.5	4878.05	5898.26	5479.21
		21PHAS_NO479	9558.91	10219.7	10304.3	2848.87	3576.9	3653.85	7041.7	7325.87	5965.27
		21PHAS_NO492	78198.8	73447.9	70852.3	12602.6	13375.8	13049.5	22423.3	20136.7	18470.2
		21PHAS_NO493	118853	132760	118061	26219.2	25609.4	22407.8	50786.8	47411.5	49312.9
		21PHAS_NO494	20730.2	19388.7	18691.6	5166.59	4779.22	4846.95	10267.5	8152.38	8439.75
		21PHAS_NO496	271911	310506	263200	206615	196910	191678	361841	351679	316380
		21PHAS_NO497	427157	379083	394121	107388	103580	83591.2	195083	193929	183244
		21PHAS_NO498	0	0	159.757	48.2859	30.058	0	118.017	112.706	88.3744
		21PHAS_NO501	44685	50429.8	46089.9	11154	10971.2	9134.63	21793.9	21789.8	25275.1
		21PHAS_NO502	43533.3	40592.2	40897.8	9946.89	9438.22	7680.55	17978	17018.6	16923.7
		21PHAS_NO503	193827	209456	168943	114389	130452	117706	242644	269141	241306
		21PHAS_NO504	43994	43744	37622.8	15789.5	15269.5	14839.1	30133.8	28138.9	28544.9
		21PHAS_NO505	66797.2	69054.4	61346.8	16610.3	17914.6	15510.2	30133.8	32271.4	29605.4
		21PHAS_NO506	115.168	95.511	319.514	193.143	60.116	0	78.6782	75.1371	44.1872
		21PHAS_NO507	35932.3	37153.8	36504.5	7001.45	6943.4	6785.73	15853.7	13750.1	14935.3
		21PHAS_NO508	62075.3	65234	62544.9	13761.5	14998.9	12415.6	29858.4	28214	25893.7
		21PHAS_NO509	116319	110220	112389	54804.4	58462.8	45785	87450.8	88924.8	83734.7
		21PHAS_NO510	84187.5	76790.8	72849.3	10381.5	10881	9022.78	25059	29303.5	26379.7
		21PHAS_NO511	58850.6	65998.1	56314.4	28585.2	31200.2	26359.9	68056.6	70441.1	69373.9
		21PHAS_NO512	7601.06	6399.24	7268.95	1593.43	1262.44	894.821	1927.62	1916	1988.42
		21PHAS_NO513	7946.56	7736.39	6869.56	2800.58	3156.09	2572.61	6490.95	6198.81	5744.33
		21PHAS_NO514	3685.36	3724.93	3594.54	434.573	420.812	372.842	1140.83	1089.49	1060.49
		21PHAS_NO515	72210.1	66857.7	63184	18734.9	18305.3	15361.1	41542.1	40686.8	42154.6
		21PHAS_NO516	344236	343553	331496	143506	141453	117669	247325	235855	215501
		21PHAS_NO517	134170	122445	114865	48768.7	47852.4	42765	83359.6	80434.3	72643.7
		21PHAS_NO518	165956	187679	168304	81265.1	82629.5	71436.6	164398	158126	132562
		21PHAS_NO527	165956	187679	168304	81265.1	82629.5	71436.6	164398	158126	132562
		21PHAS_NO530	2418.52	2578.8	2236.6	1400.29	1953.77	1267.66	3265.15	3268.46	2474.48
		21PHAS_NO531	2418.52	2578.8	2236.6	1400.29	1953.77	1267.66	3265.15	3268.46	2474.48
		21PHAS_NO532	3339.86	3438.4	2795.75	1931.43	2344.52	1826.93	3383.16	3644.15	2960.54
		21PHAS_NO533	2764.02	3247.37	2396.36	1303.72	1893.65	1267.66	2635.72	2817.64	2076.8
		21PHAS_NO534	3109.52	3056.35	3115.26	1448.58	2164.18	1416.8	3540.52	3831.99	2651.23
		21PHAS_NO535	2418.52	2387.77	2316.48	1303.72	1953.77	1267.66	3383.16	3306.03	2474.48
		21PHAS_NO536	1382.01	1910.22	1437.81	1062.29	1292.49	1081.24	2084.97	2366.82	1590.74
		21PHAS_NO537	27640.2	30754.5	23963.6	8691.45	8265.95	8277.1	18017.3	18446.2	16791.1
		21PHAS_NO538	6679.72	5348.62	5351.87	1738.29	1593.07	745.684	3776.55	3418.74	3181.48
		21PHAS_NO539	108258	119580	110392	42491.5	41059.2	36613.1	75609.8	73033.3	72025.1
		21PHAS_NO540	683980	716332	695583	200435	185157	175049	417349	362649	310592
		21PHAS_NO541	598411	644413	626168	188460	175449	169867	400472	351379	293801
		21PHAS_NO542	13244.3	11747.9	13978.8	2076.29	2224.29	1826.93	4130.61	4771.21	4728.03
		21PHAS_NO543	175515	176218	161514	47803	51369.1	44181.8	82612.1	86295	84662.6
		21PHAS_NO544	6564.55	8022.92	7907.98	1979.72	1923.71	1565.94	3973.25	3005.49	3048.92
		21PHAS_NO545	2188.18	3056.35	1837.21	965.717	1142.2	969.39	1691.58	1690.59	1855.86
		21PHAS_NO546	41345.2	44508.1	32830.1	12071.5	12173.5	11371.7	20771	20211.9	17984.2
		21PHAS_NO547	10710.6	9073.54	9585.43	2366.01	2254.35	1416.8	5232.1	5034.19	5169.9
		21PHAS_NO548	34665.4	31423.1	36344.8	12795.8	11842.9	9507.48	25255.7	27500.2	22535.5
		21PHAS_NO549	69215.7	65998.1	66858.4	8015.45	9798.91	7829.69	17820.6	18558.9	21651.7
		21PHAS_NO550	57007.9	55682.9	56953.4	7725.74	8686.77	8575.37	15027.5	16680.4	17763.2
		21PHAS_NO551	477370	483859	470645	221101	214554	204429	295476	265948	250276
		21PHAS_NO552	54359.1	55109.8	38261.8	8884.6	10069.4	8202.53	14516.1	17093.7	15465.5
		21PHAS_NO554	4606.7	4489.02	4393.32	1255.43	1563.02	932.105	2202.99	3005.49	2827.98
		21PHAS_NO555	52631.6	59407.8	59110.2	48334.1	43313.6	43137.8	125413	128560	86385.9
		21PHAS_NO556	356328	367335	323428	59633	60536.8	53950.3	126239	138177	115903
		21PHAS_NO557	29943.6	35530.1	29555.1	15403.2	17433.6	15249.2	26435.9	25884.7	22447.1
		21PHAS_NO558	2418.52	2292.26	1996.96	482.859	991.914	447.411	1809.6	1390.04	1988.42
		21PHAS_NO560	48370.4	59980.9	48406.4	18445.2	18245.2	17225.3	27852.1	25959.9	22447.1
		21PHAS_NO564	3339.86	3247.37	2556.11	869.145	901.74	596.547	1730.92	2141.41	1811.67
		21PHAS_NO565	41690.7	40783.2	39460	11492	11662.5	10215.9	28127.5	27913.4	26070.4
		21PHAS_NO566	82114.5	78319	76363.9	25060.4	23956.2	23489.1	39732.5	43203.8	40873.1
		21PHAS_NO567	241967	248902	218468	74311.9	78721.9	69684.2	195791	215907	199814
		21PHAS_NO568	397674	414709	357537	217238	225766	198650	397758	368322	345853
		21PHAS_NO569	273638	279752	252736	83196.5	82779.8	70877.3	141699	135623	141797
		21PHAS_NO570	71979.7	68385.9	67497.4	23660.1	23264.9	23153.5	37726.2	40311.1	38487
		21PHAS_NO571	123805	131137	117661	31482.4	29517	26807.4	56097.6	56878.8	56029.3
		21PHAS_NO572	226880	255778	198259	168952	177132	157712	305822	273424	249481
		21PHAS_NO573	724174	853964	666507	37228.4	36400.3	33332.1	74901.7	71680.8	63673.7
		21PHAS_NO574	89254.9	89875.8	91381.1	42153.5	41239.6	34599.8	90716	92493.8	68843.6
		21PHAS_NO575	316596	324928	295711	46789	51158.7	44181.8	92525.6	87384.5	87402.2
		21PHAS_NO576	28100.9	36103.2	29395.3	9657.17	9438.22	8687.22	15106.2	16830.7	13742.2
		21PHAS_NO577	6564.55	6781.28	6789.68	1545.15	1893.65	1267.66	2202.99	2817.64	3490.79
		21PHAS_NO578	134746	131614	130522	35538.4	33604.9	30759.5	58064.5	60147.3	54747.9
		21PHAS_NO579	30634.6	26647.6	26359.9	4973.44	5079.8	3653.85	10542.9	10782.2	11356.1
		21PHAS_NO580	90636.9	89302.8	84351.8	13664.9	13496	12452.9	20653	17544.5	16172.5
		21PHAS_NO581	25567.2	26647.6	25081.9	6277.16	7454.39	7084	18922.1	18521.3	15995.8
		21PHAS_NO582	17390.3	17287.5	16694.6	4200.87	4418.53	2982.74	6176.24	6762.34	6407.14
		21PHAS_NO583	1727.51	2101.24	2795.75	434.573	480.928	410.126	826.121	525.96	795.369
		21PHAS_NO584	1612.35	1432.66	1677.45	241.429	360.696	410.126	708.104	788.94	1060.49
		21PHAS_NO585	36047.4	32091.7	25800.8	28440.4	32943.6	28820.7	49370.6	51919.8	61066.7
		21PHAS_NO586	24876.2	25788	22765.4	4152.58	5260.15	4772.38	9598.74	7401.01	11400.3
		21PHAS_NO588	115.168	286.533	319.514	48.2859	30.058	0	236.035	413.254	176.749
		21PHAS_NO589	115.168	286.533	319.514	48.2859	30.058	0	236.035	413.254	176.749
Rice	Shoot	21PHAS_NO1	0.467958	0.525409	0.880462	0	0	0	0	0	0
		21PHAS_NO2	0	0	0	0	0	0.156824	0.668728	1.09449	1.16361
		21PHAS_NO3	0	0	0	0.142244	0	0	0	0	0.193935
		21PHAS_NO4	0	0.262704	0	0	0	0	2.34055	0.364831	1.35754
		21PHAS_NO5	0	0	0	0	0	0	0.334364	0.364831	0.969674
		21PHAS_NO6	15.9106	13.3979	11.446	3.12938	2.65401	2.50918	6.18574	6.01972	5.43018
		21PHAS_NO7	5.38152	2.36434	2.05441	0.711222	0	0.156824	1.50464	0.364831	2.13328
		21PHAS_NO8	0	0	0	0.426733	0.139685	0	1.33746	0.912078	3.49083
		21PHAS_NO9	0	0	0	0	0	0	0.668728	0.182416	0.581805
		21PHAS_NO10	5.38152	6.56761	5.28277	1.42244	0.558739	1.41142	4.84828	1.82416	2.13328
		21PHAS_NO11	0	0	0	0	0.139685	0	0	0.182416	0.581805
		21PHAS_NO12	0.233979	1.05082	0.293487	0	0.139685	0	4.01237	1.82416	5.23624
		21PHAS_NO13	0	0	0	0.142244	0	0	0.167182	0	1.16361
		21PHAS_NO14	0	0	0	0	0	0	0	0	0.38787
		21PHAS_NO15	211.049	200.443	175.799	9.53038	10.197	7.52755	32.7677	19.8833	40.3384
		21PHAS_NO16	0	0.262704	0	0	0.27937	0.313648	2.17337	0.729662	2.32722
		21PHAS_NO17	0	0	0	0	0	0	1.50464	0.364831	1.93935
		21PHAS_NO18	0	0	0	0	0.139685	0.313648	0.334364	1.09449	0.38787
		21PHAS_NO19	0	0	0	0	0.139685	0.627296	0.334364	0.364831	0.581805
		21PHAS_NO21	0	0	0	0	0	0	0.167182	0	0.193935
		21PHAS_NO22	0	0.262704	0	0.142244	0	0	1.17027	0.182416	0.581805
		21PHAS_NO23	315.872	373.828	316.086	240.678	172.93	148.669	117.195	64.5751	90.5676
		21PHAS_NO25	0	0	0	0	0	0	0.334364	0	0
		21PHAS_NO26	0	0.262704	0	0	0	0	0.334364	0.182416	0.775739
		21PHAS_NO27	0	0	0	0.142244	0	0	2.00618	0.729662	2.13328
		21PHAS_NO28	2.10581	1.57623	1.76092	0.711222	0.419055	0.470472	0.501546	1.09449	1.93935
		21PHAS_NO29	0	0.525409	0	0	0	0	0.83591	0.182416	1.74541
		21PHAS_NO32	0.935916	1.05082	1.17395	0.142244	0.139685	0.156824	0.167182	0	0
		21PHAS_NO34	0	0	0	0	0	0	0.334364	0	0.193935
		21PHAS_NO35	0	0	0	0	0	0	0	0.182416	0
		21PHAS_NO36	0	0	0	0	0	0.156824	0	0	0
		21PHAS_NO37	0	0	0	0.142244	0	0	0	0	0.38787
		21PHAS_NO38	0.467958	0	0	0.142244	0.139685	0	0.334364	0.182416	0.38787
		21PHAS_NO41	10.997	14.4487	7.63067	13.7977	15.2256	13.1732	14.3777	14.4108	24.4358
		21PHAS_NO42	5059.1	4736.03	3941.53	61.7341	61.3217	69.3162	23.2383	22.2547	43.4414
		21PHAS_NO43	0	0	0	0	0	0.156824	1.33746	1.09449	2.13328
		21PHAS_NO44	0	0	0	0.142244	0	0	1.00309	0	0.775739
		21PHAS_NO46	0	0	0	0	0	0	0	0	0.38787
		21PHAS_NO47	0.233979	0	0	0.142244	0	0	1.17027	0.182416	1.16361
		21PHAS_NO48	0.233979	0	0	0	0	0	0	0	0
		21PHAS_NO50	0.467958	0.262704	0	0.142244	0	0.156824	4.84828	0.729662	9.50281
		21PHAS_NO51	0	0	0	0	0.139685	0	0.167182	0	0
		21PHAS_NO52	0	0.262704	0	0.142244	0	0.156824	1.50464	1.45932	8.921
		21PHAS_NO54	2.10581	1.31352	2.3479	0.426733	0.558739	0.470472	1.17027	0.547247	1.35754
		21PHAS_NO55	37.4367	38.8802	38.4468	2.98713	2.65401	3.2933	21.0649	10.9449	19.0056
		21PHAS_NO56	0	0	0	0	0	0	1.00309	0.182416	1.16361
		21PHAS_NO58	1.63785	1.31352	1.76092	0.284489	0.139685	0	0.83591	1.09449	1.74541
		21PHAS_NO59	0.233979	0	0	0	0	0	1.839	0.912078	1.93935
		21PHAS_NO60	17.5484	13.3979	13.2069	3.8406	2.09527	5.17519	0.501546	0.182416	1.93935
		21PHAS_NO61	0	1.31352	0	0.142244	0	0	2.17337	0.729662	1.74541
		21PHAS_NO62	1.40387	0	0.586975	0.284489	0	0.156824	0	0.547247	0
		21PHAS_NO63	0.233979	0	0.293487	0.142244	0.27937	0	3.17646	1.45932	4.84837
		21PHAS_NO64	0	0	0	0	0	0	0	0	0.193935
		21PHAS_NO65	0	0.262704	0	0.142244	0	0	2.34055	0.729662	4.4605
		21PHAS_NO66	0	0	0	0	0	0	0.334364	0.547247	0.775739
		21PHAS_NO67	0	0	0	0	0	0	0.334364	0	0.581805
		21PHAS_NO68	8.65723	11.0336	5.28277	0.568978	0.27937	0.78412	2.84209	1.09449	2.52115
		21PHAS_NO69	0	0	0	0	0	0	0.668728	0.182416	0.193935
		21PHAS_NO70	0	0	0	0	0	0	0.334364	0.547247	0.775739
		21PHAS_NO71	0	0.262704	0	0	0	0	1.00309	0.364831	1.74541
		21PHAS_NO72	634.317	740.826	526.223	175.672	150.72	134.712	988.38	630.246	714.262
		21PHAS_NO74	0	0	0	0	0	0	0.334364	0	0
		21PHAS_NO75	0	0	0	0	0	0	1.50464	0.547247	1.55148
		21PHAS_NO77	0	0	0	0	0	0	1.00309	0	0.581805
		21PHAS_NO78	0	0	0	0.142244	0	0.156824	0.334364	0	0.193935
		21PHAS_NO79	0	0	0.293487	0	0	0	0.334364	0	1.55148
		21PHAS_NO81	0	0.262704	0	0	0	0	0	0	0
		21PHAS_NO82	0	0	0	0.142244	0	0	0.668728	0.547247	2.71509
		21PHAS_NO83	0	0	0	0	0	0	0.167182	0.182416	0.193935
		21PHAS_NO84	0	0	0	0	0	0.156824	0	0	0.969674
		21PHAS_NO85	0	0.525409	0.586975	0	0	0	0.334364	0.182416	0.193935
		21PHAS_NO86	0.233979	0	0	0	0	0	0.334364	0	1.16361
		21PHAS_NO87	0.233979	0.262704	0.293487	0	0.139685	0	0	0.182416	0
		21PHAS_NO88	0	0	0	0	0	0	0	0	0.193935
		21PHAS_NO89	0	0	0	0	0	0	2.67491	0.364831	3.8787
		21PHAS_NO90	0	0.262704	0	0	0	0	0.668728	0.182416	0.581805
		21PHAS_NO91	0	0	0	0	0	0	0	0.182416	0
		21PHAS_NO92	0	0	0	0	0	0.156824	0	0	0
		21PHAS_NO93	5059.1	4736.03	3941.53	61.7341	61.3217	69.3162	23.2383	22.2547	43.4414
		21PHAS_NO94	0.467958	0	0	0	0	0	0	0	0
		21PHAS_NO95	0	0	0	0	0	0	0.167182	0.182416	0.193935
		21PHAS_NO96	0	0	0	0	0	0	1.00309	0	0.193935
		21PHAS_NO97	0.233979	0	0	0	0	0	0.501546	0	0.775739
		21PHAS_NO98	0	0	0.293487	0	0	0	0.167182	0	0
		21PHAS_NO99	0	0	0	0	0	0	0.167182	0	0.775739
		21PHAS_NO101	0	0	0	0	0	0	0.334364	0	0.193935
		21PHAS_NO102	0.233979	0.525409	0.293487	0	0	0	0.167182	0	0.38787
		21PHAS_NO103	0	0	0	0	0.27937	0	1.00309	0.182416	3.29689
		21PHAS_NO104	0	0	0.293487	0	0	0	0	0.182416	0.38787
		21PHAS_NO105	0	0.262704	0	0	0	0	0.668728	0	0
		21PHAS_NO107	0	0	0	0	0	0	0.167182	0	0.38787
		21PHAS_NO108	9.59314	5.7795	6.75021	0.284489	0.27937	0.156824	0.501546	0.912078	1.93935
		21PHAS_NO109	91.7198	101.667	87.4592	15.2202	16.6225	12.3891	45.8079	27.5448	35.684
		21PHAS_NO110	0	0	0	0.142244	0	0	1.67182	0.364831	2.90902
		21PHAS_NO111	0	0	0	0	0	0	0.334364	0.182416	0
		21PHAS_NO112	0	0	0	0	0	0	0	0	0.38787
		21PHAS_NO115	0.233979	0.262704	0	0.142244	0.139685	0	0.167182	0.182416	0
		21PHAS_NO118	0	0	0	0	0	0	0.83591	0.364831	1.16361
		21PHAS_NO119	0	0	0	0	0.139685	0	0	0	0.38787
		21PHAS_NO121	0	0	0	0	0.139685	0.313648	1.33746	0.547247	3.49083
		21PHAS_NO122	0.467958	0.788113	0	0.142244	0.139685	0	0.668728	0.182416	0.38787
		21PHAS_NO123	0.233979	0.788113	1.17395	0	0	0	0.167182	0.364831	0.193935
		21PHAS_NO124	0.233979	0	0	0	0	0	0.334364	0	0.38787
		21PHAS_NO125	0	0	0	0	0	0	0	0.182416	0.38787
		21PHAS_NO126	0	0	0	0	0	0	0	0.182416	0.193935
		21PHAS_NO127	0.233979	1.05082	0.293487	0.142244	0	0.156824	0.167182	0	0
		21PHAS_NO128	0	0.262704	0	0	0	0	0	0.182416	2.13328
		21PHAS_NO129	0	0.525409	0	0.426733	0.27937	0.470472	0.668728	0.364831	0.581805
		21PHAS_NO130	0.233979	0	0	0	0.139685	0	0.167182	0	0
		21PHAS_NO131	0	0	0	0	0	0	0.167182	0	0.193935
		21PHAS_NO132	0	0	0	0	0	0	0	0.182416	0
		21PHAS_NO133	0.935916	0	0.586975	0.284489	0.139685	0	0.334364	0	0.581805
		21PHAS_NO134	2.10581	2.62704	1.76092	0.426733	0.139685	0.313648	1.00309	0.912078	0.193935
		21PHAS_NO135	0.467958	0	0.293487	0	0	0.156824	0.167182	0.182416	0.193935
		21PHAS_NO136	0	0.262704	0	0	0	0.156824	0.334364	0.729662	0.38787
		21PHAS_NO137	0	0.262704	0	0	0	0	0.167182	0.364831	0
		21PHAS_NO138	0	0.262704	0	0	0	0	0.167182	0.547247	0.38787
		21PHAS_NO139	0	0	0	0	0	0	0.334364	0	0.38787
		21PHAS_NO140	0.935916	1.57623	0.586975	0.142244	0.558739	0	2.00618	0.729662	2.32722
		21PHAS_NO141	3.27571	3.94057	3.52185	1.70693	0.698424	0.313648	5.18264	2.73623	1.55148
		21PHAS_NO142	32.5231	27.0586	27.8813	2.27591	1.95559	2.03871	3.678	3.4659	6.01198
		21PHAS_NO143	0.233979	0	0.293487	0	0	0	0.167182	0.364831	0.38787
		21PHAS_NO144	0.233979	0	0.293487	0.142244	0	0	0.334364	0	0
		21PHAS_NO146	0.233979	0	0	0	0	0	1.00309	0.364831	1.35754
		21PHAS_NO147	0	0	0	0	0	0	0	0.364831	0.581805
		21PHAS_NO148	0.467958	0.525409	0.293487	0.284489	0	0	1.17027	0.182416	0.193935
		21PHAS_NO149	0	0.262704	0.293487	0	0	0	0.501546	0.364831	1.55148
		21PHAS_NO150	0.233979	0	0.293487	0	0	0	0	0	0.193935
		21PHAS_NO151	0.467958	0	0.293487	0.142244	0	0	0.83591	0.364831	1.55148
		21PHAS_NO152	0	0	0	0	0	0	0.334364	0	0
		21PHAS_NO153	0.467958	0	0	0.142244	0	0.156824	1.00309	0.547247	0.775739
		21PHAS_NO154	0.233979	0	0	0.142244	0.139685	0	0.668728	0.364831	0.193935
		21PHAS_NO155	1.87183	1.83893	0.586975	0	0.139685	0	0.167182	0.364831	0.969674
		21PHAS_NO156	0.467958	0.525409	0.586975	0.284489	0.139685	0.313648	3.17646	1.09449	4.65444
		21PHAS_NO157	0	0.262704	0.293487	0	0	0	0.167182	0.182416	0.193935
		21PHAS_NO158	0	0	2.3479	0	0	0	0	0	0
		21PHAS_NO159	0	0	0	0	0.139685	0	0	0	0
		21PHAS_NO160	0.467958	0.262704	0	0	0.139685	0	0.334364	0.182416	0.38787
		21PHAS_NO161	0	0	0	0	0.139685	0	0	0	0.193935
		21PHAS_NO162	0	0.262704	0	0	0	0	0.167182	0	0
		21PHAS_NO163	0.233979	0	0	0	0.139685	0	0.167182	1.09449	2.32722
		21PHAS_NO164	0	0	0	0	0	0	1.17027	0	0.38787
		21PHAS_NO165	0	0.262704	0	0	0	0	0.334364	0.364831	0.969674
		21PHAS_NO166	0	0.262704	0	0	0	0	0.83591	0.729662	1.35754
		21PHAS_NO167	0	0	0	0	0	0	0.167182	0.364831	0.193935
		21PHAS_NO168	3.04173	2.36434	0	0.142244	0	0.313648	0.83591	1.09449	0.581805
		21PHAS_NO169	317.276	444.233	318.727	147.792	116.218	148.512	869.848	601.424	838.962
		21PHAS_NO170	0	1.05082	0	0.142244	0.139685	0.156824	1.839	1.27691	2.32722
		21PHAS_NO171	0.233979	0	0	0	0	0	0.501546	0	0.193935
		21PHAS_NO172	0	0	0	0	0.139685	0	0.167182	0	0
		21PHAS_NO173	0.233979	0	0.293487	0	0	0	0.334364	0.182416	0
		21PHAS_NO174	0.467958	0	0	0	0	0.156824	0.334364	0	0
		21PHAS_NO175	0	0	0	0	0.139685	0	0.668728	0.182416	1.93935
		21PHAS_NO177	0	0	0	0	0	0	0.167182	0	0
		21PHAS_NO178	0	0	0	0	0	0	0	0.182416	0.193935
		21PHAS_NO179	0	0.525409	0.293487	0	0.558739	0.313648	2.00618	0.182416	2.32722
		21PHAS_NO180	0	0	0	0	0	0	0.668728	0.182416	0.775739
		21PHAS_NO181	1.1699	1.31352	1.17395	0.142244	0.139685	0.156824	0.668728	0.364831	0
		21PHAS_NO182	0.701937	0.525409	0	0	0	0	0.668728	0	1.93935
		21PHAS_NO183	0.701937	0.262704	0.586975	0	0.419055	0.470472	8.69347	2.18899	8.72707
		21PHAS_NO184	0	0.262704	0.293487	0	0	0	0.501546	0.729662	0.581805
		21PHAS_NO186	0	0	0.293487	0	0.139685	0	1.67182	0.364831	0.969674
		21PHAS_NO187	0	0	0	0.142244	0	0	0	0.182416	0
		21PHAS_NO188	0	0	0	0	0	0	0	0.182416	0.775739
		21PHAS_NO189	0.467958	0.262704	0.293487	0.142244	0	0	0.167182	0	0
		21PHAS_NO190	0.233979	0.788113	0	0.142244	0	0	0.668728	0	0.193935
		21PHAS_NO191	0	0	0.293487	0	0	0	0.83591	0.364831	0.581805
		21PHAS_NO192	0	0	0	0	0	0.156824	0	0	0.193935
		21PHAS_NO193	19.6542	17.0758	15.8483	12.5175	13.9685	11.4482	29.7584	22.4371	57.0168
		21PHAS_NO194	0	0	0	0	0	0	1.50464	0	2.13328
		21PHAS_NO195	0	0	0	0	0	0	0.334364	0.182416	0
		21PHAS_NO196	0.233979	0	0	0.142244	0	0	0.83591	0.364831	4.84837
		21PHAS_NO197	0.233979	0.262704	0	0	0	0.156824	1.67182	0	1.16361
		21PHAS_NO198	1.40387	0.262704	1.17395	0.142244	0	0	1.00309	0.182416	2.13328
		21PHAS_NO199	0	0	0	0	0.139685	0.156824	0.668728	0.912078	1.16361
		21PHAS_NO200	0	0	0	0	0	0	1.00309	0.364831	0.775739
		21PHAS_NO202	29.2474	31.2618	34.0445	7.96569	5.44771	4.70472	21.2321	8.93836	18.6177
		21PHAS_NO203	0	0	0	0	0.139685	0	2.17337	0.912078	2.52115
		21PHAS_NO204	0.233979	0.262704	0.293487	0	0	0	0.167182	0.182416	0.969674
		21PHAS_NO205	0	0	0	0	0	0	0.167182	0.547247	0.193935
		21PHAS_NO207	0	0	0	0	0	0	0.334364	0.182416	0
		21PHAS_NO208	0	0	0	0	0	0	0.167182	0.182416	0.38787
		21PHAS_NO209	0	0	0	0	0	0	0	0	0.193935
		21PHAS_NO211	0	0	0	0	0	0	1.67182	0.364831	2.71509
		21PHAS_NO212	0.233979	1.31352	0.293487	0.142244	0	0	0	0	0.775739
		21PHAS_NO213	0.233979	0	0	0	0	0	0.334364	0	0
		21PHAS_NO214	0	0	0	0	0	0	1.17027	0	1.55148
		21PHAS_NO216	0	0	0	0	0	0	0.334364	0	0.193935
		21PHAS_NO217	0.233979	0.262704	0	0.284489	0	0	1.839	0.729662	2.90902
		21PHAS_NO218	0	0	0	0	0	0	0.334364	0.912078	1.16361
		21PHAS_NO219	0	0	0.293487	0.142244	0	0	0.334364	0	0.38787
		21PHAS_NO220	0	0	0	0	0	0	0.334364	0.182416	0.38787
		21PHAS_NO221	0	0	0	0	0	0	0	0.364831	0.969674
		21PHAS_NO222	0	0	0.293487	0	0.139685	0	0.167182	0.364831	0.969674
		21PHAS_NO223	0	0	0.293487	0.142244	0	0	0.334364	0	0.193935
		21PHAS_NO224	0	0	0	0.284489	0	0.156824	1.50464	1.64174	0.193935
		21PHAS_NO225	0	0	0	0	0.139685	0	1.50464	0.547247	1.35754
		21PHAS_NO226	0	0	0	0	0	0	0.167182	0.364831	0.775739
		21PHAS_NO227	0	0	0	0	0	0	0.167182	0	0
		21PHAS_NO228	0	0	0	0	0	0	0.501546	0.364831	0.969674
		21PHAS_NO229	93.1237	96.9379	110.351	53.0572	38.6927	35.7559	259.634	194.455	151.463
		21PHAS_NO230	0.701937	0.262704	0	0	0.139685	0	0	0	0
		21PHAS_NO231	5059.1	4736.03	3941.53	61.7341	61.3217	69.3162	23.2383	22.2547	43.4414
		21PHAS_NO232	5057.69	4735.25	3940.95	61.7341	61.182	69.3162	23.0711	22.0723	43.2475
		21PHAS_NO233	447.134	584.255	438.47	192.599	157.285	188.659	875.699	609.998	849.822
		21PHAS_NO234	435.201	574.797	433.481	189.612	155.19	186.777	875.532	609.815	848.659
		21PHAS_NO235	5059.1	4736.03	3941.53	61.7341	61.3217	69.3162	23.2383	22.2547	43.4414
		21PHAS_NO236	0.233979	0.262704	0	0	0	0	0.167182	0	0.38787
		21PHAS_NO237	0	0	0	0	0	0	0	0.182416	0.193935
		21PHAS_NO238	2.80775	1.31352	1.17395	3.41387	4.74929	4.70472	12.3715	7.66146	10.2785
		21PHAS_NO239	0	0.262704	0	0	0.139685	0	0.83591	0.182416	0.581805
		21PHAS_NO241	0.467958	1.31352	0	0	0	0	0.167182	0	0.193935
		21PHAS_NO242	0	0	0	0	0.139685	0.313648	0	0	0
		21PHAS_NO243	0	0	0.293487	0	0	0	0	0	0
		21PHAS_NO245	0	0	0	0	0	0	0.167182	0	0.581805
		21PHAS_NO246	0.701937	0.262704	1.17395	0	0.139685	0.156824	0	0.547247	0
		21PHAS_NO247	0	0	0.293487	0	0.139685	0	0.167182	0	0
		21PHAS_NO248	0	0	0	0	0	0	0	0	0.193935
		21PHAS_NO249	0	0	0	0	0	0	0.167182	0.182416	0
		21PHAS_NO250	0	0.262704	0	0	0	0	0.167182	0	0.581805
		21PHAS_NO251	13.8048	17.8639	10.2721	6.25876	6.56519	5.33202	38.7862	25.903	48.8716
		21PHAS_NO252	0	0	0	0	0	0	0.334364	0	0.193935
		21PHAS_NO253	0	0.525409	0	0	0	0	0	0	0
		21PHAS_NO254	0	0	0	0	0	0.156824	0	0.182416	0
		21PHAS_NO255	0	0.525409	0.293487	0.284489	0	0	1.00309	0.364831	0.581805
		21PHAS_NO256	0.233979	0	0	0	0	0.156824	0.167182	0	0.38787
		21PHAS_NO257	0.233979	0.262704	0.586975	0	0	0	0.501546	0.182416	0.193935
		21PHAS_NO258	0	0	0	0	0	0	0	0	0.193935
		21PHAS_NO259	0.233979	0	0	0	0	0	0.668728	0	0
		21PHAS_NO260	0	0.262704	0	0	0	0	0.167182	0	0
		21PHAS_NO261	1.40387	1.83893	2.05441	0.711222	0.139685	0.470472	0.334364	0.547247	0.38787
		21PHAS_NO264	35.7988	49.3884	34.925	2.41816	0.977794	2.19554	8.19192	7.29662	9.11494
		21PHAS_NO266	0	0	0	0	0	0	0	0.182416	0.38787
		21PHAS_NO267	1.1699	0.788113	1.17395	0.142244	0.27937	0	0.501546	0.182416	0.38787
		21PHAS_NO268	0	0	0	0	0	0	0.167182	0	0.193935
		21PHAS_NO269	0	0	0	0	0	0	0.334364	0.364831	0.969674
		21PHAS_NO270	0	0	0	0	0	0	0	0	0.193935
		21PHAS_NO271	0	0	0	0	0	0	0	0.182416	0
		21PHAS_NO274	0.233979	0	0	0	0	0.156824	6.85446	2.3714	16.6784
		21PHAS_NO275	3.97764	3.41516	1.76092	0.568978	0.977794	0.470472	3.51082	3.28348	6.78772
		21PHAS_NO276	0	0	0	0	0	0	0	0	0.581805
		21PHAS_NO277	0	0.262704	0.293487	0	0.419055	0	1.33746	0.364831	1.16361
		21PHAS_NO278	0	0.262704	0	0	0	0	0.501546	0.364831	0.581805
		21PHAS_NO279	0	0	0	0.142244	0	0	0.668728	0.182416	0.38787
		21PHAS_NO280	0.233979	0.525409	0	0.284489	0.27937	0.156824	1.50464	0.182416	1.74541
		21PHAS_NO281	0.233979	0.262704	0.586975	0	0	0	0.668728	0.182416	0.38787
		21PHAS_NO282	0	0	0	0	0	0	0.167182	0	0
		21PHAS_NO283	0	0	0	0	0	0	1.839	0.729662	0.969674
		21PHAS_NO284	0	0	0	0	0.27937	0	0.83591	0.547247	1.16361
		21PHAS_NO285	0.467958	0	0	0	0	0	1.67182	0.182416	1.35754
		21PHAS_NO286	0.233979	0	0.293487	0	0.27937	0	0.334364	0	1.16361
		21PHAS_NO287	1.1699	1.31352	0.880462	0	0	0	0.334364	0.182416	0.581805
		21PHAS_NO288	0.701937	0.788113	0.293487	0	0	0	0.668728	0.182416	0.193935
		21PHAS_NO289	0	0	0	0	0	0	0.334364	0	0.38787
		21PHAS_NO290	0	0	0	0	0	0	1.00309	0.182416	0.38787
		21PHAS_NO292	0	0	0	0	0	0	0	0	0.193935
		21PHAS_NO294	0.467958	0.262704	0.586975	0	0	0	0.167182	0	0
		21PHAS_NO295	0.467958	1.05082	2.3479	0	0.27937	0.156824	0.167182	0	0.193935
		21PHAS_NO296	0	0	0	0	0	0	0.167182	0.182416	0
		21PHAS_NO297	0	0	0	0	0	0	0.167182	0	0
		21PHAS_NO298	0.233979	0.262704	0.293487	0	0.139685	0	0.167182	0	0.193935
		21PHAS_NO299	0	0	0	0.142244	0.139685	0	0.501546	0.182416	0.38787
		21PHAS_NO300	0	0	0.293487	0	0	0	0	0	0.581805
		21PHAS_NO301	0	0	0	0	0	0	0.334364	0	0
		21PHAS_NO303	1.40387	1.05082	0.586975	0.711222	0.558739	0.470472	2.67491	1.82416	5.23624
		21PHAS_NO304	0.467958	0.262704	0	0	0	0	0.167182	0.182416	0.193935
		21PHAS_NO305	0.233979	0	0.293487	0	0.139685	0	0.167182	0.364831	0.193935
		21PHAS_NO306	0	0	0	0	0	0	0.334364	0.182416	1.74541
		21PHAS_NO307	0	0	0	0	0	0	0.167182	0.364831	0
		21PHAS_NO309	1.63785	0.788113	0.880462	0	0	0.156824	0	0.182416	0.38787
		21PHAS_NO310	0	0	0	0	0	0.156824	1.00309	0.182416	0.969674
		21PHAS_NO311	100.845	99.565	88.3397	71.2645	83.3919	77.9415	400.401	340.935	802.308
		21PHAS_NO312	0	0	0	0	0	0	0.167182	0.182416	0
		21PHAS_NO314	0.467958	0.788113	0	0	0.139685	0	0.334364	0.182416	0
		21PHAS_NO315	0	0	0	0	0	0	0.334364	0.182416	0.193935
		21PHAS_NO317	0	0	0	0	0	0	1.00309	0.182416	0.193935
		21PHAS_NO318	0	0	0	0	0	0	0.334364	0	0.38787
		21PHAS_NO319	0.233979	0.262704	0	0	0	0	0	0	0.193935
		21PHAS_NO320	0.467958	0.262704	0.293487	0	0	0	0.167182	0.182416	0.581805
		21PHAS_NO321	0.233979	0	0.293487	0	0.27937	0	0.167182	0	1.16361
		21PHAS_NO322	0.467958	0	0	0	0	0	1.839	0.364831	1.35754
		21PHAS_NO323	0	0	0	0	0.139685	0	0.668728	0.182416	0.38787
		21PHAS_NO324	0	0	0.586975	0	0	0	1.67182	0.729662	0.969674
		21PHAS_NO325	0	0	0	0	0	0	0.167182	0.182416	0
		21PHAS_NO326	0.233979	0.262704	0.293487	0	0	0	0.501546	0.182416	0.38787
		21PHAS_NO327	0.233979	0.525409	0	0.284489	0.27937	0.156824	1.50464	0.182416	1.74541
		21PHAS_NO328	0	0	0	0.142244	0	0	0.668728	0.182416	0.38787
		21PHAS_NO329	0.233979	0	0	0	0	0	0	0	0
		21PHAS_NO330	0	0.262704	0	0	0	0	0.501546	0.364831	0.581805
		21PHAS_NO331	0	0.262704	0.293487	0	0.419055	0	1.33746	0.364831	1.16361
		21PHAS_NO332	0.233979	0.262704	0.293487	0	0	0	0	0	0.38787
		21PHAS_NO333	14.5067	16.025	13.2069	1.84918	1.25716	0.78412	3.34364	1.45932	3.49083
		21PHAS_NO334	2.80775	2.36434	2.05441	0.853467	0.977794	0.627296	1.50464	1.64174	2.90902
		21PHAS_NO335	0	0	0	0	0	0	0.334364	0.182416	1.74541
		21PHAS_NO336	0.233979	0	0.293487	0	0.139685	0	0.167182	0.364831	0.193935
		21PHAS_NO337	0.233979	0	0	0	0	0	0	0	0
		21PHAS_NO339	0	0	0	0	0	0	0	0.182416	0.193935
		21PHAS_NO340	0	0	0	0.142244	0.139685	0	0.501546	0.182416	0.38787
		21PHAS_NO341	0	0	0	0	0	0	0.334364	0	0
		21PHAS_NO342	0	0	0	0	0	0	0.167182	0	0.193935
		21PHAS_NO343	0.233979	0.262704	0.293487	0	0	0	0.334364	0	0.193935
		21PHAS_NO344	0	0	0	0	0	0	0.167182	0	0
		21PHAS_NO345	0	0	0	0.142244	0.139685	0	0	0	0
		21PHAS_NO346	0	0	0	0	0	0	0	0	0.193935
		21PHAS_NO347	0	0	0	0.142244	0	0	0.501546	0.182416	0.775739
		21PHAS_NO348	0	0.262704	0	0	0.139685	0	0.501546	0.182416	0.969674
		21PHAS_NO349	0	0	0	0	0.139685	0.156824	1.839	0.729662	2.90902
		21PHAS_NO351	0	0	0	0	0	0	0	0.182416	0
		21PHAS_NO352	0	0	0	0	0	0	0.501546	0.547247	0.969674
		21PHAS_NO353	0	0	0	0	0	0	0.501546	0.547247	1.35754
		21PHAS_NO354	0	0	0	0	0	0	0.334364	0	0.193935
		21PHAS_NO355	0.467958	0.788113	0.293487	0.142244	0.139685	0.156824	0.668728	1.09449	1.16361
		21PHAS_NO356	0.467958	1.05082	0	0	0.139685	0.156824	0.501546	0	1.16361
		21PHAS_NO358	0	0	0	0	0	0	0.167182	0.182416	0.193935
		21PHAS_NO359	0	0	0	0	0	0	0.334364	0.364831	0.581805
		21PHAS_NO360	0	0	0	0	0	0	0.167182	0	0.193935
		21PHAS_NO361	0	0	0	0	0	0	0.167182	0	0.38787
		21PHAS_NO362	0	0	0	0	0	0	0.167182	0.182416	0
		21PHAS_NO363	0.233979	0	0.293487	0	0	0	0.334364	0	0.193935
		21PHAS_NO364	0	0	0	0	0	0	0.167182	0	0.38787
		21PHAS_NO365	0.233979	0	0	0	0	0	0	0.182416	0
		21PHAS_NO366	0.467958	0	0	0	0	0	0	0	0.193935
		21PHAS_NO367	0	0	0.293487	0	0	0.156824	0.167182	0	0.775739
		21PHAS_NO368	0.233979	0	0	0	0	0	0.334364	0	0
		21PHAS_NO369	0	0	0	0	0	0	0.167182	0.182416	0.969674
		21PHAS_NO370	0	0	0	0	0	0	0	0	0.581805
		21PHAS_NO371	131.73	159.987	139.993	19.0608	19.2765	23.5236	65.0338	50.3467	63.0288
		21PHAS_NO373	0	0	0	0.142244	0	0	0	0.182416	0
		21PHAS_NO374	0	0	0	0	0	0.156824	0.167182	0	0
		21PHAS_NO375	0	0	0	0	0	0	0.83591	0	0.38787
		21PHAS_NO376	0.233979	0	0	0	0	0	0	0	0
		21PHAS_NO377	0	0	0	0.142244	0.139685	0	0.334364	0.182416	0.193935
		21PHAS_NO378	0	0	0	0	0	0	0	0.182416	0
		21PHAS_NO379	0.233979	0	0.880462	0	0.139685	0	0.501546	0.547247	1.74541
		21PHAS_NO380	0.233979	0	0	0	0.139685	0	0.334364	0.182416	0
		21PHAS_NO381	0	0	0	0.142244	0.139685	0	3.84519	0.729662	2.90902
		21PHAS_NO382	0	0	0	0	0	0	0.167182	0.182416	0.193935
		21PHAS_NO383	14.2727	11.2963	7.92416	8.25018	7.4033	8.62532	21.7337	19.3361	37.6234
		21PHAS_NO384	0	0	0	0	0	0	0.167182	0	0.581805
		21PHAS_NO385	0.233979	0	0	0	0	0	0.167182	0.182416	0.581805
		21PHAS_NO386	0.467958	0.262704	0	0	0	0	0.668728	0.182416	0.581805
		21PHAS_NO387	0	0.262704	0	0	0	0	0	0	0
		21PHAS_NO388	0	0	0.293487	0	0	0	0.668728	0.182416	1.16361
		21PHAS_NO389	0	0	0	0	0	0	0	0	0.193935
		21PHAS_NO390	0	0	0	0	0	0	0	0	0.38787
		21PHAS_NO391	0	0	0.293487	0	0	0	0.334364	0	0.38787
		21PHAS_NO392	0	0	0	0	0	0.156824	0.334364	0	0
		21PHAS_NO393	0	0	0	0	0.139685	0	0	0	0.38787
		21PHAS_NO394	0	0	0	0	0	0	0	0.182416	0
		21PHAS_NO395	0	0	0	0	0	0	0.167182	0.912078	0.775739
		21PHAS_NO396	0	0	0	0	0	0	0.167182	0	0
		21PHAS_NO397	0.467958	0	0	0.142244	0.27937	0.313648	3.00928	0.547247	5.04231
		21PHAS_NO398	0	0.262704	0	0	0	0.156824	1.00309	0.547247	1.35754
		21PHAS_NO399	0.233979	0	0	0	0	0	0.334364	0.182416	1.16361
		21PHAS_NO400	2.33979	2.36434	2.64139	0.142244	0.139685	0	0.334364	0.364831	0.193935
		21PHAS_NO401	0	0	0.293487	0	0	0.156824	0.167182	0.182416	0.38787
		21PHAS_NO402	0.467958	0	0.293487	0	0	0.156824	0	0.182416	0
		21PHAS_NO403	8.18927	7.88113	6.45672	0.568978	0.27937	0.313648	1.00309	0.547247	0.775739
		21PHAS_NO404	0.233979	0	0.293487	0.142244	0.27937	0.156824	0.668728	0.547247	0.775739
		21PHAS_NO405	0	0	0	0	0	0	0.167182	0.182416	1.35754
		21PHAS_NO406	0	0	0	0	0	0	0.167182	0.182416	0
		21PHAS_NO407	0	0	0	0	0	0	0.167182	0	0.193935
		21PHAS_NO408	15.9106	11.2963	14.6744	21.3367	27.6576	26.8169	124.551	85.0057	164.069
		21PHAS_NO409	0	0	0	0.142244	0	0	0.83591	0.729662	2.90902
		21PHAS_NO410	0	0	0	0	0	0	0.167182	0.912078	1.35754
		21PHAS_NO411	0	0	0	0	0	0	0.501546	0	0
		21PHAS_NO413	0	0	0	0	0	0	0.167182	0.364831	0
		21PHAS_NO414	0	0	0	0	0	0	0.167182	0	0.581805
		21PHAS_NO415	0	0	0	0	0	0	0	0.364831	0.193935
		21PHAS_NO416	0.467958	0	0.293487	0	0	0.156824	0.334364	0	0
		21PHAS_NO417	0	0.525409	0	0	0.139685	0.156824	0.334364	0	0.38787
		21PHAS_NO418	0	0	0	0	0	0	0.167182	0.547247	0.193935
		21PHAS_NO419	0	0	0	0	0	0	0	0.182416	0
		21PHAS_NO420	0.935916	0.262704	0.586975	0.284489	0.27937	0.156824	0.83591	0.364831	0.969674
		21PHAS_NO421	0	0	0	0	0	0	0	0	0.38787
		21PHAS_NO422	0	0	0	0	0	0	1.50464	0	0.581805
		21PHAS_NO423	0	0.262704	0	0.142244	0	0.156824	0	0	0.38787
		21PHAS_NO424	0.233979	0.262704	0.880462	0.284489	0	0	0.167182	0	0.581805
		21PHAS_NO425	0	0.525409	0	0	0	0	0	0	0
		21PHAS_NO426	0.467958	0	0	0	0	0.156824	0.334364	0	0
		21PHAS_NO427	0.233979	0	0.293487	0	0	0	0.334364	0	0
		21PHAS_NO428	0.233979	0.788113	0	0.142244	0.139685	0	0.167182	0	0
		21PHAS_NO429	0.233979	0	0	0	0	0	0.501546	0	0.193935
		21PHAS_NO430	0	1.05082	0	0.142244	0.139685	0.156824	4.34673	2.3714	7.56346
		21PHAS_NO431	0	0	0	0	0	0	0.167182	0	0.775739
		21PHAS_NO432	0	0.788113	0	0	0.139685	0	1.00309	0.729662	1.16361
		21PHAS_NO433	0	1.05082	0	0.142244	0	0.156824	0.334364	0.364831	0.193935
		21PHAS_NO434	0	0	0	0	0	0	0.334364	0	0.193935
		21PHAS_NO435	0.233979	0	0	0	0	0	0	0	0.38787
		21PHAS_NO436	0.233979	0.788113	0	0	0	0	0.501546	0.182416	0.775739
		21PHAS_NO437	0.233979	0.262704	0.293487	0.142244	0	0	0.83591	0.364831	3.10296
		21PHAS_NO438	0	0	0	0.284489	0	0.156824	2.50773	0.729662	3.29689
		21PHAS_NO439	3.74367	3.67786	3.22836	0.711222	0.139685	0.313648	2.34055	0.912078	1.55148
		21PHAS_NO440	0	0	0	0.142244	0	0	0.334364	0.364831	0.38787
		21PHAS_NO441	0	0	0	0	0	0	0	0.912078	1.35754
		21PHAS_NO442	4.67958	5.25409	4.10882	0.426733	0.558739	0.156824	1.50464	1.45932	3.68476
		21PHAS_NO443	0	0.262704	0	0	0	0.156824	0	0	0.38787
		21PHAS_NO444	0.233979	0	0	0.284489	0.27937	0.156824	6.18574	4.56039	7.36952
		21PHAS_NO445	0	0	0	0.284489	0	0	1.839	0.547247	2.52115
		21PHAS_NO446	0	0	0	0	0	0	0.83591	0	0.38787
		21PHAS_NO447	0	0	0	0	0	0	0.334364	0.182416	0.193935
		21PHAS_NO448	0	0	0	0	0	0	0	0	0.38787
		21PHAS_NO449	0	0	0	0	0	0	0.167182	0.364831	0
		21PHAS_NO451	0	0.262704	0	0	0	0	0.167182	0.182416	1.16361
		21PHAS_NO452	0.233979	0.262704	0	0.142244	0	0.156824	0.501546	0.182416	0.775739
		21PHAS_NO453	0.233979	0.525409	0	0	0	0.156824	0.167182	0.182416	0.193935
		21PHAS_NO454	0	0.262704	0.293487	0	0	0	0.167182	0.182416	0.193935
		21PHAS_NO455	0	0	0	0	0	0	1.17027	0	0.38787
		21PHAS_NO457	0	0	0	0	0	0	0.501546	0	0.581805
		21PHAS_NO458	0	0.262704	0	0	0	0	0.334364	0	1.16361
		21PHAS_NO459	0	0.262704	0	0.142244	0.139685	0.156824	3.34364	2.00657	6.01198
		21PHAS_NO460	0.233979	0	0.293487	0	0	0	0.83591	0.729662	1.35754
		21PHAS_NO461	0.233979	0.788113	0	0.142244	0	0.156824	0	0	0.38787
		21PHAS_NO462	0	0	0	0	0	0	1.33746	0.364831	0.193935
		21PHAS_NO463	0	0	0	0	0	0	0.334364	0.182416	0
		21PHAS_NO464	0	0	0.293487	0.142244	0.139685	0.156824	4.01237	1.09449	5.23624
		21PHAS_NO465	0	0	0	0	0	0	0.83591	0.364831	1.16361
		21PHAS_NO466	0.233979	0.262704	0.293487	0	0.139685	0	0.167182	0.364831	0.38787
		21PHAS_NO467	0	0	0	0	0	0	0	0.364831	0.38787
		21PHAS_NO469	0	0	0	0.284489	0	0	0.668728	0.364831	1.16361
		21PHAS_NO470	0	0	0	0	0	0	0	0.182416	0
		21PHAS_NO471	0	0.525409	0.293487	0.142244	0.139685	0.470472	1.00309	0.912078	0.581805
		21PHAS_NO472	0.233979	0	0	0	0	0	1.00309	0.364831	3.29689
		21PHAS_NO474	0	0	0	0	0	0	0.334364	0	1.55148
		21PHAS_NO475	0	0	0	0.142244	0	0	0.501546	0.182416	2.52115
		21PHAS_NO476	0	0	0	0	0	0	0	0	0.193935
		21PHAS_NO477	0	0	0	0	0.139685	0	0	0	0.193935
		21PHAS_NO478	23.3979	21.5418	19.9571	5.40529	4.88897	5.95931	37.1144	20.9778	10.4725
		21PHAS_NO479	0.467958	0	0.293487	0	0	0	0.167182	0.182416	0.969674
		21PHAS_NO480	0	0	0	0.142244	0	0	0	0	0
		21PHAS_NO481	0	0	0	0	0	0	0.334364	0	0
		21PHAS_NO482	0	0	0	0	0	0	0.334364	0.364831	1.74541
		21PHAS_NO483	0	0.262704	0	0.142244	0	0	0.167182	0	0.38787
		21PHAS_NO484	0	0	0.293487	0	0	0.313648	0	0	0.193935
		21PHAS_NO485	0	0.262704	0	0	0	0	0	0	0
		21PHAS_NO486	0.233979	0	0.293487	0	0.139685	0.156824	0.167182	0	0.193935
		21PHAS_NO487	0	0.788113	0.586975	0	0	0	0.167182	0.364831	0.581805
		21PHAS_NO488	0.233979	0.262704	0	0	0	0	2.34055	1.27691	3.29689
		21PHAS_NO489	1.1699	1.05082	0	0.284489	0.419055	0.313648	1.00309	0.364831	1.74541
		21PHAS_NO490	0	0	0	0	0	0	0.167182	0	0
		21PHAS_NO491	0.467958	0	0.293487	0	0	0	0.668728	0.182416	1.35754
		21PHAS_NO492	412.037	539.332	393.567	176.241	143.317	171.722	869.848	604.16	841.483
		21PHAS_NO493	0	0	0	0	0	0	2.84209	0.912078	6.78772
		21PHAS_NO495	0	0	0	0	0	0	0	0.182416	0.38787
		21PHAS_NO496	0.233979	0	0	0	0.139685	0	1.00309	0.364831	1.55148
		21PHAS_NO497	0.233979	0	0	0	0	0	1.00309	0	0.581805
		21PHAS_NO498	0	0.262704	0	0	0	0	2.00618	0.912078	2.52115
		21PHAS_NO499	0	0	0	0.142244	0.139685	0	3.51082	0.729662	5.43018
		21PHAS_NO500	0	0	0	0	0	0	0	0	0.38787
		21PHAS_NO501	0.233979	0	0	0.142244	0	0.156824	0.167182	0.364831	0.775739
		21PHAS_NO502	0	0	0	0	0	0	0	0	0.193935
		21PHAS_NO503	0.233979	0	0	0	0	0	2.00618	0	1.16361
		21PHAS_NO504	0	0	0	0	0	0	0	0	0.193935
		21PHAS_NO505	0.233979	0	0	0	0	0.156824	2.84209	0.182416	5.04231
		21PHAS_NO506	0	0.525409	0	0	0	0	0.334364	0	0.775739
		21PHAS_NO507	0	0	0	0	0	0	0	0	0.38787
		21PHAS_NO508	0	0	0	0	0	0	0.167182	0.364831	1.16361
		21PHAS_NO509	0	0	0.586975	0	0	0	0.501546	0.182416	0
		21PHAS_NO510	0	0	0	0	0	0	0.334364	0	0.193935
		21PHAS_NO511	0	0.262704	0	0	0	0	0.167182	0	0
		21PHAS_NO512	0	0.262704	0	0	0.139685	0	0.501546	0.182416	0.193935
		21PHAS_NO513	0	0	0	0	0	0	0	0	0.581805
		21PHAS_NO515	0	0	0	0	0	0	0.334364	0	0.193935
		21PHAS_NO516	0	0	0	0	0	0	0.334364	0	0.38787
		21PHAS_NO517	0	0	0	0	0.139685	0	0	0.182416	0
		21PHAS_NO518	0	0	0	0	0	0	0.334364	0.729662	0.969674
		21PHAS_NO519	0.233979	0	0	0	0	0	0.334364	0.364831	0.969674
		21PHAS_NO521	0	0	0	0	0	0	0.167182	0	0
		21PHAS_NO522	0	0	0	0	0	0	0.167182	0.364831	0.193935
		21PHAS_NO523	0	0	0.880462	0	0	0	0.167182	0	0
		21PHAS_NO524	0	0	0.293487	0	0	0	1.17027	0.547247	2.13328
		21PHAS_NO525	0	0	0	0	0	0	0	0	0.193935
		21PHAS_NO526	0	0	0	0	0	0	0.167182	0	0
		21PHAS_NO527	0	0	0	0	0	0	0.501546	0.182416	0.38787
		21PHAS_NO529	0	0	0	0	0	0	0.167182	0	0.775739
		21PHAS_NO530	0.233979	0	0	0	0	0	0	0	0
		21PHAS_NO531	0	0	0	0	0	0	0.167182	0.547247	0
		21PHAS_NO532	0.233979	0.262704	0	0	0	0	0.167182	0	0
		21PHAS_NO533	0.233979	0	0	0.426733	0	0	0	0.182416	0.38787
		21PHAS_NO537	0	0.262704	0	0	0	0	0	0	0.581805
		21PHAS_NO538	0	0	0	0.142244	0	0	0.334364	0.182416	0.969674
		21PHAS_NO539	0	0	0	0	0	0	0.501546	0.182416	0.969674
		21PHAS_NO540	28.5455	29.4229	22.892	22.0479	24.4449	20.8576	73.3929	53.2654	107.246
		21PHAS_NO541	0	0.262704	0	0	0	0	0.167182	0	0.969674
		21PHAS_NO542	0	0	0	0	0	0.156824	4.51391	2.73623	12.2179
		21PHAS_NO543	0.233979	0	0	0	0	0	1.00309	0.182416	0.581805
		21PHAS_NO544	0	0	0	0	0	0	0.668728	0	0.969674
		21PHAS_NO545	0.233979	0	0	0	0	0	0.334364	0.182416	0.775739
		21PHAS_NO546	0	0	0	0	0.139685	0	0.501546	0.364831	1.35754
		21PHAS_NO547	0	0	0	0	0	0	0	0.364831	0.38787
		21PHAS_NO548	0	0	0	0	0	0.156824	1.00309	0.364831	0.193935
		21PHAS_NO549	3.97764	3.15245	2.05441	0.426733	0.27937	0.156824	4.6811	2.00657	6.78772
		21PHAS_NO550	0	0	0	0	0	0	0	0.182416	0.193935
		21PHAS_NO551	0	0	0	0	0	0	0.167182	0	0.38787
		21PHAS_NO552	0	1.31352	0.586975	0.284489	0.139685	0.156824	0.501546	0.364831	0.969674
		21PHAS_NO553	0	0	0	0	0	0	0.167182	0	0.581805
		21PHAS_NO554	0	0	0	0	0	0	0.501546	0	0
		21PHAS_NO555	0.233979	0.262704	0	0	0	0	0	0	0
		21PHAS_NO556	3.97764	4.99138	4.40231	0.568978	0.977794	0.940944	1.33746	0.729662	1.93935
		21PHAS_NO557	0	0	0	0	0	0	0.167182	0.182416	0
		21PHAS_NO558	0.233979	0	0	0	0	0	0.334364	0	0.775739
		21PHAS_NO559	0	0	0	0	0	0	0.334364	0	0.38787
		21PHAS_NO560	0	0	0	0	0	0.156824	0.334364	0	0.775739
		21PHAS_NO561	0	0	0	0	0	0	0.167182	0.364831	0.193935
		21PHAS_NO562	32.9911	46.7614	36.3924	11.664	12.432	10.0367	44.4704	30.0986	26.1812
		21PHAS_NO563	0.233979	0.525409	0.586975	0.142244	0	0	0	0	0.38787
		21PHAS_NO564	0.935916	0.525409	0.293487	0.142244	0.558739	0.470472	2.34055	1.64174	1.74541
		21PHAS_NO565	0.467958	0.262704	0.880462	0	0	0	0.668728	0	0.38787
		21PHAS_NO567	0.233979	0	0	0	0.139685	0.156824	0.501546	0	0.38787
		21PHAS_NO568	0	0	0	0	0	0	1.00309	0.729662	0.581805
		21PHAS_NO569	0.701937	0.525409	0.880462	0	0	0	0.501546	0.364831	0.581805
		21PHAS_NO570	0	0	0	0	0	0	0.83591	0.547247	2.52115
		21PHAS_NO571	0	0	0	0	0	0	0.167182	0	0
		21PHAS_NO572	0	0	0	0	0	0	0	0.182416	0
		21PHAS_NO575	0	0.262704	0	0.142244	0	0	1.33746	0	1.55148
		21PHAS_NO576	0	0	0	0	0	0	0	0	0.775739
		21PHAS_NO578	0	0	0	0	0	0	0	0.364831	0.193935
		21PHAS_NO579	0.467958	0	0	0	0.139685	0.156824	1.00309	0.364831	0.775739
		21PHAS_NO580	0	0	0	0.142244	0	0	0	0	0.193935
		21PHAS_NO581	0	0	0	0	0	0	0.167182	0.182416	0.38787
		21PHAS_NO582	0	0	0	0	0	0	0	0.182416	0
		21PHAS_NO583	0	0	0	0	0	0	1.00309	0.364831	0.38787
		21PHAS_NO584	0	0	0	0	0	0	0.167182	0.364831	0.193935
		21PHAS_NO585	0	0	0.293487	0	0	0	0.668728	0	1.93935
		21PHAS_NO586	2.33979	3.15245	1.17395	0.284489	0.419055	0.156824	1.33746	0.729662	0.969674
		21PHAS_NO587	0	0	0	0	0	0	0.167182	0	0.38787
		21PHAS_NO588	0	0	0	0	0	0	0.334364	0.182416	0.193935
		21PHAS_NO589	0.935916	0.262704	0.293487	0	0	0	0.501546	0	0.38787
		21PHAS_NO590	0	0	0	0	0	0	0.334364	0	0
		21PHAS_NO591	0	0	0	0.284489	0	0	0.668728	0.912078	1.74541
		21PHAS_NO592	0.233979	0	0	0.142244	0	0	0.83591	0.729662	1.16361
		21PHAS_NO593	0	0	0	0	0	0	0.167182	0	0.969674
		21PHAS_NO594	0	0	0	0	0	0	0.167182	0.182416	0.193935
		21PHAS_NO595	1.1699	0.788113	0.586975	0.568978	0.27937	0.313648	1.50464	0.912078	3.29689
		21PHAS_NO596	0.233979	0.262704	0.293487	0	0	0.313648	0.83591	0.364831	0.581805
		21PHAS_NO597	0	0	0	0	0	0	0.501546	0.182416	0.38787
		21PHAS_NO598	0	0	0	0	0	0	0	0	0.38787
		21PHAS_NO599	0	0	0	0	0	0	0.668728	0.182416	0.193935
		21PHAS_NO600	48.6677	59.6339	47.5449	1.99142	2.51433	2.19554	12.7058	8.02629	13.5754
		21PHAS_NO602	0	0	0	0	0.27937	0.313648	3.51082	1.27691	3.49083
		21PHAS_NO603	0	0.525409	0	0.142244	0	0	0	0	0
		21PHAS_NO604	0.233979	0	0	0	0	0	0.668728	0.182416	0.38787
		21PHAS_NO605	0	0.262704	0.293487	0	0	0.313648	0.501546	0.547247	0.969674
		21PHAS_NO607	0	0	0	0	0	0	0.334364	0.182416	0.193935
		21PHAS_NO608	0	0	0	0	0	0	0.167182	0.182416	0
		21PHAS_NO611	0.233979	0.262704	0	0.142244	0.139685	0	1.67182	1.09449	2.71509
		21PHAS_NO612	0	0	0	0	0	0	1.00309	0.912078	2.13328
		21PHAS_NO613	0	0	0	0	0	0	0.167182	0	0
		21PHAS_NO614	0	0.262704	0	0	0	0	0	0.182416	0.581805
		21PHAS_NO615	0	0	0	0	0	0	0.83591	0.729662	1.55148
		21PHAS_NO616	0	0	0	0	0	0	0.334364	0	0
		21PHAS_NO617	2.57377	5.7795	4.6958	0.284489	0.139685	0	1.33746	0.729662	1.93935
		21PHAS_NO618	2.33979	2.88975	1.46744	0.426733	0.698424	0	2.17337	0.547247	3.10296
		21PHAS_NO619	1.87183	0.525409	1.17395	0.284489	0.139685	0.470472	0.334364	0.364831	0.969674
		21PHAS_NO620	0	0.262704	0	0	0	0	0.167182	0	0
		21PHAS_NO621	0	0	0.880462	0	0	0.156824	0.167182	0.547247	0.581805
		21PHAS_NO622	0.233979	0	0	0.284489	0	0	1.00309	0.547247	3.68476
		21PHAS_NO623	0	0	0	0	0	0	0.167182	0.182416	0
		21PHAS_NO624	0	0	0	0	0	0	0.501546	0	1.55148
		21PHAS_NO625	0	0	0	0	0	0	0	0.182416	0
		21PHAS_NO626	0.467958	0	0	0	0	0	0	0.182416	0.193935
		21PHAS_NO627	0	0	0.293487	0	0	0.313648	0	0	0.775739
		21PHAS_NO628	0	0.262704	0	0	0	0	0.167182	0	0.193935
		21PHAS_NO629	0	0.262704	0	0	0.139685	0	0	0	0
		21PHAS_NO630	0	0	0	0	0	0	0.334364	0	0
		21PHAS_NO631	0	0	0	0	0	0	0.501546	0.547247	1.16361
		21PHAS_NO632	0	0	0	0	0	0	0.167182	0	0
		21PHAS_NO633	0.233979	0	0	0	0	0	0	0.182416	1.35754
		21PHAS_NO634	0	0	0	0	0	0	0.167182	0	0.193935
		21PHAS_NO635	1.40387	1.05082	0.880462	0	0.139685	0	1.33746	0.729662	2.13328
		21PHAS_NO636	0	0	0	0	0	0	0	0	0.38787
		21PHAS_NO637	1.1699	1.83893	0.586975	0	0.419055	0.156824	0.501546	0.364831	0.581805
		21PHAS_NO638	0	0	0	0	0	0	0.167182	0.182416	0.193935
		21PHAS_NO639	0	0	0	0	0	0	0	0.182416	0
		21PHAS_NO640	0	0	0	0	0.139685	0	2.00618	0.547247	0.969674
		21PHAS_NO641	0.935916	0.525409	0	0	0	0.156824	0.501546	0.182416	1.16361
		21PHAS_NO642	0.233979	0	0	0.142244	0	0.156824	1.17027	1.64174	3.8787
		21PHAS_NO643	0	0	0	0	0	0	0	0.182416	0.193935
		21PHAS_NO644	0	0	0	0	0.139685	0	0.334364	0.729662	0.969674
		21PHAS_NO645	0	0	0	0	0	0	0.167182	0	0.38787
		21PHAS_NO646	0	0	0	0	0	0	0	0.547247	0.38787
		21PHAS_NO647	0.233979	0	0	0	0	0	0	0.182416	1.35754
		21PHAS_NO648	0	0	0	0	0	0	0	0	0.193935
		21PHAS_NO649	0	0	0	0	0	0	0	0.182416	0
		21PHAS_NO650	1.87183	2.10164	2.64139	0.284489	0.139685	0.156824	0.668728	0.912078	0.193935
		21PHAS_NO651	0.701937	2.62704	0.880462	0.711222	0.27937	0.313648	1.839	0.729662	1.55148
		21PHAS_NO652	0	0	0	0	0	0	2.50773	0.729662	1.55148
		21PHAS_NO653	0	0	0	0	0	0	0.167182	0	0.193935
		21PHAS_NO654	0.233979	0	0.293487	0	0	0	0	0.182416	0.193935
		21PHAS_NO655	0	0	0	0	0	0	0	0	0.193935
		21PHAS_NO656	0	0	0	0	0	0	0.334364	0	0.581805
		21PHAS_NO657	0.467958	0.525409	0.293487	0	0.419055	0	0.167182	0	0.775739
		21PHAS_NO658	0	0.262704	0	0	0	0	0.83591	0.364831	1.16361
		21PHAS_NO659	0	0	0.293487	0.142244	0.139685	0	0.334364	0	0.38787
		21PHAS_NO660	0	0	0	0	0	0	0.334364	0.182416	0
		21PHAS_NO661	3.50969	4.99138	2.64139	0.568978	0.27937	0.156824	0	0	0.38787
		21PHAS_NO662	0.233979	0.262704	0	0.142244	0	0.313648	0.167182	0	0.38787
		21PHAS_NO663	0	0	0.293487	0	0	0	0	0	0.193935
		21PHAS_NO664	0	0	0	0	0	0	0.167182	0	0.193935
		21PHAS_NO665	0	0	0	0	0	0	0.83591	0	0.775739
		21PHAS_NO666	0	0	0	0	0	0	0.167182	0	0.581805
		21PHAS_NO667	131.496	162.877	139.7	17.9228	18.9971	23.5236	63.5292	49.2522	62.447
		21PHAS_NO668	0	0.525409	0	0	0	0	0	0.364831	0
		21PHAS_NO669	0	0.262704	0.293487	0	0	0	0.501546	0.182416	0.38787
		21PHAS_NO670	0.935916	0.262704	0	0	0	0.156824	0.167182	0.182416	0.581805
		21PHAS_NO671	0	0	0	0	0	0	0	0.182416	0
		21PHAS_NO672	30.6513	36.2532	32.5771	3.55611	2.23496	5.01837	10.8668	12.0394	23.6601
		21PHAS_NO673	0.233979	0.262704	0	0	0	0.156824	0.167182	0	0.38787
		21PHAS_NO674	0	0	0	0	0	0.156824	0	0.547247	0.38787
		21PHAS_NO675	0.467958	0.525409	0	0	0	0	0.167182	0.364831	0.38787
		21PHAS_NO676	1.63785	2.88975	0.880462	0.284489	0.558739	0.156824	1.33746	1.09449	0.969674
		21PHAS_NO677	0	0	0.293487	0	0	0.156824	0.167182	0	0
		21PHAS_NO678	0	0	0.293487	0	0	0	1.67182	1.45932	1.74541
		21PHAS_NO680	0.233979	0	0	0	0	0	0	0	0.581805
		21PHAS_NO681	0.233979	0	0	0	0	0	0.167182	0	0.193935
		21PHAS_NO682	0.467958	0.525409	0	0	0	0	0.334364	0.182416	0.38787
		21PHAS_NO683	0	0	0	0	0	0	1.33746	0.364831	1.35754
		21PHAS_NO684	0	0	0	0	0	0	0	0	0.38787
		21PHAS_NO685	0	0	0	0	0	0.156824	0.668728	0.182416	0.581805
		21PHAS_NO686	0	0.262704	0	0.284489	0	0	0.83591	0	0.38787
		21PHAS_NO687	0	0	0	0.142244	0	0	1.00309	0.547247	0.775739
		21PHAS_NO688	1.1699	1.05082	0.293487	0	0	0	0.83591	0.547247	0.775739
		21PHAS_NO689	0.233979	0.525409	0	0	0	0	0.167182	0.547247	0
		21PHAS_NO690	0	0	0	0	0	0.156824	0.167182	0.182416	0
		21PHAS_NO691	0.935916	1.57623	2.93487	0.284489	0.27937	0	0.501546	0.364831	0.581805
		21PHAS_NO692	0	0	0	0	0	0	1.00309	0.182416	1.93935
		21PHAS_NO693	0	0.525409	0.293487	0	0	0	0.167182	0	0.38787
		21PHAS_NO694	0	0	0	0	0	0.156824	0.334364	0.182416	1.35754
		21PHAS_NO695	0	0.262704	0.293487	0	0	0	0.501546	0.182416	0.581805
		21PHAS_NO696	0.233979	0	0	0	0	0	0	0	0.581805
		21PHAS_NO697	0	0	0	0	0	0	1.17027	0.547247	0.38787
		21PHAS_NO698	0.233979	0	0	0	0	0	0	0.182416	0.193935
		21PHAS_NO699	0	0	0	0	0	0	0.334364	0	0.581805
		21PHAS_NO700	0	0	0.293487	0	0.139685	0	0.501546	0.182416	0.775739
		21PHAS_NO702	0.467958	1.57623	1.17395	0.284489	0.139685	0.940944	2.17337	1.27691	1.35754
		21PHAS_NO703	0.467958	0	0	0	0	0	0	0	0
		21PHAS_NO704	150.215	130.301	122.384	6.11651	7.12393	4.5479	22.9039	15.3229	30.6417
		21PHAS_NO705	0	0	0	0	0	0	3.51082	0.547247	6.20591
		21PHAS_NO706	0	1.05082	0.293487	0.142244	0	0.156824	0.334364	0.364831	0.193935
		21PHAS_NO707	0	0	0	0	0.139685	0	1.17027	0.729662	1.16361
		21PHAS_NO708	0	0	0	0	0	0	0.167182	0	0.775739
		21PHAS_NO709	0	1.05082	0	0.142244	0.139685	0.156824	1.839	1.27691	2.32722
		21PHAS_NO710	0.233979	0	0	0	0	0	0.501546	0	0.193935
		21PHAS_NO711	0	0.262704	0	0	0	0	0.167182	0	0
		21PHAS_NO712	0.233979	0	0.293487	0	0	0	0.334364	0.182416	0
		21PHAS_NO713	0.467958	0	0	0	0	0.156824	0.334364	0	0
		21PHAS_NO714	0	1.05082	0.293487	0.142244	0	0.156824	0.334364	0.364831	0.193935
		21PHAS_NO715	0	0	0	0	0.139685	0	1.17027	0.729662	1.16361
		21PHAS_NO716	0	0	0	0	0	0	0.167182	0	0.775739
		21PHAS_NO717	0	1.05082	0	0.142244	0.139685	0.156824	1.839	1.27691	2.32722
		21PHAS_NO718	0.233979	0	0	0	0	0	0.501546	0	0.193935
		21PHAS_NO719	0	0.262704	0	0	0.139685	0	0.167182	0	0
		21PHAS_NO720	0.467958	4.20327	0	0.142244	0.139685	0.156824	0.334364	0.182416	0.38787
[truncated: 3,185 more rows]

## Sheet: 24-nt phasiRNA
Table S13. Abundance of reproductive phasiRNAs in maize and rice.
Notes: Reproductive phasiRNAs are listed on separate sheets for each of the two size classes: "21-nt phasiRNA" and “24-nt phasiRNA”.
Total: input; TP: total polysome; MBP: membrane-bound polysome. The two biological repeats for Total, TP and MBP of maize seedling shoots and three biological repeats for Total, TP and MBP of maize immature ears, immature tassels, rice seedling shoots and immature panicles are denoted by number.
Reproductive phasiRNA abundance is in RMPR (reads per million rRNA fragments).
Species	Tissue	PHAS ID	phasiRNA abundance
			Total-1	Total-2	Total-3	TP-1	TP-2	TP-3	MBP-1	MBP-2	MBP-3
Maize	Shoot	24PHAS_NO4	285.09	257.402		57.6251	32.9649		43.5373	68.951
		24PHAS_NO5	168.942	173.92		94.2956	93.4004		87.0746	89.6363
		24PHAS_NO6	0	6.95681		15.7159	8.24121		119.728	0
		24PHAS_NO8	0	13.9136		10.4773	0		16.3265	0
		24PHAS_NO10	797.196	667.854		256.694	282.948		288.435	272.357
		24PHAS_NO11	10.5589	0		7.85797	0		92.5168	0
		24PHAS_NO12	10.5589	0		2.61932	0		27.2108	0
		24PHAS_NO13	0	20.8704		34.0512	13.7354		1047.62	0
		24PHAS_NO14	121.427	187.834		36.6705	2.74707		1515.64	31.028
		24PHAS_NO15	0	6.95681		39.2898	0		538.774	3.44755
		24PHAS_NO16	0	6.95681		39.2898	0		538.774	3.44755
		24PHAS_NO17	0	0		5.23865	0		54.4216	0
		24PHAS_NO18	0	0		7.85797	0		68.027	0
		24PHAS_NO19	0	20.8704		36.6705	2.74707		1521.08	10.3427
		24PHAS_NO20	10.5589	41.7409		23.5739	8.24121		157.823	3.44755
		24PHAS_NO21	5.27944	0		20.9546	0		451.699	3.44755
		24PHAS_NO22	0	0		0	0		62.5849	0
		24PHAS_NO23	121.427	125.223		23.5739	5.49414		242.176	24.1329
		24PHAS_NO24	0	13.9136		18.3353	0		111.564	0
		24PHAS_NO25	929.182	653.94		227.881	244.489		416.325	289.594
		24PHAS_NO26	0	0		0	2.74707		40.8162	0
		24PHAS_NO27	0	6.95681		10.4773	0		114.285	3.44755
		24PHAS_NO28	5.27944	6.95681		31.4319	2.74707		321.088	0
		24PHAS_NO29	5.27944	0		28.8126	5.49414		1058.5	6.8951
		24PHAS_NO31	0	0		2.61932	0		198.639	3.44755
		24PHAS_NO33	21.1178	48.6977		44.5285	2.74707		748.297	3.44755
		24PHAS_NO34	5.27944	0		0	0		5.44216	0
		24PHAS_NO35	0	0		0	0		0	0
		24PHAS_NO36	15.8383	6.95681		5.23865	5.49414		8.16324	13.7902
		24PHAS_NO37	15.8383	6.95681		5.23865	5.49414		8.16324	13.7902
		24PHAS_NO39	0	0		2.61932	0		29.9319	0
		24PHAS_NO40	105.589	118.266		7.85797	13.7354		125.17	48.2657
		24PHAS_NO41	10.5589	6.95681		0	2.74707		2.72108	0
		24PHAS_NO42	0	6.95681		2.61932	8.24121		68.027	0
		24PHAS_NO43	0	0		0	0		13.6054	0
		24PHAS_NO44	221.737	187.834		136.205	153.836		130.612	127.559
		24PHAS_NO45	0	6.95681		0	0		32.653	0
		24PHAS_NO46	15.8383	6.95681		2.61932	2.74707		10.8843	3.44755
		24PHAS_NO47	0	0		0	0		27.2108	0
		24PHAS_NO48	0	0		7.85797	0		146.938	0
		24PHAS_NO49	52.7944	83.4817		5.23865	0		2.72108	3.44755
		24PHAS_NO61	121.427	118.266		20.9546	21.9766		8.16324	34.4755
		24PHAS_NO63	0	0		2.61932	5.49414		5.44216	0
		24PHAS_NO71	47.515	76.5249		5.23865	0		2.72108	3.44755
		24PHAS_NO76	31.6766	48.6977		5.23865	0		2.72108	3.44755
		24PHAS_NO77	116.148	76.5249		10.4773	16.4824		214.965	17.2378
		24PHAS_NO78	0	0		5.23865	0		19.0476	0
		24PHAS_NO81	0	6.95681		18.3353	0		108.843	0
		24PHAS_NO82	0	34.7841		20.9546	2.74707		247.618	0
		24PHAS_NO83	0	13.9136		15.7159	0		231.292	3.44755
		24PHAS_NO84	0	6.95681		0	0		125.17	0
		24PHAS_NO86	0	6.95681		7.85797	0		405.441	0
		24PHAS_NO87	0	0		5.23865	0		92.5168	0
		24PHAS_NO88	0	6.95681		23.5739	0		451.699	0
		24PHAS_NO89	0	0		0	0		27.2108	0
		24PHAS_NO90	52.7944	41.7409		5.23865	5.49414		0	10.3427
		24PHAS_NO92	15.8383	20.8704		7.85797	2.74707		48.9795	3.44755
		24PHAS_NO97	5.27944	0		0	0		2.72108	0
		24PHAS_NO99	79.1916	48.6977		20.9546	2.74707		329.251	6.8951
		24PHAS_NO100	15.8383	20.8704		0	5.49414		2.72108	6.8951
		24PHAS_NO106	5.27944	0		0	0		0	0
		24PHAS_NO107	5.27944	6.95681		2.61932	2.74707		5.44216	0
		24PHAS_NO108	15.8383	20.8704		15.7159	0		263.945	6.8951
		24PHAS_NO109	15.8383	27.8272		7.85797	0		138.775	6.8951
		24PHAS_NO111	15.8383	20.8704		0	5.49414		2.72108	6.8951
		24PHAS_NO112	5.27944	20.8704		13.0966	0		190.476	0
		24PHAS_NO113	5.27944	13.9136		2.61932	2.74707		73.4692	6.8951
		24PHAS_NO114	5.27944	6.95681		2.61932	0		13.6054	0
		24PHAS_NO115	0	0		20.9546	0		917.004	3.44755
		24PHAS_NO116	0	0		15.7159	0		674.828	0
		24PHAS_NO117	0	0		0	0		2.72108	0
		24PHAS_NO120	131.986	160.007		34.0512	19.2295		288.435	68.951
		24PHAS_NO121	5.27944	41.7409		117.87	24.7236		1798.63	10.3427
		24PHAS_NO122	5.27944	41.7409		123.108	21.9766		1787.75	6.8951
		24PHAS_NO123	0	13.9136		7.85797	5.49414		478.91	6.8951
		24PHAS_NO124	0	6.95681		15.7159	8.24121		119.728	0
		24PHAS_NO125	5.27944	34.7841		123.108	24.7236		1749.66	10.3427
		24PHAS_NO126	5.27944	41.7409		123.108	21.9766		1787.75	6.8951
		24PHAS_NO127	5.27944	41.7409		123.108	24.7236		1880.27	10.3427
		24PHAS_NO128	3399.96	3074.91		387.66	464.255		429.931	651.587
		24PHAS_NO132	15.8383	13.9136		26.1932	2.74707		527.89	6.8951
		24PHAS_NO133	15.8383	6.95681		44.5285	5.49414		549.658	6.8951
		24PHAS_NO134	15.8383	69.5681		254.074	24.7236		1902.04	10.3427
		24PHAS_NO143	0	0		7.85797	0		103.401	0
		24PHAS_NO144	0	6.95681		2.61932	0		16.3265	3.44755
		24PHAS_NO150	10.5589	6.95681		23.5739	19.2295		220.408	20.6853
		24PHAS_NO153	31.6766	27.8272		0	0		8.16324	0
		24PHAS_NO154	15.8383	27.8272		28.8126	0		413.604	10.3427
		24PHAS_NO155	0	55.6545		73.3411	2.74707		1091.15	13.7902
		24PHAS_NO156	0	0		0	0		16.3265	0
		24PHAS_NO157	184.78	187.834		7.85797	10.9883		149.659	6.8951
		24PHAS_NO158	31.6766	13.9136		7.85797	8.24121		146.938	0
		24PHAS_NO159	15.8383	13.9136		2.61932	8.24121		51.7005	0
		24PHAS_NO160	42.2355	13.9136		5.23865	8.24121		206.802	3.44755
		24PHAS_NO161	116.148	41.7409		18.3353	30.2178		288.435	6.8951
		24PHAS_NO162	411.796	285.229		70.7217	60.4356		100.68	103.427
		24PHAS_NO166	0	0		0	0		2.72108	3.44755
		24PHAS_NO171	5.27944	0		0	0		13.6054	0
		24PHAS_NO172	0	6.95681		5.23865	0		136.054	0
		24PHAS_NO173	36.9561	55.6545		15.7159	19.2295		122.449	31.028
		24PHAS_NO174	5.27944	6.95681		5.23865	0		117.006	3.44755
		24PHAS_NO178	0	0		0	2.74707		136.054	0
		24PHAS_NO179	10.5589	0		2.61932	0		65.3059	0
		24PHAS_NO180	15.8383	41.7409		86.4377	8.24121		1050.34	6.8951
		24PHAS_NO181	10.5589	0		2.61932	0		73.4692	0
		24PHAS_NO183	5.27944	6.95681		13.0966	5.49414		514.284	0
		24PHAS_NO184	31.6766	27.8272		13.0966	0		193.197	6.8951
		24PHAS_NO185	26.3972	41.7409		83.8183	8.24121		944.215	6.8951
		24PHAS_NO186	10.5589	0		2.61932	0		48.9795	0
		24PHAS_NO187	10.5589	41.7409		68.1024	8.24121		1028.57	0
		24PHAS_NO188	5.27944	0		44.5285	0		508.842	3.44755
		24PHAS_NO191	506.826	368.711		44.5285	63.1826		100.68	75.8461
		24PHAS_NO196	10.5589	27.8272		5.23865	0		255.782	0
		24PHAS_NO197	26.3972	20.8704		2.61932	8.24121		8.16324	0
		24PHAS_NO198	21.1178	13.9136		7.85797	0		108.843	0
		24PHAS_NO199	2196.25	2247.05		123.108	120.871		595.917	82.7412
		24PHAS_NO200	0	34.7841		81.199	13.7354		2919.72	10.3427
		24PHAS_NO201	2375.75	2420.97		149.301	120.871		682.991	110.322
		24PHAS_NO202	0	0		10.4773	0		478.91	3.44755
		24PHAS_NO203	1177.32	1252.23		34.0512	30.2178		606.801	48.2657
		24PHAS_NO204	10.5589	0		2.61932	0		331.972	0
		24PHAS_NO205	36.9561	13.9136		5.23865	2.74707		114.285	3.44755
		24PHAS_NO206	380.12	445.236		39.2898	21.9766		353.741	34.4755
		24PHAS_NO207	0	0		5.23865	2.74707		65.3059	3.44755
		24PHAS_NO208	0	0		0	2.74707		46.2584	6.8951
		24PHAS_NO209	105.589	76.5249		5.23865	2.74707		108.843	6.8951
		24PHAS_NO210	147.824	125.223		60.2444	13.7354		375.509	13.7902
		24PHAS_NO211	31.6766	48.6977		20.9546	5.49414		242.176	6.8951
		24PHAS_NO212	58.0738	69.5681		15.7159	13.7354		16.3265	6.8951
		24PHAS_NO213	0	0		2.61932	0		149.659	0
		24PHAS_NO214	0	6.95681		13.0966	0		263.945	0
		24PHAS_NO215	0	0		2.61932	0		209.523	0
		24PHAS_NO216	0	0		0	0		2.72108	0
		24PHAS_NO217	0	27.8272		20.9546	5.49414		195.918	3.44755
		24PHAS_NO218	0	0		7.85797	0		133.333	3.44755
		24PHAS_NO219	10.5589	13.9136		0	0		76.1903	6.8951
		24PHAS_NO229	0	0		2.61932	0		5.44216	6.8951
		24PHAS_NO236	0	6.95681		23.5739	0		220.408	0
		24PHAS_NO237	0	0		5.23865	2.74707		168.707	0
		24PHAS_NO240	36.9561	27.8272		5.23865	0		5.44216	3.44755
		24PHAS_NO242	36.9561	48.6977		5.23865	0		0	0
		24PHAS_NO245	5.27944	13.9136		2.61932	2.74707		46.2584	3.44755
		24PHAS_NO246	63.3533	27.8272		15.7159	5.49414		413.604	10.3427
		24PHAS_NO250	63.3533	27.8272		15.7159	5.49414		413.604	10.3427
		24PHAS_NO251	15.8383	34.7841		15.7159	2.74707		2.72108	10.3427
		24PHAS_NO256	31.6766	20.8704		5.23865	0		2.72108	6.8951
		24PHAS_NO257	0	0		13.0966	0		81.6324	0
		24PHAS_NO258	554.341	486.977		128.347	109.883		914.283	127.559
		24PHAS_NO259	5.27944	0		0	0		0	0
		24PHAS_NO262	36.9561	48.6977		23.5739	10.9883		48.9795	3.44755
		24PHAS_NO264	237.575	215.661		28.8126	16.4824		179.591	31.028
		24PHAS_NO267	0	13.9136		0	0		84.3535	3.44755
		24PHAS_NO268	10.5589	34.7841		13.0966	2.74707		329.251	6.8951
		24PHAS_NO269	0	0		0	0		0	3.44755
		24PHAS_NO270	5.27944	13.9136		15.7159	2.74707		57.1427	3.44755
		24PHAS_NO271	21.1178	20.8704		15.7159	2.74707		876.188	3.44755
		24PHAS_NO272	475.15	438.279		44.5285	38.459		35.3741	62.0559
		24PHAS_NO273	42.2355	76.5249		7.85797	5.49414		43.5373	3.44755
		24PHAS_NO282	0	0		2.61932	0		38.0951	0
		24PHAS_NO283	0	6.95681		0	0		70.7481	0
		24PHAS_NO285	10.5589	20.8704		5.23865	5.49414		236.734	0
		24PHAS_NO286	0	0		5.23865	0		43.5373	0
		24PHAS_NO287	5.27944	13.9136		7.85797	2.74707		0	10.3427
		24PHAS_NO288	0	6.95681		13.0966	0		217.686	13.7902
		24PHAS_NO291	31.6766	20.8704		18.3353	0		340.135	0
		24PHAS_NO292	15.8383	0		20.9546	0		133.333	0
		24PHAS_NO293	5.27944	6.95681		23.5739	2.74707		546.937	6.8951
		24PHAS_NO294	0	13.9136		2.61932	0		155.102	0
		24PHAS_NO295	1842.52	1356.58		1314.9	1554.84		478.91	830.86
		24PHAS_NO296	26.3972	13.9136		41.9092	0		138.775	0
		24PHAS_NO298	190.06	160.007		47.1478	21.9766		424.489	31.028
		24PHAS_NO307	337.884	271.316		204.307	266.466		340.135	313.727
	Ear	24PHAS_NO4	98774	134089	109564	17184	19198	12358.9	21778.7	19023.7	22573.2
		24PHAS_NO5	15729.8	14542.8	19498.6	23697.3	30052.9	17833	7801.33	8991.93	5897.51
		24PHAS_NO6	231.321	8380.58	1857.01	138.581	179.42	338.6	65.0111	0	0
		24PHAS_NO8	925.283	2218.39	696.379	346.452	358.841	169.3	130.022	122.339	203.362
		24PHAS_NO10	44182.3	46832.6	52228.4	19886.4	29155.8	20146.7	20218.4	22999.8	17963.7
		24PHAS_NO11	462.642	4190.29	1857.01	207.871	448.551	0	65.0111	61.1696	0
		24PHAS_NO12	0	246.488	696.379	0	179.42	0	0	0	0
		24PHAS_NO13	231.321	11831.4	2785.52	485.033	1076.52	902.935	0	61.1696	67.7874
		24PHAS_NO14	4395.1	12570.9	11142.1	2633.04	3229.57	1467.27	1495.25	2630.29	2508.13
		24PHAS_NO15	693.963	10352.5	1624.88	485.033	627.972	112.867	0	183.509	0
		24PHAS_NO16	693.963	10352.5	1624.88	485.033	627.972	112.867	0	183.509	0
		24PHAS_NO17	231.321	1725.41	0	69.2905	179.42	0	0	0	0
		24PHAS_NO18	231.321	1971.9	232.126	69.2905	179.42	56.4334	0	0	0
		24PHAS_NO19	1619.25	11584.9	2785.52	1039.36	986.813	790.068	455.077	550.526	271.15
		24PHAS_NO20	3701.13	9859.5	3249.77	415.743	807.392	169.3	390.066	795.204	881.236
		24PHAS_NO21	231.321	12817.4	3481.89	692.905	269.131	395.034	65.0111	0	0
		24PHAS_NO22	0	492.975	232.126	0	0	0	0	61.1696	67.7874
		24PHAS_NO23	15961.1	18979.5	19962.9	2286.59	2422.18	959.368	975.166	1223.39	1287.96
		24PHAS_NO24	1387.93	2957.85	0	346.452	269.131	451.467	0	122.339	0
		24PHAS_NO25	24982.7	23909.3	37836.6	15867.5	25029.2	15124.2	10726.8	16577	8473.43
		24PHAS_NO26	0	0	0	0	0	0	130.022	61.1696	0
		24PHAS_NO27	462.642	3697.31	1392.76	69.2905	89.7102	225.734	0	61.1696	0
		24PHAS_NO28	462.642	7887.6	3714.02	207.871	627.972	282.167	65.0111	0	0
		24PHAS_NO29	231.321	10352.5	1392.76	415.743	358.841	395.034	0	0	0
		24PHAS_NO31	0	739.463	928.505	138.581	269.131	0	0	0	0
		24PHAS_NO33	925.283	28346.1	6963.79	1177.94	2153.05	1467.27	65.0111	244.678	203.362
		24PHAS_NO34	0	246.488	0	0	0	0	0	0	67.7874
		24PHAS_NO35	0	246.488	232.126	0	0	0	0	0	0
		24PHAS_NO36	693.963	1971.9	1624.88	277.162	269.131	507.901	325.055	550.526	338.937
		24PHAS_NO37	693.963	1971.9	1624.88	277.162	269.131	507.901	325.055	550.526	338.937
		24PHAS_NO39	0	492.975	0	69.2905	179.42	56.4334	0	61.1696	0
		24PHAS_NO40	10872.1	17993.6	12999.1	3810.98	3498.7	3216.7	2730.46	1957.43	1626.9
		24PHAS_NO41	925.283	985.95	0	138.581	358.841	225.734	130.022	367.017	203.362
		24PHAS_NO42	1156.6	2218.39	1392.76	277.162	179.42	225.734	0	61.1696	0
		24PHAS_NO43	0	492.975	0	69.2905	269.131	56.4334	0	61.1696	0
		24PHAS_NO44	18274.3	16021.7	16945.2	18154.1	22517.3	13431.2	8516.45	12050.4	8541.21
		24PHAS_NO45	693.963	1478.93	1624.88	277.162	179.42	169.3	0	244.678	0
		24PHAS_NO46	462.642	1971.9	1392.76	207.871	807.392	395.034	390.066	489.356	474.512
		24PHAS_NO47	0	739.463	0	69.2905	269.131	56.4334	0	0	0
		24PHAS_NO48	462.642	2711.36	696.379	138.581	269.131	225.734	325.055	428.187	135.575
		24PHAS_NO49	3469.81	4190.29	4874.65	69.2905	179.42	338.6	65.0111	122.339	67.7874
		24PHAS_NO61	11797.4	16268.2	9285.05	4018.85	4395.8	3724.6	1690.29	2874.97	1152.39
		24PHAS_NO63	0	0	0	0	0	56.4334	0	0	67.7874
		24PHAS_NO71	3469.81	4683.26	4874.65	69.2905	269.131	338.6	65.0111	122.339	67.7874
		24PHAS_NO76	2544.53	3204.34	3481.89	138.581	358.841	225.734	130.022	183.509	135.575
		24PHAS_NO77	3701.13	6408.68	4874.65	1385.81	2332.47	1241.53	2080.35	2630.29	1898.05
		24PHAS_NO78	0	985.95	232.126	138.581	358.841	56.4334	0	183.509	67.7874
		24PHAS_NO81	0	2711.36	928.505	69.2905	89.7102	112.867	0	0	0
		24PHAS_NO82	462.642	6162.19	696.379	207.871	269.131	395.034	0	0	0
		24PHAS_NO83	231.321	3204.34	464.253	0	89.7102	56.4334	0	0	0
		24PHAS_NO84	0	739.463	232.126	207.871	179.42	56.4334	0	122.339	135.575
		24PHAS_NO86	1156.6	4436.78	1392.76	415.743	538.261	225.734	130.022	244.678	135.575
		24PHAS_NO87	0	3450.83	464.253	138.581	0	112.867	0	0	0
		24PHAS_NO88	693.963	3697.31	1160.63	138.581	448.551	112.867	65.0111	183.509	135.575
		24PHAS_NO89	0	0	696.379	69.2905	179.42	0	0	61.1696	135.575
		24PHAS_NO90	4626.42	6162.19	8356.55	900.776	1614.78	1185.1	1040.18	672.865	338.937
		24PHAS_NO92	925.283	3450.83	1160.63	138.581	179.42	0	325.055	244.678	0
		24PHAS_NO99	3701.13	6408.68	4410.4	1455.1	1973.63	1580.14	715.122	1835.09	745.662
		24PHAS_NO100	3007.17	4190.29	5571.03	554.324	179.42	451.467	325.055	305.848	338.937
		24PHAS_NO105	0	0	0	0	0	56.4334	0	0	0
		24PHAS_NO106	0	0	0	0	0	0	0	61.1696	0
		24PHAS_NO107	3701.13	3204.34	4178.27	831.486	1255.94	620.767	390.066	244.678	271.15
		24PHAS_NO108	2081.89	5915.7	2553.39	554.324	986.813	620.767	65.0111	244.678	135.575
		24PHAS_NO109	3007.17	5176.24	3249.77	485.033	807.392	338.6	390.066	489.356	338.937
		24PHAS_NO111	3007.17	4190.29	5571.03	554.324	179.42	451.467	325.055	305.848	338.937
		24PHAS_NO112	693.963	3943.8	1392.76	346.452	538.261	451.467	130.022	61.1696	67.7874
		24PHAS_NO113	2775.85	4436.78	3249.77	277.162	269.131	620.767	325.055	672.865	745.662
		24PHAS_NO114	693.963	1725.41	928.505	554.324	358.841	451.467	65.0111	183.509	135.575
		24PHAS_NO115	231.321	7641.11	1857.01	623.614	986.813	338.6	0	61.1696	67.7874
		24PHAS_NO116	462.642	5669.21	1160.63	346.452	358.841	56.4334	65.0111	0	0
		24PHAS_NO117	231.321	246.488	464.253	0	0	56.4334	0	0	0
		24PHAS_NO120	14341.9	17500.6	20659.2	2840.91	4306.09	1636.57	715.122	1406.9	677.874
		24PHAS_NO121	462.642	52008.9	8124.42	1455.1	2960.44	2313.77	0	61.1696	67.7874
		24PHAS_NO122	462.642	54720.2	9052.92	1593.68	3050.15	2313.77	0	61.1696	67.7874
		24PHAS_NO123	231.321	6655.16	1624.88	138.581	538.261	225.734	0	0	0
		24PHAS_NO124	231.321	8380.58	1857.01	138.581	179.42	338.6	65.0111	0	0
		24PHAS_NO125	462.642	54966.7	8820.8	1455.1	3050.15	2370.2	0	61.1696	67.7874
		24PHAS_NO126	462.642	54720.2	9052.92	1593.68	3050.15	2313.77	0	61.1696	67.7874
		24PHAS_NO127	462.642	55459.7	9052.92	1524.39	3139.86	2313.77	0	61.1696	67.7874
		24PHAS_NO128	267176	291102	309424	49265.5	81008.3	38149	38356.5	44714.9	31453.4
		24PHAS_NO132	1387.93	13556.8	2785.52	415.743	538.261	790.068	195.033	183.509	135.575
		24PHAS_NO133	1387.93	19472.5	4410.4	415.743	807.392	338.6	0	122.339	67.7874
		24PHAS_NO134	2081.89	53241.3	13695.5	2009.42	2063.34	2031.6	0	61.1696	135.575
		24PHAS_NO143	231.321	2464.88	928.505	69.2905	0	0	0	122.339	0
		24PHAS_NO144	0	492.975	232.126	0	0	112.867	0	61.1696	67.7874
		24PHAS_NO150	925.283	8380.58	4410.4	2217.29	2960.44	2200.9	1105.19	1345.73	881.236
		24PHAS_NO153	3932.45	1971.9	3714.02	554.324	538.261	169.3	260.044	611.696	203.362
		24PHAS_NO154	1156.6	10845.5	6267.41	415.743	807.392	395.034	65.0111	122.339	67.7874
		24PHAS_NO155	925.283	26620.7	5106.78	831.486	717.682	1072.23	0	0	0
		24PHAS_NO156	2313.21	2464.88	2321.26	415.743	897.102	112.867	130.022	122.339	610.087
		24PHAS_NO157	13879.3	22923.3	13463.3	1662.97	1883.91	1072.23	1495.25	1773.92	1559.11
		24PHAS_NO158	5320.38	8627.06	8356.55	1316.52	1704.49	902.935	1105.19	1345.73	1152.39
		24PHAS_NO159	4395.1	4929.75	8356.55	1039.36	1435.36	1128.67	715.122	1101.05	881.236
		24PHAS_NO160	4857.74	8134.09	8124.42	1732.26	2153.05	1297.97	780.133	1406.9	1491.32
		24PHAS_NO161	7170.95	10599	8124.42	3325.94	4395.8	2313.77	1885.32	2691.46	2033.62
		24PHAS_NO162	16886.4	21444.4	16713.1	3603.1	5831.17	3442.44	3900.66	5077.07	3389.37
		24PHAS_NO166	0	0	0	0	0	0	65.0111	0	0
		24PHAS_NO171	0	0	232.126	0	0	0	0	0	0
		24PHAS_NO172	462.642	3450.83	1160.63	138.581	179.42	112.867	130.022	61.1696	0
		24PHAS_NO173	1850.57	6655.16	4874.65	277.162	807.392	282.167	520.088	428.187	474.512
		24PHAS_NO174	462.642	2464.88	1624.88	207.871	269.131	0	65.0111	244.678	0
		24PHAS_NO178	0	2957.85	1160.63	69.2905	0	112.867	0	0	0
		24PHAS_NO179	0	1232.44	696.379	0	358.841	169.3	65.0111	61.1696	67.7874
		24PHAS_NO180	2313.21	27606.6	6731.66	1455.1	1166.23	733.634	130.022	61.1696	67.7874
		24PHAS_NO181	231.321	1232.44	928.505	0	358.841	169.3	65.0111	61.1696	67.7874
		24PHAS_NO183	925.283	7641.11	2089.14	138.581	448.551	395.034	0	61.1696	0
		24PHAS_NO184	5783.02	7641.11	6499.54	762.195	1345.65	846.501	780.133	550.526	67.7874
		24PHAS_NO185	2544.53	30564.5	7892.29	1177.94	1345.65	1580.14	325.055	183.509	135.575
		24PHAS_NO186	0	985.95	232.126	0	269.131	169.3	65.0111	61.1696	67.7874
		24PHAS_NO187	1850.57	26867.1	7660.17	900.776	807.392	507.901	0	0	135.575
		24PHAS_NO188	925.283	12570.9	2089.14	623.614	627.972	395.034	65.0111	0	0
		24PHAS_NO191	18274.3	21197.9	27390.9	5058.2	5472.32	4063.21	7086.2	8135.55	6033.08
		24PHAS_NO196	693.963	5422.73	1392.76	69.2905	269.131	225.734	0	122.339	67.7874
		24PHAS_NO197	1850.57	1478.93	2785.52	69.2905	179.42	0	195.033	489.356	203.362
		24PHAS_NO198	1387.93	4436.78	2089.14	69.2905	0	0	65.0111	0	67.7874
		24PHAS_NO199	43025.7	43874.8	52460.5	11225.1	14174.2	8916.48	11572	13457.3	12879.6
		24PHAS_NO200	1850.57	32289.9	7660.17	1593.68	3139.86	1580.14	195.033	489.356	203.362
		24PHAS_NO201	54823	71974.4	65923.9	12264.4	15699.3	10214.4	15602.7	17678	18099.2
		24PHAS_NO202	462.642	3450.83	928.505	415.743	538.261	451.467	65.0111	122.339	0
		24PHAS_NO203	24982.7	30564.5	29944.3	5889.69	6997.4	4119.64	3835.65	5444.09	3186.01
		24PHAS_NO204	0	2957.85	1624.88	346.452	807.392	169.3	130.022	305.848	338.937
		24PHAS_NO205	2313.21	8380.58	4178.27	900.776	1614.78	620.767	845.144	856.374	949.024
		24PHAS_NO206	27989.8	38698.5	26926.6	5681.82	6548.85	4571.11	7931.35	5260.58	8066.7
		24PHAS_NO207	693.963	2711.36	1160.63	138.581	0	225.734	195.033	0	0
		24PHAS_NO208	0	1725.41	464.253	138.581	89.7102	56.4334	65.0111	0	0
		24PHAS_NO209	6939.63	18733.1	9749.3	346.452	627.972	677.201	780.133	428.187	474.512
		24PHAS_NO210	7633.59	24895.2	8124.42	2702.33	2870.73	2483.07	910.155	1835.09	881.236
		24PHAS_NO211	6014.34	6901.65	8124.42	1870.84	1345.65	1410.84	585.099	1835.09	1016.81
		24PHAS_NO212	6014.34	7887.6	12302.7	2148	1525.07	959.368	1105.19	1101.05	542.299
		24PHAS_NO213	0	2218.39	464.253	207.871	0	169.3	0	61.1696	0
		24PHAS_NO214	0	7887.6	1624.88	69.2905	538.261	112.867	0	0	0
		24PHAS_NO215	0	3204.34	928.505	0	89.7102	169.3	0	61.1696	0
		24PHAS_NO216	231.321	0	232.126	0	0	0	0	0	0
		24PHAS_NO217	1850.57	5422.73	4178.27	554.324	717.682	282.167	195.033	305.848	338.937
		24PHAS_NO218	0	985.95	464.253	69.2905	179.42	112.867	0	0	0
		24PHAS_NO219	1619.25	3697.31	1392.76	277.162	358.841	507.901	455.077	244.678	203.362
		24PHAS_NO229	231.321	985.95	0	485.033	358.841	112.867	130.022	244.678	203.362
		24PHAS_NO236	462.642	5176.24	1857.01	69.2905	358.841	338.6	0	0	0
		24PHAS_NO237	231.321	739.463	696.379	69.2905	269.131	56.4334	260.044	61.1696	0
		24PHAS_NO240	3701.13	2957.85	3481.89	69.2905	179.42	225.734	0	0	135.575
		24PHAS_NO242	3007.17	3697.31	3714.02	69.2905	179.42	282.167	0	122.339	67.7874
		24PHAS_NO245	2081.89	2957.85	1392.76	69.2905	179.42	112.867	0	61.1696	0
		24PHAS_NO246	4857.74	14049.8	4874.65	762.195	1166.23	507.901	455.077	795.204	745.662
		24PHAS_NO250	4857.74	14049.8	4874.65	762.195	1166.23	507.901	455.077	795.204	745.662
		24PHAS_NO251	4626.42	5176.24	4874.65	692.905	448.551	620.767	650.111	734.035	1694.69
		24PHAS_NO256	2544.53	3450.83	3946.15	138.581	89.7102	225.734	65.0111	61.1696	67.7874
		24PHAS_NO257	0	1478.93	464.253	69.2905	89.7102	169.3	0	0	0
		24PHAS_NO258	55979.6	88982	69173.6	14412.4	15071.3	11681.7	14042.4	18350.9	15862.3
		24PHAS_NO259	0	0	0	0	0	56.4334	0	0	0
		24PHAS_NO262	4857.74	6655.16	4874.65	207.871	358.841	338.6	650.111	489.356	135.575
		24PHAS_NO264	23826	34754.7	28783.7	2148	3229.57	2426.64	1430.24	978.713	1355.75
		24PHAS_NO267	462.642	1971.9	1857.01	346.452	717.682	395.034	65.0111	122.339	406.725
		24PHAS_NO268	3007.17	11831.4	4410.4	1108.65	1525.07	1015.8	780.133	550.526	610.087
		24PHAS_NO269	231.321	246.488	696.379	69.2905	89.7102	0	65.0111	0	135.575
		24PHAS_NO270	231.321	3943.8	1624.88	138.581	269.131	112.867	0	61.1696	0
		24PHAS_NO271	0	6408.68	1392.76	277.162	448.551	451.467	0	122.339	135.575
		24PHAS_NO272	24520	47079.1	29480	5266.08	7894.5	2708.8	3120.53	3731.34	2033.62
		24PHAS_NO273	11334.7	13310.3	12999.1	831.486	1794.2	451.467	1040.18	917.543	949.024
		24PHAS_NO282	231.321	1971.9	232.126	0	0	0	0	122.339	0
		24PHAS_NO283	1156.6	3943.8	1160.63	138.581	448.551	112.867	195.033	122.339	135.575
		24PHAS_NO285	693.963	4190.29	1624.88	485.033	179.42	225.734	130.022	244.678	67.7874
		24PHAS_NO286	0	739.463	928.505	0	179.42	0	0	0	0
		24PHAS_NO287	1156.6	1478.93	1857.01	69.2905	89.7102	282.167	0	428.187	67.7874
		24PHAS_NO288	693.963	4683.26	928.505	138.581	448.551	56.4334	0	0	67.7874
		24PHAS_NO291	4395.1	16021.7	7195.91	346.452	717.682	451.467	195.033	244.678	203.362
		24PHAS_NO292	925.283	4190.29	1624.88	277.162	538.261	56.4334	0	550.526	203.362
		24PHAS_NO293	1387.93	9366.53	3481.89	415.743	1166.23	677.201	130.022	244.678	135.575
		24PHAS_NO294	231.321	1971.9	928.505	0	89.7102	112.867	0	0	0
		24PHAS_NO295	109183	101799	117456	135671	142729	143284	103108	179104	95783.6
		24PHAS_NO296	1387.93	13556.8	4178.27	277.162	448.551	451.467	130.022	61.1696	0
		24PHAS_NO297	0	0	232.126	69.2905	89.7102	56.4334	0	0	0
		24PHAS_NO298	18274.3	20458.5	18802.2	4226.72	5831.17	4909.71	3185.54	5321.75	3050.43
		24PHAS_NO307	29609.1	30071.5	30408.5	50027.7	54095.3	41760.7	22428.8	27587.5	24471.3
	Tassel	24PHAS_NO4	30634.6	34957	30593.5	6084.02	7274.04	7307.71	3422.5	3606.58	3181.48
		24PHAS_NO5	54934.9	60554	50004	2559.15	3065.92	2647.18	2950.43	2479.53	3358.23
		24PHAS_NO6	618795	691691	652608	5263.16	5620.85	4585.96	5310.78	6123.68	7069.95
		24PHAS_NO8	26258.2	30945.6	28916	96.5717	240.464	186.421	157.356	187.843	220.936
		24PHAS_NO10	76816.8	77459.4	78041.4	7822.31	8326.07	8649.94	5035.41	5522.58	4065.22
		24PHAS_NO11	171830	194078	175893	1786.58	1713.31	1901.5	2202.99	1653.02	2607.04
		24PHAS_NO12	7831.39	9646.61	8067.74	96.5717	120.232	186.421	275.374	75.1371	0
		24PHAS_NO13	853852	982808	861011	13858	14788.5	14503.6	6766.33	8640.77	9897.93
		24PHAS_NO14	1.63227e+06	1.80583e+06	1.80118e+06	9174.31	9588.51	9209.2	10621.6	11383.3	10428.2
		24PHAS_NO15	767707	853200	810288	7242.88	9949.2	9470.19	9795.44	8715.91	10472.4
		24PHAS_NO16	767707	853200	810288	7242.88	9949.2	9470.19	9795.44	8715.91	10472.4
		24PHAS_NO17	61499.5	73925.5	68775.5	338.001	210.406	410.126	432.73	488.391	486.059
		24PHAS_NO18	96164.9	120917	113188	531.144	330.638	559.263	590.087	563.528	618.62
		24PHAS_NO19	1.3113e+06	1.46313e+06	1.37056e+06	7387.74	9528.39	9022.78	10424.9	9204.3	8970
		24PHAS_NO20	229990	238204	220864	2221.15	2885.57	2498.04	1180.17	901.646	1016.31
		24PHAS_NO21	723713	750143	752776	2607.44	3035.86	2535.33	3658.54	2592.23	3623.35
		24PHAS_NO22	84763.3	94173.8	87307.3	241.429	420.812	596.547	393.391	450.823	927.931
		24PHAS_NO23	397904	480229	424954	2800.58	3035.86	2274.34	2517.7	2441.96	2297.73
		24PHAS_NO24	178970	196848	180206	1062.29	1232.38	1118.53	1573.56	1277.33	1546.55
		24PHAS_NO25	124957	144795	130761	5456.3	5260.15	6338.32	5900.87	5973.4	4021.03
		24PHAS_NO26	29367.7	28748.8	30513.6	48.2859	30.058	37.2842	275.374	150.274	176.749
		24PHAS_NO27	159853	199522	158160	1400.29	1743.36	1826.93	2006.29	2178.98	2651.23
		24PHAS_NO28	469884	521490	506590	1352	1352.61	1454.08	1258.85	1615.45	1281.43
		24PHAS_NO29	392376	459121	381820	3186.87	2554.93	3131.87	2989.77	3230.9	4153.59
		24PHAS_NO31	193251	210506	199297	1255.43	931.798	633.832	1180.17	1277.33	1281.43
		24PHAS_NO33	885639	1.05368e+06	942168	19604.1	19988.6	20767.3	13178.6	15478.2	15244.6
		24PHAS_NO34	3685.36	3056.35	2556.11	96.5717	60.116	37.2842	78.6782	37.5686	88.3744
		24PHAS_NO35	1957.85	3056.35	2795.75	0	0	0	39.3391	0	44.1872
		24PHAS_NO36	6103.88	9455.59	8147.62	96.5717	300.58	447.411	78.6782	187.843	176.749
		24PHAS_NO37	6103.88	9455.59	8147.62	96.5717	300.58	447.411	78.6782	187.843	176.749
		24PHAS_NO39	66797.2	72206.3	66219.3	917.431	1112.15	410.126	550.747	826.508	751.182
		24PHAS_NO40	113440	119580	115584	4249.15	4959.57	5443.5	4602.68	5409.87	3667.54
		24PHAS_NO41	5297.71	5730.66	3993.93	193.143	270.522	111.853	196.696	375.686	220.936
		24PHAS_NO42	172176	174499	170221	7098.02	5650.91	5779.05	3697.88	4508.23	3490.79
		24PHAS_NO43	36393	39446	32590.5	627.716	721.392	410.126	432.73	450.823	353.497
		24PHAS_NO44	139929	150812	148654	6566.88	5590.79	6002.76	4760.03	5222.03	4816.4
		24PHAS_NO45	64609	72206.3	72769.4	2752.29	1953.77	1901.5	1730.92	1916	1546.55
		24PHAS_NO46	6219.05	7354.35	7668.34	241.429	300.58	447.411	118.017	112.706	0
		24PHAS_NO47	50213.1	57211.1	51282.1	482.859	691.334	484.695	393.391	751.371	353.497
		24PHAS_NO48	201313	237536	208803	2317.72	2735.28	2348.91	2202.99	2028.7	1855.86
		24PHAS_NO49	921.341	1432.66	1038.42	144.858	330.638	298.274	118.017	150.274	132.562
		24PHAS_NO54	1036.51	668.577	958.543	96.5717	120.232	74.5684	0	0	44.1872
		24PHAS_NO61	2879.19	3820.44	2795.75	724.288	691.334	820.253	472.069	676.234	309.31
		24PHAS_NO63	1612.35	1814.71	3035.39	96.5717	180.348	74.5684	78.6782	75.1371	132.562
		24PHAS_NO71	921.341	1432.66	1038.42	144.858	330.638	298.274	118.017	150.274	132.562
		24PHAS_NO76	1151.68	955.11	958.543	193.143	330.638	298.274	118.017	225.411	88.3744
		24PHAS_NO77	157549	168959	159917	2510.86	2554.93	2647.18	2439.02	2967.92	2783.79
		24PHAS_NO78	20960.5	22922.6	19410.5	289.715	210.406	74.5684	157.356	112.706	44.1872
		24PHAS_NO81	225153	236676	241473	1738.29	1653.19	1938.78	1298.19	1728.15	2474.48
		24PHAS_NO82	276287	314995	276460	4442.3	4418.53	4772.38	2084.97	2028.7	2827.98
		24PHAS_NO83	181850	202292	189871	1400.29	1382.67	1267.66	1101.49	1690.59	1811.67
		24PHAS_NO84	93400.9	125024	101126	531.144	841.624	820.253	826.121	1089.49	927.931
		24PHAS_NO86	464240	522254	471683	2945.44	2885.57	3392.86	3776.55	3381.17	3711.72
		24PHAS_NO87	183462	197612	177730	1786.58	2074	1826.93	2006.29	2028.7	1193.05
		24PHAS_NO88	571231	628940	579040	2993.72	2885.57	3131.87	3579.86	3193.33	3490.79
		24PHAS_NO89	58505.1	75549.2	63343.7	386.287	541.044	521.979	472.069	601.097	397.685
		24PHAS_NO90	1151.68	668.577	718.907	289.715	450.87	484.695	275.374	150.274	88.3744
		24PHAS_NO92	126915	125979	121415	3380.01	3486.73	2721.75	1180.17	1127.06	1458.18
		24PHAS_NO97	3685.36	3915.95	4473.2	289.715	420.812	223.705	354.052	262.98	132.562
		24PHAS_NO99	569043	617574	567457	12023.2	12864.8	12900.3	12549.2	12510.3	9411.87
		24PHAS_NO100	15547.6	14995.2	17812.9	482.859	420.812	633.832	275.374	262.98	132.562
		24PHAS_NO102	0	0	0	0	30.058	0	0	0	0
		24PHAS_NO105	0	286.533	479.272	0	0	0	0	0	0
		24PHAS_NO106	345.503	764.088	159.757	0	60.116	0	39.3391	75.1371	44.1872
		24PHAS_NO107	8407.23	8787.01	7109.19	676.002	571.102	372.842	472.069	375.686	441.872
		24PHAS_NO108	276172	313754	294033	5070.01	5380.38	4548.67	7435.09	7701.56	8351.38
		24PHAS_NO109	117356	143744	125409	2366.01	2705.22	2870.88	3383.16	3306.03	2297.73
		24PHAS_NO111	15547.6	14995.2	17812.9	482.859	420.812	633.832	275.374	262.98	132.562
		24PHAS_NO112	236554	292264	244508	1303.72	1532.96	1491.37	1848.94	2141.41	2607.04
		24PHAS_NO113	61845	80802.3	67417.5	1690	1532.96	1677.79	1376.87	1690.59	1148.87
		24PHAS_NO114	24415.5	30754.5	26200.2	386.287	300.58	298.274	472.069	450.823	618.62
		24PHAS_NO115	647357	831423	735682	5890.87	5590.79	6077.33	5704.17	8189.95	6804.83
		24PHAS_NO116	600253	699140	607796	4056.01	5290.21	4846.95	4209.28	5522.58	5523.4
		24PHAS_NO117	13820.1	15663.8	11342.8	531.144	360.696	260.99	0	262.98	220.936
		24PHAS_NO120	257515	308787	246585	3573.15	3546.85	2982.74	2321.01	2216.55	2827.98
		24PHAS_NO121	1.05827e+06	1.28338e+06	1.1421e+06	10043.5	10790.8	10439.6	10896.9	12247.4	12239.8
		24PHAS_NO122	1.11425e+06	1.34308e+06	1.20808e+06	10912.6	10670.6	10365	10975.6	12172.2	11753.8
		24PHAS_NO123	539906	621490	569135	4152.58	4208.12	3877.56	4878.05	5973.4	4904.78
		24PHAS_NO124	618795	691691	652608	5263.16	5620.85	4585.96	5310.78	6123.68	7069.95
		24PHAS_NO125	1.15029e+06	1.3914e+06	1.24674e+06	9319.17	9047.46	8538.09	10188.8	11308.1	11223.5
		24PHAS_NO126	1.11425e+06	1.34308e+06	1.20808e+06	10912.6	10670.6	10365	10975.6	12172.2	11798
		24PHAS_NO127	1.19337e+06	1.4382e+06	1.29244e+06	11492	11542.3	11222.5	11723.1	13712.5	13079.4
		24PHAS_NO128	333986	392455	351945	26557.2	26210.6	27739.5	17073.2	18746.7	14891.1
		24PHAS_NO132	645975	745368	669862	14099.5	12444	14018.9	9874.11	10068.4	10118.9
		24PHAS_NO133	1.01946e+06	1.13524e+06	1.08004e+06	7291.16	9768.85	6897.58	8300.55	7814.26	9323.49
		24PHAS_NO134	2.96257e+06	3.40048e+06	2.80038e+06	20859.5	22573.6	21252	15932.3	18709.1	18912.1
		24PHAS_NO143	147645	175263	159278	2317.72	2404.64	1976.06	1730.92	1953.57	1811.67
		24PHAS_NO144	12898.8	11747.9	11422.6	193.143	631.218	1081.24	314.713	713.803	662.808
		24PHAS_NO150	313486	351767	318875	4780.3	4749.17	4511.39	3579.86	5785.56	4639.65
		24PHAS_NO153	691.005	764.088	1357.94	193.143	270.522	447.411	196.696	225.411	353.497
		24PHAS_NO154	837844	943553	843917	3718.01	4598.88	4026.7	4169.94	3944.7	5390.84
		24PHAS_NO155	1.25763e+06	1.44346e+06	1.30394e+06	10091.7	10941.1	9507.48	10503.5	13449.5	13786.4
		24PHAS_NO156	10825.8	14517.7	12700.7	627.716	661.276	633.832	550.747	450.823	220.936
		24PHAS_NO157	74628.6	92836.7	87946.3	1979.72	2765.34	2162.48	2321.01	2066.27	1546.55
		24PHAS_NO158	86836.3	108023	103682	1545.15	2194.23	1938.78	2517.7	2291.68	1502.36
		24PHAS_NO159	40999.7	50238.8	44732	1303.72	1352.61	1416.8	1337.53	1765.72	1193.05
		24PHAS_NO160	129218	157689	140187	2124.58	2915.63	2684.46	2950.43	2817.64	2297.73
		24PHAS_NO161	176437	218529	186836	2945.44	4268.24	3579.28	4051.93	4170.11	3490.79
		24PHAS_NO162	37659.8	49283.7	36983.8	1883.15	2885.57	2348.91	1494.89	1765.72	1767.49
		24PHAS_NO166	806.173	1146.13	718.907	96.5717	90.174	149.137	78.6782	150.274	176.749
		24PHAS_NO171	7485.89	7640.88	8067.74	48.2859	30.058	111.853	78.6782	0	44.1872
		24PHAS_NO172	294253	326839	285726	6180.59	7965.37	6860.3	4838.71	5672.85	6583.89
		24PHAS_NO173	171024	181566	170860	2366.01	2765.34	2199.77	1848.94	2517.09	2165.17
		24PHAS_NO174	230796	268577	238597	8788.03	9919.14	9992.17	6215.58	6724.77	5876.89
		24PHAS_NO178	182080	206399	203850	5263.16	5530.67	6226.46	5350.12	5109.32	5258.27
		24PHAS_NO179	75204.4	98089.8	78600.5	1593.43	1683.25	2199.77	2006.29	1653.02	2165.17
		24PHAS_NO180	1.40147e+06	1.64021e+06	1.46481e+06	17382.9	18786.3	18679.4	16837.1	20775.4	20988.9
		24PHAS_NO181	79465.6	104011	82195.1	1255.43	1803.48	1938.78	1927.62	1615.45	2165.17
		24PHAS_NO183	666475	757689	666427	6518.59	6672.88	6002.76	6726.99	8039.67	8351.38
		24PHAS_NO184	365196	412989	366962	3235.15	3035.86	3169.16	3029.11	3193.33	3225.66
		24PHAS_NO185	1.18438e+06	1.37899e+06	1.19434e+06	12361.2	12594.3	14876.4	7513.77	8077.24	11267.7
		24PHAS_NO186	58735.5	68385.9	56154.6	627.716	571.102	1081.24	1022.82	601.097	1369.8
		24PHAS_NO187	1.10273e+06	1.36552e+06	1.15896e+06	6953.16	7634.74	6785.73	6097.56	6311.52	8042.07
		24PHAS_NO188	555684	658453	567218	11009.2	12293.7	11968.2	11644.4	13787.7	11974.7
		24PHAS_NO191	17044.8	19293.2	18452	2945.44	4238.18	4436.82	2281.67	3155.76	2032.61
		24PHAS_NO196	407924	506304	417126	10622.9	11452.1	11930.9	6923.68	6987.75	8483.94
		24PHAS_NO197	15202.1	18624.6	15097.1	434.573	240.464	410.126	354.052	187.843	309.31
		24PHAS_NO198	174249	200287	179168	1158.86	1863.6	1640.51	2360.35	1878.43	2872.17
		24PHAS_NO199	648969	765998	667545	8691.45	9648.62	10327.7	9008.65	10068.4	7246.7
		24PHAS_NO200	2.11229e+06	2.51184e+06	2.19371e+06	28343.8	30178.2	29529.1	24823	26636.1	26026.2
		24PHAS_NO201	951745	1.06791e+06	1.01558e+06	18686.6	19447.5	19201.4	15971.7	16455	12991
		24PHAS_NO202	787516	885769	854301	11926.6	12414	11073.4	10385.5	9016.46	8351.38
		24PHAS_NO203	913509	1.03142e+06	995846	15258.3	16411.7	14951	13690	12397.6	10339.8
		24PHAS_NO204	305079	316046	325585	6180.59	6312.18	6450.17	5232.1	6499.36	4904.78
		24PHAS_NO205	230911	253677	234603	2366.01	2194.23	2386.19	1809.6	1840.86	3181.48
		24PHAS_NO206	498676	553391	513220	10429.7	10430.1	12341.1	9520.06	12097.1	11311.9
		24PHAS_NO207	137510	133811	142184	482.859	961.856	708.4	1140.83	1051.92	1281.43
		24PHAS_NO208	65875.8	66380.1	59829.1	772.574	631.218	447.411	472.069	676.234	839.556
		24PHAS_NO209	111713	124260	119658	1303.72	1803.48	1677.79	1494.89	1615.45	1855.86
		24PHAS_NO210	554186	682235	613228	5021.73	5169.98	5070.65	4484.66	4959.05	5788.52
		24PHAS_NO211	257284	290926	276380	2607.44	2795.4	2945.45	2596.38	3456.31	4816.4
		24PHAS_NO212	1957.85	2578.8	2316.48	724.288	1112.15	969.39	786.782	563.528	706.995
		24PHAS_NO213	112173	130181	118460	2993.72	3065.92	2647.18	3461.84	4057.4	2960.54
		24PHAS_NO214	276633	335721	276540	1786.58	1653.19	1491.37	1730.92	2216.55	1502.36
		24PHAS_NO215	190372	203056	192268	1545.15	1563.02	1304.95	1809.6	1540.31	1634.93
		24PHAS_NO216	5182.54	3724.93	5511.62	0	0	0	39.3391	37.5686	0
		24PHAS_NO217	301278	322923	311127	12940.6	13556.2	13720.6	9047.99	8452.93	9235.12
		24PHAS_NO218	139238	164852	158239	8498.31	7544.56	7344.99	5625.49	6161.24	5832.71
		24PHAS_NO219	123460	136294	122773	3186.87	3126.03	3728.42	2675.06	3493.88	2695.42
		24PHAS_NO229	16238.6	18147.1	14617.8	193.143	210.406	186.421	157.356	112.706	132.562
		24PHAS_NO236	199125	259694	227015	1255.43	1803.48	1677.79	1219.51	1239.76	1679.11
		24PHAS_NO237	148912	177937	157121	1303.72	1803.48	1454.08	1770.26	1728.15	1900.05
		24PHAS_NO240	1151.68	955.11	479.272	144.858	210.406	186.421	78.6782	75.1371	44.1872
		24PHAS_NO242	575.838	1050.62	798.786	96.5717	240.464	223.705	118.017	112.706	88.3744
		24PHAS_NO245	41230	53677.2	48725.9	241.429	480.928	223.705	511.408	450.823	486.059
		24PHAS_NO246	463895	539160	492372	4683.73	4268.24	3765.71	4209.28	5071.76	4860.59
		24PHAS_NO250	463895	539160	492372	4683.73	4268.24	3765.71	4209.28	5071.76	4860.59
		24PHAS_NO251	3570.19	4393.51	5032.35	1496.86	1142.2	1118.53	393.391	751.371	353.497
		24PHAS_NO256	921.341	955.11	559.15	144.858	240.464	149.137	0	37.5686	0
		24PHAS_NO257	202925	208691	210161	3380.01	3246.27	2759.03	3265.15	3118.19	3623.35
		24PHAS_NO258	1.25832e+06	1.43085e+06	1.30266e+06	11347.2	12774.7	10998.8	14004.7	15628.5	14051.5
		24PHAS_NO259	1036.51	1050.62	958.543	144.858	180.348	186.421	118.017	112.706	265.123
		24PHAS_NO262	130485	163228	139468	1014	1232.38	708.4	1848.94	1577.88	1855.86
		24PHAS_NO264	348727	378032	354581	10429.7	10340	10253.2	11093.6	12172.2	11798
		24PHAS_NO267	198664	216810	195223	2945.44	2524.87	2945.45	2989.77	3230.9	3888.47
		24PHAS_NO268	732811	854632	738478	21342.3	20830.2	23339.9	19236.8	19460.5	14714.3
		24PHAS_NO269	1036.51	1528.18	1677.45	241.429	180.348	260.99	78.6782	262.98	132.562
		24PHAS_NO270	171715	178319	172058	1738.29	1803.48	2348.91	1219.51	1277.33	1767.49
		24PHAS_NO271	649775	769628	712118	6373.73	6793.11	7494.13	8182.53	6273.95	7556.01
		24PHAS_NO272	12322.9	15663.8	13978.8	3766.3	4298.3	4175.83	2202.99	2441.96	2518.67
		24PHAS_NO273	35010.9	44985.7	34108.2	917.431	1052.03	596.547	472.069	864.077	839.556
		24PHAS_NO282	74858.9	84240.7	72689.5	1448.58	1623.13	1826.93	1888.28	1577.88	2120.98
		24PHAS_NO283	134401	144031	139148	1883.15	2524.87	2609.9	1612.9	2178.98	2916.35
		24PHAS_NO285	202695	234862	231169	3524.87	2464.76	2498.04	1927.62	2103.84	2651.23
		24PHAS_NO286	64609	65616	62944.3	338.001	300.58	260.99	747.443	300.549	486.059
		24PHAS_NO287	921.341	955.11	1038.42	289.715	150.29	111.853	39.3391	112.706	88.3744
		24PHAS_NO288	238858	267431	243230	1738.29	2194.23	2535.33	1966.96	1577.88	2518.67
		24PHAS_NO291	508119	556256	518971	11974.9	13075.2	14018.9	15696.3	20362.2	15598.1
		24PHAS_NO292	161465	180898	161594	8353.45	8055.55	9171.92	6018.88	7476.14	5832.71
		24PHAS_NO293	693309	866189	701893	24529.2	25910	23973.8	19866.2	24532.3	20458.7
		24PHAS_NO294	197167	229417	202093	4973.44	5200.04	4884.23	3933.91	4733.64	4595.47
		24PHAS_NO295	22112.2	23877.7	21407.5	8498.31	10039.4	9805.75	9323.37	9279.43	5523.4
		24PHAS_NO296	532420	539351	543414	15837.8	15299.5	15323.8	3933.91	4658.5	6407.14
		24PHAS_NO297	1036.51	1432.66	639.029	0	30.058	37.2842	0	75.1371	44.1872
		24PHAS_NO298	705862	772779	719067	16465.5	17373.5	16479.6	15224.2	15252.8	12195.7
		24PHAS_NO307	105378	116141	103363	6760.02	7334.15	8351.66	7002.36	6536.93	6186.2
Rice	Shoot	24PHAS_NO1	0	0	0.586975	0.284489	0	0	0	0.729662	2.52115
		24PHAS_NO2	0.233979	0	0.293487	0.284489	0.27937	0	1.67182	0.547247	1.16361
		24PHAS_NO3	0.467958	0.262704	1.17395	0.142244	0.139685	0.156824	0.334364	0	0
		24PHAS_NO5	0	0	0	0	0	0	0.167182	0	0
		24PHAS_NO6	0	0.262704	0	0.142244	0	0.156824	0.501546	0.912078	2.90902
		24PHAS_NO7	0.233979	0.262704	0	0.284489	0	0	0.334364	0.729662	0.775739
		24PHAS_NO8	0.233979	0.525409	0	0	0	0	0.668728	0	1.35754
		24PHAS_NO9	0	0	0	0	0	0.156824	0	0	0
		24PHAS_NO10	0	0	0	0	0	0	0.501546	0.547247	1.16361
		24PHAS_NO11	0.233979	0.788113	1.76092	0.142244	0	0	0.334364	0.364831	0.193935
		24PHAS_NO12	2.80775	1.31352	1.76092	0	0.27937	0.156824	0.83591	0.729662	0.581805
		24PHAS_NO13	0	0	1.17395	0	0.139685	0.156824	0.334364	0.729662	0.38787
		24PHAS_NO14	0.467958	0.262704	0.293487	0	0	0	0.334364	0	0.969674
		24PHAS_NO15	0.935916	1.57623	0	0.711222	0.977794	1.25459	24.9101	21.7075	85.5253
		24PHAS_NO16	0	0	0	0	0	0	0.167182	0.364831	0.581805
		24PHAS_NO17	0.233979	0.262704	0.586975	0	0	0.156824	1.33746	0.547247	1.16361
		24PHAS_NO18	0	0	0.880462	0.142244	0.139685	0.156824	0.668728	0.912078	3.10296
		24PHAS_NO19	0.701937	0.525409	0.586975	0.142244	0.139685	0.156824	1.67182	0.547247	2.32722
		24PHAS_NO20	0	0	1.17395	0	0	0	0	0	0.193935
		24PHAS_NO21	1.63785	1.31352	0	0.284489	0.558739	0.470472	0.83591	0.182416	1.16361
		24PHAS_NO22	0.467958	1.05082	0	0	0	0	0.501546	0.729662	1.74541
		24PHAS_NO23	0.467958	0	0	0.142244	0.139685	0.313648	2.67491	4.01314	6.01198
		24PHAS_NO24	0	0	0	0	0	0	0.668728	0	0.581805
		24PHAS_NO25	0	0	0	0.142244	0	0	0.167182	0.182416	0.193935
		24PHAS_NO26	0	0	0.293487	0	0	0	0.334364	0.182416	0
		24PHAS_NO27	0	0	0	0	0	0.156824	0.334364	0.364831	1.74541
		24PHAS_NO28	0.233979	0	0	0	0	0	0	0	0
		24PHAS_NO29	0.467958	0.262704	0	0.142244	0.139685	0.156824	0.668728	0.364831	0.581805
		24PHAS_NO30	0.233979	0	0	0	0	0	0	0	0.581805
		24PHAS_NO31	0	0	0	0	0	0	0.501546	0.182416	0.38787
		24PHAS_NO32	0	0.262704	0	0	0	0	0.83591	0.182416	0.38787
		24PHAS_NO33	0	0	0	0.142244	0.27937	0	0.83591	0.729662	1.55148
		24PHAS_NO34	0.701937	0.525409	0.586975	0	0.139685	0	0.334364	0	0
		24PHAS_NO35	0.233979	0.262704	0	0	0	0	0.334364	0.729662	0.775739
		24PHAS_NO36	0.467958	0	0	0	0	0	0	0.364831	0
		24PHAS_NO37	0.233979	0.262704	0.293487	0.142244	0.27937	0.156824	3.17646	3.10107	4.26657
		24PHAS_NO38	0.467958	0	0	0.426733	0.419055	0	2.50773	2.3714	5.04231
		24PHAS_NO39	0.233979	0	0.293487	0.284489	0.139685	0.156824	0.501546	0.364831	0.38787
		24PHAS_NO41	0	0	0	0	0	0	0.167182	0.364831	0
		24PHAS_NO42	0	0	0	0	0	0	0	0.182416	0.38787
		24PHAS_NO43	0	0.525409	0	0	0	0	0	0.364831	0.775739
		24PHAS_NO44	0	0	0.293487	0.142244	0	0	0.334364	0.729662	1.35754
		24PHAS_NO45	0	0	0	0.142244	0	0.156824	1.33746	0.729662	2.52115
		24PHAS_NO46	0.467958	0	0.293487	0	0.27937	0	0.501546	0.182416	0.969674
		24PHAS_NO47	0.233979	0	0	0	0	0	0.668728	0	0.38787
		24PHAS_NO48	0	0	0	0	0	0	0.167182	0.182416	0
		24PHAS_NO49	0.467958	0	0	0	0	0.156824	0	0.364831	0
		24PHAS_NO50	0	0.262704	0	0.142244	0	0.156824	0.167182	0.547247	0.193935
		24PHAS_NO51	0	0.525409	0.293487	0	0	0.156824	0	0.364831	0.38787
		24PHAS_NO52	0.233979	0	0	0	0	0	0	0	0.38787
		24PHAS_NO53	0.233979	0	0	0	0	0	0	0	0.38787
		24PHAS_NO54	0	0.262704	0.293487	0	0	0	0.167182	0	0.193935
		24PHAS_NO55	1.1699	1.31352	0.586975	0.142244	0	0	0.167182	0	0.38787
		24PHAS_NO56	0.467958	0.788113	0	0	0	0	0.167182	0.182416	1.35754
		24PHAS_NO57	0.233979	0	0	0	0	0	0	0	0.38787
		24PHAS_NO58	0	0	0	0	0	0	0.501546	0.912078	3.49083
		24PHAS_NO59	0	0	0	0	0	0	1.839	1.45932	3.8787
	Panicle	24PHAS_NO1	50.7542	46.2714	34.1678	3.71579	5.59226	4.44948	4.56934	5.71673	5.36947
		24PHAS_NO2	499.958	421.378	407.736	38.3965	42.424	40.0453	36.2692	35.0799	41.0764
		24PHAS_NO3	54.8379	49.9731	53.5295	1.85789	1.34986	0.988774	0.856752	1.03941	1.87931
		24PHAS_NO4	60.0883	45.6544	59.2242	0.206433	0	0	0.571168	0.519703	1.07389
		24PHAS_NO5	21.0017	29.6137	37.5846	0.619298	0.192837	0.247193	1.7135	0	0.536947
		24PHAS_NO6	530.877	421.995	449.306	13.831	14.0771	14.5844	13.1369	12.213	11.5444
		24PHAS_NO7	206.517	209.764	179.95	5.57368	7.13495	7.663	10.281	10.9138	10.4705
		24PHAS_NO8	485.957	494.795	453.862	7.01871	4.62808	6.42703	5.4261	7.53569	8.0542
		24PHAS_NO9	2.33353	3.70171	1.70839	0.619298	0	0.988774	0.285584	0.259851	0.536947
		24PHAS_NO10	384.448	317.113	334.275	5.57368	5.7851	4.20229	11.1378	10.6539	8.85962
		24PHAS_NO11	190.182	179.533	167.992	5.36725	5.20659	6.92142	7.99635	7.53569	8.0542
		24PHAS_NO12	194.266	155.472	156.602	4.95438	6.55644	5.93264	7.1396	11.9532	11.0074
		24PHAS_NO13	47.2539	40.7188	55.8074	7.638	8.67764	9.39335	2082.19	3224.24	2753.46
		24PHAS_NO14	253.188	214.082	208.423	4.54152	5.59226	4.94387	7.71077	9.87435	8.59115
		24PHAS_NO15	28379.2	23525.6	21822.4	1520.17	1693.3	1702.92	4.56934	9.6145	6.71184
		24PHAS_NO16	183.765	168.428	149.199	6.81227	4.43524	7.91019	5.71168	6.49629	6.98031
		24PHAS_NO17	301.025	259.737	290.996	4.74795	5.7851	5.93264	8.56752	4.15762	4.29558
		24PHAS_NO18	758.396	679.881	652.035	25.5976	26.4186	22.7418	23.4179	16.6305	22.5518
		24PHAS_NO19	1005.17	804.505	797.248	18.3725	28.1541	29.1688	28.844	31.7019	32.4853
		24PHAS_NO20	41.4201	33.9323	31.8899	2.47719	3.27822	3.9551	4.56934	6.75614	2.95321
		24PHAS_NO21	126.594	138.197	148.06	4.33508	5.20659	5.19106	3.99818	3.89777	4.0271
		24PHAS_NO22	621.301	649.033	645.771	11.1474	13.6914	12.1125	9.13869	12.4729	15.8399
		24PHAS_NO23	2792.65	2762.09	2723.17	37.3643	40.3028	44.0004	56.8312	68.8606	61.4804
		24PHAS_NO24	151.679	120.922	137.81	4.33508	3.27822	5.68545	1.99909	3.89777	2.68473
		24PHAS_NO25	58.9215	67.8647	48.9738	0.619298	1.54269	0.494387	0.285584	0.519703	1.61084
		24PHAS_NO26	134.178	139.431	101.934	1.65146	0.771346	0.494387	1.42792	0.779554	0.80542
		24PHAS_NO27	162.763	122.773	138.949	4.74795	8.09913	11.1237	8.28194	10.3941	8.85962
		24PHAS_NO28	5.83382	4.93561	4.5557	0.412865	0	0	0	0.519703	0.268473
		24PHAS_NO29	24.502	33.9323	26.7648	0.619298	1.92837	0.74158	1.7135	1.29926	1.07389
		24PHAS_NO30	76.423	54.9087	56.9463	1.44503	0.771346	1.23597	0.571168	1.03941	1.34237
		24PHAS_NO31	155.763	121.539	138.38	8.05087	10.7988	8.89897	10.5666	9.6145	12.3498
		24PHAS_NO32	179.098	194.34	199.882	3.71579	3.27822	1.48316	3.99818	3.63792	2.68473
		24PHAS_NO33	420.618	351.662	388.943	3.71579	5.20659	8.15739	6.28285	5.97658	7.78573
		24PHAS_NO34	42.5869	30.8476	32.4594	0.619298	1.15702	0.247193	0.285584	0.779554	0
		24PHAS_NO35	249.687	257.886	272.773	1.85789	2.89255	3.21352	5.71168	3.89777	2.41626
		24PHAS_NO36	75.8396	54.9087	80.2943	0.619298	1.54269	0.247193	0.571168	0.519703	1.07389
		24PHAS_NO37	1646.89	1436.26	1498.83	14.6567	19.2837	17.7979	19.4197	24.9457	23.3572
		24PHAS_NO38	679.056	681.114	603.061	18.3725	19.4765	26.2025	18.2774	20.2684	20.1355
		24PHAS_NO39	448.62	443.588	466.96	3.71579	5.59226	6.17984	5.4261	2.85837	6.17489
		24PHAS_NO40	3.50029	3.08476	3.98624	0.619298	0.192837	0.247193	0.285584	0	0
		24PHAS_NO41	238.02	227.038	238.036	2.27076	2.31404	4.44948	3.14142	4.41747	4.56405
		24PHAS_NO42	103.842	84.5224	113.323	0.412865	1.54269	0.74158	1.99909	1.81896	2.41626
		24PHAS_NO43	234.519	194.957	210.701	4.33508	4.04957	3.9551	3.42701	4.67733	5.63794
		24PHAS_NO44	88.0906	78.9698	82.5722	5.36725	5.97793	6.92142	11.9945	7.53569	13.9606
		24PHAS_NO45	301.025	224.57	305.232	6.81227	5.59226	4.20229	10.281	12.4729	15.5715
		24PHAS_NO46	420.618	373.873	416.278	2.47719	2.31404	2.47193	3.99818	5.45688	4.83252
		24PHAS_NO47	84.5903	85.7563	97.3782	14.4503	13.1129	13.8428	27.4161	25.4654	30.8744
		24PHAS_NO48	40.8367	30.8476	32.4594	1.2386	0.964183	0.988774	0.856752	0.779554	0.80542
		24PHAS_NO49	35.0029	28.3798	25.0564	0	0.385673	0.494387	0.856752	1.55911	0.536947
		24PHAS_NO50	131.261	119.689	130.407	0.619298	0.771346	0.247193	0.856752	1.55911	2.14779
		24PHAS_NO51	291.107	241.228	260.245	6.19298	8.48481	14.09	3.71259	5.71673	8.32268
		24PHAS_NO52	73.5061	58.6104	69.4745	2.89006	4.43524	3.9551	1.14234	5.19703	2.95321
		24PHAS_NO53	21.5851	18.5085	19.3617	0.412865	0.771346	0.494387	0.285584	0.519703	0.536947
		24PHAS_NO54	47.2539	45.0375	44.4181	1.85789	2.50687	4.94387	1.7135	2.59851	0.536947
		24PHAS_NO55	190.182	165.343	163.436	2.47719	1.73553	1.23597	1.42792	2.59851	1.61084
		24PHAS_NO56	191.349	184.468	185.645	10.5281	10.0275	9.14616	18.2774	16.1108	16.6454
		24PHAS_NO57	49.0041	32.0815	43.2792	1.03216	0.385673	0.494387	1.42792	0.519703	0
		24PHAS_NO58	985.915	894.58	889.501	5.57368	3.85673	4.44948	2.57026	3.11822	3.49015
		24PHAS_NO59	176.765	139.431	149.199	20.2304	19.0908	30.4048	39.6962	56.1279	64.9706
