# Supplementary material for: Widespread occurrence of microRNA-mediated target cleavage on membrane-bound polysomes
Source: Genome Biol. 2021 Jan 5;22:15. doi: 10.1186/s13059-020-02242-6 (PMC7784310; doi:10.1186/s13059-020-02242-6)
Supplement: Supplementary file 15 — Additional file 15: Table S14. Complete lists of reproductive 21-nt phasiRNAs that were used for identification of target genes in maize immature tassels and rice immature panicles. [file 13059_2020_2242_MOESM15_ESM.xlsx]

## Sheet: Total
Table S14. Complete lists of reproductive 21-nt phasiRNAs that were used for identification of target genes in maize immature tassels and rice immature panicles.
Notes: Reproductive 21-nt phasiRNAs with raw read count >= 5 are listed on separate sheets for each of the three samples: "Total", "TP" and "MBP".
"Total", "TP" and "MBP" represent "input", "total polysome" and "membrane-bound polysome", respectively
"Rep-1", "Rep-2" and "Rep-3" represent different biological repeats.
Reproductive 21-nt phasiRNA abundance is in RPMR (reads per million rRNA fragments).
Species	PHAS ID	Sequence	phasiRNA abundance
			Rep-1	Rep-2	Rep-3
Maize	21PHAS_NO225	GAATTCAGATTTTGGACGTGT	2.81804e+06	2.65712e+06	2.40618e+06
	21PHAS_NO24	CTAGTCTCTTTGAACACACTG	664862	822445	612589
	21PHAS_NO573	GTGTCTCGGATTACTGTGTCG	624554	754919	579839
	21PHAS_NO44	CAAGAAGCTGCATTCTGGTGC	617298	666953	563224
	21PHAS_NO45	CAAGAAGCTGCATTCTGGTGC	617298	666953	563224
	21PHAS_NO540	GTAGCTACACGAATCCTAGCA	527237	574308	559150
	21PHAS_NO541	GTAGCTACACGAATCCTAGCA	527237	574308	559150
	21PHAS_NO106	AAGAAGATGCTCGTAGACTAT	533456	545177	553559
	21PHAS_NO185	GCACAGTGAGACCTTTCTGGA	391570	533142	408020
	21PHAS_NO277	GTACTAGAGAGAACGTGATCT	402395	466667	425913
	21PHAS_NO347	TGAGATTTCAGACTGAACCTG	355407	462560	351785
	21PHAS_NO269	CAGTCTATGCAAGACGGAGAC	388230	363324	347392
	21PHAS_NO551	CTATCGACCGGTCACTGACGT	339399	324451	335330
	21PHAS_NO117	ATGAGATCATGAAGGAACGTG	304388	367335	308651
	21PHAS_NO328	CGCTAGTACTGTGCAGACTTG	315329	360172	289081
	21PHAS_NO12	TGATTTTCGAAAGGTTGGAGA	263388	352245	287563
	21PHAS_NO13	TGATTTTCGAAAGGTTGGAGA	263388	352245	287563
	21PHAS_NO14	TGATTTTCGAAAGGTTGGAGA	262812	352245	287483
	21PHAS_NO105	CGATCTTGCAGACACCAATGT	268340	339542	278617
	21PHAS_NO80	ATGAATAAGAACAACGTGTGC	309570	315950	228932
	21PHAS_NO266	AGTCTTGAAATCGGTTTAAAG	278706	309265	257209
	21PHAS_NO315	CGATTGTGCACTTTCTCCTGC	258321	312225	257369
	21PHAS_NO18	CTACAAGGGACCAATGGACGT	251411	274594	271348
	21PHAS_NO497	TTCCAAGACATTCTGACATGT	278936	235626	255372
	21PHAS_NO60	TGGATGGCTCGGAGCTCAAAT	244270	286151	237399
	21PHAS_NO64	TGGATGGCTCGGAGCTCAAAT	244270	286151	237399
	21PHAS_NO67	TGGATGGCTCGGAGCTCAAAT	244270	286151	237399
	21PHAS_NO473	GTCAAGAAGGCAGCCGGAGTT	200507	239160	193626
	21PHAS_NO516	GACACTCTGAACGATCATGCC	210757	203534	206087
	21PHAS_NO248	ATGACATACAAAACTTTGGGT	196821	202292	215672
	21PHAS_NO82	TCATCGGTCTTCCTGGTTGGA	206380	200287	181165
	21PHAS_NO15	CTCGACTCGACTTGATAGTGG	184959	217383	168144
	21PHAS_NO297	CGATTGTGCACTTTCTCCTGT	179892	186533	199057
	21PHAS_NO273	TTGACGATGCTAGTGGAAACT	175746	178128	179487
	21PHAS_NO286	AGTCTTGCAGTATTTGCGAGC	175170	169819	152089
	21PHAS_NO257	AGACGAACAATGCAGCTGAGC	156973	152340	140506
	21PHAS_NO556	AACCTCTGATCCAGCAACGGC	139813	150621	128285
	21PHAS_NO253	GTGAACGGTAATAAAGGCTCC	145341	127221	132519
	21PHAS_NO42	CTGCATGCCGCGTTGGAAGGC	128182	134670	115185
	21PHAS_NO305	CGATTGTGCACTTTATCCTGC	124266	136103	117581
	21PHAS_NO29	GACGACAACTTCACTACCTGA	113440	151289	111750
	21PHAS_NO496	ACGTCCTCAAGAGCACCAGTG	117125	138873	115185
	21PHAS_NO194	CGGCAATCTGTACAATTTGGC	115168	134193	111511
	21PHAS_NO198	CGGCAATCTGTACAATTTGGC	115168	134193	111511
	21PHAS_NO263	AGACGAACAGAGCAGCTGAGC	129333	109933	109913
	21PHAS_NO568	TAGGACTCATATCGTGGATTG	108142	135053	96413.5
	21PHAS_NO572	TAGGACTCATATCGTGGATTG	107682	134670	96014.1
	21PHAS_NO443	CTGAGCCTCTAGACGCTAATC	104687	114136	107836
	21PHAS_NO88	CTAAAAATTTACCGATCTGAT	106300	116905	100248
	21PHAS_NO92	CTAAAAATTTACCGATCTGAT	106300	116905	100248
	21PHAS_NO142	CACAGTAGCACAGTTTACGTT	92479.6	112894	99928.1
	21PHAS_NO475	CGTCGATAGCTCTGTGCAGCC	109524	111652	82035.3
	21PHAS_NO134	ATCTGGGCCGAAGGACTTGGC	100772	104871	95614.7
	21PHAS_NO135	ATCTGGGCCGAAGGACTTGGC	100772	104871	95614.7
	21PHAS_NO183	ACTTCTTACGCCGATTACAGA	101808	95224.5	99768.4
	21PHAS_NO350	AGATCATCTCATCACGTAGAA	97316.6	98376.3	94416.5
	21PHAS_NO284	TCTGTCGGATCTGCTTTACGT	84763.3	100000	101606
	21PHAS_NO275	CCTTGAGTCCAAGAACCAGTG	84072.3	91786.1	100807
	21PHAS_NO295	ACGCCGAAGAAGTTCCACGCT	90406.5	98185.3	80917
	21PHAS_NO163	ACTAGTGAAAATCGATTTACA	89485.2	104680	74766.4
	21PHAS_NO250	GTGGTATCCATAGATCGTCCC	85108.8	101433	81156.6
	21PHAS_NO308	GTGAATTTCATATAGACCAAA	92825.1	90257.9	83313.4
	21PHAS_NO449	GACTATGATTCAGAGAGACTA	84648.2	103725	73408.4
	21PHAS_NO272	CTACATAACTTGCACTAATGT	100426	68576.9	89703.7
	21PHAS_NO103	TCAGATCTTGTCGTCAACATT	87412.2	91499.5	79878.6
	21PHAS_NO93	GTCGGGCTACTTAGGGCTGGC	91788.6	85004.8	79958.5
	21PHAS_NO343	ATGGATCATCTTCAGGACGGG	81193.1	101528	68535.8
	21PHAS_NO282	TGCAGACAGAGTTTAAATATG	87642.5	83285.6	73488.3
	21PHAS_NO342	CCCAGAGGTGTTTTACTCGTC	79005	80133.7	82115.2
	21PHAS_NO289	ATGGCCGGAGAGTTCCCTACT	80502.1	80515.8	80118.2
	21PHAS_NO575	CATCTAGGACAAACTCGTTGT	84417.8	72779.4	76763.3
	21PHAS_NO230	CAGTCCTTTGAGTTCAGTAGT	83266.2	77268.4	71651.1
	21PHAS_NO63	GAAGATCTGTCGTCGCCAGAG	74858.9	78223.5	78360.9
	21PHAS_NO66	GAAGATCTGTCGTCGCCAGAG	74858.9	78223.5	78360.9
	21PHAS_NO184	CTGTTGTTTAGATCGAGCGTG	71749.4	86437.4	65820
	21PHAS_NO258	AAAAGTCTGTTCCTAATGACT	75089.3	74498.6	71651.1
	21PHAS_NO261	AAAAGTCTGTTCCTAATGACT	75089.3	74498.6	71651.1
	21PHAS_NO265	AAAAGTCTGTTCCTAATGACT	75089.3	74498.6	71651.1
	21PHAS_NO440	CGACCTTGGAAGCATGAGCCA	67718.5	82999	69174.9
	21PHAS_NO420	TGGAACTCCACAGAAAACGTT	74628.6	72492.8	70772.4
	21PHAS_NO148	CACATCTTGTCCACAATTACT	68294.4	72206.3	76204.2
	21PHAS_NO61	AGAAGATTCGTCGTTGCCGGG	66912.4	79847.2	68615.7
	21PHAS_NO95	GTCCTCAGCGTTGTCCTGTTG	65991	83763.1	65580.3
	21PHAS_NO97	GTCCTCAGCGTTGTCCTGTTG	65991	83763.1	65580.3
	21PHAS_NO424	CCATCCATCAGTGACTTAGCA	64263.5	79369.6	69494.4
	21PHAS_NO247	AATTAGCTACCTGAGCCATGG	67027.5	75071.6	66059.6
	21PHAS_NO131	GCTTTTTCAGAGTTTGATGAG	68755	70200.6	67257.8
	21PHAS_NO237	CGGCAGAGGGCAGACCGTCGT	70252.2	72206.3	59589.4
	21PHAS_NO9	ATCTGCAGCTGACCATTCGCG	64609	74594.1	63104.1
	21PHAS_NO181	ACCGCACGAGTCACACACTCA	68064	73065.9	59349.8
	21PHAS_NO122	CGTCCTGTCCAGTCCAGTCAA	66566.9	74689.6	59349.8
	21PHAS_NO136	GGCACAATTGTAGAGCTCCGG	68524.7	70105.1	61426.6
	21PHAS_NO229	GCTCAGATTCATCCACTAGAC	62996.7	65902.6	68296.2
	21PHAS_NO309	GGTCTGACCTGTAGAAATGGC	66566.9	68385.9	56713.8
	21PHAS_NO208	CACAGTTTGGTAGAACTTTGT	66797.2	57020.1	62305.3
	21PHAS_NO422	TTCTCTGAGTCCATCGACGGT	69906.7	54441.3	56154.6
	21PHAS_NO396	GCAGGACATAGGGCTCGGCGG	61154	61795.6	56234.5
	21PHAS_NO94	CCAGATTTCTTTGCTTTGCGG	56432.1	69054.4	53199.1
	21PHAS_NO166	TTTGTTGTGAGCTTTTGCGTT	56432.1	59407.8	58151.6
	21PHAS_NO427	CCCACTCTGGACCGTGAACCC	61269.1	59885.4	52400.4
	21PHAS_NO99	ACTGAGTACCTTCACAACAAG	61384.3	57784.1	53039.4
	21PHAS_NO503	GAAGAGCACCTGATGTTCGCG	65300	64374.4	39619.8
	21PHAS_NO444	CCATGCCCTATAGAATCATCA	49522.1	58261.7	58790.6
	21PHAS_NO470	CACGTTTGCTGTTTGCTGTGT	59426.5	48519.6	54397.3
	21PHAS_NO280	GTTAATCAGCACACGATGGTT	56086.6	57020.1	47208.2
	21PHAS_NO281	GTTAATCAGCACACGATGGTT	56086.6	57020.1	47208.2
	21PHAS_NO403	AGCTATCGAGTTCAACTTGGT	49291.7	53486.2	57193.1
	21PHAS_NO453	GGCAGAGGAGTCTTTTCAACC	50443.4	53581.7	55515.6
	21PHAS_NO346	AGCTGAATGATCTACAAATGT	52286.1	52531	49924.1
	21PHAS_NO348	GCATGAGAGCCAAAATCCTCT	54704.6	56256	42814.9
	21PHAS_NO40	CTTGCCCACCTAGTCTTGATT	49176.6	54823.3	47767.4
	21PHAS_NO192	GATCAGAAGTCCGAAAATGCC	53898.4	43362	49444.8
	21PHAS_NO155	ACTCAAGTTACCCAGCTCAGT	47564.2	46800.4	50563.1
	21PHAS_NO157	ACTCAAGTTACCCAGCTCAGT	47564.2	46800.4	50563.1
	21PHAS_NO567	CTGAAAAGCTCGTCCATGGTG	47794.5	53581.7	41776.5
	21PHAS_NO33	TGCATAATCTATGGCCCTGAT	46642.9	47660	47208.2
	21PHAS_NO452	CAGCAACATTATTCAGCAATG	47449	51862.5	41057.6
	21PHAS_NO124	GATTCCTAGCCGCACAGTTTG	46988.4	44890.2	46329.6
	21PHAS_NO373	ATGACTGCTAGCCTGCTACGC	46067	48042	42735
	21PHAS_NO159	CGGACGGATGCTCGCTCTCTC	48370.4	45558.7	42655.2
	21PHAS_NO580	CTTCGTTGCTATCCATAGGGT	46067	46131.8	43533.8
	21PHAS_NO509	ATCCAACTCAGTCTATTAATA	43763.7	45463.2	45610.7
	21PHAS_NO376	AGTTAACCAAGACATGTGGAT	46067	45272.2	41297.2
	21PHAS_NO493	ACGACGCAGAATGTTGGTGGA	39732.8	46131.8	43533.8
	21PHAS_NO120	CAGCTCAAATTCAGTATGTGA	43763.7	40114.6	45051.5
	21PHAS_NO172	GGCATAGTCTACGTTGTAGAT	45836.7	37058.3	39300.3
	21PHAS_NO569	CCATTTGGTTGAACCTGACTT	42381.7	37535.8	40658.2
	21PHAS_NO231	CACTGCAAATTAGAGCTCGTC	43303	38681.9	38022.2
	21PHAS_NO518	GCCCAAGAGGAAGTCTTCGAG	38350.8	45845.3	35625.8
	21PHAS_NO527	GCCCAAGAGGAAGTCTTCGAG	38350.8	45845.3	35625.8
	21PHAS_NO179	TTCTCTGCTAGATCCTAGACC	41114.8	39446	38341.7
	21PHAS_NO256	CTTGGACCATCGAATGACGAT	42036.2	36580.7	39779.5
	21PHAS_NO259	CTTGGACCATCGAATGACGAT	42036.2	36580.7	39779.5
	21PHAS_NO262	CTTGGACCATCGAATGACGAT	42036.2	36580.7	39779.5
	21PHAS_NO439	AGACTAAAGAACTAGATCGTT	41575.5	36962.8	38821
	21PHAS_NO25	TGCTTCAGTCGGTGGATGCTG	39732.8	40305.6	33229.5
	21PHAS_NO26	TGCTTCAGTCGGTGGATGCTG	39732.8	40305.6	33229.5
	21PHAS_NO474	GAGAGTACCACTTACTTGGCC	39617.6	32187.2	37702.7
	21PHAS_NO32	TTGAGTTGGAGCCAGACTTGT	35701.9	36867.2	37303.3
	21PHAS_NO555	CAGCGACAGAGGACACAAGTA	30289.1	39159.5	38980.7
	21PHAS_NO19	GAAGCTACTGGACTGTGAGAC	33053.1	39732.6	33389.2
	21PHAS_NO578	CTTCATTGCTATCCATAGGGT	32131.8	34957	37463.1
	21PHAS_NO543	ACAGATGGTTCTATCAATGAT	34665.4	35912.1	33309.4
	21PHAS_NO574	ATCAAAATGACGTTGTCCTCT	33168.3	33142.3	36824
	21PHAS_NO472	AAGTTGAGAAATCTGTAGGGT	34089.6	32282.7	34587.4
	21PHAS_NO404	CATCGAGACCAGCATCGAGAC	35586.8	31423.1	32910
	21PHAS_NO70	CCAAGGGCAGAGCGCTAGAAA	30173.9	37249.3	32750.2
	21PHAS_NO71	CCAAGGGCAGAGCGCTAGAAA	30173.9	37249.3	32750.2
	21PHAS_NO380	AAGCATAACAACGTCCCAATT	30519.4	34097.4	33229.5
	21PHAS_NO397	AGATCTTGGTATTGACCTCTA	32937.9	35816.6	27318.5
	21PHAS_NO151	CTGATGTCTCAGCCAACATAC	32707.6	34861.5	28197.1
	21PHAS_NO83	CCCGAGTTCTCGTCCTCATCA	31325.6	34288.4	29555.1
	21PHAS_NO17	CCAGCTTGTTCTAGCTCCTTT	31325.6	34192.9	28916
	21PHAS_NO22	ACGAATTCTCAATAGGTAAAA	32592.4	32569.2	29075.8
	21PHAS_NO31	CCAATTTGATAGAATGACCAT	30864.9	33046.8	28436.8
	21PHAS_NO283	CTATGTCGGTAATTGGTTCAT	27064.4	31900.7	29235.6
	21PHAS_NO199	ATTGTAGAAGCAATGGTACGT	31555.9	27220.6	28995.9
	21PHAS_NO539	ATTTTGCTTGACATATTGTGG	28100.9	31518.6	26999
	21PHAS_NO405	TTGCTGGGTATGTATGAGAGT	28907.1	29990.4	25960.5
	21PHAS_NO98	GTCCTCATGGTTGCCCTACTG	25452	35243.6	22126.4
	21PHAS_NO65	GGTGACATGAGTATCCAAGGC	29482.9	29894.9	21806.9
	21PHAS_NO77	GGCTACCGTAGCGACACGATC	27985.7	27316.1	25241.6
	21PHAS_NO492	ACGTACTCAGAGCTAACTTTG	26373.4	27793.7	25481.3
	21PHAS_NO49	ACGGCGAGTAACCACAAAACA	28676.7	28653.3	22286.1
	21PHAS_NO318	ATATATGTGGAACAGTGGGGA	26143	27507.2	25561.1
	21PHAS_NO167	AGCTCTCAAAACAATCTTGAC	24530.7	28748.8	25800.8
	21PHAS_NO161	GTGCTCTATAATCGTTGGCAC	23379	29608.4	25960.5
	21PHAS_NO267	CTGAGTTAGAGCCATCATATC	26373.4	28557.8	23644.1
	21PHAS_NO268	TGCAGTCCATAATGTTCAACC	25912.7	26361	25161.8
	21PHAS_NO433	GTGTCTGCTACTTCCTTTGGA	26143	27220.6	23803.8
	21PHAS_NO90	TGCGGTAGCTCTCATAGTTTG	25106.5	25883.5	23723.9
	21PHAS_NO91	TGCGGTAGCTCTCATAGTTTG	25106.5	25883.5	23723.9
	21PHAS_NO96	CCAGATTTCTTTGCTTTGCAG	23148.7	30277	21008.1
	21PHAS_NO566	ATTTGGAGCTTTTCATGGGAT	22803.2	23686.7	25401.4
	21PHAS_NO570	ATTTGGAGCTTTTCATGGGAT	22803.2	23686.7	25401.4
	21PHAS_NO84	ACCAGATTATTCATCACTAGC	25106.5	23591.2	20448.9
	21PHAS_NO11	CATGTGTTCGTTACTGTCTAC	20845.3	25979	21966.6
	21PHAS_NO437	CTAGAGCGTTCGCCAGTGATG	23494.2	23782.2	20448.9
	21PHAS_NO442	ACCTATGATTCAGAGCGCGCG	21536.3	26265.5	19889.8
	21PHAS_NO552	GTTGTTAGTATCGTGTGCTCT	25912.7	27889.2	13659.2
	21PHAS_NO68	AGAAGATTCGTCGTCGCCGGG	21190.8	23686.7	20528.8
	21PHAS_NO69	AGAAGATTCGTCGTCGCCGGG	21190.8	23686.7	20528.8
	21PHAS_NO173	CAAGGATTCAGCTGAAGGGCC	22572.8	23209.2	19330.6
	21PHAS_NO410	AGGGGTTCAAGAGCTTCACAA	20845.3	22636.1	21407.5
	21PHAS_NO20	GGTGAAAGTGTCCTGACTGGC	21075.7	21967.5	21407.5
	21PHAS_NO287	ATGGATGAGAGGGATTCACTG	20960.5	23495.7	18611.7
	21PHAS_NO560	GTGAATCCCTCTCATCCATAA	20960.5	23400.2	18531.8
	21PHAS_NO130	ATGATGGAACAAAACGAGGGG	16699.3	24641.8	21407.5
	21PHAS_NO517	CTATCCATCGGTCGGTCGGGT	21536.3	19770.8	19889.8
	21PHAS_NO119	GAAGAGTCCAAGAACTGCACC	21190.8	19484.2	19650.1
	21PHAS_NO511	TCTACTGCACTAGTTCTAATA	18196.5	25119.4	16774.5
	21PHAS_NO175	ATAGCGACTAAACTGAAGATC	19233	20821.4	19091
	21PHAS_NO177	ATAGCGACTAAACTGAAGATC	19233	20821.4	19091
	21PHAS_NO21	CATAGGATTGTACATATGGTC	21881.8	18338.1	18452
	21PHAS_NO168	ATCCAAGGATCTCTACTGCCC	19808.8	21012.4	17972.7
	21PHAS_NO317	TGCAGTAGTTCACCAAGGCTC	18657.1	21967.5	17333.7
	21PHAS_NO372	CCATGATAGCCCACATCCTAC	20499.8	19006.7	16375.1
	21PHAS_NO285	AGCAATCAGCACCGACAAGCT	17620.6	19006.7	18132.4
	21PHAS_NO180	AGGTTCAGATATCAAAAGTCT	17505.5	18624.6	18611.7
	21PHAS_NO428	GATATATCGTACACTGGAGTT	20269.5	17287.5	17014.1
	21PHAS_NO510	GGAAGAACAAAAACTGTTGGC	20960.5	16618.9	16534.9
	21PHAS_NO205	TTGACATCTGAATACCTGACT	17735.8	16905.4	19330.6
	21PHAS_NO129	ATGAACACATTGATCGTTATA	19693.7	17001	16534.9
	21PHAS_NO307	TGCAGTAGTTCACCAAGGCAC	17044.8	19579.8	16534.9
	21PHAS_NO550	ATGGATAGCGAATGACAATGC	18887.5	15186.2	17573.3
	21PHAS_NO224	CACGGTAGCGACAGATGAGGT	16699.3	19484.2	15336.7
	21PHAS_NO507	CAGCAGCATGACGCCAATGCT	17505.5	16427.9	17333.7
	21PHAS_NO244	GCACAGACATCCTGAACCGCT	18657.1	14899.7	16375.1
	21PHAS_NO505	AAGAAATTCTAGATCAAGGCA	18426.8	17383	13419.6
	21PHAS_NO220	CATAATGACTATGAATCACTG	14626.3	18242.6	15656.2
	21PHAS_NO251	AGCAGCTGAAGAAGGAAACGT	14280.8	18051.6	15416.6
	21PHAS_NO187	TCCAAGTCATGCACATCCGGA	16008.3	15568.3	15816
	21PHAS_NO186	TCCAAGTCATGCACATCCGTA	15893.1	15568.3	15656.2
	21PHAS_NO504	CAGAGGGTGTCCAACCACGAC	16353.8	17001	12860.5
	21PHAS_NO421	CTCTTTGTCCCTACCAGACTA	16238.6	16332.4	13579.4
	21PHAS_NO214	ATGAGACAGTTGGTACTTGGA	13589.8	18242.6	13659.2
	21PHAS_NO435	GCTACAGATTGTGACGCCACT	14050.4	16045.8	14697.7
	21PHAS_NO477	CTCGTGACAATAGTAGTGGTA	14626.3	14517.7	14697.7
	21PHAS_NO107	AGTCTGCACTACCGTACGTTC	13935.3	16618.9	12780.6
	21PHAS_NO344	TCTTGCAACTGTTCTCGCGCA	14165.6	14899.7	13180
	21PHAS_NO270	ACGATCAAGCAAAAGAGCTAG	13935.3	14517.7	13659.2
	21PHAS_NO515	AGTGCAACAGAGAGACACAAA	13129.1	14231.1	12700.7
	21PHAS_NO586	AGCCTGTACCTCTGTAGCTAG	12898.8	13467	12540.9
	21PHAS_NO400	TTCATACCGGTCATCTGAACT	11977.4	13562.6	13020.2
	21PHAS_NO508	GAGGTCGAACACGTTGAATTA	12092.6	12798.5	13259.8
	21PHAS_NO447	ACATGAGAACACATCGAGTCA	12898.8	13944.6	11262.9
	21PHAS_NO300	CAAGATCATGTGTTACTGGCA	11286.4	15950.3	11023.2
	21PHAS_NO221	GACGAGACCTTCACTTGTGGA	12668.4	13371.5	11662.3
	21PHAS_NO398	TATTGTCCTTCACAGTGAAAT	13704.9	11461.3	12381.2
	21PHAS_NO62	TCGGTTACACCAATCCAGAAG	11401.6	14040.1	11582.4
	21PHAS_NO191	ACATCTACCACGCACGGTGCC	11862.3	14135.6	10224.5
	21PHAS_NO126	TGTTGAAGCTCGCAGACTTGT	11862.3	14231.1	10064.7
	21PHAS_NO216	ACATGTTTGGAAGATAGATGG	12092.6	13085	10783.6
	21PHAS_NO170	GTCCTAACGAAACTCAATTTC	12438.1	11938.9	11183
	21PHAS_NO304	CACGAAATGGGTGTCCAACTC	10825.8	13371.5	11103.1
	21PHAS_NO565	GTTGTACAAAGTTCATATTGC	13704.9	9551.1	11582.4
	21PHAS_NO171	CCCTTCAGCTGAATCCTTGTT	12092.6	12129.9	10064.7
	21PHAS_NO87	GCATCGAAGAACCTGCATGTG	12092.6	11843.4	10304.3
	21PHAS_NO235	ACATGGTTGAGATTGAGCTCG	10710.6	12320.9	9745.19
	21PHAS_NO169	CCAGGATCATAAAGTCACGTA	10019.6	11270.3	11262.9
	21PHAS_NO548	AGTACTTAGAACAAAAGCTTT	12207.8	8022.92	11262.9
	21PHAS_NO137	TGTCTCTGGCTCAATCCAAAA	10940.9	9933.14	9505.55
	21PHAS_NO279	ATTCCACTAGCCTATGTTGTT	10019.6	10028.7	10064.7
	21PHAS_NO402	CGGCTAATGTCTACTGCACCC	11862.3	9073.54	8946.4
	21PHAS_NO144	TTCATCTGAAGTAATCTGAAG	10940.9	10315.2	8706.77
	21PHAS_NO160	CAAAAAGTGTAGAGGCCTTGT	9558.91	9455.59	10464.1
	21PHAS_NO419	TCTGTCCCATCAACTTCTGTT	9789.24	8787.01	10623.9
	21PHAS_NO425	GTACAAGGCACTGGAAAGGCG	8867.9	10315.2	9345.79
	21PHAS_NO576	AGGTCATACAATAGATAGGGC	7370.72	11365.8	9825.07
	21PHAS_NO133	CTGTCGCATTGGCTAAATGGG	10480.2	9360.08	8467.13
	21PHAS_NO312	CCCATGCAAGTCCAATGAACG	9098.24	10506.2	8227.49
	21PHAS_NO264	TACCAAGAGCGCTTTTCTAGG	8867.9	9933.14	8786.64
	21PHAS_NO502	ACAAAGTTCTAGACACTTGTA	9674.08	8978.03	8547.01
	21PHAS_NO579	ACTAGCAAAGGATAATCAGTC	10940.9	7545.37	8227.49
	21PHAS_NO189	GTCCAGTTAGTCTCTACACAG	7370.72	10410.7	9186.04
	21PHAS_NO445	GTTAGATTTCCCCATCTTGGG	8176.9	10410.7	7907.98
	21PHAS_NO140	GAAGTGTTGGTTGGACATCTA	9328.57	8404.97	8467.13
	21PHAS_NO557	CTGATTTGAAGCTCTGAGCGC	7716.23	9837.63	8706.77
	21PHAS_NO581	TCGGGCTTCTACATCACAGGG	6679.72	9837.63	8626.89
	21PHAS_NO351	GATTCCCTTAGTGACGCCAAG	9098.24	7736.39	7748.22
	21PHAS_NO255	ATGTGTATAGAACTGTTCCTG	7831.39	8595.99	7828.1
	21PHAS_NO39	AATTTAGTACATTAATCCAAC	9904.41	7640.88	6550.04
	21PHAS_NO121	CAGTTGGTATTAATCCTATCA	8061.73	8882.52	7189.07
	21PHAS_NO81	CCACGACAGTAGAGCAGTTCT	7946.56	8309.46	7668.34
	21PHAS_NO176	TAGCTAGGACGTGCGCTTCAT	7716.23	6781.28	8706.77
	21PHAS_NO296	GGGATATTGACAGCAACCTTG	8867.9	7736.39	6470.17
	21PHAS_NO299	AGTTGTCTATGTGAGGGACGT	7946.56	7067.81	7268.95
	21PHAS_NO399	ACTTGCACAGTCAGAAGAAAA	7370.72	8022.92	6949.44
	21PHAS_NO182	TGACTTGATTCTGTTGTTTAG	7716.23	7831.9	6709.8
	21PHAS_NO471	TTCTATAGCGAGACGTATACC	5873.55	9837.63	6470.17
	21PHAS_NO276	TAGAGGCTGGGTCTCTATGTT	7485.89	6208.21	7907.98
	21PHAS_NO303	CCATCAGCACTCTACCGTGCT	7370.72	7163.32	6869.56
	21PHAS_NO141	TATTGCGTTGGCATGCTTTTG	7140.39	6972.3	6869.56
	21PHAS_NO36	CTATTGTAGGTTTCTTCTCTT	7255.56	5635.15	7668.34
	21PHAS_NO459	TGATGATGGAACAGAGAAGCC	6334.22	8118.43	6230.53
	21PHAS_NO109	TTGCTGGATCCTGGCGCCTGC	6910.05	7258.83	6310.41
	21PHAS_NO546	CCATCTACGTCATCACGGACC	6910.05	8691.5	4872.59
	21PHAS_NO582	CAAGAATTCACAAGATCAGAT	6449.38	7163.32	6789.68
	21PHAS_NO451	GACGCAGAATGGATCGAGGAG	6103.88	8022.92	5671.38
	21PHAS_NO178	ACCAAAGCTACAGTCCAGCAT	6334.22	7258.83	6070.77
	21PHAS_NO162	CTCTAGGTTTTCCTCACTCTG	5758.38	7163.32	5831.14
	21PHAS_NO316	TTTATTGTAAAATCTAGAGCC	5758.38	6685.77	5751.26
	21PHAS_NO236	ATGGTAGGTCCATAGGTCGGC	6103.88	5635.15	6070.77
	21PHAS_NO10	TCATTGTAGATGTAGGCTTCC	6564.55	6303.72	4792.72
	21PHAS_NO46	AGTTCTTGCTCCAATTGATGG	5873.55	6590.26	5032.35
	21PHAS_NO465	CTTAGAAGATGAAGAACTGGT	6103.88	5444.13	5831.14
	21PHAS_NO260	CAAATCATACACATCAATGGA	5412.88	6303.72	5671.38
	21PHAS_NO249	AGTCACCAGACCATATGGAAC	5643.21	6017.19	4792.72
	21PHAS_NO311	CTGCTCATAGAAACGTCTTCT	5297.71	5730.66	5351.87
	21PHAS_NO345	TAGGTGTTTTGTTTTGAGCTG	5297.71	6972.3	4153.69
	21PHAS_NO100	CCTACGTCGTGAAGATCGGGA	4606.7	6303.72	5431.74
	21PHAS_NO314	ACGTGGTCGTTGGACATGGCG	5182.54	6112.7	4872.59
	21PHAS_NO104	GTGGGAGACCCGTAGACTTCG	5643.21	5157.59	5271.99
	21PHAS_NO458	GAGCAATCACCAATCGAAGTC	4721.87	7258.83	4233.56
	21PHAS_NO203	CTTGTAGAAGTGAACTGCTAT	5988.71	5157.59	4792.72
	21PHAS_NO494	ACGACGAAAGAAGTTGACGGA	5873.55	4966.57	4952.47
	21PHAS_NO127	AGGACGTTCTCAATATCTTTT	5412.88	5921.68	4393.32
	21PHAS_NO252	ATGTCAGATCGAACAAATGCT	5297.71	5539.64	4712.84
	21PHAS_NO479	TTAGTTTGTAGGCTCCTTTGT	4837.04	4011.46	5192.11
	21PHAS_NO418	AACCTTCTGTGATAACCCTTG	4376.37	5730.66	3993.93
	21PHAS_NO154	CTGCTACAAGTTGTAACGTGT	5182.54	4011.46	4712.84
	21PHAS_NO76	ACTGCGACTGAGACATTCCCG	4491.54	5635.15	3674.41
	21PHAS_NO132	ATTTCTTTGTTTGCAGCTCTG	3915.7	5157.59	4473.2
	21PHAS_NO78	TGTGTAGCTGTTGTGACGCTG	4030.86	4202.48	5032.35
	21PHAS_NO478	AGATCGGAGCCCTGCTCTGTT	5297.71	4202.48	3594.54
	21PHAS_NO243	ATGTCAGATCGAACAAATGTG	4146.03	5539.64	3514.66
	21PHAS_NO544	ATGCTGAACTTATGGCCTGGC	2533.69	4966.57	4792.72
	21PHAS_NO319	TCCCTCCGTTTCTTTTTATTA	5643.21	2769.82	3354.9
	21PHAS_NO85	TTATGGGAGAAAATGTGAATC	4261.2	2960.84	3434.78
	21PHAS_NO352	GTGGCAGGAAATTTGAACGCT	3800.53	2960.84	3834.17
	21PHAS_NO414	GATGTCATGACGAGTGCTGGT	4146.03	3438.4	2955.51
	21PHAS_NO429	ACACGAACTTTGTGAGGATGA	3685.36	3342.88	3275.02
	21PHAS_NO313	AGACTGGTTCGGTGGAACTCG	3339.86	4011.46	2955.51
	21PHAS_NO412	CAGAAATTAATAAATGGAACA	3339.86	3724.93	3115.26
	21PHAS_NO245	CCTGAATTCCCAAAATATGCT	3685.36	3342.88	3115.26
	21PHAS_NO219	CCAGAGTGCACTAGGATCGAG	2994.36	4011.46	3115.26
	21PHAS_NO375	GCCGCGGACTTCGAGGTGGGT	3339.86	2387.77	3914.05
	21PHAS_NO457	TCTGCCCAATTCATTTAAAAA	2418.52	4202.48	2076.84
	21PHAS_NO47	ATCTCGCGAGTCACGTCCGTC	2418.52	2578.8	3594.54
	21PHAS_NO240	CGTGCATACAAGAATAAGTCT	3570.19	2101.24	2556.11
	21PHAS_NO324	CGTGCATACAAGAATAAGTCT	3570.19	2101.24	2556.11
	21PHAS_NO454	CAAGGAGACTCGTGCAATCTT	2648.85	3151.86	2316.48
	21PHAS_NO322	TGATCATAGCATTCTCAAGCG	2418.52	3533.91	1996.96
	21PHAS_NO242	GGAGCAACAGTCAACAAATTA	2188.18	2960.84	2556.11
	21PHAS_NO358	GGAGCAACAGTCAACAAATTA	2188.18	2960.84	2556.11
	21PHAS_NO149	ATGAATTGTTTCGGCTAGGGT	2994.36	1432.66	2795.75
	21PHAS_NO430	CATCGTCTTGTTGTATGAGCA	2879.19	2578.8	1757.33
	21PHAS_NO89	CGTGTGACACTATATCTCTAT	2303.35	3056.35	1757.33
	21PHAS_NO212	GGAGGAGTAGTCACGTACTCT	2188.18	3056.35	1837.21
	21PHAS_NO239	CTCTCTGGATTCCTATCATTT	1957.85	2387.77	2476.24
	21PHAS_NO538	ACTGGATCTCTAGCATCACTG	2648.85	2387.77	1677.45
	21PHAS_NO547	ACTGGATCTCTAGCATCACTG	2648.85	2387.77	1677.45
	21PHAS_NO577	ATTAATTCACCAAGATAGCGT	2303.35	1814.71	2236.6
	21PHAS_NO448	GATTATGTGTATTGTGTGCTC	1497.18	2674.31	1118.3
	21PHAS_NO542	GAGTACAACACCTGCCAACCG	1727.51	1146.13	2156.72
	21PHAS_NO385	GTGGGAAGTCTACAGATTGCA	806.173	1719.2	1917.09
	21PHAS_NO464	GTGGGAAGTCTACAGATTGCA	806.173	1719.2	1917.09
	21PHAS_NO246	CACAAGAACTAGTATACACCT	1266.84	1623.69	1357.94
	21PHAS_NO514	TCTCTACATGTATCTCGATCA	1151.68	1241.64	1757.33
	21PHAS_NO209	TAATCGGATCAGTGTAGCACA	1266.84	1528.18	1198.18
	21PHAS_NO564	TCGTCTTCTGACCGGTGAAGA	1382.01	1432.66	958.543
	21PHAS_NO450	CTTTAGGTTCTTGTAGCTTGT	1266.84	859.599	1597.57
	21PHAS_NO123	CTATATCTGTATTGATCTCAG	921.341	1146.13	1677.45
	21PHAS_NO310	TTGCTCTGAATGTTTTGGATT	1266.84	1146.13	1278.06
	21PHAS_NO79	GATGATGTTGAACTCGAGGGT	806.173	1814.71	1118.3
	21PHAS_NO554	GTCGACCACAGGTTCCTCTTA	1382.01	1050.62	1198.18
	21PHAS_NO30	AATCTGATGACAGCTGTTCTG	806.173	2005.73	878.664
	21PHAS_NO415	CGCATCGACTTCACTTCTTTA	921.341	1432.66	1198.18
	21PHAS_NO278	CCGAATGCGAACTATGTACGT	1266.84	859.599	1038.42
	21PHAS_NO306	TTACCATTTGATCCACCAGTT	1151.68	955.11	958.543
	21PHAS_NO407	TTTGGGCTTCTGGCACACAGA	806.173	1241.64	958.543
	21PHAS_NO156	TGGTTCCAATCAGTACTAATG	1036.51	668.577	1038.42
	21PHAS_NO476	AAGTGCAACACGTTCGAAGAT	1036.51	1050.62	559.15
	21PHAS_NO329	GACGTCATTGTGGAGATTGTG	575.838	1146.13	718.907
	21PHAS_NO558	TCGATTTGAAGCTCTGAGCGT	921.341	668.577	798.786
	21PHAS_NO545	AACGTCGAGGTCCCCATGATC	806.173	1050.62	479.272
	21PHAS_NO583	TCTTAGACACGTGTTTGAAGA	575.838	764.088	798.786
	21PHAS_NO530	TTGCACTGGAGAGTATCGAGA	460.67	668.577	958.543
	21PHAS_NO531	TTGCACTGGAGAGTATCGAGA	460.67	668.577	958.543
	21PHAS_NO533	TTGCACTGGAGAGTATCGAGA	460.67	668.577	958.543
	21PHAS_NO535	TTGCACTGGAGAGTATCGAGA	460.67	668.577	958.543
	21PHAS_NO536	TTGCACTGGAGAGTATCGAGA	460.67	668.577	958.543
	21PHAS_NO43	TGTTTCGGCAATACAGACTGT	1036.51	573.066	319.514
	21PHAS_NO401	GTCCAACTTGGTTTCACCGGC	575.838	286.533	718.907
	21PHAS_NO467	GAGCTCGTGGGGGTTCGATGG	345.503	859.599	399.393
	21PHAS_NO217	CTAGAGACTGTGTAATGAGGG	460.67	573.066	399.393
Rice	21PHAS_NO1104	CACACGACTCTCGGCAACGGA	14327.3	17383.2	14267
	21PHAS_NO1105	CCCCGCGTCGCACGGATTCGT	12153	12443.3	16283.6
	21PHAS_NO1689	CTCGTGAGAGTGCAGTCAGTG	16706.9	11935.5	9927.19
	21PHAS_NO1250	GTCCCACATGAGATCGGTGGT	8032	5244.09	6166.91
	21PHAS_NO1971	CCAGGTGCTGCATTGAACTGC	6517.54	4902.91	5785.58
	21PHAS_NO23	GGAGCACCCTTCAGTCCAAGC	4304.19	4892.43	4526.39
	21PHAS_NO780	CAGGTAAGACTGAAGACGTGT	4885.24	2747.9	3023.55
	21PHAS_NO892	GCAGTGATTGGCAAGACGTGT	3845.07	2378.35	2527.59
	21PHAS_NO542	ACCCTACAGATTCAATGAGTT	2235.52	1883.55	1804.68
	21PHAS_NO2011	CAGGTCTGGCTGAAACACAGC	1976.5	1404.8	1719.43
	21PHAS_NO63	ACAGTCGTACAGACACCGACC	1737.89	1413.44	1510.33
	21PHAS_NO488	ACTCCTGAGTTCGCACAAGAA	1236.19	1729.32	1414.71
	21PHAS_NO274	GTCTCAGCTATGTCACCTAGT	1431.03	1462.79	1219.44
	21PHAS_NO1882	TATATAGAACGATCTGTTTGC	1428.12	1033.39	1301.24
	21PHAS_NO52	CGCTCTACGATCCTCTGATGT	1138.76	1306.7	1134.19
	21PHAS_NO1983	TGTGTGGATGCTGAGACAGTG	1319.61	1080.9	960.807
	21PHAS_NO1495	TTTGACATCGTTCTGAAGAGT	1008.67	1161.72	1184.88
	21PHAS_NO444	GATGTTCAGCAGACTTCGTGC	1273.52	782.911	1087.53
	21PHAS_NO65	GCTCGAGATCGACGTCGCACG	998.749	781.061	895.141
	21PHAS_NO1647	TCTACGTTTAATACTTCAAAT	858.738	869.902	926.822
	21PHAS_NO1670	TTTGAAGTATTAAACGTAGAC	812.067	812.525	863.459
	21PHAS_NO2021	ATTTTGAATTCAGAGAAGAGG	809.15	873.603	772.448
	21PHAS_NO1757	ATCAATGAATTCCCGAGCAAT	756.063	882.241	788
	21PHAS_NO42	CAGATCATGAATTAGTAACTG	907.158	725.535	714.269
	21PHAS_NO1216	CAGATCATGAATTAGTAACTG	907.158	725.535	714.269
	21PHAS_NO93	CAGATCATGAATTAGTAACTG	907.158	725.535	714.269
	21PHAS_NO231	CAGATCATGAATTAGTAACTG	907.158	725.535	714.269
	21PHAS_NO232	CAGATCATGAATTAGTAACTG	907.158	725.535	714.269
	21PHAS_NO235	CAGATCATGAATTAGTAACTG	907.158	725.535	714.269
	21PHAS_NO397	ACGTCTCATTGCCGAGCAGCA	1005.75	508.368	752.287
	21PHAS_NO1398	GTCAGTGATCATGAATGCGCG	696.558	784.762	725.79
	21PHAS_NO1593	ACGAGCCAACATTGCCACGGC	807.4	680.497	646.874
	21PHAS_NO1175	CTATTGGAAGGCTGGAGACGG	871.572	608.314	643.418
	21PHAS_NO464	CTTCAAGTAATCTGTAGGGGA	724.56	702.091	650.907
	21PHAS_NO1092	GGTACTAAGTGAGATCAAGGA	756.063	590.423	639.962
	21PHAS_NO217	ATGACTTGAATACTTTGATGT	610.8	707.643	635.354
	21PHAS_NO1433	GCCAACACAACTCAGTCGTTC	666.805	607.697	528.79
	21PHAS_NO1802	GAAACAGAGCTCAGCGTAGCC	492.957	725.535	552.983
	21PHAS_NO819	GTTCTAAGTTTCAGTCTCCTT	495.874	660.138	610.585
	21PHAS_NO1636	ATCGTCATTCTACAGGAAGAC	671.472	530.578	538.006
	21PHAS_NO12	ACATGTGCCGAAGGACTCGTC	616.051	528.727	570.839
	21PHAS_NO459	GTAGAGGCATGCAGTATCGTC	632.386	473.202	573.143
	21PHAS_NO1989	CTCGAAGAACTCATGGTGCTG	534.961	528.11	460.243
	21PHAS_NO642	CTCAATCCATGGCGACACTCT	453.287	578.7	482.132
	21PHAS_NO225	CTTCAGAGTATTGACCTTATA	477.206	481.222	542.038
	21PHAS_NO50	TGCACAGAACCGAGACGAGCC	525.043	509.602	453.331
	21PHAS_NO1909	CAGATCTCTGCACGTTGGAAG	567.047	460.246	457.939
	21PHAS_NO1291	TATCCGTCAACAAGCTCATGT	444.537	546.619	489.044
	21PHAS_NO1457	TCGATCAAAGAACAAAGAGGA	557.713	487.392	413.585
	21PHAS_NO1841	CGAAGTATCTGGATCTGACGT	430.536	533.663	430.29
	21PHAS_NO1490	CGTTGAGAGCAGATCAGTTTG	547.795	449.758	388.24
	21PHAS_NO635	GAACGAGTTCTAAGTTTCGTT	513.959	425.08	441.234
	21PHAS_NO705	GAACATCTCAAAGCCACGGTT	426.452	515.154	406.673
	21PHAS_NO564	GAAAGAGCCATTCTAGTCGGT	417.118	408.422	496.532
	21PHAS_NO833	GCTCTAGAGTCCAAAGAAGCT	484.207	394.849	422.801
	21PHAS_NO595	CTAGCGTATCACAGTCCATCA	369.864	498.497	429.138
	21PHAS_NO1527	CATTCTTCAGTACGTTTCATC	494.708	419.527	375.567
	21PHAS_NO652	ACGTTGCTACATCACGGCGTG	496.458	367.086	418.769
	21PHAS_NO1196	CGACTTTAGTTCCTGAGACTA	473.706	423.229	362.319
	21PHAS_NO1539	AGGAAGAACCCTGGTAACTGC	475.456	352.279	364.047
	21PHAS_NO783	ATCGAGACTGTGTGCCAGGTG	451.537	346.727	391.12
	21PHAS_NO678	TGTTCGAGCGGTAGTAGCGTG	468.455	358.449	352.526
	21PHAS_NO175	AGGAATAAACGACAGATCGCA	467.289	340.557	360.591
	21PHAS_NO778	ATCAGATTTCCATGACCCGTA	431.119	380.042	355.407
	21PHAS_NO1576	CCATCTCAGAGTCCACATATA	408.95	371.405	372.111
	21PHAS_NO383	AATGCTGAACAAGAAGACGTG	614.301	230.123	283.404
	21PHAS_NO1625	CTCCTAGGGTTCAGTCACGTC	381.532	369.554	310.477
	21PHAS_NO66	CAGGAATGCTTTGAATGCGTG	390.866	329.452	321.421
	21PHAS_NO570	ATGAGTTCGTTGGATGCATAC	328.444	352.896	359.439
	21PHAS_NO445	GTAGAATCTGTAGTTCGCTGT	304.525	351.045	374.991
	21PHAS_NO1085	GAAAGCGATCTACGGAATGAT	271.272	378.808	380.176
	21PHAS_NO1595	TTGGCTGGATCTGTTAATTCC	384.448	315.262	317.965
	21PHAS_NO4	TCGGATCAGTTACTCAATTGT	324.36	338.706	334.67
	21PHAS_NO1731	CTTGGTGTTAGAGAACTAGCA	278.273	364.001	337.55
	21PHAS_NO1339	GGTGACATCGTAGATCGAAAA	368.697	339.94	260.939
	21PHAS_NO1259	ATTCGATCTAACGGAAAAGTT	318.526	305.391	311.629
	21PHAS_NO196	CGGCAACAGTCGCACTGACCC	389.116	299.838	243.658
	21PHAS_NO438	TGGTTTGTCGGTGTGACCAGA	264.855	402.252	269.003
	21PHAS_NO602	ATCCTCAGCCGAGCCCGTCAT	362.863	256.652	306.445
	21PHAS_NO1098	CGTCCAGTCCTATCAGATCTA	332.527	280.713	300.108
	21PHAS_NO503	GCTGGAGTTCGCAATCCCGGA	306.859	334.388	266.123
	21PHAS_NO1370	GAGTCTATGATTTTCCATGTG	308.025	318.347	275.339
	21PHAS_NO1492	GTGTAGGGAGTCGATCGTCGC	368.114	254.801	271.307
	21PHAS_NO103	ATAGGATTTGAATTGTACGTG	322.027	261.587	273.035
	21PHAS_NO1099	AGCTCATGTCTGATCGGCATC	316.776	249.865	285.132
	21PHAS_NO1790	CATCGTGGTGGAATCTGATGT	264.855	289.967	286.284
	21PHAS_NO1042	TTCAGTTCCCTCTAATCCTCA	321.443	267.14	243.658
	21PHAS_NO1072	AAGTCATCATTCCTCAACACT	316.193	241.228	257.483
	21PHAS_NO672	CTCCTGTACTATCTGACACTG	302.775	253.567	248.842
	21PHAS_NO765	GGAATGGGATCTGTAGAGGGA	274.189	273.926	229.833
	21PHAS_NO1837	AGTCTACTCTACCGGTCTTCC	277.69	259.737	232.714
	21PHAS_NO987	TCTACATTTAATACTTCAAAT	257.271	257.886	252.874
	21PHAS_NO311	ATCGTTCCAATTTCAACCAAA	222.268	304.157	239.05
	21PHAS_NO1257	GCCGTAAGAGTGCTAGCAGCG	275.939	264.055	220.617
	21PHAS_NO1466	CTCCGGCCACTGAACTCGTTG	268.939	227.655	255.178
	21PHAS_NO1506	GTGGTGTCCTACAAGCAAGCA	251.437	238.76	249.418
	21PHAS_NO904	CAGTACTGTCTGACGATGCGT	215.268	270.842	253.45
	21PHAS_NO615	CTGCGTCGATCTGAGTATGGT	207.1	280.713	240.778
	21PHAS_NO1651	TCCAGAGATCACGGACAGGTT	231.602	265.289	223.497
	21PHAS_NO1662	CCTGTCCGTGATCTCTGGATT	231.019	265.289	222.921
	21PHAS_NO1578	ACTCTCAGAGTCACGGCTAAC	271.856	211.614	228.105
	21PHAS_NO55	CTGTGGATACATGTTGGCTGC	275.356	213.465	221.193
	21PHAS_NO1871	CGTCCTGTTAGTCTTGGTAAT	261.938	214.699	228.681
	21PHAS_NO1462	ACCGTTCTGAGAAATCTAGGA	253.188	229.506	216.585
	21PHAS_NO1712	ACGTCTTCTAGATCATACACA	306.275	161.641	211.401
	21PHAS_NO583	CCTTTCGGCACGGTAGTATGC	229.269	213.465	237.898
	21PHAS_NO1781	ACTACTAGTAGAATTAAGGGT	218.185	214.699	245.962
	21PHAS_NO1787	CGGCTAGGTTGTCTCAAACGT	203.6	256.035	216.009
	21PHAS_NO430	TTCTGGTGAGCTGTGAGTACC	252.021	219.635	192.968
	21PHAS_NO1520	TTGTTCATCCGGCCGTCAAGC	225.185	219.635	211.401
	21PHAS_NO1750	GAAGGGCTACATAAGATCGCC	262.522	187.553	202.184
	21PHAS_NO409	TATCGAGTGCTCTAGACCAGC	267.772	191.872	192.968
	21PHAS_NO211	TGTCTGACTACTAGTCCTATG	250.271	192.489	207.368
	21PHAS_NO835	ATAACTACAGCCGGGAAGATA	191.933	243.079	211.977
	21PHAS_NO1311	ATGTGAAGACTGATCTGCTGT	211.184	236.292	194.12
	21PHAS_NO105	AGTGGTCTGGCTGAAGACGTG	360.53	111.668	162.439
	21PHAS_NO1500	ACTCTTGGAACTTAAGACTGG	235.686	182.618	216.585
	21PHAS_NO204	GCGGTTGATGAGAATGCTCTT	198.35	251.716	186.632
	21PHAS_NO1669	TGGACTAGAGAAATTCTTGGT	218.768	190.021	219.465
	21PHAS_NO1030	ACAGATCGATTCAGAGCCAAG	200.683	210.997	215.433
	21PHAS_NO335	CATAACTCAGATTGGTCCTTT	242.103	191.872	191.24
	21PHAS_NO1528	CTTCATAGTTTCTACACAGCC	253.188	191.255	180.295
	21PHAS_NO183	TTGGATATCTGTGGGCTCTTC	295.774	144.984	181.447
	21PHAS_NO306	AGGACCAATCTGAGTTATGGG	240.353	189.404	190.664
	21PHAS_NO2019	CAAGGTCAAATTCTGGAGTGC	222.268	199.892	194.12
	21PHAS_NO1768	GAGCATTTGTTCGTCAGATGC	238.02	169.045	204.488
	21PHAS_NO1680	TCTACGACTCCCCTCTGCAGT	179.098	220.252	211.977
	21PHAS_NO82	ACCATCCAGAGTTCTGAAAAT	235.103	162.258	198.728
	21PHAS_NO2008	CATCAGCTAGTCTGTCTTAGG	199.516	215.933	176.263
	21PHAS_NO71	CATCTCTGGATTGTGAGTCTT	184.349	199.275	206.792
	21PHAS_NO729	CTTCAGTACTTGTCCTGTCAT	186.682	182.618	210.249
	21PHAS_NO264	ATCCGGGACTATTGTGGAAAT	187.849	171.513	212.553
	21PHAS_NO1025	TGAGAAGATCGTACTGTCGTG	212.934	164.109	190.664
	21PHAS_NO622	CTTGGTGTGGCTTGAGCACGT	193.683	196.191	171.079
	21PHAS_NO1020	AGCTGTAGCACTGTTTGCCTC	182.015	211.614	168.199
	21PHAS_NO1022	AGCTGTAGCACTGTTTGCCTC	182.015	211.614	168.199
	21PHAS_NO505	CTGTCCATGTCTCACGTTGTA	186.682	194.34	173.383
	21PHAS_NO811	CGACAGAGCTAGAATTCTCCT	184.932	171.513	193.544
	21PHAS_NO1908	CGCTATGAGTTGGACAACCAT	152.263	219.635	177.991
	21PHAS_NO1192	CACCTACATTGTCCAAAAATA	177.348	191.872	177.415
	21PHAS_NO1918	AGTAAACAGATCCAATATACA	200.683	167.194	176.263
	21PHAS_NO61	CTGTAAACTCTGCCGTGGCGC	183.765	180.767	180.295
	21PHAS_NO13	ATGATTACAAGAGATCGAGAA	232.769	151.153	158.983
	21PHAS_NO1975	CATGCAGCTGGCTGTGGGCGT	160.43	213.465	157.83
	21PHAS_NO1769	CACTCAAAGATCTTCATTGTT	212.351	149.302	163.591
	21PHAS_NO697	CATGTATAAGTTCTGACGTGG	201.85	140.048	180.295
	21PHAS_NO193	TTCAACCGTACTCTGACAACG	197.766	153.621	169.351
	21PHAS_NO495	ATGTTCAATTCAGAGAAGCGA	180.848	167.811	172.807
	21PHAS_NO1357	ATGTTACTGTCAGCTCAAGGC	173.848	170.279	171.079
	21PHAS_NO682	ACGGTCATGTACAGCCAGACA	171.514	159.173	179.719
	21PHAS_NO1991	ATGGACACCGTGGAGAAATGG	192.516	150.536	163.015
	21PHAS_NO834	GCTCAAGAGGTCGTAGAAGCT	163.93	178.916	161.287
	21PHAS_NO822	TGTCTCCAGTGTAGAGCCCGG	189.016	140.048	168.775
	21PHAS_NO549	GTCCTACATCCTTCCTTTGAT	182.015	182.001	134.79
	21PHAS_NO1958	ATTCAGTTACTAAGAACACGT	138.845	191.872	164.167
	21PHAS_NO544	TGGCTGGATCGCCAATTCTGC	191.349	127.709	170.503
	21PHAS_NO498	CTGTTCCCGAGTGCATTCAAG	165.68	184.468	141.702
	21PHAS_NO1823	GTAATCTGATAGAACAATGTC	196.016	146.834	146.31
	21PHAS_NO203	TCGGTTTTGCTGTATAGCAGC	174.431	144.367	169.927
	21PHAS_NO1589	ACGGACTTGAACTGAGCACTC	153.429	183.852	153.222
	21PHAS_NO146	CTCGACTGTATCTCCACAGCG	200.1	115.987	168.775
	21PHAS_NO15	TCAACGGCGTCATCTATTAAA	125.427	206.679	157.254
	21PHAS_NO704	TCAACGGCGTCATCTATTAAA	125.427	206.679	157.254
	21PHAS_NO1507	CTGTCGTTAACGGTAGAGGTT	147.012	168.428	171.079
	21PHAS_NO1951	GCTGTCGCTGAGATCAAAGCC	183.765	153.004	147.462
	21PHAS_NO1979	TTGCAGGAGACTAGAGACCAG	174.431	174.597	135.942
	21PHAS_NO182	GCTCACAAGTCACATCTGTGC	130.094	207.913	146.31
	21PHAS_NO229	TGAAGCTGCCAGCATGATCTA	164.514	160.407	156.678
	21PHAS_NO807	CGGGAAGAGAAGAATTGCGTG	179.098	155.472	145.158
	21PHAS_NO16	CTACTGCGAACAGGCGAACGG	179.098	153.004	146.31
	21PHAS_NO1427	TTCAAGGATTAATAGACGAGA	166.264	161.024	149.766
	21PHAS_NO1947	CGTCCTCGATCATCTGAACCA	163.347	149.919	162.439
	21PHAS_NO1177	AACACTAAGTTCTAACCATGG	175.014	148.068	150.918
	21PHAS_NO2023	TACTACAGAGAGCGAAATTGA	129.511	167.194	164.743
	21PHAS_NO1987	TTGAGTACGGATGTTGAGTAT	159.263	154.238	146.886
	21PHAS_NO381	TTATCGATGGAGCCTCTGGTT	142.345	174.597	143.43
	21PHAS_NO1479	GTCCTAAATAAAAATCCAATC	179.098	131.411	144.582
	21PHAS_NO761	AAGAAGCTACATCACGTCGTG	161.597	135.112	156.678
	21PHAS_NO1409	CGAGGACGAGATACAGTGCAG	165.68	148.068	139.974
	21PHAS_NO816	GTTCCTTGTGTTCGCCCAGTT	142.345	167.194	141.702
	21PHAS_NO790	ATTCAAAATCTGTACAGGAGA	131.261	170.896	145.158
	21PHAS_NO194	AGCATTGTAGAGTCCATCTGG	151.679	134.495	158.406
	21PHAS_NO1629	TACACCGATTTACATGCCTGT	156.93	136.963	149.19
	21PHAS_NO269	CGTCCGATTATCCCGATGCCT	212.351	107.35	118.661
	21PHAS_NO2013	CTATGTCTACAGAACTGCGAT	141.178	140.665	153.798
	21PHAS_NO1785	AGATTGAATGGCTCTATGTGT	135.928	159.79	140.55
	21PHAS_NO1811	ACTGAGAACACTGATGAGCTT	147.012	144.984	140.55
	21PHAS_NO797	CGCAAAGTTGATGTAGGCTTG	162.763	119.072	145.734
	21PHAS_NO1746	GGTCTTGATCGATCATACATG	159.263	132.645	129.029
	21PHAS_NO1814	AGAGCTATCAACAGTGGTACA	138.845	155.472	127.877
	21PHAS_NO1936	ACAGTTTATTGTCCAGTCAAT	141.178	149.919	130.757
	21PHAS_NO1801	CTAGTATCATCAGACTGGCGT	127.177	150.536	142.854
	21PHAS_NO745	TCCAAGTGAAATCTGACGCTC	151.679	138.814	129.605
	21PHAS_NO1753	CTTCCGGTCTGTTAATATTGT	157.513	141.282	115.205
	21PHAS_NO1384	ATCTACAAACAGTTATCCATT	141.762	151.153	120.965
	21PHAS_NO883	TTTGGATCTCTGAATTTACTG	161.013	125.241	125.573
	21PHAS_NO611	CTTCTCAGTCCAGTACGGGTC	166.847	119.689	122.693
	21PHAS_NO1961	TTGTGACCTAAGCTTGAGAGT	130.677	163.492	112.325
	21PHAS_NO29	CGCCAGAACGGTAGATGTTGT	114.926	156.706	133.637
	21PHAS_NO352	AGACGCGAAAGCTTTGAGCCG	161.597	115.37	126.149
	21PHAS_NO432	CTGGAAGATAGAGTAGTCGTC	134.178	137.58	131.909
	21PHAS_NO707	CGACTACTCTATCTTCCAGGT	133.594	136.963	131.909
	21PHAS_NO715	CGACTACTCTATCTTCCAGGT	133.594	136.963	131.909
	21PHAS_NO1164	TTGAGACCCTCAGCTCTGTGG	137.678	136.346	126.149
	21PHAS_NO846	ATATGACGAACTGTAGCCAGT	105.009	146.834	146.31
	21PHAS_NO1928	AAACAAGTTTCAGACTCCAAT	141.762	133.878	121.541
	21PHAS_NO1297	AGCCCAAGTCGAAGACACGTT	151.679	127.709	116.933
	21PHAS_NO767	ACTCCGCAACAATCATGCATC	134.761	130.177	130.757
	21PHAS_NO1832	AGTCTACTCTACCAATGTGCC	152.263	127.092	112.325
	21PHAS_NO378	AGGGTAGCACTCTGTAAGGGG	152.846	125.858	112.325
	21PHAS_NO1512	TATGAATTTTGGATGTCTTGT	131.261	130.177	129.029
	21PHAS_NO1710	GGTCAACCAATCCAAGAAGTT	110.259	169.045	113.477
	21PHAS_NO89	CGAACTGTGAAGCCGAAGCTC	117.26	141.282	130.757
	21PHAS_NO170	ACATCCGAGCTCAACACAAGC	133.011	131.411	122.117
	21PHAS_NO709	ACATCCGAGCTCAACACAAGC	133.011	131.411	122.117
	21PHAS_NO717	ACATCCGAGCTCAACACAAGC	133.011	131.411	122.117
	21PHAS_NO17	AGCTACACCAGTCGAGGAGGG	130.094	136.346	119.237
	21PHAS_NO774	ATGACGTGTGTCCTCGGTTGC	151.096	96.8614	135.366
	21PHAS_NO1733	CAACTGTTTCCTATGAATGTG	163.347	93.7766	125.573
	21PHAS_NO683	CTTCCTCTTGGATCTGTGCCA	135.928	129.56	115.781
	21PHAS_NO1930	CATTTGATGGTAGGAGCTCTT	128.927	151.77	98.5
	21PHAS_NO1186	TCCGTCTCTGTAATGAAGTGT	113.759	143.75	120.389
	21PHAS_NO214	CTTACTACTGTTGCCCAAAGA	144.095	113.519	111.749
	21PHAS_NO744	GTTACTAAAGAATTCGGTGTG	145.262	107.35	115.781
	21PHAS_NO218	CACTGCTACTGTCGACGTGGA	139.428	109.817	117.509
	21PHAS_NO773	GCGCCTTCGGCTGTTTGAGAC	126.594	125.241	115.205
	21PHAS_NO732	CTGTGCACTGGCATCCTCTCC	127.177	114.753	121.541
	21PHAS_NO751	TGTGAGTACCAGAGTCCTTGG	117.26	114.136	130.757
	21PHAS_NO1154	AGAGGCCACAATCGCTAGGCT	120.76	118.455	120.965
	21PHAS_NO1831	CGCTCCTGAATCCTGATAACT	142.345	118.455	98.5
	21PHAS_NO1276	TATGTAGAATATGATGCCGAG	139.428	99.3292	118.661
	21PHAS_NO163	AGGGAGCTCGCGATCGATCGA	112.593	97.4783	146.886
	21PHAS_NO1639	TTACTGATTCTGAATTTAATC	136.511	105.499	114.629
	21PHAS_NO787	GCCAGTCAGATTATTCTTGCA	123.094	128.326	104.836
	21PHAS_NO121	CGGGTTCGCAAGCTCGTAGAT	127.177	96.2444	128.453
	21PHAS_NO1907	CTAGTCGTAAACCTGTTGGAG	130.094	108.583	111.173
	21PHAS_NO405	TCTGACTATCTTTGACGATGT	103.842	132.028	113.477
	21PHAS_NO1940	TGTCTGTGACTGAAAATTGGT	120.177	130.177	97.348
	21PHAS_NO1752	CATTGGCGAGTGGAAGGACGT	113.759	117.221	114.629
	21PHAS_NO1289	CTCCAAGCACCGAAGAAAGTC	106.175	132.028	105.988
	21PHAS_NO552	CTGGAGAATGGACTGGAAGGT	113.176	118.455	111.749
	21PHAS_NO348	CGTCTACAGATTTGACCGTGT	111.426	103.031	126.149
	21PHAS_NO899	AGTAGTGAAGAACAAATCGCG	130.677	94.3936	115.205
	21PHAS_NO1150	CTTTGGATTGAAGGGACTCCA	134.178	103.031	102.532
	21PHAS_NO1944	TTTCACAATGTAAGACTTTCT	120.76	118.455	100.804
	21PHAS_NO379	TGATCAATTCACAGTCGTCCA	119.593	98.7122	119.813
	21PHAS_NO43	CAGGCCGACTGGTTCACTCGC	117.26	105.499	114.629
	21PHAS_NO1046	CTAGATGATAGTTCTGAGCTC	127.761	91.3088	116.933
	21PHAS_NO1412	TTGCTCTGCAGTATGATCGGC	112.593	117.221	103.108
	21PHAS_NO1458	TGGATATGCTAGATGCTAGTT	104.425	119.689	107.716
	21PHAS_NO200	CCGTTCCAAACAAACTCCGGG	93.9244	127.092	110.597
	21PHAS_NO324	CTTTGGTATGCTGAACTTCGG	106.759	76.502	145.158
	21PHAS_NO863	AAACAGAGACTACTAGAAGTT	103.842	119.072	108.292
	21PHAS_NO1132	TTGCATCGAACTACTAATTGT	103.259	98.0953	127.877
	21PHAS_NO283	GAAGTTCAGCATACCAAAGGT	106.759	75.885	144.582
	21PHAS_NO1897	TTAGATCCAACGATCGGAAAC	140.595	85.1393	101.38
	21PHAS_NO1100	GCTCAAATTCCATGTCGTTCG	126.01	80.8206	119.813
	21PHAS_NO724	ACAGTCAGACTGTCAGACGGT	110.842	111.051	104.26
	21PHAS_NO1798	ACCATGACAGTCGACATAGTA	109.092	120.922	96.1959
	21PHAS_NO1302	CTTGGTAAGATCTTTGGCATT	93.9244	117.838	112.901
	21PHAS_NO782	ACAGGCAAAGACAATGACGGC	111.426	111.668	99.6521
	21PHAS_NO1252	CAGAGTAATTATAGATCTTTA	92.1743	88.2241	139.974
	21PHAS_NO1586	GTCTACTCGTACATGGAAGCT	123.677	105.499	92.7398
	21PHAS_NO1959	GTGACTGCTCTGGAATTCAGT	90.4241	117.838	114.053
	21PHAS_NO1714	TGCCGGTGCAACAAATCCTAG	102.675	113.519	105.412
	21PHAS_NO634	AAACGATCGAAAGACAACCTT	100.925	104.882	115.205
	21PHAS_NO1121	GTTCTCTACATGCACAGGCTA	113.176	109.817	97.348
	21PHAS_NO479	AAGAAACTACACATCGGTCAT	82.8402	123.39	112.901
	21PHAS_NO371	GTCATTCTAGCATTTCCCACA	86.9239	118.455	112.325
	21PHAS_NO8	GGAGATCGAATAGACACGGTG	123.094	106.116	88.1316
	21PHAS_NO1463	AGCCGTTCCGATAGCCGGGAT	119.01	101.18	92.7398
	21PHAS_NO1982	TGGATCAAGTTTTGAATAGAG	116.676	104.882	91.5878
	21PHAS_NO1638	TCCAGAGATCGCGGACAGGTT	110.259	96.8614	103.684
	21PHAS_NO322	CGGATAGGAAATGAACCGCGC	107.926	109.817	93.3158
	21PHAS_NO1017	GACTAACCGGACTGCAACGGT	89.8408	112.285	108.868
	21PHAS_NO361	TGGAAATCTCGTAGAAGCTAC	117.843	102.414	90.4357
	21PHAS_NO285	GCGGTTCATTTCCTATCCGCA	107.342	109.817	93.3158
	21PHAS_NO996	CACACAGAGACCGGGCTAGAA	77.5897	122.773	106.564
	21PHAS_NO1371	TGAGAACAACGAAGGATCTGC	116.093	90.0749	93.8918
	21PHAS_NO441	ATGTCTCGATCTCGCAAATTA	105.592	90.0749	103.108
	21PHAS_NO386	AAGGCTGTACACCTCGAGTGG	103.842	91.9258	101.956
	21PHAS_NO1513	TCAGCTCGTCATCAGTAGACA	103.842	104.882	89.2837
	21PHAS_NO1857	CAGGACGCTAGGTAACTACTT	89.2574	111.668	95.6199
	21PHAS_NO806	GTAGTTACCTAGCGTCCTGGC	89.2574	111.668	95.6199
	21PHAS_NO140	CGGTCACAAACTCACAGACTC	102.092	103.648	89.2837
	21PHAS_NO1672	TTATAATATAGAGTAGAATGG	112.009	93.1597	87.5556
	21PHAS_NO1431	AGATCTCGATCATGGGTGAAG	124.26	77.1189	89.2837
	21PHAS_NO1761	GATCTTTCGATTTTGACTGTT	76.423	104.265	110.021
	21PHAS_NO1230	TGTGTGGAACAATGCAGGATT	99.1749	103.031	88.1316
	21PHAS_NO607	CAACCTGATCCTACAGAAGCT	86.3405	99.3292	104.26
	21PHAS_NO640	ATACAGAATCAAGAGGAAGGT	105.009	73.4172	108.868
	21PHAS_NO1574	ATCGAACTTTTCTACACATAC	96.258	98.7122	93.3158
	21PHAS_NO993	CTTCTTGCTCAGTCTCTGGCA	106.175	93.1597	88.7076
	21PHAS_NO351	AAGACGTGAAACCTTTGAGCC	114.926	82.6715	87.5556
	21PHAS_NO605	CGACCATGTCGTGTAGAGGCT	103.259	99.9461	81.2193
	21PHAS_NO895	TTAGATTGTAATATGCTTGCT	92.1743	87.6071	103.684
	21PHAS_NO138	GTCGTTCCGAGGACATCTTGA	103.842	88.841	87.5556
	21PHAS_NO496	CTTTGGTCTCAAATTTCCCTG	116.676	75.2681	87.5556
	21PHAS_NO1188	CTTAGTAGAAACAGACATGGG	106.759	80.2037	92.1638
	21PHAS_NO1984	TCGGAAGCAGAATGATGGAGA	106.175	91.9258	81.2193
	21PHAS_NO499	TGAGTGACTGGTGCAGAGGCC	99.7582	109.817	70.8509
	21PHAS_NO1423	TGGCCTTGATGATCTTCTTCC	94.5078	101.18	82.3714
	21PHAS_NO1378	CTTCCAATTTCAGAGCTCTGG	100.342	85.1393	90.4357
	21PHAS_NO1453	TGGGAAATGCTAGAATGACTT	72.3393	107.967	96.1959
	21PHAS_NO667	TGGGAAATGCTAGAATGACTT	72.3393	107.967	96.1959
	21PHAS_NO1282	CAAGTCCTCTCGCATATCGAC	88.674	109.2	76.6111
	21PHAS_NO2006	TGGTTTTGTTAGAGACGGAAC	103.842	83.2885	85.2515
	21PHAS_NO946	TCCCTGAGACAGATCCTTGTG	70.5892	109.817	93.3158
	21PHAS_NO22	TGCGAGTCTGACTGTGAGACA	103.842	75.885	91.5878
	21PHAS_NO1000	CTATGAACTTTGTTGTGTGTG	96.258	81.4376	93.3158
	21PHAS_NO1632	ACAGCAAGCGTTACAGCTGAC	98.5915	87.6071	82.9474
	21PHAS_NO466	AACTTATGACGACCATCGACC	99.1749	97.4783	72.579
	21PHAS_NO27	CGGTACATGGAGAACGCTGCT	84.0069	85.7563	97.924
	21PHAS_NO1682	GATGAACTTCTGAAGGGCGGA	80.5067	101.797	85.2515
	21PHAS_NO1948	GCCACGGAGCTAGAACTTGCT	73.5061	92.5427	100.804
	21PHAS_NO1117	ACGCACAATCCACGATGAAGG	93.341	72.8003	99.0761
	21PHAS_NO1967	CATGCTGTACTGATGAAGTTC	89.2574	85.7563	90.4357
	21PHAS_NO885	AGGAGAGTTTACAGTGTGGCA	87.5072	86.3732	91.5878
	21PHAS_NO1432	ACGAAATGCAGTCCTCGGTAA	89.2574	92.5427	82.9474
	21PHAS_NO830	CTTTGACTCATGCAGATGCTG	105.592	74.6511	83.5234
	21PHAS_NO369	TCACACTGGGAATCTGTTGCC	102.675	78.3528	82.3714
	21PHAS_NO1343	AAGCAGTTCCGTTCATGAACG	85.1737	88.841	86.4035
	21PHAS_NO1344	AAGCAGTTCCGTTCATGAACG	85.1737	88.841	86.4035
	21PHAS_NO1493	CAGATCAGGGTTTCGTCACAC	79.9233	90.6919	89.8597
	21PHAS_NO695	GTGCACAGCCCTTAATTTGCT	102.675	68.4816	86.9796
	21PHAS_NO202	CGCTACGCGAAACCTGAAGCC	100.342	81.4376	76.6111
	21PHAS_NO776	AGATCAGAGAAAAGCCATTGC	95.6746	74.6511	86.4035
	21PHAS_NO58	TTTTCGGCTAGCTCCACAAGC	90.4241	83.2885	82.9474
	21PHAS_NO1151	AGAACAATGTAAGACCTGCTT	77.5897	92.5427	86.9796
	21PHAS_NO19	TAGTACTACTTGAGGAAGAGC	83.4236	84.5224	88.1316
	21PHAS_NO420	TACAGGATTAGAGACACCAGT	81.6734	95.0105	80.0673
	21PHAS_NO56	TGTGGGCTCGTAGCTGTCGCG	95.0912	54.9087	103.684
	21PHAS_NO1876	AGCAATTCTACGGTCCTTGAG	76.423	84.5224	93.8918
	21PHAS_NO437	GAGACAGGTTCCAAGCAAGCA	81.6734	90.0749	83.5234
	21PHAS_NO279	ACAGGAGAGCAAGAAATCGTA	86.3405	68.4816	97.348
	21PHAS_NO328	CGATTTCTTGCTCTCCTGTAG	86.3405	68.4816	97.348
	21PHAS_NO531	TTACAACTGCTTAATTTCTGC	82.2568	83.2885	87.5556
	21PHAS_NO493	TTGTGCTAGAAGATCCAGAGA	86.3405	90.6919	76.0351
	21PHAS_NO257	CAATCGAACTCGCTGCACTGC	98.5915	71.5664	81.2193
	21PHAS_NO1417	ACTACAATATCGATCATTTTC	92.7577	80.2037	78.3392
	21PHAS_NO1021	AGTGGTTGCAGAGATCTCTTT	89.2574	91.9258	69.6989
	21PHAS_NO443	ATTGTTTGTTCTAGTCGCCAT	84.0069	89.458	74.8831
	21PHAS_NO389	TAGGAAATTGTTAGACAGATT	72.9227	83.9054	90.4357
	21PHAS_NO455	ACGCAAAGTCATCCAGAAGCA	72.3393	103.031	70.8509
	21PHAS_NO980	GTGGGGAGTTCTGCTTTCGCT	82.2568	78.3528	84.0994
	21PHAS_NO2024	ATGTCCAGTATACCGAATCTC	85.1737	68.4816	89.8597
	21PHAS_NO1397	CATGCAGATTGGCAGGACGGG	83.4236	82.0545	76.0351
	21PHAS_NO1056	ACAAGTCAGACGTCTGGGGTT	77.0064	86.3732	77.7632
	21PHAS_NO11	AAGACACTGCAGTTTCGCGGC	74.6728	95.0105	71.4269
	21PHAS_NO1699	GTTCATCTCCGGAATCTGTGT	77.0064	89.458	73.155
	21PHAS_NO398	CGCACCTGGCATGAAGAACTG	100.342	66.0138	72.0029
	21PHAS_NO823	CTACTGTTTCTGTAGGGTGTT	69.4224	83.9054	85.8275
	21PHAS_NO1720	CCGAGGGTTACTCTTGAGCTA	81.6734	61.0782	94.4679
	21PHAS_NO1460	TCAAACTGTCCGACTCCGACT	86.3405	75.2681	75.4591
	21PHAS_NO299	CAAGCCTGTGGACAGTTCGTC	87.5072	70.3325	78.3392
	21PHAS_NO340	CAAGCCTGTGGACAGTTCGTC	87.5072	70.3325	78.3392
	21PHAS_NO1068	TGAACTGTCTCTGAAACCTTG	75.2562	86.9902	74.8831
	21PHAS_NO740	TTGGCATAGACACTGAATTGC	95.0912	70.9494	69.6989
	21PHAS_NO827	CTGGGACAACTACAACCTGCT	73.5061	78.3528	82.9474
	21PHAS_NO1238	GTATCCAACGCAACAAACATG	83.4236	85.1393	65.0907
	21PHAS_NO1450	TTTATTAGTTCTCTGGCTTGT	65.9221	80.8206	86.4035
	21PHAS_NO1588	ATGGAGATGAACTGAATGCTC	84.5903	69.7155	77.7632
	21PHAS_NO592	CTCGAGAGGACACTGCTGGCG	75.8396	87.6071	69.6989
	21PHAS_NO984	CACAACTACTGAACGTCCAGT	73.5061	78.9698	80.0673
	21PHAS_NO1855	CTCGGAAGATTGTTTAGCTAG	95.6746	65.3969	70.2749
	21PHAS_NO1223	GAAAGCTCTCAAGTCTGTTAG	73.5061	69.0986	88.1316
	21PHAS_NO506	TATGATCGTCCAGCAATGCGT	88.674	68.4816	73.731
	21PHAS_NO2009	GTGTTCCACTCCTGCTGGACA	80.5067	78.9698	70.8509
	21PHAS_NO1637	ATCTTGCTGCCAGATCCTTTT	83.4236	77.7359	67.9708
	21PHAS_NO681	TGTTGCATCGCATGGACTGCG	84.5903	71.5664	72.579
	21PHAS_NO1355	AACAGTATTCTCCAGCTGAAT	92.7577	57.9934	76.6111
	21PHAS_NO118	CGCCCGTCAGATCCAGTCTGG	85.1737	66.6308	76.0351
	21PHAS_NO1536	GCCTGGTTCAGAATTGTTGCA	83.4236	66.6308	77.1872
	21PHAS_NO772	TGCTTCCGGCTGTTCTAGACA	88.674	62.3121	75.4591
	21PHAS_NO2	TAAAAGGATACTCTCGAGACA	80.5067	64.163	81.2193
	21PHAS_NO585	GGTGGTTCTATTTCCCGAGTA	84.5903	66.6308	74.307
	21PHAS_NO1554	GATTTAGAGTTCATGAGGATT	82.8402	77.1189	65.6667
	21PHAS_NO569	TCACCGCAGATCGTATCATGT	64.172	91.9258	69.6989
	21PHAS_NO1995	CGTTCAATCCAGGGCCTGCCA	80.5067	75.2681	69.1228
	21PHAS_NO1496	TTGTGGCCTGGCAAGATTTGG	81.09	74.0342	67.3948
	21PHAS_NO1168	CTTGAAGTCCCTGAGTCTGTA	59.5049	94.3936	69.6989
	21PHAS_NO1812	TGCAAGTTCTTATGTTCCATT	98.5915	53.0578	69.1228
	21PHAS_NO186	CCAGTACGACCACATCAAGCA	84.0069	71.5664	66.2427
	21PHAS_NO209	AGAGTATCCAACTGCTTAGTC	65.9221	83.2885	73.155
	21PHAS_NO839	CAAGCTCGAACGACAAGTGGT	67.0889	82.6715	72.579
	21PHAS_NO289	TTGATTAGAACAAACTGGAAG	84.0069	71.5664	65.6667
	21PHAS_NO318	TCCAGTTTGTTCTAATCAACC	84.0069	71.5664	65.6667
	21PHAS_NO1420	AGGAGTCAGTCGGCGACGTCG	74.0895	68.4816	77.1872
	21PHAS_NO1873	TCAAGAACAATGAGCTGAATG	88.674	75.885	55.8743
	21PHAS_NO1521	GGATTTCGATCGTGAGATGGT	60.0883	90.0749	70.2749
	21PHAS_NO1173	CCTTGATGATTGTGGCTGTCA	67.0889	81.4376	70.8509
	21PHAS_NO637	GGTCAAGTTGCAGTCTTCTCC	68.2556	82.0545	68.5468
	21PHAS_NO1677	TGAGGACTGTGTCGTGAACGA	76.423	83.2885	58.7544
	21PHAS_NO1862	CGGTCGACAAGTCAGGCTGCT	84.5903	64.7799	66.2427
	21PHAS_NO568	CGTCAGTAGGTTCTCCTATAT	72.9227	76.502	66.2427
	21PHAS_NO1161	GTTCAAAGTGTCTGTACATGG	75.8396	62.3121	74.8831
	21PHAS_NO1112	CTGGTAGATCTCCTTCAGTGC	87.5072	52.4409	72.0029
	21PHAS_NO1756	CTTTTGATCTTTAGTCCCGGT	72.9227	78.3528	62.2105
	21PHAS_NO261	CGGGACTAAAGATCAAAAGGT	72.3393	78.3528	62.2105
	21PHAS_NO331	AGATTTGAGATGAGTTCAGGA	56.588	78.3528	77.7632
	21PHAS_NO1037	TTGACGAAACGTTGGGTGTGC	77.0064	67.8647	67.3948
	21PHAS_NO1679	CATGCACGCATTGTAGACTGA	67.0889	76.502	68.5468
	21PHAS_NO1040	CCCACAAATCCTGAGCGAGTT	70.5892	60.4612	80.0673
	21PHAS_NO1692	CCACATTGGTTGTTGGACTAG	91.0075	50.59	68.5468
	21PHAS_NO1833	ACCAGAATACAGTTACCATGT	72.9227	56.1426	81.2193
	21PHAS_NO1834	ACCAGAATACAGTTACCATGT	72.9227	56.1426	81.2193
	21PHAS_NO277	CTGAACTCATCTCAAATCTGT	56.0046	78.3528	77.1872
	21PHAS_NO967	TTGGTTGCACTCTGCGCTGGA	84.0069	53.0578	73.155
	21PHAS_NO969	TTGGTTGCACTCTGCGCTGGA	84.0069	53.0578	73.155
	21PHAS_NO1174	TTTGACGCCGTTGACTTTTTT	51.3376	86.9902	73.731
	21PHAS_NO1027	TTTGACGCCGTTGACTTTTTT	51.3376	86.3732	73.731
	21PHAS_NO1719	AACGAGCAATATATCCATATT	67.0889	64.7799	77.7632
	21PHAS_NO1697	AATGTGTCTCGCTGTGGCAGC	64.172	55.5256	88.1316
	21PHAS_NO1511	CTTCTACAATCTACCACTGAA	71.7559	78.3528	58.7544
	21PHAS_NO746	CAGCTTACACAGTCTATGAAC	64.7554	67.8647	75.4591
	21PHAS_NO658	CTTGTTGTGCTTGATAAACCA	68.2556	78.9698	61.6345
	21PHAS_NO1893	TTTGCACTGTAACACAACTGC	77.0064	61.0782	67.3948
	21PHAS_NO905	TCTGTATGATTGTAGGATTGG	75.2562	72.1833	58.1784
	21PHAS_NO1621	CTCAAAATCCTAGCTCCGCCC	71.7559	68.4816	64.5146
	21PHAS_NO1869	CATCGACTACAACTTTTGAGT	64.7554	62.9291	76.0351
	21PHAS_NO422	CGTGGTTGGAGTGTTGCACGG	74.0895	63.546	65.0907
	21PHAS_NO1043	CACCAGAGCTGAACAAAGATC	71.1726	67.8647	62.7866
	21PHAS_NO122	CCTCCGATGATCAATTCAGGG	89.2574	56.1426	55.2983
	21PHAS_NO35	ACAGTGTTCTGTAGTACTCTC	63.0052	59.8443	77.1872
	21PHAS_NO452	TCCTGAGCTCTGCAAAGCAGT	58.3382	81.4376	61.6345
	21PHAS_NO70	AGCATGCAGAGTTTCAGACTT	58.9215	65.3969	75.4591
	21PHAS_NO1069	ACCTGAATGTTACAGTCGAGT	79.3399	45.0375	74.307
	21PHAS_NO1850	CGGTGCAGAATTCAAGTTGCT	71.1726	70.9494	57.6024
	21PHAS_NO926	CTCTCCGACGCTTACATTTGA	63.5886	57.9934	75.4591
	21PHAS_NO347	TTTCACATCTTTAGAACCTTT	56.588	71.5664	69.1228
	21PHAS_NO294	AAGTATCCGAATTCAAAAATT	67.6723	63.546	65.0907
	21PHAS_NO1870	ACAGTCTAAACATAGCCAAGC	68.2556	49.3561	77.1872
	21PHAS_NO2001	ATGAATTGGATTTTAGACTGT	58.3382	70.9494	66.2427
	21PHAS_NO1551	CAAGTAAAGTCCCAGATAGGT	58.3382	74.0342	63.3626
	21PHAS_NO1783	AGTTTAGTCAGGCCGCCATTG	78.7565	45.6544	69.1228
	21PHAS_NO198	TAATTAGCTAGTAGAACAACT	63.0052	64.163	66.8187
	21PHAS_NO440	CCAGTGCGACACATTATAGAG	63.0052	65.3969	64.5146
	21PHAS_NO1442	TATCTGCGATTGGGGAAATGC	76.423	56.7595	58.1784
	21PHAS_NO1019	CTAGACCTCTTGAAGTCCTCT	62.4218	58.6104	70.2749
	21PHAS_NO1888	CAAAGATCCTACCAAATTGTT	79.9233	48.7392	61.6345
	21PHAS_NO1969	CCGTGCATGGATTCTGATGCC	73.5061	55.5256	61.0585
	21PHAS_NO1074	CGTGTCCACACGATGCCCATG	63.5886	67.2477	59.9065
	21PHAS_NO802	GCCACTGGTTCAGATTTCGTG	77.0064	60.4612	52.4181
	21PHAS_NO1268	TCAACGGCGTCATACATTAAA	57.1714	78.9698	54.7222
	21PHAS_NO1858	TGTTCGGTTTAGCAGCAATGC	68.839	58.6104	62.2105
	21PHAS_NO912	TCAAACTCTGGTACAATTGTT	60.0883	72.8003	57.0263
	21PHAS_NO1624	ACCGGATAGCTCAGTGAATGT	59.5049	67.8647	61.6345
	21PHAS_NO700	GTCACAGATGTTTCTCAGCAT	70.5892	59.8443	57.6024
	21PHAS_NO1950	GAAACAGTGAGATCATAAGGA	72.9227	47.5053	66.2427
	21PHAS_NO1079	TCGCACTGAATTAGGCCTAGT	66.5055	54.9087	65.6667
	21PHAS_NO1096	AGATCAAAGACTACAATCAGA	67.0889	60.4612	59.9065
	21PHAS_NO1217	GAAGAGTTCTGAATGGAAGTT	57.7548	65.3969	63.9386
	21PHAS_NO1758	ATCAAATCAACGATACGTATG	72.3393	55.5256	58.7544
	21PHAS_NO644	GAGGTCTAGAATTCCGAGGCC	61.8384	60.4612	64.5146
	21PHAS_NO1912	CTCGTCTGTGGGATCGAACAG	77.0064	52.4409	55.8743
	21PHAS_NO395	TGCTGTTCCTGACCATGACGT	61.2551	66.0138	58.7544
	21PHAS_NO597	TGATAAAGAGACCCTGAAGTT	53.0877	70.3325	62.7866
	21PHAS_NO649	GGTCTGACTTCTATGTCTGAT	58.9215	66.6308	59.3304
	21PHAS_NO1300	CGTTCTTCAATTGCCGTGGCA	52.5043	66.6308	65.0907
	21PHAS_NO1246	TCATTGATTAGAGCCACAATA	57.7548	63.546	62.2105
	21PHAS_NO831	ATGTCCCGCTTCCAGTTCGTT	64.172	48.7392	69.6989
	21PHAS_NO1806	CAACTGTCCTTGACGAGAGTG	57.7548	71.5664	54.1462
	21PHAS_NO1508	CAGATCCATCCATGAACTCTT	61.2551	52.4409	67.9708
	21PHAS_NO919	AAACAGATCTGGATGCTCGTG	71.1726	57.9934	52.9942
	21PHAS_NO1388	GACAGAAGGTACCGAGAATGC	54.2545	64.163	63.3626
	21PHAS_NO2020	GTTAATTTTGAACTCTCTTGC	61.8384	61.6951	58.1784
	21PHAS_NO1215	GGCGGATGTAGCCAAGTGGAT	50.1708	69.0986	61.0585
	21PHAS_NO1572	GGCGGATGTAGCCAAGTGGAT	50.1708	69.0986	61.0585
	21PHAS_NO169	GGCGGATGTAGCCAAGTGGAT	50.1708	69.0986	61.0585
	21PHAS_NO492	GGCGGATGTAGCCAAGTGGAT	50.1708	69.0986	61.0585
	21PHAS_NO233	GGCGGATGTAGCCAAGTGGAT	50.1708	69.0986	61.0585
	21PHAS_NO1103	GGCGGATGTAGCCAAGTGGAT	50.1708	69.0986	61.0585
	21PHAS_NO414	CAACTGTTTTGCTTGATCCGT	46.6705	65.3969	67.3948
	21PHAS_NO990	CTTGTCAGCTTGATCCAAGTT	51.921	60.4612	66.8187
	21PHAS_NO1444	CACGAGACTACAGTTGATATC	61.8384	51.8239	64.5146
	21PHAS_NO79	TGCACGACTACCCTCTACTGT	52.5043	51.8239	73.731
	21PHAS_NO391	AAGAGTGCAGAACATGAAAGT	57.1714	62.3121	58.7544
	21PHAS_NO1914	TCAGAACTCAGTGGAAGGCAG	72.9227	61.0782	42.6257
	21PHAS_NO1974	TCTGTCCAGAGATGGGCAAAC	74.0895	43.8036	57.6024
	21PHAS_NO1867	CACATCGTTCCAATTTCAATT	48.4207	72.8003	55.2983
	21PHAS_NO762	GAGGAACTAGATACACTTGGT	49.5874	77.7359	49.538
	21PHAS_NO109	GTGGGCAATGCTAGAAAGTCT	44.337	67.8647	63.3626
	21PHAS_NO523	AGTTCTAATCCGCCACATGTT	57.1714	63.546	54.7222
	21PHAS_NO812	CAGCCGATTATCTGAATACAC	63.0052	60.4612	51.8421
	21PHAS_NO907	CAAGATGTGTACAAGTATGGC	60.0883	59.2273	55.8743
	21PHAS_NO1401	ATCAGTCGAGCCGTGACAGCA	65.9221	45.6544	61.6345
	21PHAS_NO224	GGTCAGAAAAACAGGAAAATA	67.0889	54.9087	51.8421
	21PHAS_NO223	AGGAAGAATTCTCTCAGCCGG	58.3382	50.59	64.5146
	21PHAS_NO1808	ATTCGGAATTCTAGTTTTCAG	64.172	40.7188	67.3948
	21PHAS_NO142	TTTGACACCGTTGACTTTTTT	53.0877	62.3121	58.1784
	21PHAS_NO1560	ATCCTGTACTGCTTAACCTAC	54.8379	62.3121	55.8743
	21PHAS_NO465	CAGCGTTCTCCCTGTACTCTA	60.6717	56.7595	54.7222
	21PHAS_NO1891	CATGGTTTCTGTATAACACAG	68.2556	45.6544	57.0263
	21PHAS_NO1264	CGGATCATGGGACGACGAGAG	65.3387	53.0578	52.4181
	21PHAS_NO856	GAAGATTAGAACTTACTCGGT	57.1714	55.5256	58.1784
	21PHAS_NO1868	TGTGGAGACTAATCAAACTGG	53.6711	59.8443	56.4503
	21PHAS_NO460	CTTTGATAGATTGTGGCTTCG	67.6723	55.5256	46.6579
	21PHAS_NO1315	GGCTTCTCATCGTCTCAAGCC	51.3376	59.2273	58.7544
	21PHAS_NO1957	GTTGGATATCTACGTCCTGCT	67.0889	37.634	63.3626
	21PHAS_NO1456	TTTTTCCGCTTTGATGTAGTC	51.3376	65.3969	52.9942
	21PHAS_NO1800	GTTGATCAGTCACCACAGGTG	60.6717	45.6544	62.2105
	21PHAS_NO108	CGCATCATTAGATCTACACAT	61.2551	60.4612	47.81
	21PHAS_NO1816	CTTCGAGGTTTGCAGTCGCCG	56.0046	56.7595	55.8743
	21PHAS_NO1441	GACTCAAGGGACGATCTTGCA	54.8379	62.3121	51.2661
	21PHAS_NO1285	GAGGTCTGTGTATCTGTACAT	47.8373	50.59	69.1228
	21PHAS_NO1608	ACCAGTCAGTATTTTACACGC	65.3387	50.59	51.8421
	21PHAS_NO59	CGAACATCAACGATAACAGAA	70.5892	47.5053	49.538
	21PHAS_NO304	CTACGAACTTCCCAGTCATTT	54.8379	68.4816	45.5059
	21PHAS_NO665	CATCGTCACGGCATGAGACTT	43.1702	59.8443	65.0907
	21PHAS_NO1087	TTGGACTGAGAGTGCAGCTAG	60.0883	48.1222	59.3304
	21PHAS_NO255	CTCGGAGATTGCTAGTTCGAT	58.9215	53.0578	55.2983
	21PHAS_NO388	AGTGTAAACAAGGTTCGAGGA	70.0058	43.1866	52.4181
	21PHAS_NO516	TTGTGTGGCAGTTAGGCTCTT	63.5886	46.8883	54.7222
	21PHAS_NO982	ATCCCAGAGATCGTTGTAGTG	60.0883	53.6748	51.8421
	21PHAS_NO333	TACCAATCCGGGACTAAAGAT	54.8379	57.9934	52.4181
	21PHAS_NO1026	TACCAATCCGGGACTAAAGAT	54.8379	57.9934	52.4181
	21PHAS_NO1058	AGGTTGATGTGATGGAAAAGG	57.7548	54.2917	52.4181
	21PHAS_NO192	TTATTCGCAAACTGAGGCTAA	69.4224	41.9527	51.2661
	21PHAS_NO234	TCCACTTGGCTACATCCGCCC	44.9204	59.2273	59.3304
	21PHAS_NO970	TCCACTTGGCTACATCCGCCC	44.9204	59.2273	59.3304
	21PHAS_NO1048	TCCACTTGGCTACATCCGCCC	44.9204	59.2273	59.3304
	21PHAS_NO1203	TCCACTTGGCTACATCCGCCC	44.9204	59.2273	59.3304
	21PHAS_NO1204	TCCACTTGGCTACATCCGCCC	44.9204	59.2273	59.3304
	21PHAS_NO36	CTATGGTTTTAGTAGATCGAC	56.588	54.2917	52.4181
	21PHAS_NO1408	ACGCATTAGGCACTAGACGGT	37.3364	64.7799	61.6345
	21PHAS_NO1941	TCTGATGACTGAGGATGGTGG	61.8384	42.5697	57.0263
	21PHAS_NO403	TATACGGACACACATTTGAAG	57.1714	46.8883	57.6024
	21PHAS_NO83	TATTACAAAGACACATCCATG	61.2551	47.5053	52.4181
	21PHAS_NO497	TGATTTTCCAAGAGTCACATG	44.337	59.8443	57.0263
	21PHAS_NO1653	AAAGCAGAGTTCATGATGTCT	54.8379	56.1426	49.538
	21PHAS_NO1660	ACATCATGAACTCTGCTTTGT	54.8379	56.1426	49.538
	21PHAS_NO1667	CTTCTTTTTTCTCTGGACTGA	50.7542	58.6104	51.2661
	21PHAS_NO1970	TGAGTGTTCTTGTACCTGAGG	72.3393	41.3357	46.0819
	21PHAS_NO1994	CAAGACGAGTTTTTACAGGAT	65.9221	38.8679	54.7222
	21PHAS_NO1395	GCGATTCTATGTCCATATGAT	51.921	56.7595	51.2661
	21PHAS_NO1557	CCGGATACTAGAATAAACTTT	33.2527	72.1833	54.7222
	21PHAS_NO439	AACCGACAAAATTTCTAGACC	56.588	42.5697	58.7544
	21PHAS_NO1531	ACACTCCGATATTTTGATCTC	42.5869	62.9291	52.9942
	21PHAS_NO1437	CTAGATCGTTATGAAGCAGTT	46.6705	54.2917	56.4503
	21PHAS_NO1382	CGTGATTTCTGCACCTGCCAG	61.2551	52.4409	43.2018
	21PHAS_NO579	GCACGTTGATACAGACCAGCT	54.2545	50.59	50.6901
	21PHAS_NO876	TTTGAATATCTGAATTTGCTG	66.5055	40.7188	47.81
	21PHAS_NO1633	ACGGCAAGCGTTACAGCTGAC	56.0046	38.8679	59.3304
	21PHAS_NO826	TCCGTGCTGCAAAGAGTTGGC	62.4218	40.7188	51.2661
	21PHAS_NO327	AGCTCCACATACACCAAGAAA	65.9221	54.9087	33.9854
	21PHAS_NO124	ACTTCAGTGTTCAATGCCGGG	57.7548	51.207	45.5059
	21PHAS_NO167	TAGGCCATGCCAATCCAAACA	50.7542	46.2714	56.4503
	21PHAS_NO1634	ACGGCAAGCGTTACAGCTGAT	55.4212	38.8679	58.1784
	21PHAS_NO197	GGTGATCACTGTCCTGTCGCG	62.4218	43.1866	47.2339
	21PHAS_NO410	GAGGCTGTCACTCTGTCAGAC	56.588	45.0375	50.6901
	21PHAS_NO541	AAACTCAGTCACCAAAAAAAA	61.8384	48.7392	40.8977
	21PHAS_NO1777	CGACAACAGAATCTCGCCTTG	57.1714	46.8883	46.6579
	21PHAS_NO72	GCTCACTCTCTTCTGTCAATC	62.4218	49.9731	38.0176
	21PHAS_NO334	CGGTGAAATGCAACTGGATGG	52.5043	51.8239	46.0819
	21PHAS_NO854	TGTTTCTAAGCTCTGAACTGG	63.5886	37.0171	48.962
	21PHAS_NO911	AGGTGAATTCTGACGAGGCGA	57.1714	48.7392	43.7778
	21PHAS_NO1153	TGTAGGCATGTAAACTTGGTG	47.2539	58.6104	44.3538
	21PHAS_NO1673	TTGTGTGCGACCTTGGGAGAC	63.0052	48.1222	38.0176
	21PHAS_NO938	GTCCGACCACTTACTTTTGCA	51.921	50.59	46.6579
	21PHAS_NO179	CCTTCTACTTCTTGCGTTGAA	57.7548	48.1222	42.6257
	21PHAS_NO415	TCTACAGTGTTGTGCTTAACT	56.0046	43.8036	48.386
	21PHAS_NO1566	CGTTGCAAGGAATTCTAGTCT	49.0041	52.4409	46.6579
	21PHAS_NO1760	GTGAATTCTCAGATCGTGCAT	61.8384	45.6544	39.7456
	21PHAS_NO1765	GCTTCTAATTCAACTGTCACA	58.3382	54.2917	35.1374
	21PHAS_NO161	TGACGATCTATCACTAAATGT	53.0877	51.8239	42.6257
	21PHAS_NO561	GTCAGTGACAGTGCAGAAGCG	41.4201	54.9087	51.2661
	21PHAS_NO300	CACTATTTGGCGTAGACGGTC	51.921	43.8036	50.6901
	21PHAS_NO1486	CCTTCAGAGCAGATCAGCTTG	56.588	41.9527	47.2339
	21PHAS_NO1952	AGAGAATTTCAGTGGCCATGT	48.4207	41.9527	55.2983
	21PHAS_NO686	CCATGTTCAAGATCGTCACAG	57.1714	51.8239	36.8655
	21PHAS_NO1604	AGGGTTGTTTGGTACTTGCTT	40.2533	53.6748	50.1141
	21PHAS_NO841	ATCTACTTCCGAATTCAGCGC	45.5038	48.7392	49.538
	21PHAS_NO436	CTTGCTTGCTGTAGTCTTGTG	55.4212	33.9323	52.4181
	21PHAS_NO1095	CGTTCACGAACCGTGCAATGT	46.0871	48.7392	47.81
	21PHAS_NO933	AAGTTCAGGTGCGAAGCCAGG	56.588	40.7188	44.3538
	21PHAS_NO1473	GAACATCTCATAACCGGAGGA	37.3364	63.546	41.4737
	21PHAS_NO1658	CGGGATGAGGATTTGTACGCT	37.3364	54.2917	50.1141
	21PHAS_NO1981	GAGTTTTACGAATTTTGGAGT	48.4207	48.1222	44.9298
	21PHAS_NO1655	CGTACAAATCCTCATCCCGTC	37.3364	54.2917	49.538
	21PHAS_NO1762	ACAACGAATCCATCAGCCACG	49.0041	57.3765	33.9854
	21PHAS_NO69	GAGAAACAGGATTAGAACGCG	47.2539	42.5697	48.962
	21PHAS_NO1372	GATTAAGGCTGTGTTCTTCTC	50.7542	35.1662	51.8421
	21PHAS_NO1434	AGATTGATCAAATGTCAGGCT	49.5874	48.7392	39.7456
	21PHAS_NO1470	TGTAAGTTAACTACGCCTAGG	53.6711	40.1018	43.7778
	21PHAS_NO399	ATCCATCGTCCTCATTTGGCT	50.1708	38.251	48.962
	21PHAS_NO463	TGAAGACTGAATTCTACTACG	64.172	33.9323	39.1696
	21PHAS_NO1925	CTGAATCCTGATCGATACCTT	39.6699	41.9527	54.1462
	21PHAS_NO501	ACTATTCAGAATCTTTGCTTA	43.1702	51.8239	41.4737
	21PHAS_NO1218	GAGAACTGCAACTTTGATGAC	57.1714	48.1222	30.5293
	21PHAS_NO1294	CCATCGGAGTCGAGTCCAGTT	43.1702	44.4205	47.2339
	21PHAS_NO404	GAACCATGTTGGCTAGAACTT	50.1708	45.6544	39.1696
	21PHAS_NO893	CAGTCTTCTTGTCAAGTGTAC	42.5869	57.9934	35.1374
	21PHAS_NO1033	AGTTTCGTAGTCCAACACCGT	43.7536	46.2714	44.9298
	21PHAS_NO2018	CCTGTTGCAGAGCAGCTCGCT	44.337	41.3357	48.386
	21PHAS_NO433	TGCTGCTAGAAAAGACAATCT	42.0035	53.6748	38.5936
	21PHAS_NO133	GTGCAGGACCGTGTCTCAGGT	42.0035	56.1426	36.2895
	21PHAS_NO706	ATTGTCTTTTCTAGCAGCAGA	42.0035	53.6748	38.0176
	21PHAS_NO714	ATTGTCTTTTCTAGCAGCAGA	42.0035	53.6748	38.0176
	21PHAS_NO1336	CAAGTTATGCAAGTTCTGGCC	42.5869	33.9323	55.2983
	21PHAS_NO1338	CAAGTTATGCAAGTTCTGGCC	42.5869	33.9323	55.2983
	21PHAS_NO1681	TGCTTTGACCTGCAGACATTG	46.6705	37.634	47.81
	21PHAS_NO577	CCTGCACTGGCTCTAGTTTGT	36.753	51.207	44.9298
	21PHAS_NO1829	CGAGGAACGTAACTATGAGTT	37.9198	44.4205	48.962
	21PHAS_NO985	AGCTCTAGCACAACTACCGAA	46.0871	41.3357	43.7778
	21PHAS_NO1686	CAAGTCATCCGAGTGGTATAA	39.0866	51.207	41.4737
	21PHAS_NO518	CCTTGTTGTACGCGTCCTCTG	50.7542	43.8036	36.8655
	21PHAS_NO1170	TTGTCAGGAAAATAGAAAAAG	48.4207	41.9527	40.8977
	21PHAS_NO770	TCTTCGTACTTGTAGAGTTCC	54.2545	30.8476	44.9298
	21PHAS_NO1715	TCCGGCTAGGACAAAACATGA	47.8373	42.5697	40.3217
	21PHAS_NO1314	CTCTCCTGACGATTGATCCAC	44.337	48.7392	36.8655
	21PHAS_NO1792	CGCACGACGAGAATACATTGA	46.6705	49.3561	33.9854
	21PHAS_NO548	CTCAGGTACACATCTTCTAGC	39.0866	56.1426	35.1374
	21PHAS_NO418	CAGGTCAGTAGTTACAAGGTG	46.6705	46.2714	36.2895
	21PHAS_NO1620	GGATATTCAGAGGTCATTTGA	49.0041	37.634	42.0497
	21PHAS_NO947	AACAGGTTAACAGAATCGTGC	40.2533	48.7392	40.3217
	21PHAS_NO771	GATCCTCAACCGACATGGTTG	42.0035	42.5697	43.7778
	21PHAS_NO743	CAGGGTAGGAACTGCATAGAG	52.5043	35.7832	38.5936
	21PHAS_NO1067	CAGGTTCCACATCATTACTAT	46.6705	40.1018	40.3217
	21PHAS_NO1013	GTGAAGGTTGATCTGTAGTGA	53.0877	38.251	35.1374
	21PHAS_NO1736	TGCGATGGATTAATTCTGGGG	46.6705	40.1018	39.1696
	21PHAS_NO1915	CAGGACTCTAGGCTTTCTCTG	50.7542	30.8476	43.7778
	21PHAS_NO402	ATCCATCGTCCTTGTTTGGCT	35.0029	40.7188	49.538
	21PHAS_NO1356	ATGTTAACGTCTGTCCAAGGC	47.2539	35.7832	41.4737
	21PHAS_NO1455	AACACTGTCGCTGAACCACAG	47.8373	32.6984	43.7778
	21PHAS_NO860	TAGCTGCGGTGAACTCTTGCA	56.0046	36.4001	31.6813
	21PHAS_NO932	CCGGGACTAAAGATCATCTTT	35.5863	38.251	50.1141
	21PHAS_NO1664	CTCTAGGCCGCAGATCTTCGC	49.0041	38.251	36.2895
	21PHAS_NO148	TTGCACTGAATGGGCTAATGC	45.5038	40.7188	37.4415
	21PHAS_NO1976	GCCGCTTACTACTAGCCTTTG	50.7542	33.3154	39.1696
	21PHAS_NO2012	GAAAGAGTGGATCCAAGAAAT	44.337	45.6544	33.4094
	21PHAS_NO467	GTTCAAAAATGGATCCAGAGT	37.9198	49.3561	36.2895
	21PHAS_NO1874	ATTTTAACGAGTTCGATCTGC	35.5863	48.7392	38.5936
	21PHAS_NO144	ATGAGTGCTAGACCGATGCAA	46.6705	38.251	37.4415
	21PHAS_NO382	CTAATGTAGTATTCTTACTTT	29.7525	49.9731	43.2018
	21PHAS_NO474	CAGATCCGGCGCTAAGCTGAC	33.8361	41.3357	47.2339
	21PHAS_NO1548	CGAAAGGATTGTGATGGCCTC	48.4207	38.8679	33.9854
	21PHAS_NO578	TATTCGGTACAAGTATGAAGT	46.6705	37.634	36.8655
	21PHAS_NO1822	CTCCATGGAATGTTGTCTCAG	44.9204	38.8679	36.8655
	21PHAS_NO974	TAGGCAAACTGTAGTGTCACT	35.0029	40.7188	44.9298
	21PHAS_NO1878	CTACCGGATCTGGTGCCATTC	34.4195	47.5053	38.5936
	21PHAS_NO584	TCCTAGACTGTGCAAAAGTTT	41.4201	38.251	40.3217
	21PHAS_NO941	ATGTCCATCAACCGAGTTGAC	39.0866	41.9527	38.0176
	21PHAS_NO374	GTTTTTACTCAAAGATCAGAA	52.5043	29.6137	35.7135
	21PHAS_NO428	CTCTGTCTTCTGATTGTTTGC	45.5038	35.1662	37.4415
	21PHAS_NO894	AAATACTGTGTGCTGATGGGA	44.337	40.1018	33.4094
	21PHAS_NO1089	CTCGTGCAGGCTCTATACGTC	36.753	41.3357	39.7456
	21PHAS_NO1937	CGGATAACTAGACATGATTAG	50.1708	32.6984	34.5614
	21PHAS_NO151	CCACGTCTCTTCATTTTCTGA	43.1702	38.8679	35.7135
	21PHAS_NO669	TGGAAGCAACTGTCGACATTG	36.1697	38.8679	42.6257
	21PHAS_NO875	AGTTGATCACGGACTCATCGT	37.3364	37.634	42.6257
	21PHAS_NO207	GTCCAGATCCTTAGCCCCAGT	47.8373	34.5493	35.1374
	21PHAS_NO1702	TCAAGATCTACAGAATGTTTT	35.5863	39.4849	42.0497
	21PHAS_NO385	ATCCGAAGGATAATGAGCTTG	37.3364	39.4849	40.3217
	21PHAS_NO623	CCCCTACTAATTCGATAATTT	39.0866	38.251	39.7456
	21PHAS_NO172	AAACAATCAGAAGACAGAGCA	45.5038	35.1662	36.2895
	21PHAS_NO719	AAACAATCAGAAGACAGAGCA	45.5038	35.1662	36.2895
	21PHAS_NO18	TCGTGCAAGTCGTTCAAAAAA	35.0029	40.1018	41.4737
	21PHAS_NO220	TGGTGATGCTCTACATCGAAT	39.0866	40.7188	36.8655
	21PHAS_NO236	ATAAATTCTCCATTCTTCAGA	42.5869	34.5493	39.1696
	21PHAS_NO1609	ATAGATCGGCACGATGTTGGT	41.4201	33.3154	40.8977
	21PHAS_NO1754	CGTCATCAGTTCATACTTCTG	50.7542	32.6984	32.2573
	21PHAS_NO453	GTCCTGAGCACCGCAAAGTAG	35.5863	49.9731	31.1053
	21PHAS_NO136	AACAGAACAACTGACGAACAG	43.7536	33.3154	38.0176
	21PHAS_NO137	AACAGAACAACTGACGAACAG	43.7536	33.3154	38.0176
	21PHAS_NO1086	CGCAGTAACGATCGGCAGTTG	40.2533	33.9323	40.8977
	21PHAS_NO764	CACAATCTGTTCTAAGCAAGC	38.5032	36.4001	39.1696
	21PHAS_NO1459	TGACATGACTTTGTACTCTTT	35.0029	37.0171	42.0497
	21PHAS_NO670	GCTCAGCCCGTGATCCGGCCG	49.5874	30.8476	33.4094
	21PHAS_NO1477	CTGTCTTCGATTATCCGAGAG	47.2539	38.8679	27.6491
	21PHAS_NO1993	CATTGAACTGACGAATAGGCT	40.8367	37.634	33.9854
	21PHAS_NO1114	TACACGAGTTATACATCAAAC	50.1708	32.0815	29.9532
	21PHAS_NO1917	GCTTATCTGGTAGATCGTGTT	34.4195	36.4001	40.8977
	21PHAS_NO1155	AGGTTCAGCGTTGTATTACTC	36.1697	37.0171	38.5936
	21PHAS_NO1373	CGGACTAGCAGGATAGAACCT	36.1697	41.9527	33.4094
	21PHAS_NO1603	CTTTGAACTCTAACTACTGTT	42.0035	33.9323	35.1374
	21PHAS_NO1541	GCAAGATTACAGTCGACCTAG	31.5026	37.634	42.0497
	21PHAS_NO446	CGTGTGCTTGTTTAGGTTCTC	42.0035	36.4001	32.8333
	21PHAS_NO1273	CTCTTGCGTCACTCACCAATT	42.0035	38.251	30.5293
	21PHAS_NO1498	GCTCAGTATTCTGCTTCTGTT	37.3364	28.3798	44.3538
	21PHAS_NO931	ATCCGGAACCCAACGACTCTT	37.9198	38.251	33.9854
	21PHAS_NO421	AAAATGGTCACTGCACTCCGC	40.2533	32.0815	36.2895
	21PHAS_NO7	CGGCTTGGATCGATCTGACGA	35.5863	34.5493	37.4415
	21PHAS_NO1985	TCTCCTTCCAACTTGTAGATA	38.5032	28.3798	40.3217
	21PHAS_NO180	CAGTCCGATCGACTGTAGAGT	39.0866	33.9323	34.5614
	21PHAS_NO596	CTATCTAACAGTATGTCGGTG	43.1702	26.5289	37.4415
	21PHAS_NO1034	GATCCTGTGCAAAGACTCCTT	35.5863	33.9323	38.0176
	21PHAS_NO1537	CTAGTTCATTGCTGTAGTGAT	27.4189	40.7188	39.1696
	21PHAS_NO153	CCTTGCCGCGATCAAGTATGG	26.8356	43.1866	37.4415
	21PHAS_NO1365	TGGCTTTTCGCACTCTGGAGT	31.5026	40.7188	35.1374
	21PHAS_NO1856	GTCTAGGATTGTTAGTTCTGC	44.337	27.1459	33.9854
	21PHAS_NO1584	CTTTACGATTTCCTGGAGCTG	32.086	37.0171	36.2895
	21PHAS_NO599	CTCTTGTTCGTTTGATCGGCC	43.1702	35.1662	27.0731
	21PHAS_NO937	TCGATCTGTCGTAGGCATTGC	44.337	32.0815	28.8012
	21PHAS_NO1101	TACAGCCAACATATGGAAATG	36.753	40.1018	28.8012
	21PHAS_NO37	ATTAACCGCCGGTGCTCATGG	47.2539	25.295	31.6813
	21PHAS_NO1334	CTCAAACACAGAACCTTAGCC	26.2522	41.3357	36.8655
	21PHAS_NO604	CCCACAGTTTAGTTCTTCCTA	32.6694	37.634	33.9854
	21PHAS_NO950	CAGGGACTACCGCCTTACTTT	40.2533	29.6137	33.9854
	21PHAS_NO1191	GCCAGATATACAAGTCAAGGG	39.6699	30.2306	33.9854
	21PHAS_NO1817	TTTCCGATCGTTGGATCTAAT	35.0029	28.3798	39.1696
	21PHAS_NO77	ATTTACGGAAGGGATCTTGTG	38.5032	33.9323	30.5293
	21PHAS_NO157	GAGGCCATGCCGGACAGAGTT	43.7536	40.1018	19.5848
	21PHAS_NO1645	TCATCTTGGACAAGCAGTACA	41.4201	32.0815	28.2252
	21PHAS_NO1540	CTCCGTGACAATTCTAATGCT	36.753	32.6984	31.6813
	21PHAS_NO1148	GCTGCCACAGCCAGAAGAAAC	36.1697	30.8476	33.9854
	21PHAS_NO781	CTTCCTGGAGTGGATTTCTTC	35.0029	27.1459	38.5936
	21PHAS_NO1140	CTAGATCAACTCTGACTTGGC	37.3364	22.8272	40.3217
	21PHAS_NO1516	TGCACTGCACTGATCAAATGA	44.337	22.8272	32.8333
	21PHAS_NO1301	GCTCCATAGAACTATAGACAG	41.4201	32.0815	27.0731
	21PHAS_NO527	GTTGTGTAGCTCTGATCTTGA	27.4189	41.3357	32.2573
	21PHAS_NO491	CCACAATTCTGAGATACTCTC	36.753	30.8476	32.8333
	21PHAS_NO524	AGCAGGGTTTTAAATCTCGAA	32.086	33.3154	34.5614
	21PHAS_NO1284	GAGCAATTCTCAAAGTATCAC	29.7525	31.4645	38.0176
	21PHAS_NO292	TGTTAAGTCAGACTATGTTGT	38.5032	26.5289	33.9854
	21PHAS_NO842	GAAGAAAAGATCACGACTGTG	39.6699	24.6781	34.5614
	21PHAS_NO1354	ATGTTCTTGTCAGGCCAAGTC	33.2527	31.4645	33.9854
	21PHAS_NO1820	TCAGGTCCTGTATTCTTGTGC	39.0866	34.5493	25.345
	21PHAS_NO353	CTGTTCTATCGCTGTACTGTG	33.8361	30.2306	34.5614
	21PHAS_NO659	GTTCCTGTGCTACATTGCGCT	28.5857	33.3154	36.8655
	21PHAS_NO680	CGACTGATGGCCAAACCCGTC	46.0871	27.1459	25.345
	21PHAS_NO226	GTGGTTGAAGGACACTGCTAG	33.2527	35.7832	29.3772
	21PHAS_NO1071	CTCGATGACTCGTGCTTGTGT	28.0023	38.8679	31.6813
	21PHAS_NO553	CATTTGTATTGTATAGGCTAG	35.5863	32.6984	29.3772
	21PHAS_NO1189	CTCCGGACCAATGATATTGGA	34.4195	30.2306	32.8333
	21PHAS_NO47	TCGATCACGGATTGGTGCGCG	40.8367	24.0611	32.2573
	21PHAS_NO408	TGTGAACTCGGATTGCCATTC	36.753	30.8476	29.9532
	21PHAS_NO356	TCTACCTACAGATTCACCGGT	32.086	32.6984	32.2573
	21PHAS_NO471	CTACAGATAGAGCAATGGAGT	24.502	41.3357	31.6813
	21PHAS_NO754	CTGAGCTCTCTCACACACGCA	31.5026	30.2306	35.1374
	21PHAS_NO662	AGTGTAACTCGCCGTGCTGCC	26.8356	29.6137	40.3217
	21PHAS_NO1377	CAAGCGCTGGATCAAGAAGTT	29.1691	32.0815	35.1374
	21PHAS_NO1910	TGTACGACTTTCCAGGATGGG	34.4195	32.0815	29.9532
	21PHAS_NO1954	CGAAACGACTGTGTCGAACTG	32.086	30.8476	33.4094
	21PHAS_NO539	TTGTGGAGCGACTGATATTGT	30.9192	44.4205	21.8889
	21PHAS_NO26	TAACACATGGTTGGGACCTGC	40.2533	19.7424	35.1374
	21PHAS_NO1997	GTACGGTACGGACAGACGGAG	32.6694	35.1662	28.2252
	21PHAS_NO1568	AAAAGATGCTGAACATATGAG	37.3364	23.4442	33.9854
	21PHAS_NO208	ACAGCTCAGAATTCCCATGTA	34.4195	38.8679	22.4649
	21PHAS_NO513	GAGAGCACTACACTTTTGATT	28.5857	29.6137	36.8655
	21PHAS_NO687	ACTCTATTCCAACAGTTAGTC	29.7525	32.0815	33.4094
	21PHAS_NO1573	CCGAGAAGAGGAATCAACGAA	37.9198	26.5289	29.9532
	21PHAS_NO423	ATATGTCTGACATTGATAGTC	35.5863	26.5289	31.6813
	21PHAS_NO639	TAGTCATTGTTCTACCTTGTA	33.8361	21.5933	38.0176
	21PHAS_NO1716	ACGCTAGTTCATCCTATTGCT	35.5863	25.295	32.8333
	21PHAS_NO1853	CATCTGAAGTCTGAACCATTT	32.086	33.3154	28.8012
	21PHAS_NO1827	ATCAGAACGTGGATTGAAGTG	29.1691	35.7832	28.8012
	21PHAS_NO1942	TGGAGACTGGAAGCATGCATC	35.0029	26.5289	31.6813
	21PHAS_NO210	CAGTCACATGAAAAATCGTTG	33.8361	33.9323	25.9211
	21PHAS_NO355	GTATCTGTAGTTCGCTGTTTG	29.1691	27.1459	36.8655
	21PHAS_NO758	TCCACTTGGCTACATCCGCCC	23.9186	30.8476	38.5936
	21PHAS_NO141	TGACTGTTGAAATTATAAGCA	32.6694	34.5493	26.4971
	21PHAS_NO1452	TGCTACATCCTCATCGGCAGG	36.1697	28.9967	27.6491
	21PHAS_NO1502	TGGTTGTACTGTATGATTGTG	32.086	33.9323	27.0731
	21PHAS_NO1920	TTGGTGAAGCTGTTCAAGACT	25.6688	36.4001	31.1053
	21PHAS_NO582	AGATGAACTCTGACGAAGACG	33.2527	30.2306	29.3772
	21PHAS_NO964	TTGATTGCACTCTGCGCTGGA	31.5026	28.3798	32.8333
	21PHAS_NO1509	ATCGATCCGGTCTTTACTTTA	26.8356	36.4001	29.3772
	21PHAS_NO1119	TTTTTTGATTTGGGCTAATGC	30.9192	25.295	35.7135
	21PHAS_NO1836	TATTTATATAGGATTGTTGCT	30.3358	29.6137	32.2573
	21PHAS_NO1243	ACATCCATGATTAGCATCCAA	28.5857	30.2306	32.8333
	21PHAS_NO1640	TGACGTTGCAACCGAGCTATG	38.5032	25.912	27.0731
	21PHAS_NO1738	CGATGTGAGTTACTGATCTTG	32.086	20.3594	38.5936
	21PHAS_NO1088	GGCCATCCTACATGCTCCCTC	33.2527	26.5289	31.6813
	21PHAS_NO1109	CGCTCTAGCACTTTCCACTTT	31.5026	31.4645	28.8012
	21PHAS_NO205	CGAGATCGAGACGACATGGAA	35.0029	32.0815	24.769
	21PHAS_NO1235	CTGTTTTTTCGATGAACTTGT	28.0023	26.5289	36.2895
	21PHAS_NO1244	TGTGTTGCCTGGCCTGAGACC	36.1697	26.5289	28.2252
	21PHAS_NO853	ATGTAAGAGGTCGGTCATGAT	27.4189	32.6984	31.1053
	21PHAS_NO1706	CTTGGGTCTCAGATGAGCGTG	32.086	32.6984	25.9211
	21PHAS_NO633	CCACACTACGACGCTGTTGTA	27.4189	29.6137	33.4094
	21PHAS_NO657	GCTATTCGTGACGGGGCTGTC	33.8361	28.3798	28.2252
	21PHAS_NO936	CAGCGATCCTTCTTCTCGGGC	24.502	37.634	28.8012
	21PHAS_NO21	GCAGTCCTGAGATCTTGTCAT	31.5026	28.9967	29.3772
	21PHAS_NO1066	TGCTGTTCGTGGGATTTATGC	25.0854	24.6781	39.7456
	21PHAS_NO1739	CTTTGCTAGAGACCTAAATGA	40.2533	23.4442	25.345
	21PHAS_NO1903	TTTTTAATGGAACTTCATGGG	32.6694	25.295	31.1053
	21PHAS_NO2022	CTAACACATCCTGATTTTGTT	37.3364	27.7628	24.193
	21PHAS_NO321	ACGATCTGCTAAAACCTAGAG	32.6694	28.9967	27.6491
	21PHAS_NO1065	TGCTGTTCGTGGGATTTATGC	25.0854	24.6781	39.1696
	21PHAS_NO1012	GAAGTTGTCCACATAGAAGAA	29.7525	28.3798	31.1053
	21PHAS_NO1725	TCCTTTGGACACAGATCGACC	30.9192	33.3154	24.769
	21PHAS_NO1960	TGAGTCGATGGCTGTGGAGCC	31.5026	32.6984	24.769
	21PHAS_NO2010	CCTCTACATCCAACCGGATAT	21.5851	27.7628	39.1696
	21PHAS_NO734	CTACTGATGGAGTTTGAGCCT	26.8356	32.6984	29.3772
	21PHAS_NO949	GCTGACGATCCGCAGAAGAGT	30.9192	27.1459	30.5293
	21PHAS_NO1676	CATCTGTTCTGTGAAACTCAG	33.2527	29.6137	25.345
	21PHAS_NO310	TGAATATGGTCCGTCGTCTGC	29.7525	30.8476	27.6491
	21PHAS_NO2003	TTGTCATGTTAACTCGATACT	28.0023	29.6137	29.9532
	21PHAS_NO286	CTAGGTTTTAGCAGATCGTCA	31.5026	28.9967	27.0731
	21PHAS_NO323	AACTGGCGAACTTCGGATGGA	27.4189	25.912	33.9854
	21PHAS_NO1049	ATGAGATGTTTAGAACACCGC	43.7536	20.9764	22.4649
	21PHAS_NO1327	CCATAAAACTTTGATATACTT	22.1685	31.4645	33.4094
	21PHAS_NO1770	TTGAGAATTTTGGGCGATTTT	23.3353	33.3154	30.5293
	21PHAS_NO1183	AATGTGAACGTTGACGATCGA	29.7525	23.4442	33.4094
	21PHAS_NO199	CAGGTCGACATGTTTGCAGTG	33.8361	27.1459	25.345
	21PHAS_NO1024	ACATGTTTTTGCCCCAGAATT	35.0029	29.6137	21.8889
	21PHAS_NO1180	CAAGAAGGGACTAGAGATCTT	28.0023	32.6984	25.9211
	21PHAS_NO2007	TTGTCGAAGAGGAAGTCTGTC	29.1691	25.912	31.1053
	21PHAS_NO1483	TAGGTGAGTCGGTAGCTGATT	26.2522	37.634	22.4649
	21PHAS_NO675	CTCCAGTCCAGGCACTGCCTT	28.0023	25.295	32.2573
	21PHAS_NO942	CTTCGACTGCGGACCTTCAGC	33.2527	30.2306	22.4649
	21PHAS_NO1791	GTCGTGTTCTCATTGCCACTG	34.4195	30.8476	20.1608
	21PHAS_NO301	ACATCCAAGACAAATCAGTCT	28.5857	26.5289	29.9532
	21PHAS_NO326	CGGGTCTTTGGGATGAGAGAG	33.8361	28.3798	23.0409
	21PHAS_NO341	ACATCCAAGACAAATCAGTCT	28.5857	26.5289	29.9532
	21PHAS_NO1392	ATTTTCTTGTAGATTCTTGTG	36.1697	22.2103	25.9211
	21PHAS_NO1394	ATTTTCTTGTAGATTCTTGTG	36.1697	22.2103	25.9211
	21PHAS_NO346	CGTCTACGAAAATCACTTATT	28.0023	23.4442	32.8333
	21PHAS_NO1799	CTTCCAATAGATCAAGAACAT	28.0023	26.5289	29.9532
	21PHAS_NO540	CCTATAGCATCCAACTAAGGG	29.1691	25.912	29.3772
	21PHAS_NO1992	CGTGAAGTCATGGACGTGGCA	29.1691	24.6781	29.9532
	21PHAS_NO281	CTCTCATCCCAAAGACCCGAA	33.8361	27.1459	23.0409
	21PHAS_NO377	CTGACTATGAGCTTGAACCAG	29.1691	22.2103	32.2573
	21PHAS_NO952	CTGCCAGTTGTCACGTCCCTT	32.6694	30.8476	20.7368
	21PHAS_NO375	ATTCAACATCCAAAACCAGGC	28.5857	28.3798	26.4971
	21PHAS_NO400	CTGCCATTGATTCGTAGACTT	27.4189	26.5289	29.3772
	21PHAS_NO417	CTTCAGTTCACTGTATCCTTT	34.4195	25.295	23.617
	21PHAS_NO360	CCGATGGTTGAACTACAGGTG	27.4189	28.3798	27.0731
	21PHAS_NO590	CAAGTTCATTCGCTTCCGGTT	23.9186	33.9323	25.345
	21PHAS_NO1525	TGTGCTAGCTAGTTCGACTGC	30.9192	27.7628	24.193
	21PHAS_NO593	CAACTCTGAGGAATGAACATG	29.7525	26.5289	26.4971
	21PHAS_NO769	CAAGGCCAACGATTGCACAGT	29.7525	26.5289	26.4971
	21PHAS_NO1005	GTTAGTTCATCTCTCGCTGTA	39.6699	19.7424	23.0409
	21PHAS_NO1242	CGTGAATTGTATTGTAGGTGG	35.0029	23.4442	23.617
	21PHAS_NO1776	GCCCTAGATCAACTGATGGAT	27.4189	27.7628	27.0731
	21PHAS_NO1916	GAGTGAAACTACTCTGGACTC	31.5026	25.295	25.345
	21PHAS_NO567	CAGTTATCTGAAACATCCTTT	22.7519	28.3798	31.1053
	21PHAS_NO711	AAACAATCAGAAGACAAAGCA	27.4189	27.7628	27.0731
	21PHAS_NO1659	TGGACTAGGTCAGAATTTGTA	29.7525	20.3594	31.1053
	21PHAS_NO1347	CAGATTCCTCAACACAAAGTA	23.9186	25.295	32.2573
	21PHAS_NO1137	CGATCCGGTTTTGTGCATGAG	32.6694	27.7628	21.3129
	21PHAS_NO1184	TGAGTAGATTATCGGATTGCA	25.6688	27.7628	28.2252
	21PHAS_NO1784	GATTCTGTACCACGTCTTTGT	35.5863	21.5933	23.617
	21PHAS_NO96	CTTCGTCGATTGGTGCCACAG	30.3358	27.1459	23.617
	21PHAS_NO791	GTTGATCATGGGAACTTGGGG	36.1697	25.295	19.5848
	21PHAS_NO1962	CATCCATGTATGTAGTTCGAG	33.2527	19.7424	27.6491
	21PHAS_NO1219	GTTCAAAGACACCAGATCGTT	18.6682	39.4849	23.0409
	21PHAS_NO1448	TGTGTCCAAAGGGTAACTAGG	29.1691	24.0611	27.0731
	21PHAS_NO1939	CCAAGTTATTCAGATCTCTCC	25.0854	29.6137	25.9211
	21PHAS_NO617	TTGACTTTTCGAACAACGTTT	30.3358	19.7424	29.9532
	21PHAS_NO1270	CCGAGATTGTGCTGGCCAGTT	23.3353	25.912	30.5293
	21PHAS_NO9	CTGATGTTCCAAGTTCCCGTC	30.3358	25.912	23.617
	21PHAS_NO1844	CATCAAGAATTCAGTTTTCTT	29.1691	21.5933	28.8012
	21PHAS_NO1852	GTTTATCAAAGATTACCCTGC	28.0023	21.5933	29.3772
	21PHAS_NO1032	CAAAATTTCTCGGCTGATCTT	26.2522	30.8476	22.4649
	21PHAS_NO1224	CGGAGCTCTAATTAGTTTTAT	33.2527	17.8916	27.0731
	21PHAS_NO1253	TTCTCCATGCGTCCACCAAGG	23.9186	32.0815	23.0409
	21PHAS_NO1865	CATGGTCGATTGATGTTACGG	29.1691	24.0611	25.345
	21PHAS_NO2014	ACATCTCTCTCTGGTGACGGT	21.0017	30.2306	27.6491
	21PHAS_NO469	GCGTACATCGTCGTCCATTTC	26.8356	25.912	25.9211
	21PHAS_NO546	AGAGTCCCCTGCGCACAGGCA	22.7519	30.2306	25.9211
	21PHAS_NO276	CGTGAGGTCGAATTCTATCCA	26.8356	23.4442	27.6491
	21PHAS_NO737	CGTACTTGTTGCCTTTGCCAG	36.753	20.3594	20.7368
	21PHAS_NO1231	AAACGATGAGAAATGCTGGAG	28.5857	29.6137	20.1608
	21PHAS_NO851	CAGACGGATCTTCTCCATGAG	22.7519	27.1459	28.2252
	21PHAS_NO174	ATCTTTCAAAATATCCAAATC	31.5026	22.2103	23.617
	21PHAS_NO426	TTTGGATATTTTGAAAGATGA	31.5026	22.2103	23.617
	21PHAS_NO713	ATCTTTCAAAATATCCAAATC	31.5026	22.2103	23.617
	21PHAS_NO722	ATCTTTCAAAATATCCAAATC	31.5026	22.2103	23.617
	21PHAS_NO1728	AGTTCTCATCCAAGGGTTGCT	31.5026	20.9764	24.193
	21PHAS_NO2016	ATTGTCATTTTGAGTTCTCGT	28.0023	27.1459	21.8889
	21PHAS_NO237	CATTCCAGATCATCAGAGCAA	21.5851	30.8476	24.769
	21PHAS_NO565	AGGGCTGGCTATGGTCGATGA	28.0023	24.0611	24.769
	21PHAS_NO636	ACTTAGTGACAGCTCTGTCTT	22.7519	22.8272	31.1053
	21PHAS_NO850	ATCTCCGAAAGAACAATCAAG	31.5026	23.4442	21.8889
	21PHAS_NO1050	AACTTTCTACAGTATCTAGAC	17.5014	32.0815	27.6491
	21PHAS_NO1035	ATTAATGGACCGAATCGAGTG	30.9192	20.9764	24.769
	21PHAS_NO1732	AGTTATCAGGGCTGGAACGCT	21.5851	29.6137	25.345
	21PHAS_NO195	TATCAAACAGAGCCGTGAGTG	30.3358	24.0611	21.8889
	21PHAS_NO1747	GATTTACAGGATAGTGGTTGT	13.4178	32.6984	29.9532
	21PHAS_NO512	CGTTGCTGTCAGATAAGTCCT	19.2516	32.6984	24.193
	21PHAS_NO1160	TTGGAGTTGAACTGACAAGTG	30.3358	24.6781	20.7368
	21PHAS_NO1505	ATTCAGAAATTTTCTACCAGA	26.8356	27.7628	20.7368
	21PHAS_NO1789	TTCGGTAGTATTCCAGTTTGG	26.2522	24.6781	24.193
	21PHAS_NO1524	TTTAGAACAGATCATAGCACC	26.8356	20.3594	27.0731
	21PHAS_NO673	CGAGTTTCCACACAGCAGCAT	23.9186	25.295	25.345
	21PHAS_NO1290	AGGCCTGTTCATCTTAGATGC	29.1691	25.295	19.5848
	21PHAS_NO1652	TTGAACTCTTGTAGCGAAGCA	32.6694	14.1899	26.4971
	21PHAS_NO1661	CTTCGCTACAAGAGTTCAACA	32.6694	14.1899	26.4971
	21PHAS_NO1889	AAAATTGGTTCTATCAGCACA	26.2522	27.1459	20.7368
	21PHAS_NO741	ATTCTCTCTGGGGTAGGCTTG	24.502	28.3798	21.3129
	21PHAS_NO631	GACAGAGCTGTCACTAAGTGA	22.1685	21.5933	29.9532
	21PHAS_NO1258	CGTGAGGAGACAATCCATGGT	19.835	23.4442	29.9532
	21PHAS_NO1352	AAACAGCCCATGATCAAGTTA	25.6688	28.3798	19.5848
	21PHAS_NO1391	GAACTGCAGAATTGGATATGC	26.8356	17.2746	28.8012
	21PHAS_NO1726	GTTCAGTACCTACTGGATCTA	25.0854	20.9764	27.0731
	21PHAS_NO154	CTAGAGACGGAACTGGAACCC	23.9186	28.3798	21.3129
	21PHAS_NO384	CTACCCGTTTGTGGACTGGAT	19.835	29.6137	24.193
	21PHAS_NO1835	ACGGTTGTTTACGAGGGACAT	27.4189	20.3594	24.769
	21PHAS_NO889	CCAAATTAAATAGTCCGATCA	26.8356	24.0611	21.8889
	21PHAS_NO1097	CGCCAAGTCCCACCAGATCTA	26.8356	22.8272	23.0409
	21PHAS_NO1478	GAGACTCAGTACGTACGTTTG	26.2522	23.4442	22.4649
	21PHAS_NO1693	GCTCTGCATGAACTTCTATGG	24.502	27.7628	20.1608
	21PHAS_NO362	AACAGTCGACGATGCATGGAG	28.0023	19.7424	24.193
	21PHAS_NO449	CCTGTTAGCGTGGAACCAGCT	22.7519	23.4442	25.9211
	21PHAS_NO1053	TGTGTTAGTGCTAGTAGAGAT	16.9181	31.4645	24.193
	21PHAS_NO48	CTAAAGCTCGATGATCTGCTG	21.0017	22.8272	27.6491
	21PHAS_NO1577	CTCGGACGCATGGATTCTCCA	28.0023	19.7424	23.617
	21PHAS_NO275	TGTGAATGAATATCTGCTTGT	21.0017	23.4442	27.0731
	21PHAS_NO365	GCAAAATCCTAGGAGTTATCG	35.0029	19.1255	17.2807
	21PHAS_NO1345	CTGACACTCCAGAATCCTGAT	25.0854	25.912	20.1608
	21PHAS_NO874	TCGGTGCTGTCAGAGATGAGC	25.6688	22.2103	23.0409
	21PHAS_NO882	GATCTACACAATAACTCAACT	21.0017	28.3798	21.8889
	21PHAS_NO1129	AAGTGAATTTCTACTGCATTA	28.5857	20.3594	21.8889
	21PHAS_NO1207	CCTTCCAGGGTAGACTATGGT	21.0017	23.4442	25.9211
	21PHAS_NO287	AACAGTAGCCAAAAATCCATT	26.8356	23.4442	20.1608
	21PHAS_NO320	TGGATTTTTGGCTACTGTTCC	26.8356	23.4442	20.1608
	21PHAS_NO630	GATGAATTCATGGAGCGAGAG	18.6682	25.295	26.4971
	21PHAS_NO500	CGACGTCGAAGCCTCTCGTTT	25.6688	23.4442	20.7368
	21PHAS_NO913	TGAGACTTGAGAGTTGGATTT	25.6688	24.6781	19.5848
	21PHAS_NO1248	TCAAGTCACAATAAAATAAAT	16.9181	20.3594	31.6813
	21PHAS_NO1262	AACTGCAGATATTCTGTGACT	25.6688	17.8916	25.345
	21PHAS_NO533	GATTCAGTTTGCTCACCAGTG	28.0023	23.4442	17.8567
	21PHAS_NO789	AGGGTTCCATCACCAGCCGGG	21.5851	22.8272	24.769
	21PHAS_NO1303	CCACTACAGATCTAGAAACTC	26.8356	18.5085	23.0409
	21PHAS_NO411	GCAGAGTCTTCTGAACCAACA	23.3353	20.9764	24.193
	21PHAS_NO877	CGACGAATGCCTGGGCACGGT	20.4184	27.7628	20.7368
	21PHAS_NO1438	TGTGATGACGATCTATGAAGG	29.7525	16.0407	21.8889
	21PHAS_NO1977	CTCAAGTTGAAAGATCAAGAT	30.9192	11.1051	25.345
	21PHAS_NO944	CAGAATCGTCAGGGAACAGCA	23.3353	27.7628	17.2807
	21PHAS_NO1225	TATCATTCAGTCAAAAAAAGA	26.2522	16.6577	24.769
	21PHAS_NO123	AAGGCCACGTTAGTCCCGGTT	30.3358	19.1255	17.8567
	21PHAS_NO184	TAGACTTGGAGCCCGTACGTT	25.6688	22.8272	19.0088
	21PHAS_NO44	GGCAACATTCACGGACAGATT	22.1685	20.3594	24.193
	21PHAS_NO1406	AGAAGCTTACTTGCCAAATGG	21.5851	17.2746	27.6491
	21PHAS_NO1843	CAATCACTCGATCATCGTCTC	25.6688	21.5933	19.5848
	21PHAS_NO222	GGATCAGAAAGGCTCCGTGTC	25.6688	19.1255	21.8889
	21PHAS_NO1737	CTCAAAGAATTCAACCTGGAG	26.8356	15.4238	23.617
	21PHAS_NO1847	AGGGTTAGATCCAAAGAACCA	21.0017	24.6781	20.7368
	21PHAS_NO128	TGGCTCTACTGGCTCTCGTGT	21.5851	22.8272	21.8889
	21PHAS_NO473	CGTTGTTCAGTCTTTTGCCAT	26.8356	20.9764	18.4328
	21PHAS_NO522	AGTTCGATGGCCGGTTTGAGA	22.1685	21.5933	21.8889
	21PHAS_NO691	TGACACGACTGTAGAATAAGC	23.9186	19.7424	21.8889
	21PHAS_NO1358	TGAGCTGGACTAGTGCTTACC	24.502	17.2746	23.617
	21PHAS_NO1387	TACTGGAGACTTTGCTGATAT	21.5851	18.5085	25.345
	21PHAS_NO1393	GTTACCCGACTATGACCTGAA	25.0854	19.7424	20.7368
	21PHAS_NO1421	ATACCAGTGTAGGACCTCGTT	23.9186	16.6577	24.193
	21PHAS_NO1424	GACGACCAGTCTTGACCCGAG	21.5851	25.912	17.8567
	21PHAS_NO999	TCGACATTCTTCTGCATCTGT	26.8356	25.912	12.6725
	21PHAS_NO879	GATCTGCACAAACTCAACTGT	13.4178	29.6137	22.4649
	21PHAS_NO666	CAAGACATGACTCCTGATCCT	23.3353	20.3594	20.7368
	21PHAS_NO190	ATCTTTGTAACAGGTTCTCTC	21.0017	24.0611	19.5848
	21PHAS_NO614	CTCGATCGACCGAGTCCACAT	16.9181	28.3798	19.5848
	21PHAS_NO342	CAACCGGAGTGACTCAAAGAG	20.4184	21.5933	22.4649
	21PHAS_NO435	AAGATGTAGACGTTAGGAGGC	21.0017	25.295	18.4328
	21PHAS_NO1363	TTTGGAGACCGTGTCGCTGTC	30.3358	15.4238	17.8567
	21PHAS_NO1691	CTGATTCGGCAAACACTTGTC	21.0017	22.2103	20.7368
	21PHAS_NO1263	GTCAAATACACCAACAACCAA	18.6682	24.0611	20.7368
	21PHAS_NO1911	CCAATAGTTCTTATCCAAGTT	19.835	19.1255	24.193
	21PHAS_NO1597	AATGGCCAGCATGCGGACGTG	28.5857	12.339	21.8889
	21PHAS_NO628	ACGTCCAGTTCTTATTAGGTT	19.2516	18.5085	25.345
	21PHAS_NO645	CAGGATAGGCTTGATCTGTGA	22.7519	25.295	15.5526
	21PHAS_NO887	AGTCTTGCGAGTATTTGCAAC	20.4184	20.9764	21.8889
	21PHAS_NO1854	TTCTGTGAGTAGTAACACTTC	22.1685	16.6577	23.617
	21PHAS_NO1182	TAGGGTCGTACAATGTACTTG	22.7519	17.8916	21.8889
	21PHAS_NO1846	CATATGGGACGATCAACTAGG	23.9186	18.5085	20.1608
	21PHAS_NO487	GTGGACTACTCTCTCCAAGCC	28.5857	12.956	20.7368
	21PHAS_NO581	GTCCTGCAAGTGCCTTTGTTC	22.1685	22.2103	18.4328
	21PHAS_NO1407	AGACAGAGTTCACTTCACACA	20.4184	19.1255	22.4649
	21PHAS_NO1688	CATTTGGCAAGAACTACTCCT	19.835	21.5933	20.7368
	21PHAS_NO1887	TCCAGTGATCTCCGTGACTCC	17.5014	17.8916	26.4971
	21PHAS_NO406	CGAGGTATCACTGTTCCATCC	21.0017	22.8272	18.4328
	21PHAS_NO2004	TGTGTTCGTCATCTTCAAACT	21.0017	26.5289	14.4006
	21PHAS_NO457	CCATGGAACTAAAGCTTCGCC	21.0017	14.1899	25.9211
	21PHAS_NO698	CACTTGCTCACAAGAACTCTT	16.3347	19.1255	25.9211
	21PHAS_NO786	TATGGTCGTTGAAGTATAGCC	26.2522	17.8916	17.2807
	21PHAS_NO799	CGTCCCACTACAAGAACAGGC	22.1685	14.8068	23.617
	21PHAS_NO694	TGACGTCCTGCTGAATTCTCC	21.5851	17.8916	21.3129
	21PHAS_NO939	ACATTTTCGTGCAGATTCATC	17.5014	27.1459	16.7047
	21PHAS_NO34	TGCAGCGTGCAATCGAAGACG	18.0848	15.4238	26.4971
	21PHAS_NO1627	CAGCAAAATGACGTTGGTGGC	19.2516	18.5085	22.4649
	21PHAS_NO76	TCTCAAAGTTCAAGCAACATG	19.2516	23.4442	17.8567
	21PHAS_NO134	CTAGGTGGTTTATCAGACGTG	32.6694	12.956	14.4006
	21PHAS_NO692	TCGCTGTGAGCAACAAGCTTC	19.2516	16.6577	23.617
	21PHAS_NO997	CTGTAGTTTGCTGTTCGTCTG	16.3347	20.9764	22.4649
	21PHAS_NO903	TACGATCTGCTGTGAGAACAA	21.5851	24.0611	14.4006
	21PHAS_NO1199	TGGTAGTAGAAACAAAAAGGG	20.4184	22.2103	17.2807
	21PHAS_NO1722	TCTACCCTATCGAGACCAACG	21.5851	21.5933	16.7047
	21PHAS_NO1381	CTTCCATGCAGACTCAAAGTT	13.4178	22.8272	23.0409
	21PHAS_NO608	ATGTCAGCACTCTACTTGCAA	16.3347	23.4442	19.5848
	21PHAS_NO647	AGTCCATGGTCACTCTGCCAT	16.3347	24.6781	18.4328
	21PHAS_NO1120	CAGCTGCCAGCGATCACCAAG	16.9181	21.5933	20.7368
	21PHAS_NO828	TACTATCAGGTCGCCGAGATC	19.835	25.912	13.2485
	21PHAS_NO1727	AGGTATCCAGGCCACAAGGCG	21.0017	17.8916	19.0088
	21PHAS_NO298	CAACTTAGATCAGTCTGTCTT	19.835	22.2103	16.1287
	21PHAS_NO1400	GCTATGGATGAGCAGAGCTCC	18.0848	19.7424	20.1608
	21PHAS_NO1414	CCTTCGAGGCACTACACAGGA	15.1679	22.8272	20.1608
	21PHAS_NO1641	GTAGAAGCACCTGTCCCTGCT	25.0854	15.4238	17.2807
	21PHAS_NO803	TAGGTCTCGACTGCAACTCCT	17.5014	23.4442	17.2807
	21PHAS_NO661	GCTTACAGAGTTGCTAACAAC	21.0017	18.5085	18.4328
	21PHAS_NO1949	ACGGCTACAAAGAAGACTGAT	21.0017	12.339	23.617
	21PHAS_NO818	TCCCGGCTAAAAAAAACCACT	15.1679	20.3594	21.8889
	21PHAS_NO837	ACAAGCTACAGAGAAATCAGG	19.835	20.3594	17.2807
	21PHAS_NO1348	TCCGGCTTGGTAAGGCTCTTT	16.9181	16.0407	24.193
	21PHAS_NO131	AGAGGTCCGGATCGAACGTAG	23.9186	20.9764	12.6725
	21PHAS_NO844	TGGCAATGCTATACAGTAGTA	16.9181	22.8272	17.8567
	21PHAS_NO1410	TCACGGACAGGACGACAATAC	19.2516	19.1255	18.4328
	21PHAS_NO84	CTACAATGATCCATTCTTGTA	23.3353	16.6577	16.7047
	21PHAS_NO1063	ACATTATTATACCTCCAAGTA	15.7513	23.4442	17.8567
	21PHAS_NO668	CATGTACCACTCCAGTCCAAC	15.7513	21.5933	19.0088
	21PHAS_NO1694	CACATATTTTTTGATCACAAA	19.2516	17.2746	19.5848
	21PHAS_NO447	AGTATGGGTCTCTCAGTCTCT	15.7513	18.5085	21.8889
	21PHAS_NO988	GGTCAAACATATTTAAAAAAG	15.7513	15.4238	24.769
	21PHAS_NO1181	CGGCAAATTCTTAAGACACTG	18.0848	14.8068	23.0409
	21PHAS_NO1326	TCGATCTATAGGACATCACGG	24.502	12.956	18.4328
	21PHAS_NO1635	GGACATACAGTATTCTCTTTG	19.835	17.8916	18.4328
	21PHAS_NO1014	CTTGTGTTCTCTGTTTCTGCT	17.5014	18.5085	20.1608
	21PHAS_NO1491	TGCAGTCTAGCGACGGTGATC	17.5014	16.0407	21.8889
	21PHAS_NO1786	ATCCTCACGTTACCGATAACT	23.9186	17.8916	13.8246
	21PHAS_NO1532	TTTTCCAGATCTCCTTGTATG	21.0017	20.9764	13.8246
	21PHAS_NO125	CTGGGTGCACAACGACAAACC	16.9181	18.5085	20.1608
	21PHAS_NO309	ATCTCGAGTGCTCAACACATG	21.5851	15.4238	18.4328
	21PHAS_NO979	CTAAGATTGGCGGACAGGTTG	20.4184	19.1255	16.1287
	21PHAS_NO1842	GAACATCTCGACACATTTGTA	21.5851	13.5729	19.5848
	21PHAS_NO1932	CTGTATTGATAGAAGAAATGT	20.4184	16.0407	18.4328
	21PHAS_NO509	ATGTAAGAGCAAACAACCAGC	13.4178	22.8272	19.0088
	21PHAS_NO978	TGTATCTGACTCAGTGCCAAC	22.1685	14.1899	18.4328
	21PHAS_NO1062	TTGACGGTGGCTCAATCCTGT	18.6682	18.5085	17.8567
	21PHAS_NO1288	AATCGCATACACAGCCAACAC	14.5845	17.2746	23.0409
	21PHAS_NO1879	GCCTACCCAAGAATCTGTGTT	20.4184	12.956	21.3129
	21PHAS_NO1367	GAACTCAAATCGGCAGTCTAT	18.0848	19.1255	17.2807
	21PHAS_NO1924	AGTCCCTTGCTGCCGGAGTAG	20.4184	14.1899	19.5848
	21PHAS_NO1036	AATACATGAGCTCAAACCAAA	17.5014	29.6137	8.06433
	21PHAS_NO95	ACGGTCTCGCTCCAAAATCTG	18.0848	17.8916	18.4328
	21PHAS_NO1366	ATCAAAGTATTTCGATCAGCT	15.7513	16.0407	21.8889
	21PHAS_NO1281	AAATCACAATCGACAGTGGCC	23.9186	11.1051	18.4328
	21PHAS_NO434	TCCCCTACTTCGAAGTCTGAG	20.4184	14.1899	19.0088
	21PHAS_NO547	CATTCAAGTGGCAGTACGCTT	18.6682	10.4882	24.193
	21PHAS_NO814	ATTGAATTCTTCATCGTCGTA	18.0848	16.6577	18.4328
	21PHAS_NO1312	CGAGACTACAACCATGCACTG	23.3353	16.0407	13.8246
	21PHAS_NO1313	CGAGACTACAACCATGCACTG	23.3353	16.0407	13.8246
	21PHAS_NO1863	GCGGGCAGAGTGAACCACGTA	20.4184	17.2746	15.5526
	21PHAS_NO393	ATGAAGATCTCGGAACCTGGT	17.5014	18.5085	17.2807
	21PHAS_NO1763	TCTGTATAAAGTAGGTCCTGA	17.5014	16.0407	19.0088
	21PHAS_NO1851	TGCTGTAGTCTGGGTCCATGA	13.4178	17.8916	21.3129
	21PHAS_NO1905	CAGGAGGAGAACGCTGGTCAT	18.0848	19.1255	15.5526
	21PHAS_NO1543	TGCATCAGTGCTACATACAGT	16.3347	16.6577	19.5848
	21PHAS_NO86	TTCACTGTCAGATCAAATAGG	21.5851	14.1899	16.7047
	21PHAS_NO60	TAGAAATATGAGGTCGTCTGT	19.835	20.9764	12.0965
	21PHAS_NO312	CTTGATTTGGAAAGAACGTAC	25.0854	13.5729	13.8246
	21PHAS_NO788	CAATCGAGCCCTGGTCCATGT	20.4184	15.4238	16.7047
	21PHAS_NO1001	ATGTCTAGATTGTTAATTAAT	13.4178	16.6577	22.4649
	21PHAS_NO878	TTGATTATTTGAGTTCTGCTG	18.0848	16.6577	17.8567
	21PHAS_NO1329	CAGCTACAGCCAAATGGACGG	21.5851	12.956	17.2807
	21PHAS_NO1447	GAGAGATCACGGACGAGTTCA	19.2516	14.1899	18.4328
	21PHAS_NO392	AGCGCGTCCAGCCTTTCGTTA	23.9186	18.5085	9.7924
	21PHAS_NO857	CCTGTGACAGCGCAACGTAGT	18.0848	16.0407	17.8567
	21PHAS_NO930	GAAAAACTCGACGAGCATGCT	14.0012	13.5729	24.193
	21PHAS_NO1864	TCTGTGGACTTGGCCTGGTGA	16.3347	18.5085	17.2807
	21PHAS_NO1615	TGAATTCACTTTCACGGAATC	14.0012	13.5729	23.617
	21PHAS_NO1675	TTTAATGGACTTTTAGTATAT	18.6682	12.339	20.1608
	21PHAS_NO1709	CTTAGGTTATAACAGTTTGAT	16.3347	19.7424	15.5526
	21PHAS_NO254	ACACCGTCTTAGTTCCTTGGC	18.0848	24.0611	9.7924
	21PHAS_NO845	CAACCTGCCAATTCTGATCCG	23.3353	11.7221	16.1287
	21PHAS_NO897	AGGATTCTACAATGGAATTTG	21.5851	13.5729	16.1287
	21PHAS_NO126	GATGCCCAGTGTACAGATGGA	15.7513	14.1899	20.7368
	21PHAS_NO757	GGTCTCAAGTTGCAGAATGAG	18.0848	16.0407	16.7047
	21PHAS_NO809	CATCAACTTGTGGAAATGCTT	19.2516	11.1051	20.1608
	21PHAS_NO925	GTTTGAGACCGTCGTGCTGTC	14.5845	12.339	23.617
	21PHAS_NO20	CGATCAGGGGTTTGTACAGTT	18.0848	16.6577	15.5526
	21PHAS_NO1467	AATTCCTCACCGACAATGGGG	20.4184	17.8916	12.0965
	21PHAS_NO739	GCTAGCTGTTGTAGGGCTCTC	16.9181	16.6577	16.7047
	21PHAS_NO992	AGCGGCTGCTAAGTTTGGTGC	18.6682	14.1899	17.2807
	21PHAS_NO1172	GAATTTGACTGTAATAACAGC	18.6682	14.1899	17.2807
	21PHAS_NO1674	TCTGATGGAACGAAATCTGCA	18.6682	16.6577	14.4006
	21PHAS_NO525	AGTGGGAATGAACTGGAAGAG	18.0848	14.8068	16.7047
	21PHAS_NO703	ACGGTTACTGCAATCTCCTTC	12.8344	24.6781	12.6725
	21PHAS_NO1402	TTAGTGTCTAAAGACAGGGAC	14.5845	17.8916	17.2807
	21PHAS_NO1830	GATATGTCTTCTAGAAACCGT	16.9181	21.5933	11.5205
	21PHAS_NO431	TGAAGAAATAACTCAAGGTGA	20.4184	17.8916	11.5205
	21PHAS_NO538	GGTAGAATCAGAGCGATAGGG	14.0012	16.0407	19.5848
	21PHAS_NO708	ACCTTGAGTTATTTCTTCATT	20.4184	17.8916	11.5205
	21PHAS_NO716	ACCTTGAGTTATTTCTTCATT	20.4184	17.8916	11.5205
	21PHAS_NO1081	TTTGGTCGATAGAATTATTCC	14.5845	13.5729	21.3129
	21PHAS_NO1428	AGACTACATTCTTCCCGCGTT	17.5014	15.4238	16.1287
	21PHAS_NO1523	GATCTGATGAGTAGTCCGCGA	18.0848	13.5729	17.2807
	21PHAS_NO2015	TGTGGATATACCTGTAGAGTG	19.835	14.8068	14.4006
	21PHAS_NO1222	ACATGAAGATGTGACTGTTCT	19.835	12.339	16.1287
	21PHAS_NO1701	CATGCTTTACTAGTCACTCCG	19.2516	11.1051	17.8567
	21PHAS_NO454	CGAGCAAACAGAACACATGGC	18.6682	14.1899	14.9766
	21PHAS_NO785	TAGGATATGTTAAACCCAGCA	14.0012	15.4238	18.4328
	21PHAS_NO1570	GTGTGGTTGTGAACTCGCTGT	15.1679	23.4442	9.21638
	21PHAS_NO191	ACATGCATGGCTGGAGAGGTG	12.8344	12.956	21.3129
	21PHAS_NO1929	CTGAATGTAGCAAACCCATAT	12.251	16.6577	17.8567
	21PHAS_NO189	CCTCTACTTGTCTTACACTTT	11.6676	19.7424	15.5526
	21PHAS_NO536	AGTGCATACAGAGTCCGGAGA	23.3353	14.8068	8.64035
	21PHAS_NO736	TCAGCTGTCGCTCGTCCGACA	16.3347	14.8068	15.5526
	21PHAS_NO779	CCAGCACTGGAATTTGAACGG	21.0017	11.7221	13.8246
	21PHAS_NO1045	TTAGACCGTAGATCATCGATT	11.0842	14.8068	20.7368
	21PHAS_NO869	CAGGCTTGCAGAGGAGCACGT	10.5009	10.4882	24.769
	21PHAS_NO870	CAGGCTTGCAGAGGAGCACGT	10.5009	10.4882	24.769
	21PHAS_NO1332	GTGTTCTGCGTCGACTGTCGC	23.3353	15.4238	7.48831
	21PHAS_NO1892	GTTATCCTCAGAAGTTTTGCA	15.7513	15.4238	14.9766
	21PHAS_NO143	CAATACAAGACAGACAGTACT	9.3341	13.5729	23.0409
	21PHAS_NO213	TATCCTCATGGCCGATCGAAC	19.2516	14.8068	12.0965
	21PHAS_NO624	TCGGTTTGGTGGATTTTCGCG	17.5014	17.8916	10.3684
	21PHAS_NO1828	CCAATATCATCAGTCAACAAG	15.1679	14.1899	16.1287
	21PHAS_NO1965	CCTCAGCGACTTCAATTTGGT	14.5845	15.4238	15.5526
	21PHAS_NO829	CCATGGATGCCGACATGATCC	11.0842	19.7424	14.9766
	21PHAS_NO1261	CTAGCAAAAAGATCTCAAGGT	14.0012	15.4238	15.5526
	21PHAS_NO1654	AAACCAACTGAGATCTAAAGC	18.6682	13.5729	12.6725
	21PHAS_NO1665	TCTGAGTCCATCTGGGAATTT	11.6676	15.4238	17.8567
	21PHAS_NO1668	ATCGAGAGTTAAGCTAAGAGA	18.0848	10.4882	16.1287
	21PHAS_NO239	ACATTCTCACCTCTTCCTATT	16.3347	14.8068	13.8246
	21PHAS_NO747	GATTCAGTCACTCCTATGCAT	10.5009	16.6577	17.8567
	21PHAS_NO1592	CTCCTCAGTGTGCTGGACCTG	14.5845	12.956	17.2807
	21PHAS_NO1859	CTTTCAAGTTCTTCCATATAT	16.3347	14.8068	13.2485
	21PHAS_NO357	AATCCGTTTCATTTTATAGGT	18.0848	13.5729	12.6725
	21PHAS_NO849	TGAAGTCAACAACCATGTTGT	11.6676	14.8068	17.8567
	21PHAS_NO1077	ATCGACGGGAAGAGAAACATC	16.3347	19.1255	9.21638
	21PHAS_NO38	GCCGCTCATCGGACTGTCTGC	14.0012	16.0407	14.4006
	21PHAS_NO363	GCCACTCGTATGGACCGTGTT	12.251	17.8916	14.4006
	21PHAS_NO1445	CTTCAGCGCGTCTCTCTTGTT	12.251	16.0407	15.5526
	21PHAS_NO373	CACACTTGTACTCTGTTCTGA	12.8344	14.1899	16.7047
	21PHAS_NO872	GAAGAACGATCTTGCTCTGGC	19.2516	11.7221	12.6725
	21PHAS_NO1075	AGCGAGTTCTGTATGATGTTT	13.4178	14.1899	16.1287
	21PHAS_NO1503	TGTTCGATCCACACGTAGAAC	8.16734	19.1255	16.1287
	21PHAS_NO1815	GAGTTCCTCTTCATTATCTTT	14.5845	16.0407	12.6725
	21PHAS_NO354	TCTTCCATTCTCTGCTCTGGC	18.0848	10.4882	14.4006
	21PHAS_NO957	GACGAGCTTGAACAACACCTA	11.6676	10.4882	20.7368
	21PHAS_NO1422	ACCAATTAGGATGAGGAATGC	11.6676	15.4238	16.1287
	21PHAS_NO290	TGGTAGAGCATCTCCAGTGTG	16.9181	12.956	13.2485
	21PHAS_NO317	CACTGGAGATGCTCTACCAAA	16.9181	12.956	13.2485
	21PHAS_NO1318	GGCCCAAACAGTTGTACGGGC	16.9181	16.6577	9.21638
	21PHAS_NO1821	AAATCGTCTTTTTGCCCTAGT	13.4178	13.5729	15.5526
	21PHAS_NO510	TCTTCTATAGTACTCTCAAGA	16.9181	14.8068	10.9444
	21PHAS_NO212	GTCAGATTTGCCTATGTCGTC	17.5014	15.4238	9.7924
	21PHAS_NO1522	CAATAACATACGGTAGAAGAT	15.7513	14.8068	11.5205
	21PHAS_NO1751	GTCCAAACAGCGGCTTCAGAA	12.251	11.7221	17.8567
	21PHAS_NO358	CCATCGCTGAATTCTGGCTCC	19.835	11.1051	10.9444
	21PHAS_NO1197	CCGAGCGTCATAAGACCGATT	12.251	16.0407	13.8246
	21PHAS_NO308	TGGTTTGAAACGGCTCTTTGT	15.1679	15.4238	10.9444
	21PHAS_NO315	AGTCCTTGGTTATTGTTGTAG	18.0848	13.5729	9.7924
	21PHAS_NO416	AAAAACTGTAATTCTTCGGAT	9.91749	19.1255	12.6725
	21PHAS_NO616	TCGTGTTAAGCTGTTTGTATT	11.6676	12.956	16.7047
	21PHAS_NO1730	CTGTCTCTACAATGATCGCGG	14.5845	13.5729	13.2485
	21PHAS_NO1906	AGTTCTGCATGCTCATACACC	16.3347	12.339	12.6725
	21PHAS_NO370	CGAGATCAGATGGTCACTCTA	16.3347	12.956	12.0965
	21PHAS_NO559	TGGCACCGAACTTGGACATCA	18.6682	12.339	10.3684
	21PHAS_NO188	TTGCGGCTCTTCTACCTATGA	14.5845	15.4238	10.9444
	21PHAS_NO291	AAAGCCAACAGTACTAGAAAA	12.8344	11.1051	16.7047
	21PHAS_NO314	AATTATCCGAATCACTTTGCA	15.1679	12.956	12.6725
	21PHAS_NO316	TTCTAGTACTGTTGGCTTTCT	12.8344	11.1051	16.7047
	21PHAS_NO1271	TCACTACAGCTAGACTCTCTT	13.4178	11.7221	14.9766
	21PHAS_NO1766	TCAACGGTGTCAAACATTTTG	15.1679	14.8068	10.3684
	21PHAS_NO216	ATGGACTGTATCATGCGATTG	13.4178	12.956	13.8246
	21PHAS_NO504	AAAGGAAGAAGTTGATCTCTT	15.1679	11.7221	13.2485
	21PHAS_NO517	ATTATTGTAGAGCCTATAATA	14.5845	8.02037	17.2807
	21PHAS_NO909	CGGAGTCCTTTACGGTTCTTG	10.5009	12.339	17.2807
	21PHAS_NO958	GGCGAAATCAGTGCTCTGGTG	14.0012	13.5729	12.6725
	21PHAS_NO1057	CCTAGCCACCGATCGAGCAAA	15.7513	12.339	12.0965
	21PHAS_NO1147	CATCCTCTGGAAGCCAAATGT	12.8344	12.339	14.9766
	21PHAS_NO1138	CTCTCCGGGTGGAACTACCAG	11.0842	12.339	16.1287
	21PHAS_NO1342	ACAGTACTAACTTCTCCGAGC	9.3341	16.0407	13.8246
	21PHAS_NO1411	GTCCGGCCGGTCATAAAACAA	12.251	13.5729	13.2485
	21PHAS_NO1721	CGATCTAAGCCACAACCGCTA	13.4178	12.956	12.6725
	21PHAS_NO129	ACACACAGTCTTAATATTACT	10.5009	17.2746	11.5205
	21PHAS_NO219	GTCTCTACGAGAGGAGTCGGA	16.3347	12.339	10.3684
	21PHAS_NO674	CCCGAACATGTGCTCTGCTGC	14.0012	13.5729	11.5205
	21PHAS_NO994	GTAGATGCTAAGGATTGTGCT	11.6676	14.1899	13.2485
	21PHAS_NO898	CGTGACACGACTCCGATGAGA	12.8344	12.956	13.2485
	21PHAS_NO902	TGAGAGGCATGACATACTGGC	11.6676	8.63732	18.4328
	21PHAS_NO1122	ACAGCCATCGATCTACCTAGA	18.6682	11.7221	8.64035
	21PHAS_NO1718	ATGAAATCAGAGGTGAGAACT	8.75072	13.5729	16.1287
	21PHAS_NO1544	GCTCAACCGAGGATTACTGAT	11.0842	14.8068	12.6725
	21PHAS_NO1546	GCTCAACCGAGGATTACTGAT	11.0842	14.8068	12.6725
	21PHAS_NO159	GAGATACATTGGATTTCCGTA	12.8344	13.5729	12.0965
	21PHAS_NO368	TGCTACGGTGATGATGCTCGC	15.1679	12.956	10.3684
	21PHAS_NO458	GCTTCGCGTATCCGGCCAGTG	14.5845	11.7221	12.0965
	21PHAS_NO1078	AGATACTGCCAGTCTTGTCAG	17.5014	11.1051	9.7924
	21PHAS_NO1015	CATGGTTACATCCTTTCTGTG	12.8344	8.02037	17.2807
	21PHAS_NO1202	CATGAATGCCAGATGTTCGTT	12.251	13.5729	12.6725
	21PHAS_NO580	CTTGTCCGAGTAACCTTGTTT	14.0012	11.1051	12.6725
	21PHAS_NO24	AATCTGCACTGTGGAGCTGAG	12.8344	10.4882	14.4006
	21PHAS_NO51	AGTGTACCCGCGAATCAAGCG	9.3341	16.0407	12.6725
	21PHAS_NO1454	CGTAGCCTCTTGATATCACTA	12.251	9.87122	15.5526
	21PHAS_NO1650	CTCTCCAGGATCAATCGTATC	8.16734	14.1899	15.5526
	21PHAS_NO1741	CAAGTACGGCATCTCTCTCTT	10.5009	12.956	14.4006
	21PHAS_NO1955	TCCGTCGGATGGCTATACTGC	12.251	10.4882	14.9766
	21PHAS_NO550	CCCATGTAGAATAAGTCTCTT	10.5009	12.339	14.9766
	21PHAS_NO795	CCTGGAGATCACATATCACTG	11.6676	12.339	13.8246
	21PHAS_NO890	TCACTCAGCACAGTAGAATCA	13.4178	8.02037	16.1287
	21PHAS_NO953	CTTCCCTCAGCTATCTTACTG	13.4178	11.1051	13.2485
	21PHAS_NO1295	TCTTACACGGTAAGGTAGACT	10.5009	16.6577	10.3684
	21PHAS_NO1226	GTTACTCTGTTAGTCTGTTAG	14.0012	11.7221	11.5205
	21PHAS_NO1364	TCTCCGCCATTGTGAAGCTGT	15.1679	10.4882	11.5205
	21PHAS_NO1805	GCGGTGCGATCTAAAGAAGCC	12.251	11.1051	13.8246
	21PHAS_NO260	TGCTGTGCTGCCTCTGAGATT	11.6676	10.4882	14.9766
	21PHAS_NO838	GCATAGATAGCTTGAGACTGC	9.3341	14.1899	13.8246
	21PHAS_NO1134	TTCAGGTTATAAGACTTTCTA	14.5845	9.25427	13.2485
	21PHAS_NO87	GCCGTCTGTAAAGATTCTCGT	13.4178	14.1899	9.21638
	21PHAS_NO67	CTACTTCTGTCATCGATCGTG	11.6676	10.4882	14.4006
	21PHAS_NO1141	CGACGATTTTCATCAAGACGA	12.251	9.25427	14.9766
	21PHAS_NO1465	TTCGGAAACAAGAAACCTCGT	14.0012	13.5729	8.64035
	21PHAS_NO1797	CCCGTGTTACGTAGTTCCTCC	14.5845	9.25427	12.0965
	21PHAS_NO1953	GTCTGGTTCTCATTTTTCAGA	14.5845	12.339	9.21638
	21PHAS_NO977	AACCAAGACATACTGAACTAC	13.4178	11.7221	10.3684
	21PHAS_NO1335	CAACACAAATCAAGAACTCCA	11.0842	8.63732	15.5526
	21PHAS_NO1350	TGGATGTAATGTAGTGGTGTC	13.4178	11.1051	10.9444
	21PHAS_NO663	AGCTAAGTCGATGATTTCACG	15.7513	9.87122	9.7924
	21PHAS_NO886	TGCCTGGTTGAATTGTTAGCT	10.5009	12.956	12.0965
	21PHAS_NO1162	TGATGATCGAACCACTTATGG	13.4178	10.4882	11.5205
	21PHAS_NO350	CTACGCAGACAGAAATCTTGA	11.6676	13.5729	9.7924
	21PHAS_NO768	TGGTACTGTAACACTGTTTTG	12.8344	9.25427	12.6725
	21PHAS_NO924	AATGGCCAAACGAAGGTGGTT	12.251	12.956	9.7924
	21PHAS_NO934	TGCAATGTTCTGTCCAATAGA	11.6676	11.7221	11.5205
	21PHAS_NO1228	AGGAACCACATCTAAACTAGG	11.0842	13.5729	9.7924
	21PHAS_NO1901	GCTCTCGGCTGGTTGATCTTC	8.75072	16.0407	9.7924
	21PHAS_NO1533	AATTCATCAAACAACCCAAAG	9.3341	12.956	12.0965
	21PHAS_NO1239	AGTCCCTGGCACCACAAGAAA	14.0012	11.7221	8.06433
	21PHAS_NO1480	CGGTCAGCTTGCGTCCTGAGC	13.4178	11.1051	9.21638
	21PHAS_NO1583	ATGAAGTTGAACTAAAGACAC	11.0842	11.1051	11.5205
	21PHAS_NO266	CTCTTTAAATCCAAATCTAGC	11.0842	8.02037	14.4006
	21PHAS_NO412	TTGGTCTCTGTACACCTTGCG	14.0012	6.78647	12.6725
	21PHAS_NO817	TGTAAGCGCTGTTGATACAAC	11.6676	11.1051	10.9444
	21PHAS_NO696	GGAACTTCTGTAAACACCGTG	12.8344	10.4882	10.3684
	21PHAS_NO927	CATTGGCGATGCAGTCCGGTA	11.6676	12.956	9.21638
	21PHAS_NO571	GTTCCCCAAGTCCTGCTGGAC	16.3347	3.70171	12.6725
	21PHAS_NO730	AGTTAACTGTAGTACTAGCAC	15.7513	8.63732	8.64035
	21PHAS_NO1272	CCACATATCAGATATTAAACT	12.251	12.956	8.06433
	21PHAS_NO1487	CTCTTTCGTACGGTTGAATAC	8.16734	13.5729	11.5205
	21PHAS_NO896	TCCGGCTAACAAACCTTTTTT	8.16734	9.25427	15.5526
	21PHAS_NO1418	AAGTGTATTCAGGAGTTTGAA	7.58396	11.1051	13.8246
	21PHAS_NO1518	TGTGATCTTCAGTTCTCTTGC	11.0842	11.7221	9.7924
	21PHAS_NO1744	AGAGTTTTTGTGGTGCGATGT	12.251	11.7221	8.64035
	21PHAS_NO641	TGGAGTGTCCGAGTTTGAGGG	9.91749	10.4882	12.0965
	21PHAS_NO1031	GAGACAGTCTAGTGAACGGCC	11.6676	12.339	8.64035
	21PHAS_NO1404	CGTACTCGGACGATGCAGGCT	9.91749	12.956	9.21638
	21PHAS_NO1749	CACACTTGGTTGTAGCCACTT	9.3341	12.339	10.3684
	21PHAS_NO1788	CTTGATCGGGTAGACGGACGT	15.1679	9.87122	6.91228
	21PHAS_NO1839	CCACAATCATCGTCATCCTTT	8.75072	11.7221	11.5205
	21PHAS_NO461	GCGGCTAGTAGTAGTATTCAG	8.75072	8.63732	14.4006
	21PHAS_NO1254	GTAGGAGGCTGCTGTCTGACG	11.0842	11.7221	8.64035
	21PHAS_NO1735	GTAGATATGTAAGCACAGCTG	11.6676	12.339	7.48831
	21PHAS_NO246	CCACCGAGACTACTACACGTC	12.8344	11.1051	7.48831
	21PHAS_NO1118	TCTAGATATCATAGTCAGACA	11.0842	12.339	8.06433
	21PHAS_NO888	ATTGTTGTATACCCTGTTGTT	10.5009	12.339	8.06433
	21PHAS_NO598	TAAATTGTGGCACTATGCTTG	11.6676	9.87122	9.21638
	21PHAS_NO1708	ATCTCCAACAAACACATATTA	9.3341	10.4882	10.3684
	21PHAS_NO265	ACGTACGTACTCCGAGGTGAA	9.91749	8.02037	12.0965
	21PHAS_NO407	TTAACCAGTGGGGCCTGACGG	12.8344	9.87122	7.48831
	21PHAS_NO813	CATATGTGGAGTCTCCTGTTT	11.6676	9.87122	8.64035
	21PHAS_NO359	CCGATTGATGGATAGATTGCC	13.4178	7.40342	8.64035
	21PHAS_NO1872	CTCCTGTTTCTTGGACATGTT	7.00058	10.4882	12.0965
	21PHAS_NO1946	AATTCCCGGACGATCCTAGCT	8.75072	10.4882	10.3684
	21PHAS_NO847	ATTCAGTCACTGCAATACGAA	8.16734	8.63732	12.6725
	21PHAS_NO880	ATGTTCATGTTTAGTACTAAT	14.0012	7.40342	8.06433
	21PHAS_NO477	CGAGTTGTGCTTTGTATGGGA	8.16734	10.4882	10.3684
	21PHAS_NO1774	TTTACCTGCTTTACCCATTGT	9.91749	9.87122	9.21638
	21PHAS_NO119	TTATTTTATGAAAGACGGTGT	11.0842	10.4882	7.48831
	21PHAS_NO679	GGAGACTGTTCAGGCTGACGT	8.16734	13.5729	7.48831
	21PHAS_NO1008	TCTCGGGCGTAGCATACCAGT	11.0842	10.4882	7.48831
	21PHAS_NO1073	GTCTACATCTTTGATCGATGC	11.0842	11.1051	6.91228
	21PHAS_NO1341	CGATCATCAGCGTGGAGCGTT	4.66705	13.5729	10.3684
	21PHAS_NO1349	CCAATCCGACAGAATCAGGAT	8.75072	9.87122	9.7924
	21PHAS_NO1510	TTTGATGATCGATGTGAGCTT	12.251	9.25427	6.91228
	21PHAS_NO1299	CGTTCGTCTTATTCAAAAACT	9.3341	12.339	6.91228
	21PHAS_NO1587	TAAATATTTGACGTCGTTGAC	5.83382	10.4882	12.0965
	21PHAS_NO1742	GGTGAGTTTTTCAAGTGGAAG	14.0012	5.55256	8.64035
	21PHAS_NO1039	CAGAATATCTCACAACATCTT	10.5009	8.02037	9.7924
	21PHAS_NO339	CAGCCGATTAATTGCAAAGGG	7.00058	9.87122	10.9444
	21PHAS_NO1110	TTTGAATTTGAACACTGATTT	8.16734	11.7221	8.06433
	21PHAS_NO1165	CAGAGCAAGCAATGCATGGTC	11.0842	6.78647	9.7924
	21PHAS_NO282	CAAAGTTCATGAAATGGGAGG	9.3341	6.78647	10.9444
	21PHAS_NO325	TCCCATTTCATGAACTTTGCA	9.3341	6.78647	10.9444
	21PHAS_NO594	CCTTCAGTTCAGCAGAATGCA	9.3341	8.02037	9.7924
	21PHAS_NO954	ATTTCAACTAGCTGCGACACT	12.8344	4.31866	9.7924
	21PHAS_NO1648	CTCAGCCCGACACGTACCGAA	10.5009	8.63732	8.06433
	21PHAS_NO973	GAGAATCCGGAGAATGATGGG	8.75072	8.02037	10.3684
	21PHAS_NO1029	TGGATGAATGTTAAACACAGA	11.0842	8.02037	8.06433
	21PHAS_NO1386	TCCTTTCACGATCAGACAAGA	11.6676	6.78647	8.06433
	21PHAS_NO1319	GGTCGTGTTCGTGCCATTGAG	9.3341	7.40342	9.7924
	21PHAS_NO390	TGCCTTCATAAATCCGTGGAT	9.3341	11.1051	6.33626
	21PHAS_NO866	TGCAACTGGTATATCTCTGGG	11.0842	9.25427	6.33626
	21PHAS_NO1328	CTGATGGCTTAGTCCTAATAC	11.6676	10.4882	4.60819
	21PHAS_NO1990	ATCAGAGTGACCAGCACAACC	8.16734	9.87122	8.64035
	21PHAS_NO221	TTCTGTGGAAGCTTTGCCTCC	9.3341	8.63732	8.64035
	21PHAS_NO49	CATTCAGCACATTTGTAAATG	9.91749	8.02037	8.06433
	21PHAS_NO1390	TTGTGTCTCAGTTCCTTTAAT	7.58396	9.25427	9.21638
	21PHAS_NO100	CATAGTTGTACTAGGAGCTTG	11.0842	8.63732	6.33626
	21PHAS_NO490	TTACTGTAGTGTGTTGACAAT	8.16734	5.55256	12.0965
	21PHAS_NO272	GAGCTCAACTATTTCTTTGGA	8.75072	9.87122	6.91228
	21PHAS_NO1399	TAGTCGTCGCGGAGTGGTGGC	9.3341	6.78647	9.21638
	21PHAS_NO1286	GTTGTAGAATGTGGCTAGTTG	5.25043	12.339	8.06433
	21PHAS_NO1545	CCATCTAAACAACGTTCTTCA	8.75072	8.63732	8.06433
	21PHAS_NO88	CAACTGTAAAAAATTCTATGA	11.0842	8.02037	6.33626
	21PHAS_NO91	AGCTACCATCCTCGTTATCGG	9.91749	7.40342	8.06433
	21PHAS_NO329	CATCTGTTAGCACTAATCTTG	11.6676	5.55256	8.06433
	21PHAS_NO825	GAAAAAGGCAAAGAACTCTAG	8.16734	9.25427	8.06433
	21PHAS_NO693	TGTTGCTCAGATCTTGGTAGT	10.5009	8.63732	6.33626
	21PHAS_NO1047	ATCAAAGTTGGGTGCGAAAAC	12.8344	8.02037	4.60819
	21PHAS_NO1126	AAAGACTGATAAGTAGATCGA	10.5009	7.40342	7.48831
	21PHAS_NO1723	GTCTTCCAAGCTGACATTGTT	9.91749	4.31866	10.3684
	21PHAS_NO337	TGTTCAGTTGAAACTCAAGAA	9.91749	5.55256	9.21638
	21PHAS_NO1515	AATGACGGAATTGGACTTCCT	10.5009	5.55256	8.64035
	21PHAS_NO1304	TGATCTGTCACATAGACTTGC	7.00058	6.16951	11.5205
	21PHAS_NO1734	CCTGACTTGCTTGATATTCCA	9.91749	8.02037	6.91228
	21PHAS_NO1269	TGAAAACGGGCAGTTACTGTT	8.75072	7.40342	8.06433
	21PHAS_NO1956	TGGACACGATTGCTATTTTGG	10.5009	8.02037	5.76024
	21PHAS_NO130	AGTCGTTACAAATCTAGAAGA	9.91749	8.02037	6.33626
	21PHAS_NO256	ATTCCTCGATCCTTTGCTAGA	9.91749	6.78647	7.48831
	21PHAS_NO535	CTATTCTTTTGGATCCTTGGC	5.83382	10.4882	8.06433
	21PHAS_NO727	ATTGTTAAGAGACCTGGAGCT	8.75072	6.78647	8.64035
	21PHAS_NO1472	CTCATCATCAGTCATGAAACC	9.91749	6.78647	6.91228
	21PHAS_NO840	CAAAAGTTTTTACAGGGCATC	12.251	6.16951	5.18421
	21PHAS_NO33	GTATACATTGTAGAGCCTCTT	5.83382	11.7221	6.33626
	21PHAS_NO1296	TGTGATCAGTACTAGTAGGAT	7.58396	6.78647	9.21638
	21PHAS_NO1687	CATCTAAGTTTCCGCATTG	5.83382	8.02037	9.7924
	21PHAS_NO62	TGCCCTGTAAAAACTTTTGGA	11.6676	6.16951	5.76024
	21PHAS_NO968	TGAGCGGAATTAGGAACTAGC	5.83382	9.25427	8.64035
	21PHAS_NO848	GTCCCACGCAGTGCAAAATAA	7.00058	10.4882	6.33626
	21PHAS_NO1375	GTATCATTTCCCCTATCCTTA	5.83382	9.87122	7.48831
	21PHAS_NO241	GAGACGTGTTTGCAACTAGTG	7.58396	4.93561	10.3684
	21PHAS_NO484	GGACCAGAGTGGCAAGTGCAG	7.58396	10.4882	5.18421
	21PHAS_NO520	AGTATATCGATCGATGAGCGA	5.83382	9.87122	7.48831
	21PHAS_NO753	CTTCAGTACAGAAGACATCCT	7.58396	5.55256	9.7924
	21PHAS_NO1198	CCTTACACACCAACAGTAGTA	7.58396	10.4882	5.18421
	21PHAS_NO871	CAAGTGTGCAAGAACCAGTTC	7.58396	9.25427	6.33626
	21PHAS_NO824	GTTACTACTACAACCCAGTGA	9.3341	6.16951	6.91228
	21PHAS_NO1569	TAGGATTAAGAGGAATCTATT	8.16734	9.25427	5.18421
	21PHAS_NO963	CGGACTTAGGAACGTAGCAGC	8.16734	6.78647	7.48831
	21PHAS_NO589	CACACTATCTAGGATCCGAGG	7.58396	7.40342	6.91228
	21PHAS_NO763	CTAGTATGGTATCTTAGACGT	10.5009	7.40342	4.03217
	21PHAS_NO664	TGTGCTGCTCATCATGACGTG	8.16734	5.55256	8.06433
	21PHAS_NO858	AATGCAGATGAACTATTTAGA	6.4172	7.40342	8.06433
	21PHAS_NO948	TTCGGACTTCTGCTATATTGA	7.00058	7.40342	7.48831
	21PHAS_NO1234	CATATCATATCCGACTTGATC	6.4172	7.40342	7.48831
	21PHAS_NO1331	ATTGAAGATGATGTGACTGAA	8.75072	6.16951	6.33626
	21PHAS_NO1485	ACGAGTTCGACAAAAGAAGGT	7.00058	8.63732	5.76024
	21PHAS_NO1279	GCATGGGAGGCATTGGGAAAA	8.16734	5.55256	7.48831
	21PHAS_NO1704	ACTTCAGCTCCAGTAGAGATA	5.83382	7.40342	8.06433
	21PHAS_NO502	ACCTACAATACAAGCGCTGTA	6.4172	6.16951	8.64035
	21PHAS_NO1671	CTGATCAGGGATGAACTAGAT	10.5009	6.16951	4.03217
	21PHAS_NO1705	AAATAGAATTTCGGACAAGTA	5.83382	5.55256	9.21638
	21PHAS_NO1307	GCGACTAGTGGTCAGCTCTTC	6.4172	4.31866	9.7924
	21PHAS_NO288	AACCTTCGGTGCGGTGAACTT	7.58396	8.63732	4.60819
	21PHAS_NO1061	TGCATACTCAATCGGACTGAC	8.16734	6.78647	5.76024
	21PHAS_NO53	CAGAGTGTTCGTGGTCCACAT	5.25043	9.25427	5.76024
	21PHAS_NO1351	CAGAGGAAATAATACAAAACA	4.66705	8.02037	7.48831
	21PHAS_NO1514	CAGCCGATCGTGCTGAGAGTT	5.83382	7.40342	6.91228
	21PHAS_NO1309	TGTGCAGTCCAGACAGTGACG	4.08367	8.02037	8.06433
	21PHAS_NO1607	CAAGATAGGAAGTCGAACGTG	9.3341	4.93561	5.76024
	21PHAS_NO1564	TGTCCGTTTTATATGAAATTT	7.00058	7.40342	5.76024
	21PHAS_NO556	AGTCTGGCAGGGTACTCGTCT	7.00058	7.40342	5.76024
	21PHAS_NO573	CAGTTGTTCAGTTTGTCTCTC	6.4172	7.40342	6.33626
	21PHAS_NO723	AGACTCCAGAGTACTGCCAGT	8.75072	4.93561	6.33626
	21PHAS_NO1038	TAGTCCAACTTCTTGACGCCT	5.83382	6.16951	8.06433
	21PHAS_NO1613	GACTATGAGTTCGGAGACCAT	7.58396	8.02037	4.03217
	21PHAS_NO1838	GTTATCTTGATTGTAGGGTCC	7.58396	7.40342	4.60819
	21PHAS_NO305	TGTGTCCCGACAAGGTTTAAA	5.25043	6.78647	7.48831
	21PHAS_NO336	TAAACCTTGTCGGGACACAGA	5.25043	6.78647	7.48831
	21PHAS_NO485	CCATCAGCAGAAGATCATGGA	5.25043	6.16951	8.06433
	21PHAS_NO1389	ATTTCAAAGATAATCCATGGA	7.00058	6.16951	5.76024
	21PHAS_NO1283	CCGAAATGCGCACAGAGACGC	6.4172	6.78647	5.76024
	21PHAS_NO1581	AGATCACTGTACTCTCACGGA	6.4172	7.40342	5.18421
	21PHAS_NO626	TCGCACTGCTGTATGTACTCG	7.00058	4.93561	6.91228
	21PHAS_NO1016	TATTGTAAGATCCTGATTAGA	5.83382	6.16951	6.91228
	21PHAS_NO1159	CAGAAATATCTGGACAGCTTT	6.4172	6.16951	6.33626
	21PHAS_NO2000	TTGTGGAACCAGTAAATAGCT	4.08367	6.78647	8.06433
	21PHAS_NO30	CGATCGATCGCCCCAAGTGAT	6.4172	6.16951	5.76024
	21PHAS_NO1360	GAAGTAGAGCGAGCACCGAGG	5.83382	5.55256	6.91228
	21PHAS_NO1429	ATCATCATCCAGGGCTCTGCT	7.58396	3.70171	6.91228
	21PHAS_NO364	GCATCAATAGTTCGGAACAAA	8.75072	3.08476	6.33626
	21PHAS_NO380	CTGGTGCTGAAGTAGGGATGT	5.83382	6.16951	6.33626
	21PHAS_NO470	TCGATCTTACTAGAAATGCAG	5.83382	3.70171	8.64035
	21PHAS_NO1195	AACAGCCCAAACGCTTGATCA	7.00058	4.93561	6.33626
	21PHAS_NO1804	TATAAGATAATGGAATTCATT	9.3341	4.31866	4.60819
	21PHAS_NO302	GAAGCCTTATTTCCTGGAGCT	4.66705	6.16951	7.48831
	21PHAS_NO1	GTGACAAGAACAGAAGAGGGA	4.66705	7.40342	5.76024
	21PHAS_NO1484	TAGAAGAATGTACACTCAATT	8.75072	4.31866	4.60819
	21PHAS_NO1711	CTCTAGCAGTCTATCTATGTA	8.16734	6.16951	3.45614
	21PHAS_NO271	AACCAACTGCACGACGTTCCA	5.25043	6.16951	6.33626
	21PHAS_NO784	ATACGTCAACTCCATTCCATC	6.4172	4.93561	6.33626
	21PHAS_NO654	GCTCTTTGTGATGGTACTGTC	5.83382	3.08476	8.64035
	21PHAS_NO1004	CTGATTGTGGTAACTGTTCTT	5.83382	5.55256	6.33626
	21PHAS_NO1090	GAAGCCTACTATTTATCCATG	4.66705	6.78647	6.33626
	21PHAS_NO1221	GTTTAAATTTTGTCCCACAAA	7.58396	5.55256	4.03217
	21PHAS_NO1439	AATTGTTTTTCTGTGGATGGA	5.83382	7.40342	4.03217
	21PHAS_NO1497	ATCACTCGCTGGATGTCTCCT	7.00058	6.16951	4.03217
	21PHAS_NO1683	GAGTATCTCACCGGTGCCGAA	3.50029	6.78647	6.91228
	21PHAS_NO1771	TCTCTCGTTGGAGCTCAAACT	5.25043	6.16951	5.76024
	21PHAS_NO1980	GCAACTCTAGCAATTTCCGGG	9.3341	5.55256	2.30409
	21PHAS_NO859	GTGGCAGGGAGATCGCTTGGT	4.66705	3.08476	9.21638
	21PHAS_NO1210	CGTGAGAATTCGTCTTCAATT	5.25043	5.55256	5.76024
	21PHAS_NO387	CTACCCGTTTCTGGACTGGAT	7.00058	3.08476	6.33626
	21PHAS_NO1166	CACGAGGACTCCCTGAAATAC	5.83382	5.55256	5.18421
	21PHAS_NO1579	CCATGTATCAGATTCTTGCTT	7.58396	4.31866	4.60819
	21PHAS_NO1602	CGGATCGTAGATCGGATGAGT	6.4172	5.55256	4.60819
	21PHAS_NO1779	TGAGCCTTTGGTCGGTCGAGC	4.66705	4.93561	6.33626
	21PHAS_NO1933	CAGTCATCGCCGCGCTATGCA	7.58396	3.08476	5.18421
	21PHAS_NO114	TGGCTTACTGCACTGTCATGC	3.50029	4.31866	8.06433
	21PHAS_NO181	TTTTACGATCAGAGAAGTCTC	5.83382	3.70171	6.33626
	21PHAS_NO57	TTCTGTTCTTCTGTAATTGGC	4.66705	6.78647	4.03217
	21PHAS_NO1241	CACGCATCATTTCAGGACTAG	7.00058	3.70171	4.60819
	21PHAS_NO1415	ATGCCATTAGTTCTACTGGCC	6.4172	3.70171	5.18421
	21PHAS_NO1517	GTTCCGTTCTAAGCACCGTAA	5.25043	7.40342	2.88012
	21PHAS_NO187	TGAGGATCTTTATAACACCGA	4.66705	5.55256	5.18421
	21PHAS_NO728	TTATGCCTGTATGACATCGTC	5.83382	3.08476	6.33626
	21PHAS_NO45	CTCTGCGGTGGAACAACCTTC	4.08367	4.93561	5.76024
	21PHAS_NO1374	TGGATGTAAAGATCATACTGG	5.25043	3.70171	5.76024
	21PHAS_NO1143	CATCCAAGAATTCAGTCACAA	3.50029	5.55256	5.76024
	21PHAS_NO1209	TGCAGTAGAACCAAAGATTAA	5.83382	4.93561	3.45614
	21PHAS_NO1740	TTTTTGGACAGTGCAGTAGCC	4.66705	6.16951	3.45614
	21PHAS_NO677	ACTCAGCTACGTAATTCCAAA	4.66705	2.46781	6.91228
	21PHAS_NO867	CATTTTCCACATTTATATTGA	4.08367	3.08476	6.91228
	21PHAS_NO319	GTTCACCGCACCGAAGGTTGG	5.25043	4.93561	3.45614
	21PHAS_NO297	CACCAAACTCACTGCGAACAA	4.08367	3.70171	5.76024
	21PHAS_NO344	GTTCGCAGTGAGTTTGGTGTT	4.08367	3.70171	5.76024
	21PHAS_NO800	AAGAGGCAAAGCATCAACAGC	8.16734	3.08476	2.30409
	21PHAS_NO1206	AGCGCAGACTAGCCACGGAGC	5.25043	4.93561	2.88012
	21PHAS_NO1379	CTAAGATGTCACCGTAGACCT	4.08367	1.85085	6.91228
	21PHAS_NO1963	CAAGCTTCAGAAAGTCCCTGT	2.33353	4.93561	5.76024
	21PHAS_NO104	ATGATTTGTTTGCTTTCTCTC	3.50029	5.55256	4.03217
	21PHAS_NO273	ATCAGACCGGATTGTATTACA	4.66705	3.08476	5.18421
	21PHAS_NO962	GTGCTCATGGTCGTGAACGGG	5.83382	4.93561	2.30409
	21PHAS_NO1899	GCCGGAATGGACCTAACTTCT	5.25043	3.08476	4.03217
	21PHAS_NO1091	CAAGAAATCAATGCAGTTGTA	4.66705	3.70171	4.03217
	21PHAS_NO1368	CTTCCACATCCGAGGAGGGGC	4.08367	3.08476	5.18421
	21PHAS_NO1840	CGAGTTTATGCTGTTTACGTT	3.50029	2.46781	6.33626
	21PHAS_NO74	GAAACAAAATCTACAAAAGCA	2.33353	6.16951	4.03217
	21PHAS_NO253	TCCAAGGCAAATAGGCTATGC	4.08367	2.46781	5.76024
	21PHAS_NO792	CAAATTGAATTGTGGTCTCTA	5.25043	3.70171	3.45614
	21PHAS_NO1059	TTACTAACCGGGACTAAAGAT	4.66705	3.08476	4.60819
	21PHAS_NO1501	CAACAATTCTACAATAATATG	7.00058	2.46781	2.30409
	21PHAS_NO563	GTAGGATCGAATCATAAGAAC	4.08367	4.93561	2.88012
	21PHAS_NO1333	CCGTCTGCTCAAGTTCAAGGC	3.50029	4.31866	3.45614
	21PHAS_NO81	CTACCAAGTCACTAGGACAAT	2.33353	4.31866	4.60819
	21PHAS_NO425	GTTGTTTGTAGAAATTTCGCA	3.50029	3.08476	4.60819
	21PHAS_NO1179	CAGGGTCGTACAATGTACTTG	4.08367	3.70171	3.45614
	21PHAS_NO1208	CCAGAAATCTTGATACCAGAA	2.91691	4.31866	4.03217
	21PHAS_NO1002	TGTTGGTGACATGAGAAGGGA	4.08367	4.31866	2.88012
	21PHAS_NO900	TGTTGAATTACCAGAGAATGT	4.08367	4.31866	2.88012
	21PHAS_NO821	TCTTCAACTGCTGACCAGACA	4.66705	3.70171	2.30409
	21PHAS_NO1084	TGAACAGGCGTCGAATCTCGC	5.25043	2.46781	2.88012
	21PHAS_NO1214	AAAGTCAATAGAAATCTGGTT	4.08367	2.46781	4.03217
	21PHAS_NO749	CAAGGTAATCAGGACTACTTA	2.33353	6.16951	2.30409
	21PHAS_NO1080	CCAAATGAGCACCTGTCCTCA	2.33353	4.31866	4.03217
	21PHAS_NO1419	AGAAGATCAGTATGGAATTGG	2.33353	3.70171	4.03217
	21PHAS_NO1628	TATTCCATGACTCTGCCCTAT	3.50029	3.08476	3.45614
	21PHAS_NO1713	TACTACAAAATATCAAATAGG	2.33353	3.70171	4.03217
	21PHAS_NO1978	CACAGGCTGAAGACAGTACTG	2.91691	3.08476	4.03217
	21PHAS_NO112	CTACTCGGAATCTACACAGGG	3.50029	3.08476	3.45614
	21PHAS_NO270	AAGAGCCTGATATCATACTTG	2.91691	3.08476	4.03217
	21PHAS_NO1125	GTGTCGGTTCTAAAGAAAAAC	2.91691	3.70171	3.45614
	21PHAS_NO534	CTGTCTTGGATTGTTACCCCA	3.50029	1.85085	4.03217
	21PHAS_NO755	AACCATGCAATCGGACCAGGA	4.66705	2.46781	2.30409
	21PHAS_NO1023	CATTGCGGTTTGTTCGGCCTT	3.50029	3.70171	2.30409
	21PHAS_NO1369	TTTCGTGCCTACAGAACTGGA	2.33353	3.08476	4.03217
	21PHAS_NO1227	GATGAGGATACCAAGGAATGC	4.08367	2.46781	2.30409
	21PHAS_NO424	GTGGACTCGAATGATCTTGAT	3.50029	2.46781	2.88012
	21PHAS_NO1176	ACCAGAAAACACCTCCTAGGC	3.50029	2.46781	2.88012
	21PHAS_NO1598	AACAGAGTTGCTTAACACCAG	2.33353	1.85085	4.03217
	21PHAS_NO609	GCGATAGATTCCAAGAGCTGC	1.75014	2.46781	4.03217
	21PHAS_NO873	CTGTGGATTTGAGAAGGAGAG	3.50029	3.08476	1.72807
	21PHAS_NO1934	ATATCATCTTTCACAGCGTTG	1.16676	4.31866	2.88012
	21PHAS_NO566	GCCCAAATCAAATGCCAATGC	4.08367	1.2339	2.88012
	21PHAS_NO798	TGCAATACTTCGAACTATCTG	4.08367	1.2339	2.88012

## Sheet: TP
Table S14. Complete lists of reproductive 21-nt phasiRNAs that were used for identification of target genes in maize immature tassels and rice immature panicles.
Notes: Reproductive 21-nt phasiRNAs with raw read count >= 5 are listed on separate sheets for each of the three samples: "Total", "TP" and "MBP".
"Total", "TP" and "MBP" represent "input", "total polysome" and "membrane-bound polysome", respectively
"Rep-1", "Rep-2" and "Rep-3" represent different biological repeats.
Reproductive 21-nt phasiRNA abundance is in RPMR (reads per million rRNA fragments).
Species	PHAS ID	Sequence	phasiRNA abundance
			Rep-1	Rep-2	Rep-3
Maize	21PHAS_NO225	GAATTCAGATTTTGGACGTGT	419025	473955	411841
	21PHAS_NO12	TGATTTTCGAAAGGTTGGAGA	414582	408248	432348
	21PHAS_NO13	TGATTTTCGAAAGGTTGGAGA	414582	408248	432348
	21PHAS_NO14	TGATTTTCGAAAGGTTGGAGA	414486	408128	432311
	21PHAS_NO24	CTAGTCTCTTTGAACACACTG	382955	384262	315238
	21PHAS_NO18	CTACAAGGGACCAATGGACGT	291502	276804	273554
	21PHAS_NO60	TGGATGGCTCGGAGCTCAAAT	218155	227780	222848
	21PHAS_NO64	TGGATGGCTCGGAGCTCAAAT	218155	227780	222848
	21PHAS_NO67	TGGATGGCTCGGAGCTCAAAT	218155	227780	222848
	21PHAS_NO551	CTATCGACCGGTCACTGACGT	183052	177613	171246
	21PHAS_NO106	CTGTCGTGGTTGTCTGCCTTG	156205	160780	155550
	21PHAS_NO540	GTAGCTACACGAATCCTAGCA	156832	142956	141755
	21PHAS_NO541	GTAGCTACACGAATCCTAGCA	156832	142956	141755
	21PHAS_NO273	TTGACGATGCTAGTGGAAACT	147755	131173	142165
	21PHAS_NO266	AGTCTTGAAATCGGTTTAAAG	147706	140942	130644
	21PHAS_NO315	CGATTGTGCACTTTCTCCTGC	142781	139229	133030
	21PHAS_NO496	ACGTCCTCAAGAGCACCAGTG	128875	120142	123038
	21PHAS_NO185	GCACAGTGAGACCTTTCTGGA	123998	122216	115917
	21PHAS_NO568	CAACGCAGTAGGATTGAGGTG	119556	127656	113568
	21PHAS_NO572	CAACGCAGTAGGATTGAGGTG	119556	127656	113568
	21PHAS_NO44	CAAGAAGCTGCATTCTGGTGC	120521	120473	104247
	21PHAS_NO45	CAAGAAGCTGCATTCTGGTGC	120521	120473	104247
	21PHAS_NO443	CTGAGCCTCTAGACGCTAATC	123998	108630	111144
	21PHAS_NO516	GACACTCTGAACGATCATGCC	117866	114942	93471.5
	21PHAS_NO347	TGAGATTTCAGACTGAACCTG	105843	97027.3	101115
	21PHAS_NO297	CGATTGTGCACTTTCTCCTGT	112120	96486.2	94329.1
	21PHAS_NO138	AGTTCTGGACATCGGACAAGA	96571.7	94712.8	87729.8
	21PHAS_NO82	TCATCGGTCTTCCTGGTTGGA	97923.7	86717.4	89780.4
	21PHAS_NO42	CTGCATGCCGCGTTGGAAGGC	87638.8	88250.3	84597.9
	21PHAS_NO257	AATTAGAAGGTTGTGGAGGGC	79333.7	86056.1	85082.6
	21PHAS_NO263	AATTAGAAGGTTGTGGAGGGC	79333.7	86056.1	85082.6
	21PHAS_NO229	GCTCAGATTCATCCACTAGAC	90487.7	80104.6	77924
	21PHAS_NO16	CATCGTTGTCGTCTAGCAGAG	77981.7	83290.8	78110.4
	21PHAS_NO163	ACTAGTGAAAATCGATTTACA	79430.2	81126.6	71399.3
	21PHAS_NO166	TTTGTTGTGAGCTTTTGCGTT	80685.7	77910.4	71026.4
	21PHAS_NO275	CCTTGAGTCCAAGAACCAGTG	79575.1	76888.4	68565.7
	21PHAS_NO63	GAAGATCTGTCGTCGCCAGAG	75374.2	76858.3	64576.3
	21PHAS_NO66	GAAGATCTGTCGTCGCCAGAG	75374.2	76858.3	64576.3
	21PHAS_NO148	CACATCTTGTCCACAATTACT	75325.9	73882.6	65955.8
	21PHAS_NO440	CGACCTTGGAAGCATGAGCCA	77836.8	67600.5	69572.4
	21PHAS_NO452	CAGCAACATTATTCAGCAATG	70497.3	71538.1	70728.2
	21PHAS_NO424	CCATCCATCAGTGACTTAGCA	67310.5	74093	64352.6
	21PHAS_NO105	CGATCTTGCAGACACCAATGT	69483.3	65195.8	69870.6
	21PHAS_NO117	ATGAGATCATGAAGGAACGTG	64606.5	67901	65657.5
	21PHAS_NO342	CCCAGAGGTGTTTTACTCGTC	67696.8	59725.3	56448.3
	21PHAS_NO15	CTCGACTCGACTTGATAGTGG	61950.7	63873.3	57380.4
	21PHAS_NO9	ATCTGCAGCTGACCATTCGCG	57653.3	61588.9	55068.8
	21PHAS_NO277	CATCCCCAATTGTCCAAAATG	59150.2	59544.9	52608
	21PHAS_NO93	GTCGGGCTACTTAGGGCTGGC	60212.5	56328.7	53316.4
	21PHAS_NO343	CGGATGCTGGATCTCAAGGTG	55335.6	58883.6	54397.7
	21PHAS_NO282	TGCAGACAGAGTTTAAATATG	53211	59725.3	43324.3
	21PHAS_NO475	CGTCGATAGCTCTGTGCAGCC	46209.6	53112.5	44890.2
	21PHAS_NO503	GACTCCAGACATCCACATGCC	42974.4	49685.9	45934.2
	21PHAS_NO188	CAACAGAGGGTCTATGAACTT	49734.4	45387.6	42280.3
	21PHAS_NO125	CAGTTTTCCTTTCCAATTACT	44085	46650	42839.6
	21PHAS_NO152	GCAAGATCCTCCGTTTTTGCA	45533.6	47251.2	40453.4
	21PHAS_NO497	TTCCAAGACATTCTGACATGT	47803	47611.9	36762.2
	21PHAS_NO328	CGCTAGTACTGTGCAGACTTG	45775	46680.1	39036.6
	21PHAS_NO280	GTTAATCAGCACACGATGGTT	48237.6	44696.3	35121.7
	21PHAS_NO281	GTTAATCAGCACACGATGGTT	48237.6	44696.3	35121.7
	21PHAS_NO99	ACTGAGTACCTTCACAACAAG	43891.8	44515.9	39334.8
	21PHAS_NO295	AGTGGCACATACCAGACATCT	40849.8	43584.1	37321.5
	21PHAS_NO142	CGGACACAGCCACACAGGGTG	40946.4	41810.7	38663.7
	21PHAS_NO472	AAGTTGAGAAATCTGTAGGGT	44229.8	39526.3	37209.6
	21PHAS_NO555	CAGCGACAGAGGACACAAGTA	42250.1	38173.7	39260.3
	21PHAS_NO184	CTGTTGTTTAGATCGAGCGTG	40222.1	40428	37918
	21PHAS_NO208	TAAGGGGCAAAAGAAAGGATA	38821.8	42171.4	37284.2
	21PHAS_NO439	CATTTCTCACTGCTGTTGCTG	40318.7	42081.2	33928.6
	21PHAS_NO103	TCAGATCTTGTCGTCAACATT	40415.3	38053.4	34376
	21PHAS_NO383	TTGATGACTCGACAACGCTCG	37952.7	36520.5	37135.1
	21PHAS_NO284	TCTGTCGGATCTGCTTTACGT	36600.7	36099.7	35420
	21PHAS_NO155	ACTCAAGTTACCCAGCTCAGT	38773.5	35648.8	33332.1
	21PHAS_NO157	ACTCAAGTTACCCAGCTCAGT	38773.5	35618.7	33332.1
	21PHAS_NO197	CTCTTTCATCGTCTGACACTG	37276.7	38865	31430.6
	21PHAS_NO283	CTATGTCGGTAATTGGTTCAT	37518.1	36460.4	32810.1
	21PHAS_NO222	CTGTCCGTTGATCTCAGCCTC	37518.1	34807.2	33704.9
	21PHAS_NO247	CGTTTGTCCACAAGATCAGCT	38580.4	34987.5	31318.7
	21PHAS_NO269	CCATCAGAGTTCAACCGTGTT	40173.8	36310.1	27105.6
	21PHAS_NO453	GGCAGAGGAGTCTTTTCAACC	33896.7	34536.7	34152.3
	21PHAS_NO567	CTGAAAAGCTCGTCCATGGTG	33510.4	37362.1	31206.9
	21PHAS_NO40	CTTGCCCACCTAGTCTTGATT	34379.5	32823.3	34040.5
	21PHAS_NO405	TTGCTGGGTATGTATGAGAGT	35441.8	32041.8	33593.1
	21PHAS_NO518	GCCCAAGAGGAAGTCTTCGAG	33317.2	34867.3	30535.8
	21PHAS_NO527	GCCCAAGAGGAAGTCTTCGAG	33317.2	34867.3	30535.8
	21PHAS_NO509	ATCCAACTCAGTCTATTAATA	33413.8	36250	27664.9
	21PHAS_NO318	ATATATGTGGAACAGTGGGGA	29888.9	33875.4	33406.7
	21PHAS_NO158	TGACCAGCACGTCCGCAAAAG	31192.7	31530.9	32250.8
	21PHAS_NO258	AAAAGTCTGTTCCTAATGACT	34476.1	33154	25875.2
	21PHAS_NO261	AAAAGTCTGTTCCTAATGACT	34476.1	33154	25875.2
	21PHAS_NO265	AAAAGTCTGTTCCTAATGACT	34476.1	33154	25875.2
	21PHAS_NO61	AGAAGATTCGTCGTTGCCGGG	29212.9	32552.8	29678.2
	21PHAS_NO350	AGATCATCTCATCACGTAGAA	29985.5	32252.2	24421.2
	21PHAS_NO473	GTCAAGAAGGCAGCCGGAGTT	25784.6	29096.2	30013.8
	21PHAS_NO211	GAGCTACAATCATCACTAATT	30661.5	29997.9	22557
	21PHAS_NO305	CGATTGTGCACTTTATCCTGC	26460.6	29577.1	25427.8
	21PHAS_NO29	CTACTCTGTCACATGCAAGAT	27716.1	27382.8	22482.4
	21PHAS_NO438	GCTTGCAGACCAAATAAAGAG	27281.5	26270.7	24011
	21PHAS_NO94	CCAGATTTCTTTGCTTTGCGG	25156.9	24797.9	25427.8
	21PHAS_NO25	TGCTTCAGTCGGTGGATGCTG	24625.8	26150.5	24309.3
	21PHAS_NO26	TGCTTCAGTCGGTGGATGCTG	24625.8	26150.5	24309.3
	21PHAS_NO122	GCGACAGAGATGAGAGCGGCA	23611.8	24557.4	26397.2
	21PHAS_NO267	TTGTACGTGGCCTCAGAACAT	26460.6	23956.2	23638.2
	21PHAS_NO433	TGAGGTTCTTGTTTGATGGCG	21921.8	22603.6	25875.2
	21PHAS_NO130	CGTGTGTGTTAAAAGGAGCTC	20907.8	25218.7	21885.8
	21PHAS_NO215	AGCTCCCATCAAGTTAATAAT	23515.2	22333.1	20431.8
	21PHAS_NO422	CAGTGCTGTTGTGTTCCCTAG	22211.5	21130.8	22407.8
	21PHAS_NO33	CGAATTAGATAATTGAGGCTG	21825.2	21942.3	21811.3
	21PHAS_NO167	AGCTCTCAAAACAATCTTGAC	20473.2	21641.8	19909.8
	21PHAS_NO543	TTCCAAGCATACACCTTAAAG	20473.2	22393.2	18865.8
	21PHAS_NO470	AAGAGTGCTACTCGCATAGCT	22694.4	21641.8	17076.2
	21PHAS_NO427	CAGAAGTGGTATCTGAGGCTA	20569.8	21221	18642.1
	21PHAS_NO574	TCTACGACACCAGGAGAAATG	21004.3	20800.1	18157.4
	21PHAS_NO432	GCCTCAGATACCACTTCTGCC	20376.6	20890.3	18604.8
	21PHAS_NO253	CGAATCGTACGGAGGCTCTAC	20473.2	21040.6	17821.9
	21PHAS_NO285	AGCAATCAGCACCGACAAGCT	20666.3	20379.3	16815.2
	21PHAS_NO35	CAGTAGAGGATCGCCGGCCAT	18831.5	20259.1	17598.2
	21PHAS_NO181	CATTTGTGTTTGGAGGTCTTT	20231.8	20108.8	15994.9
	21PHAS_NO84	ACCAGATTATTCATCACTAGC	19410.9	20289.2	16516.9
	21PHAS_NO256	CTTGGACCATCGAATGACGAT	20280.1	18906.5	16479.6
	21PHAS_NO259	CTTGGACCATCGAATGACGAT	20280.1	18906.5	16479.6
	21PHAS_NO262	CTTGGACCATCGAATGACGAT	20280.1	18906.5	16479.6
	21PHAS_NO31	CAGCAGAGGATTGGCAACCAT	19990.3	19537.7	15994.9
	21PHAS_NO556	AACCTCTGATCCAGCAACGGC	17382.9	18605.9	19052.2
	21PHAS_NO159	TTTCTAGATCCACCACTGATT	19121.2	18064.9	17374.4
	21PHAS_NO70	CCAAGGGCAGAGCGCTAGAAA	19072.9	16712.3	17635.4
	21PHAS_NO71	CCAAGGGCAGAGCGCTAGAAA	19072.9	16712.3	17635.4
	21PHAS_NO230	CAGTCCTTTGAGTTCAGTAGT	21149.2	16381.6	15696.7
	21PHAS_NO65	CTGGAGAGTAAGATTGTTGGT	18831.5	16892.6	16927
	21PHAS_NO68	CTGGAGAGTAAGATTGTTGGT	18831.5	16892.6	16927
	21PHAS_NO289	ATGGCCGGAGAGTTCCCTACT	17962.3	17042.9	16889.8
	21PHAS_NO129	CCAACAATTCCCACAAATGAT	17093.2	16381.6	15435.7
	21PHAS_NO575	AATGGGTGGAATCAATTCGTG	15065.2	16471.8	17113.5
	21PHAS_NO585	GAATGAGAGGCATCAGGAACA	15596.3	17794.3	14951
	21PHAS_NO403	AGCTATCGAGTTCAACTTGGT	16948.3	17073	13720.6
	21PHAS_NO268	TGCAGTCCATAATGTTCAACC	16755.2	16712.3	14279.9
	21PHAS_NO193	GATCAGAAGTCCGAAAATGTC	16320.6	16411.7	14578.1
	21PHAS_NO196	GATCAGAAGTCCGAAAATGTC	16320.6	16411.7	14578.1
	21PHAS_NO192	GATCAGAAGTCCGAAAATGCC	16272.3	16351.6	14540.8
	21PHAS_NO444	CCACGGAGATTGGTAGGTGAG	16127.5	15750.4	14988.3
	21PHAS_NO194	CTCGTTCTAGGTCCTGTTGTA	16175.8	17163.1	13459.6
	21PHAS_NO198	CTCGTTCTAGGTCCTGTTGTA	16175.8	17163.1	13459.6
	21PHAS_NO80	ATGAATAAGAACAACGTGTGC	14534	17764.3	14354.4
	21PHAS_NO32	TTGAGTTGGAGCCAGACTTGT	16465.5	15089.1	14988.3
	21PHAS_NO323	CAGCTCTTGCTTAATCACGGC	14582.3	16441.7	15212
	21PHAS_NO517	CTATCCATCGGTCGGTCGGGT	16224	14938.8	13832.4
	21PHAS_NO131	GCTTTTTCAGAGTTTGATGAG	15210	16772.4	12415.6
	21PHAS_NO287	CAGTCAACACACAACCTTGAA	16079.2	14097.2	14056.2
	21PHAS_NO416	CCAGCACTACATGGCGTTTTG	15548	14488	13347.7
	21PHAS_NO372	TTAGATAGCTAGTGGGCGTGG	13423.5	13826.7	15547.5
	21PHAS_NO164	AGCAACAAGCCCAAGCCAGCA	15113.5	12624.4	13646
	21PHAS_NO571	CACATCCTGATGACAATCGAC	14437.5	13706.5	12713.9
	21PHAS_NO179	TTCTCTGCTAGATCCTAGACC	13326.9	15269.5	11856.4
	21PHAS_NO511	TCTACTGCACTAGTTCTAATA	13085.5	15690.3	11670
	21PHAS_NO573	GTGTCTCGGATTACTGTGTCG	13664.9	13435.9	13235.9
	21PHAS_NO312	CCCATGCAAGTCCAATGAACG	14389.2	12624.4	11856.4
	21PHAS_NO49	ACGGCGAGTAACCACAAAACA	12940.6	14067.1	11707.2
	21PHAS_NO447	GAACACACCGAGTCACCAGTT	14485.8	12624.4	11371.7
	21PHAS_NO376	AGTTAACCAAGACATGTGGAT	14051.2	13315.7	10998.8
	21PHAS_NO437	CTAGAGCGTTCGCCAGTGATG	12940.6	13766.6	10887
	21PHAS_NO272	ATGGTGCTCGATCTTCTTTTC	12795.8	11001.2	13757.9
	21PHAS_NO404	GATCCAGTATGCAAGAGAGAG	12216.3	13616.3	10924.3
	21PHAS_NO134	CAATTGGCGTTGAAACATGAC	12312.9	13045.2	11185.3
	21PHAS_NO69	AGAAGATTCGTCGTCGCCGGG	11830	12203.6	12229.2
	21PHAS_NO578	TATCGTCTTGGGTTAATTCCT	13182	11392	11558.1
	21PHAS_NO199	CTGCTGCGGTTCGGTCCTGTA	12506	12654.4	10998.8
	21PHAS_NO172	GGCATAGTCTACGTTGTAGAT	12506	12203.6	11297.1
	21PHAS_NO459	TGATGATGGAACAGAGAAGCC	12119.7	11632.5	10887
	21PHAS_NO566	ATTTGGAGCTTTTCATGGGAT	11347.2	11331.9	11856.4
	21PHAS_NO570	ATTTGGAGCTTTTCATGGGAT	11347.2	11331.9	11856.4
	21PHAS_NO75	TTTACTGTTCATGTTCTCCTT	11492	12083.3	10253.2
	21PHAS_NO143	ACGGCAGCTCATCCATTAGCT	12312.9	11331.9	9954.89
	21PHAS_NO110	TTAGAGATCTCTTTTGTTGCT	11347.2	11392	10141.3
	21PHAS_NO165	CATGTTGGGAGCTTTTGCGTT	11250.6	10850.9	10253.2
	21PHAS_NO504	CTGAACCATCCGTTGCTGTGA	10284.9	10279.8	10998.8
	21PHAS_NO398	TTTGTTAGGTTTAAGAGGGTT	11685.2	9588.51	9209.2
	21PHAS_NO580	CTTCGTTGCTATCCATAGGGT	10043.5	9438.22	8948.21
	21PHAS_NO449	GACTATGATTCAGAGAGACTA	8836.31	10159.6	9321.05
	21PHAS_NO17	CCTAGATAGACCTGATGAGTA	9995.17	9979.26	8090.68
	21PHAS_NO420	TGGAACTCCACAGAAAACGTT	8739.74	10099.5	7941.54
	21PHAS_NO477	CCACTTGATGAGCTCCCATAG	9077.74	8867.11	8500.8
	21PHAS_NO77	GGCTACCGTAGCGACACGATC	8884.6	9708.74	7829.69
	21PHAS_NO216	CCCATCGTCATCGACACTAGG	8305.17	9047.46	9022.78
	21PHAS_NO90	TGCGGTAGCTCTCATAGTTTG	9319.17	8536.48	8239.81
	21PHAS_NO91	TGCGGTAGCTCTCATAGTTTG	9319.17	8536.48	8239.81
	21PHAS_NO373	ATGACTGCTAGCCTGCTACGC	7677.45	9468.27	8948.21
	21PHAS_NO135	ATCTGGGCCGAAGGACTTGGC	8788.03	8686.77	8351.66
	21PHAS_NO136	AAATGAACTGAACACAAGGAG	9077.74	9077.52	7568.7
	21PHAS_NO92	CTAAAAATTTACCGATCTGAT	9464.03	9167.69	6823.01
	21PHAS_NO539	ATTTTGCTTGACATATTGTGG	8932.88	8746.88	7605.98
	21PHAS_NO248	ATGACATACAAAACTTTGGGT	9077.74	8386.19	7233.14
	21PHAS_NO300	CAAGATCATGTGTTACTGGCA	8015.45	7604.68	8612.65
	21PHAS_NO20	CAAGACTCTTGGGAATGTCGT	9367.46	8296.01	6226.46
	21PHAS_NO235	TGAGCACCGACTTATATCATG	8208.59	8386.19	6524.74
	21PHAS_NO206	ATGGGCAGATAAGGAGTCGTC	8015.45	7424.33	7233.14
	21PHAS_NO557	CTGATTTGAAGCTCTGAGCGC	7291.16	8115.66	7270.42
	21PHAS_NO396	CCACCTGACAAAGTCGACGAG	6760.02	8145.72	7531.41
	21PHAS_NO173	CAAGGATTCAGCTGAAGGGCC	7194.59	7574.62	6860.3
	21PHAS_NO124	GAGACCTAGAGTAGACATTAG	7194.59	7574.62	6673.87
	21PHAS_NO231	CACTGCAAATTAGAGCTCGTC	7291.16	7664.79	5816.34
	21PHAS_NO436	TTGGACCTTGGAAGTGAGCCA	7001.45	6853.23	6897.58
	21PHAS_NO151	CAAATAGGTTGACTAGAGGGA	6760.02	7274.04	6673.87
	21PHAS_NO98	AGCCCACCAACACGAGAAATG	6711.73	6552.65	7195.85
	21PHAS_NO308	GTGAATTTCATATAGACCAAA	7484.31	6853.23	5890.91
	21PHAS_NO351	GATTCCCTTAGTGACGCCAAG	7001.45	6131.83	6897.58
	21PHAS_NO169	CCAGGATCATAAAGTCACGTA	7049.73	6642.82	6077.33
	21PHAS_NO493	ACGACGCAGAATGTTGGTGGA	6808.31	6943.4	5518.06
	21PHAS_NO474	TGATCTGCTGTTCTAGTGAAG	6953.16	5921.43	6226.46
	21PHAS_NO22	TTAATGGTCAAGGTGGTCTGG	6228.87	6732.99	6002.76
	21PHAS_NO21	TCTTGTCCTGTAGAGCGGAGG	6615.16	6402.36	5779.05
	21PHAS_NO120	CAGCTCAAATTCAGTATGTGA	7194.59	6191.95	5294.36
	21PHAS_NO19	CGACAACGTGAGGCGCTTGGT	6711.73	5981.54	5928.19
	21PHAS_NO95	GTCCTCAGCGTTGTCCTGTTG	6277.16	6101.78	5965.47
	21PHAS_NO97	GTCCTCAGCGTTGTCCTGTTG	6277.16	6101.78	5965.47
	21PHAS_NO137	CGACTTCTTGCATTAACTATG	6325.45	6011.6	5853.62
	21PHAS_NO286	AGTCTTGCAGTATTTGCGAGC	6373.73	6672.88	5107.94
	21PHAS_NO397	CTGGAGTCGGCTTCACATCTT	5746.02	6492.53	5741.77
	21PHAS_NO344	TAAAGTGACGTGCTCCTCTCG	5456.3	6131.83	6375.6
	21PHAS_NO83	CCCGAGTTCTCGTCCTCATCA	5842.59	6282.12	5704.49
	21PHAS_NO560	GTGAATCCCTCTCATCCATAA	5697.73	5741.08	6114.61
	21PHAS_NO161	CAATGTTGTGTTTGTTTTCTG	4683.73	6492.53	5629.92
	21PHAS_NO170	ATCTCTTGTGCCACCGTAGTT	5987.45	5530.67	5033.37
	21PHAS_NO510	CTCACCTAGCGACCGGCCAGG	5408.02	5831.25	5257.07
	21PHAS_NO236	CTAATCATCAATCTCGTAAAC	5214.87	5741.08	5406.21
	21PHAS_NO109	TGCTTCTGCTGCTCCTTTTGC	5021.73	6131.83	5182.51
	21PHAS_NO86	CTGCAAATTTCCCAATCTGAT	6084.02	5620.85	4474.11
	21PHAS_NO400	TTGCATTGGTACCCAAGAACA	5214.87	5350.33	4996.09
	21PHAS_NO451	CAATGGATGAACAGTACAATT	4828.59	6071.72	4548.67
	21PHAS_NO220	CCTGTTCCCGCTGAAGATGAA	5697.73	4899.46	3877.56
	21PHAS_NO128	CGCGACGAGGATGAACCTGCA	4973.44	4598.88	4772.38
	21PHAS_NO435	CCAGTCGCTGCTCCGCCATTT	3573.15	5079.8	5518.06
	21PHAS_NO279	ATTCCACTAGCCTATGTTGTT	4925.16	5320.27	3691.14
	21PHAS_NO581	TCGGGCTTCTACATCACAGGG	3718.01	5139.92	5145.22
	21PHAS_NO413	TGCTGTTGTGTGTGGCCTGCT	4587.16	4478.64	4846.95
	21PHAS_NO237	TCTACAGCGGCTGTCGGCGTG	4780.3	4057.83	4809.66
	21PHAS_NO399	ACTTGCACAGTCAGAAGAAAA	4683.73	4989.63	3840.27
	21PHAS_NO85	TTATGGGAGAAAATGTGAATC	4732.01	4568.82	4213.12
	21PHAS_NO10	TCATTGTAGATGTAGGCTTCC	4394.01	5470.56	3616.57
	21PHAS_NO346	AGCTGAATGATCTACAAATGT	5263.16	4388.47	3467.43
	21PHAS_NO304	CACGAAATGGGTGTCCAACTC	4635.44	4448.59	4063.98
	21PHAS_NO307	CAACAACCTTTTTCTTCCACC	4104.3	3907.54	4548.67
	21PHAS_NO107	CCACAACTCCACAATGATATC	4394.01	4358.41	3616.57
	21PHAS_NO224	TGAGAAGCTTGGACCCCGGGT	4249.15	3847.43	4138.55
	21PHAS_NO243	AAGCCACCAGTGCACATAGAA	4200.87	4418.53	3318.3
	21PHAS_NO121	CATCCTCTACGACCTCTGCTG	3911.15	4208.12	3691.14
	21PHAS_NO36	CTATTGTAGGTTTCTTCTCTT	3524.87	4689.05	3616.57
	21PHAS_NO244	GCACAGACATCCTGAACCGCT	4635.44	4027.77	3094.59
	21PHAS_NO221	TGACTTGGAGCTAGAGGCTTA	3766.3	3967.66	3877.56
	21PHAS_NO182	TGACTTGATTCTGTTGTTTAG	3718.01	3877.48	3914.84
	21PHAS_NO255	CTCAAGAGGAATAGCGAACTG	3862.87	4328.35	3243.73
	21PHAS_NO126	TGTTGAAGCTCGCAGACTTGT	4249.15	3907.54	3206.44
	21PHAS_NO445	GTTAGATTTCCCCATCTTGGG	4345.73	3967.66	2945.45
	21PHAS_NO104	AACCTAATACCAGACTCCGCG	3669.72	4148.01	3430.15
	21PHAS_NO276	CAGGGGCACTTCAGATGAAGT	3911.15	3637.02	3579.28
	21PHAS_NO141	TATTGCGTTGGCATGCTTTTG	4007.73	3637.02	3392.86
	21PHAS_NO492	TGAGGACGGATAAACGACACT	3862.87	3667.08	3467.43
	21PHAS_NO434	TGTACGGAATTTTGGCGACGC	3669.72	3817.37	3355.58
	21PHAS_NO264	TACCAAGAGCGCTTTTCTAGG	3621.44	3637.02	3504.72
	21PHAS_NO309	ATGTTAGGATCTGCACGTGGT	3814.58	3516.79	3392.86
	21PHAS_NO81	CCACGACAGTAGAGCAGTTCT	4007.73	3186.15	3430.15
	21PHAS_NO548	CAACTCTGTCGCCACTGCTGC	3718.01	3697.14	3057.31
	21PHAS_NO505	AAGAAATTCTAGATCAAGGCA	3331.72	3757.25	3020.02
	21PHAS_NO171	CCCTTCAGCTGAATCCTTGTT	3573.15	2945.69	3169.16
	21PHAS_NO175	GGTAACACAACCCACCAGGTA	3380.01	3606.96	2647.18
	21PHAS_NO245	CCTGAATTCCCAAAATATGCT	3621.44	2645.11	3243.73
	21PHAS_NO62	GGTTACACCAATCCAGAAGGG	3283.44	3216.21	2796.32
	21PHAS_NO319	TCCCTCCGTTTCTTTTTATTA	2945.44	3246.27	3020.02
	21PHAS_NO316	CAGAAAGGAGGGTAGTGACGC	2559.15	3637.02	3020.02
	21PHAS_NO96	CGGTTGCGTGCATCGATGTGG	3235.15	2795.4	3057.31
	21PHAS_NO168	GCTGTCCAAACAATATTCACA	3138.58	3426.61	2498.04
	21PHAS_NO144	TTCATCTGAAGTAATCTGAAG	3476.58	3456.67	1864.21
	21PHAS_NO76	TACCTCTCCTCTGATAAAACA	2848.87	3306.38	2684.46
	21PHAS_NO431	CTCTACATGCAATTTGTCGTC	3283.44	3005.8	2498.04
	21PHAS_NO162	CTCTAGGTTTTCCTCACTCTG	2317.72	3456.67	2870.88
	21PHAS_NO180	CATCTTCACCACCAACTTATA	3042.01	2735.28	2647.18
	21PHAS_NO214	GCAATGTTGTACACGAGGGTC	2800.58	2945.69	2535.33
	21PHAS_NO507	CAGCAGCATGACGCCAATGCT	2993.72	2584.99	2348.91
	21PHAS_NO508	CTTTTGGGTAAAGTAGTTTGC	2317.72	3005.8	2609.9
	21PHAS_NO72	CTGCTCCGTTCTATGTTTGGT	2510.86	2705.22	2572.61
	21PHAS_NO576	AAGATCACTTGAGTCGCCATG	2607.44	2675.16	2386.19
	21PHAS_NO546	TAGATCGGTGCGAACAGCATG	2076.29	2374.58	3057.31
	21PHAS_NO550	ATGGATAGCGAATGACAATGC	2510.86	2434.7	2460.76
	21PHAS_NO479	TTAGTTTGTAGGCTCCTTTGT	1979.72	2645.11	2721.75
	21PHAS_NO502	GACTTTCTGACCGTCCACGTG	3042.01	2314.47	1864.21
	21PHAS_NO549	GTTGAAGAGCCCATCTTGGTG	2221.15	2705.22	2199.77
	21PHAS_NO421	CTCTTTGTCCCTACCAGACTA	2655.72	2374.58	1826.93
	21PHAS_NO140	TCAACCAGAGAATACCAAACA	2172.86	2494.81	2199.77
	21PHAS_NO176	TAGCTAGGACGTGCGCTTCAT	1786.58	2855.51	2162.48
	21PHAS_NO242	GGAGCAACAGTCAACAAATTA	1690	2645.11	2386.19
	21PHAS_NO358	GGAGCAACAGTCAACAAATTA	1690	2645.11	2386.19
	21PHAS_NO586	GCTTTCCTCCATGTTCCCATT	2076.29	2224.29	2386.19
	21PHAS_NO419	CCAGGAAACGATAGCCACTGG	2269.44	2344.52	2050.63
	21PHAS_NO271	GAAAGCAGCACGAGCCCATTG	1883.15	2374.58	2348.91
	21PHAS_NO270	ACACTAGAATGCCCTAAAACC	2124.58	2374.58	2013.35
	21PHAS_NO457	TCTGCCCAATTCATTTAAAAA	2317.72	2104.06	1901.5
	21PHAS_NO402	CTTTTCAGTCAGCTTCTGTAA	2221.15	2043.94	1901.5
	21PHAS_NO219	CCAGAGTGCACTAGGATCGAG	2124.58	2254.35	1789.64
	21PHAS_NO296	CAAAGAACATGCACAAGTGTG	2124.58	2194.23	1789.64
	21PHAS_NO537	AGACAACACCACCAGACGGTC	2124.58	1923.71	2050.63
	21PHAS_NO458	GAGCAATCACCAATCGAAGTC	2172.86	1953.77	1789.64
	21PHAS_NO460	ATTTAAATGTAGCTTCTCCTT	2221.15	1803.48	1864.21
	21PHAS_NO203	TGGTTCTGCACTCCCCTAACA	2028.01	1803.48	1901.5
	21PHAS_NO455	CTAACACCCTCTGCAAACAGT	1883.15	2043.94	1491.37
	21PHAS_NO177	ATAGCGACTAAACTGAAGATC	1641.72	1953.77	1565.94
	21PHAS_NO251	TCTATGTTGGAACTGGACACT	2221.15	1563.02	1118.53
	21PHAS_NO100	GCCCTTAGAGTCATCCTATTA	1690	1563.02	1491.37
	21PHAS_NO209	TAATCGGATCAGTGTAGCACA	1738.29	1893.65	1043.96
	21PHAS_NO250	CATTGAAAGTCGCAACATATT	1883.15	1142.2	1640.51
	21PHAS_NO87	ACCGAGTAACACCTTTCCGCC	1738.29	1352.61	1416.8
	21PHAS_NO238	TCAATAGTGTTGCTGTAGATG	1496.86	1893.65	1118.53
	21PHAS_NO223	TGGAGCTAGAGGATTAAAGGC	1255.43	1322.55	1938.78
	21PHAS_NO428	CTTAATTCATCCAAACCAGGA	1400.29	1563.02	1528.65
	21PHAS_NO456	TTCCTAGATCATAGTACAAAT	1593.43	1593.07	1267.66
	21PHAS_NO174	TTTGTGGATGAATGGAAACCT	1931.43	1322.55	1118.53
	21PHAS_NO11	CATGTGAAACAACGCCAAGGA	1352	1653.19	1267.66
	21PHAS_NO78	GTGAGAAAGGAAGAGACCGGA	1545.15	1292.49	1379.52
	21PHAS_NO411	ATGATTCTGTCCTCACACGCT	1496.86	1442.78	1267.66
	21PHAS_NO385	GTGGGAAGTCTACAGATTGCA	1545.15	1412.73	1230.38
	21PHAS_NO464	GTGGGAAGTCTACAGATTGCA	1545.15	1412.73	1230.38
	21PHAS_NO429	CAACAACGCACTGTCCAACTG	1593.43	1412.73	932.105
	21PHAS_NO187	GCGGATAGCTTAAGCTCTGTG	1448.58	1232.38	1267.66
	21PHAS_NO426	GTCTTGAGCTTGTGACCACCT	1400.29	1322.55	1155.81
	21PHAS_NO513	CCCTCTCTAAGTTCTCTTTCT	1062.29	1472.84	1267.66
	21PHAS_NO186	TCCAAGTCATGCACATCCGTA	1448.58	901.74	1267.66
	21PHAS_NO478	AGATCGGAGCCCTGCTCTGTT	1062.29	1593.07	894.821
	21PHAS_NO465	CTTAGAAGATGAAGAACTGGT	1448.58	1112.15	932.105
	21PHAS_NO149	ATGAATTGTTTCGGCTAGGGT	1207.15	1172.26	1081.24
	21PHAS_NO41	TGTGTGACGGAACTTTGGACT	1014	961.856	1491.37
	21PHAS_NO384	GAACCAAGATTACAGTATAAA	1014	1563.02	857.537
	21PHAS_NO579	ACTAGCAAAGGATAATCAGTC	1014	1382.67	857.537
	21PHAS_NO28	TAATTTTTGTAGAGGGCCTCT	965.717	1262.44	1006.67
	21PHAS_NO303	TGTGCAAGTCCAATGCATAGC	1062.29	1232.38	932.105
	21PHAS_NO260	CAAATCATACACATCAATGGA	1207.15	1052.03	932.105
	21PHAS_NO189	CGAAGGTCCTCAAAAACATGA	1014	631.218	1267.66
	21PHAS_NO311	CTGCTCATAGAAACGTCTTCT	965.717	1082.09	820.253
	21PHAS_NO530	TTGCACTGGAGAGTATCGAGA	1014	1021.97	745.684
	21PHAS_NO531	TTGCACTGGAGAGTATCGAGA	1014	1021.97	745.684
	21PHAS_NO532	TTGCACTGGAGAGTATCGAGA	1014	1021.97	745.684
	21PHAS_NO533	TTGCACTGGAGAGTATCGAGA	1014	1021.97	745.684
	21PHAS_NO534	TTGCACTGGAGAGTATCGAGA	1014	1021.97	745.684
	21PHAS_NO535	TTGCACTGGAGAGTATCGAGA	1014	1021.97	745.684
	21PHAS_NO536	TTGCACTGGAGAGTATCGAGA	1014	1021.97	745.684
	21PHAS_NO582	CAAGAATTCACAAGATCAGAT	1158.86	961.856	596.547
	21PHAS_NO415	GAGGCATCATGTCTTGTGGAA	724.288	1052.03	969.39
	21PHAS_NO240	GATTTACTAGCCCAAATGGTT	676.002	1082.09	894.821
	21PHAS_NO324	GATTTACTAGCCCAAATGGTT	676.002	1082.09	894.821
	21PHAS_NO313	CCATAGGCAAGAAGAGGGGAG	869.145	931.798	820.253
	21PHAS_NO118	TTCCTGATGCTCTCATTCCTA	965.717	811.566	820.253
	21PHAS_NO252	ATGTCAGATCGAACAAATGCT	1014	901.74	671.116
	21PHAS_NO469	AATTGCCCAACGCTCAAAAGG	869.145	901.74	782.969
	21PHAS_NO306	TTACCATTTGATCCACCAGTT	820.859	841.624	782.969
	21PHAS_NO417	AGCAAACTAGTTAGTCCAATT	676.002	751.45	1006.67
	21PHAS_NO212	TTATGGATTGTCTGCTATGAC	1014	781.508	596.547
	21PHAS_NO430	CATCGTCTTGTTGTATGAGCA	579.43	871.682	969.39
	21PHAS_NO377	CTTGATCGGATTCCAAGCCTA	820.859	751.45	782.969
	21PHAS_NO48	ACGGCGAGTAGCCACAAAACA	772.574	901.74	671.116
	21PHAS_NO51	ACGGCGAGTAGCCACAAAACA	772.574	901.74	671.116
	21PHAS_NO544	CAACGCCTTTACAATGTAGGA	917.431	751.45	633.832
	21PHAS_NO450	CCCATTCAGGCCCAGTAATTC	434.573	480.928	1379.52
	21PHAS_NO554	CCCATTGTGCTACTGTTCACA	724.288	901.74	372.842
	21PHAS_NO119	TTTGTTTAGCCTTTTTTCCGG	531.144	781.508	633.832
	21PHAS_NO310	TTGCTCTGAATGTTTTGGATT	676.002	571.102	633.832
	21PHAS_NO395	CGGGTTCATGAGCGACTATGA	579.43	721.392	521.979
	21PHAS_NO274	ATTCCACAACGATATGTAGTT	676.002	541.044	596.547
	21PHAS_NO156	TGGTTCCAATCAGTACTAATG	579.43	661.276	559.263
	21PHAS_NO178	ATCTCAACCAAAGCTACAGTC	531.144	571.102	521.979
	21PHAS_NO564	TCGTCTTCTGACCGGTGAAGA	627.716	661.276	298.274
	21PHAS_NO407	TTTGGGCTTCTGGCACACAGA	724.288	390.754	410.126
	21PHAS_NO89	CGTGTGACACTATATCTCTAT	531.144	480.928	484.695
	21PHAS_NO448	AGTTGATCACAGGACAAAACA	531.144	541.044	372.842
	21PHAS_NO239	CCGGTGGATCAAATGGCAAGA	482.859	360.696	484.695
	21PHAS_NO545	AACGTCGAGGTCCCCATGATC	482.859	390.754	410.126
	21PHAS_NO558	CATCGGTACATGTGGAAGTGG	289.715	721.392	260.99
	21PHAS_NO191	ACATCTACCACGCACGGTGCC	338.001	450.87	447.411
	21PHAS_NO542	CCGGAACCAGTTGCACAATAG	338.001	450.87	447.411
	21PHAS_NO401	GTCCAACTTGGTTTCACCGGC	241.429	541.044	447.411
	21PHAS_NO302	ATTCGGTCTATTCGGGTTCGG	289.715	480.928	372.842
	21PHAS_NO79	TGAGCGCGTCACGGACGAGGG	434.573	270.522	260.99
	21PHAS_NO30	AATCTGATGACAGCTGTTCTG	289.715	270.522	372.842
	21PHAS_NO512	TCTTTTCTTCAAGTGACTTTG	338.001	300.58	223.705
	21PHAS_NO217	CTAGAGACTGTGTAATGAGGG	193.143	360.696	298.274
	21PHAS_NO207	AAGAGAAAACAGTTTGAAAGA	144.858	240.464	372.842
	21PHAS_NO127	AGGACGTTCTCAATATCTTTT	289.715	270.522	186.421
	21PHAS_NO288	CTCTTTGATCCAATTAGTAGT	241.429	300.58	186.421
	21PHAS_NO514	AAGTGTCGTCGAATGAGGTTC	193.143	240.464	223.705
	21PHAS_NO210	GGATCAAGAGAGGAAGCAGAG	338.001	180.348	111.853
	21PHAS_NO341	CCAGCACACCAATATCCAAAG	193.143	180.348	223.705
Rice	21PHAS_NO1104	CACACGACTCTCGGCAACGGA	27335.6	27858.1	28375.8
	21PHAS_NO1105	CCCCGCGTCGCACGGATTCGT	7113.87	6921.87	6636.4
	21PHAS_NO1175	CTATTGGAAGGCTGGAGACGG	1197.72	1546.55	1421.12
	21PHAS_NO23	GGAGCACCCTTCAGTCCAAGC	1361.42	1427.76	1247.59
	21PHAS_NO1983	TGTGTGGATGCTGAGACAGTG	1164.9	1400.57	1236.96
	21PHAS_NO274	GTCTCAGCTATGTCACCTAGT	1294.33	1111.51	1372.42
	21PHAS_NO1576	CCATCTCAGAGTCCACATATA	914.703	1189.99	1130.17
	21PHAS_NO807	CGGGAAGAGAAGAATTGCGTG	688.453	799.307	925.492
	21PHAS_NO1689	CTCGTGAGAGTGCAGTCAGTG	610.008	745.699	794.974
	21PHAS_NO1250	GTCCCACATGAGATCGGTGGT	584.823	704.432	756.906
	21PHAS_NO1971	CCAGGTGCTGCATTGAACTGC	606.292	667.214	727.738
	21PHAS_NO1192	CACCTACATTGTCCAAAAATA	576.979	560.383	544.814
	21PHAS_NO1752	CATTGGCGAGTGGAAGGACGT	449.404	442.56	527.264
	21PHAS_NO55	CTGTGGATACATGTTGGCTGC	404.814	518.923	437.532
	21PHAS_NO183	TTGGATATCTGTGGGCTCTTC	272.078	578.317	375.24
	21PHAS_NO430	TTCTGGTGAGCTGTGAGTACC	351.761	412.284	387.352
	21PHAS_NO705	GAACATCTCAAAGCCACGGTT	348.252	337.271	419.735
	21PHAS_NO542	ACCCTACAGATTCAATGAGTT	248.545	338.235	337.666
	21PHAS_NO1989	CTCGAAGAACTCATGGTGCTG	255.976	289.64	290.205
	21PHAS_NO1409	CGAGGACGAGATACAGTGCAG	217.993	256.28	330.251
	21PHAS_NO1037	TTGACGAAACGTTGGGTGTGC	227.076	283.277	267.711
	21PHAS_NO778	ATCAGATTTCCATGACCCGTA	201.478	261.101	275.621
	21PHAS_NO499	TGAGTGACTGGTGCAGAGGCC	200.652	243.36	291.441
	21PHAS_NO493	TTGTGCTAGAAGATCCAGAGA	238.43	280.191	215.553
	21PHAS_NO1092	GGTACTAAGTGAGATCAAGGA	199.207	229.09	304.048
	21PHAS_NO459	GTAGAGGCATGCAGTATCGTC	195.905	256.665	258.317
	21PHAS_NO381	TTATCGATGGAGCCTCTGGTT	248.545	206.528	226.924
	21PHAS_NO397	ACGTCTCATTGCCGAGCAGCA	168.449	272.671	214.317
	21PHAS_NO1673	TTGTGTGCGACCTTGGGAGAC	210.561	223.498	220.991
	21PHAS_NO1398	AGCAGAGTGCCAAGAACCGCA	195.079	197.657	178.227
	21PHAS_NO1595	CATCGGCGTCCACGTCCAACC	156.682	197.657	192.317
	21PHAS_NO203	CGTCCACGCAACTCGCCCGTC	154.205	167.575	211.845
	21PHAS_NO1058	TTGATGTGATGGAAAAGGACT	200.446	165.839	161.912
	21PHAS_NO1831	CGCTCCTGAATCCTGATAACT	148.219	187.437	181.193
	21PHAS_NO780	CAGGTAAGACTGAAGACGTGT	132.323	207.878	167.844
	21PHAS_NO1841	CGAAGTATCTGGATCTGACGT	168.036	172.782	161.912
	21PHAS_NO742	ATTGGGCAATGGAACGACGTG	127.575	178.952	195.283
	21PHAS_NO50	TGCACAGAACCGAGACGAGCC	150.283	171.046	175.26
	21PHAS_NO498	CTGTTCCCGAGTGCATTCAAG	154.824	180.688	159.687
	21PHAS_NO1979	TTGCAGGAGACTAGAGACCAG	137.691	179.531	154.743
	21PHAS_NO1253	TTCTCCATGCGTCCACCAAGG	149.251	151.955	163.395
	21PHAS_NO1030	ACAGATCGATTCAGAGCCAAG	142.438	139.035	176.002
	21PHAS_NO82	ACCATCCAGAGTTCTGAAAAT	124.892	143.856	167.103
	21PHAS_NO1479	GTCCTAAATAAAAATCCAATC	111.267	140.771	143.372
	21PHAS_NO422	CGTGGTTGGAGTGTTGCACGG	118.905	133.829	129.529
	21PHAS_NO103	ATAGGATTTGAATTGTACGTG	104.661	117.052	142.383
	21PHAS_NO63	ACAGTCGTACAGACACCGACC	117.667	107.988	127.057
	21PHAS_NO1520	TTGTTCATCCGGCCGTCAAGC	98.4683	125.151	124.338
	21PHAS_NO1907	CTAGTCGTAAACCTGTTGGAG	93.1011	111.845	140.406
	21PHAS_NO464	CTTCAAGTAATCTGTAGGGGA	101.358	127.658	114.698
	21PHAS_NO170	ACATCCGAGCTCAACACAAGC	99.9134	122.258	107.282
	21PHAS_NO709	ACATCCGAGCTCAACACAAGC	99.9134	122.258	107.282
	21PHAS_NO717	ACATCCGAGCTCAACACAAGC	99.9134	122.258	107.282
	21PHAS_NO475	CATCCAATCCCAATTCTCGCA	82.573	107.603	137.934
	21PHAS_NO1909	CAGATCTCTGCACGTTGGAAG	88.1467	108.181	130.271
	21PHAS_NO1220	TGGATGAGGATTGAGGAAGGC	89.5917	123.801	110.99
	21PHAS_NO1442	TATCTGCGATTGGGGAAATGC	94.3397	111.074	111.731
	21PHAS_NO1802	GAAACAGAGCTCAGCGTAGCC	114.983	94.4899	103.821
	21PHAS_NO1496	TTGTGGCCTGGCAAGATTTGG	92.2754	103.36	115.934
	21PHAS_NO1462	GAGCAGATCAGCAGAACAACA	101.978	119.173	90.4728
	21PHAS_NO1511	CTTCTACAATCTACCACTGAA	90.0046	115.509	99.8662
	21PHAS_NO1593	ACGAGCCAACATTGCCACGGC	85.2566	118.98	98.383
	21PHAS_NO438	TGGTTTGTCGGTGTGACCAGA	87.1145	115.895	96.8998
	21PHAS_NO678	TGTTCGAGCGGTAGTAGCGTG	98.6748	112.231	87.0121
	21PHAS_NO552	CTGGAGAATGGACTGGAAGGT	92.4818	101.239	101.597
	21PHAS_NO540	TTGTGTGTGTAGGAAAGTTTT	86.4952	115.316	84.7874
	21PHAS_NO833	GCTCTAGAGTCCAAAGAAGCT	75.5543	100.468	105.304
	21PHAS_NO1750	GAAGGGCTACATAAGATCGCC	83.3988	89.2833	103.574
	21PHAS_NO2011	CAGGTCTGGCTGAAACACAGC	82.7795	91.0188	99.619
	21PHAS_NO1273	CTCTTGCGTCACTCACCAATT	83.3988	95.6469	86.2705
	21PHAS_NO52	CGCTCTACGATCCTCTGATGT	89.3853	74.2421	97.147
	21PHAS_NO1527	CATTCTTCAGTACGTTTCATC	77.2058	98.9251	78.8547
	21PHAS_NO65	GCTCGAGATCGACGTCGCACG	78.4444	103.553	68.2254
	21PHAS_NO1040	CCGTTTGGAGTTGGTACCGAG	67.0906	72.8922	106.788
	21PHAS_NO1941	TCTGATGACTGAGGATGGTGG	63.3748	80.6057	92.6976
	21PHAS_NO505	CTGTCCATGTCTCACGTTGTA	73.9029	86.5836	75.394
	21PHAS_NO61	CTGTAAACTCTGCCGTGGCGC	59.0397	87.7406	83.5514
	21PHAS_NO815	CTGATGAGAAAGCTGACATTG	63.3748	93.9114	69.9558
	21PHAS_NO1961	TTGTGACCTAAGCTTGAGAGT	76.9993	75.3991	74.4052
	21PHAS_NO437	CGGTTGGACTAGGTGACATAG	58.214	70.771	79.3491
	21PHAS_NO59	TGAAATTATGTCGTTGGGGTT	67.9163	64.4074	75.394
	21PHAS_NO1769	CACTCAAAGATCTTCATTGTT	65.4391	76.3633	63.5287
	21PHAS_NO1276	TATGTAGAATATGATGCCGAG	49.7502	65.3716	88.4953
	21PHAS_NO1816	CCAGCTGCACACATGCCAAGA	54.2918	75.3991	70.203
	21PHAS_NO1787	CGGCTAGGTTGTCTCAAACGT	69.3613	62.6719	66.0007
	21PHAS_NO615	CTGCGTCGATCTGAGTATGGT	65.852	66.1429	64.7647
	21PHAS_NO1130	CTTGACGTGGTTCTGTATGTG	63.3748	72.5065	59.5736
	21PHAS_NO622	CTTGGTGTGGCTTGAGCACGT	59.8654	75.0134	59.5736
	21PHAS_NO488	ACTCCTGAGTTCGCACAAGAA	66.2649	66.1429	62.0456
	21PHAS_NO1658	CGGGATGAGGATTTGTACGCT	58.4204	69.4211	65.2591
	21PHAS_NO1655	CGTACAAATCCTCATCCCGTC	58.214	69.2283	64.7647
	21PHAS_NO1240	TGGCGACCGGAGATTTGTGGC	56.1497	64.9859	69.2142
	21PHAS_NO179	CAGAACGGGTAGTTGTAGGTG	57.3883	71.3495	61.5512
	21PHAS_NO1072	AAGTCATCATTCCTCAACACT	50.9888	81.5698	53.8882
	21PHAS_NO2023	TACTACAGAGAGCGAAATTGA	58.0076	68.0713	50.9219
	21PHAS_NO1573	CCGAGAAGAGGAATCAACGAA	60.4847	63.4432	50.6747
	21PHAS_NO1975	CATGCAGCTGGCTGTGGGCGT	57.8011	59.5865	56.1129
	21PHAS_NO214	CTTACTACTGTTGCCCAAAGA	50.9888	62.8647	53.641
	21PHAS_NO1888	CTCAGCTTCGATCCTCCAGCC	49.5438	43.7739	72.4277
	21PHAS_NO1148	GCTGCCACAGCCAGAAGAAAC	53.6725	58.4295	53.3938
	21PHAS_NO324	CTTTGGTATGCTGAACTTCGG	36.3321	56.1154	71.4389
	21PHAS_NO1867	CATCGTTCCAATTTCAATTAA	48.3052	57.6581	58.0905
	21PHAS_NO283	GAAGTTCAGCATACCAAAGGT	36.1257	56.1154	71.4389
	21PHAS_NO1113	CCCACAGCACACGTCACAACA	19.8175	84.6552	56.1129
	21PHAS_NO685	TTGGTTTGATTGGTAAGCAGC	50.1631	66.1429	44.4948
	21PHAS_NO1972	TTATGTGTGTAGAAAAGTTTT	58.6268	50.5232	45.978
	21PHAS_NO207	GTCCAGATCCTTAGCCCCAGT	47.2731	55.9226	49.1915
	21PHAS_NO409	TATCGAGTGCTCTAGACCAGC	45.2087	49.9447	56.3601
	21PHAS_NO2019	CAAGGTCAAATTCTGGAGTGC	41.9058	59.008	50.1803
	21PHAS_NO687	CATCCCAAAAGCAGCACAACT	52.6403	45.7023	52.8994
	21PHAS_NO641	TGGAGTGTCCGAGTTTGAGGG	45.0023	47.0521	58.5849
	21PHAS_NO672	CAAACATTCACGAGCAGCACT	46.4473	55.5369	48.6971
	21PHAS_NO472	TTGCAGTAGTCGAATCGGCCG	39.4286	52.6444	58.0905
	21PHAS_NO816	GTTCCTTGTGTTCGCCCAGTT	54.4982	44.7381	51.1691
	21PHAS_NO1252	CTCACAACTAAGATCATCATC	46.0345	48.7876	55.3713
	21PHAS_NO1507	CGGGATAGCGGTATGAATGTG	44.7959	54.7656	49.1915
	21PHAS_NO904	CAGTACTGTCTGACGATGCGT	54.7046	53.03	40.5397
	21PHAS_NO1679	TTGCATGCGGATGTGGTTGTT	47.2731	55.3441	44.9892
	21PHAS_NO1984	TCGGAAGCAGAATGATGGAGA	43.7637	52.8372	50.9219
	21PHAS_NO1289	CTCCAAGCACCGAAGAAAGTC	51.1953	48.5948	47.7083
	21PHAS_NO327	AGCTCCACATACACCAAGAAA	43.7637	53.6085	49.9331
	21PHAS_NO1625	CTCCTAGGGTTCAGTCACGTC	47.4795	56.1154	43.7532
	21PHAS_NO280	TCTTGGTGTATGTGGAGCTAG	43.3508	53.6085	49.4387
	21PHAS_NO175	AGGAATAAACGACAGATCGCA	47.8924	43.1954	54.6298
	21PHAS_NO1034	CGGGAGATGCTCGCTGCAGAT	47.4795	42.0384	54.877
	21PHAS_NO1412	TTGCTCTGCAGTATGATCGGC	42.1122	48.9805	50.9219
	21PHAS_NO193	AACTTTCCTACACACACAAAC	47.4795	55.9226	37.5734
	21PHAS_NO383	AATGCTGAACAAGAAGACGTG	23.1204	58.4295	54.3826
	21PHAS_NO1297	AGCCCAAGTCGAAGACACGTT	43.9701	48.5948	43.5061
	21PHAS_NO303	CTATATTCCCTCTACACCAGA	48.9245	41.267	44.0004
	21PHAS_NO474	CTATCCTTCAGACTTCCAGTA	43.3508	47.8235	42.2701
	21PHAS_NO822	TGTCTCCAGTGTAGAGCCCGG	40.8736	40.3028	51.6634
	21PHAS_NO197	CAGCCGTGCAACCCATCCATC	41.4929	45.5094	44.4948
	21PHAS_NO1578	CTCCATGATTTTGTAGTGCCA	45.828	42.6169	41.2813
	21PHAS_NO66	CAGGAATGCTTTGAATGCGTG	42.1122	48.9805	37.8206
	21PHAS_NO27	CCTCCATTCAGCCAGTCGAGA	43.9701	35.6748	48.4499
	21PHAS_NO1198	CCTTACACACCAACAGTAGTA	34.2678	43.3882	49.9331
	21PHAS_NO1506	GTGGTGTCCTACAAGCAAGCA	31.1713	46.6664	48.2027
	21PHAS_NO408	GGGGACGGACCGGGAACGGCC	40.0479	43.5811	41.5285
	21PHAS_NO883	CCTCTACTACAGCTCTACAAT	36.745	39.1458	48.9443
	21PHAS_NO2009	TTTGTGCTCTCTCTGTGACCC	32.8228	37.0246	53.1466
	21PHAS_NO239	ACATTCTCACCTCTTCCTATT	32.8228	47.0521	42.5173
	21PHAS_NO16	CTACTGCGAACAGGCGAACGG	37.3643	42.0384	42.7645
	21PHAS_NO1930	CATTTGATGGTAGGAGCTCTT	37.9836	40.8813	42.7645
	21PHAS_NO1291	TATCCGTCAACAAGCTCATGT	39.0158	41.0742	39.551
	21PHAS_NO1153	TGTAGGCATGTAAACTTGGTG	32.4099	45.7023	40.7869
	21PHAS_NO285	CTGTGCTGTTGCTAACCCTAG	30.1392	43.7739	44.742
	21PHAS_NO1196	CGACTTTAGTTCCTGAGACTA	42.5251	42.0384	33.8655
	21PHAS_NO322	AGGGTTAGCAACAGCACAGTG	30.1392	43.5811	43.5061
	21PHAS_NO2012	TTGGTTTGGAAAAGAAGGTCC	33.2356	37.0246	46.7196
	21PHAS_NO225	CTTCAGAGTATTGACCTTATA	38.8093	33.9392	42.7645
	21PHAS_NO1246	TCATTGATTAGAGCCACAATA	35.9193	37.2174	41.5285
	21PHAS_NO1025	TGAGAAGATCGTACTGTCGTG	34.0614	40.11	39.7982
	21PHAS_NO1528	CTTCATAGTTTCTACACAGCC	30.9649	43.9667	38.5622
	21PHAS_NO1566	CCAAAATTTTACCCCAAAGGA	32.6163	40.3028	39.3038
	21PHAS_NO1257	GCCGTAAGAGTGCTAGCAGCG	39.2222	32.975	38.5622
	21PHAS_NO913	TGGAGGCAGATCTTGGATGGA	34.6807	42.8097	32.8767
	21PHAS_NO697	CGTGTCCATTTCTCCATCGTG	29.9327	34.7106	44.742
	21PHAS_NO1099	AGCTCATGTCTGATCGGCATC	32.8228	31.818	44.4948
	21PHAS_NO146	TGGTCTTCATTTTGTGGGTGA	39.0158	32.975	36.8318
	21PHAS_NO1513	TGGGCAAGGAAAGGACTGGTG	33.6485	37.796	37.079
	21PHAS_NO1230	TGTGTGGAACAATGCAGGATT	36.9514	36.6389	32.8767
	21PHAS_NO1265	TTGTAGGAAGTTTAATGGACT	35.7128	33.5536	36.3374
	21PHAS_NO1781	ATTGTGGAAGCTGGTATTGGC	29.7263	37.2174	38.315
	21PHAS_NO1339	GGTGACATCGTAGATCGAAAA	34.6807	25.4544	44.2476
	21PHAS_NO692	TGAGATTGTTGTGGCAGCCGG	27.662	36.6389	39.551
	21PHAS_NO199	CAGGTCGACATGTTTGCAGTG	30.3456	34.9034	38.315
	21PHAS_NO1801	CTAGTATCATCAGACTGGCGT	39.0158	31.818	32.6295
	21PHAS_NO1357	AATCCCCTCTAATCCTTCACT	30.3456	33.3607	38.8094
	21PHAS_NO8	GGAGATCGAATAGACACGGTG	27.8684	28.7326	44.2476
	21PHAS_NO1495	TTTGACATCGTTCTGAAGAGT	37.1579	31.818	31.6408
	21PHAS_NO153	CCAAAATTCACCACACACACC	28.6941	33.1679	38.315
	21PHAS_NO211	CTGGGCTTTCACGAACTGGTG	29.9327	43.9667	26.2025
	21PHAS_NO602	TGCAAGAGACAGGAGCTACGG	23.5333	39.7243	36.5846
	21PHAS_NO1951	GCTGTCGCTGAGATCAAAGCC	27.662	34.3249	37.3262
	21PHAS_NO823	CAGAGGTGTCTGGAGGAGCTT	33.8549	33.3607	31.6408
	21PHAS_NO1350	TGGATGTAATGTAGTGGTGTC	29.5199	34.7106	33.8655
	21PHAS_NO29	CGGCTGCCTACACGGTCTGTT	27.4555	30.661	39.0566
	21PHAS_NO805	TAGTTGAGCTTCTGAGGCAAG	24.5655	36.6389	35.8431
	21PHAS_NO1024	ACATGTTTTTGCCCCAGAATT	29.9327	36.2533	30.8992
	21PHAS_NO683	CTTCCTCTTGGATCTGTGCCA	26.4234	30.0825	40.2925
	21PHAS_NO229	TGAAGCTGCCAGCATGATCTA	35.9193	29.3111	31.1464
	21PHAS_NO1000	CTATGAACTTTGTTGTGTGTG	32.4099	32.0109	31.6408
	21PHAS_NO328	CGATTTCTTGCTCTCCTGTAG	28.2813	31.818	34.3599
	21PHAS_NO279	ACAGGAGAGCAAGAAATCGTA	28.0748	31.818	34.3599
	21PHAS_NO880	CCACACCAACGTCCATCAAGC	23.3269	39.3386	31.1464
	21PHAS_NO404	CCAGATTAGTCTCTCCAAGCT	19.8175	43.0025	29.6632
	21PHAS_NO444	CTGGGGCATTCCGAGAGCTTG	27.8684	31.0467	33.3711
	21PHAS_NO612	CATCCAGCGCATCGTCGCGTG	25.3912	28.7326	38.0678
	21PHAS_NO1132	TTGCATCGAACTACTAATTGT	35.0935	28.7326	28.4273
	21PHAS_NO1690	CCATGTGTGGAGGTGACTGAT	28.9006	30.0825	32.8767
	21PHAS_NO539	TTGTGGAGCGACTGATATTGT	29.5199	32.7822	28.9216
	21PHAS_NO12	GTCAAAAGCCATCGGGTCGAC	28.6941	35.2891	27.1913
	21PHAS_NO782	TCTTGGATGTGGCTACTCTCT	25.1848	34.9034	30.4048
	21PHAS_NO827	CTGGGACAACTACAACCTGCT	34.4742	26.9971	28.6744
	21PHAS_NO128	TAGTGCTCTGTGGAATGGTGT	29.7263	29.8897	30.4048
	21PHAS_NO2005	TATGTGGCTAGTTAGGGAAGT	24.359	36.0604	29.416
	21PHAS_NO1003	CTGTGCTCTGTTGTTATTCAT	34.6807	23.9117	30.8992
	21PHAS_NO592	CTCGAGAGGACACTGCTGGCG	21.6754	28.7326	38.8094
	21PHAS_NO110	TAGTCAACTCACACCTCAACG	31.1713	26.9971	30.8992
	21PHAS_NO1584	CTTTACGATTTCCTGGAGCTG	26.6298	30.8538	31.3936
	21PHAS_NO982	ATCCCAGAGATCGTTGTAGTG	26.6298	32.5894	29.1688
	21PHAS_NO7	CGGCTTGGATCGATCTGACGA	29.3134	31.4324	27.4385
	21PHAS_NO1244	TGTGTTGCCTGGCCTGAGACC	24.1526	30.8538	32.6295
	21PHAS_NO1677	TGAGGACTGTGTCGTGAACGA	29.107	29.6968	28.9216
	21PHAS_NO1466	CTCCGGCCACTGAACTCGTTG	24.9783	31.6252	30.1576
	21PHAS_NO1046	CTAGATGATAGTTCTGAGCTC	30.1392	30.8538	25.7081
	21PHAS_NO56	TGTGGGCTCGTAGCTGTCGCG	23.7397	31.2395	31.3936
	21PHAS_NO196	GCAGTCCCACACGCAGCTGCA	21.2626	31.2395	33.6183
	21PHAS_NO1536	TGGATCTTGGCTTTTGGGGCA	24.5655	25.6473	35.3487
	21PHAS_NO460	CTTTGATAGATTGTGGCTTCG	24.9783	36.4461	22.7418
	21PHAS_NO946	TCCCTGAGACAGATCCTTGTG	33.2356	23.5261	25.7081
	21PHAS_NO1437	CCATGATGTGTGAGCTCGCTG	25.3912	28.347	28.4273
	21PHAS_NO1710	GGTCAACCAATCCAAGAAGTT	27.662	30.4682	23.9778
	21PHAS_NO967	TTGGTTGCACTCTGCGCTGGA	27.662	30.4682	23.7306
	21PHAS_NO969	TTGGTTGCACTCTGCGCTGGA	27.662	30.4682	23.7306
	21PHAS_NO993	CTTCTTGCTCAGTCTCTGGCA	26.2169	26.2258	28.6744
	21PHAS_NO234	TCCACTTGGCTACATCCGCCC	26.2169	33.5536	21.2586
	21PHAS_NO970	TCCACTTGGCTACATCCGCCC	26.2169	33.5536	21.2586
	21PHAS_NO1048	TCCACTTGGCTACATCCGCCC	26.2169	33.5536	21.2586
	21PHAS_NO1203	TCCACTTGGCTACATCCGCCC	26.2169	33.5536	21.2586
	21PHAS_NO1204	TCCACTTGGCTACATCCGCCC	26.2169	33.5536	21.2586
	21PHAS_NO1268	TCAACGGCGTCATACATTAAA	29.7263	29.504	21.753
	21PHAS_NO835	ATAACTACAGCCGGGAAGATA	26.4234	25.0687	28.6744
	21PHAS_NO1215	GGCGGATGTAGCCAAGTGGAT	27.662	31.4324	21.0114
	21PHAS_NO1572	GGCGGATGTAGCCAAGTGGAT	27.662	31.4324	21.0114
	21PHAS_NO169	GGCGGATGTAGCCAAGTGGAT	27.662	31.4324	21.0114
	21PHAS_NO492	GGCGGATGTAGCCAAGTGGAT	27.662	31.4324	21.0114
	21PHAS_NO233	GGCGGATGTAGCCAAGTGGAT	27.662	31.4324	21.0114
	21PHAS_NO1103	GGCGGATGTAGCCAAGTGGAT	27.662	31.4324	21.0114
	21PHAS_NO1693	TTGTGTGACGGAAGCCTGTGT	26.2169	29.8897	23.7306
	21PHAS_NO624	TCGGTTTGGTGGATTTTCGCG	20.8497	30.4682	28.1801
	21PHAS_NO1231	AAACGATGAGAAATGCTGGAG	21.6754	26.6114	30.8992
	21PHAS_NO583	TTGGATGTGTGGAAACGGGCT	26.8362	20.6335	31.3936
	21PHAS_NO1009	ACCAAGCCACTAATCGCAGCC	25.8041	24.1046	28.9216
	21PHAS_NO251	TGTGTAGGAAAGTTTTGATGT	25.5976	25.2616	27.9329
	21PHAS_NO1205	CGGCATTGTTTGGTTTTGTGG	18.3725	25.6473	34.6071
	21PHAS_NO1918	TTGGTGAAGCTGCTCTAGACT	23.1204	24.4902	30.652
	21PHAS_NO1074	GCCAGCAATCGATCTCTAAAC	18.9918	22.7547	35.5959
	21PHAS_NO15	TCAACGGCGTCATCTATTAAA	27.4555	27.7685	22.2474
	21PHAS_NO704	TCAACGGCGTCATCTATTAAA	27.4555	27.7685	22.2474
	21PHAS_NO997	CTGTAGTTTGCTGTTCGTCTG	23.3269	28.9255	24.9665
	21PHAS_NO899	AGTAGTGAAGAACAAATCGCG	25.8041	28.7326	21.2586
	21PHAS_NO379	TTGGCTGGTTAGGTGATTTGT	25.1848	24.8759	25.7081
	21PHAS_NO1188	TTTAGATGATCTGAGCCTGCG	25.1848	22.9475	27.4385
	21PHAS_NO1219	GTTCAAAGACACCAGATCGTT	24.9783	26.6114	23.9778
	21PHAS_NO784	ATACGTCAACTCCATTCCATC	27.662	23.3332	24.4722
	21PHAS_NO1619	AACCAACTTCCTATCCTAGCC	22.5011	26.2258	26.4497
	21PHAS_NO1987	TTGAGTACGGATGTTGAGTAT	23.3269	25.6473	26.2025
	21PHAS_NO2008	CATCAGCTAGTCTGTCTTAGG	27.662	19.6693	27.6857
	21PHAS_NO819	GTCGTTCCCATTCCTGAAGAC	26.2169	25.0687	23.4834
	21PHAS_NO1302	CTTGGTAAGATCTTTGGCATT	28.2813	25.4544	20.0227
	21PHAS_NO1137	CGATCCGGTTTTGTGCATGAG	22.7076	19.4765	31.3936
	21PHAS_NO1120	CAGCTGCCAGCGATCACCAAG	22.0883	26.9971	24.4722
	21PHAS_NO1731	CTTGGTGTTAGAGAACTAGCA	25.8041	22.9475	23.9778
	21PHAS_NO1642	CTTCACATTCTTAACTCCAGA	21.0561	24.2974	26.6969
	21PHAS_NO1526	CTTCTCCATCGCGCATGCATA	26.2169	23.9117	22.0002
	21PHAS_NO44	GGCAACATTCACGGACAGATT	18.1661	22.369	29.1688
	21PHAS_NO1310	TAAGGTGGAAGGTTAGATGTG	19.8175	26.0329	23.7306
	21PHAS_NO996	CACACAGAGACCGGGCTAGAA	25.5976	20.8263	22.4946
	21PHAS_NO802	GCCACTGGTTCAGATTTCGTG	19.4047	23.7189	25.4609
	21PHAS_NO1417	TTGTTGAAATGTGAGAGAGGT	23.3269	22.9475	22.0002
	21PHAS_NO1873	TTGGAGTGCACGAATAGTTTT	23.7397	20.8263	22.989
	21PHAS_NO1177	TGATAAAGGATGAGTGGAGTA	19.8175	24.8759	22.4946
	21PHAS_NO635	GAACGAGTTCTAAGTTTCGTT	22.5011	22.5619	22.0002
	21PHAS_NO1811	TTCCTTCTGTGTCTGTGCTCG	16.721	23.9117	26.2025
	21PHAS_NO43	CAGGCCGACTGGTTCACTCGC	19.6111	22.9475	24.225
	21PHAS_NO1425	CTTCATATGAACTTGGCATGG	16.9275	29.1183	20.5171
	21PHAS_NO519	CAATGACAGCTCCACACATAG	20.4368	22.1762	23.7306
	21PHAS_NO1445	CTTCAGCGCGTCTCTCTTGTT	21.469	22.1762	22.4946
	21PHAS_NO89	CGAACTGTGAAGCCGAAGCTC	20.024	25.0687	21.0114
	21PHAS_NO1974	CAGACGTGGATCAAGACAGGA	23.9462	26.6114	15.5732
	21PHAS_NO58	TTTTCGGCTAGCTCCACAAGC	18.5789	24.1046	23.2362
	21PHAS_NO1647	TCTACGTTTAATACTTCAAAT	24.1526	19.6693	21.753
	21PHAS_NO1119	TTTTTTGATTTGGGCTAATGC	18.1661	24.4902	22.7418
	21PHAS_NO1942	TGGAGACTGGAAGCATGCATC	17.3403	24.6831	23.2362
	21PHAS_NO1199	TGGTAGTAGAAACAAAAAGGG	17.3403	25.8401	22.0002
	21PHAS_NO1982	TGTGTGGACTCAGAGATATAG	19.6111	26.9971	18.5395
	21PHAS_NO1028	CTACTTGGAAAGATATGAGCT	20.2304	18.7051	25.9553
	21PHAS_NO1457	TCGATCAAAGAACAAAGAGGA	18.5789	23.5261	22.7418
	21PHAS_NO516	TTGTGTGGCAGTTAGGCTCTT	20.4368	22.5619	21.5058
	21PHAS_NO445	GCCGCGCTTCAACAGACAGCA	16.3082	29.504	18.5395
	21PHAS_NO1758	CTGAGTGGTTGGATGTGGCAG	18.1661	26.6114	19.2811
	21PHAS_NO398	CATCCCATAGTGTCCGTAGGT	17.3403	25.4544	20.5171
	21PHAS_NO1960	TGAGTCGATGGCTGTGGAGCC	16.3082	26.4186	20.5171
	21PHAS_NO1502	TGGTTGTACTGTATGATTGTG	18.9918	22.7547	21.0114
	21PHAS_NO611	CTGCTTCGTCTGGTCTTTCTC	19.8175	24.1046	18.5395
	21PHAS_NO1574	ATCGAACTTTTCTACACATAC	22.5011	20.055	19.7755
	21PHAS_NO669	AGACCGCGTTCCTTCTCCACC	17.9596	19.2837	24.7193
	21PHAS_NO1043	CACCAGAGCTGAACAAAGATC	17.3403	23.7189	20.5171
	21PHAS_NO77	CCCTCTACTGGCACAGTCGTG	19.4047	19.8622	22.2474
	21PHAS_NO391	AAGAGTGCAGAACATGAAAGT	16.1017	23.3332	22.0002
	21PHAS_NO1695	TGCACAAGACCACAGACAATG	18.7854	21.212	21.2586
	21PHAS_NO1150	CTTTGGATTGAAGGGACTCCA	18.1661	23.3332	19.5283
	21PHAS_NO1645	TCATCTTGGACAAGCAGTACA	17.5468	16.1983	26.9441
	21PHAS_NO564	GAAAGAGCCATTCTAGTCGGT	21.6754	14.0771	24.9665
	21PHAS_NO544	TGGCTGGATCGCCAATTCTGC	15.4824	24.4902	20.5171
	21PHAS_NO830	CTTTGACTCATGCAGATGCTG	16.9275	15.8126	26.4497
	21PHAS_NO999	TGGAACTTTGTTGTGTGTGCT	21.0561	14.6556	23.4834
	21PHAS_NO873	CTGTGGATTTGAGAAGGAGAG	18.7854	22.369	17.7979
	21PHAS_NO1264	CCGCAGACCGGACAGGACACC	17.9596	17.3553	23.4834
	21PHAS_NO1027	CCACATCATCTCACAGCTGTA	19.4047	17.9338	20.7643
	21PHAS_NO774	ATGACGTGTGTCCTCGGTTGC	15.8953	16.7768	24.7193
	21PHAS_NO2021	ATCAGCCACGCCCTTGTTAAA	20.4368	17.3553	19.5283
	21PHAS_NO462	CATTGTGGCGTGGTGTTCGTG	18.7854	18.1266	20.2699
	21PHAS_NO167	TTTCTGGCGATGGATGTTGTT	20.2304	19.8622	16.8092
	21PHAS_NO1547	GGAATACACATGGCGACAACA	15.4824	23.3332	17.7979
	21PHAS_NO1714	AGCCTCAAACCATCTCAAAGA	19.4047	16.9696	19.7755
	21PHAS_NO83	TATTACAAAGACACATCCATG	14.8631	20.2478	20.7643
	21PHAS_NO1770	TCCCACTCACTTTGCCGAATT	15.6889	19.8622	20.0227
	21PHAS_NO772	TGCTTCCGGCTGTTCTAGACA	14.0374	18.1266	23.2362
	21PHAS_NO1638	TCCAGAGATCGCGGACAGGTT	19.8175	17.1624	18.5395
	21PHAS_NO134	CTAGGTGGTTTATCAGACGTG	10.5281	22.5619	22.2474
	21PHAS_NO1896	CTATGGTCATACAAGGATGGT	20.6433	20.2478	14.5844
	21PHAS_NO1900	CTATGGTCATACAAGGATGGT	20.6433	20.2478	14.5844
	21PHAS_NO614	TTGGGTGCATAGGCTAGGAAG	19.4047	18.7051	17.3035
	21PHAS_NO761	AAGAAGCTACATCACGTCGTG	19.4047	15.8126	20.0227
	21PHAS_NO399	ATCCATCGTCCTCATTTGGCT	16.1017	21.5977	17.3035
	21PHAS_NO811	CGACAGAGCTAGAATTCTCCT	18.7854	17.5481	18.5395
	21PHAS_NO737	CGTACTTGTTGCCTTTGCCAG	15.0696	18.5123	21.0114
	21PHAS_NO1238	GTATCCAACGCAACAAACATG	16.721	21.7905	16.0676
	21PHAS_NO349	TAGATTGCGCTGAGACTTGGC	17.5468	18.5123	18.2923
	21PHAS_NO1087	TTGGACTGAGAGTGCAGCTAG	11.1474	20.055	22.989
	21PHAS_NO1746	CTCTTCGAATTCAACATCAAG	16.5146	16.9696	20.7643
	21PHAS_NO1423	TGGCCTTGATGATCTTCTTCC	14.8631	17.1624	22.0002
	21PHAS_NO1920	TTGGTGAAGCTGTTCAAGACT	17.5468	17.5481	18.2923
	21PHAS_NO223	CTTGGTCACTTCCGCACGGTG	13.4181	17.1624	22.4946
	21PHAS_NO1670	TTTGAAGTATTAAACGTAGAC	20.024	15.6198	17.5507
	21PHAS_NO371	TCATGTGGAGATTGGAGACTA	17.7532	18.3195	17.0564
	21PHAS_NO1662	GCCTCAACAATCTTTCCAGCC	14.6567	18.898	19.2811
	21PHAS_NO1450	GCTACACGCCTGAAGAACGCC	13.2117	18.5123	19.5283
	21PHAS_NO121	TTAGTGTCTCTCCGTAGTTCG	13.6245	17.1624	20.0227
	21PHAS_NO72	GCTCACTCTCTTCTGTCAATC	16.3082	18.3195	16.0676
	21PHAS_NO557	CGCCAATATTGTAATCCTACT	15.0696	18.1266	17.0564
	21PHAS_NO1020	CGACGACGTACTGGACCTCGG	14.2438	18.3195	17.5507
	21PHAS_NO148	TTGCACTGAATGGGCTAATGC	14.2438	19.4765	16.3148
	21PHAS_NO1002	TGTTGGTGACATGAGAAGGGA	17.9596	15.4269	16.3148
	21PHAS_NO850	ATCTCCGAAAGAACAATCAAG	13.831	21.5977	14.09
	21PHAS_NO326	CGGGTCTTTGGGATGAGAGAG	16.1017	16.5839	16.8092
	21PHAS_NO1456	TTTTTCCGCTTTGATGTAGTC	16.1017	17.741	15.5732
	21PHAS_NO1764	TATCGATGAAACTGAAGCTGG	15.6889	14.8484	18.7867
	21PHAS_NO109	ATGAATGTGGGCAATGCTAGA	17.3403	18.1266	13.8428
	21PHAS_NO281	CTCTCATCCCAAAGACCCGAA	16.1017	16.1983	16.562
	21PHAS_NO1117	ACGCACAATCCACGATGAAGG	16.9275	17.3553	14.09
	21PHAS_NO1431	TATCATGCATCTAGGGCTCGC	11.5602	18.898	17.7979
	21PHAS_NO1460	TGCGAGTGGCTCTGCGTATGG	10.5281	19.0908	18.5395
	21PHAS_NO68	CGTGTTGAACTCTGCAGCAGC	15.276	14.4627	18.2923
	21PHAS_NO732	CATGCATCGCTTACCCCTGCG	17.3403	14.8484	15.8204
	21PHAS_NO1521	TTTGTCTCTGTTGTTTGGAAG	12.5924	15.0412	19.7755
	21PHAS_NO1921	GCCCAACAGTCCTCTTTTGCA	17.5468	16.7768	13.1013
	21PHAS_NO1910	CAAGTGTCAGTTGCTGTTCAG	11.7667	16.5839	18.2923
	21PHAS_NO156	GCTCAACCAGACTAAAAGGCT	13.831	13.8842	18.5395
	21PHAS_NO1636	TCGAGTGATCCGTATCCAGTA	20.4368	12.5344	12.8541
	21PHAS_NO585	TTGTGGAGCGGGGAACGACGT	13.0053	17.3553	15.0788
	21PHAS_NO1640	TGACGTTGCAACCGAGCTATG	12.386	18.7051	14.3372
	21PHAS_NO1829	CCCACTAGAGATCAACATGTG	15.0696	17.1624	13.1013
	21PHAS_NO433	TGCTGCTAGAAAAGACAATCT	14.4503	16.9696	13.8428
	21PHAS_NO706	ATTGTCTTTTCTAGCAGCAGA	14.4503	16.9696	13.8428
	21PHAS_NO714	ATTGTCTTTTCTAGCAGCAGA	14.4503	16.9696	13.8428
	21PHAS_NO2	TAAAAGGATACTCTCGAGACA	11.3538	16.3911	17.3035
	21PHAS_NO1905	CAGGAGGAGAACGCTGGTCAT	14.4503	16.0054	14.5844
	21PHAS_NO497	GAGCCAAATCCATCCCCAGTG	13.0053	16.9696	14.5844
	21PHAS_NO575	GCCGTGAGTGTCCGCCATTCG	13.4181	14.0771	16.8092
	21PHAS_NO1076	CAGTAGAGCTGGGACGTTCGA	13.0053	19.6693	11.6181
	21PHAS_NO724	TTGGTTGAAATTGAAATGATG	13.831	17.5481	12.6069
	21PHAS_NO1473	GAACATCTCATAACCGGAGGA	16.721	12.1487	15.0788
	21PHAS_NO166	CTATAATCGATCGAATTGCTG	8.05087	12.92	22.4946
	21PHAS_NO1641	GTAGAAGCACCTGTCCCTGCT	10.3216	16.5839	16.3148
	21PHAS_NO284	CATGCTGCTGTAGATTCTGGT	14.8631	15.2341	13.1013
	21PHAS_NO640	ATACAGAATCAAGAGGAAGGT	13.0053	11.3774	18.5395
	21PHAS_NO1736	TGCGATGGATTAATTCTGGGG	14.2438	13.1129	15.5732
	21PHAS_NO1433	ACGATGGAAAAACAGATGGTA	13.831	14.0771	13.5956
	21PHAS_NO767	ACTCCGCAACAATCATGCATC	17.3403	11.5702	12.3597
	21PHAS_NO1814	CGTTCCTGAATCCTGATAACT	11.7667	17.741	11.6181
	21PHAS_NO1621	AAATTGCCTCAATCCACAATT	10.5281	11.9559	18.0451
	21PHAS_NO834	GCTCAAGAGGTCGTAGAAGCT	11.9731	13.8842	14.5844
	21PHAS_NO599	TTGTGATTGGCCCATCTGCTT	15.4824	10.606	14.09
	21PHAS_NO658	CTTGTTGTGCTTGATAAACCA	13.4181	15.0412	11.6181
	21PHAS_NO974	TTGGGCTCCGATCTTCCGAGG	11.3538	12.3415	15.5732
	21PHAS_NO455	ACGCAAAGTCATCCAGAAGCA	14.4503	15.2341	9.64055
	21PHAS_NO1483	TAGGTGAGTCGGTAGCTGATT	17.5468	11.1845	10.6293
	21PHAS_NO388	AAAGATGTGCATGTAGTTCCG	13.4181	10.9917	14.8316
	21PHAS_NO18	TCGTGCAAGTCGTTCAAAAAA	14.6567	14.6556	9.88774
	21PHAS_NO164	TAGTATGGATCGAGCCTAGAT	14.0374	9.44899	15.5732
	21PHAS_NO746	CAGCTTACACAGTCTATGAAC	10.5281	15.8126	12.6069
	21PHAS_NO745	TCCAAGTGAAATCTGACGCTC	13.831	15.0412	10.1349
	21PHAS_NO843	CGAGGATCTAGTGAGCATTAT	15.276	11.9559	11.6181
	21PHAS_NO758	TCCACTTGGCTACATCCGCCC	21.2626	11.3774	6.17984
	21PHAS_NO1337	TGTGATAGCTGGGGAAATGTG	12.386	13.8842	12.3597
	21PHAS_NO471	CTACAGATAGAGCAATGGAGT	15.6889	9.64183	13.3484
	21PHAS_NO744	TGCGAGCTGTTGACGATCGAG	8.8766	13.4986	16.0676
	21PHAS_NO1532	TTTTCCAGATCTCCTTGTATG	8.8766	11.9559	17.5507
	21PHAS_NO353	GGAGAGAACACAGCCATTGTA	13.0053	10.7988	14.5844
	21PHAS_NO595	CTAGCGTATCACAGTCCATCA	12.386	14.4627	11.3709
	21PHAS_NO886	AATCCTCTCTACCGCCTTGCG	9.08303	14.0771	14.5844
	21PHAS_NO290	TGGTAGAGCATCTCCAGTGTG	11.9731	15.2341	10.1349
	21PHAS_NO317	CACTGGAGATGCTCTACCAAA	11.9731	15.2341	10.1349
	21PHAS_NO1345	CTGACACTCCAGAATCCTGAT	11.3538	12.3415	13.5956
	21PHAS_NO743	CAGGGTAGGAACTGCATAGAG	10.3216	15.2341	11.6181
	21PHAS_NO1762	ACAACGAATCCATCAGCCACG	13.0053	14.2699	9.88774
	21PHAS_NO1272	CACATATCAGATATTAAACTG	9.90876	12.92	14.09
	21PHAS_NO1311	ATGTGAAGACTGATCTGCTGT	11.3538	15.4269	10.1349
	21PHAS_NO1656	GCCAAAGCCAAAGAGAAAGTA	12.5924	11.763	12.3597
	21PHAS_NO1633	ACGGCAAGCGTTACAGCTGAC	10.1152	13.8842	12.6069
	21PHAS_NO1634	ACGGCAAGCGTTACAGCTGAT	10.1152	13.8842	12.6069
	21PHAS_NO2006	TCATCTGCTGTGGCCACAGGA	10.7345	11.763	14.09
	21PHAS_NO1882	TATATAGAACGATCTGTTTGC	12.7988	11.9559	11.8653
	21PHAS_NO38	GTGACTTCCTACTGACCCGTC	14.6567	12.7272	9.14616
	21PHAS_NO1753	CTTCCGGTCTGTTAATATTGT	14.0374	9.83466	12.3597
	21PHAS_NO71	CTGGATCACGAGGAAGGGAAG	10.3216	12.92	12.8541
	21PHAS_NO1139	CAATCGGGCTCAAGTGGGTGT	12.1795	13.3057	10.3821
	21PHAS_NO979	CTAAGATTGGCGGACAGGTTG	10.5281	13.1129	12.1125
	21PHAS_NO1969	AATCACAAGAAGTACACAGTG	8.67017	15.6198	11.3709
	21PHAS_NO334	CTTTCACCAGTCACACAAGAA	13.6245	12.7272	9.39335
	21PHAS_NO1722	TCTACCCTATCGAGACCAACG	13.0053	12.3415	9.88774
	21PHAS_NO1672	TTATAATATAGAGTAGAATGG	12.1795	12.1487	10.8765
	21PHAS_NO1393	GTTACCCGACTATGACCTGAA	10.7345	13.3057	11.1237
	21PHAS_NO1925	CTCGGAGTTAAGCTGTTGCCT	13.0053	11.5702	10.6293
	21PHAS_NO19	TAGTACTACTTGAGGAAGAGC	12.1795	9.06332	13.5956
	21PHAS_NO907	CAAGATGTGTACAAGTATGGC	10.7345	11.763	12.1125
	21PHAS_NO686	CAGCCAGACTCAGTCCCTGCC	9.08303	10.606	14.8316
	21PHAS_NO1706	CTTGGGTCTCAGATGAGCGTG	13.831	11.3774	9.14616
	21PHAS_NO1315	GGCTTCTCATCGTCTCAAGCC	13.831	14.4627	5.93264
	21PHAS_NO579	GCACGTTGATACAGACCAGCT	13.4181	10.606	10.1349
	21PHAS_NO642	CTCAATCCATGGCGACACTCT	12.1795	9.83466	12.1125
	21PHAS_NO1629	TACACCGATTTACATGCCTGT	7.01871	11.5702	15.326
	21PHAS_NO944	CAGAATCGTCAGGGAACAGCA	6.19298	15.2341	12.3597
	21PHAS_NO435	AAGATGTAGACGTTAGGAGGC	10.9409	10.7988	12.1125
	21PHAS_NO1017	GCATTTCCTACTACCCATGGA	9.08303	11.763	12.8541
	21PHAS_NO1069	TGGTACTGACGGTTCACTGGT	9.4959	12.1487	11.8653
	21PHAS_NO1300	ACAATCAGCCGGCGAGCAACA	9.28947	13.4986	10.6293
	21PHAS_NO1239	AGTCCCTGGCACCACAAGAAA	11.5602	11.1845	10.6293
	21PHAS_NO86	ACTCACCATAGAGATCTCAGT	9.90876	10.4132	12.8541
	21PHAS_NO543	AGCCTACCGAAGCAATGAGTA	12.7988	10.606	9.64055
	21PHAS_NO652	ACGTTGCTACATCACGGCGTG	8.67017	12.1487	12.1125
	21PHAS_NO90	TTCTTGTGTGACTTCTCTATA	11.9731	11.763	9.14616
	21PHAS_NO531	CAGCCCTATGCCCTCGATAGC	14.0374	8.48481	10.3821
	21PHAS_NO369	TCACACTGGGAATCTGTTGCC	9.4959	9.44899	13.8428
	21PHAS_NO875	GCTCATCATATCACTGCTGGT	6.81227	12.5344	13.3484
	21PHAS_NO1500	GCAGTACCAGGCCTTCGTAAA	10.3216	8.29197	13.3484
	21PHAS_NO1387	TACTGGAGACTTTGCTGATAT	12.386	9.44899	10.1349
	21PHAS_NO416	TTGCGAGGGTTGAGAGCTCTT	12.1795	9.64183	10.1349
	21PHAS_NO1720	CCGAGGGTTACTCTTGAGCTA	12.386	9.64183	9.88774
	21PHAS_NO386	TACGTGGACAACCTAGAGTGT	13.0053	9.83466	8.89897
	21PHAS_NO1282	TTCATCTGTAGAAAGCCAAGC	10.1152	10.2203	11.1237
	21PHAS_NO985	CGAGTGGATCAATAGATAGGA	9.28947	13.4986	8.65177
	21PHAS_NO21	TGATGGTGAACAAGTTGGTGA	10.9409	9.25615	11.1237
	21PHAS_NO1158	GCTACTGCTTGAGATCATAGA	9.28947	10.606	11.3709
	21PHAS_NO570	CCAGACGGGTGAATCGACTAC	8.46374	10.606	12.1125
	21PHAS_NO1014	TCGTCTCCAATTTCAACCAAA	9.90876	11.1845	9.88774
	21PHAS_NO1871	CGTCCTGTTAGTCTTGGTAAT	8.8766	10.0275	11.8653
	21PHAS_NO1356	CGCAACAAACCATCCAAAATT	7.84444	10.9917	11.8653
	21PHAS_NO619	TGTGATCTAGCTCATTCTGTG	11.9731	6.94211	11.6181
	21PHAS_NO1589	CTGGATGCAGTCAGACGAGCG	7.84444	10.2203	12.3597
	21PHAS_NO1767	ACCAGCATGCCTATCATCAGC	9.90876	8.29197	12.1125
	21PHAS_NO1168	CTTGAAGTCCCTGAGTCTGTA	10.5281	8.87048	10.8765
	21PHAS_NO1597	GCGTCTCCAAGCCATATCGAT	9.28947	11.763	9.14616
	21PHAS_NO240	AGCACTCCATCATATCCTGTG	11.1474	10.2203	8.65177
	21PHAS_NO1551	CAAGTAAAGTCCCAGATAGGT	9.28947	9.25615	11.3709
	21PHAS_NO1791	TCGATCCATCGTCACCTCACA	7.43157	11.5702	10.8765
	21PHAS_NO1070	AAACATTCTCCATTGCTCACA	7.22514	10.0275	12.6069
	21PHAS_NO1303	CTCACCAAATAATGTCCTGCT	9.28947	9.44899	11.1237
	21PHAS_NO420	TACAGGATTAGAGACACCAGT	12.1795	10.7988	6.92142
	21PHAS_NO1708	TATGGTGGCTTTGTGCATAGT	11.5602	10.4132	7.91019
	21PHAS_NO681	TGTTGCATCGCATGGACTGCG	7.43157	12.7272	9.64055
	21PHAS_NO787	CTTGCATCACTGTCCAACATA	9.70233	9.83466	10.1349
	21PHAS_NO1388	GCCTACTCGGAATATCTTGCA	8.05087	11.1845	10.3821
	21PHAS_NO1038	AACCAAGCTACACCTTTCATT	5.57368	9.83466	14.09
	21PHAS_NO1122	ACAGCCATCGATCTACCTAGA	10.1152	8.67764	10.6293
	21PHAS_NO1121	CAGACTAGGACAGCATGCTCT	7.84444	7.52062	13.8428
	21PHAS_NO256	ATTCCTCGATCCTTTGCTAGA	6.60584	11.9559	10.6293
	21PHAS_NO35	GACCATCCAATCTGCATCACA	11.9731	8.87048	8.40458
	21PHAS_NO818	CTCCTGATCCTTAATACAATT	7.22514	13.4986	8.40458
	21PHAS_NO1855	TGTGATTGTATGATCTGTGGG	9.90876	10.7988	8.40458
	21PHAS_NO1832	TTGAGGATAAGTAGCAGTAGT	12.7988	7.13495	9.14616
	21PHAS_NO1712	ACGTCTTCTAGATCATACACA	7.43157	13.4986	7.91019
	21PHAS_NO838	CAACCACAGAAACACACAAGG	7.22514	11.763	9.64055
	21PHAS_NO1194	TAGCATAGGAGGGTCTGAGAT	7.638	11.763	9.14616
	21PHAS_NO831	ATGTCCCGCTTCCAGTTCGTT	8.8766	10.9917	8.65177
	21PHAS_NO315	CTGGGTGCTTGAATAGGCTGT	8.46374	7.32779	12.6069
	21PHAS_NO1112	CTGGTAGATCTCCTTCAGTGC	9.90876	10.606	7.91019
	21PHAS_NO124	ACTTCAGTGTTCAATGCCGGG	8.05087	10.4132	9.88774
	21PHAS_NO1378	CTTCCAATTTCAGAGCTCTGG	8.2573	10.4132	9.64055
	21PHAS_NO1548	CGAAAGGATTGTGATGGCCTC	6.39941	11.5702	10.1349
	21PHAS_NO895	TTAGATTGTAATATGCTTGCT	5.57368	11.3774	11.1237
	21PHAS_NO42	CAGATCATGAATTAGTAACTG	12.386	7.9063	7.91019
	21PHAS_NO1216	CAGATCATGAATTAGTAACTG	12.386	7.9063	7.91019
	21PHAS_NO93	CAGATCATGAATTAGTAACTG	12.386	7.9063	7.91019
	21PHAS_NO231	CAGATCATGAATTAGTAACTG	12.386	7.9063	7.91019
	21PHAS_NO232	CAGATCATGAATTAGTAACTG	12.386	7.9063	7.91019
	21PHAS_NO235	CAGATCATGAATTAGTAACTG	12.386	7.9063	7.91019
	21PHAS_NO874	TCGGTGCTGTCAGAGATGAGC	8.46374	10.606	8.89897
	21PHAS_NO662	TGGAGAGCTCGCTGCGATGGA	9.70233	10.9917	7.16861
	21PHAS_NO937	TCGATCTGTCGTAGGCATTGC	6.19298	10.4132	11.1237
	21PHAS_NO902	TGAGAGGCATGACATACTGGC	10.1152	8.67764	8.89897
	21PHAS_NO299	CAAGCCTGTGGACAGTTCGTC	8.8766	10.9917	7.663
	21PHAS_NO340	CAAGCCTGTGGACAGTTCGTC	8.8766	10.9917	7.663
	21PHAS_NO1068	TGAACTGTCTCTGAAACCTTG	6.19298	10.606	10.6293
	21PHAS_NO395	TGCTGTTCCTGACCATGACGT	12.386	4.2424	10.6293
	21PHAS_NO1066	TGCTGTTCGTGGGATTTATGC	7.22514	11.763	8.15739
	21PHAS_NO446	CGTGTGCTTGTTTAGGTTCTC	10.5281	8.48481	8.15739
	21PHAS_NO441	ATGTCTCGATCTCGCAAATTA	7.01871	10.4132	9.64055
	21PHAS_NO1164	TTGAGACCCTCAGCTCTGTGG	8.67017	10.0275	8.40458
	21PHAS_NO347	ACTGTACAGTACCCCAACAAG	7.22514	11.1845	8.65177
	21PHAS_NO980	GTGGGGAGTTCTGCTTTCGCT	5.98654	10.606	10.3821
	21PHAS_NO1424	GACGACCAGTCTTGACCCGAG	8.2573	9.25615	9.39335
	21PHAS_NO200	CCGTTCCAAACAAACTCCGGG	7.22514	9.64183	9.88774
	21PHAS_NO1347	CAGATTCCTCAACACAAAGTA	8.05087	9.06332	9.64055
	21PHAS_NO1085	CAATTGAGGTCAAGGGATGGA	10.3216	8.29197	8.15739
	21PHAS_NO1779	AGCCATCCAGCCTGAACAAAA	6.39941	10.606	9.64055
	21PHAS_NO289	TTGATTAGAACAAACTGGAAG	8.05087	10.2203	8.40458
	21PHAS_NO1698	CTCCGATGGTCCGTACTCGTA	8.46374	8.29197	9.88774
	21PHAS_NO318	TCCAGTTTGTTCTAATCAACC	7.84444	10.2203	8.40458
	21PHAS_NO1858	TCTCACTGAGATGCTCTTCCC	4.33508	9.64183	12.3597
	21PHAS_NO699	TTCAGCTAACCATCCCCGAAC	7.84444	8.09913	10.3821
	21PHAS_NO1382	CGTGATTTCTGCACCTGCCAG	9.4959	8.87048	7.91019
	21PHAS_NO926	CTCTCCGACGCTTACATTTGA	7.638	9.44899	9.14616
	21PHAS_NO478	TGTGGAGGACCTGTGATTGTT	8.67017	10.0275	7.4158
	21PHAS_NO479	TGTGGAGGACCTGTGATTGTT	8.67017	10.0275	7.4158
	21PHAS_NO562	CTAAACCCAGCTCCACAACTC	8.8766	7.52062	9.64055
	21PHAS_NO1914	TCAGAACTCAGTGGAAGGCAG	7.638	10.4132	7.91019
	21PHAS_NO764	TGGAAGAGTGTGGTGGAGAGT	7.43157	7.13495	11.3709
	21PHAS_NO1922	CTGCTGCATCTGAAAAAGGGA	7.01871	9.83466	8.89897
	21PHAS_NO205	CGAGATCGAGACGACATGGAA	7.43157	9.64183	8.65177
	21PHAS_NO668	CATGTACCACTCCAGTCCAAC	8.05087	9.64183	7.91019
	21PHAS_NO892	GCAGTGATTGGCAAGACGTGT	7.43157	6.74928	11.3709
	21PHAS_NO533	GATTCAGTTTGCTCACCAGTG	9.70233	8.67764	7.16861
	21PHAS_NO51	AGTGTACCCGCGAATCAAGCG	8.46374	8.87048	8.15739
	21PHAS_NO605	CGACCATGTCGTGTAGAGGCT	10.1152	8.48481	6.92142
	21PHAS_NO590	CTAGGATGAACGCTGATGCAG	5.98654	10.7988	8.65177
	21PHAS_NO1865	CATGGTCGATTGATGTTACGG	8.8766	9.44899	7.16861
	21PHAS_NO380	CTGGTGCTGAAGTAGGGATGT	8.2573	6.74928	10.3821
	21PHAS_NO1154	CTTCTGCTGTTCCTCGCTGTG	6.60584	8.29197	10.3821
	21PHAS_NO149	CAGCATCCACAAGGCCACAGC	8.46374	6.94211	9.88774
	21PHAS_NO125	TTGGTCGGTGCAGCCAATGTG	7.43157	9.64183	8.15739
	21PHAS_NO1822	CTCCATGGAATGTTGTCTCAG	6.81227	9.64183	8.65177
	21PHAS_NO1365	TGGCTTTTCGCACTCTGGAGT	6.60584	8.67764	9.64055
	21PHAS_NO96	CTTCGTCGATTGGTGCCACAG	5.36725	9.25615	10.1349
	21PHAS_NO1508	TTGAAGGATCTATGGATGAGT	8.2573	9.64183	6.92142
	21PHAS_NO1588	CTCTGATGCACTACGACTGTC	8.05087	8.09913	8.65177
	21PHAS_NO1125	GCTCATCCAGCCTCCATTAGT	7.84444	7.52062	9.39335
	21PHAS_NO890	TCATCTCCTAGTCATCAGACA	7.01871	7.52062	10.1349
	21PHAS_NO1195	GACACAATATCAATCCCCGTA	8.67017	8.87048	6.92142
	21PHAS_NO217	ATGACTTGAATACTTTGATGT	6.39941	8.09913	9.88774
	21PHAS_NO1777	CGACAACAGAATCTCGCCTTG	7.43157	7.9063	8.89897
	21PHAS_NO2020	AGCCTTCCCATTGGTCCATTG	7.22514	6.3636	10.6293
	21PHAS_NO876	TTTGAATATCTGAATTTGCTG	9.28947	6.74928	8.15739
	21PHAS_NO1005	GTTAGTTCATCTCTCGCTGTA	6.81227	8.67764	8.65177
	21PHAS_NO828	TACTATCAGGTCGCCGAGATC	5.98654	8.48481	9.64055
	21PHAS_NO418	CAGGTCAGTAGTTACAAGGTG	7.22514	10.7988	5.93264
	21PHAS_NO885	AGGAGAGTTTACAGTGTGGCA	5.57368	10.606	7.663
	21PHAS_NO1414	CCTTCGAGGCACTACACAGGA	7.01871	9.06332	7.663
	21PHAS_NO860	TAGCTGCGGTGAACTCTTGCA	7.01871	6.74928	9.88774
	21PHAS_NO440	CCAGTGCGACACATTATAGAG	8.67017	8.48481	6.42703
	21PHAS_NO1940	TGTCTGTGACTGAAAATTGGT	5.57368	10.0275	7.91019
	21PHAS_NO857	AGAGAACATGGCAGCACCAAC	7.84444	7.52062	8.15739
	21PHAS_NO213	TATCCTCATGGCCGATCGAAC	6.81227	6.94211	9.64055
	21PHAS_NO893	TTTGGACACGCTCACGCAGGC	7.01871	7.71346	8.65177
	21PHAS_NO659	CTCCATCCACGCCTTACAAAA	7.01871	9.06332	7.16861
	21PHAS_NO264	GCAGTCCTCGACGTCCTTATA	6.60584	8.87048	7.663
	21PHAS_NO1081	CATCCAAAGCTAGCATTTGGG	5.36725	10.2203	7.16861
	21PHAS_NO1458	TGGATATGCTAGATGCTAGTT	8.46374	7.13495	7.16861
	21PHAS_NO1093	CCAGCCAACATGATCAAAGTG	7.43157	7.52062	7.663
	21PHAS_NO1026	CTTTAGTCCCGGTTTCCAAAC	5.36725	8.48481	8.65177
	21PHAS_NO1174	TAAATGTTTGACGCCGTTGAC	7.638	8.48481	6.42703
	21PHAS_NO645	CAGGATAGGCTTGATCTGTGA	9.90876	6.74928	5.93264
	21PHAS_NO60	TATGGTGTGTGCGCTGACTTG	7.43157	9.06332	5.93264
	21PHAS_NO688	TCACTGTCAGTGCTCCTCGCG	4.54152	6.3636	11.3709
	21PHAS_NO826	TCCGTGCTGCAAAGAGTTGGC	6.19298	7.13495	8.89897
	21PHAS_NO1100	GCTCAAATTCCATGTCGTTCG	6.81227	7.32779	7.91019
	21PHAS_NO674	CTACAAACGGATTGAGGAGGA	9.08303	8.48481	4.44948
	21PHAS_NO447	TCGATCGGATGCCATGCTGCT	8.05087	6.74928	7.16861
	21PHAS_NO469	TTGGCGGGTTTTGATCGAGCT	7.43157	5.59226	8.89897
	21PHAS_NO1676	ACATAGACCGCAGATTCCAAC	7.84444	7.71346	6.17984
	21PHAS_NO482	GAAAAACAGAGCGAACTAGGA	7.43157	7.32779	6.92142
	21PHAS_NO1474	GTTTCAATTCCATCCCCAGTA	6.81227	6.94211	7.91019
	21PHAS_NO413	CAAGGAGTGGTCACTGTGGTT	6.60584	7.13495	7.91019
	21PHAS_NO1438	TGTGATGACGATCTATGAAGG	5.57368	8.09913	7.91019
	21PHAS_NO1719	AACGAGCAATATATCCATATT	7.638	6.55644	7.4158
	21PHAS_NO1232	CATCATCTGAACCGAGCCGAG	4.74795	7.13495	9.39335
	21PHAS_NO1938	TGGAGTTCAGCCAGCCCAATG	6.60584	7.52062	7.16861
	21PHAS_NO1172	AGAAGTCACTACCAAACAGAA	5.36725	8.87048	6.92142
	21PHAS_NO770	GCTCTCGGTCCACTTTTCGAT	5.57368	6.17077	9.39335
	21PHAS_NO949	GCTGACGATCCGCAGAAGAGT	7.01871	7.13495	6.92142
	21PHAS_NO597	TGATAAAGAGACCCTGAAGTT	8.46374	7.13495	5.43826
	21PHAS_NO1754	GCAAGACTTTGTACAGATGAT	8.67017	6.3636	5.93264
	21PHAS_NO1637	CACCAGATTAGCCACCGCAAC	5.57368	7.13495	8.15739
	21PHAS_NO1568	CATAATTTCTTCCCAACATAG	7.01871	6.55644	7.16861
	21PHAS_NO693	TGTTGCTCAGATCTTGGTAGT	5.57368	7.71346	7.4158
	21PHAS_NO984	CACAACTACTGAACGTCCAGT	6.39941	7.32779	6.92142
	21PHAS_NO432	CTGGAAGATAGAGTAGTCGTC	6.81227	5.59226	8.15739
	21PHAS_NO707	CGACTACTCTATCTTCCAGGT	6.81227	5.59226	8.15739
	21PHAS_NO715	CGACTACTCTATCTTCCAGGT	6.81227	5.59226	8.15739
	21PHAS_NO1981	GTTACCCCAGAGTGCAGTACG	8.46374	5.20659	6.92142
	21PHAS_NO47	TCGATCACGGATTGGTGCGCG	7.638	5.20659	7.663
	21PHAS_NO1766	CGAGAGCTGTATATAGGGATG	5.57368	8.67764	6.17984
	21PHAS_NO308	TGGTTTGAAACGGCTCTTTGT	7.638	7.13495	5.68545
	21PHAS_NO938	GTCCGACCACTTACTTTTGCA	4.33508	7.13495	8.89897
	21PHAS_NO1049	CCCTGATCCGAAATACTCGGG	9.70233	6.55644	4.20229
	21PHAS_NO1995	TGGTCGAATGGCGAGCTTGGG	4.33508	5.7851	10.1349
	21PHAS_NO1451	GCTTCCACCGTCTCGGTCGCT	7.22514	7.13495	5.93264
	21PHAS_NO990	CTTGTCAGCTTGATCCAAGTT	7.01871	8.48481	4.69668
	21PHAS_NO862	TTCCATGTTCACATCGTGAGC	5.98654	7.32779	6.67422
	21PHAS_NO1993	GCCTCGTCCACAAAAATCGTT	5.57368	6.17077	8.15739
	21PHAS_NO551	CCAAGAACTTCCAGTGCCATT	6.81227	6.17077	6.92142
	21PHAS_NO1585	AACAGCCCTTCATTGGAAACG	8.05087	6.3636	5.43826
	21PHAS_NO2014	TGGAGTTCTGACTGCGCGTAG	5.78011	5.59226	8.40458
	21PHAS_NO1890	ACACGTATTAGATCTATCATA	9.70233	4.43524	5.68545
	21PHAS_NO734	CTACTGATGGAGTTTGAGCCT	6.19298	7.32779	6.17984
	21PHAS_NO147	TTGGTTGAATAAACTCGTGTG	5.16081	7.52062	6.92142
	21PHAS_NO796	CTGTCTTCCACTCTCCTTTGT	3.71579	7.9063	7.91019
	21PHAS_NO198	TCTGCAGCCACATCTCTAGGA	4.95438	7.9063	6.67422
	21PHAS_NO1833	CGAGACTTACAGGTGCAATGT	8.67017	6.3636	4.44948
	21PHAS_NO1056	CTTTGAGATAATGTGGCACCG	4.33508	6.55644	8.40458
	21PHAS_NO364	GCATCAATAGTTCGGAACAAA	3.09649	6.94211	9.14616
	21PHAS_NO863	CCAGAGTCCGCATACCTTGTG	6.60584	5.20659	7.4158
	21PHAS_NO54	CGATTGGTAGGAACTAGGAAG	6.19298	7.52062	5.43826
	21PHAS_NO508	GATGCAGTACTCAATCGAGTG	4.54152	7.13495	7.4158
	21PHAS_NO401	TGGTGATAACAGGAGCTTGGA	6.81227	7.13495	5.19106
	21PHAS_NO78	TCTCTATTTTCTCCTCCAATA	5.78011	5.59226	7.663
	21PHAS_NO1449	TCGATACCAGTCCCAGGAAAC	7.84444	5.7851	5.43826
	21PHAS_NO1587	GGATCACTCTACTCTCACGGA	7.43157	6.17077	5.43826
	21PHAS_NO415	TCTACAGTGTTGTGCTTAACT	5.57368	7.71346	5.68545
	21PHAS_NO783	ATCGAGACTGTGTGCCAGGTG	6.19298	7.32779	5.43826
	21PHAS_NO1911	TTTTTTCATCCACACACAAAA	6.19298	5.01375	7.663
	21PHAS_NO1001	TGGTTGGCTTACTTCTTGTGT	8.05087	4.62808	6.17984
	21PHAS_NO1889	CAACGGAGCAAACACAGCACA	4.54152	5.59226	8.65177
	21PHAS_NO781	CTTCCTGGAGTGGATTTCTTC	7.638	5.97793	5.19106
	21PHAS_NO135	TGGTTTGAAAAACTGAGATGG	6.39941	6.94211	5.43826
	21PHAS_NO255	CAATCGGACTCGCTGCACTGC	4.95438	6.55644	7.16861
	21PHAS_NO192	TTATTCGCAAACTGAGGCTAA	7.01871	6.74928	4.94387
	21PHAS_NO1992	CGTGAAGTCATGGACGTGGCA	6.19298	6.74928	5.68545
	21PHAS_NO1667	CTTCTTTTTTCTCTGGACTGA	5.16081	6.94211	6.42703
	21PHAS_NO877	CGACGAATGCCTGGGCACGGT	5.57368	5.97793	6.92142
	21PHAS_NO1313	CGAGACTACAACCATGCACTG	5.16081	6.3636	6.92142
	21PHAS_NO1851	TACAAACAGTGAGACACAATG	6.39941	6.3636	5.68545
	21PHAS_NO142	TGCATCGGTAGTAGTTAGGCC	6.39941	7.13495	4.69668
	21PHAS_NO2010	AACAATTCATCTCTCTCCATC	4.95438	5.7851	7.4158
	21PHAS_NO465	CCGTATAACATGCTGAGCAAG	6.39941	6.74928	4.94387
	21PHAS_NO1452	TGCTACATCCTCATCGGCAGG	5.57368	6.74928	5.68545
	21PHAS_NO1116	CCAGAATAATCCCAATACATA	5.36725	7.9063	4.69668
	21PHAS_NO1850	CGGTGCAGAATTCAAGTTGCT	5.36725	6.3636	6.17984
	21PHAS_NO1915	CAGGACTCTAGGCTTTCTCTG	5.57368	5.39942	6.92142
	21PHAS_NO1821	CGAAGTTTGTCTATGCTGCTG	4.74795	5.20659	7.91019
	21PHAS_NO1681	GAGCATCTGAACTGAACAGTG	4.74795	5.01375	7.91019
	21PHAS_NO1316	CCGTGGATGTCTGTCAGAGCA	4.74795	7.71346	5.19106
	21PHAS_NO108	CGCATCATTAGATCTACACAT	4.33508	6.3636	6.92142
	21PHAS_NO1635	TGACATGGCTATAAGTAGAGT	8.2573	4.2424	5.19106
	21PHAS_NO1444	TTTTTGAATAAGACGAACGGT	7.43157	5.97793	4.20229
	21PHAS_NO656	ATGCCCTGGTCTCCGAGAACC	5.57368	6.55644	5.43826
	21PHAS_NO1516	TCAATCCCTCTTCACTCCAGA	4.74795	4.62808	8.15739
	21PHAS_NO17	AGCTACACCAGTCGAGGAGGG	4.33508	6.74928	6.42703
	21PHAS_NO53	CATACCACAATCTCCTCTAAA	5.36725	5.39942	6.67422
	21PHAS_NO1864	TCTGTGGACTTGGCCTGGTGA	6.81227	4.43524	6.17984
	21PHAS_NO1075	CGTGTAATCGGTGGAGTTCAG	5.16081	5.97793	6.17984
	21PHAS_NO476	CTAGGAGAAGGACTGTGTTGT	4.12865	5.20659	7.91019
	21PHAS_NO1242	CGTGAATTGTATTGTAGGTGG	2.89006	7.13495	7.16861
	21PHAS_NO154	CTAGAGACGGAACTGGAACCC	4.95438	7.32779	4.94387
	21PHAS_NO2007	TTGTCGAAGAGGAAGTCTGTC	5.78011	6.94211	4.44948
	21PHAS_NO676	ATATACAATCGGAGCAGCAAA	4.54152	5.39942	7.16861
	21PHAS_NO1785	GCAACAAAGACCGGAGAGACG	4.74795	3.66389	8.65177
	21PHAS_NO1878	CTACCGGATCTGGTGCCATTC	6.39941	6.74928	3.9551
	21PHAS_NO824	CTTGAGAGTGAAAGTGTGGTG	4.54152	4.82091	7.663
	21PHAS_NO561	GTCAGTGACAGTGCAGAAGCG	5.98654	4.62808	6.42703
	21PHAS_NO765	TGGGTGGTGAAGTAGGAGCCT	5.78011	6.55644	4.69668
	21PHAS_NO1340	CCTCCTCAAAGACATCCTACA	5.16081	6.17077	5.68545
	21PHAS_NO491	GAATGAGAGGCATCAGGAAAA	5.16081	5.59226	6.17984
	21PHAS_NO1186	TTGATCACGAATGAAGCTTTG	6.39941	5.59226	4.94387
	21PHAS_NO1270	TTTTCTTGAAGAGCATCTGCA	4.74795	6.17077	5.93264
	21PHAS_NO1294	CCATCGGAGTCGAGTCCAGTT	6.81227	6.3636	3.7079
	21PHAS_NO829	GATCTACCAGCCACCATCGCG	6.19298	4.62808	5.93264
	21PHAS_NO1482	CACCTAGGCTGAATCGAAGGA	5.57368	4.2424	6.92142
	21PHAS_NO1416	TGGAGCTAAGGAAAGAGTTGA	8.46374	3.85673	4.44948
	21PHAS_NO1916	GCCACATTCAGAATTCAAATA	3.50935	4.62808	8.40458
	21PHAS_NO1692	CCACATTGGTTGTTGGACTAG	5.57368	5.01375	5.93264
	21PHAS_NO1789	TTCGGTAGTATTCCAGTTTGG	4.33508	6.3636	5.68545
	21PHAS_NO791	CTCTTCTGCAGCCCTGCAACA	5.57368	6.3636	4.44948
	21PHAS_NO1860	TATGTTGTAAACGTCTGTGTT	4.74795	4.43524	7.16861
	21PHAS_NO1363	TTTGGAGACCGTGTCGCTGTC	7.01871	4.62808	4.69668
	21PHAS_NO184	CGATTGTGCCGACGACAGCTG	4.33508	6.74928	5.19106
	21PHAS_NO1895	TTTTGTGAGTTGGCTAATGAT	5.36725	4.2424	6.67422
	21PHAS_NO1665	CCTCCATGAATGCCGACAACG	5.78011	6.55644	3.9551
	21PHAS_NO1652	TTGAACTCTTGTAGCGAAGCA	5.36725	6.94211	3.9551
	21PHAS_NO1661	CTTCGCTACAAGAGTTCAACA	5.36725	6.94211	3.9551
	21PHAS_NO1932	CGATGGTGATCTGTGAAAGAA	5.16081	5.39942	5.68545
	21PHAS_NO335	CGGTGAAATGCAACTGGATGG	4.54152	5.01375	6.67422
	21PHAS_NO1392	CGTGGTAGTCGGTTCAGTCAG	4.33508	5.59226	6.17984
	21PHAS_NO1400	GCCCTCAAACACAGCTCCATG	4.33508	5.59226	6.17984
	21PHAS_NO524	AGCAGGGTTTTAAATCTCGAA	4.33508	5.59226	6.17984
	21PHAS_NO1362	CGGAACGTGTTGCTTGTGGAA	3.92222	6.94211	5.19106
	21PHAS_NO1577	CACATCCTCTACCTGCAGCGT	5.57368	5.01375	5.43826
	21PHAS_NO306	ATCCAGTTGCATTTCACCGGC	4.54152	5.01375	6.42703
	21PHAS_NO2004	CTGGAAGCAACTCAGGCGGAA	4.54152	6.74928	4.69668
	21PHAS_NO356	CTACCTACAGATTCACCGGTG	5.78011	3.27822	6.92142
	21PHAS_NO1842	GAACATCTCGACACATTTGTA	4.95438	5.01375	5.93264
	21PHAS_NO1063	ACATTATTATACCTCCAAGTA	3.09649	7.32779	5.43826
	21PHAS_NO1454	TCAGTGGCAAATCGTAGACGT	3.30292	8.67764	3.7079
	21PHAS_NO1180	CAAGAAGGGACTAGAGATCTT	4.33508	5.39942	5.93264
	21PHAS_NO760	CCGAGATAAGTTGACATGGAG	4.74795	4.2424	6.67422
	21PHAS_NO869	CAGGCTTGCAGAGGAGCACGT	7.43157	4.82091	3.46071
	21PHAS_NO870	CAGGCTTGCAGAGGAGCACGT	7.43157	4.82091	3.46071
	21PHAS_NO2015	TGTGGATATACCTGTAGAGTG	2.68362	7.71346	5.19106
	21PHAS_NO682	CTGACCGTGGTCCAACCAACA	3.92222	6.55644	4.94387
	21PHAS_NO218	CCTGATTGAATACTGCACCCC	4.95438	5.7851	4.69668
	21PHAS_NO1808	TTTTTGAATAAGACGAACGGT	6.19298	5.7851	3.46071
	21PHAS_NO1299	CGTTCGTCTTATTCAAAAACT	5.98654	5.97793	3.46071
	21PHAS_NO407	TTAACCAGTGGGGCCTGACGG	4.54152	3.08538	7.663
	21PHAS_NO1824	CCGTATCTGATGAAGCTGGAG	3.92222	4.43524	6.92142
	21PHAS_NO1217	TAAATGGGACTGTAGTTGGAT	4.95438	3.85673	6.42703
	21PHAS_NO1353	TTGTTCGTGGTGGAATTGTGC	4.95438	5.59226	4.69668
	21PHAS_NO1408	TGCCAAGAGAAAATGCCTAGG	3.09649	5.7851	6.17984
	21PHAS_NO1632	ACAGCAAGCGTTACAGCTGAC	4.95438	5.39942	4.69668
	21PHAS_NO1370	CTGTGAACAAGTTACCTCTGT	5.78011	5.01375	4.20229
	21PHAS_NO773	ACACCTTACAACTATACAACA	5.16081	4.62808	5.19106
	21PHAS_NO1828	TGATCCCAACTCTGACAAAAC	6.39941	4.62808	3.9551
	21PHAS_NO1062	TTGACGGTGGCTCAATCCTGT	3.92222	3.08538	7.91019
	21PHAS_NO560	TCGATGCGGTGTGCTGGGTGG	4.95438	5.7851	4.20229
	21PHAS_NO1886	TAAGTGATCTTTGGAGAGTCG	4.74795	3.85673	6.17984
	21PHAS_NO905	TCTGTATGATTGTAGGATTGG	4.33508	4.2424	6.17984
	21PHAS_NO1191	GCCAGATATACAAGTCAAGGG	3.71579	5.59226	5.43826
	21PHAS_NO1699	CTATGGCTGCTATTCCAACGC	2.89006	7.13495	4.69668
	21PHAS_NO1373	CGGACTAGCAGGATAGAACCT	5.57368	5.20659	3.9551
	21PHAS_NO1012	TAGAGAGGACACCGTAGGTTG	3.50935	5.20659	5.93264
	21PHAS_NO1627	CAGCAAAATGACGTTGGTGGC	3.50935	6.17077	4.94387
	21PHAS_NO1819	TCGACATAGCCCGCATCAACA	3.50935	5.01375	5.93264
	21PHAS_NO1463	TCGTGCAAGAGCAGATCCAGC	5.16081	4.82091	4.44948
	21PHAS_NO1372	TCTCGGTGATGATAGGTGCTG	3.71579	5.97793	4.69668
	21PHAS_NO987	TCTACATTTAATACTTCAAAT	6.19298	4.2424	3.9551
	21PHAS_NO1837	AGTCTACTCTACCGGTCTTCC	3.71579	4.62808	5.93264
	21PHAS_NO1715	ATATTCTAAAGTGGAACGGTG	3.30292	5.01375	5.93264
	21PHAS_NO411	GCAGAGTCTTCTGAACCAACA	5.57368	5.01375	3.7079
	21PHAS_NO180	CAGTCCGATCGACTGTAGAGT	3.92222	4.62808	5.68545
	21PHAS_NO506	TATGATCGTCCAGCAATGCGT	5.98654	4.82091	3.46071
	21PHAS_NO412	TTGGTCTCTGTACACCTTGCG	2.68362	6.55644	4.94387
	21PHAS_NO310	TGAATATGGTCCGTCGTCTGC	3.92222	3.27822	6.92142
	21PHAS_NO1928	AAACAAGTTTCAGACTCCAAT	3.71579	6.17077	4.20229
	21PHAS_NO79	TGCACGACTACCCTCTACTGT	4.54152	3.08538	6.42703
	21PHAS_NO1109	AAGACGAGACTTTGGTGTGCA	4.54152	3.08538	6.42703
	21PHAS_NO1575	CAGGATGGTTAGGCAAGAGTT	4.54152	4.82091	4.69668
	21PHAS_NO643	CCGGGGGATAAAGTAGAAGAA	4.12865	5.20659	4.69668
	21PHAS_NO26	TAACACATGGTTGGGACCTGC	4.33508	4.2424	5.43826
	21PHAS_NO1955	TCCGTCGGATGGCTATACTGC	4.33508	5.20659	4.44948
	21PHAS_NO449	GACCACCAGATATCGACAATT	5.16081	5.01375	3.7079
	21PHAS_NO1937	CTACAGGGTCCTCAATCATCA	4.74795	4.82091	4.20229
	21PHAS_NO1765	GCTTCTAATTCAACTGTCACA	3.50935	5.97793	4.20229
	21PHAS_NO330	TTTGGCTGCGCTTGGAACTGA	4.54152	3.66389	5.43826
	21PHAS_NO1959	GAGGATGTAGTCGTGTAGGTG	3.50935	5.39942	4.69668
	21PHAS_NO1879	TCACCAACCAACGGAGCAACC	4.54152	4.62808	4.44948
	21PHAS_NO666	CATTTCATCGCGGCATCCATG	4.54152	3.85673	5.19106
	21PHAS_NO99	TATATGAGACTTCCAACTGTG	5.16081	4.43524	3.9551
	21PHAS_NO1499	CATCAAGTTTCCAGCCATATG	4.54152	3.47106	5.43826
	21PHAS_NO1471	TGTGTACGTAGATTGAGGGTT	4.95438	4.04957	4.44948
	21PHAS_NO1740	TTTTTGGACAGTGCAGTAGCC	3.09649	6.3636	3.9551
	21PHAS_NO790	AGAGATGATGTAGAGATAGTT	3.30292	3.66389	6.42703
	21PHAS_NO621	TTGGAGGCGGTGGAAACACAT	5.57368	4.62808	3.21352
	21PHAS_NO695	GTGCACAGCCCTTAATTTGCT	3.71579	6.17077	3.46071
	21PHAS_NO1733	CAACTGTTTCCTATGAATGTG	4.95438	6.17077	2.22474
	21PHAS_NO1967	CATGCTGTACTGATGAAGTTC	4.74795	3.85673	4.69668
	21PHAS_NO878	TTGATTATTTGAGTTCTGCTG	5.36725	4.43524	3.46071
	21PHAS_NO1812	TGCAAGTTCTTATGTTCCATT	3.30292	5.20659	4.69668
	21PHAS_NO1512	TATGAATTTTGGATGTCTTGT	5.36725	3.66389	4.20229
	21PHAS_NO1399	TAGTCGTCGCGGAGTGGTGGC	2.68362	5.7851	4.69668
	21PHAS_NO278	AGTTCCAAGCGCAGCCAAATC	4.33508	3.66389	5.19106
	21PHAS_NO1124	CCTCCTTCATCAAGTCTTGGG	3.71579	4.2424	5.19106
	21PHAS_NO538	CTCTTTTCCTTGTTCCCGGTG	5.57368	2.89255	4.69668
	21PHAS_NO346	CGTCTACGAAAATCACTTATT	3.71579	5.20659	4.20229
	21PHAS_NO1228	AGGAACCACATCTAAACTAGG	5.16081	4.2424	3.7079
	21PHAS_NO1155	CATGACCAGGTTAACCTCACA	3.92222	3.85673	5.19106
	21PHAS_NO1083	TCGCGCAGTGGTACACTTTGG	3.30292	5.20659	4.44948
	21PHAS_NO1813	CGTCTGTACTTGCTGGGTGGG	4.54152	3.66389	4.69668
	21PHAS_NO1377	AGCAGACCAAGGAGAACAAAC	4.33508	3.85673	4.69668
	21PHAS_NO1537	CTAGTTCATTGCTGTAGTGAT	4.54152	4.62808	3.7079
	21PHAS_NO523	AGTTCTAATCCGCCACATGTT	3.30292	5.59226	3.9551
	21PHAS_NO620	ACATATCCTTTCTCTACAAGA	3.50935	5.59226	3.7079
	21PHAS_NO118	CACATCCACCGATTGGTTGTG	2.27076	4.82091	5.68545
	21PHAS_NO939	TAGAGATTTTGGCTAAGTGGC	5.16081	3.47106	4.20229
	21PHAS_NO638	CCTGGTTCTCGGTTGGTACTT	3.71579	5.59226	3.46071
	21PHAS_NO1079	TCGCACTGAATTAGGCCTAGT	4.33508	2.69971	5.68545
	21PHAS_NO1334	CTCAAACACAGAACCTTAGCC	4.12865	3.08538	5.43826
	21PHAS_NO267	TGTGGATTGCTAATTGGGATT	3.71579	5.39942	3.46071
	21PHAS_NO844	AGTTATGAACCAAGCCAAAGA	3.09649	5.20659	4.20229
	21PHAS_NO559	TGGCACCGAACTTGGACATCA	3.92222	2.89255	5.68545
	21PHAS_NO1481	AGAGAGCCCAAACACTTCGTA	3.30292	4.2424	4.94387
	21PHAS_NO1563	TTGGGTACAGAAATTATGTGG	3.30292	4.2424	4.94387
	21PHAS_NO452	TCCTGAGCTCTGCAAAGCAGT	3.30292	4.2424	4.94387
	21PHAS_NO1317	ACCCAAGTCCCAACCACTTCG	3.09649	4.43524	4.94387
	21PHAS_NO91	GCTACCATCCTCGTTATCGGT	3.92222	3.85673	4.69668
	21PHAS_NO1161	GTTCAAAGTGTCTGTACATGG	4.12865	4.62808	3.7079
	21PHAS_NO1493	CCTATTGTGCCACAACATATA	2.68362	5.01375	4.69668
	21PHAS_NO458	TGCATCCTAGCCTTCCTAGCG	4.33508	2.89255	5.19106
	21PHAS_NO1798	ACCATGACAGTCGACATAGTA	5.36725	4.04957	2.96632
	21PHAS_NO1432	GTTAAAATCTCGAGCTACATA	4.54152	3.08538	4.69668
	21PHAS_NO1620	CCCAGGATCATCAACAGAAAA	4.12865	3.47106	4.69668
	21PHAS_NO448	TTGCTCTGCTGGACTAGTGGG	3.30292	5.01375	3.9551
	21PHAS_NO1149	TATTCAGGGAAGGTAGCTAGA	4.74795	4.82091	2.71913
	21PHAS_NO1395	AGCCAGTTTTTGCAGTCGATC	2.89006	3.66389	5.68545
	21PHAS_NO1019	CTAGACCTCTTGAAGTCCTCT	3.92222	3.85673	4.44948
	21PHAS_NO1903	ACAAGAGTAGAGCAGCTAGAG	4.12865	4.82091	3.21352
	21PHAS_NO1143	CAGCTGATGACTTGGATGGAG	3.71579	5.20659	3.21352
	21PHAS_NO1402	TTAGTGTCTAAAGACAGGGAC	4.33508	3.27822	4.44948
	21PHAS_NO1531	TCACCAGTGACGAAGCTAAAA	3.50935	4.82091	3.7079
	21PHAS_NO138	GTCGTTCCGAGGACATCTTGA	3.30292	5.20659	3.46071
	21PHAS_NO9	CTGATGTTCCAAGTTCCCGTC	3.50935	5.20659	3.21352
	21PHAS_NO1261	CTAGCAAAAAGATCTCAAGGT	3.09649	3.08538	5.68545
	21PHAS_NO881	TTGTACTCTGGCTCTCTGGCC	3.71579	3.66389	4.44948
	21PHAS_NO1407	TATAGGCTCCCAACGACGATG	3.09649	4.2424	4.44948
	21PHAS_NO414	CAACTGTTTTGCTTGATCCGT	3.71579	3.85673	4.20229
	21PHAS_NO887	TAGGGAATGTGCGAAAGATGT	4.54152	3.27822	3.9551
	21PHAS_NO600	TTGACACCGTTGACTTTTTAG	3.92222	3.85673	3.9551
	21PHAS_NO541	AAACTCAGTCACCAAAAAAAA	3.71579	4.04957	3.9551
	21PHAS_NO1341	CGATCATCAGCGTGGAGCGTT	4.95438	4.04957	2.71913
	21PHAS_NO348	TTGAATCTGAGGCAGTAGTAG	3.71579	5.01375	2.96632
	21PHAS_NO1323	TTATAGGCCGCTGTTCACTGC	3.09649	4.62808	3.9551
	21PHAS_NO547	CTGGCCAACGAGAAGAGTGAT	2.47719	4.2424	4.94387
	21PHAS_NO176	TTCGTGGTCGTTGGTTGATTG	3.09649	5.01375	3.46071
	21PHAS_NO1586	GTCTACTCGTACATGGAAGCT	2.47719	3.85673	5.19106
	21PHAS_NO11	AAGACACTGCAGTTTCGCGGC	2.68362	3.85673	4.94387
	21PHAS_NO517	ATTATTGTAGAGCCTATAATA	3.50935	2.89255	4.94387
	21PHAS_NO1727	AGGTATCCAGGCCACAAGGCG	2.27076	3.85673	5.19106
	21PHAS_NO1542	TTTATTTTGGGATGGAGATGT	3.50935	3.85673	3.9551
	21PHAS_NO1022	CACTCTTTGAATCTCCTCGAT	3.50935	3.85673	3.9551
	21PHAS_NO352	AGACGCGAAAGCTTTGAGCCG	2.68362	4.82091	3.7079
	21PHAS_NO821	TTGTGATGATGAAGAGGACGA	4.12865	3.85673	3.21352
	21PHAS_NO785	TATCCGGTCCGGCCTCATGTC	1.85789	4.82091	4.44948
	21PHAS_NO323	AACTGGCGAACTTCGGATGGA	3.92222	3.27822	3.9551
	21PHAS_NO1006	CCAAGGCCGTGACATTTCGTG	2.89006	5.01375	3.21352
	21PHAS_NO5	TAAACTGTCGAGTTGGGCGTG	2.27076	4.2424	4.44948
	21PHAS_NO1331	TAAAATTGAAGATGATGTGAC	4.95438	3.08538	2.96632
	21PHAS_NO260	TGCTGTGCTGCCTCTGAGATT	4.74795	3.27822	2.96632
	21PHAS_NO384	CCTAGACTGATCCTGACTGTA	4.12865	2.89255	3.9551
	21PHAS_NO249	CCATGTTGACCGCAGACGCAG	3.30292	4.43524	3.21352
	21PHAS_NO741	ATTCTCTCTGGGGTAGGCTTG	2.89006	4.82091	3.21352
	21PHAS_NO1776	GCCCTAGATCAACTGATGGAT	3.30292	3.85673	3.7079
	21PHAS_NO1355	TCCTCCTTCTTGTTCCCTAGA	3.30292	4.04957	3.46071
	21PHAS_NO126	GATGCCCAGTGTACAGATGGA	3.30292	4.43524	2.96632
	21PHAS_NO1643	TGATGGAGGCATAGAACAGGT	3.71579	3.27822	3.7079
	21PHAS_NO919	TGATTTTGTGTGGAATTTGCC	3.92222	3.27822	3.46071
	21PHAS_NO1386	TCCTTTCACGATCAGACAAGA	2.89006	3.27822	4.44948
	21PHAS_NO846	ATATGACGAACTGTAGCCAGT	4.33508	3.08538	3.21352
	21PHAS_NO46	CTACACCCGCTGAAATATGGG	2.27076	3.08538	5.19106
	21PHAS_NO1639	TTACTGATTCTGAATTTAATC	2.68362	5.39942	2.47193
	21PHAS_NO2024	TTTGTCGGACAATGTGGTGAT	3.30292	4.43524	2.71913
	21PHAS_NO1763	GCTCAAGTCCTACCTTCAGTA	2.47719	4.2424	3.7079
	21PHAS_NO663	CTTGTGTCGCCGTTGTTTTGG	2.68362	3.47106	4.20229
	21PHAS_NO375	ATTCAACATCCAAAACCAGGC	2.68362	4.43524	3.21352
	21PHAS_NO174	CCAAGTTGGTTCGTCGTTCAG	2.68362	3.66389	3.9551
	21PHAS_NO426	GAACGACGAACCAACTTGGGG	2.68362	3.66389	3.9551
	21PHAS_NO713	CCAAGTTGGTTCGTCGTTCAG	2.68362	3.66389	3.9551
	21PHAS_NO722	CCAAGTTGGTTCGTCGTTCAG	2.68362	3.66389	3.9551
	21PHAS_NO861	TGTCTAAGGATTTGGTGTGTT	2.68362	2.89255	4.69668
	21PHAS_NO1401	ATCAGTCGAGCCGTGACAGCA	2.06433	4.2424	3.9551
	21PHAS_NO1491	TGCAGTCTAGCGACGGTGATC	2.27076	5.01375	2.96632
	21PHAS_NO269	CGTCCGATTATCCCGATGCCT	2.27076	4.43524	3.46071
	21PHAS_NO1857	CAGGACGCTAGGTAACTACTT	3.30292	2.89255	3.9551
	21PHAS_NO806	GTAGTTACCTAGCGTCCTGGC	3.30292	2.89255	3.9551
	21PHAS_NO182	GCTCACAAGTCACATCTGTGC	2.47719	4.2424	3.21352
	21PHAS_NO188	TTGCGGCTCTTCTACCTATGA	4.12865	3.08538	2.71913
	21PHAS_NO569	TCACCGCAGATCGTATCATGT	4.33508	2.1212	3.46071
	21PHAS_NO812	GCTTGCACTGCCTACATTGTT	1.2386	5.59226	2.96632
	21PHAS_NO1654	TTGTTAGTGGATGATGATGTG	3.09649	2.50687	4.20229
	21PHAS_NO1413	CAAGATGTGTTCATGAGGGGT	3.71579	3.08538	2.96632
	21PHAS_NO634	CACGTCTGAACTTTCCCGGAG	3.50935	3.27822	2.96632
	21PHAS_NO1420	AGGAGTCAGTCGGCGACGTCG	2.06433	3.66389	3.9551
	21PHAS_NO1328	TATGAGAGAACAACAGATGGA	2.89006	3.27822	3.46071
	21PHAS_NO851	CAGACGGATCTTCTCCATGAG	3.09649	4.04957	2.47193
	21PHAS_NO515	CCTCCAACAGGTACCAATGTT	2.68362	4.62808	2.22474
	21PHAS_NO1738	CGATGTGAGTTACTGATCTTG	2.47719	3.08538	3.9551
	21PHAS_NO1846	CATATGGGACGATCAACTAGG	3.71579	4.82091	0.988774
	21PHAS_NO1515	TGTGTGATGGTCTATGAAGTG	2.27076	4.2424	2.96632
	21PHAS_NO1721	TCTTGTTACTAAGGATGTGGC	2.89006	2.31404	4.20229
	21PHAS_NO644	CACTTGGTCGCAGTAGCACAT	3.92222	2.50687	2.96632
	21PHAS_NO1403	ATTGAGTACTAGAACATGAGA	5.36725	2.31404	1.73035
	21PHAS_NO1279	GCATGGGAGGCATTGGGAAAA	3.50935	2.89255	2.96632
	21PHAS_NO489	GCATGGGAGGCATTGGGAAAA	3.50935	2.89255	2.96632
	21PHAS_NO1790	CATCGTGGTGGAATCTGATGT	3.09649	3.27822	2.96632
	21PHAS_NO1906	CCATAGCTAAGGGTGTAGGAG	2.68362	3.66389	2.96632
	21PHAS_NO1697	TGCCGTGGTTACTCGAGAGTG	3.50935	2.31404	3.46071
	21PHAS_NO553	CATTTGTATTGTATAGGCTAG	2.89006	3.66389	2.71913
	21PHAS_NO894	TCAACCGAAGCCCATGAACTG	2.27076	3.27822	3.7079
	21PHAS_NO647	TGGTGACAACTGGTAATCTGC	2.06433	3.47106	3.7079
	21PHAS_NO463	TATCAGACAGAAGCGTGAGCC	2.47719	4.04957	2.71913
	21PHAS_NO152	CAATGTTGAACATGTAAGGTC	2.89006	2.89255	3.46071
	21PHAS_NO1913	CGGTTTGCCGGTTCTCGTCTT	3.09649	1.15702	4.94387
	21PHAS_NO571	GTTCCCCAAGTCCTGCTGGAC	3.30292	1.92837	3.9551
	21PHAS_NO1912	TTTTTAGTTAAGGGATGAACT	3.50935	2.69971	2.96632
	21PHAS_NO1326	TCGATCTATAGGACATCACGG	2.47719	2.69971	3.9551
	21PHAS_NO1319	TGGAAGAAGCGGAGCCGACTG	2.68362	3.47106	2.96632
	21PHAS_NO1894	TTGTGCCTGCTGTTCTAGTGA	2.89006	3.66389	2.47193
	21PHAS_NO950	CTTGGTCCATGGAGCTCGGAG	2.27076	4.2424	2.47193
	21PHAS_NO24	GTGTACCCAACCAACATTGGT	2.06433	2.89255	3.9551
	21PHAS_NO20	CGGATCCTTCGTCGCTGGCAG	3.09649	2.31404	3.46071
	21PHAS_NO1329	TCCCTCCGTCCCAAAAAAAAA	3.50935	2.89255	2.47193
	21PHAS_NO97	CCGTCACATAGAAAAGCCGTT	3.50935	2.1212	3.21352
	21PHAS_NO776	CTGTGGGAGAGAGTTGCTCTA	2.89006	1.73553	4.20229
	21PHAS_NO842	GAAGAAAAGATCACGACTGTG	2.68362	1.92837	4.20229
	21PHAS_NO957	CCCGTCCCTTCCAGAGCTAGA	2.27076	3.27822	3.21352
	21PHAS_NO1990	ATCAGAGTGACCAGCACAACC	3.30292	2.50687	2.96632
	21PHAS_NO1761	CTCTGATAGTTCTTGAAGCTC	2.68362	3.85673	2.22474
	21PHAS_NO509	ATGTAAGAGCAAACAACCAGC	3.30292	1.73553	3.7079
	21PHAS_NO578	TGATCGGCTTGATTGTTCAGA	2.68362	3.27822	2.71913
	21PHAS_NO1263	CACAACCTACACACACTAATG	2.89006	2.31404	3.46071
	21PHAS_NO105	AGTGGTCTGGCTGAAGACGTG	1.44503	3.47106	3.7079
	21PHAS_NO1160	TTGGAGTTGAACTGACAAGTG	3.09649	3.47106	1.97755
	21PHAS_NO1052	CTCAACTACGCCTGGACTAGG	3.50935	2.31404	2.71913
	21PHAS_NO112	CTACTCGGAATCTACACAGGG	2.47719	2.31404	3.7079
	21PHAS_NO521	TCATATTAGGAGAAGAGACTT	3.71579	2.31404	2.47193
	21PHAS_NO675	CCGCGTTGCAGCGAGACTCTG	2.68362	3.27822	2.47193
	21PHAS_NO1917	GCTTATCTGGTAGATCGTGTT	1.65146	2.50687	4.20229
	21PHAS_NO1622	AAGCACCCAACGAAAGTGGAG	3.50935	2.1212	2.71913
	21PHAS_NO1624	CATTCCATTCACTACGAAAAA	2.06433	5.01375	1.23597
	21PHAS_NO616	TCGTGTTAAGCTGTTTGTATT	4.54152	2.31404	1.48316
	21PHAS_NO847	CTAGCACAACCCATTTGCAAA	1.44503	3.08538	3.7079
	21PHAS_NO1986	TAATCGTGGGGTTAAGGATGC	3.09649	2.69971	2.47193
	21PHAS_NO1476	CGCCATCCAGAGCCACCAGCG	1.44503	4.04957	2.71913
	21PHAS_NO507	CATTATCCATAGATCTACAAT	3.92222	3.08538	1.23597
	21PHAS_NO1553	TTGTTTCGTAACTGGTGTGTT	2.27076	3.66389	2.22474
	21PHAS_NO657	CGGTCAACGAAATATGTGACA	3.09649	1.54269	3.46071
	21PHAS_NO1179	TGTTGATGATATTGTGTTGTG	2.27076	3.08538	2.71913
	21PHAS_NO1806	TGATATATGGTAGATAGATGG	2.06433	3.27822	2.71913
	21PHAS_NO633	CCACACTACGACGCTGTTGTA	2.89006	1.92837	3.21352
	21PHAS_NO1684	CGAAGATGGATGAAGACACCG	2.89006	2.31404	2.71913
	21PHAS_NO986	CATAGCGTGGCAACCGAAATC	2.06433	1.34986	4.44948
	21PHAS_NO1966	TGTGTTCCACCGTACCCTAAC	2.27076	3.85673	1.73035
	21PHAS_NO368	TGCTACGGTGATGATGCTCGC	3.30292	1.34986	3.21352
	21PHAS_NO537	GAATCACACTTGAGCCACATC	1.65146	2.69971	3.46071
	21PHAS_NO1970	TGAGTGTTCTTGTACCTGAGG	1.85789	1.92837	3.9551
	21PHAS_NO1675	TTATAGGAAGTTTAATGGACT	3.50935	2.50687	1.73035
	21PHAS_NO1498	GCAAGAACACCGACAACCAGC	2.89006	2.1212	2.71913
	21PHAS_NO405	CCAATGAACATGCTGGAAGGT	2.27076	2.69971	2.71913
	21PHAS_NO1630	TAATCAGTGGTACTGCGACCC	3.09649	2.1212	2.47193
	21PHAS_NO920	CTTGATAGAACCAAACATCTC	3.09649	2.1212	2.47193
	21PHAS_NO133	TTTGAGGGCGCAAGTGGACAG	2.47719	2.69971	2.47193
	21PHAS_NO1364	CGCATTTGTGAGGATTACGAG	1.85789	2.31404	3.46071
	21PHAS_NO1286	TGTTGTAGAATGTGGCTAGTT	1.44503	3.66389	2.47193
	21PHAS_NO1440	TGGCGATTCTGTGATGCTGTG	2.27076	3.08538	2.22474
	21PHAS_NO451	CGGGCTTTCTATCTTTTGCAG	1.44503	2.89255	3.21352
	21PHAS_NO630	GACACTACTGGACAGACTGAA	2.47719	2.1212	2.96632
	21PHAS_NO1600	CGTCGAATCGAGAGGGTGCTT	2.27076	2.50687	2.71913
	21PHAS_NO1804	CGACAGCCAATGACTCCAAAA	2.89006	2.1212	2.47193
	21PHAS_NO690	CAACAAGACTCTGTTCCCGAC	2.47719	3.47106	1.48316
	21PHAS_NO729	TCTGTGAAATATGCTGTGTGT	1.2386	2.69971	3.46071
	21PHAS_NO1051	TTTTTTTTGCTCGGAAGGCGT	1.85789	2.31404	3.21352
	21PHAS_NO195	TATCAAACAGAGCCGTGAGTG	1.85789	2.50687	2.96632
	21PHAS_NO751	CTGTCAATCTATTTTCCTGTC	3.09649	2.69971	1.48316
	21PHAS_NO266	ACATCCGTCGCCACTCTAGCG	1.85789	3.66389	1.73035
	21PHAS_NO1659	CATCATCATCCACTAACAAGT	1.65146	2.1212	3.46071
	21PHAS_NO1659	CATCATCATCCACTAACAA	1.65146	2.1212	3.46071
	21PHAS_NO512	CGTTGCTGTCAGATAAGTCCT	1.85789	2.89255	2.47193
	21PHAS_NO757	GCCGACCATCTCTTTCACACA	2.47719	2.50687	2.22474
	21PHAS_NO87	TTCCATAGCTCGGCATTGTCA	1.85789	2.1212	3.21352
	21PHAS_NO1057	CCTAGCCACCGATCGAGCAAA	1.44503	2.50687	3.21352
	21PHAS_NO92	GTATCCATCAATCAGAAAAAG	2.27076	2.89255	1.97755
	21PHAS_NO1381	CTTCCATGCAGACTCAAAGTT	3.50935	1.15702	2.47193
	21PHAS_NO1031	TTATATGCGATGGATTCAACC	2.06433	2.50687	2.47193
	21PHAS_NO1650	CTCTCCAGGATCAATCGTATC	2.47719	3.08538	1.48316
	21PHAS_NO948	TGGGCTCGACTCTTCTTGGGA	2.89006	1.92837	2.22474
	21PHAS_NO1510	TTTGATGATCGATGTGAGCTT	1.44503	2.31404	3.21352
	21PHAS_NO689	AAGCCCTACCGAACTATTAGA	2.27076	1.73553	2.96632
	21PHAS_NO991	CTATCGGCAATGACAAGAGTA	2.06433	1.92837	2.96632
	21PHAS_NO664	TGTGCTGCTCATCATGACGTG	0.619298	2.31404	3.9551
	21PHAS_NO1138	CTCTCCGGGTGGAACTACCAG	2.27076	3.66389	0.988774
	21PHAS_NO576	TGGTCGGCTTGATTGTTCAGA	2.06433	3.85673	0.988774
	21PHAS_NO36	CTATGGTTTTAGTAGATCGAC	2.06433	3.08538	1.73035
	21PHAS_NO57	TTCTGTTCTTCTGTAATTGGC	2.27076	3.08538	1.48316
	21PHAS_NO866	TGCAACTGGTATATCTCTGGG	2.47719	2.1212	2.22474
	21PHAS_NO1954	TTCTCCATGGCGAACCGAAGC	1.85789	1.73553	3.21352
	21PHAS_NO76	TCTCAAAGTTCAAGCAACATG	1.85789	2.89255	1.97755
	21PHAS_NO1599	ATCACACAACACACAGCAGTC	2.27076	3.47106	0.988774
	21PHAS_NO1924	CCATAATCCGTACTGAAAGCA	2.68362	2.50687	1.48316
	21PHAS_NO439	CTTTGACGCTGGATGAGACTA	2.68362	2.50687	1.48316
	21PHAS_NO736	TCAGCTGTCGCTCGTCCGACA	2.06433	2.1212	2.47193
	21PHAS_NO248	CGACTGCGAGGATAGCTGAGC	1.44503	2.69971	2.47193
	21PHAS_NO120	TGCTCTCCCTTGTCAGAAGTA	2.68362	1.92837	1.97755
	21PHAS_NO588	TGGGTTAGCTTTTGGATGTGC	1.44503	2.89255	2.22474
	21PHAS_NO933	AAGTTCAGGTGCGAAGCCAGG	1.85789	1.73553	2.96632
	21PHAS_NO1089	CTCGTGCAGGCTCTATACGTC	1.65146	3.66389	1.23597
	21PHAS_NO370	CGAGATCAGATGGTCACTCTA	2.47719	2.31404	1.73035
	21PHAS_NO1390	TTGTGTCTCAGTTCCTTTAAT	2.27076	2.50687	1.73035
	21PHAS_NO1560	CCATCTCCTCTTCAAGCCATA	2.27076	2.50687	1.73035
	21PHAS_NO789	AGGGTTCCATCACCAGCCGGG	2.27076	2.50687	1.73035
	21PHAS_NO1013	CGACCTTATACGATCCCGTTA	2.27076	2.50687	1.73035
	21PHAS_NO2013	CAATATTGACTAAGAGCCCCT	2.06433	1.92837	2.47193
	21PHAS_NO276	CGTGAGGTCGAATTCTATCCA	1.2386	2.69971	2.47193
	21PHAS_NO1929	CTCCTCTTCTGAATCCTTGCC	2.89006	2.31404	1.23597
	21PHAS_NO1594	CATGGAGAATATGTAGGCTTA	1.44503	1.73553	3.21352
	21PHAS_NO1118	TTAGGACATGGTGTGGTGACA	2.27076	2.89255	1.23597
	21PHAS_NO871	CAAGTGTGCAAGAACCAGTTC	2.27076	2.1212	1.97755
	21PHAS_NO390	TGCCTTCATAAATCCGTGGAT	1.2386	2.1212	2.96632
	21PHAS_NO953	CTTCCCTCAGCTATCTTACTG	2.06433	1.54269	2.71913
	21PHAS_NO1713	TAGCCAAAAGACCCAACAACT	1.44503	2.89255	1.97755
	21PHAS_NO312	CATTGTCGAACAGCTGAGCTC	1.85789	3.47106	0.988774
	21PHAS_NO85	CTATATTGATTTCTGATGCTA	2.06433	1.73553	2.47193
	21PHAS_NO1847	CGAGCCCTACACCTACATAGT	1.85789	1.92837	2.47193
	21PHAS_NO1870	ACAGTCTAAACATAGCCAAGC	1.85789	3.08538	1.23597
	21PHAS_NO1284	GACAGAACCTGAACCATGGTG	2.27076	1.92837	1.97755
	21PHAS_NO691	AGAGAGCTCGAAGACAACATC	2.06433	2.1212	1.97755
	21PHAS_NO1610	GCCTTTCAGGTTAACATGGAT	2.06433	3.08538	0.988774
	21PHAS_NO513	GAGAGCACTACACTTTTGATT	0.82573	2.31404	2.96632
	21PHAS_NO581	AGGGAAAGCTCAGCAGCAATG	1.85789	1.54269	2.71913
	21PHAS_NO354	TCTTCCATTCTCTGCTCTGGC	1.2386	2.89255	1.97755
	21PHAS_NO1607	CAAGATAGGAAGTCGAACGTG	2.68362	2.69971	0.74158
	21PHAS_NO119	TTATTTTATGAAAGACGGTGT	2.06433	2.31404	1.73035
	21PHAS_NO1039	AGACACAGATCCCAAGCTAAG	2.06433	1.54269	2.47193
	21PHAS_NO67	CTACTTCTGTCATCGATCGTG	1.44503	1.34986	3.21352
	21PHAS_NO1344	AAGCAGTTCCGTTCATGAACG	2.47719	2.50687	0.988774
	21PHAS_NO554	TAGGTGGTAACTGAGAGAGTC	1.65146	2.31404	1.97755
	21PHAS_NO677	CGCCATTCATTCTCTATCAAA	1.2386	1.92837	2.71913
	21PHAS_NO1358	TGAGCTGGACTAGTGCTTACC	1.65146	2.50687	1.73035
	21PHAS_NO1304	TGCGACGTGTTGGGTGCTTTT	0.82573	2.50687	2.47193
	21PHAS_NO457	CCATGGAACTAAAGCTTCGCC	1.85789	1.73553	2.22474
	21PHAS_NO314	CTTCTCTTTGGGTTGGGCTAC	0.82573	2.69971	2.22474
	21PHAS_NO1996	CTGAAGAACTGTACAACTGTA	2.47719	0.57851	2.71913
	21PHAS_NO14	GAAAGAAGTTCATGTCCAGCA	1.85789	1.92837	1.97755
	21PHAS_NO1768	AATCTGACTGTCTGACTTGAT	2.47719	1.54269	1.73035
	21PHAS_NO1968	CAGACACTGCAGCCAGGAGTG	2.47719	0.771346	2.47193
	21PHAS_NO567	CAACATGTAGAGCCAGCCTTA	1.65146	2.31404	1.73035
	21PHAS_NO924	TCATTGATCGGTACTTGCCAG	1.85789	1.34986	2.47193
	21PHAS_NO136	CGTTCTCTGGACAGATCGGTG	1.2386	2.1212	2.22474
	21PHAS_NO378	AGGGTAGCACTCTGTAAGGGG	2.27076	1.34986	1.97755
	21PHAS_NO160	TGCAGTTGTGTGTTGATCTTC	2.47719	2.1212	0.988774
	21PHAS_NO1247	CAGGACAGACTTAACACGATA	1.44503	1.34986	2.71913
	21PHAS_NO2000	TTGTGGAACCAGTAAATAGCT	2.27076	2.50687	0.74158
	21PHAS_NO2016	AAAGTTGCTACTACAATCAAA	0.412865	2.31404	2.71913
	21PHAS_NO1151	TAGAGTGTAGAGAAGCATCCA	1.85789	2.31404	1.23597
	21PHAS_NO1480	CGGTCAGCTTGCGTCCTGAGC	1.44503	2.69971	1.23597
	21PHAS_NO837	ACAAGCTACAGAGAAATCAGG	1.85789	1.54269	1.97755
	21PHAS_NO1514	GCATCATCAGTCTCCCTTGCA	0.82573	2.50687	1.97755
	21PHAS_NO1007	CTACGCCGTGATGTTATCTTG	1.03216	1.54269	2.71913
	21PHAS_NO589	CACACTATCTAGGATCCGAGG	1.44503	2.1212	1.73035
	21PHAS_NO1947	CGTCCTCGATCATCTGAACCA	1.2386	2.31404	1.73035
	21PHAS_NO604	CAGTATCTGCACACAACAGTA	1.2386	2.31404	1.73035
	21PHAS_NO129	CTCTAAAGTTGTCTCCCCGAG	2.06433	1.73553	1.48316
	21PHAS_NO456	TACCAGAGGATGACGTGTGGG	1.44503	1.34986	2.47193
	21PHAS_NO1464	CTGAGATTGTGCATTCTGGTA	2.89006	1.15702	1.23597
	21PHAS_NO1854	TTCTGTGAGTAGTAACACTTC	1.03216	1.73553	2.47193
	21PHAS_NO1033	CGGCTTCAATCCTGAATGAAC	1.85789	2.89255	0.494387
	21PHAS_NO1759	TTCAGCTTGTTGGAGTGAGGT	2.27076	1.73553	1.23597
	21PHAS_NO1887	TCCAGTGATCTCCGTGACTCC	2.06433	1.15702	1.97755
	21PHAS_NO1741	CAAGTACGGCATCTCTCTCTT	2.47719	1.73553	0.988774
	21PHAS_NO490	CTAGTTCTGCAGCTGAGGTGC	1.44503	1.73553	1.97755
	21PHAS_NO740	TTGGCATAGACACTGAATTGC	1.85789	2.31404	0.988774
	21PHAS_NO357	AATCCGTTTCATTTTATAGGT	0.82573	2.31404	1.97755
	21PHAS_NO1567	GCTTCACTGATATCACGAGCA	1.85789	1.54269	1.73035
	21PHAS_NO1564	TGAATAAAATGCTGTGGCGAG	1.65146	0.964183	2.47193
	21PHAS_NO896	AGTGGAATGGTTTATTGTTGA	0.82573	2.50687	1.73035
	21PHAS_NO1556	TGGTGTGCGCAACGTAGAGTG	2.89006	0.964183	1.23597
	21PHAS_NO1309	CACAAACGCCCAACATGCAGG	1.65146	1.92837	1.48316
	21PHAS_NO374	GTTTTTACTCAAAGATCAGAA	1.65146	1.92837	1.48316
	21PHAS_NO976	TGCTGCAATCCGAACCAAACA	1.2386	2.31404	1.48316
	21PHAS_NO814	AGTAGAGTCCTATTAGATAAC	1.44503	1.34986	2.22474
	21PHAS_NO1730	TCAACGGCGTCATATATTAAA	1.2386	1.54269	2.22474
	21PHAS_NO800	AAGAGGCAAAGCATCAACAGC	1.2386	2.50687	1.23597
	21PHAS_NO756	CTTAGTTCATTGGCTACAGTG	2.06433	2.1212	0.74158
	21PHAS_NO931	ATCCCGATGCTACATATTGTA	2.06433	2.1212	0.74158
	21PHAS_NO48	CTAAAGCTCGATGATCTGCTG	1.44503	1.73553	1.73035
	21PHAS_NO74	CATCTTCCTTTTCTCTTCAAT	0.82573	1.34986	2.71913
	21PHAS_NO495	GTCATGCATTACTCAATCATG	2.27076	1.34986	1.23597
	21PHAS_NO396	CTCTGGAGGTCTCTGGTCTCG	2.06433	1.54269	1.23597
	21PHAS_NO403	TATACGGACACACATTTGAAG	1.44503	1.15702	2.22474
	21PHAS_NO762	TTGTGGAAGTGTAATTATTCT	1.2386	1.34986	2.22474
	21PHAS_NO1360	TGAAGTAGAGCGAGCACCGAG	1.65146	1.15702	1.97755
	21PHAS_NO423	ATATGTCTGACATTGATAGTC	1.03216	1.73553	1.97755
	21PHAS_NO555	TGCAAGGAGTTGGTCAGTTGA	1.2386	1.73553	1.73035
	21PHAS_NO410	CTGCCGAGTCTTCTGATCCAT	0.82573	2.1212	1.73035
	21PHAS_NO1336	CAAGTTATGCAAGTTCTGGCC	1.85789	1.34986	1.48316
	21PHAS_NO1338	CAAGTTATGCAAGTTCTGGCC	1.85789	1.34986	1.48316
	21PHAS_NO1747	CGGAAGATTGCGGATGATTCT	1.65146	1.54269	1.48316
	21PHAS_NO1694	CACATATTTTTTGATCACAAA	1.85789	2.31404	0.494387
	21PHAS_NO1162	TGATGATCGAACCACTTATGG	2.27076	1.15702	1.23597
	21PHAS_NO763	TTGTAGAATAGCATGCACATG	2.06433	1.34986	1.23597
	21PHAS_NO1891	CATGGTTTCTGTATAACACAG	1.85789	1.54269	1.23597
	21PHAS_NO1486	CTACACGACTGCAGTTCCTCG	1.65146	1.73553	1.23597
	21PHAS_NO960	TTCCAGGAGACTTTGTTCGTG	1.2386	2.1212	1.23597
	21PHAS_NO901	CGATATTGGGATTGTCGTGAT	0.619298	1.73553	2.22474
	21PHAS_NO394	TAACTTGTTGTATGGATGGCA	1.85789	1.73553	0.988774
	21PHAS_NO1327	CTGTTGAAAAATCATGGACAC	1.03216	1.54269	1.97755
	21PHAS_NO626	TTGGATTTTTGGGCAGCTTCA	1.03216	1.54269	1.97755
	21PHAS_NO1591	CGTTTGTGCTGTTTCGTGCGC	2.27076	1.54269	0.74158
	21PHAS_NO13	ATGATTACAAGAGATCGAGAA	1.65146	0.385673	2.47193
	21PHAS_NO1691	CTGATTCGGCAAACACTTGTC	1.44503	2.31404	0.74158
	21PHAS_NO1285	CGTACGTGGAGATGGGAGCAG	1.03216	0.964183	2.47193
	21PHAS_NO1318	TGGCCATTAGCAGATGAAGTG	1.85789	1.34986	1.23597
	21PHAS_NO1688	CATTTGGCAAGAACTACTCCT	1.2386	0.964183	2.22474
	21PHAS_NO101	CGGCATTTAGTGTATGAAGGA	1.44503	1.73553	1.23597
	21PHAS_NO1426	TTTCATATTCGAACCTGGCAT	2.47719	0.964183	0.988774
	21PHAS_NO1210	CGTGAGAATTCGTCTTCAATT	1.2386	1.92837	1.23597
	21PHAS_NO696	ACTTTCCCCAATCACCTTAAC	1.2386	1.92837	1.23597
	21PHAS_NO1415	TTGATGATTATGAGCCAGATT	2.06433	1.54269	0.74158
	21PHAS_NO1200	GGCCTTAGATCATCAATTTAC	2.06433	1.54269	0.74158
	21PHAS_NO1550	ATCGTCAGCATTCATCACAGA	1.65146	1.15702	1.48316
	21PHAS_NO1321	TAATCTGCAGGAAATAGGAGC	1.03216	0.771346	2.47193
	21PHAS_NO1818	CGAATGGTAGGCAAAGCGGGG	0.412865	2.1212	1.73035
	21PHAS_NO897	TACAAATCTGTAGCCAGCTGC	1.44503	1.34986	1.48316
	21PHAS_NO909	CGGAGTCCTTTACGGTTCTTG	2.47719	0.57851	1.23597
	21PHAS_NO525	AGTGGGAATGAACTGGAAGAG	0.82573	1.92837	1.48316
	21PHAS_NO1885	AAATCATTCACAACAACAAAA	0.82573	1.15702	2.22474
	21PHAS_NO882	GATCTACACAATAACTCAACT	2.27076	0.964183	0.988774
	21PHAS_NO155	AACCCTTCTCAAACAGCTATA	1.44503	1.73553	0.988774
	21PHAS_NO914	CTAGAAATGATTGGTCAGGAG	0.619298	1.54269	1.97755
	21PHAS_NO1540	CTCCGTGACAATTCTAATGCT	1.2386	1.15702	1.73035
	21PHAS_NO1126	TATATATGAGATCGTTGGCGG	1.65146	1.73553	0.74158
	21PHAS_NO1366	ATCAAAGTATTTCGATCAGCT	2.06433	0.57851	1.48316
	21PHAS_NO1845	TTGTGGAATGATATGGACAGT	1.44503	1.15702	1.48316
	21PHAS_NO940	CTTCTCATCCAACTCAATATA	1.44503	1.34986	1.23597
	21PHAS_NO556	TTAATGAGATAAAAGATGAGA	1.03216	1.73553	1.23597
	21PHAS_NO1644	ACCCACACGTTCAACTGAGCG	0.82573	1.92837	1.23597
	21PHAS_NO779	TGTTCTTCGAGTGCAGTAGAG	1.2386	0.771346	1.97755
	21PHAS_NO1935	AGTGCTATGTCCATCATCAAT	1.65146	1.34986	0.988774
	21PHAS_NO1948	TAATGGGGTGAACCAGTGCAG	1.65146	0.57851	1.73035
	21PHAS_NO617	CTGATTTGTCAAGTTATGTAC	1.03216	1.92837	0.988774
	21PHAS_NO502	ACCTACAATACAAGCGCTGTA	1.85789	1.34986	0.74158
	21PHAS_NO908	TAGAGAGCACAAGAGACGATG	1.2386	1.92837	0.74158
	21PHAS_NO1683	GAGTATCTCACCGGTGCCGAA	1.44503	0.964183	1.48316
	21PHAS_NO934	TGCAATGTTCTGTCCAATAGA	1.44503	0.964183	1.48316
	21PHAS_NO1434	GGATCCACTGACAAAGAAGAA	1.2386	2.1212	0.494387
	21PHAS_NO1686	CGAAGATGATTGAAGACATTG	1.65146	0.964183	1.23597
	21PHAS_NO1436	CAACACCGCGTGATTCCAGTT	1.2386	1.34986	1.23597
	21PHAS_NO291	AAAGCCAACAGTACTAGAAAA	1.03216	1.54269	1.23597
	21PHAS_NO316	TTCTAGTACTGTTGGCTTTCT	1.03216	1.54269	1.23597
	21PHAS_NO1467	TCCGGGCGAAAAAATGGCGAC	2.06433	0.771346	0.988774
	21PHAS_NO1183	AATGTGAACGTTGACGATCGA	2.06433	0.771346	0.988774
	21PHAS_NO294	AAGTATCCGAATTCAAAAATT	1.65146	1.15702	0.988774
	21PHAS_NO1004	CTGATTGTGGTAACTGTTCTT	1.2386	1.54269	0.988774
	21PHAS_NO1227	CACGGAGAAGAAGAGTACAGC	1.65146	0.385673	1.73035
	21PHAS_NO1428	TATACGCATCCCTCTCCTACT	1.03216	1.73553	0.988774
	21PHAS_NO768	AGCATAGCCGTCAACATAATT	1.44503	1.54269	0.74158
	21PHAS_NO145	TGTCTTCTTGTCCTAATAGTG	0.82573	1.15702	1.73035
	21PHAS_NO473	CGTTGTTCAGTCTTTTGCCAT	1.85789	0.385673	1.48316
	21PHAS_NO813	GAATCGCTGACCACATCCAAC	1.03216	1.92837	0.74158
	21PHAS_NO309	ATCTCGAGTGCTCAACACATG	1.03216	1.15702	1.48316
	21PHAS_NO1208	CCAGAAATCTTGATACCAGAA	0.82573	1.34986	1.48316
	21PHAS_NO1898	TGTTCAGGAGCAATCGTGATG	1.44503	0.964183	1.23597
	21PHAS_NO1601	TTGGGGAGTAGAGAAGAAAAT	0.619298	1.73553	1.23597
	21PHAS_NO342	CAACCGGAGTGACTCAAAGAG	1.44503	1.15702	0.988774
	21PHAS_NO728	TTATGCCTGTATGACATCGTC	0.619298	0.964183	1.97755
	21PHAS_NO670	TACTTCCTTTGTCCAAAAATA	0.619298	0.964183	1.97755
	21PHAS_NO1430	CCTCTAGAGTCGGAACCCAAC	0.412865	1.15702	1.97755
	21PHAS_NO723	AGACTCCAGAGTACTGCCAGT	1.2386	0.57851	1.73035
	21PHAS_NO400	TTGTTGTCGAGCAGCAGAAGT	0.82573	1.92837	0.74158
	21PHAS_NO1518	TGTGATCTTCAGTTCTCTTGC	1.03216	0.964183	1.48316
	21PHAS_NO1223	TGGCAGAGATTGATCGAGGAA	0.82573	1.15702	1.48316
	21PHAS_NO1050	AACTTTCTACAGTATCTAGAC	1.2386	0.964183	1.23597
	21PHAS_NO1852	GCTCAACTTCTTCCAAGAGGA	0.82573	1.34986	1.23597
	21PHAS_NO1687	CATCTAAGTTTCCGCATTG	1.44503	0.964183	0.988774
	21PHAS_NO1861	CTCTGTTCTCCTGTTCTTTGT	0.619298	0.771346	1.97755
	21PHAS_NO534	CTGTCTTGGATTGTTACCCCA	0.619298	1.73553	0.988774
	21PHAS_NO271	TCACACAGGACGCTCGCACCC	0.82573	0.771346	1.73035
	21PHAS_NO1351	CAGAGGAAATAATACAAAACA	0.619298	0.964183	1.73035
	21PHAS_NO1711	CTAGCAGTCTATCTATGTAGC	0.619298	0.964183	1.73035
	21PHAS_NO925	CTCAAACAAAACACACACTGG	1.44503	1.34986	0.494387
	21PHAS_NO339	CAGGACAGCGAAGGAGTACGA	0.82573	0.964183	1.48316
	21PHAS_NO484	CACTAAGGAATTCACAACATT	0.82573	0.964183	1.48316
	21PHAS_NO965	GTCTCGCGCTCTCATATAGAA	0.82573	0.964183	1.48316
	21PHAS_NO836	CTAGATGACTTCCTCGACGAG	0.82573	1.15702	1.23597
	21PHAS_NO1308	AAACTTCTCATCTCAACAGAC	1.44503	0.771346	0.988774
	21PHAS_NO373	CACACTTGTACTCTGTTCTGA	1.44503	0.771346	0.988774
	21PHAS_NO1751	AATATCGACACACGAGCAAAT	1.2386	0.964183	0.988774
	21PHAS_NO1985	CTATGGACCTTCAGCTTCGAT	1.2386	0.964183	0.988774
	21PHAS_NO161	TGACGATCTATCACTAAATGT	1.03216	1.15702	0.988774
	21PHAS_NO947	TCCAGGGGTTCAAAACACGTG	0.82573	1.34986	0.988774
	21PHAS_NO111	AAGGCTTCTTAGCAGTCCGTG	1.65146	0.771346	0.74158
	21PHAS_NO1616	CTAAATGCCTGTCTGAATTGA	0.412865	1.73553	0.988774
	21PHAS_NO1235	TCCAGTTTGTTGAGTTCAGCT	1.44503	0.964183	0.74158
	21PHAS_NO1059	TTGGTGTTACTAACCGGGACT	1.44503	0.964183	0.74158
	21PHAS_NO1443	AGCCTACATCATCTACATGGT	0.412865	0.964183	1.73035
	21PHAS_NO1788	CTTGATCGGGTAGACGGACGT	1.03216	1.54269	0.494387
	21PHAS_NO973	TCTGTAGGTTCAGGTGCTAAG	1.03216	1.54269	0.494387
	21PHAS_NO1140	CTAGATCAACTCTGACTTGGC	0.412865	1.15702	1.48316
	21PHAS_NO1631	CTGGCTAGACTGGAGGCATTT	0.82573	0.964183	1.23597
	21PHAS_NO1943	CCGTCACCGAGAGCCCCGTTG	0.82573	0.964183	1.23597
	21PHAS_NO80	CCACGACAAATTCCTTTCATT	0.82573	0.964183	1.23597
	21PHAS_NO577	CGGCATGTTTTTGGGTACTTG	0.82573	0.964183	1.23597
	21PHAS_NO1098	CGTCCAGTCCTATCAGATCTA	0.82573	0.964183	1.23597
	21PHAS_NO1290	CTTGCCGGTGTTGATATGTGC	1.44503	0.57851	0.988774
	21PHAS_NO163	CAGTGGCGCAGTGATCATGAT	1.44503	0.57851	0.988774
	21PHAS_NO992	CTGTATTGCATCTTTTGGCTT	1.03216	0.964183	0.988774
	21PHAS_NO849	TCGATTTGTTTTCTGGTTGGA	0.82573	1.15702	0.988774
	21PHAS_NO1797	TCCGGTGCTGTTGAACTGGTT	1.03216	1.15702	0.74158
	21PHAS_NO661	GCTTACAGAGTTGCTAACAAC	1.03216	1.15702	0.74158

## Sheet: MBP
Table S14. Complete lists of reproductive 21-nt phasiRNAs that were used for identification of target genes in maize immature tassels and rice immature panicles.
Notes: Reproductive 21-nt phasiRNAs with raw read count >= 5 are listed on separate sheets for each of the three samples: "Total", "TP" and "MBP".
"Total", "TP" and "MBP" represent "input", "total polysome" and "membrane-bound polysome", respectively
"Rep-1", "Rep-2" and "Rep-3" represent different biological repeats.
Reproductive 21-nt phasiRNA abundance is in RPMR (reads per million rRNA fragments).
Species	PHAS ID	Sequence	phasiRNA abundance
			Rep-1	Rep-2	Rep-3
Maize	21PHAS_NO225	GAATTCAGATTTTGGACGTGT	691070	702532	649905
	21PHAS_NO12	TGATTTTCGAAAGGTTGGAGA	711330	720189	583934
	21PHAS_NO13	TGATTTTCGAAAGGTTGGAGA	711330	720189	583934
	21PHAS_NO14	TGATTTTCGAAAGGTTGGAGA	711054	720077	583889
	21PHAS_NO60	TGGATGGCTCGGAGCTCAAAT	593037	575175	378640
	21PHAS_NO64	TGGATGGCTCGGAGCTCAAAT	593037	575175	378640
	21PHAS_NO67	TGGATGGCTCGGAGCTCAAAT	593037	575175	378640
	21PHAS_NO18	CTACAAGGGACCAATGGACGT	460936	400068	301798
	21PHAS_NO24	CTAGTCTCTTTGAACACACTG	404091	367871	303787
	21PHAS_NO266	AGTCTTGAAATCGGTTTAAAG	301534	311293	306040
	21PHAS_NO44	TGGACTTGGCACGTCTACGGC	300944	305132	267023
	21PHAS_NO45	TGGACTTGGCACGTCTACGGC	300944	305132	267023
	21PHAS_NO540	GTAGCTACACGAATCCTAGCA	336349	285559	230215
	21PHAS_NO541	GTAGCTACACGAATCCTAGCA	336349	285559	230215
	21PHAS_NO106	CTGTCGTGGTTGTCTGCCTTG	304996	285108	175909
	21PHAS_NO185	GCACAGTGAGACCTTTCTGGA	274390	243782	202068
	21PHAS_NO138	AGTTCTGGACATCGGACAAGA	265539	257044	181698
	21PHAS_NO82	TCATCGGTCTTCCTGGTTGGA	233045	246675	215059
	21PHAS_NO443	CTGAGCCTCTAGACGCTAATC	261369	242543	186647
	21PHAS_NO551	CTATCGACCGGTCACTGACGT	224272	199790	186647
	21PHAS_NO496	ACGTCCTCAAGAGCACCAGTG	212864	198888	183509
	21PHAS_NO273	TTGACGATGCTAGTGGAAACT	228088	193478	157395
	21PHAS_NO516	GACACTCTGAACGATCATGCC	206924	191825	176793
	21PHAS_NO315	CGATTGTGCACTTTCTCCTGC	206884	206026	158720
	21PHAS_NO163	ACTAGTGAAAATCGATTTACA	193548	195695	171976
	21PHAS_NO568	CAACGCAGTAGGATTGAGGTG	179347	159216	143166
	21PHAS_NO572	CAACGCAGTAGGATTGAGGTG	179347	159216	143166
	21PHAS_NO117	ATGAGATCATGAAGGAACGTG	151967	154519	140294
	21PHAS_NO63	GAAGATCTGTCGTCGCCAGAG	152321	155271	137113
	21PHAS_NO66	GAAGATCTGTCGTCGCCAGAG	152321	155271	137113
	21PHAS_NO257	AATTAGAAGGTTGTGGAGGGC	153659	142648	131413
	21PHAS_NO263	AATTAGAAGGTTGTGGAGGGC	153659	142648	131413
	21PHAS_NO188	TCCAAATCATGCACATCCAGA	139418	131678	150678
	21PHAS_NO183	TTGATGTTAAGAGTTTGAGTT	146971	146931	115815
	21PHAS_NO42	CTGCATGCCGCGTTGGAAGGC	129858	147118	129292
	21PHAS_NO297	CGATTGTGCACTTTCTCCTGT	152242	134646	117538
	21PHAS_NO166	TTTGTTGTGAGCTTTTGCGTT	137923	134984	113649
	21PHAS_NO93	GTCGGGCTACTTAGGGCTGGC	120496	126794	122840
	21PHAS_NO9	ATCTGCAGCTGACCATTCGCG	122030	114434	117582
	21PHAS_NO452	CAGCAACATTATTCAGCAATG	136192	117890	96151.3
	21PHAS_NO229	GCTCAGATTCATCCACTAGAC	136153	107296	100172
	21PHAS_NO148	CACATCTTGTCCACAATTACT	121951	107221	110910
	21PHAS_NO347	TGAGATTTCAGACTGAACCTG	133281	112593	91025.6
	21PHAS_NO405	TTGCTGGGTATGTATGAGAGT	106491	104666	101851
	21PHAS_NO105	CGATCTTGCAGACACCAATGT	112510	108460	90539.5
	21PHAS_NO555	CAGCGACAGAGGACACAAGTA	114910	116688	74278.6
	21PHAS_NO40	CTTGCCCACCTAGTCTTGATT	97836.3	121797	84132.4
	21PHAS_NO475	CGTCGATAGCTCTGTGCAGCC	96892.2	94522.5	101896
	21PHAS_NO497	TCAATCGACTGCAACTCTCCT	99449.3	97114.7	87932.5
	21PHAS_NO275	CCTTGAGTCCAAGAACCAGTG	103304	93094.9	81260.2
	21PHAS_NO282	TGCAGACAGAGTTTAAATATG	87214.8	96400.9	93500.1
	21PHAS_NO295	ACGCCGAAGAAGTTCCACGCT	101298	93883.8	75869.4
	21PHAS_NO155	ACTCAAGTTACCCAGCTCAGT	88158.9	89976.7	84839.4
	21PHAS_NO157	ACTCAAGTTACCCAGCTCAGT	88158.9	89976.7	84839.4
	21PHAS_NO258	AAAAGTCTGTTCCTAATGACT	90361.9	86820.9	82674.2
	21PHAS_NO261	AAAAGTCTGTTCCTAATGACT	90361.9	86820.9	82674.2
	21PHAS_NO265	AAAAGTCTGTTCCTAATGACT	90361.9	86820.9	82674.2
	21PHAS_NO567	CTGAAAAGCTCGTCCATGGTG	84815.1	87159.1	84795.2
	21PHAS_NO453	GGCAGAGGAGTCTTTTCAACC	95790.7	103802	57266.6
	21PHAS_NO277	CATCCCCAATTGTCCAAAATG	87372.1	77278.5	76576.4
	21PHAS_NO343	CGGATGCTGGATCTCAAGGTG	84028.3	76564.7	63497
	21PHAS_NO15	CTCGACTCGACTTGATAGTGG	78992.9	74723.9	66943.6
	21PHAS_NO440	CGACCTTGGAAGCATGAGCCA	81510.6	78593.4	60492.2
	21PHAS_NO424	CCATCCATCAGTGACTTAGCA	76711.3	69614.5	69197.1
	21PHAS_NO222	CTGTCCGTTGATCTCAGCCTC	77026	80321.6	55013
	21PHAS_NO518	GCCCAAGAGGAAGTCTTCGAG	73878.8	73972.5	58989.9
	21PHAS_NO527	GCCCAAGAGGAAGTCTTCGAG	73878.8	73972.5	58989.9
	21PHAS_NO103	TCAGATCTTGTCGTCAACATT	68056.6	69163.7	65750.5
	21PHAS_NO158	TGACCAGCACGTCCGCAAAAG	73682.1	66458.8	54394.4
	21PHAS_NO439	CATTTCTCACTGCTGTTGCTG	73878.8	66796.9	52450.2
	21PHAS_NO99	ACTGAGTACCTTCACAACAAG	64673.5	70253.2	58150.3
	21PHAS_NO184	CTGTTGTTTAGATCGAGCGTG	62155.8	59621.3	69020.4
	21PHAS_NO342	CCCAGAGGTGTTTTACTCGTC	86310	63340.6	40873.1
	21PHAS_NO125	CAGTTTTCCTTTCCAATTACT	67466.6	57667.7	58768.9
	21PHAS_NO383	TTGATGACTCGACAACGCTCG	67938.6	59245.6	54350.2
	21PHAS_NO142	CGGACACAGCCACACAGGGTG	61329.7	59921.9	55675.8
	21PHAS_NO438	GCTTGCAGACCAAATAAAGAG	58733.3	57367.2	57885.2
	21PHAS_NO181	CATTTGTGTTTGGAGGTCTTT	52714.4	50905.4	68357.6
	21PHAS_NO283	CTATGTCGGTAATTGGTTCAT	64516.1	58419.1	47015.2
	21PHAS_NO433	TGAGGTTCTTGTTTGATGGCG	59913.5	63490.9	43215.1
	21PHAS_NO280	GTTAATCAGCACACGATGGTT	51848.9	52859	58415.4
	21PHAS_NO281	GTTAATCAGCACACGATGGTT	51848.9	52859	58415.4
	21PHAS_NO267	CTGAGTTAGAGCCATCATATC	57946.5	53647.9	50108.3
	21PHAS_NO472	AAGTTGAGAAATCTGTAGGGT	54602.7	51581.6	52406
	21PHAS_NO328	CGCTAGTACTGTGCAGACTTG	61211.6	53572.8	43480.2
	21PHAS_NO152	GCAAGATCCTCCGTTTTTGCA	61133	55751.7	37780
	21PHAS_NO208	TAAGGGGCAAAAGAAAGGATA	47954.4	53384.9	51212.9
	21PHAS_NO197	CTCTTTCATCGTCTGACACTG	56766.3	51919.8	43833.7
	21PHAS_NO122	GCGACAGAGATGAGAGCGGCA	55704.2	64880.9	33493.9
	21PHAS_NO427	CAGAAGTGGTATCTGAGGCTA	43312.4	49628.1	57531.7
	21PHAS_NO432	GCCTCAGATACCACTTCTGCC	43155	49477.8	57134
	21PHAS_NO253	GCAGACAGCCTAAGTGACACT	51337.5	47636.9	49931.5
	21PHAS_NO380	CCCAATCTTCCTTTACTAATC	50747.4	47073.4	47280.3
	21PHAS_NO318	ATATATGTGGAACAGTGGGGA	46026.8	49853.5	45733.7
	21PHAS_NO230	CAGTCCTTTGAGTTCAGTAGT	45436.7	48238	45910.5
	21PHAS_NO29	CTACTCTGTCACATGCAAGAT	48229.7	47524.2	43126.7
	21PHAS_NO61	AGAAGATTCGTCGTTGCCGGG	54760	43579.5	37735.8
	21PHAS_NO247	CGTTTGTCCACAAGATCAGCT	48819.8	45157.4	38531.2
	21PHAS_NO574	TCTACGACACCAGGAGAAATG	45476	49853.5	34068.3
	21PHAS_NO509	ATCCAACTCAGTCTATTAATA	43823.8	44368.5	38796.3
	21PHAS_NO305	CGATTGTGCACTTTATCCTGC	43233.7	44368.5	38796.3
	21PHAS_NO269	CCATCAGAGTTCAACCGTGTT	42132.2	38808.3	43877.9
	21PHAS_NO211	GAGCTACAATCATCACTAATT	43705.7	40912.2	40387.1
	21PHAS_NO94	CCAGATTTCTTTGCTTTGCGG	44925.3	43804.9	34289.2
	21PHAS_NO350	AGATCATCTCATCACGTAGAA	41227.4	40198.4	37824.2
	21PHAS_NO556	AACCTCTGATCCAGCAACGGC	39339.1	48538.6	31903.1
	21PHAS_NO511	TCTACTGCACTAGTTCTAATA	38395	41137.6	37073
	21PHAS_NO422	CAGTGCTGTTGTGTTCCCTAG	41542.1	41062.4	34024.1
	21PHAS_NO33	ACTTATCCCTATAGACTCGAT	34421.7	37192.9	39326.6
	21PHAS_NO268	TGCAGTCCATAATGTTCAACC	37411.5	35013.9	38133.5
	21PHAS_NO130	CGTGTGTGTTAAAAGGAGCTC	41935.5	40949.7	28058.9
	21PHAS_NO470	AAGAGTGCTACTCGCATAGCT	43469.7	32910.1	31726.4
	21PHAS_NO32	TTGAGTTGGAGCCAGACTTGT	37372.1	35802.8	31593.8
	21PHAS_NO569	CCATTTGGTTGAACCTGACTT	34579.1	28214	36454.4
	21PHAS_NO159	TTTCTAGATCCACCACTGATT	34146.3	34976.3	29958.9
	21PHAS_NO543	TTCCAAGCATACACCTTAAAG	34421.7	34826.1	28854.2
	21PHAS_NO84	ACCAGATTATTCATCACTAGC	32415.4	33360.9	31638
	21PHAS_NO398	TTTGTTAGGTTTAAGAGGGTT	34933.1	33022.8	29119.3
	21PHAS_NO285	AGCAATCAGCACCGACAAGCT	33792.3	35089	27307.7
	21PHAS_NO35	CAGTAGAGGATCGCCGGCCAT	32533.4	29378.6	32168.3
	21PHAS_NO289	ATGGCCGGAGAGTTCCCTACT	35916.6	34187.4	24479.7
	21PHAS_NO444	CCACGGAGATTGGTAGGTGAG	31628.6	29829.4	28368.2
	21PHAS_NO179	TTCTCTGCTAGATCCTAGACC	29858.4	31219.5	28765.9
	21PHAS_NO416	CCAGCACTACATGGCGTTTTG	33634.9	29228.3	26689.1
	21PHAS_NO129	CCAACAATTCCCACAAATGAT	29779.7	29303.5	30135.7
	21PHAS_NO172	TCTGTGGATGAATGGGAACCT	34067.7	31482.5	23640.1
	21PHAS_NO372	TTAGATAGCTAGTGGGCGTGG	29307.6	31858.1	25937.9
	21PHAS_NO167	AGCTCTCAAAACAATCTTGAC	35208.5	30655.9	21209.8
	21PHAS_NO215	AGCTCCCATCAAGTTAATAAT	28717.5	32834.9	25230.9
	21PHAS_NO31	CAGCAGAGGATTGGCAACCAT	29110.9	26899.1	28633.3
	21PHAS_NO193	GATCAGAAGTCCGAAAATGTC	29071.6	25321.2	29428.7
	21PHAS_NO196	GATCAGAAGTCCGAAAATGTC	29071.6	25321.2	29428.7
	21PHAS_NO192	GATCAGAAGTCCGAAAATGCC	28874.9	25170.9	29207.7
	21PHAS_NO65	CTGGAGAGTAAGATTGTTGGT	28206.1	26636.1	27837.9
	21PHAS_NO68	CTGGAGAGTAAGATTGTTGGT	28206.1	26636.1	27837.9
	21PHAS_NO77	GGCTACCGTAGCGACACGATC	29661.7	27725.6	24833.2
	21PHAS_NO403	ACAAGGGTCTCTCACAGAAAA	29189.6	27312.3	23728.5
	21PHAS_NO437	CTAGAGCGTTCGCCAGTGATG	28206.1	27913.4	23507.6
	21PHAS_NO80	ATGAATAAGAACAACGTGTGC	21872.5	29453.8	27926.3
	21PHAS_NO287	CAGTCAACACACAACCTTGAA	31117.2	25772	22093.6
	21PHAS_NO404	GATCCAGTATGCAAGAGAGAG	24626.3	25471.5	28191.4
	21PHAS_NO131	GCTTTTTCAGAGTTTGATGAG	27694.7	23743.3	25761.1
	21PHAS_NO194	CTCGTTCTAGGTCCTGTTGTA	27065.3	28552.1	21784.3
	21PHAS_NO198	CTCGTTCTAGGTCCTGTTGTA	27065.3	28552.1	21784.3
	21PHAS_NO585	GGAATGAGAGGCATCAGGAAC	22698.7	24494.7	29163.5
	21PHAS_NO459	TGATGATGGAACAGAGAAGCC	24783.6	27537.8	23640.1
	21PHAS_NO571	CACATCCTGATGACAATCGAC	23996.9	24344.4	24391.3
	21PHAS_NO374	CTTGATCTGACTTAGCATGGA	23603.5	24645	24126.2
	21PHAS_NO49	ACGGCGAGTAACCACAAAACA	24311.6	24494.7	22977.3
	21PHAS_NO312	CCCATGCAAGTCCAATGAACG	25885.1	24832.8	20723.8
	21PHAS_NO517	TGTGCTCATCTTGCTCGCGTG	23170.7	23367.6	24347.1
	21PHAS_NO575	AATGGGTGGAATCAATTCGTG	25649.1	23179.8	21828.5
	21PHAS_NO504	CTGAACCATCCGTTGCTGTGA	22620	21977.6	20502.9
	21PHAS_NO143	ACGGCAGCTCATCCATTAGCT	23682.1	24156.6	17453.9
	21PHAS_NO573	GTGTCTCGGATTACTGTGTCG	25019.7	20211.9	18823.7
	21PHAS_NO323	CAGCTCTTGCTTAATCACGGC	24390.2	23593.1	15686.4
	21PHAS_NO75	TTTACTGTTCATGTTCTCCTT	22108.6	22578.7	18426.1
	21PHAS_NO256	CTTGGACCATCGAATGACGAT	23603.5	20211.9	17630.7
	21PHAS_NO259	CTTGGACCATCGAATGACGAT	23603.5	20211.9	17630.7
	21PHAS_NO262	CTTGGACCATCGAATGACGAT	23603.5	20211.9	17630.7
	21PHAS_NO436	TTGGACCTTGGAAGTGAGCCA	20771	21414.1	18602.8
	21PHAS_NO420	TGGAACTCCACAGAAAACGTT	19905.6	19498.1	20061
	21PHAS_NO164	AGCAACAAGCCCAAGCCAGCA	20220.3	20024	18691.2
	21PHAS_NO69	AGAAGATTCGTCGTCGCCGGG	20141.6	19685.9	18028.4
	21PHAS_NO272	ATGGTGCTCGATCTTCTTTTC	18686.1	22052.7	16791.1
	21PHAS_NO447	GAACACACCGAGTCACCAGTT	18371.4	18183.2	19663.3
	21PHAS_NO136	TTTCACCGGAACTTTCTTGTC	19472.9	18746.7	17630.7
	21PHAS_NO237	TCTACAGCGGCTGTCGGCGTG	19472.9	18784.3	17277.2
	21PHAS_NO199	CTGCTGCGGTTCGGTCCTGTA	19354.8	19460.5	16746.9
	21PHAS_NO109	TTGCTGGATCCTGGCGCCTGC	18568.1	19648.4	16835.3
	21PHAS_NO578	TATCGTCTTGGGTTAATTCCT	19944.9	19385.4	15288.8
	21PHAS_NO248	AGCCAAGCAGCCACTAGCAAC	16286.4	17056.1	20635.4
	21PHAS_NO566	ATTTGGAGCTTTTCATGGGAT	16758.5	20587.6	17144.6
	21PHAS_NO570	ATTTGGAGCTTTTCATGGGAT	16758.5	20587.6	17144.6
	21PHAS_NO510	CTCACCTAGCGACCGGCCAGG	16601.1	19986.5	17321.4
	21PHAS_NO165	CATGTTGGGAGCTTTTGCGTT	18410.7	19836.2	15200.4
	21PHAS_NO425	GTACAAGGCACTGGAAAGGCG	19040.1	17619.7	16349.3
	21PHAS_NO474	TGATCTGCTGTTCTAGTGAAG	17073.2	19160	15642.3
	21PHAS_NO539	GTTCAACCATACACATTATAG	17505.9	17168.8	16658.6
	21PHAS_NO88	TGCGGTAGCTCTCATAGTTTG	17741.9	17845.1	14670.1
	21PHAS_NO90	TGCGGTAGCTCTCATAGTTTG	17741.9	17845.1	14670.1
	21PHAS_NO91	TGCGGTAGCTCTCATAGTTTG	17741.9	17845.1	14670.1
	21PHAS_NO376	AGTTAACCAAGACATGTGGAT	18607.4	16192.1	15156.2
	21PHAS_NO134	ATCTGGGCCGAAGGACTTGGC	17309.2	16304.8	16260.9
	21PHAS_NO135	ATCTGGGCCGAAGGACTTGGC	17309.2	16304.8	16260.9
	21PHAS_NO17	CCTAGATAGACCTGATGAGTA	16129	17845.1	15907.4
	21PHAS_NO137	TGTCTCTGGCTCAATCCAAAA	17584.6	18220.8	12991
	21PHAS_NO10	TCATTGTAGATGTAGGCTTCC	16522.4	14914.7	15244.6
	21PHAS_NO300	CAAGATCATGTGTTACTGGCA	15420.9	15027.4	15642.3
	21PHAS_NO351	GATTCCCTTAGTGACGCCAAG	18528.7	17507	10472.4
	21PHAS_NO373	ATGACTGCTAGCCTGCTACGC	17191.2	15966.6	12902.7
	21PHAS_NO396	TCCCGTCGGCTTGGTCAGGTG	16994.5	14351.2	14316.6
	21PHAS_NO397	CTGGAGTCGGCTTCACATCTT	14752.2	13787.7	16172.5
	21PHAS_NO216	CCCATCGTCATCGACACTAGG	15499.6	14989.9	14449.2
	21PHAS_NO286	AGTCTTGCAGTATTTGCGAGC	14201.4	14238.5	16260.9
	21PHAS_NO19	ATGTTTACCTTCGGAGCCGTG	15617.6	15666.1	12637.5
	21PHAS_NO307	CAACAACCTTTTTCTTCCACC	14398.1	14013.1	14846.9
	21PHAS_NO120	CAGCTCAAATTCAGTATGTGA	14752.2	15741.2	11488.7
	21PHAS_NO231	CACTGCAAATTAGAGCTCGTC	11329.7	12397.6	15509.7
	21PHAS_NO344	TCTTGCAACTGTTCTCGCGCA	14004.7	13712.5	11621.2
	21PHAS_NO170	ATCTCTTGTGCCACCGTAGTT	11919.7	12472.8	13830.6
	21PHAS_NO92	CTAAAAATTTACCGATCTGAT	13532.7	13374.4	11532.9
	21PHAS_NO173	ATGTCACTACGTCACTTGGTC	12549.2	13750.1	11798
	21PHAS_NO235	TGAGCACCGACTTATATCATG	12588.5	15177.7	9853.74
	21PHAS_NO580	CTTCGTTGCTATCCATAGGGT	14122.7	12360.1	10472.4
	21PHAS_NO581	TCGGGCTTCTACATCACAGGG	14319.4	13336.8	9456.06
	21PHAS_NO345	TAGGTGTTTTGTTTTGAGCTG	13178.6	12998.7	10207.2
	21PHAS_NO493	CCAGTACCATGCTGACACGCG	11447.7	11007.6	12284
	21PHAS_NO413	TGCTGTTGTGTGTGGCCTGCT	13099.9	11045.2	10384
	21PHAS_NO20	CAAGACTCTTGGGAATGTCGT	11054.3	9279.43	13344.5
	21PHAS_NO434	TGTACGGAATTTTGGCGACGC	10503.5	10669.5	12284
	21PHAS_NO83	CCCGAGTTCTCGTCCTCATCA	12352.5	11345.7	9588.62
	21PHAS_NO22	TTAATGGTCAAGGTGGTCTGG	12903.2	10894.9	9146.75
	21PHAS_NO557	CTGATTTGAAGCTCTGAGCGC	12234.5	11345.7	9235.12
	21PHAS_NO346	AGCTGAATGATCTACAAATGT	11683.7	11157.9	9853.74
	21PHAS_NO169	CCAGGATCATAAAGTCACGTA	10424.9	10068.4	10472.4
	21PHAS_NO399	ACTTGCACAGTCAGAAGAAAA	11211.6	11458.4	8263
	21PHAS_NO126	TGTTGAAGCTCGCAGACTTGT	9913.45	10444.1	10295.6
	21PHAS_NO451	CAATGGATGAACAGTACAATT	9795.44	12134.6	8439.75
	21PHAS_NO206	ATGGGCAGATAAGGAGTCGTC	9047.99	10782.2	9014.18
	21PHAS_NO107	CCACAACTCCACAATGATATC	8969.32	9617.55	8970
	21PHAS_NO255	CTCAAGAGGAATAGCGAACTG	10700.2	8978.89	7821.13
	21PHAS_NO560	GTGAATCCCTCTCATCCATAA	9559.4	9805.39	8086.25
	21PHAS_NO121	CATCCTCTACGACCTCTGCTG	9992.13	9880.53	7600.19
	21PHAS_NO144	TTCATCTGAAGTAATCTGAAG	9284.03	9692.69	8218.81
	21PHAS_NO565	TGGCTTGCCCTGAAGTGACTG	9677.42	9016.46	8174.63
	21PHAS_NO449	TGTATGTGATGCAGAGTGGTA	7671.13	7851.83	10870
	21PHAS_NO243	AAGCCACCAGTGCACATAGAA	10149.5	8640.77	7379.26
	21PHAS_NO95	GTCCTCAGCGTTGTCCTGTTG	10267.5	7964.54	7644.38
	21PHAS_NO97	GTCCTCAGCGTTGTCCTGTTG	10267.5	7964.54	7644.38
	21PHAS_NO86	CTGCAAATTTCCCAATCTGAT	9520.06	10181.1	6495.52
	21PHAS_NO400	TTGCATTGGTACCCAAGAACA	7828.48	8340.22	9014.18
	21PHAS_NO220	CCTGTTCCCGCTGAAGATGAA	7749.8	8265.08	8130.44
	21PHAS_NO317	TGACAACCTTTTTCTTCCACC	8379.23	6424.22	9058.37
	21PHAS_NO501	TTAGAAAACCGATCAAGAGGC	6845	6386.66	9942.11
	21PHAS_NO236	CTAATCATCAATCTCGTAAAC	9244.69	8039.67	6274.58
	21PHAS_NO276	CAGGGGCACTTCAGATGAAGT	7671.13	9054.02	6362.95
	21PHAS_NO445	GTTAGATTTCCCCATCTTGGG	7749.8	7626.42	7335.07
	21PHAS_NO124	GAGACCTAGAGTAGACATTAG	7789.14	8377.79	5390.84
	21PHAS_NO140	TCAACCAGAGAATACCAAACA	5822.19	6612.07	8616.5
	21PHAS_NO180	CATCTTCACCACCAACTTATA	6805.66	5560.15	8439.75
	21PHAS_NO435	CCAGTCGCTGCTCCGCCATTT	7985.84	7513.71	5655.96
	21PHAS_NO508	CTTTTGGGTAAAGTAGTTTGC	6766.33	6612.07	7423.45
	21PHAS_NO348	TCGGCTGTTTCGTTGGAATTG	7277.73	7626.42	6009.46
	21PHAS_NO76	TACCTCTCCTCTGATAAAACA	6766.33	7325.87	6583.89
	21PHAS_NO549	GTTGAAGAGCCCATCTTGGTG	6530.29	6236.38	7600.19
	21PHAS_NO455	CTAACACCCTCTGCAAACAGT	7238.39	8039.67	5258.27
	21PHAS_NO176	TAGCTAGGACGTGCGCTTCAT	5704.17	7551.28	6849.01
	21PHAS_NO505	AAGAAATTCTAGATCAAGGCA	6805.66	6424.22	6672.26
	21PHAS_NO161	CAATGTTGTGTTTGTTTTCTG	7553.11	6461.79	5479.21
	21PHAS_NO279	ATTCCACTAGCCTATGTTGTT	6648.31	5823.13	6849.01
	21PHAS_NO224	TGAGAAGCTTGGACCCCGGGT	6726.99	6987.75	5390.84
	21PHAS_NO214	CTTAGGAGGGAGACAGATGAG	6412.27	6311.52	6097.83
	21PHAS_NO308	GTGAATTTCATATAGACCAAA	6490.95	5973.4	6009.46
	21PHAS_NO421	CTAACCTATCCCTCACATACA	5979.54	5747.99	6451.33
	21PHAS_NO238	TCAATAGTGTTGCTGTAGATG	6136.9	6236.38	5832.71
	21PHAS_NO507	CAGCAGCATGACGCCAATGCT	6451.61	5823.13	5788.52
	21PHAS_NO244	GCACAGACATCCTGAACCGCT	6766.33	6198.81	5125.71
	21PHAS_NO175	GGTAACACAACCCACCAGGTA	7317.07	5259.6	4993.15
	21PHAS_NO316	CAGAAAGGAGGGTAGTGACGC	6176.24	5597.72	5655.96
	21PHAS_NO319	TCCCTCCGTTTCTTTTTATTA	5507.47	6048.54	5700.15
	21PHAS_NO96	CGGTTGCGTGCATCGATGTGG	5507.47	6048.54	5346.65
	21PHAS_NO586	GCTTTCCTCCATGTTCCCATT	5350.12	4019.84	7158.32
	21PHAS_NO270	ACACTAGAATGCCCTAAAACC	5546.81	5297.17	5611.77
	21PHAS_NO479	TTAGTTTGTAGGCTCCTTTGT	5743.51	5935.83	4374.53
	21PHAS_NO546	TAGATCGGTGCGAACAGCATG	6097.56	4883.91	4772.22
	21PHAS_NO576	AAGATCACTTGAGTCGCCATG	4445.32	5898.26	4639.65
	21PHAS_NO160	CAAAAAGTGTAGAGGCCTTGT	5822.19	5860.7	3358.23
	21PHAS_NO419	TCTGTCCCATCAACTTCTGTT	5114.08	5109.32	4551.28
	21PHAS_NO309	ATGTTAGGATCTGCACGTGGT	4996.07	4733.64	4860.59
	21PHAS_NO62	GGTTACACCAATCCAGAAGGG	5232.1	5710.42	3667.54
	21PHAS_NO85	TTATGGGAGAAAATGTGAATC	4248.62	4959.05	4948.96
	21PHAS_NO133	CTGTCGCATTGGCTAAATGGG	4287.96	4282.82	5081.53
	21PHAS_NO171	CCCTTCAGCTGAATCCTTGTT	4838.71	4508.23	4197.78
	21PHAS_NO492	TGAGGACGGATAAACGACACT	5546.81	4282.82	3711.72
	21PHAS_NO182	TGACTTGATTCTGTTGTTTAG	5035.41	4921.48	3623.35
	21PHAS_NO537	AGACAACACCACCAGACGGTC	4169.94	5409.87	3755.91
	21PHAS_NO264	TACCAAGAGCGCTTTTCTAGG	4091.27	5034.19	3446.6
	21PHAS_NO72	CTGCTCCGTTCTATGTTTGGT	4878.05	4245.25	3269.85
	21PHAS_NO162	ACACAACGATGGCCTCAAGGA	4524	4207.68	3534.97
	21PHAS_NO219	CCAGAGTGCACTAGGATCGAG	3619.2	4170.11	4197.78
	21PHAS_NO296	CAAAGAACATGCACAAGTGTG	4169.94	4207.68	3490.79
	21PHAS_NO431	CTCTACATGCAATTTGTCGTC	4405.98	3756.86	3623.35
	21PHAS_NO478	AGATCGGAGCCCTGCTCTGTT	3265.15	4245.25	4109.41
	21PHAS_NO242	GGAGCAACAGTCAACAAATTA	4878.05	3118.19	3358.23
	21PHAS_NO358	GGAGCAACAGTCAACAAATTA	4878.05	3118.19	3358.23
	21PHAS_NO245	CCTGAATTCCCAAAATATGCT	3461.84	3569.01	4065.22
	21PHAS_NO271	GAAAGCAGCACGAGCCCATTG	3579.86	3794.42	3579.16
	21PHAS_NO38	AAGTTGCTGTGGGCTGTGAGC	3225.81	4357.95	3402.41
	21PHAS_NO502	GACTTTCTGACCGTCCACGTG	3855.23	3193.33	3623.35
	21PHAS_NO457	TCTGCCCAATTCATTTAAAAA	3815.89	3719.29	3181.48
	21PHAS_NO87	TGTTTGGACTATGTAGAGGAA	3933.91	3381.17	3314.04
	21PHAS_NO402	CTTTTCAGTCAGCTTCTGTAA	3186.47	3794.42	3579.16
	21PHAS_NO177	ATAGCGACTAAACTGAAGATC	3383.16	3381.17	3490.79
	21PHAS_NO204	TGTGACTGTGTTTCAGGGTAG	3383.16	3230.9	3579.16
	21PHAS_NO187	GCGGATAGCTTAAGCTCTGTG	3068.45	3531.44	3446.6
	21PHAS_NO27	AATGTAACGTCTCTGCAGGTG	3343.82	3681.72	2827.98
	21PHAS_NO456	TTCCTAGATCATAGTACAAAT	3225.81	2817.64	3623.35
	21PHAS_NO223	TGGAGCTAGAGGATTAAAGGC	2832.42	3531.44	3048.92
	21PHAS_NO513	CCCTCTCTAAGTTCTCTTTCT	3697.88	3118.19	2430.29
	21PHAS_NO11	CATGTGTTCGTTACTGTCTAC	2635.72	2780.07	3623.35
	21PHAS_NO299	TCCAAAACATTCAGAGCGAAT	2557.04	3080.62	3402.41
	21PHAS_NO168	GCTGTCCAAACAATATTCACA	3304.48	2967.92	2783.79
	21PHAS_NO203	TGGTTCTGCACTCCCCTAACA	3225.81	2629.8	3137.29
	21PHAS_NO579	TGTGAGCTAAAAATAAGTGTT	2517.7	2592.23	3623.35
	21PHAS_NO250	CATTGAAAGTCGCAACATATT	2399.69	3080.62	3137.29
	21PHAS_NO428	CTTAATTCATCCAAACCAGGA	2753.74	2517.09	3181.48
	21PHAS_NO322	TGATCATAGCATTCTCAAGCG	2478.36	3043.05	2695.42
	21PHAS_NO352	GACTCCACATGTATACCAATT	2989.77	2855.21	2120.98
	21PHAS_NO384	GAACCAAGATTACAGTATAAA	2163.65	2441.96	2827.98
	21PHAS_NO426	GTCTTGAGCTTGTGACCACCT	2517.7	2066.27	2607.04
	21PHAS_NO454	TTTGTCTAACGTGCCATGATT	2478.36	2103.84	2474.48
	21PHAS_NO149	ATGAATTGTTTCGGCTAGGGT	2439.02	2479.53	1944.24
	21PHAS_NO311	CTGCTCATAGAAACGTCTTCT	1927.62	2291.68	2430.29
	21PHAS_NO209	TAATCGGATCAGTGTAGCACA	2321.01	2291.68	1988.42
	21PHAS_NO469	GGCCTCAGTAGTTCGACTAAT	2124.31	2216.55	1944.24
	21PHAS_NO51	ACGGCGAGTAGCCACAAAACA	1494.89	1765.72	2607.04
	21PHAS_NO306	TTACCATTTGATCCACCAGTT	1573.56	1540.31	2607.04
	21PHAS_NO310	TTGCTCTGAATGTTTTGGATT	1927.62	1728.15	1855.86
	21PHAS_NO377	CTTGATCGGATTCCAAGCCTA	1848.94	1803.29	1811.67
	21PHAS_NO415	GAGGCATCATGTCTTGTGGAA	1927.62	1540.31	1855.86
	21PHAS_NO395	CGGGTTCATGAGCGACTATGA	2399.69	1653.02	1193.05
	21PHAS_NO240	GATTTACTAGCCCAAATGGTT	1809.6	2066.27	1369.8
	21PHAS_NO324	GATTTACTAGCCCAAATGGTT	1809.6	2066.27	1369.8
	21PHAS_NO118	TTCCTGATGCTCTCATTCCTA	1337.53	1690.59	2120.98
	21PHAS_NO28	TAATTTTTGTAGAGGGCCTCT	2124.31	1277.33	1590.74
	21PHAS_NO249	GGACCAACAAACTACATATAT	1770.26	1577.88	1546.55
	21PHAS_NO429	TGAGGATGAACATGATGCACA	1455.55	1615.45	1767.49
	21PHAS_NO530	TTGCACTGGAGAGTATCGAGA	1494.89	2028.7	1369.8
	21PHAS_NO531	TTGCACTGGAGAGTATCGAGA	1494.89	2028.7	1369.8
	21PHAS_NO532	TTGCACTGGAGAGTATCGAGA	1494.89	2028.7	1369.8
	21PHAS_NO533	TTGCACTGGAGAGTATCGAGA	1494.89	2028.7	1369.8
	21PHAS_NO534	TTGCACTGGAGAGTATCGAGA	1494.89	2028.7	1369.8
	21PHAS_NO535	TTGCACTGGAGAGTATCGAGA	1494.89	2028.7	1369.8
	21PHAS_NO536	TTGCACTGGAGAGTATCGAGA	1494.89	2028.7	1369.8
	21PHAS_NO458	GAGCAATCACCAATCGAAGTC	2006.29	1728.15	1104.68
	21PHAS_NO412	CCGGAGTCACATAAGATCATA	1730.92	1765.72	1325.62
	21PHAS_NO274	ATTCCACAACGATATGTAGTT	1848.94	1352.47	1413.99
	21PHAS_NO314	TTGCCATTTGATCCACCGGTT	1494.89	1465.17	1634.93
	21PHAS_NO239	CCGGTGGATCAAATGGCAAGA	1494.89	1465.17	1590.74
	21PHAS_NO385	GTGGGAAGTCTACAGATTGCA	1770.26	1615.45	1193.05
	21PHAS_NO464	GTGGGAAGTCTACAGATTGCA	1770.26	1615.45	1193.05
	21PHAS_NO410	ATCTCTCTTCACTTGACATTG	1219.51	1390.04	1855.86
	21PHAS_NO252	ATGTCAGATCGAACAAATGCT	1573.56	1465.17	1458.18
	21PHAS_NO450	CCCATTCAGGCCCAGTAATTC	1062.16	1840.86	1458.18
	21PHAS_NO544	CAACGCCTTTACAATGTAGGA	1652.24	1164.63	1458.18
	21PHAS_NO186	TCCAAGTCATGCACATCCGTA	1770.26	1051.92	1369.8
	21PHAS_NO582	CAAGAATTCACAAGATCAGAT	1455.55	1164.63	1369.8
	21PHAS_NO554	CCCATTGTGCTACTGTTCACA	1140.83	1615.45	1281.43
	21PHAS_NO465	CTTAGAAGATGAAGAACTGGT	1219.51	1164.63	1458.18
	21PHAS_NO156	TGGTTCCAATCAGTACTAATG	1219.51	1239.76	1325.62
	21PHAS_NO39	TTGGGATGACAATGCATGTGG	1101.49	1014.35	1413.99
	21PHAS_NO89	CGTGTGACACTATATCTCTAT	1140.83	1352.47	972.118
	21PHAS_NO417	AGCAAACTAGTTAGTCCAATT	1101.49	1164.63	1060.49
	21PHAS_NO430	CATCGTCTTGTTGTATGAGCA	865.46	1127.06	1237.24
	21PHAS_NO542	CCGGAACCAGTTGCACAATAG	1062.16	1277.33	706.995
	21PHAS_NO212	TTATGGATTGTCTGCTATGAC	708.104	1014.35	1237.24
	21PHAS_NO448	AGTTGATCACAGGACAAAACA	904.799	1089.49	883.744
	21PHAS_NO123	CTATATCTGTATTGATCTCAG	826.121	1089.49	883.744
	21PHAS_NO407	TTTGGGCTTCTGGCACACAGA	826.121	1051.92	883.744
	21PHAS_NO375	TGTCAGCGTTACATGGAGCTT	865.46	901.646	972.118
	21PHAS_NO545	AACGTCGAGGTCCCCATGATC	1022.82	601.097	972.118
	21PHAS_NO313	CCATAGGCAAGAAGAGGGGAG	747.443	976.783	883.744
	21PHAS_NO564	TCGTCTTCTGACCGGTGAAGA	826.121	1089.49	662.808
	21PHAS_NO178	ATCTCAACCAAAGCTACAGTC	668.765	488.391	1237.24
	21PHAS_NO401	GTCCAACTTGGTTTCACCGGC	747.443	713.803	927.931
	21PHAS_NO577	TGGTGAAGGGTCCAAAAATTC	629.426	713.803	1016.31
	21PHAS_NO79	TGAGCGCGTCACGGACGAGGG	786.782	601.097	795.369
	21PHAS_NO127	AGGACGTTCTCAATATCTTTT	826.121	488.391	706.995
	21PHAS_NO246	CACAAGAACTAGTATACACCT	708.104	676.234	574.433
	21PHAS_NO512	TCTTTTCTTCAAGTGACTTTG	590.087	563.528	751.182
	21PHAS_NO210	GGATCAAGAGAGGAAGCAGAG	708.104	826.508	309.31
	21PHAS_NO217	CTAGAGACTGTGTAATGAGGG	786.782	525.96	309.31
	21PHAS_NO514	AAGTGTCGTCGAATGAGGTTC	590.087	488.391	441.872
	21PHAS_NO30	AATCTGATGACAGCTGTTCTG	236.035	338.117	618.62
	21PHAS_NO102	CAATGACCGCGTCCATTTGTT	314.713	338.117	265.123
	21PHAS_NO341	CCAGCACACCAATATCCAAAG	157.356	450.823	265.123
	21PHAS_NO288	CTCTTTGATCCAATTAGTAGT	196.696	338.117	220.936
Rice	21PHAS_NO1104	CACACGACTCTCGGCAACGGA	42246.2	55657.1	52005.5
	21PHAS_NO1971	CCAGGTGCTGCATTGAACTGC	3904.51	6404.3	6288.19
	21PHAS_NO1105	CCCCGCGTCGCACGGATTCGT	5925.01	4018.6	5292.95
	21PHAS_NO1250	GTCCCACATGAGATCGGTGGT	3888.8	5098.03	5096.97
	21PHAS_NO1689	CTCGTGAGAGTGCAGTCAGTG	2808.43	3860.61	3839.71
	21PHAS_NO23	GGAGCACCCTTCAGTCCAAGC	2908.96	3293.1	3595.93
	21PHAS_NO1092	GGTACTAAGTGAGATCAAGGA	2408.04	3522.03	3510.29
	21PHAS_NO1983	TGTGTGGATGCTGAGACAGTG	2186.15	3570.1	2870.79
	21PHAS_NO274	GTCTCAGCTATGTCACCTAGT	2193.29	2968.54	3414.45
	21PHAS_NO1576	CCATCTCAGAGTCCACATATA	2115.04	2921.25	2522.58
	21PHAS_NO1175	CTATTGGAAGGCTGGAGACGG	2204.99	2301.5	2274.51
	21PHAS_NO1989	CTCGAAGAACTCATGGTGCTG	1050.95	1645.38	1482.24
	21PHAS_NO1409	CGAGGACGAGATACAGTGCAG	883.883	1242.87	1226.66
	21PHAS_NO807	CGGGAAGAGAAGAATTGCGTG	881.884	1179.73	1085.17
	21PHAS_NO183	TTGGATATCTGTGGGCTCTTC	542.324	1378.51	1119
	21PHAS_NO542	ACCCTACAGATTCAATGAGTT	1008.11	920.654	986.64
	21PHAS_NO705	GAACATCTCAAAGCCACGGTT	611.15	1085.4	1182.63
	21PHAS_NO459	GTAGAGGCATGCAGTATCGTC	662.841	1103.85	937.509
	21PHAS_NO430	TTCTGGTGAGCTGTGAGTACC	632.283	1054.48	925.965
	21PHAS_NO499	TGAGTGACTGGTGCAGAGGCC	489.205	1210.65	885.157
	21PHAS_NO1752	CATTGGCGAGTGGAAGGACGT	698.824	959.631	902.608
	21PHAS_NO1192	CACCTACATTGTCCAAAAATA	676.834	768.121	886.231
	21PHAS_NO1841	CGAAGTATCTGGATCTGACGT	684.831	776.176	815.085
	21PHAS_NO493	TTGTGCTAGAAGATCCAGAGA	598.584	838.8	808.374
	21PHAS_NO52	CGCTCTACGATCCTCTGATGT	566.028	809.437	873.344
	21PHAS_NO55	CTGTGGATACATGTTGGCTGC	611.721	854.911	751.189
	21PHAS_NO381	TTATCGATGGAGCCTCTGGTT	530.615	823.729	796.292
	21PHAS_NO397	ACGTCTCATTGCCGAGCAGCA	562.029	696.142	823.945
	21PHAS_NO311	CATCGTTCCAATTTCAACCAA	620.86	761.105	665.277
	21PHAS_NO50	TGCACAGAACCGAGACGAGCC	574.024	682.37	637.356
	21PHAS_NO1037	TTGACGAAACGTTGGGTGTGC	487.206	688.346	676.285
	21PHAS_NO1909	CAGATCTCTGCACGTTGGAAG	460.933	669.637	638.698
	21PHAS_NO780	CAGGTAAGACTGAAGACGTGT	383.539	623.384	695.883
	21PHAS_NO1802	GAAACAGAGCTCAGCGTAGCC	454.935	591.682	638.967
	21PHAS_NO505	CTGTCCATGTCTCACGTTGTA	469.5	688.346	515.201
	21PHAS_NO1398	AGCAGAGTGCCAAGAACCGCA	375.829	721.867	575.339
	21PHAS_NO1907	CTAGTCGTAAACCTGTTGGAG	469.215	538.672	586.346
	21PHAS_NO1831	CGCTCCTGAATCCTGATAACT	449.224	596.099	537.215
	21PHAS_NO742	ATTGGGCAATGGAACGACGTG	381.255	614.289	585.004
	21PHAS_NO1750	GAAGGGCTACATAAGATCGCC	368.403	572.713	635.745
	21PHAS_NO778	ATCAGATTTCCATGACCCGTA	585.162	437.33	541.779
	21PHAS_NO498	CTGTTCCCGAGTGCATTCAAG	439.228	571.933	528.087
	21PHAS_NO65	GCTCGAGATCGACGTCGCACG	379.541	564.657	555.203
	21PHAS_NO1595	CATCGGCGTCCACGTCCAACC	446.368	550.365	480.836
	21PHAS_NO1030	ACAGATCGATTCAGAGCCAAG	313.857	480.985	518.422
	21PHAS_NO1520	TTGTTCATCCGGCCGTCAAGC	279.016	525.42	463.385
	21PHAS_NO1673	TTGTGTGCGACCTTGGGAGAC	277.017	465.394	415.865
	21PHAS_NO2011	CAGGTCTGGCTGAAACACAGC	285.013	446.944	416.402
	21PHAS_NO203	CGTCCACGCAACTCGCCCGTC	279.301	462.795	401.368
	21PHAS_NO1979	TTGCAGGAGACTAGAGACCAG	298.15	442.267	399.22
	21PHAS_NO833	GCTCTAGAGTCCAAAGAAGCT	335.847	391.856	395.193
	21PHAS_NO63	ACAGTCGTACAGACACCGACC	266.736	402.25	416.134
	21PHAS_NO82	ACCATCCAGAGTTCTGAAAAT	293.009	380.422	387.139
	21PHAS_NO464	CTTCAAGTAATCTGTAGGGGA	323.567	328.192	353.58
	21PHAS_NO1462	GAGCAGATCAGCAGAACAACA	317.569	320.397	366.735
	21PHAS_NO8	GGAGATCGAATAGACACGGTG	206.763	409.266	358.681
	21PHAS_NO678	TGTTCGAGCGGTAGTAGCGTG	314.142	339.626	318.41
	21PHAS_NO1479	GTCCTAAATAAAAATCCAATC	260.738	346.902	307.939
	21PHAS_NO1506	GTGGTGTCCTACAAGCAAGCA	293.009	267.907	277.602
	21PHAS_NO1291	TATCCGTCAACAAGCTCATGT	251.885	288.435	289.683
	21PHAS_NO2009	TTTGTGCTCTCTCTGTGACCC	165.353	322.995	337.74
	21PHAS_NO1058	TTGATGTGATGGAAAAGGACT	225.04	294.412	300.153
	21PHAS_NO549	GTCCTACATCCTTCCTTTGAT	212.475	350.02	250.486
	21PHAS_NO683	CTTCCTCTTGGATCTGTGCCA	188.485	294.412	313.04
	21PHAS_NO822	TGTCTCCAGTGTAGAGCCCGG	209.904	285.317	293.173
	21PHAS_NO1731	CTTGGTGTTAGAGAACTAGCA	223.612	264.789	299.348
	21PHAS_NO1276	TATGTAGAATATGATGCCGAG	232.18	274.663	278.139
	21PHAS_NO175	AGGAATAAACGACAGATCGCA	205.049	268.686	280.286
	21PHAS_NO1130	CTTGACGTGGTTCTGTATGTG	233.037	260.631	240.821
	21PHAS_NO1527	CATTCTTCAGTACGTTTCATC	212.76	263.229	256.929
	21PHAS_NO422	CGTGGTTGGAGTGTTGCACGG	223.612	249.717	257.198
	21PHAS_NO1339	GGTGACATCGTAGATCGAAAA	219.9	214.118	284.582
	21PHAS_NO1099	AGCTCATGTCTGATCGGCATC	197.053	229.969	258.808
	21PHAS_NO1496	TTGTGGCCTGGCAAGATTTGG	221.042	231.268	220.685
	21PHAS_NO193	TTCAACCGTACTCTGACAACG	190.485	234.386	246.19
	21PHAS_NO1593	ACGAGCCAACATTGCCACGGC	253.599	200.086	209.141
	21PHAS_NO2019	CAAGGTCAAATTCTGGAGTGC	207.62	222.953	231.424
	21PHAS_NO1412	TTGCTCTGCAGTATGATCGGC	142.221	253.875	266.326
	21PHAS_NO1442	TATCTGCGATTGGGGAAATGC	175.349	239.063	246.459
	21PHAS_NO383	AATGCTGAACAAGAAGACGTG	162.497	257.253	238.673
	21PHAS_NO1466	CTCCGGCCACTGAACTCGTTG	193.34	246.339	208.067
	21PHAS_NO1148	GCTGCCACAGCCAGAAGAAAC	142.221	246.599	225.518
	21PHAS_NO186	CCAGTACGACCACATCAAGCA	178.776	216.976	211.557
	21PHAS_NO472	TTGCAGTAGTCGAATCGGCCG	179.918	199.306	228.739
	21PHAS_NO438	TGGTTTGTCGGTGTGACCAGA	170.779	222.953	206.725
	21PHAS_NO1196	CGACTTTAGTTCCTGAGACTA	164.782	221.653	209.409
	21PHAS_NO1578	CTCCATGATTTTGTAGTGCCA	151.36	206.322	232.766
	21PHAS_NO12	GTCAAAAGCCATCGGGTCGAC	153.359	232.307	191.422
	21PHAS_NO475	CATCCAATCCCAATTCTCGCA	136.509	225.031	216.39
	21PHAS_NO635	GAACGAGTTCTAAGTTTCGTT	169.351	229.189	169.407
	21PHAS_NO1253	TTCTCCATGCGTCCACCAAGG	161.641	201.125	206.188
	21PHAS_NO170	ACATCCGAGCTCAACACAAGC	138.508	217.496	187.663
	21PHAS_NO709	ACATCCGAGCTCAACACAAGC	138.508	217.496	187.663
	21PHAS_NO717	ACATCCGAGCTCAACACAAGC	138.508	217.496	187.663
	21PHAS_NO103	ATAGGATTTGAATTGTACGTG	149.646	199.826	194.375
	21PHAS_NO61	CTGTAAACTCTGCCGTGGCGC	147.076	205.802	186.321
	21PHAS_NO1289	CTCCAAGCACCGAAGAAAGTC	136.224	187.873	209.678
	21PHAS_NO1769	CACTCAAAGATCTTCATTGTT	131.083	205.023	193.301
	21PHAS_NO1040	CCGTTTGGAGTTGGTACCGAG	159.356	186.833	171.286
	21PHAS_NO27	CCTCCATTCAGCCAGTCGAGA	131.94	182.416	202.697
	21PHAS_NO1423	TGGCCTTGATGATCTTCTTCC	109.95	216.456	188.468
	21PHAS_NO1951	GCTGTCGCTGAGATCAAAGCC	143.078	178.778	175.85
	21PHAS_NO982	ATCCCAGAGATCGTTGTAGTG	139.936	193.329	158.936
	21PHAS_NO1787	CGGCTAGGTTGTCTCAAACGT	135.081	187.613	163.769
	21PHAS_NO834	GCTCAAGAGGTCGTAGAAGCT	123.087	180.857	177.998
	21PHAS_NO1816	CCAGCTGCACACATGCCAAGA	132.511	182.156	154.372
	21PHAS_NO1244	TGTGTTGCCTGGCCTGAGACC	89.1022	201.905	176.924
	21PHAS_NO672	CAAACATTCACGAGCAGCACT	144.22	125.768	197.06
	21PHAS_NO1961	TTGTGACCTAAGCTTGAGAGT	129.941	165.525	168.333
	21PHAS_NO179	CAGAACGGGTAGTTGTAGGTG	134.225	169.943	158.668
	21PHAS_NO496	CTTTGGTCTCAAATTTCCCTG	123.372	162.147	177.461
	21PHAS_NO408	GGGGACGGACCGGGAACGGCC	126.228	173.581	159.205
	21PHAS_NO1495	TTTGACATCGTTCTGAAGAGT	133.368	144.477	179.877
	21PHAS_NO59	TGAAATTATGTCGTTGGGGTT	118.232	149.934	186.858
	21PHAS_NO488	ACTCCTGAGTTCGCACAAGAA	141.364	146.036	165.917
	21PHAS_NO437	GAGACAGGTTCCAAGCAAGCA	128.227	161.887	161.889
	21PHAS_NO89	CCTTCTGTCTCGATCTGTTTC	99.3833	200.345	147.123
	21PHAS_NO327	AGCTCCACATACACCAAGAAA	146.219	139.021	156.52
	21PHAS_NO1941	TCTGATGACTGAGGATGGTGG	114.234	182.935	143.365
	21PHAS_NO1273	CTCTTGCGTCACTCACCAATT	116.233	158.769	166.454
	21PHAS_NO280	TCTTGGTGTATGTGGAGCTAG	146.505	138.501	154.909
	21PHAS_NO225	CTTCAGAGTATTGACCTTATA	136.509	131.225	171.823
	21PHAS_NO622	CTTGGTGTGGCTTGAGCACGT	167.638	115.114	151.688
	21PHAS_NO328	CGATTTCTTGCTCTCCTGTAG	126.799	175.4	128.599
	21PHAS_NO279	ACAGGAGAGCAAGAAATCGTA	126.514	175.14	128.599
	21PHAS_NO640	ATACAGAATCAAGAGGAAGGT	114.234	153.052	162.158
	21PHAS_NO1930	CATTTGATGGTAGGAGCTCTT	115.09	134.603	178.803
	21PHAS_NO1240	TGGCGACCGGAGATTTGTGGC	104.809	163.706	154.641
	21PHAS_NO1975	CATGCAGCTGGCTGTGGGCGT	102.525	163.187	155.983
	21PHAS_NO43	CAGGCCGACTGGTTCACTCGC	106.237	167.084	146.587
	21PHAS_NO899	AGTAGTGAAGAACAAATCGCG	117.946	162.927	126.451
	21PHAS_NO1584	CTTTACGATTTCCTGGAGCTG	115.662	149.415	142.022
	21PHAS_NO409	TATCGAGTGCTCTAGACCAGC	115.376	157.21	130.747
	21PHAS_NO1811	TTCCTTCTGTGTCTGTGCTCG	107.094	146.816	138.532
	21PHAS_NO1511	CTTCTACAATCTACCACTGAA	121.088	143.438	121.887
	21PHAS_NO29	CGGCTGCCTACACGGTCTGTT	107.38	147.336	130.747
	21PHAS_NO1025	TGAGAAGATCGTACTGTCGTG	104.524	140.32	140.412
	21PHAS_NO1625	CTCCTAGGGTTCAGTCACGTC	110.521	154.612	117.86
	21PHAS_NO612	CATCCAGCGCATCGTCGCGTG	103.381	141.359	139.338
	21PHAS_NO815	CTGATGAGAAAGCTGACATTG	129.37	134.863	118.128
	21PHAS_NO1072	AAGTCATCATTCCTCAACACT	126.514	116.154	140.412
	21PHAS_NO16	CTACTGCGAACAGGCGAACGG	134.796	130.445	115.444
	21PHAS_NO1433	ACGATGGAAAAACAGATGGTA	93.386	145.517	134.237
	21PHAS_NO1219	GTTCAAAGACACCAGATCGTT	87.6743	145.517	138.264
	21PHAS_NO624	TCGGTTTGGTGGATTTTCGCG	83.6761	185.274	98.5298
	21PHAS_NO1492	CTACGTCTCCGGTTCTTCCTG	94.2427	144.477	129.673
	21PHAS_NO737	CGTACTTGTTGCCTTTGCCAG	110.235	125.768	127.793
	21PHAS_NO1746	GGTCTGACCGGCGGAGCTATG	90.2446	126.807	146.318
	21PHAS_NO2008	CATCAGCTAGTCTGTCTTAGG	103.667	103.941	152.224
	21PHAS_NO44	GGCAACATTCACGGACAGATT	82.2482	133.304	140.68
	21PHAS_NO146	TGGTCTTCATTTTGTGGGTGA	105.381	107.578	142.022
	21PHAS_NO772	TGCTTCCGGCTGTTCTAGACA	91.1013	135.383	126.988
	21PHAS_NO2023	CACCTGACTTCGCAACCATCT	112.235	107.059	134.774
	21PHAS_NO56	TGTGGGCTCGTAGCTGTCGCG	119.66	110.957	122.692
	21PHAS_NO1153	TGTAGGCATGTAAACTTGGTG	124.229	109.397	114.638
	21PHAS_NO592	CTCGAGAGGACACTGCTGGCG	89.6734	140.58	111.953
	21PHAS_NO1536	GCCTGGTTCAGAATTGTTGCA	105.095	124.469	111.685
	21PHAS_NO214	CTTACTACTGTTGCCCAAAGA	106.523	119.792	113.027
	21PHAS_NO1113	CCCACAGCACACGTCACAACA	58.5447	159.809	120.008
	21PHAS_NO811	CGACAGAGCTAGAATTCTCCT	84.2473	116.154	138.264
	21PHAS_NO1984	TCGGAAGCAGAATGATGGAGA	90.8157	118.232	126.183
	21PHAS_NO1801	CTAGTATCATCAGACTGGCGT	111.378	108.358	114.101
	21PHAS_NO444	CTAAATGTCTGTGCTTTGCTG	90.8157	111.996	129.941
	21PHAS_NO904	CAGTACTGTCTGACGATGCGT	106.237	119.792	102.825
	21PHAS_NO207	GTCCAGATCCTTAGCCCCAGT	87.3887	137.981	102.557
	21PHAS_NO1867	CATCGTTCCAATTTCAATTAA	109.95	98.7435	120.545
	21PHAS_NO1220	TGGATGAGGATTGAGGAAGGC	85.3896	128.886	113.564
	21PHAS_NO1297	AGCCCAAGTCGAAGACACGTT	84.2473	124.209	117.054
	21PHAS_NO15	TCAACGGCGTCATCTATTAAA	97.6697	105.5	120.276
	21PHAS_NO704	TCAACGGCGTCATCTATTAAA	97.6697	105.5	120.276
	21PHAS_NO1918	AGTAAACAGATCCAATATACA	79.678	123.949	119.202
	21PHAS_NO761	AAGAAGCTACATCACGTCGTG	84.5329	117.713	118.665
	21PHAS_NO830	CTTTGACTCATGCAGATGCTG	85.104	115.634	117.323
	21PHAS_NO285	CTGTGCTGTTGCTAACCCTAG	99.9544	98.7435	115.712
	21PHAS_NO322	AGGGTTAGCAACAGCACAGTG	99.9544	98.4837	115.712
	21PHAS_NO802	GCCACTGGTTCAGATTTCGTG	92.8148	119.272	100.409
	21PHAS_NO1264	CCGCAGACCGGACAGGACACC	88.2455	107.838	117.054
	21PHAS_NO1132	TTGCATCGAACTACTAATTGT	91.9581	96.145	118.397
	21PHAS_NO1302	CTTGGTAAGATCTTTGGCATT	99.9544	94.3261	111.685
	21PHAS_NO946	TCCCTGAGACAGATCCTTGTG	97.0986	101.082	107.389
	21PHAS_NO540	TTGTGTGTGTAGGAAAGTTTT	105.952	97.7041	97.4559
	21PHAS_NO75	GCTCAAACCAAGATAGAAGTG	79.678	102.122	117.86
	21PHAS_NO552	CTGGAGAATGGACTGGAAGGT	95.6707	93.5465	109.269
	21PHAS_NO996	CACACAGAGACCGGGCTAGAA	95.9562	79.7744	123.229
	21PHAS_NO4	CGAGCTGTTAACCAGAAAGGG	111.092	82.113	103.631
	21PHAS_NO1268	TCAACGGCGTCATACATTAAA	93.9572	88.6093	114.101
	21PHAS_NO1188	TTTAGATGATCTGAGCCTGCG	80.2491	104.72	108.195
	21PHAS_NO687	CATCCCAAAAGCAGCACAACT	84.2473	94.5859	113.833
	21PHAS_NO980	GTGGGGAGTTCTGCTTTCGCT	98.2409	94.5859	96.9189
	21PHAS_NO774	ATGACGTGTGTCCTCGGTTGC	67.1123	113.815	108.732
	21PHAS_NO1679	TTGCATGCGGATGTGGTTGTT	89.6734	92.5071	107.389
	21PHAS_NO404	CCAGATTAGTCTCTCCAAGCT	116.804	78.2153	92.6233
	21PHAS_NO1528	CTTCATAGTTTCTACACAGCC	90.5301	102.641	93.9657
	21PHAS_NO816	GTTCCTTGTGTTCGCCCAGTT	76.2509	104.72	105.779
	21PHAS_NO66	CAGGAATGCTTTGAATGCGTG	91.1013	102.641	91.281
	21PHAS_NO782	TCTTGGATGTGGCTACTCTCT	89.959	89.9086	105.779
	21PHAS_NO1378	CTTCCAATTTCAGAGCTCTGG	69.3969	118.492	93.6972
	21PHAS_NO641	TGGAGTGTCCGAGTTTGAGGG	80.2491	97.4443	104.436
	21PHAS_NO685	TTGGTTTGATTGGTAAGCAGC	87.9599	97.7041	95.845
	21PHAS_NO1003	CTGTGCTCTGTTGTTATTCAT	78.8212	91.9874	110.611
	21PHAS_NO229	TGAAGCTGCCAGCATGATCTA	104.809	73.0182	102.557
	21PHAS_NO1457	TCGATCAAAGAACAAAGAGGA	75.3942	98.7435	105.779
	21PHAS_NO1460	TGCGAGTGGCTCTGCGTATGG	91.9581	91.4677	95.3081
	21PHAS_NO68	CGTGTTGAACTCTGCAGCAGC	81.1059	97.1844	100.409
	21PHAS_NO79	TGCACGACTACCCTCTACTGT	69.6825	99.5231	108.195
	21PHAS_NO284	CATGCTGCTGTAGATTCTGGT	77.9644	86.5305	109.806
	21PHAS_NO1858	TCTCACTGAGATGCTCTTCCC	57.1168	111.216	101.214
	21PHAS_NO202	CGCTACGCGAAACCTGAAGCC	75.6798	91.2078	101.483
	21PHAS_NO1645	TCATCTTGGACAAGCAGTACA	55.4033	101.342	111.685
	21PHAS_NO1781	ATTGTGGAAGCTGGTATTGGC	71.9672	101.342	92.6233
	21PHAS_NO121	CGGGTTCGCAAGCTCGTAGAT	64.8276	95.1056	105.242
	21PHAS_NO1000	CTATGAACTTTGTTGTGTGTG	81.9626	94.8458	87.2539
	21PHAS_NO1137	CGATCCGGTTTTGTGCATGAG	84.8185	89.6487	87.7908
	21PHAS_NO1425	CTTCATATGAACTTGGCATGG	109.664	73.0182	75.441
	21PHAS_NO564	GAAAGAGCCATTCTAGTCGGT	70.5393	85.2313	100.946
	21PHAS_NO993	CTTCTTGCTCAGTCTCTGGCA	64.542	112.256	78.3942
	21PHAS_NO1473	GAACATCTCATAACCGGAGGA	67.3978	87.5699	99.0667
	21PHAS_NO460	CTTTGATAGATTGTGGCTTCG	98.8121	77.9554	75.1726
	21PHAS_NO1972	TTATGTGTGTAGAAAAGTTTT	96.5274	78.735	75.1726
	21PHAS_NO399	ATCCATCGTCCTCATTTGGCT	74.2519	89.9086	86.7169
	21PHAS_NO1710	GGTCAACCAATCCAAGAAGTT	78.8212	81.3335	91.0125
	21PHAS_NO353	GGAGAGAACACAGCCATTGTA	53.4042	95.8852	97.7243
	21PHAS_NO611	CCTTCTGTTCTCTATGCACGA	60.2582	90.6881	94.5027
	21PHAS_NO1074	GCCAGCAATCGATCTCTAAAC	70.5393	88.6093	84.3007
	21PHAS_NO1252	CTCACAACTAAGATCATCATC	61.9717	77.4357	102.02
	21PHAS_NO767	ACTCCGCAACAATCATGCATC	64.542	84.4517	91.5494
	21PHAS_NO819	GTCGTTCCCATTCCTGAAGAC	69.3969	88.6093	80.542
	21PHAS_NO156	GCTCAACCAGACTAAAAGGCT	65.6843	76.3963	97.1874
	21PHAS_NO7	CGGCTTGGATCGATCTGACGA	49.9772	101.602	85.3746
	21PHAS_NO827	CTGGGACAACTACAACCTGCT	72.8239	77.9554	85.3746
	21PHAS_NO1647	TCTACGTTTAATACTTCAAAT	79.9635	78.2153	77.3204
	21PHAS_NO883	CCTCTACTACAGCTCTACAAT	73.6807	80.2941	78.9312
	21PHAS_NO974	TTGGGCTCCGATCTTCCGAGG	60.2582	83.1525	89.6701
	21PHAS_NO503	GCTGGAGTTCGCAATCCCGGA	65.6843	81.8532	84.5691
	21PHAS_NO652	ACGTTGCTACATCACGGCGTG	72.2528	80.5539	78.3942
	21PHAS_NO391	AAGAGTGCAGAACATGAAAGT	83.9617	70.9394	76.2465
	21PHAS_NO1656	GCCAAAGCCAAAGAGAAAGTA	67.1123	76.6562	87.5223
	21PHAS_NO1888	CTCAGCTTCGATCCTCCAGCC	50.2628	86.0108	94.7711
	21PHAS_NO1198	CCTTACACACCAACAGTAGTA	69.3969	79.2547	80.8105
	21PHAS_NO1028	CTACTTGGAAAGATATGAGCT	65.3987	78.735	84.0322
	21PHAS_NO211	TGTCTGACTACTAGTCCTATG	70.2537	81.8532	73.2933
	21PHAS_NO1024	ACATGTTTTTGCCCCAGAATT	71.6816	72.4985	78.6627
	21PHAS_NO1814	AGAGCTATCAACAGTGGTACA	57.4024	94.3261	70.0716
	21PHAS_NO1043	CACCAGAGCTGAACAAAGATC	74.2519	71.9788	74.9041
	21PHAS_NO1315	GTGGAAGAGTCGCCGGAGGCA	70.5393	74.3175	75.7095
	21PHAS_NO1257	GCCGTAAGAGTGCTAGCAGCG	70.5393	71.719	75.7095
	21PHAS_NO455	ACGCAAAGTCATCCAGAAGCA	49.1205	87.5699	78.3942
	21PHAS_NO1437	CCATGATGTGTGAGCTCGCTG	72.2528	71.719	70.877
	21PHAS_NO199	CAGGTCGACATGTTTGCAGTG	69.6825	68.3409	77.0519
	21PHAS_NO1655	CGTACAAATCCTCATCCCGTC	59.6871	71.4591	83.2268
	21PHAS_NO1658	CGGGATGAGGATTTGTACGCT	59.6871	71.4591	83.2268
	21PHAS_NO96	CTTCGTCGATTGGTGCCACAG	70.2537	69.3803	73.5617
	21PHAS_NO1068	TGAACTGTCTCTGAAACCTTG	62.5429	77.1759	73.0248
	21PHAS_NO1526	CTTCTCCATCGCGCATGCATA	56.2601	73.7978	83.2268
	21PHAS_NO1034	CGGGAGATGCTCGCTGCAGAT	64.2564	65.4826	82.9583
	21PHAS_NO1532	TTTTCCAGATCTCCTTGTATG	58.8303	74.5774	77.5888
	21PHAS_NO349	TAGATTGCGCTGAGACTTGGC	55.9745	86.2707	66.3129
	21PHAS_NO1521	TTTGTCTCTGTTGTTTGGAAG	63.9708	72.2387	72.7563
	21PHAS_NO874	TCGGTGCTGTCAGAGATGAGC	49.406	85.2313	73.8302
	21PHAS_NO1638	TCCAGAGATCGCGGACAGGTT	73.9663	61.5848	72.7563
	21PHAS_NO1547	GGAATACACATGGCGACAACA	67.6834	66.522	74.0987
	21PHAS_NO1230	TGTGTGGAACAATGCAGGATT	63.6852	68.3409	76.2465
	21PHAS_NO58	TTTTCGGCTAGCTCCACAAGC	60.8294	66.7818	78.6627
	21PHAS_NO223	CTTGGTCACTTCCGCACGGTG	61.9717	66.522	75.7095
	21PHAS_NO1910	CAAGTGTCAGTTGCTGTTCAG	61.6862	67.0417	74.9041
	21PHAS_NO1020	CGACGACGTACTGGACCTCGG	61.115	70.1599	71.9509
	21PHAS_NO548	CTCAGGTACACATCTTCTAGC	49.9772	67.5614	84.8376
	21PHAS_NO1925	CTCGGAGTTAAGCTGTTGCCT	57.1168	70.6796	73.2933
	21PHAS_NO1046	CTAGATGATAGTTCTGAGCTC	56.5456	69.1205	75.441
	21PHAS_NO1566	CCAAAATTTTACCCCAAAGGA	63.3997	74.5774	62.2858
	21PHAS_NO797	TTCCGGATGTAGCTGACAGCA	55.4033	74.8372	69.2662
	21PHAS_NO1513	TGGGCAAGGAAAGGACTGGTG	60.2582	74.0577	64.9706
	21PHAS_NO697	CGTGTCCATTTCTCCATCGTG	59.6871	73.538	66.0445
	21PHAS_NO2021	ATCAGCCACGCCCTTGTTAAA	53.6898	72.2387	72.7563
	21PHAS_NO1670	TTTGAAGTATTAAACGTAGAC	65.9699	67.0417	62.5543
	21PHAS_NO1619	AACCAACTTCCTATCCTAGCC	61.6862	71.719	62.0174
	21PHAS_NO388	AAAGATGTGCATGTAGTTCCG	59.1159	65.7424	68.4607
	21PHAS_NO432	CTGGAAGATAGAGTAGTCGTC	51.1195	64.703	77.3204
	21PHAS_NO707	CGACTACTCTATCTTCCAGGT	51.1195	64.703	77.3204
	21PHAS_NO715	CGACTACTCTATCTTCCAGGT	51.1195	64.703	77.3204
	21PHAS_NO744	TGCGAGCTGTTGACGATCGAG	63.3997	66.7818	58.7957
	21PHAS_NO2005	TATGTGGCTAGTTAGGGAAGT	43.4088	72.4985	72.7563
	21PHAS_NO692	TGAGATTGTTGTGGCAGCCGG	52.5475	70.1599	63.0913
	21PHAS_NO1246	TCATTGATTAGAGCCACAATA	45.6934	60.2855	80.542
	21PHAS_NO1382	CGTGATTTCTGCACCTGCCAG	56.2601	70.9394	56.6479
	21PHAS_NO197	CAGCCGTGCAACCCATCCATC	49.1205	68.3409	65.2391
	21PHAS_NO1712	ACGTCTTCTAGATCATACACA	41.9809	64.9629	75.1726
	21PHAS_NO619	TGTGATCTAGCTCATTCTGTG	55.4033	64.9629	59.8696
	21PHAS_NO1690	CCATGTGTGGAGGTGACTGAT	45.979	66.522	67.1184
	21PHAS_NO658	CTTGTTGTGCTTGATAAACCA	44.5511	72.2387	62.2858
	21PHAS_NO19	TAGTACTACTTGAGGAAGAGC	52.2619	55.6082	71.6824
	21PHAS_NO1960	TGAGTCGATGGCTGTGGAGCC	42.552	73.538	62.2858
	21PHAS_NO1450	GCTACACGCCTGAAGAACGCC	53.6898	55.6082	68.9977
	21PHAS_NO303	CTATATTCCCTCTACACCAGA	51.9763	60.5454	64.7021
	21PHAS_NO218	CCTGATTGAATACTGCACCCC	40.5529	63.9234	73.0248
	21PHAS_NO395	TGCTGTTCCTGACCATGACGT	50.834	53.7892	72.2194
	21PHAS_NO1121	CAGACTAGGACAGCATGCTCT	36.2692	67.3015	72.7563
	21PHAS_NO151	CCACGTCTCTTCATTTTCTGA	48.2637	62.6242	64.9706
	21PHAS_NO1974	CAGACGTGGATCAAGACAGGA	42.552	66.0023	66.3129
	21PHAS_NO1629	TACACCGATTTACATGCCTGT	51.6907	57.687	64.1652
	21PHAS_NO251	TGTGTAGGAAAGTTTTGATGT	52.5475	63.1439	56.6479
	21PHAS_NO1087	TTGGACTGAGAGTGCAGCTAG	53.1186	56.3878	60.675
	21PHAS_NO1300	ACAATCAGCCGGCGAGCAACA	51.9763	59.7658	57.9903
	21PHAS_NO1908	CGCTATGAGTTGGACAACCAT	43.1232	57.9469	68.9977
	21PHAS_NO1725	TCCTTTGGACACAGATCGACC	43.9799	61.8446	63.8967
	21PHAS_NO1150	CTTTGGATTGAAGGGACTCCA	49.1205	50.1513	70.34
	21PHAS_NO885	AGGAGAGTTTACAGTGTGGCA	43.1232	58.7264	66.8499
	21PHAS_NO1641	GTAGAAGCACCTGTCCCTGCT	56.8312	49.3718	59.3326
	21PHAS_NO1312	CGAGACTACAACCATGCACTG	44.2655	65.7424	54.5001
	21PHAS_NO1313	CGAGACTACAACCATGCACTG	44.2655	65.7424	54.5001
	21PHAS_NO1834	GCAGAGATACGTGAACTAGGA	43.1232	58.2067	61.7489
	21PHAS_NO445	GCCGCGCTTCAACAGACAGCA	49.1205	56.9075	56.6479
	21PHAS_NO1231	AAACGATGAGAAATGCTGGAG	46.5502	56.3878	59.8696
	21PHAS_NO1677	TGAGGACTGTGTCGTGAACGA	41.4097	58.4666	61.4804
	21PHAS_NO196	GCAGTCCCACACGCAGCTGCA	54.5466	53.2695	51.01
	21PHAS_NO997	CTGTAGTTTGCTGTTCGTCTG	50.834	57.9469	49.1306
	21PHAS_NO1982	TGTGTGGACTCAGAGATATAG	46.8358	58.2067	52.6208
	21PHAS_NO239	ACATTCTCACCTCTTCCTATT	39.9818	61.0651	56.6479
	21PHAS_NO140	GGCTCACAGTAGCAGGGTGTC	48.8349	52.2301	52.0839
	21PHAS_NO1238	GTATCCAACGCAACAAACATG	45.1223	53.5294	54.5001
	21PHAS_NO134	CTAGGTGGTTTATCAGACGTG	38.8394	60.5454	53.4262
	21PHAS_NO2	TAAAAGGATACTCTCGAGACA	39.6962	51.7104	61.2119
	21PHAS_NO1168	CTTGAAGTCCCTGAGTCTGTA	45.979	52.7498	53.4262
	21PHAS_NO72	GCTCACTCTCTTCTGTCAATC	38.5538	60.5454	52.8893
	21PHAS_NO1636	TCGAGTGATCCGTATCCAGTA	35.9836	52.7498	62.5543
	21PHAS_NO1680	TCTACGACTCCCCTCTGCAGT	41.1241	55.8681	53.4262
	21PHAS_NO153	CCAAAATTCACCACACACACC	38.2683	59.7658	51.5469
	21PHAS_NO90	TTCTTGTGTGACTTCTCTATA	44.2655	51.1907	53.1577
	21PHAS_NO1640	TGACGTTGCAACCGAGCTATG	57.4024	46.7733	43.4927
	21PHAS_NO1758	CTGAGTGGTTGGATGTGGCAG	43.1232	61.8446	42.4188
	21PHAS_NO474	CTATCCTTCAGACTTCCAGTA	56.5456	42.6156	48.3252
	21PHAS_NO166	CTATAATCGATCGAATTGCTG	47.1214	49.6316	50.7415
	21PHAS_NO999	TGGAACTTTGTTGTGTGTGCT	41.4097	50.1513	55.0371
	21PHAS_NO1265	TTGTAGGAAGTTTAATGGACT	52.8331	39.7573	52.0839
	21PHAS_NO1350	TGGATGTAATGTAGTGGTGTC	41.4097	49.8915	53.1577
	21PHAS_NO110	TAGTCAACTCACACCTCAACG	38.2683	48.5922	57.7218
	21PHAS_NO1850	CGGTGCAGAATTCAAGTTGCT	47.1214	47.5528	49.1306
	21PHAS_NO1014	CTTGTGTTCTCTGTTTCTGCT	37.4115	49.3718	56.3794
	21PHAS_NO1205	CGGCATTGTTTGGTTTTGTGG	39.6962	56.1279	46.1774
	21PHAS_NO1754	GCAAGACTTTGTACAGATGAT	34.8413	63.9234	41.8819
	21PHAS_NO967	TTGGTTGCACTCTGCGCTGGA	51.1195	37.6785	52.0839
	21PHAS_NO1500	GCAGTACCAGGCCTTCGTAAA	41.1241	42.3558	57.4533
	21PHAS_NO1693	TTGTGTGACGGAAGCCTGTGT	42.2664	50.4112	46.7144
	21PHAS_NO1117	ACGCACAATCCACGATGAAGG	42.2664	46.7733	49.1306
	21PHAS_NO1987	TTGAGTACGGATGTTGAGTAT	47.9781	41.0565	49.1306
	21PHAS_NO71	CATCTCTGGATTGTGAGTCTT	41.1241	47.0331	49.3991
	21PHAS_NO1770	TCCCACTCACTTTGCCGAATT	33.4133	50.671	53.4262
	21PHAS_NO544	TGGCTGGATCGCCAATTCTGC	48.8349	53.0097	34.0961
	21PHAS_NO745	TCCAAGTGAAATCTGACGCTC	43.9799	45.474	45.6405
	21PHAS_NO1889	CAACGGAGCAAACACAGCACA	36.5548	42.3558	56.3794
	21PHAS_NO1215	CAAGTGGATCAAGGCAGTGGA	38.8394	55.6082	39.4656
	21PHAS_NO1572	CAAGTGGATCAAGGCAGTGGA	38.8394	55.6082	39.4656
	21PHAS_NO169	CAAGTGGATCAAGGCAGTGGA	38.8394	55.6082	39.4656
	21PHAS_NO492	CAAGTGGATCAAGGCAGTGGA	38.8394	55.6082	39.4656
	21PHAS_NO233	CAAGTGGATCAAGGCAGTGGA	38.8394	55.6082	39.4656
	21PHAS_NO1103	CAAGTGGATCAAGGCAGTGGA	38.8394	55.6082	39.4656
	21PHAS_NO462	CATTGTGGCGTGGTGTTCGTG	45.1223	47.5528	40.5395
	21PHAS_NO570	CCAGACGGGTGAATCGACTAC	32.5566	56.3878	44.2981
	21PHAS_NO2006	TGGTTTTGTTAGAGACGGAAC	35.698	42.3558	55.8425
	21PHAS_NO1009	ACCAAGCCACTAATCGCAGCC	41.9809	37.1588	54.2316
	21PHAS_NO471	CTACAGATAGAGCAATGGAGT	37.4115	49.1119	46.1774
	21PHAS_NO369	TCACACTGGGAATCTGTTGCC	31.6998	51.9703	48.5937
	21PHAS_NO364	GCATCAATAGTTCGGAACAAA	41.1241	45.7339	44.8351
	21PHAS_NO379	TTGGCTGGTTAGGTGATTTGT	39.4106	45.7339	46.4459
	21PHAS_NO18	TCGTGCAAGTCGTTCAAAAAA	33.1278	46.2536	52.3523
	21PHAS_NO299	CAAGCCTGTGGACAGTTCGTC	46.2646	41.3164	43.4927
	21PHAS_NO340	CAAGCCTGTGGACAGTTCGTC	46.2646	41.3164	43.4927
	21PHAS_NO826	TCCGTGCTGCAAAGAGTTGGC	29.4152	51.1907	48.8622
	21PHAS_NO979	CTAAGATTGGCGGACAGGTTG	37.1259	50.671	41.0764
	21PHAS_NO1720	CCGAGGGTTACTCTTGAGCTA	39.6962	40.0171	49.1306
	21PHAS_NO1896	CTATGGTCATACAAGGATGGT	46.2646	36.6391	45.1035
	21PHAS_NO1900	CTATGGTCATACAAGGATGGT	46.2646	36.6391	45.1035
	21PHAS_NO524	AGCAGGGTTTTAAATCTCGAA	38.2683	45.474	44.0296
	21PHAS_NO937	TCGATCTGTCGTAGGCATTGC	30.8431	50.1513	46.7144
	21PHAS_NO1777	CGACAACAGAATCTCGCCTTG	41.6953	41.8361	43.7612
	21PHAS_NO1695	TGCACAAGACCACAGACAATG	40.8385	38.9777	47.2513
	21PHAS_NO1445	CTTCAGCGCGTCTCTCTTGTT	43.4088	42.8755	40.271
	21PHAS_NO823	CAGAGGTGTCTGGAGGAGCTT	31.1287	46.2536	49.3991
	21PHAS_NO234	CACTGCCTTGATCCACTTGGC	35.9836	52.2301	37.8548
	21PHAS_NO970	CACTGCCTTGATCCACTTGGC	35.9836	52.2301	37.8548
	21PHAS_NO1048	CACTGCCTTGATCCACTTGGC	35.9836	52.2301	37.8548
	21PHAS_NO1203	CACTGCCTTGATCCACTTGGC	35.9836	52.2301	37.8548
	21PHAS_NO1204	CACTGCCTTGATCCACTTGGC	35.9836	52.2301	37.8548
	21PHAS_NO944	CAGAATCGTCAGGGAACAGCA	36.5548	39.7573	49.9361
	21PHAS_NO706	ATTGTCTTTTCTAGCAGCAGA	37.1259	40.0171	48.8622
	21PHAS_NO714	ATTGTCTTTTCTAGCAGCAGA	37.1259	40.0171	48.8622
	21PHAS_NO433	TGCTGCTAGAAAAGACAATCT	37.1259	40.0171	48.5937
	21PHAS_NO1120	CAGCTGCCAGCGATCACCAAG	40.2674	35.3398	48.5937
	21PHAS_NO77	CCCTCTACTGGCACAGTCGTG	37.9827	40.5368	45.372
	21PHAS_NO893	TTTGGACACGCTCACGCAGGC	33.1278	50.671	39.4656
	21PHAS_NO1027	CCACATCATCTCACAGCTGTA	45.6934	37.4186	40.0025
	21PHAS_NO1574	ATCGAACTTTTCTACACATAC	45.6934	35.5996	41.8819
	21PHAS_NO482	GAAAAACAGAGCGAACTAGGA	30.2719	55.0885	37.3178
	21PHAS_NO662	TGGAGAGCTCGCTGCGATGGA	38.8394	41.0565	43.2242
	21PHAS_NO1764	TATCGATGAAACTGAAGCTGG	35.698	44.4346	42.6873
	21PHAS_NO1502	CGTTTCTGATGTGTGTAGGTT	41.9809	35.3398	44.8351
	21PHAS_NO1871	CGTCCTGTTAGTCTTGGTAAT	33.1278	46.5134	41.8819
	21PHAS_NO128	TAGTGCTCTGTGGAATGGTGT	40.5529	37.6785	42.9558
	21PHAS_NO1081	CATCCAAAGCTAGCATTTGGG	35.698	44.4346	39.4656
	21PHAS_NO1882	TATATAGAACGATCTGTTTGC	33.4133	43.3952	42.1503
	21PHAS_NO122	CCTCCGATGATCAATTCAGGG	37.6971	37.9383	42.9558
	21PHAS_NO1005	GTTAGTTCATCTCTCGCTGTA	32.8422	40.5368	44.5666
	21PHAS_NO1762	ACAACGAATCCATCAGCCACG	27.7017	47.5528	42.1503
	21PHAS_NO1651	TCCAGAGATCACGGACAGGTT	33.6989	42.6156	40.808
	21PHAS_NO1662	CCTGTCCGTGATCTCTGGATT	33.6989	42.6156	40.808
	21PHAS_NO1239	AGTCCCTGGCACCACAAGAAA	26.5593	42.0959	48.5937
	21PHAS_NO1164	TTGAGACCCTCAGCTCTGTGG	43.6944	38.7179	34.0961
	21PHAS_NO257	CAATCGAACTCGCTGCACTGC	32.8422	41.0565	42.9558
	21PHAS_NO1456	TTTTTCCGCTTTGATGTAGTC	29.1296	46.7733	40.0025
	21PHAS_NO669	AGACCGCGTTCCTTCTCCACC	33.4133	40.0171	42.4188
	21PHAS_NO561	GTCAGTGACAGTGCAGAAGCG	30.5575	35.3398	49.9361
	21PHAS_NO539	TTGTGGAGCGACTGATATTGT	31.6998	41.5762	41.6134
	21PHAS_NO1019	CTAGACCTCTTGAAGTCCTCT	34.2701	38.7179	41.8819
	21PHAS_NO732	CTGTGCACTGGCATCCTCTCC	21.99	44.9543	48.0567
	21PHAS_NO1388	GCCTACTCGGAATATCTTGCA	37.4115	37.9383	38.6602
	21PHAS_NO1897	TTAGATCCAACGATCGGAAAC	31.6998	41.5762	40.271
	21PHAS_NO1736	TGCGATGGATTAATTCTGGGG	33.4133	37.1588	42.9558
	21PHAS_NO1158	GCTACTGCTTGAGATCATAGA	29.1296	43.9149	39.4656
	21PHAS_NO787	GCCAGTCAGATTATTCTTGCA	35.4124	36.6391	40.0025
	21PHAS_NO1865	CATGGTCGATTGATGTTACGG	33.9845	39.2376	38.3917
	21PHAS_NO1633	ACGGCAAGCGTTACAGCTGAC	36.5548	35.0799	38.9287
	21PHAS_NO1855	TGTGATTGTATGATCTGTGGG	37.9827	37.9383	34.0961
	21PHAS_NO1577	CACATCCTCTACCTGCAGCGT	27.4161	40.7967	41.0764
	21PHAS_NO164	TAGTATGGATCGAGCCTAGAT	40.2674	33.0011	35.707
	21PHAS_NO167	TTTCTGGCGATGGATGTTGTT	36.5548	37.4186	34.9015
	21PHAS_NO964	CTTCATGGAACCTGTGCTTCG	34.8413	38.1982	33.8277
	21PHAS_NO880	CCACACCAACGTCCATCAAGC	35.9836	39.4974	31.1429
	21PHAS_NO416	TTGCGAGGGTTGAGAGCTCTT	21.1332	44.4346	41.3449
	21PHAS_NO558	CAAGCTCGGACAAGGTGTCTT	34.8413	32.4814	39.1971
	21PHAS_NO599	TTGTGATTGGCCCATCTGCTT	38.8394	25.2056	42.1503
	21PHAS_NO1753	CTTCCGGTCTGTTAATATTGT	17.9918	38.1982	50.2045
	21PHAS_NO1822	CTCCATGGAATGTTGTCTCAG	31.4142	40.7967	33.0222
	21PHAS_NO1821	CTACATATTCTGTCCTCCGAG	29.4152	38.9777	37.0493
	21PHAS_NO17	AGCTACACCAGTCGAGGAGGG	28.2728	38.7179	37.8548
	21PHAS_NO600	TTGACACCGTTGACTTTTTAG	30.8431	33.5208	40.5395
	21PHAS_NO447	TCGATCGGATGCCATGCTGCT	38.8394	25.7253	40.271
	21PHAS_NO829	TCGATCTCTTGTGCCGTCTTC	27.4161	40.5368	36.2439
	21PHAS_NO508	GATGCAGTACTCAATCGAGTG	32.5566	35.8595	35.707
	21PHAS_NO1217	GAAGAGTTCTGAATGGAAGTT	27.9872	38.1982	37.5863
	21PHAS_NO681	TGTTGCATCGCATGGACTGCG	31.4142	38.7179	33.2907
	21PHAS_NO614	TTGGGTGCATAGGCTAGGAAG	24.2746	43.1353	35.9754
	21PHAS_NO1878	CTACCGGATCTGGTGCCATTC	28.844	37.9383	35.9754
	21PHAS_NO907	CAAGATGTGTACAAGTATGGC	31.4142	40.0171	30.8744
	21PHAS_NO22	TGCGAGTCTGACTGTGAGACA	33.9845	33.5208	34.9015
	21PHAS_NO1282	TTCATCTGTAGAAAGCCAAGC	29.9863	40.5368	31.4114
	21PHAS_NO595	CTAGCGTATCACAGTCCATCA	35.4124	32.2216	34.3646
	21PHAS_NO905	TCTGTATGATTGTAGGATTGG	34.5557	28.8435	38.3917
	21PHAS_NO913	TGGAGGCAGATCTTGGATGGA	25.1314	39.4974	36.5124
	21PHAS_NO1154	CTTCTGCTGTTCCTCGCTGTG	29.4152	37.9383	33.0222
	21PHAS_NO688	TCACTGTCAGTGCTCCTCGCG	33.4133	37.4186	28.7267
	21PHAS_NO255	CAATCGGACTCGCTGCACTGC	20.2765	40.7967	38.6602
	21PHAS_NO1199	TGGTAGTAGAAACAAAAAGGG	38.5538	29.6231	30.606
	21PHAS_NO926	CTCTCCGACGCTTACATTTGA	31.4142	32.4814	33.8277
	21PHAS_NO1588	CTCTGATGCACTACGACTGTC	34.2701	37.6785	25.2365
	21PHAS_NO1310	TAAGGTGGAAGGTTAGATGTG	22.8467	39.7573	34.9015
	21PHAS_NO1676	ACATAGACCGCAGATTCCAAC	27.4161	37.6785	32.2168
	21PHAS_NO828	TACTATCAGGTCGCCGAGATC	26.8449	37.6785	32.7538
	21PHAS_NO831	ATGTCCCGCTTCCAGTTCGTT	20.5621	38.7179	38.1232
	21PHAS_NO213	TATCCTCATGGCCGATCGAAC	29.1296	32.2216	35.9754
	21PHAS_NO1920	TTGGTGAAGCTGTTCAAGACT	29.4152	31.1822	36.2439
	21PHAS_NO228	CTAGTATGTAGCATCGGCGTT	29.7007	36.3792	30.069
	21PHAS_NO843	CGAGGATCTAGTGAGCATTAT	21.4188	37.6785	37.3178
	21PHAS_NO790	AGAGATGATGTAGAGATAGTT	28.2728	33.7807	33.0222
	21PHAS_NO938	TGGACAAGATCTGGAGTGAAC	21.1332	40.5368	33.2907
	21PHAS_NO1139	CAATCGGGCTCAAGTGGGTGT	25.417	30.9223	38.3917
	21PHAS_NO1921	GCCCAACAGTCCTCTTTTGCA	30.8431	30.4026	32.4853
	21PHAS_NO1842	GAACATCTCGACACATTTGTA	25.417	31.7019	36.7809
	21PHAS_NO1174	TAAATGTTTGACGCCGTTGAC	28.2728	28.3238	37.3178
	21PHAS_NO785	TATCCGGTCCGGCCTCATGTC	23.1323	37.4186	32.4853
	21PHAS_NO1096	TATGCTCTAGATCTCAAATGG	24.5602	36.1193	31.6799
	21PHAS_NO557	CGCCAATATTGTAATCCTACT	29.7007	31.7019	30.8744
	21PHAS_NO1672	TTATAATATAGAGTAGAATGG	33.9845	28.064	29.8006
	21PHAS_NO693	TGTTGCTCAGATCTTGGTAGT	25.9881	36.3792	29.2636
	21PHAS_NO420	TACAGGATTAGAGACACCAGT	31.4142	22.3472	38.1232
	21PHAS_NO1453	TGGGAAATGCTAGAATGACTT	37.9827	20.7881	32.7538
	21PHAS_NO667	TGGGAAATGCTAGAATGACTT	37.9827	20.7881	32.7538
	21PHAS_NO579	CAAGAGGCAACCGGAACATTG	24.8458	28.3238	37.8548
	21PHAS_NO1002	TGTTGGTGACATGAGAAGGGA	22.5611	38.458	29.2636
	21PHAS_NO289	TTGATTAGAACAAACTGGAAG	32.271	29.1034	28.1897
	21PHAS_NO318	TCCAGTTTGTTCTAATCAACC	32.271	29.1034	28.1897
	21PHAS_NO1119	TTTTTTGATTTGGGCTAATGC	30.5575	32.7413	25.7735
	21PHAS_NO1667	CTTCTTTTTTCTCTGGACTGA	21.4188	32.7413	33.2907
	21PHAS_NO590	CTAGGATGAACGCTGATGCAG	28.844	27.8041	30.3375
	21PHAS_NO1808	TTTTTGAATAAGACGAACGGT	28.2728	25.2056	32.4853
	21PHAS_NO1444	TTTTTGAATAAGACGAACGGT	28.2728	24.9457	32.4853
	21PHAS_NO876	TTTGAATATCTGAATTTGCTG	27.9872	25.9851	31.4114
	21PHAS_NO1177	TGATAAAGGATGAGTGGAGTA	21.1332	31.1822	33.0222
	21PHAS_NO784	ATACGTCAACTCCATTCCATC	22.2756	29.3632	33.5592
	21PHAS_NO690	CAACAAGACTCTGTTCCCGAC	25.1314	27.2844	32.4853
	21PHAS_NO1352	TTTGTTCTGTCTTTCTTCTGG	29.4152	25.4654	29.8006
	21PHAS_NO1722	TCTACCCTATCGAGACCAACG	25.9881	27.5443	31.1429
	21PHAS_NO1877	CGTTCGTCTTATTCAAAAAAA	27.9872	23.9063	32.7538
	21PHAS_NO347	TCAGGTTCAACGGCTCAAAGC	23.1323	29.6231	31.6799
	21PHAS_NO148	TTGCACTGAATGGGCTAATGC	26.8449	26.245	30.606
	21PHAS_NO1706	CTTGGGTCTCAGATGAGCGTG	30.8431	26.7647	25.7735
	21PHAS_NO1699	CTATGGCTGCTATTCCAACGC	17.9918	31.9617	33.5592
	21PHAS_NO746	CAGCTTACACAGTCTATGAAC	31.9854	20.2684	31.1429
	21PHAS_NO1876	AGCAATTCTACGGTCCTTGAG	26.2737	27.0245	29.8006
	21PHAS_NO990	CTTGTCAGCTTGATCCAAGTT	17.9918	31.442	33.8277
	21PHAS_NO1356	CGCAACAAACCATCCAAAATT	19.1341	38.1982	24.6996
	21PHAS_NO743	CAGGGTAGGAACTGCATAGAG	29.7007	27.5443	24.6996
	21PHAS_NO686	CAGCCAGACTCAGTCCCTGCC	21.99	27.0245	33.2907
	21PHAS_NO1800	GTTGATCAGTCACCACAGGTG	32.271	26.245	23.0887
	21PHAS_NO1299	CGTTCGTCTTATTCAAAAACT	27.1305	23.1268	31.4114
	21PHAS_NO142	CGTTCGTCTTATTCAAAAACT	27.1305	23.1268	31.4114
	21PHAS_NO441	ATGTCTCGATCTCGCAAATTA	27.7017	28.3238	25.2365
	21PHAS_NO583	TTGGATGTGTGGAAACGGGCT	20.5621	31.442	29.2636
	21PHAS_NO890	TCATCTCCTAGTCATCAGACA	18.2774	29.1034	34.0961
	21PHAS_NO1714	AGCCTCAAACCATCTCAAAGA	27.4161	23.3866	30.069
	21PHAS_NO1038	AACCAAGCTACACCTTTCATT	22.8467	30.4026	27.3843
	21PHAS_NO290	TGGTAGAGCATCTCCAGTGTG	23.4179	28.8435	28.1897
	21PHAS_NO317	CACTGGAGATGCTCTACCAAA	23.4179	28.8435	28.1897
	21PHAS_NO1914	TCAGAACTCAGTGGAAGGCAG	23.9891	29.3632	26.8473
	21PHAS_NO1438	TGTGATGACGATCTATGAAGG	23.1323	31.442	25.505
	21PHAS_NO1551	CAAGTAAAGTCCCAGATAGGT	21.99	26.5048	31.9483
	21PHAS_NO857	CCTGTGACAGCGCAACGTAGT	22.8467	27.0245	30.069
	21PHAS_NO386	TACGTGGACAACCTAGAGTGT	24.2746	29.8829	25.2365
	21PHAS_NO1365	TGGCTTTTCGCACTCTGGAGT	27.1305	18.7093	33.5592
	21PHAS_NO217	ATGACTTGAATACTTTGATGT	25.9881	27.0245	25.2365
	21PHAS_NO1531	CCTTCCTTGGTTGTCCGGCTA	19.9909	30.4026	27.9212
	21PHAS_NO695	GTGCACAGCCCTTAATTTGCT	26.2737	27.2844	24.1626
	21PHAS_NO38	GTGACTTCCTACTGACCCGTC	26.8449	22.8669	28.1897
	21PHAS_NO1387	TACTGGAGACTTTGCTGATAT	25.1314	22.6071	30.069
	21PHAS_NO1371	TGAGAACAACGAAGGATCTGC	27.1305	23.9063	26.3104
	21PHAS_NO1395	AGCCAGTTTTTGCAGTCGATC	19.1341	30.9223	27.1158
	21PHAS_NO1785	GCAACAAAGACCGGAGAGACG	17.9918	22.0874	37.3178
	21PHAS_NO894	TCAACCGAAGCCCATGAACTG	23.9891	29.6231	22.8202
	21PHAS_NO1837	AGTCTACTCTACCGGTCTTCC	25.417	28.8435	22.0148
	21PHAS_NO642	CTCAATCCATGGCGACACTCT	21.7044	26.5048	28.1897
	21PHAS_NO1191	GCCAGATATACAAGTCAAGGG	20.5621	27.8041	27.9212
	21PHAS_NO770	GCTCTCGGTCCACTTTTCGAT	23.4179	26.5048	26.0419
	21PHAS_NO875	GCTCATCATATCACTGCTGGT	24.5602	22.8669	28.4582
	21PHAS_NO1864	TCTGTGGACTTGGCCTGGTGA	29.1296	21.5677	24.968
	21PHAS_NO1881	CCACTCGAACGAGGAGACCAT	20.5621	25.7253	29.5321
	21PHAS_NO1938	TGGAGTTCAGCCAGCCCAATG	21.99	23.6465	30.069
	21PHAS_NO1407	TATAGGCTCCCAACGACGATG	23.1323	31.9617	19.867
	21PHAS_NO531	CAGCCCTATGCCCTCGATAGC	17.4206	25.7253	32.4853
	21PHAS_NO545	AGCCTACCGAAGCAATGAGTT	29.1296	23.9063	22.0148
	21PHAS_NO1345	CTGACACTCCAGAATCCTGAT	25.417	26.7647	22.5518
	21PHAS_NO1548	CGAAAGGATTGTGATGGCCTC	22.5611	25.2056	27.1158
	21PHAS_NO1862	CGGTCGACAAGTCAGGCTGCT	19.7053	27.8041	26.8473
	21PHAS_NO1044	GCTAACAGAAGACAATCAGTC	17.135	26.245	31.1429
	21PHAS_NO1354	CAGATCTGGTAGCACCGACTC	21.4188	25.9851	26.5789
	21PHAS_NO1482	CACCTAGGCTGAATCGAAGGA	21.4188	25.9851	26.5789
	21PHAS_NO676	ATATACAATCGGAGCAGCAAA	24.2746	23.6465	26.0419
	21PHAS_NO656	ATGCCCTGGTCTCCGAGAACC	23.1323	27.2844	23.3572
	21PHAS_NO597	TGATAAAGAGACCCTGAAGTT	23.7035	21.5677	28.4582
	21PHAS_NO519	CAATGACAGCTCCACACATAG	17.7062	30.4026	25.2365
	21PHAS_NO984	CACAACTACTGAACGTCCAGT	14.5648	31.9617	26.8473
	21PHAS_NO1070	AAACATTCTCCATTGCTCACA	23.7035	23.6465	25.7735
	21PHAS_NO886	AATCCTCTCTACCGCCTTGCG	20.5621	24.6859	27.9212
	21PHAS_NO1698	CTCCGATGGTCCGTACTCGTA	21.7044	29.8829	20.9409
	21PHAS_NO854	TGTCTATGTCGGTCAGGGTGC	18.2774	28.5837	25.2365
	21PHAS_NO1893	CACATCGAGTTGGCTAGCAAT	24.2746	23.3866	24.4311
	21PHAS_NO760	CCGAGATAAGTTGACATGGAG	17.4206	32.2216	22.0148
	21PHAS_NO51	AGTGTACCCGCGAATCAAGCG	21.7044	31.7019	17.9877
	21PHAS_NO412	TTGGTCTCTGTACACCTTGCG	21.4188	24.6859	25.505
	21PHAS_NO575	GCCGTGAGTGTCCGCCATTCG	21.7044	22.6071	27.1158
	21PHAS_NO1733	CAACTGTTTCCTATGAATGTG	25.1314	20.5283	25.2365
	21PHAS_NO1065	TGCTGTTCGTGGGATTTATGC	26.2737	21.5677	22.8202
	21PHAS_NO1066	TGCTGTTCGTGGGATTTATGC	26.2737	21.5677	22.8202
	21PHAS_NO1981	GTTACCCCAGAGTGCAGTACG	21.1332	24.6859	24.4311
	21PHAS_NO873	CTGTGGATTTGAGAAGGAGAG	21.1332	24.1662	24.968
	21PHAS_NO1833	CGAGACTTACAGGTGCAATGT	18.2774	29.8829	21.7464
	21PHAS_NO1232	CATCATCTGAACCGAGCCGAG	21.4188	22.8669	25.7735
	21PHAS_NO1967	CATGCTGTACTGATGAAGTTC	15.9927	26.7647	27.1158
	21PHAS_NO1063	ACATTATTATACCTCCAAGTA	26.2737	21.048	21.4779
	21PHAS_NO585	TTGTGGAGCGGGGAACGACGT	20.2765	26.7647	21.4779
	21PHAS_NO1017	GCATTTCCTACTACCCATGGA	21.4188	22.8669	23.8941
	21PHAS_NO1393	GTTACCCGACTATGACCTGAA	19.9909	23.9063	24.1626
	21PHAS_NO674	CTACAAACGGATTGAGGAGGA	20.5621	24.9457	22.2833
	21PHAS_NO1697	GATCTGAGACTAAAGGAAGAG	17.7062	24.426	25.7735
	21PHAS_NO86	ACTCACCATAGAGATCTCAGT	20.2765	21.048	26.5789
	21PHAS_NO1093	CCAGCCAACATGATCAAAGTG	17.4206	22.3472	28.1897
	21PHAS_NO694	TGACGTCCTGCTGAATTCTCC	17.9918	26.245	23.3572
	21PHAS_NO375	ATTCAACATCCAAAACCAGGC	17.7062	23.9063	26.0419
	21PHAS_NO516	TTGTGTGGCAGTTAGGCTCTT	21.7044	23.3866	22.0148
	21PHAS_NO1857	CAGGACGCTAGGTAACTACTT	15.7071	26.245	25.2365
	21PHAS_NO806	GTAGTTACCTAGCGTCCTGGC	15.7071	26.245	25.2365
	21PHAS_NO725	CAAGTCCAGTGGTAGAAGCTA	16.8495	25.4654	24.6996
	21PHAS_NO1727	AGGTATCCAGGCCACAAGGCG	11.4234	27.2844	28.4582
	21PHAS_NO1652	TTGAACTCTTGTAGCGAAGCA	17.7062	23.6465	25.505
	21PHAS_NO1661	CTTCGCTACAAGAGTTCAACA	17.7062	23.6465	25.505
	21PHAS_NO415	TCTACAGTGTTGTGCTTAACT	21.4188	23.9063	21.2094
	21PHAS_NO1326	TCGATCTATAGGACATCACGG	23.4179	24.426	18.5247
	21PHAS_NO668	CATGTACCACTCCAGTCCAAC	17.135	25.4654	23.8941
	21PHAS_NO118	CACATCCACCGATTGGTTGTG	18.8485	22.3472	25.2365
	21PHAS_NO260	TGCTGTGCTGCCTCTGAGATT	17.9918	24.9457	23.0887
	21PHAS_NO950	CTTGGTCCATGGAGCTCGGAG	21.1332	21.3078	23.3572
	21PHAS_NO1868	TGTGGAGACTAATCAAACTGG	24.8458	20.2684	19.867
	21PHAS_NO141	CGATCTCCGGACAATTCGGTG	20.5621	19.4889	24.968
	21PHAS_NO568	GTCAGTAGGTTCTCCTATATG	16.2783	24.9457	23.6257
	21PHAS_NO878	TTGATTATTTGAGTTCTGCTG	23.4179	21.5677	19.5986
	21PHAS_NO1589	CTGGATGCAGTCAGACGAGCG	20.8476	22.3472	21.4779
	21PHAS_NO278	AGTTCCAAGCGCAGCCAAATC	18.2774	23.1268	23.0887
	21PHAS_NO1790	CATCGTGGTGGAATCTGATGT	24.2746	14.032	26.3104
	21PHAS_NO452	TCCTGAGCTCTGCAAAGCAGT	16.2783	25.2056	22.8202
	21PHAS_NO330	TTTGGCTGCGCTTGGAACTGA	18.563	22.8669	22.8202
	21PHAS_NO1424	GACGACCAGTCTTGACCCGAG	19.9909	21.8275	22.2833
	21PHAS_NO256	ATTCCTCGATCCTTTGCTAGA	17.9918	21.8275	24.1626
	21PHAS_NO465	CCGTATAACATGCTGAGCAAG	19.9909	22.3472	20.9409
	21PHAS_NO1449	TCGATACCAGTCCCAGGAAAC	15.4215	21.5677	26.5789
	21PHAS_NO562	TCGGATCCAGGTAGCCACAAG	11.7089	26.245	25.505
	21PHAS_NO863	AAACAGAGACTACTAGAAGTT	15.9927	21.048	26.3104
	21PHAS_NO414	CAACTGTTTTGCTTGATCCGT	18.8485	18.7093	25.7735
	21PHAS_NO860	TAGCTGCGGTGAACTCTTGCA	22.8467	16.3706	23.8941
	21PHAS_NO665	CATCGTCACGGCATGAGACTT	19.4197	23.1268	20.1355
	21PHAS_NO1483	TAGGTGAGTCGGTAGCTGATT	17.135	19.4889	26.3104
	21PHAS_NO440	CCAGTGCGACACATTATAGAG	21.99	18.1896	22.5518
	21PHAS_NO781	CTTCCTGGAGTGGATTTCTTC	14.5648	25.9851	22.0148
	21PHAS_NO1170	TTGTCAGGAAAATAGAAAAAG	17.7062	22.0874	22.8202
	21PHAS_NO69	GAGAAACAGGATTAGAACGCG	21.4188	16.8903	24.4311
	21PHAS_NO978	GCGAAGAACAAACGGGAAGGA	11.1378	30.1428	20.9409
	21PHAS_NO334	CTTTCACCAGTCACACAAGAA	15.4215	22.8669	24.1626
	21PHAS_NO2014	TGGAGTTCTGACTGCGCGTAG	17.135	23.3866	21.7464
	21PHAS_NO862	TTCCATGTTCACATCGTGAGC	21.1332	16.6305	24.6996
	21PHAS_NO205	CGAGATCGAGACGACATGGAA	17.135	21.048	23.8941
	21PHAS_NO1945	TCCTGACCGCTGAGACTAGTT	20.8476	19.229	21.7464
	21PHAS_NO1373	CGGACTAGCAGGATAGAACCT	17.135	22.0874	22.2833
	21PHAS_NO477	CGAGTTGTGCTTTGTATGGGA	19.1341	18.4495	23.8941
	21PHAS_NO1294	CCATCGGAGTCGAGTCCAGTT	23.4179	14.5517	23.3572
	21PHAS_NO174	CCAAGTTGGTTCGTCGTTCAG	20.5621	19.4889	20.404
	21PHAS_NO713	CCAAGTTGGTTCGTCGTTCAG	20.5621	19.4889	20.404
	21PHAS_NO722	CCAAGTTGGTTCGTCGTTCAG	20.5621	19.4889	20.404
	21PHAS_NO1937	CTACAGGGTCCTCAATCATCA	18.8485	21.5677	19.867
	21PHAS_NO1076	CAGTAGAGCTGGGACGTTCGA	17.7062	24.1662	18.2562
	21PHAS_NO426	GAACGACGAACCAACTTGGGG	20.5621	19.4889	20.1355
	21PHAS_NO1692	CCACATTGGTTGTTGGACTAG	19.7053	15.8509	24.6996
	21PHAS_NO354	TCTTCCATTCTCTGCTCTGGC	11.7089	25.4654	22.8202
	21PHAS_NO605	CGACCATGTCGTGTAGAGGCT	17.9918	18.9692	23.0887
	21PHAS_NO1452	TGCTACATCCTCATCGGCAGG	15.7071	26.7647	17.1823
	21PHAS_NO1363	TTTGGAGACCGTGTCGCTGTC	18.563	23.1268	17.9877
	21PHAS_NO1381	CTTCCATGCAGACTCAAAGTT	17.7062	16.3706	26.0419
	21PHAS_NO949	GCTGACGATCCGCAGAAGAGT	18.2774	21.048	20.404
	21PHAS_NO895	TTAGATTGTAATATGCTTGCT	24.2746	10.1342	25.505
	21PHAS_NO1586	GTCTACTCGTACATGGAAGCT	22.2756	16.8903	20.404
	21PHAS_NO1903	ACAAGAGTAGAGCAGCTAGAG	16.2783	17.41	25.7735
	21PHAS_NO1832	TTGAGGATAAGTAGCAGTAGT	21.1332	16.6305	21.4779
	21PHAS_NO154	CTAGAGACGGAACTGGAACCC	10.281	28.5837	19.867
	21PHAS_NO310	TGAATATGGTCCGTCGTCTGC	16.5639	17.9297	24.4311
	21PHAS_NO1969	AATCACAAGAAGTACACAGTG	23.1323	12.7327	22.8202
	21PHAS_NO326	CGGGTCTTTGGGATGAGAGAG	18.2774	20.5283	19.3301
	21PHAS_NO724	TTGGTTGAAATTGAAATGATG	19.9909	19.4889	18.5247
	21PHAS_NO1916	GCCACATTCAGAATTCAAATA	15.9927	21.048	20.6725
	21PHAS_NO281	CTCTCATCCCAAAGACCCGAA	18.2774	20.5283	18.7931
	21PHAS_NO1370	CTGTGAACAAGTTACCTCTGT	19.1341	18.7093	19.5986
	21PHAS_NO1432	GTTAAAATCTCGAGCTACATA	16.5639	22.6071	17.9877
	21PHAS_NO1970	TGAGTGTTCTTGTACCTGAGG	21.1332	19.4889	16.3769
	21PHAS_NO224	CACCTCTACTGAACCATATGA	17.4206	20.2684	19.3301
	21PHAS_NO902	TGAGAGGCATGACATACTGGC	13.4225	20.7881	22.8202
	21PHAS_NO824	CTTGAGAGTGAAAGTGTGGTG	17.9918	20.2684	18.5247
	21PHAS_NO734	CTACTGATGGAGTTTGAGCCT	20.8476	15.8509	19.867
	21PHAS_NO1798	ACCATGACAGTCGACATAGTA	15.7071	22.0874	18.5247
	21PHAS_NO1414	CCTTCGAGGCACTACACAGGA	20.8476	18.1896	17.1823
	21PHAS_NO783	ATCGAGACTGTGTGCCAGGTG	19.9909	17.6699	18.5247
	21PHAS_NO1347	CAGATTCCTCAACACAAAGTA	15.9927	19.7487	20.404
	21PHAS_NO60	TATGGTGTGTGCGCTGACTTG	16.2783	21.8275	17.7192
	21PHAS_NO666	CATTTCATCGCGGCATCCATG	13.9936	20.7881	21.2094
	21PHAS_NO818	CTCCTGATCCTTAATACAATT	19.1341	15.0714	21.4779
	21PHAS_NO1637	CACCAGATTAGCCACCGCAAC	18.2774	17.6699	19.5986
	21PHAS_NO877	CGACGAATGCCTGGGCACGGT	20.5621	17.6699	17.1823
	21PHAS_NO930	CAACGAAGGAACGGACCAGCT	14.2792	20.7881	20.1355
	21PHAS_NO1604	CAACGTCGAGAAACCCATCTC	13.9936	24.9457	15.8399
	21PHAS_NO21	TGATGGTGAACAAGTTGGTGA	12.2801	21.3078	21.2094
	21PHAS_NO1741	CAAGTACGGCATCTCTCTCTT	16.2783	17.9297	20.404
	21PHAS_NO84	TGTATGGAACTAGCAAAAGGG	18.2774	17.9297	18.2562
	21PHAS_NO1112	CTGGTAGATCTCCTTCAGTGC	17.135	16.8903	20.404
	21PHAS_NO680	CGACTGATGGCCAAACCCGTC	12.5657	23.1268	18.5247
	21PHAS_NO1789	TTCGGTAGTATTCCAGTTTGG	21.1332	12.4729	20.6725
	21PHAS_NO1337	TGTGATAGCTGGGGAAATGTG	14.2792	21.8275	17.7192
	21PHAS_NO1116	CCAGAATAATCCCAATACATA	17.4206	12.9926	23.6257
	21PHAS_NO1408	TGCCAAGAGAAAATGCCTAGG	18.563	20.0086	14.766
	21PHAS_NO1122	ACAGCCATCGATCTACCTAGA	13.4225	22.3472	17.4508
	21PHAS_NO1056	CTTTGAGATAATGTGGCACCG	15.7071	18.4495	19.0616
	21PHAS_NO99	TATATGAGACTTCCAACTGTG	19.9909	18.4495	14.4976
	21PHAS_NO699	TTCAGCTAACCATCCCCGAAC	13.708	23.3866	15.5715
	21PHAS_NO9	CTGATGTTCCAAGTTCCCGTC	10.8522	20.5283	21.2094
	21PHAS_NO1303	CTCACCAAATAATGTCCTGCT	15.7071	16.1108	20.6725
	21PHAS_NO1458	TGGATATGCTAGATGCTAGTT	17.135	16.3706	18.7931
	21PHAS_NO1708	TATGGTGGCTTTGTGCATAGT	14.8504	16.6305	20.6725
	21PHAS_NO157	GAGGCCATGCCGGACAGAGTT	9.99544	22.0874	19.867
	21PHAS_NO83	TATTACAAAGACACATCCATG	16.2783	18.7093	16.6454
	21PHAS_NO1194	TAGCATAGGAGGGTCTGAGAT	11.1378	16.6305	24.1626
	21PHAS_NO446	CGTGTGCTTGTTTAGGTTCTC	18.2774	16.1108	17.1823
	21PHAS_NO1719	AACGAGCAATATATCCATATT	18.2774	12.7327	20.6725
	21PHAS_NO35	GACCATCCAATCTGCATCACA	13.708	16.1108	21.7464
	21PHAS_NO1922	CTGCTGCATCTGAAAAAGGGA	13.4225	18.1896	19.5986
	21PHAS_NO1075	CGTGTAATCGGTGGAGTTCAG	13.1369	17.41	20.6725
	21PHAS_NO413	CAAGGAGTGGTCACTGTGGTT	13.9936	15.8509	21.2094
	21PHAS_NO135	TGGTTTGAAAAACTGAGATGG	16.2783	14.8115	19.867
	21PHAS_NO1632	ACAGCAAGCGTTACAGCTGAC	17.135	19.229	14.2291
	21PHAS_NO1824	CCGTATCTGATGAAGCTGGAG	17.135	14.032	19.5986
	21PHAS_NO1767	ACCAGCATGCCTATCATCAGC	14.2792	20.0086	16.1084
	21PHAS_NO988	TTGATCTACCGGGCTCCTTGT	11.9945	17.6699	20.9409
	21PHAS_NO1402	TTAGTGTCTAAAGACAGGGAC	14.2792	16.3706	19.5986
	21PHAS_NO861	TGTCTAAGGATTTGGTGTGTT	8.56752	19.4889	22.2833
	21PHAS_NO1635	TGACATGGCTATAAGTAGAGT	15.7071	18.4495	15.8399
	21PHAS_NO1962	CATCCATGTATGTAGTTCGAG	15.7071	17.41	16.9138
	21PHAS_NO839	CAAGCTCGAACGACAAGTGGT	21.7044	12.213	16.1084
	21PHAS_NO1261	CTAGCAAAAAGATCTCAAGGT	15.4215	16.8903	17.4508
	21PHAS_NO553	CCAGTTCTATAAAGAGAAAGG	13.1369	15.3312	21.2094
	21PHAS_NO1664	CTCTAGGCCGCAGATCTTCGC	17.135	17.1502	15.0345
	21PHAS_NO126	GATGCCCAGTGTACAGATGGA	15.9927	12.213	21.4779
	21PHAS_NO1401	ATCAGTCGAGCCGTGACAGCA	9.70986	18.7093	20.9409
	21PHAS_NO269	CATCGGTGTTCTCTCGCGCAT	15.136	15.5911	18.5247
	21PHAS_NO1454	TCAGTGGCAAATCGTAGACGT	11.4234	20.5283	17.1823
	21PHAS_NO853	ATGTAAGAGGTCGGTCATGAT	10.5666	20.2684	18.2562
	21PHAS_NO591	GCTTGTCTGTTCTGTTCCGGT	17.9918	16.1108	14.766
	21PHAS_NO1791	TCGATCCATCGTCACCTCACA	14.2792	18.9692	15.5715
	21PHAS_NO1186	TTGATCACGAATGAAGCTTTG	16.5639	15.3312	16.9138
	21PHAS_NO559	TGGCACCGAACTTGGACATCA	10.8522	15.0714	22.8202
	21PHAS_NO1992	CGAGCAGAAGTTGACATAGTG	15.4215	15.3312	17.7192
	21PHAS_NO1905	CAGGAGGAGAACGCTGGTCAT	17.4206	15.3312	15.5715
	21PHAS_NO1928	AAACAAGTTTCAGACTCCAAT	19.4197	13.7721	15.0345
	21PHAS_NO264	GCAGTCCTCGACGTCCTTATA	12.5657	21.048	14.4976
	21PHAS_NO851	CAGACGGATCTTCTCCATGAG	14.2792	14.8115	19.3301
	21PHAS_NO1180	CAAGAAGGGACTAGAGATCTT	15.9927	14.032	17.9877
	21PHAS_NO985	CGAGTGGATCAATAGATAGGA	18.2774	14.2918	15.0345
	21PHAS_NO435	AAGATGTAGACGTTAGGAGGC	12.2801	18.9692	16.3769
	21PHAS_NO149	CAGCATCCACAAGGCCACAGC	15.4215	14.8115	17.4508
	21PHAS_NO607	CAACCTGATCCTACAGAAGCT	15.136	15.0714	17.4508
	21PHAS_NO845	CAACCTGCCAATTCTGATCCG	14.2792	15.8509	17.1823
	21PHAS_NO1006	CCAAGGCCGTGACATTTCGTG	18.2774	14.8115	13.9606
	21PHAS_NO523	AGTTCTAATCCGCCACATGTT	15.136	14.5517	17.4508
	21PHAS_NO41	GTCAAATCGAGATTGTGTGGG	19.9909	12.9926	13.9606
	21PHAS_NO108	CGCATCATTAGATCTACACAT	13.708	15.8509	17.4508
	21PHAS_NO138	GTCGTTCCGAGGACATCTTGA	14.8504	15.3312	16.3769
	21PHAS_NO675	CCGCGTTGCAGCGAGACTCTG	10.8522	18.1896	17.4508
	21PHAS_NO1957	GTTGGATATCTACGTCCTGCT	13.9936	14.8115	17.4508
	21PHAS_NO1270	TTTTCTTGAAGAGCATCTGCA	12.8513	17.1502	16.1084
	21PHAS_NO1343	AAGCAGTTCCGTTCATGAACG	15.136	14.5517	16.3769
	21PHAS_NO1344	AAGCAGTTCCGTTCATGAACG	15.136	14.5517	16.3769
	21PHAS_NO1149	TATTCAGGGAAGGTAGCTAGA	15.136	14.5517	16.3769
	21PHAS_NO582	GTACAAGAAAGAAAGAAGGCA	13.4225	15.5911	16.6454
	21PHAS_NO538	CTCTTTTCCTTGTTCCCGGTG	14.8504	15.0714	15.5715
	21PHAS_NO1715	ATATTCTAAAGTGGAACGGTG	11.1378	19.7487	14.4976
	21PHAS_NO1851	TACAAACAGTGAGACACAATG	13.4225	17.1502	14.766
	21PHAS_NO953	CTTCCCTCAGCTATCTTACTG	12.8513	17.1502	15.303
	21PHAS_NO1860	TATGTTGTAAACGTCTGTGTT	13.708	12.7327	19.0616
	21PHAS_NO1463	TCGTGCAAGAGCAGATCCAGC	11.9945	16.8903	16.3769
	21PHAS_NO1738	CGATGTGAGTTACTGATCTTG	14.5648	15.3312	15.303
	21PHAS_NO348	TTGAATCTGAGGCAGTAGTAG	14.5648	15.3312	15.303
	21PHAS_NO1334	CTCAAACACAGAACCTTAGCC	17.9918	14.5517	12.3498
	21PHAS_NO1049	CCCTGATCCGAAATACTCGGG	15.7071	12.4729	16.9138
	21PHAS_NO20	CGGATCCTTCGTCGCTGGCAG	11.1378	12.9926	20.9409
	21PHAS_NO1493	CCTATTGTGCCACAACATATA	15.4215	13.5123	15.5715
	21PHAS_NO2020	AGCCTTCCCATTGGTCCATTG	13.1369	13.7721	17.4508
	21PHAS_NO741	ATTCTCTCTGGGGTAGGCTTG	13.1369	15.8509	15.0345
	21PHAS_NO180	CAGTCCGATCGACTGTAGAGT	11.1378	13.2524	19.867
	21PHAS_NO1069	TGGTACTGACGGTTCACTGGT	18.563	10.9138	14.4976
	21PHAS_NO1915	CAGGACTCTAGGCTTTCTCTG	13.4225	16.8903	13.4237
	21PHAS_NO418	CAGGTCAGTAGTTACAAGGTG	14.2792	12.7327	16.9138
	21PHAS_NO987	TCTACATTTAATACTTCAAAT	8.85311	14.032	21.2094
	21PHAS_NO1323	TTATAGGCCGCTGTTCACTGC	9.13869	19.4889	15.0345
	21PHAS_NO773	CTATCCCTGTAGTTGCACTGG	15.136	11.9532	16.3769
	21PHAS_NO522	AGTTCGATGGCCGGTTTGAGA	10.5666	18.1896	14.4976
	21PHAS_NO1355	AACAGTATTCTCCAGCTGAAT	21.99	10.6539	10.4705
	21PHAS_NO1890	ACACGTATTAGATCTATCATA	16.2783	9.6145	17.4508
	21PHAS_NO560	TCTGAGGTGCGTAGTGAATCG	12.8513	13.5123	16.9138
	21PHAS_NO1917	GCTTATCTGGTAGATCGTGTT	12.2801	10.6539	20.404
	21PHAS_NO1585	AACAGCCCTTCATTGGAAACG	12.8513	14.8115	15.303
	21PHAS_NO407	TTAACCAGTGGGGCCTGACGG	10.5666	17.1502	15.0345
	21PHAS_NO1420	AGGAGTCAGTCGGCGACGTCG	14.5648	12.4729	15.5715
	21PHAS_NO1573	CCGAGAAGAGGAATCAACGAA	16.5639	12.7327	13.1552
	21PHAS_NO1620	CCCAGGATCATCAACAGAAAA	12.8513	14.2918	15.303
	21PHAS_NO1013	CGACCTTATACGATCCCGTTA	11.4234	15.8509	14.766
	21PHAS_NO1761	CTCTGATAGTTCTTGAAGCTC	10.8522	17.6699	13.4237
	21PHAS_NO1621	AAATTGCCTCAATCCACAATT	15.9927	14.2918	11.5444
	21PHAS_NO1512	TATGAATTTTGGATGTCTTGT	12.5657	12.213	17.1823
	21PHAS_NO489	GCATGGGAGGCATCAGGAAAA	16.2783	10.1342	15.303
	21PHAS_NO5	TAAACTGTCGAGTTGGGCGTG	9.13869	14.8115	17.7192
	21PHAS_NO46	CTACACCCGCTGAAATATGGG	7.71077	16.6305	17.1823
	21PHAS_NO1828	TGATCCCAACTCTGACAAAAC	9.70986	16.1108	15.5715
	21PHAS_NO240	AGCACTCCATCATATCCTGTG	11.9945	14.2918	15.0345
	21PHAS_NO1155	CATGACCAGGTTAACCTCACA	11.7089	11.6933	17.4508
	21PHAS_NO1125	GCTCATCCAGCCTCCATTAGT	11.4234	14.8115	14.2291
	21PHAS_NO1143	CAGCTGATGACTTGGATGGAG	12.2801	14.5517	13.4237
	21PHAS_NO1766	CGAGAGCTGTATATAGGGATG	9.42427	17.1502	13.4237
	21PHAS_NO1026	CTTTAGTCCCGGTTTCCAAAC	14.5648	14.032	11.2759
	21PHAS_NO757	GCCGACCATCTCTTTCACACA	12.2801	16.8903	10.4705
	21PHAS_NO664	TGTGCTGCTCATCATGACGTG	7.71077	14.032	17.9877
	21PHAS_NO1763	GCTCAAGTCCTACCTTCAGTA	14.5648	13.5123	11.2759
	21PHAS_NO2016	GAAGGGCAAAGGACGAAAGTA	12.2801	12.9926	14.2291
	21PHAS_NO1392	CGTGGTAGTCGGTTCAGTCAG	8.28194	17.41	13.6921
	21PHAS_NO1481	AGAGAGCCCAAACACTTCGTA	14.2792	11.6933	13.4237
	21PHAS_NO1138	CTCTCCGGGTGGAACTACCAG	9.70986	17.1502	12.3498
	21PHAS_NO638	CCTGGTTCTCGGTTGGTACTT	12.8513	12.7327	13.6921
	21PHAS_NO758	TCCACTTGGCTACATCCGCCC	17.7062	7.27584	14.2291
	21PHAS_NO1471	TGTGTACGTAGATTGAGGGTT	11.4234	10.9138	16.9138
	21PHAS_NO2024	TTTGTCGGACAATGTGGTGAT	10.281	14.032	14.766
	21PHAS_NO1819	CCACTTCATGCAGATCTCGTC	13.708	14.032	11.0074
	21PHAS_NO581	AGGGAAAGCTCAGCAGCAATG	11.9945	11.6933	15.303
	21PHAS_NO405	CCAATGAACATGCTGGAAGGT	15.4215	9.35465	13.6921
	21PHAS_NO275	GTGCTTCCATCGTCCGTCAAA	11.7089	12.9926	13.6921
	21PHAS_NO469	TTGGCGGGTTTTGATCGAGCT	14.5648	10.1342	13.6921
	21PHAS_NO1879	TCACCAACCAACGGAGCAACC	10.8522	14.8115	12.6183
	21PHAS_NO342	CAACCGGAGTGACTCAAAGAG	13.9936	12.4729	11.5444
	21PHAS_NO634	CACGTCTGAACTTTCCCGGAG	11.9945	9.6145	16.6454
	21PHAS_NO1627	CAGCAAAATGACGTTGGTGGC	11.1378	11.9532	15.0345
	21PHAS_NO1053	TGTGTTAGTGCTAGTAGAGAT	7.71077	14.5517	15.8399
	21PHAS_NO645	CAGGATAGGCTTGATCTGTGA	9.99544	13.2524	14.766
	21PHAS_NO897	TACAAATCTGTAGCCAGCTGC	9.99544	12.213	15.5715
	21PHAS_NO200	CCGTTCCAAACAAACTCCGGG	11.9945	11.9532	13.6921
	21PHAS_NO1079	TCGCACTGAATTAGGCCTAGT	14.5648	11.4335	11.2759
	21PHAS_NO1615	ATCCCCTTCAATCAACAAGCA	13.9936	12.213	11.0074
	21PHAS_NO1779	AGCCATCCAGCCTGAACAAAA	6.85402	20.0086	10.202
	21PHAS_NO1316	CCGTGGATGTCTGTCAGAGCA	8.28194	12.9926	16.1084
	21PHAS_NO451	CGGGCTTTCTATCTTTTGCAG	11.7089	12.9926	12.3498
	21PHAS_NO1894	TTGTGCCTGCTGTTCTAGTGA	9.42427	11.4335	16.1084
	21PHAS_NO506	TATGATCGTCCAGCAATGCGT	16.2783	9.87435	10.4705
	21PHAS_NO315	CTGGGTGCTTGAATAGGCTGT	10.8522	11.4335	14.4976
	21PHAS_NO1001	TGGTTGGCTTACTTCTTGTGT	13.1369	9.6145	13.9606
	21PHAS_NO87	TTCCATAGCTCGGCATTGTCA	10.281	14.5517	11.5444
	21PHAS_NO346	CGTCTACGAAAATCACTTATT	11.4234	10.1342	15.0345
	21PHAS_NO796	CTGTCTTCCACTCTCCTTTGT	9.42427	14.2918	12.3498
	21PHAS_NO500	CGACGTCGAAGCCTCTCGTTT	14.8504	12.4729	8.32268
	21PHAS_NO1083	TCGCGCAGTGGTACACTTTGG	13.9936	10.9138	10.7389
	21PHAS_NO578	CTCCGTGCTTTGGCTATTCAA	6.28285	15.0714	14.2291
	21PHAS_NO136	CGTTCTCTGGACAGATCGGTG	13.9936	11.1736	10.202
	21PHAS_NO846	ATATGACGAACTGTAGCCAGT	8.28194	12.213	15.0345
	21PHAS_NO1172	AGAAGTCACTACCAAACAGAA	10.8522	7.79554	16.9138
	21PHAS_NO1728	AGTTCTCATCCAAGGGTTGCT	6.56843	14.032	14.766
	21PHAS_NO682	ACGGTCATGTACAGCCAGACA	11.9945	10.9138	12.3498
	21PHAS_NO1955	TCCGTCGGATGGCTATACTGC	8.85311	14.8115	11.2759
	21PHAS_NO1336	CAAGTTATGCAAGTTCTGGCC	9.42427	10.6539	15.0345
	21PHAS_NO1338	CAAGTTATGCAAGTTCTGGCC	9.42427	10.6539	15.0345
	21PHAS_NO971	CCGCGTCTCTGTTATTTGCAA	8.85311	10.9138	15.303
	21PHAS_NO659	CTCCATCCACGCCTTACAAAA	9.42427	15.0714	10.202
	21PHAS_NO1403	ATTGAGTACTAGAACATGAGA	9.70986	12.7327	12.3498
	21PHAS_NO54	CGATTGGTAGGAACTAGGAAG	11.7089	11.9532	11.0074
	21PHAS_NO838	CAACCACAGAAACACACAAGG	11.4234	12.7327	10.4705
	21PHAS_NO1228	AGGAACCACATCTAAACTAGG	12.5657	11.6933	10.202
	21PHAS_NO368	TGCTACGGTGATGATGCTCGC	12.5657	9.87435	12.0813
	21PHAS_NO1474	GTTTCAATTCCATCCCCAGTA	8.28194	15.3312	10.7389
	21PHAS_NO1359	CCCACTTTCATCGTCGTGCTC	8.56752	12.7327	13.1552
	21PHAS_NO1508	TTGAAGGATCTATGGATGAGT	8.28194	12.7327	13.4237
	21PHAS_NO312	CATTGTCGAACAGCTGAGCTC	9.42427	10.6539	14.2291
	21PHAS_NO308	TGGTTTGAAACGGCTCTTTGT	9.99544	10.3941	13.6921
	21PHAS_NO513	GAGAGCACTACACTTTTGATT	9.13869	9.6145	15.303
	21PHAS_NO663	CTTGTGTCGCCGTTGTTTTGG	12.8513	10.9138	9.93352
	21PHAS_NO208	ACAGCTCAGAATTCCCATGTA	10.5666	10.3941	12.8867
	21PHAS_NO1624	CATTCCATTCACTACGAAAAA	7.42519	12.213	14.2291
	21PHAS_NO209	CGTCCCAGACACTGTGTTACT	13.708	9.0948	10.7389
	21PHAS_NO866	TGCAACTGGTATATCTCTGGG	9.13869	9.35465	15.0345
	21PHAS_NO1812	TGCAAGTTCTTATGTTCCATT	10.281	9.87435	13.1552
	21PHAS_NO1587	GGATCACTCTACTCTCACGGA	6.85402	12.7327	13.6921
	21PHAS_NO411	GCAGAGTCTTCTGAACCAACA	10.281	10.1342	12.6183
	21PHAS_NO1776	GCCCTAGATCAACTGATGGAT	12.2801	9.6145	11.0074
	21PHAS_NO567	CAACATGTAGAGCCAGCCTTA	13.1369	11.6933	7.78573
	21PHAS_NO1665	CCTCCATGAATGCCGACAACG	10.5666	12.4729	9.66504
	21PHAS_NO1557	TGGAATAGATACAGAGTTGAT	7.71077	14.032	10.7389
	21PHAS_NO547	CTGGCCAACGAGAAGAGTGAT	9.42427	12.9926	9.93352
	21PHAS_NO1179	TGTTGATGATATTGTGTTGTG	10.281	9.35465	12.8867
	21PHAS_NO1650	CTCTCCAGGATCAATCGTATC	8.85311	10.9138	12.6183
	21PHAS_NO1537	CTAGTTCATTGCTGTAGTGAT	11.1378	10.9138	10.202
	21PHAS_NO188	TTGCGGCTCTTCTACCTATGA	8.28194	11.6933	12.3498
	21PHAS_NO881	TTGTACTCTGGCTCTCTGGCC	5.14051	14.5517	12.3498
	21PHAS_NO1416	TGGAGCTAAGGAAAGAGTTGA	10.281	10.9138	10.4705
	21PHAS_NO1108	CCTCCATTCTGTGTATCCAAC	9.13869	12.7327	9.66504
	21PHAS_NO249	CCATGTTGACCGCAGACGCAG	9.13869	11.1736	11.2759
	21PHAS_NO623	GCATGCCGAATTCACAAAGAT	11.1378	10.3941	9.93352
	21PHAS_NO1486	CTACACGACTGCAGTTCCTCG	11.4234	9.35465	10.7389
	21PHAS_NO1097	AGATATCCAACGAAGCTTGCA	11.1378	8.05539	12.3498
	21PHAS_NO1603	CTTTGAACTCTAACTACTGTT	8.28194	11.6933	11.2759
	21PHAS_NO533	GATTCAGTTTGCTCACCAGTG	9.13869	7.27584	15.0345
	21PHAS_NO2007	TTGTCGAAGAGGAAGTCTGTC	12.8513	8.05539	10.202
	21PHAS_NO1195	GACACAATATCAATCCCCGTA	3.99818	14.032	13.1552
	21PHAS_NO1730	TCAACGGCGTCATATATTAAA	8.56752	11.4335	11.0074
	21PHAS_NO593	CAACTCTGAGGAATGAACATG	9.13869	9.0948	12.8867
	21PHAS_NO1906	CCATAGCTAAGGGTGTAGGAG	9.99544	10.6539	10.202
	21PHAS_NO1372	TCTCGGTGATGATAGGTGCTG	10.5666	7.79554	12.6183
	21PHAS_NO449	GACCACCAGATATCGACAATT	11.4234	12.213	6.98031
	21PHAS_NO1461	CCGACTACCGGTGAACTGCGA	6.85402	9.87435	14.2291
	21PHAS_NO951	GCGCTACAGGGAGATGTTGGC	10.5666	8.31525	11.8128
	21PHAS_NO1242	CGTGAATTGTATTGTAGGTGG	11.9945	7.27584	11.2759
	21PHAS_NO1052	CTCAACTACGCCTGGACTAGG	8.85311	8.31525	13.4237
	21PHAS_NO945	CCATGAACTGTCTCAAAGCTT	9.99544	10.3941	9.93352
	21PHAS_NO1600	CGTCGAATCGAGAGGGTGCTT	9.42427	11.9532	8.85962
	21PHAS_NO1518	TGTGATCTTCAGTTCTCTTGC	5.71168	11.9532	12.6183
	21PHAS_NO1364	CGCATTTGTGAGGATTACGAG	8.28194	9.6145	12.3498
	21PHAS_NO569	TCACCGCAGATCGTATCATGT	12.2801	7.01599	10.7389
	21PHAS_NO859	GTGGCAGGGAGATCGCTTGGT	7.99635	9.0948	12.8867
	21PHAS_NO1757	TCAATGAATTCCCGAGCAATT	10.281	9.0948	10.4705
	21PHAS_NO306	ATCCAGTTGCATTTCACCGGC	10.5666	11.1736	7.78573
	21PHAS_NO335	CGGTGAAATGCAACTGGATGG	10.5666	11.1736	7.78573
	21PHAS_NO1846	CATATGGGACGATCAACTAGG	10.8522	9.87435	8.85962
	21PHAS_NO644	CACTTGGTCGCAGTAGCACAT	11.1378	7.53569	11.0074
	21PHAS_NO478	TGTGGAGGACCTGTGATTGTT	10.5666	9.0948	9.93352
	21PHAS_NO847	CTAGCACAACCCATTTGCAAA	7.42519	11.6933	10.4705
	21PHAS_NO1950	GAAACAGTGAGATCATAAGGA	8.85311	10.3941	10.202
	21PHAS_NO588	GGGACAACCAACGGGAGTGGG	8.85311	9.35465	11.2759
	21PHAS_NO1891	CATGGTTTCTGTATAACACAG	10.281	9.87435	9.1281
	21PHAS_NO1887	TCCAGTGATCTCCGTGACTCC	7.71077	9.87435	11.8128
	21PHAS_NO1362	CGGAACGTGTTGCTTGTGGAA	5.4261	9.0948	15.0345
	21PHAS_NO1560	CTTCCAGTGGTGGATTCTGTT	12.8513	6.75614	9.66504
	21PHAS_NO1499	CATCAAGTTTCCAGCCATATG	9.13869	11.6933	8.32268
	21PHAS_NO1042	AGATATTGGAGAAAAACAAGC	12.5657	5.97658	10.7389
	21PHAS_NO436	CTTGCTTGCTGTAGTCTTGTG	11.1378	7.79554	10.202
	21PHAS_NO352	AGACGCGAAAGCTTTGAGCCG	10.281	7.27584	11.5444
	21PHAS_NO620	CTGCACTTGTCGATCGATGTC	9.99544	9.0948	9.66504
	21PHAS_NO948	TGGGCTCGACTCTTCTTGGGA	6.28285	14.032	8.32268
	21PHAS_NO1825	CTTGCAAAGATCTCATTACTG	8.56752	12.9926	6.98031
	21PHAS_NO1318	TGGCCATTAGCAGATGAAGTG	9.13869	10.6539	8.85962
	21PHAS_NO1077	ATCGACGGGAAGAGAAACATC	6.56843	10.9138	11.0074
	21PHAS_NO356	CTACCTACAGATTCACCGGTG	11.9945	7.53569	8.85962
	21PHAS_NO1421	ATACCAGTGTAGGACCTCGTT	6.56843	7.53569	14.4976
	21PHAS_NO1089	CTCGTGCAGGCTCTATACGTC	9.99544	10.1342	8.0542
	21PHAS_NO2004	CTGGAAGCAACTCAGGCGGAA	9.70986	8.31525	10.202
	21PHAS_NO691	AGAGAGCTCGAAGACAACATC	9.42427	7.27584	11.5444
	21PHAS_NO1990	ATCAGAGTGACCAGCACAACC	10.8522	8.05539	9.1281
	21PHAS_NO541	AAACTCAGTCACCAAAAAAAA	7.99635	9.0948	11.0074
	21PHAS_NO1786	ATCCTCACGTTACCGATAACT	7.42519	10.6539	9.93352
	21PHAS_NO1592	CTCCTCAGTGTGCTGGACCTG	8.28194	7.79554	11.8128
	21PHAS_NO517	ATTATTGTAGAGCCTATAATA	9.70986	8.5751	9.39657
	21PHAS_NO380	CTGGTGCTGAAGTAGGGATGT	8.85311	8.83495	9.93352
	21PHAS_NO48	CTAAAGCTCGATGATCTGCTG	8.56752	8.31525	10.7389
	21PHAS_NO1510	TTTGATGATCGATGTGAGCTT	5.14051	9.0948	13.4237
	21PHAS_NO370	CGAGATCAGATGGTCACTCTA	9.70986	8.31525	9.1281
	21PHAS_NO2015	TGTGGATATACCTGTAGAGTG	8.28194	11.4335	7.24878
	21PHAS_NO1895	TTTTGTGAGTTGGCTAATGAT	6.56843	8.5751	12.0813
	21PHAS_NO986	CATAGCGTGGCAACCGAAATC	8.28194	10.6539	8.0542
	21PHAS_NO1813	CGTCTGTACTTGCTGGGTGGG	8.85311	6.75614	11.5444
	21PHAS_NO958	GGCGAAATCAGTGCTCTGGTG	7.42519	8.5751	11.0074
	21PHAS_NO1740	TTTTTGGACAGTGCAGTAGCC	4.85493	9.0948	13.1552
	21PHAS_NO1568	CATAATTTCTTCCCAACATAG	5.99727	10.3941	10.4705
	21PHAS_NO729	TCTGTGAAATATGCTGTGTGT	8.85311	7.79554	10.202
	21PHAS_NO1271	GTGTGGTTCGACAAAAATGTC	8.56752	8.31525	9.93352
	21PHAS_NO1491	TGCAGTCTAGCGACGGTGATC	9.42427	8.83495	8.32268
	21PHAS_NO512	CGTTGCTGTCAGATAAGTCCT	8.85311	8.31525	9.39657
	21PHAS_NO1100	GCTCAAATTCCATGTCGTTCG	5.4261	10.1342	11.0074
	21PHAS_NO266	TCTCGCTGGCATGCTTTCACG	7.1396	10.3941	8.85962
	21PHAS_NO1567	GCTTCACTGATATCACGAGCA	6.85402	10.3941	9.1281
	21PHAS_NO476	CTAGGAGAAGGACTGTGTTGT	9.42427	9.0948	7.78573
	21PHAS_NO1932	CGATGGTGATCTGTGAAAGAA	7.42519	6.75614	12.3498
	21PHAS_NO842	GAAGAAAAGATCACGACTGTG	7.99635	11.4335	6.44336
	21PHAS_NO1062	TTGACGGTGGCTCAATCCTGT	9.42427	8.31525	8.0542
	21PHAS_NO36	CTATGGTTTTAGTAGATCGAC	8.56752	9.87435	7.24878
	21PHAS_NO70	CATGGTCTGGATAGAGTTCCA	6.85402	8.31525	10.4705
	21PHAS_NO176	TTCGTGGTCGTTGGTTGATTG	6.28285	9.6145	9.66504
	21PHAS_NO1410	CAGGCCATATGTGTTGTAGAG	7.99635	10.6539	6.71184
	21PHAS_NO633	CCACACTACGACGCTGTTGTA	10.8522	6.75614	7.78573
	21PHAS_NO1399	TAGTCGTCGCGGAGTGGTGGC	8.28194	6.23643	11.0074
	21PHAS_NO390	TGCCTTCATAAATCCGTGGAT	7.42519	8.5751	9.39657
	21PHAS_NO195	TATCAAACAGAGCCGTGAGTG	6.28285	9.87435	9.1281
	21PHAS_NO67	CTACTTCTGTCATCGATCGTG	11.4234	5.71673	8.0542
	21PHAS_NO812	GCTTGCACTGCCTACATTGTT	10.5666	7.01599	7.51726
	21PHAS_NO631	CCATGACCAAAACTCTAGCCA	6.85402	10.6539	7.51726
	21PHAS_NO1968	CAGACACTGCAGCCAGGAGTG	6.28285	10.9138	7.78573
	21PHAS_NO584	AGAATACAGCAGCAACGTACC	5.14051	10.3941	9.39657
	21PHAS_NO754	CTGAGCTCTCTCACACACGCA	6.56843	11.9532	6.17489
	21PHAS_NO1668	ATCGAGAGTTAAGCTAAGAGA	4.85493	7.01599	13.1552
	21PHAS_NO1721	TCTTGTTACTAAGGATGTGGC	9.42427	6.23643	9.1281
	21PHAS_NO1912	CTCGTCTGTGGGATCGAACAG	8.56752	9.0948	6.98031
	21PHAS_NO42	CAGATCATGAATTAGTAACTG	9.13869	5.45688	10.202
	21PHAS_NO1216	CAGATCATGAATTAGTAACTG	9.13869	5.45688	10.202
	21PHAS_NO93	CAGATCATGAATTAGTAACTG	9.13869	5.45688	10.202
	21PHAS_NO231	CAGATCATGAATTAGTAACTG	9.13869	5.45688	10.202
	21PHAS_NO232	CAGATCATGAATTAGTAACTG	9.13869	5.45688	10.202
	21PHAS_NO235	CAGATCATGAATTAGTAACTG	9.13869	5.45688	10.202
	21PHAS_NO1959	GAGGATGTAGTCGTGTAGGTG	8.28194	6.75614	9.66504
	21PHAS_NO1386	TCCTTTCACGATCAGACAAGA	5.4261	8.5751	10.7389
	21PHAS_NO1251	GGAAGGACGATCCAGACGGTG	7.71077	8.5751	8.32268
	21PHAS_NO1021	AGTGGTTGCAGAGATCTCTTT	6.85402	10.6539	6.98031
	21PHAS_NO1227	CACGGAGAAGAAGAGTACAGC	7.1396	9.35465	8.0542
	21PHAS_NO920	TCAGATCTTTCTGATAGACGT	5.99727	10.6539	7.78573
	21PHAS_NO1854	TTCTGTGAGTAGTAACACTTC	4.28376	13.2524	6.71184
	21PHAS_NO454	CGAGCAAACAGAACACATGGC	7.71077	8.5751	7.78573
	21PHAS_NO1124	CCTCCTTCATCAAGTCTTGGG	7.99635	7.01599	9.1281
	21PHAS_NO13	ATGATTACAAGAGATCGAGAA	8.56752	6.75614	8.59115
	21PHAS_NO1341	CGATCATCAGCGTGGAGCGTT	7.42519	7.27584	9.1281
	21PHAS_NO26	TAACACATGGTTGGGACCTGC	8.85311	7.79554	6.98031
	21PHAS_NO736	TCAGCTGTCGCTCGTCCGACA	7.42519	10.1342	5.90642
	21PHAS_NO791	CTCTTCTGCAGCCCTGCAACA	5.4261	8.31525	9.93352
	21PHAS_NO107	TATGGTTGGTGGCTAGTATGG	7.71077	7.79554	8.0542
	21PHAS_NO1007	CTACGCCGTGATGTTATCTTG	7.71077	7.79554	8.0542
	21PHAS_NO836	CTAGATGACTTCCTCGACGAG	7.42519	7.53569	8.59115
	21PHAS_NO1304	TGCGACGTGTTGGGTGCTTTT	7.1396	7.27584	9.1281
	21PHAS_NO565	CGACCAGCTGCAGAATAACTC	3.99818	12.9926	6.17489
	21PHAS_NO1806	CAACTGTCCTTGACGAGAGTG	5.99727	9.35465	7.78573
	21PHAS_NO1504	AGGGACAGATCAGAGGAGATG	4.85493	10.1342	8.0542
	21PHAS_NO1524	TTTAGAACAGATCATAGCACC	6.85402	9.6145	6.44336
	21PHAS_NO1022	CACTCTTTGAATCTCCTCGAT	6.85402	7.53569	8.59115
	21PHAS_NO314	CTTCTCTTTGGGTTGGGCTAC	5.99727	10.3941	6.44336
	21PHAS_NO152	CAATGTTGAACATGTAAGGTC	9.42427	6.23643	7.24878
	21PHAS_NO1540	CTCCGTGACAATTCTAATGCT	9.42427	5.45688	8.0542
	21PHAS_NO1328	TATGAGAGAACAACAGATGGA	5.99727	8.83495	8.0542
	21PHAS_NO1688	CATTTGGCAAGAACTACTCCT	5.14051	8.31525	9.39657
	21PHAS_NO1977	CTCAAGTTGAAAGATCAAGAT	6.28285	7.53569	8.85962
	21PHAS_NO1162	TGATGATCGAACCACTTATGG	5.4261	9.35465	7.78573
	21PHAS_NO1911	TTTTTTCATCCACACACAAAA	4.56934	8.83495	9.1281
	21PHAS_NO957	CCCGTCCCTTCCAGAGCTAGA	6.85402	6.49629	9.1281
	21PHAS_NO1599	ATCACACAACACACAGCAGTC	5.99727	7.27584	9.1281
	21PHAS_NO1057	CCTAGCCACCGATCGAGCAAA	6.28285	4.67733	11.5444
	21PHAS_NO1161	GTTCAAAGTGTCTGTACATGG	4.85493	8.83495	8.59115
	21PHAS_NO814	AGTAGAGTCCTATTAGATAAC	7.71077	5.71673	8.85962
	21PHAS_NO1630	TAATCAGTGGTACTGCGACCC	9.70986	6.49629	5.90642
	21PHAS_NO1434	GGATCCACTGACAAAGAAGAA	9.42427	4.93718	7.78573
	21PHAS_NO1691	CTGATTCGGCAAACACTTGTC	5.71168	7.53569	8.85962
	21PHAS_NO463	TATCAGACAGAAGCGTGAGCC	5.4261	7.53569	8.85962
	21PHAS_NO927	CATTGGCGATGCAGTCCGGTA	7.1396	7.79554	6.71184
	21PHAS_NO621	CCAACAATCCACTCATTTGTG	4.56934	7.53569	9.66504
	21PHAS_NO1765	GCTTCTAATTCAACTGTCACA	5.99727	9.35465	6.17489
	21PHAS_NO457	CCATGGAACTAAAGCTTCGCC	6.85402	6.75614	7.78573
	21PHAS_NO936	CAGCGATCCTTCTTCTCGGGC	6.56843	6.49629	8.32268
	21PHAS_NO14	GAAAGAAGTTCATGTCCAGCA	6.85402	5.19703	9.39657
	21PHAS_NO769	CAAGGCCAACGATTGCACAGT	5.71168	7.01599	8.59115
	21PHAS_NO1847	CGAGCCCTACACCTACATAGT	6.85402	5.97658	8.32268
	21PHAS_NO100	GGAAGAGCTAACAATTTGGCA	5.71168	5.97658	9.1281
	21PHAS_NO92	GTATCCATCAATCAGAAAAAG	7.42519	7.01599	6.17489
	21PHAS_NO1563	TTGGGTACAGAAATTATGTGG	7.71077	5.71673	7.24878
	21PHAS_NO821	TTGTGATGATGAAGAGGACGA	4.85493	7.53569	8.32268
	21PHAS_NO800	AAGAGGCAAAGCATCAACAGC	7.1396	6.75614	6.71184
	21PHAS_NO1639	TTACTGATTCTGAATTTAATC	7.1396	5.97658	7.51726
	21PHAS_NO1480	CGGTCAGCTTGCGTCCTGAGC	6.85402	6.49629	7.24878
	21PHAS_NO1094	GTCCAATGCTTCAATCTTGAC	5.71168	8.05539	6.71184
	21PHAS_NO1541	CATTCAACGGTCGTTCTGGTA	7.71077	7.01599	5.63794
	21PHAS_NO1109	AAGACGAGACTTTGGTGTGCA	5.14051	6.49629	8.85962
	21PHAS_NO1351	CAGAGGAAATAATACAAAACA	5.71168	6.23643	8.32268
	21PHAS_NO546	CTGCACACTCAGCCGGCTAGA	4.85493	9.0948	6.17489
	21PHAS_NO267	TGTGGATTGCTAATTGGGATT	7.42519	6.75614	5.90642
	21PHAS_NO1071	CGAGGATATGCTGTTTCACCG	7.1396	6.49629	6.44336
	21PHAS_NO596	TGATCAAGAGACCCTGAAGTC	6.56843	6.75614	6.71184
	21PHAS_NO933	AAGTTCAGGTGCGAAGCCAGG	5.99727	5.45688	8.59115
	21PHAS_NO1553	TTGTTTCGTAACTGGTGTGTT	6.28285	7.01599	6.44336
	21PHAS_NO1739	CTTTGCTAGAGACCTAAATGA	5.14051	5.97658	8.59115
	21PHAS_NO261	CGGGACTAAAGATCAAAAGGT	6.28285	5.71673	7.51726
	21PHAS_NO360	CCGATGGTTGAACTACAGGTG	6.56843	4.67733	8.32268
	21PHAS_NO1756	CTTTTGATCTTTAGTCCCGGT	6.28285	5.45688	7.51726
	21PHAS_NO212	GTCAGATTTGCCTATGTCGTC	3.14142	7.01599	9.1281
	21PHAS_NO1039	AGACACAGATCCCAAGCTAAG	8.56752	3.63792	6.98031
	21PHAS_NO1262	AACTGCAGATATTCTGTGACT	7.71077	4.67733	6.71184
	21PHAS_NO1870	ACAGTCTAAACATAGCCAAGC	5.4261	4.41747	9.39657
	21PHAS_NO442	TGTTTGGACACATGTATGGAG	7.42519	4.93718	6.71184
	21PHAS_NO1358	TGAGCTGGACTAGTGCTTACC	7.1396	5.45688	6.44336
	21PHAS_NO133	TTTGAGGGCGCAAGTGGACAG	3.99818	8.31525	6.71184
	21PHAS_NO1985	CTATGGACCTTCAGCTTCGAT	3.99818	7.79554	7.24878
	21PHAS_NO942	CTTCGACTGCGGACCTTCAGC	3.99818	7.79554	7.24878
	21PHAS_NO657	CGGTCAACGAAATATGTGACA	7.71077	6.75614	4.29558
	21PHAS_NO490	CTAGTTCTGCAGCTGAGGTGC	4.56934	9.0948	5.101
	21PHAS_NO1768	GAGCATTTGTTCGTCAGATGC	5.4261	5.97658	7.51726
	21PHAS_NO1284	GACAGAACCTGAACCATGGTG	8.28194	3.89777	6.71184
	21PHAS_NO1514	GCATCATCAGTCTCCCTTGCA	4.85493	6.23643	7.78573
	21PHAS_NO1360	GAAGTAGAGCGAGCACCGAGG	4.56934	6.75614	7.51726
	21PHAS_NO1348	TCCGGCTTGGTAAGGCTCTTT	6.56843	4.67733	7.51726
	21PHAS_NO810	GATCTACTCCTCTCATCAGTT	5.71168	6.75614	6.17489
	21PHAS_NO779	TGTTCTTCGAGTGCAGTAGAG	4.85493	9.6145	4.0271
	21PHAS_NO91	GCTACCATCCTCGTTATCGGT	5.14051	5.97658	7.51726
	21PHAS_NO165	GTTGCTATCTTTGTCTCGGCG	6.85402	7.79554	3.75863
	21PHAS_NO1455	TTTTCCCGACGAACCAACTTT	7.1396	5.45688	5.90642
	21PHAS_NO989	TCGGCTCGGTCGAGATTGTGC	5.4261	6.75614	6.17489
	21PHAS_NO160	TGCAGTTGTGTGTTGATCTTC	5.71168	5.45688	7.24878
	21PHAS_NO521	TCATATTAGGAGAAGAGACTT	5.14051	5.71673	7.51726
	21PHAS_NO456	TACCAGAGGATGACGTGTGGG	7.1396	5.97658	5.101
	21PHAS_NO1060	TCGACGACTTAAGGTGTGCTT	6.28285	6.75614	5.101
	21PHAS_NO1279	GCATGGGAGGCATTGGGAAAA	6.85402	3.37807	8.0542
	21PHAS_NO1610	GCCTTTCAGGTTAACATGGAT	8.28194	5.71673	4.0271
	21PHAS_NO1301	CTAGATCTCTCCACCATATGT	5.4261	6.75614	5.90642
	21PHAS_NO789	AGGGTTCCATCACCAGCCGGG	5.4261	5.97658	6.71184
	21PHAS_NO101	CGGCATTTAGTGTATGAAGGA	3.99818	10.1342	3.75863
	21PHAS_NO571	GTTCCCCAAGTCCTGCTGGAC	6.85402	7.27584	3.75863
	21PHAS_NO248	CGACTGCGAGGATAGCTGAGC	3.99818	8.83495	5.101
	21PHAS_NO1686	CGAAGATGATTGAAGACATTG	4.28376	7.01599	6.71184
	21PHAS_NO307	TCGAGTCCATTGCAAGTAGCC	5.99727	6.49629	5.36947
	21PHAS_NO431	TGAAGAAATAACTCAAGGTGA	4.85493	7.27584	5.63794
	21PHAS_NO708	ACCTTGAGTTATTTCTTCATT	4.85493	7.27584	5.63794
	21PHAS_NO716	ACCTTGAGTTATTTCTTCATT	4.85493	7.27584	5.63794
	21PHAS_NO37	CATCCAGGAGATGTAGTGCTG	4.28376	8.5751	4.83252
	21PHAS_NO271	TCACACAGGACGCTCGCACCC	4.28376	6.23643	7.24878
	21PHAS_NO1413	CAAGATGTGTTCATGAGGGGT	6.28285	7.01599	4.29558
	21PHAS_NO643	CCGGGGGATAAAGTAGAAGAA	6.56843	5.97658	5.101
	21PHAS_NO1426	TTTCATATTCGAACCTGGCAT	6.56843	5.45688	5.63794
	21PHAS_NO1965	CCTCAGCGACTTCAATTTGGT	5.71168	6.49629	5.36947
	21PHAS_NO402	CCAGATATGTTGATGTGCTCA	8.85311	3.11822	5.63794
	21PHAS_NO182	GCTCACAAGTCACATCTGTGC	4.56934	7.79554	5.101
	21PHAS_NO1853	CATCTGAAGTCTGAACCATTT	4.85493	6.75614	5.90642
	21PHAS_NO374	GTTTTTACTCAAAGATCAGAA	4.85493	5.97658	6.71184
	21PHAS_NO119	TTATTTTATGAAAGACGGTGT	4.56934	6.23643	6.71184
	21PHAS_NO439	ACCCTAGTTTCCGTGTCCAAC	6.56843	5.71673	5.101
	21PHAS_NO1684	CGAAGATGGATGAAGACACCG	5.71168	6.23643	5.36947
	21PHAS_NO276	CGTGAGGTCGAATTCTATCCA	5.99727	4.93718	6.44336
	21PHAS_NO1747	CATACGAGCTCAGCACTGAAA	5.71168	5.71673	5.90642
	21PHAS_NO1643	ACCCACACGTTCAACTGAGCT	7.1396	5.19703	4.83252
	21PHAS_NO1644	ACCCACACGTTCAACTGAGCG	7.1396	5.19703	4.83252
	21PHAS_NO1115	CCACAATAATCCCAATACATA	4.56934	5.71673	6.98031
	21PHAS_NO1743	CCGCAGGTTGCCATTGCCGTC	6.28285	4.41747	6.44336
	21PHAS_NO616	TCGTGTTAAGCTGTTTGTATT	4.56934	7.27584	5.101
	21PHAS_NO1353	TTGTTCGTGGTGGAATTGTGC	6.85402	5.71673	4.29558
	21PHAS_NO825	GAGGATGCCAAGGATCTTGCA	3.99818	6.49629	6.44336
	21PHAS_NO24	GTGTACCCAACCAACATTGGT	5.71168	5.71673	5.36947
	21PHAS_NO1515	TGTGTGATGGTCTATGAAGTG	2.85584	5.71673	8.32268
	21PHAS_NO112	CTACTCGGAATCTACACAGGG	5.14051	5.45688	6.17489
	21PHAS_NO882	GATCTACACAATAACTCAACT	5.99727	5.97658	4.29558
	21PHAS_NO1329	TCCCTCCGTCCCAAAAAAAAA	5.4261	5.45688	5.36947
	21PHAS_NO161	TGACGATCTATCACTAAATGT	5.99727	3.37807	6.98031
	21PHAS_NO396	CTCTGGAGGTCTCTGGTCTCG	6.56843	5.97658	3.49015
	21PHAS_NO1953	CTAGGATCATCGCGGCATGCA	3.42701	7.27584	5.36947
	21PHAS_NO849	TCGATTTGTTTTCTGGTTGGA	3.42701	4.41747	8.32268
	21PHAS_NO1317	ACCCAAGTCCCAACCACTTCG	5.4261	4.93718	5.63794
	21PHAS_NO1440	TGGCGATTCTGTGATGCTGTG	4.85493	5.45688	5.63794
	21PHAS_NO1522	ACGATGGTATCAGAGATGGAG	4.56934	5.19703	6.17489
	21PHAS_NO423	ATATGTCTGACATTGATAGTC	3.99818	6.49629	5.36947
	21PHAS_NO941	ATGTCCATCAACCGAGTTGAC	5.99727	4.67733	5.101
	21PHAS_NO809	CATCCACAGTCGATAACAAAG	6.28285	3.63792	5.90642
	21PHAS_NO803	TAGGTCTCGACTGCAACTCCT	5.99727	4.15762	5.63794
	21PHAS_NO756	CTTAGTTCATTGGCTACAGTG	2.57026	7.01599	6.17489
	21PHAS_NO909	CGGAGTCCTTTACGGTTCTTG	5.14051	5.71673	4.83252
	21PHAS_NO1321	TAATCTGCAGGAAATAGGAGC	4.28376	6.49629	4.83252
	21PHAS_NO1749	CACACTTGGTTGTAGCCACTT	4.85493	4.41747	6.44336
	21PHAS_NO1675	TTATAGGAAGTTTAATGGACT	6.28285	3.63792	5.63794
	21PHAS_NO1293	CAGTATGAAATCGGCCCTCCT	5.4261	4.93718	5.101
	21PHAS_NO671	TAGTACCATGTAGAAGCTGTG	4.85493	5.45688	5.101
	21PHAS_NO892	GCAGTGATTGGCAAGACGTGT	3.99818	5.97658	5.36947
	21PHAS_NO1966	TGTGTTCCACCGTACCCTAAC	3.99818	4.67733	6.71184
	21PHAS_NO1235	TCTTGTCCCATTTGCACCTGC	3.14142	5.97658	6.17489
	21PHAS_NO272	GTTCGTCAAGAGGTCATTGAA	3.14142	5.97658	6.17489
	21PHAS_NO1233	CGCTACTCCATCTACTGCATC	5.4261	5.71673	4.0271
	21PHAS_NO509	ATGTAAGAGCAAACAACCAGC	3.71259	3.37807	8.32268
	21PHAS_NO1564	TGAATAAAATGCTGTGGCGAG	4.85493	5.19703	5.101
	21PHAS_NO403	TATACGGACACACATTTGAAG	5.14051	2.85837	7.24878
	21PHAS_NO483	CCATCAGCAGAAGATCATGGA	4.28376	5.71673	5.101
	21PHAS_NO485	CCATCAGCAGAAGATCATGGA	4.28376	5.71673	5.101
	21PHAS_NO1716	ACGCTAGTTCATCCTATTGCT	4.56934	4.41747	6.17489
	21PHAS_NO1173	CCTTGATGATTGTGGCTGTCA	4.56934	4.41747	6.17489
	21PHAS_NO291	AAAGCCAACAGTACTAGAAAA	3.99818	4.93718	6.17489
	21PHAS_NO502	ACCTACAATACAAGCGCTGTA	5.99727	4.67733	4.29558
	21PHAS_NO1788	CTTGATCGGGTAGACGGACGT	5.4261	3.63792	5.90642
	21PHAS_NO788	CAATCGAGCCCTGGTCCATGT	2.85584	3.37807	8.85962
	21PHAS_NO361	TTCAGGTTGGAGCTCGAGGTC	3.71259	7.01599	4.0271
	21PHAS_NO1607	CAAGATAGGAAGTCGAACGTG	4.28376	4.41747	6.17489
	21PHAS_NO316	TTCTAGTACTGTTGGCTTTCT	3.71259	4.93718	6.17489
	21PHAS_NO292	AGTGGAGTAAACAGTTTGGTA	3.14142	5.19703	6.44336
	21PHAS_NO85	CTATATTGATTTCTGATGCTA	5.4261	3.63792	5.63794
	21PHAS_NO305	GATGTCAATTGGATGGATGGG	4.56934	6.49629	3.49015
	21PHAS_NO336	CATCCATCCAATTGACATCTG	4.56934	6.49629	3.49015
	21PHAS_NO1319	TGGAAGAAGCGGAGCCGACTG	4.85493	4.93718	4.83252
	21PHAS_NO537	GAATCACACTTGAGCCACATC	4.56934	5.71673	4.29558
	21PHAS_NO934	TGCAATGTTCTGTCCAATAGA	4.56934	5.45688	4.56405
	21PHAS_NO1723	GTCTTCCAAGCTGACATTGTT	3.99818	4.41747	6.17489
	21PHAS_NO837	ACAAGCTACAGAGAAATCAGG	5.71168	4.93718	3.75863
	21PHAS_NO421	AAAATGGTCACTGCACTCCGC	2.57026	5.97658	5.90642
	21PHAS_NO555	TGCAAGGAGTTGGTCAGTTGA	2.57026	4.67733	7.24878
	21PHAS_NO57	TTCTGTTCTTCTGTAATTGGC	2.28467	4.93718	7.24878
	21PHAS_NO914	CTAGAAATGATTGGTCAGGAG	4.56934	4.93718	4.83252
	21PHAS_NO647	TGGTGACAACTGGTAATCTGC	3.42701	8.83495	1.87931
	21PHAS_NO1653	CTGAACAAAAGAGGAGCACAG	4.28376	4.93718	5.101
	21PHAS_NO1660	GTGCTCCTCTTTTGTTCAGCA	4.28376	4.93718	5.101
	21PHAS_NO1924	CCATAATCCGTACTGAAAGCA	4.28376	4.93718	5.101
	21PHAS_NO1178	CTTGGCAGTCGTGATCATCGA	4.28376	4.93718	5.101
	21PHAS_NO1140	TTCTTGTTGTCTATTGTCGCC	4.56934	3.89777	5.90642
	21PHAS_NO453	CACATTGGGATCATGACTCGG	3.99818	5.45688	4.83252
	21PHAS_NO394	TAACTTGTTGTATGGATGGCA	4.28376	4.41747	5.63794
	21PHAS_NO1702	TCAAGATCTACAGAATGTTTT	3.99818	4.67733	5.63794
	21PHAS_NO1243	GTCTGCGCATCCTAATGTAAT	3.42701	4.93718	5.90642
	21PHAS_NO1683	GAGTATCTCACCGGTGCCGAA	5.71168	2.59851	5.90642
	21PHAS_NO377	CTGACTATGAGCTTGAACCAG	3.99818	7.27584	2.68473
	21PHAS_NO181	TTTTACGATCAGAGAAGTCTC	3.99818	6.49629	3.49015
	21PHAS_NO1254	GTAGGAGGCTGCTGTCTGACG	6.28285	3.89777	3.75863
	21PHAS_NO1331	TAAAATTGAAGATGATGTGAC	3.42701	4.67733	5.90642
	21PHAS_NO373	CACACTTGTACTCTGTTCTGA	2.28467	5.71673	5.90642
	21PHAS_NO53	CATACCACAATCTCCTCTAAA	3.71259	7.27584	2.68473
	21PHAS_NO1286	TGTTGTAGAATGTGGCTAGTT	7.1396	2.85837	3.75863
	21PHAS_NO1263	CACAACCTACACACACTAATG	3.99818	5.71673	4.0271
	21PHAS_NO367	AGGAGTTTTCTCAGCTCGATG	3.42701	6.75614	3.49015
	21PHAS_NO534	CTGTCTTGGATTGTTACCCCA	3.99818	4.41747	5.36947
	21PHAS_NO1616	CTAAATGCCTGTCTGAATTGA	3.71259	5.19703	4.83252
	21PHAS_NO740	TTGGCATAGACACTGAATTGC	4.85493	4.41747	4.29558
	21PHAS_NO1780	TTGCTTATCGTTCCGCTCACT	4.56934	4.93718	4.0271
	21PHAS_NO1221	ATTCCCCAAACAAGTCTTGCG	4.56934	4.15762	4.83252
	21PHAS_NO1236	GAGCTAGAGTTTTCCTGAGGC	4.56934	3.89777	5.101
	21PHAS_NO1958	ATTCAGTTACTAAGAACACGT	6.56843	3.89777	2.95321
	21PHAS_NO1913	CGGTTTGCCGGTTCTCGTCTT	3.42701	4.67733	5.36947
	21PHAS_NO76	TCTCAAAGTTCAAGCAACATG	5.4261	3.89777	4.0271
	21PHAS_NO1556	TGGTGTGCGCAACGTAGAGTG	3.99818	5.45688	3.75863
	21PHAS_NO955	GCAACTGATACGAAAGAGGTT	2.85584	3.89777	6.44336
	21PHAS_NO365	GCAAAATCCTAGGAGTTATCG	4.28376	4.93718	3.75863
	21PHAS_NO1296	TGGCCATGCAGGGAGACAGTT	4.28376	3.11822	5.63794
	21PHAS_NO304	TCTTTCATGGACCAACGAGCT	3.42701	4.93718	4.56405
	21PHAS_NO337	CTCGTTGGTCCATGAAAGAGG	3.42701	4.93718	4.56405
	21PHAS_NO1390	TTGTGTCTCAGTTCCTTTAAT	3.71259	3.63792	5.63794
	21PHAS_NO510	TCTTCTATAGTACTCTCAAGA	2.57026	4.93718	5.36947
	21PHAS_NO1443	AGCCTACATCATCTACATGGT	4.56934	3.11822	5.101
	21PHAS_NO1210	CGTGAGAATTCGTCTTCAATT	4.28376	3.11822	5.36947
	21PHAS_NO1031	GAGACAGTCTAGTGAACGGCC	3.42701	3.89777	5.36947
	21PHAS_NO1467	TCCGGGCGAAAAAATGGCGAC	2.85584	4.93718	4.83252
	21PHAS_NO1939	CCAAGTTATTCAGATCTCTCC	4.56934	3.37807	4.56405
	21PHAS_NO172	CGTAGCAACGTGAAAATCACA	3.71259	5.19703	3.49015
	21PHAS_NO428	TGATTTTCACGTTGCTACGTA	3.71259	5.19703	3.49015
	21PHAS_NO719	CGTAGCAACGTGAAAATCACA	3.71259	5.19703	3.49015
	21PHAS_NO358	CCATCGCTGAATTCTGGCTCC	3.71259	4.41747	4.29558
	21PHAS_NO1290	CTTGCCGGTGTTGATATGTGC	3.14142	5.45688	3.75863
	21PHAS_NO1751	AATATCGACACACGAGCAAAT	2.57026	4.67733	5.101
	21PHAS_NO1200	GGCCTTAGATCATCAATTTAC	3.99818	3.89777	4.29558
	21PHAS_NO259	TCGAACTAGAAGGGCCAGGTT	3.71259	4.15762	4.29558
	21PHAS_NO1004	CTGATTGTGGTAACTGTTCTT	5.71168	2.59851	3.75863
	21PHAS_NO1505	GCGGAATCCAAGGTTATCGTA	2.28467	4.67733	5.101
	21PHAS_NO613	ACACTGCCACTGAAAACTGTG	3.99818	4.67733	3.22168
	21PHAS_NO1772	AGCAGCACCGCCGGTGGTAAG	3.14142	3.37807	5.36947
	21PHAS_NO962	GCCTGAGCCGTCGATACCACC	5.14051	3.37807	3.22168
	21PHAS_NO1033	CGGCTTCAATCCTGAATGAAC	4.56934	3.11822	4.0271
	21PHAS_NO467	ATGAATCGCAGAATGGAAAGC	4.28376	3.37807	4.0271
	21PHAS_NO1525	CAACTTGGTTTCGTAGCGTCA	3.71259	4.41747	3.49015
	21PHAS_NO1147	CATCCTCTGGAAGCCAAATGT	3.71259	3.11822	4.83252
	21PHAS_NO1807	ATTGCAACATCTGTTTCCTCC	3.14142	4.93718	3.49015
	21PHAS_NO287	AACAGTAGCCAAAAATCCATT	3.14142	2.59851	5.90642
	21PHAS_NO320	TGGATTTTTGGCTACTGTTCC	3.14142	2.59851	5.90642
	21PHAS_NO1946	AATTCCCGGACGATCCTAGCT	4.56934	2.85837	4.0271
	21PHAS_NO173	CATTGGGATCGTCTGGTAGTC	3.42701	4.41747	3.49015
	21PHAS_NO712	CATTGGGATCGTCTGGTAGTC	3.42701	4.41747	3.49015
	21PHAS_NO721	CATTGGGATCGTCTGGTAGTC	3.42701	4.41747	3.49015
	21PHAS_NO1856	TGTTAGTTCTGCATGACCTGC	3.71259	3.37807	4.29558
	21PHAS_NO309	ATCTCGAGTGCTCAACACATG	2.85584	5.45688	2.95321
	21PHAS_NO1840	CGAGTTTATGCTGTTTACGTT	3.14142	3.89777	4.29558
	21PHAS_NO932	CCGGGACTAAAGATCATCTTT	2.57026	4.15762	4.56405
	21PHAS_NO1628	TATTCCATGACTCTGCCCTAT	4.56934	4.41747	2.14779
	21PHAS_NO1404	CGTACTCGGACGATGCAGGCT	1.7135	5.71673	3.75863
	21PHAS_NO427	CTACCAGACGATCCCAATGCA	3.42701	4.15762	3.49015
	21PHAS_NO1956	TGGACACGATTGCTATTTTGG	2.57026	5.19703	3.22168
	21PHAS_NO1804	CGACAGCCAATGACTCCAAAA	5.4261	2.33866	3.22168
	21PHAS_NO1275	TCACCTTGAATTCTGCTACCT	3.99818	5.19703	1.61084
	21PHAS_NO900	CGATCGATGTGGCAGTGTGAG	3.99818	4.93718	1.87931
	21PHAS_NO1885	AAATCATTCACAACAACAAAA	3.42701	5.19703	2.14779
	21PHAS_NO1687	CATCTAAGTTTCCGCATTG	3.99818	3.11822	3.75863
	21PHAS_NO2001	TAATAGATAGAAACATTGTGG	3.99818	2.07881	4.83252
	21PHAS_NO1436	CAACACCGCGTGATTCCAGTT	2.28467	4.67733	3.75863
	21PHAS_NO385	AACTTTTCTGGGATTCTGGCC	2.28467	3.89777	4.56405
	21PHAS_NO1189	CTCCGGACCAATGATATTGGA	2.28467	3.89777	4.56405
	21PHAS_NO728	TTATGCCTGTATGACATCGTC	2.57026	2.33866	5.90642
	21PHAS_NO480	CTAAGGAGAAGGAACAAATTT	1.7135	5.19703	3.75863
	21PHAS_NO1118	TTAGGACATGGTGTGGTGACA	1.99909	3.89777	4.83252
	21PHAS_NO604	CAGTATCTGCACACAACAGTA	2.28467	2.59851	5.90642
	21PHAS_NO660	GCCCACCCTTCATTTTCATCT	1.7135	4.41747	4.56405
	21PHAS_NO1694	CACATATTTTTTGATCACAAA	3.99818	3.11822	3.49015
	21PHAS_NO1591	CGTTTGTGCTGTTTCGTGCGC	3.71259	3.89777	2.95321
	21PHAS_NO1899	TAGAGTGTTTGGGCCGGAATG	1.42792	3.63792	5.63794
	21PHAS_NO1187	CTGATGAATTCGGTAGTGTAT	3.42701	4.15762	2.95321
	21PHAS_NO473	CGTTGTTCAGTCTTTTGCCAT	2.85584	3.63792	4.0271
	21PHAS_NO1583	GCCTATGAGTACAATTCCATA	2.85584	3.37807	4.29558
	21PHAS_NO639	TAGTCATTGTTCTACCTTGTA	2.28467	4.41747	3.75863
	21PHAS_NO684	GAATGTTTTGTCTACAGCAAG	4.85493	2.59851	2.95321
	21PHAS_NO1	GTGACAAGAACAGAAGAGGGA	1.14234	5.71673	3.49015
	21PHAS_NO518	CCTTGTTGTACGCGTCCTCTG	2.57026	3.89777	3.75863
	21PHAS_NO795	ACGCGCTTAATCCACATAGGC	2.85584	2.85837	4.56405
	21PHAS_NO104	ATGATTTGTTTGCTTTCTCTC	2.28467	4.41747	3.49015
	21PHAS_NO1278	GCATGGGAGGCATCGGGAAAA	2.57026	2.59851	5.101
	21PHAS_NO28	ACAGGGACCTACTTTCGCGAT	1.99909	3.11822	5.101
	21PHAS_NO298	CAACTTAGATCAGTCTGTCTT	3.71259	3.11822	3.22168
	21PHAS_NO1050	AACTTTCTACAGTATCTAGAC	2.85584	4.93718	2.14779
	21PHAS_NO1848	TGCATGCATTATGGCTGGGAG	2.85584	3.63792	3.49015
	21PHAS_NO1606	TTGGACGTAGCTGGAGTGACC	1.99909	4.93718	2.95321
	21PHAS_NO357	AATCCGTTTCATTTTATAGGT	1.99909	4.41747	3.49015
	21PHAS_NO1884	TTCCTGTCAGAATCCTATGTT	1.7135	4.93718	3.22168
	21PHAS_NO1429	ATCATCATCCAGGGCTCTGCT	1.7135	2.85837	5.36947
	21PHAS_NO1346	CTTCCAAGCTCTAGCAACAAT	3.99818	2.85837	2.95321
	21PHAS_NO1477	CTGTCTTCGATTATCCGAGAG	3.99818	1.81896	4.0271
	21PHAS_NO554	TAGGTGGTAACTGAGAGAGTC	3.14142	2.07881	4.56405
	21PHAS_NO2017	GGTGATGACCAACGACACATC	2.85584	2.85837	4.0271
	21PHAS_NO1594	CATGGAGAATATGTAGGCTTA	3.14142	1.81896	4.83252
	21PHAS_NO1550	ATCGTCAGCATTCATCACAGA	1.7135	3.11822	4.83252
	21PHAS_NO1385	AAGCAGAAACAAGACATATGG	3.42701	3.37807	2.68473
	21PHAS_NO30	CGATCGATCGCCCCAAGTGAT	3.14142	3.37807	2.95321
	21PHAS_NO1295	TTCTCTCAGACCGGAAATACA	1.42792	5.45688	2.41626
	21PHAS_NO406	CGAGGTATCACTGTTCCATCC	2.28467	2.33866	4.83252
	21PHAS_NO417	AGTGCTGCTACTGATCACGGG	4.56934	2.07881	2.68473
	21PHAS_NO1734	CCTGACTTGCTTGATATTCCA	1.42792	3.11822	4.83252
	21PHAS_NO748	CCAAACATTTGTAGCTTGCCG	3.14142	2.59851	3.49015
	21PHAS_NO1051	TTTTTTTTGCTCGGAAGGCGT	2.85584	3.37807	2.95321
	21PHAS_NO786	TATGGTCGTTGAAGTATAGCC	1.14234	3.63792	4.29558
	21PHAS_NO1503	CCTTTGGTCTAAGTCCTGCTG	3.42701	2.85837	2.68473
	21PHAS_NO1367	TGACCGTTCGTCGCTGGACCG	2.28467	4.41747	2.14779
	21PHAS_NO294	AAGTATCCGAATTCAAAAATT	2.85584	2.07881	4.0271
	21PHAS_NO1248	TCAAGTCACAATAAAATAAAT	3.42701	2.85837	2.41626
	21PHAS_NO940	CTTCTCATCCAACTCAATATA	3.42701	2.07881	3.22168
	21PHAS_NO339	CAGGACAGCGAAGGAGTACGA	3.14142	1.81896	3.75863
	21PHAS_NO301	AAGGCCAGCAAAAGAACAAAA	2.85584	2.59851	3.22168
	21PHAS_NO341	AAGGCCAGCAAAAGAACAAAA	2.85584	2.59851	3.22168
	21PHAS_NO536	AGTGCATACAGAGTCCGGAGA	2.28467	4.41747	1.87931
	21PHAS_NO1759	TTCAGCTTGTTGGAGTGAGGT	2.57026	2.33866	3.75863
	21PHAS_NO793	CGAAATCCTAGTGCCATCGAA	3.99818	1.55911	2.95321
	21PHAS_NO372	ATAAGGACACTAGTTAGCAGG	3.42701	3.37807	1.61084
	21PHAS_NO574	TGCCTGATTGATCTCCTTTAT	3.14142	2.85837	2.41626
	21PHAS_NO923	GATGTACTAGGAATCAGAGCT	2.85584	3.63792	1.87931
	21PHAS_NO204	GAAAGAACCCCAATCGCAGCT	2.85584	3.37807	2.14779
	21PHAS_NO889	GTAGGTTGATCCAGCAATGCA	2.57026	2.33866	3.49015
	21PHAS_NO288	GTTGGCAGCTTAAGACAAGCC	1.99909	4.15762	2.14779
	21PHAS_NO319	CTTGTCTTAAGCTGCCAACTA	1.99909	4.15762	2.14779
	21PHAS_NO1742	GGTGAGTTTTTCAAGTGGAAG	2.57026	1.81896	4.0271
	21PHAS_NO484	CACTAAGGAATTCACAACATT	2.57026	1.81896	4.0271
	21PHAS_NO145	TGTCTTCTTGTCCTAATAGTG	1.99909	2.33866	4.0271
	21PHAS_NO350	GCTCATGTCATCTATTATATA	2.28467	3.63792	2.14779
	21PHAS_NO393	ATGAAGATCTCGGAACCTGGT	2.28467	1.81896	4.0271
	21PHAS_NO992	ACGGAGCAACAAACACACACA	1.7135	3.63792	2.68473
	21PHAS_NO888	ATTGTTGTATACCCTGTTGTT	1.99909	1.81896	4.29558
	21PHAS_NO910	CTACTTGAGAGTTTGGATGTC	2.57026	2.59851	2.68473
	21PHAS_NO771	GATCCTCAACCGACATGGTTG	1.99909	2.59851	3.22168
	21PHAS_NO1428	AGACTACATTCTTCCCGCGTT	2.57026	2.33866	2.68473
	21PHAS_NO1927	TATTCTCCGCGGTTCATTTGT	2.28467	3.11822	2.14779
	21PHAS_NO273	ATCAGACCGGATTGTATTACA	1.99909	2.85837	2.68473
	21PHAS_NO1852	GCTCAACTTCTTCCAAGAGGA	1.99909	2.07881	3.49015
	21PHAS_NO1818	CGAATGGTAGGCAAAGCGGGG	1.7135	2.07881	3.75863
	21PHAS_NO1543	TGCATCAGTGCTACATACAGT	1.42792	2.33866	3.75863
	21PHAS_NO1126	TATATATGAGATCGTTGGCGG	3.14142	3.11822	1.07389
	21PHAS_NO1649	CGAAGCATAGATACAGTGACA	2.85584	2.59851	1.87931
	21PHAS_NO1430	CCTCTAGAGTCGGAACCCAAC	2.28467	2.85837	2.14779
	21PHAS_NO550	CCTTCTGTTCATGTGGGCTTC	2.85584	2.33866	1.87931
	21PHAS_NO891	GTGGCGGAGGACGGAAAAAAT	2.28467	2.85837	1.87931
	21PHAS_NO1793	TCAGAAGTTTTTGTAGGATCG	2.28467	2.59851	2.14779
	21PHAS_NO1418	AAGTGTATTCAGGAGTTTGAA	1.99909	3.11822	1.87931
	21PHAS_NO896	TCCGGCTAACAAACCTTTTTT	1.99909	2.07881	2.95321
	21PHAS_NO1935	AGTGCTATGTCCATCATCAAT	1.7135	2.07881	3.22168
	21PHAS_NO661	GCTTACAGAGTTGCTAACAAC	3.42701	1.55911	1.87931
	21PHAS_NO1875	CCATCGTGCTCTTTGAGGATT	3.14142	1.55911	2.14779
	21PHAS_NO727	ATTGTTAAGAGACCTGGAGCT	2.57026	2.33866	1.87931
	21PHAS_NO1169	TAATGTAGCCCTGAGTTGCCC	2.28467	1.81896	2.68473
	21PHAS_NO302	GAAGCCTTATTTCCTGGAGCT	2.28467	1.55911	2.95321
	21PHAS_NO338	CTCCAGGAAATAAGGCTTCTA	2.28467	1.55911	2.95321
	21PHAS_NO495	GTCATGCATTACTCAATCATG	1.7135	1.55911	3.49015
	21PHAS_NO981	GTAACTGAATTCCCAAGAACT	3.42701	1.03941	2.14779
	21PHAS_NO468	CATTAGAGAGTGAAGACCTGT	3.14142	1.81896	1.61084
	21PHAS_NO580	CTTGTCCGAGTAACCTTGTTT	2.85584	1.55911	2.14779
	21PHAS_NO628	TTGAAGTAGATTGCAGAGCAT	2.57026	1.81896	2.14779
	21PHAS_NO587	GCAGATTGAGAGGATCCAGAA	2.57026	1.29926	2.68473
	21PHAS_NO325	ATGCTCTAAAAACTCACCTGT	2.28467	1.29926	2.95321
	21PHAS_NO1415	TTGATGATTATGAGCCAGATT	0.571168	3.63792	2.14779
	21PHAS_NO2000	TTGTGGAACCAGTAAATAGCT	1.14234	1.29926	4.0271
	21PHAS_NO1281	ACCTCAGTGAGCTCGCAGACC	2.85584	1.29926	2.14779
	21PHAS_NO723	AGACTCCAGAGTACTGCCAGT	1.99909	1.81896	2.41626
	21PHAS_NO1325	CATTGATCTGTTTCCCATTAC	1.99909	1.55911	2.68473
	21PHAS_NO1845	TTGTGGAATGATATGGACAGT	1.42792	0.779554	4.0271
	21PHAS_NO1760	CTGTGTCACCGAATGCCTTTG	3.42701	1.29926	1.34237
	21PHAS_NO1448	TGTGTCCAAAGGGTAACTAGG	2.85584	1.55911	1.61084
	21PHAS_NO677	CGCCATTCATTCTCTATCAAA	2.28467	1.81896	1.87931
	21PHAS_NO1544	GCTCAACCGAGGATTACTGAT	1.7135	2.85837	1.34237
	21PHAS_NO1546	GCTCAACCGAGGATTACTGAT	1.7135	2.85837	1.34237
	21PHAS_NO1949	ACGGCTACAAAGAAGACTGAT	1.7135	2.07881	2.14779
	21PHAS_NO527	CACAAGATACTTCAGATATCT	1.7135	2.07881	2.14779
	21PHAS_NO263	CGAGGCTGCAACGGATTCGCA	1.7135	1.55911	2.68473
	21PHAS_NO494	GTCTGCACGATGTTTATTGGT	1.14234	2.85837	1.87931
	21PHAS_NO1283	CCGAAATGCGCACAGAGACGC	0.856752	1.55911	3.49015
	21PHAS_NO282	AGGTGAGTTTTTAGAGCATGG	2.28467	1.29926	2.14779
	21PHAS_NO419	TTAGCGTGCTCTGAACATCAT	1.99909	1.55911	2.14779
	21PHAS_NO601	CTCTAGTTCATCCTGTGTGCT	1.7135	2.33866	1.61084
	21PHAS_NO1332	CTTGGTTGTGTTCTGCGTCGA	1.42792	2.85837	1.34237
	21PHAS_NO629	GTAGCAGAGTAGAAGCTGGAG	1.42792	2.33866	1.87931
	21PHAS_NO507	CATTATCCATAGATCTACAAT	1.14234	2.33866	2.14779
	21PHAS_NO1383	GACAGCCAAATTCAACAAAAT	0.571168	3.37807	1.61084
	21PHAS_NO1931	AGAGATGCCCCAGGAATCAAT	0.856752	1.55911	3.22168
	21PHAS_NO898	CGTGACACGACTCCGATGAGA	2.28467	1.03941	2.14779
	21PHAS_NO1287	ACTAAACACAAATTCACAAGC	2.28467	0.519703	2.68473
	21PHAS_NO1988	CTTGTCTTTGTTGGTCCAGGA	1.99909	1.29926	2.14779
	21PHAS_NO1129	TCTGCCACGTCCACATATGAG	1.42792	1.29926	2.68473
	21PHAS_NO1163	AGTCCCTTCATTCAACAGGTA	2.28467	1.29926	1.61084
	21PHAS_NO1176	ACCAGAAAACACCTCCTAGGC	1.7135	1.55911	1.87931
	21PHAS_NO1439	TACCAGACTTAGCACCTAGCC	1.7135	1.03941	2.41626
	21PHAS_NO3	TGTCAGAAGCTTCAGTTGCAT	1.42792	1.81896	1.87931
	21PHAS_NO1735	TGACTTGAGTAATCTTCCGAA	1.42792	1.81896	1.87931
	21PHAS_NO1839	CTACGTGGAAGGTATTGACAC	1.42792	1.81896	1.87931
	21PHAS_NO794	CGTGACCAGTTTCTTGCAGTC	1.42792	1.55911	2.14779
	21PHAS_NO115	ATGAGACGTTTGGCCTGGGTA	1.14234	1.55911	2.41626
	21PHAS_NO801	TAATTTTCAAGCGTGTGGTCT	0.856752	1.29926	2.95321
	21PHAS_NO1256	CAACTTTAGAAACTCACTCCT	2.85584	0.519703	1.61084
	21PHAS_NO95	ACGGTCTCGCTCCAAAATCTG	1.7135	2.07881	1.07389
	21PHAS_NO1602	CAAGACTGTCGCGTGTATGAG	1.7135	1.81896	1.34237
	21PHAS_NO872	CGATCTTGCTCTGGCCAATCA	1.7135	1.55911	1.61084
	21PHAS_NO739	CAACATCGGTGAGATCGGCAG	1.7135	1.29926	1.87931
	21PHAS_NO425	TGTATCGACAATGCTGCTGCC	1.42792	2.07881	1.34237
	21PHAS_NO528	GAGTTACAGTGCCAAAATCGG	1.42792	1.81896	1.61084
	21PHAS_NO1745	CATAATCACGAACATTTCGTA	1.14234	1.03941	2.68473
	21PHAS_NO1711	CTAGCAGTCTATCTATGTAGC	0.856752	1.55911	2.41626
	21PHAS_NO1836	TATTTATATAGGATTGTTGCT	0.571168	2.33866	1.87931
	21PHAS_NO649	GGTCTGACTTCTATGTCTGAT	0.571168	1.03941	3.22168
	21PHAS_NO201	ACCTCAGAGTAATTAACCAAA	2.28467	1.55911	0.80542
	21PHAS_NO1209	TGCAGTAGAACCAAAGATTAA	1.7135	1.81896	1.07389
	21PHAS_NO88	CTAACCTCTCTCTTACCGTGT	1.99909	0.779554	1.87931
	21PHAS_NO1598	CCAGTAAGTAGATGTCGCATG	1.7135	1.55911	1.34237
	21PHAS_NO1923	AAGATGATCGACCAACCCATG	1.7135	1.55911	1.34237
	21PHAS_NO1226	CTCATAAGGTTGCCGGTCGAT	1.42792	1.81896	1.34237
	21PHAS_NO190	TCAGAAACATCATGCACCAAC	1.42792	1.29926	1.87931
	21PHAS_NO1555	TTATCTGAAAAATGTGCTGGG	1.14234	1.29926	1.87931
	21PHAS_NO1422	TCACAAGAAATTCGGATCGCC	0.856752	1.55911	1.87931
	21PHAS_NO1623	CATATGTGCTGTGTTTTCGTG	1.99909	0.779554	1.34237
	21PHAS_NO1703	CATGTCTTCTTTTCTGCCCTG	1.7135	1.29926	1.07389
	21PHAS_NO625	AAACGCAATTAGTCAGTCAAA	1.7135	1.03941	1.34237
	21PHAS_NO2002	TTATGTGGATCAGTTACTGTC	1.7135	0.519703	1.87931
	21PHAS_NO1123	ATATGCTGAGCAGCTCAAGAG	1.14234	1.55911	1.34237
	21PHAS_NO1797	TCCGGTGCTGTTGAACTGGTT	1.14234	1.29926	1.61084
	21PHAS_NO1488	CAACATCATTCACAGACTCTG	0.856752	1.55911	1.61084
	21PHAS_NO1374	GCCGCAATGTCCATGTTTGCA	1.99909	0.519703	1.34237
	21PHAS_NO1704	TATATTGAGCTCTGATACCCA	1.7135	1.29926	0.80542
	21PHAS_NO947	TCCAGGGGTTCAAAACACGTG	1.42792	1.29926	1.07389
	21PHAS_NO956	CAAGATGTCTCATGAAAGTGC	1.14234	1.55911	1.07389
	21PHAS_NO1368	CTTGTCTGGTCATATCTACTA	0.856752	1.81896	1.07389
	21PHAS_NO1185	AATCATGGTAGAGAAGGCGTT	0.856752	1.29926	1.61084
