# Supplementary material for: Widespread occurrence of microRNA-mediated target cleavage on membrane-bound polysomes
Source: Genome Biol. 2021 Jan 5;22:15. doi: 10.1186/s13059-020-02242-6 (PMC7784310; doi:10.1186/s13059-020-02242-6)
Supplement: Supplementary file 16 — Additional file 16: Table S15. Complete lists of target genes of reproductive 21-nt phasiRNAs based on the PARE data from maize immature tassels and rice immature panicles. [file 13059_2020_2242_MOESM16_ESM.xlsx]

## Sheet: Total
Table S15. Complete lists of target genes of reproductive 21-nt phasiRNAs based on the PARE data from maize immature tassels and rice immature panicles.
Notes: Reproductive 21-nt phasiRNAs with raw read count >= 5 in sRNA libraries are extracted for identification of target genes in the PARE data of maize immature tassels and rice immature panicles.
Total: input; TP: total polysome; MBP: membrane-bound polysome. The identified target genes of reproductive 21-nt phasiRNAs in Total, TP and MBP samples are listed on separate sheets.
"PARE" is short for "parallel analysis of RNA ends". PARE 5' read end abundance is in RPM (reads per million mapped reads).
"Rep-1", "Rep2" and "Rep-3" represent different biological repeats.
Cleavage sites that are classified as DegradomeCategory 0 with DegradomePval <= 0.05 in at least two biological repeats are filtered as 21-nt phasiRNA target sites. DegradomeCategory 0 means that the reads with maximum count (>1) are mapped to only one indicated position on the transcript. DegradomePval represents P-value for this degradomic hit.
Species	Tissue	21-nt phasiRNA	Target transcript	Annotation	MFEperfect	MFEsite	MFEratio	AllenScore	Structure	Sequence	DegradomeCategory	DegradomePval			PARE 5' read end abundance at cleavage site
												Rep-1	Rep-2	Rep-3	Rep-1	Rep-2	Rep-3
Maize	Tassel	21PHAS_NO36	Zm00001d046369	Serine/threonine-protein phosphatase	-31.1	-25.6	0.823151	6	(((((((((((..(((((((((&)))))))))-.)))))))))))	AAGAGAAGAGAAGCUGCAAUAG&CUAUUGUAG-GUUUCUUCUCUU	0	0.00739515	0.00772854		1.1743	1.51886
		21PHAS_NO84	Zm00001d034627	PHD finger protein ALFIN-LIKE 2	-34	-23.6	0.694118	6	((((.(((((((((((.(((((&))))).)))))))))))-))))	GUUGUGUGAUGGAUAGCCUGGU&ACCAGAUUAUUCAUCAC-UAGC	0	0.0336898	0.0332178		1.02751	0.63286
		21PHAS_NO91	Zm00001d006587	Chlorophyll a-b binding protein CP29.1 chloroplastic	-37.3	-27.2	0.729223	4.5	..(((((.((((((((((((.&.)))))))))))).)))))..	UUAAUUAGGAGAGCUACCGCU&UGCGGUAGCUCUCAUAGUUUG	0	0.01458	0.0158747	0.0141848	1.32109	1.60325	0.944625
		21PHAS_NO142	Zm00001d003646	Methylthiotransferase	-34.4	-24.8	0.72093	6.5	(((((....(((((((((((((((.&.)))))))))))))))----)))))	GGCGUUGCAAAAUUGUGCUACUGUA&CACAGUAGCACAGUUU----ACGUU	0	0.0251059	0.0260027	0.0257066	3.66969	7.29899	6.94577
		21PHAS_NO178	Zm00001d005008	Ulp1 protease family C-terminal catalytic domain containing protein expressed	-38.3	-30	0.78329	5.5	((((((.((((((((((.(((.&.))).))))))))))-))))))	AUGCUGUGGCUGUGGCUGUGGC&ACCAAAGCUACAGUC-CAGCAU	0	0.00189334	0.00193776	0.00193274	1.81038	1.39229	1.16689
		21PHAS_NO208	Zm00001d053966	protein_coding	-32.6	-22.6	0.693252	8	((((.((.((((((((((((..&..)))))))))))).))-))))	GCAAUGGAUCUGCCAGACUGGU&CACAGUUUGGUAGAACU-UUGU	0	0.0318568	0.0330616	0.0303353	1.51681	1.51886	1.11132
		21PHAS_NO208	Zm00001d036462	ARM repeat superfamily protein	-32.6	-22.08	0.677301	7	((((....((((((((((((((.&.))))))))))))))--..))))	GCAGUGCCUUCUACCAGACUGUA&CACAGUUUGGUAGAA--CUUUGU	0	0.0492813		0.0463632	4.99078		8.55719
		21PHAS_NO258	Zm00001d031122	Cox19-like CHCH family protein	-31.5	-21.7	0.688889	6	.((((((-(((((((((((..&..))))))))))).)))))).	UGUUGUU-GGAACAGACUUCU&AAAAGUCUGUUCCUAAUGACU	0	0.0373455	0.0383609	0.0362337	58.6172	52.6118	47.2868
		21PHAS_NO261	Zm00001d013531	p8MTCP1	-31.5	-21.7	0.688889	6	.((((((-(((((((((((..&..))))))))))).)))))).	UGUUGUU-GGAACAGACUUCU&AAAAGUCUGUUCCUAAUGACU	0	0.0381053	0.0392931	0.0363771	59.449	52.4008	48.1759
		21PHAS_NO261	Zm00001d031123	AT4G21680 (E=2e-029) | proton-dependent oligopeptide transport (POT) family protein	-31.5	-21.7	0.688889	6	.((((((-(((((((((((..&..))))))))))).)))))).	UGUUGUU-GGAACAGACUUCU&AAAAGUCUGUUCCUAAUGACU	0	0.0402297	0.0382055	0.0353727	59.0576	53.2868	47.9536
		21PHAS_NO425	Zm00001d053091	Adagio protein 3	-40.6	-27.2	0.669951	5	((((..(((((.((((((((((&)))))))))).)))))-.))))	CGCCAGUUCCAAUGUCUUGUAC&GUACAAGGCACUGGAA-AGGCG	0		0.035559	0.0329293		0.590669	0.500095
		21PHAS_NO458	Zm00001d005972	protein_coding	-36.8	-25.1	0.682065	8	((((((((((((--(((((..&..)))))..))))))))))))	GACUUCGAUUGG--GUUGCAA&GAGCAAUCACCAAUCGAAGUC	0	0.016135	0.0160337	0.014918	4.94185	5.65355	8.39049
		21PHAS_NO514	Zm00001d006238	Calcium lipid binding protein-like	-34.6	-23.2	0.67052	7	.(((((((((-((((((((..&..)))))))).))))))))).	AGAUUGAGGU-CAUGUAGAUA&UCUCUACAUGUAUCUCGAUCA	0		0.0374279	0.0347984		4.5144	4.05633
		21PHAS_NO552	Zm00001d006727	protein_coding	-35.1	-27.4	0.780627	6	((((((((((((((..(((((&)))))..))))))))))))))	AGAGUGCACGAUGCACACAAC&GUUGUUAGUAUCGUGUGCUCU	0		0.0104514	0.00992114		1.51886	1.33359
		21PHAS_NO565	Zm00001d020900	Ribonuclease Z chloroplastic	-30.3	-20.8	0.686469	8	.......((((((((((((((&)))))))))))))).......	AAGUUCAGAACUUUGUACAGC&GUUGUACAAAGUUCAUAUUGC	0	0.0300203	0.0318104		0.489293	0.717241
		21PHAS_NO583	Zm00001d042279	Probable beta-14-xylosyltransferase IRX10L	-33.2	-25.3	0.762048	8	(((((((((.((((((((((..&..))))))))))-)))))))))	UCUUCAGGCGACGUGUCUGGUU&UCUUAGACACGU-GUUUGAAGA	0	0.00110489	0.00145367	0.00104117	1.61467	1.47667	1.27802
Rice	Panicle	21PHAS_NO15	LOC_Os03g37320	expressed protein	-32.8	-34	1	0	(((((((((((((((((((((&)))))))))))))))))))))	UUUAAUAGAUGACGCCGUUGA&UCAACGGCGUCAUCUAUUAAA	0	0.000827269	0.00382424	0.00571941	1.35535	1.44942	2.21983
		21PHAS_NO44	LOC_Os03g19420	nicotianamine synthase, putative, expressed	-37	-24.24	0.655135	13	...((((((((((.....(((&))).....))))))))))...	UCGCUGUCCGUGACAUCGGCC&GGCAACAUUCACGGACAGAUU	0	0.0413298		0.0419449	0.465902		0.38759
		21PHAS_NO77	LOC_Os02g05490	expressed protein	-34.8	-23.9	0.686782	5.5	.((.((((((((.(((((((((&))))))))).))))))))-)).	GGCAAAGAUCCCCUCUGUAAAU&AUUUACGGAAGGGAUCUU-GUG	0	0.0394238	0.0399928	0.0409747	1.05887	1.28837	1.40942
		21PHAS_NO136	LOC_Os03g31300	chaperone protein clpB 1, putative, expressed	-34.3	-22.9	0.667638	10	.(((((((((((((..((...&...))..))))))))))))).	GUGUUCGUCAGUUGGACUCAG&AACAGAACAACUGACGAACAG	0		0.0109347	0.0109057		0.5234	0.458061
		21PHAS_NO189	LOC_Os10g41460	transcription factor like protein, putative, expressed	-33.2	-25.5	0.768072	12	.(((((((((((...(((((((((&)))))))))---))))))))))).	CAGGUGUAGGAUAUGGAGUGGGGG&CCUCUACUU---GUCUUACACUUU	0	0.0126643	0.0140604	0.0140709	3.89664	3.42223	2.07889
		21PHAS_NO198	LOC_Os03g01270	expansin precursor, putative, expressed	-29.8	-20.5	0.687919	5	....((((.((((((((((((&)))))))))))).))))....	UCCAGUUCGACUAGCUAAUUA&UAAUUAGCUAGUAGAACAACU	0	0.029997	0.0316405	0.0304006	0.847095	0.805231	1.23324
		21PHAS_NO205	LOC_Os08g38470	OsFBX299 - F-box domain containing protein, expressed	-38.7	-28.1	0.726098	6	...(((((((-(((((((((.&.))))))))).)))))))...	GAUCAUGUCG-CUCGAUCUCA&CGAGAUCGAGACGACAUGGAA	0		0.00763385	0.00756279		0.0805231	0.176177
		21PHAS_NO229	LOC_Os02g06910	auxin response factor 6, putative, expressed	-38.9	-31	0.796915	5	.((((((.(((((((((((..&..))))))))))).)))))).	GAGAUCAGGCUGGCAGCUUGU&UGAAGCUGCCAGCAUGAUCUA	0	0.000992641	0.00099904	0.00101169	14.9089	15.5812	10.6059
		21PHAS_NO229	LOC_Os06g03830	retinol dehydrogenase, putative, expressed	-38.9	-29.1	0.748072	7	.(((....((((((.((((((((((&)))))))))).))))))----))).	GAGAGUGUUCAUGCCGGCAGCUUCA&UGAAGCUGCCAGCAUGA----UCUA	0	0.00627011	0.00664144	0.00672532	0.592967	0.322093	0.352354
		21PHAS_NO229	LOC_Os06g46410	auxin response factor, putative, expressed	-38.9	-31	0.796915	5	.((((((.(((((((((((..&..))))))))))).)))))).	GAGAUCAGGCUGGCAGCUUGU&UGAAGCUGCCAGCAUGAUCUA	0	0.000827269	0.000832603	0.000843148	5.42141	3.58328	2.67789
		21PHAS_NO229	LOC_Os07g33790	glutamate receptor 3.4 precursor, putative, expressed	-38.9	-30.4	0.781491	3	((((-(.((((((((((((((&)))))))))))))).).))))	UGGG-CUUGCUGGCAGCUUCA&UGAAGCUGCCAGCAUGAUCUA	0	0.00181909	0.00183081	0.00185399	2.96483	2.25465	3.66448
		21PHAS_NO311	LOC_Os01g59840	Os1bglu3 - beta-glucosidase homologue, similar to G. max isohydroxyurate hydrolase, expressed	-30.4	-25.3	0.832237	1	(((((((.(((((((((((((&))))))))))))).)))))))	UUUGGUUAAAAUUGGAACGAU&AUCGUUCCAAUUUCAACCAAA	0	0.0225832	0.02289	0.0226821	0.847095	1.40915	0.916121
		21PHAS_NO311	LOC_Os03g07940	AP2 domain containing protein, expressed	-30.4	-27.2	0.894737	2	(((((((((((((((.(((((&))))).)))))))))))))))	UUUGGUUGAAAUUGGUACGAU&AUCGUUCCAAUUUCAACCAAA	0	0.0154387	0.0155375	0.0158988	1.05887	0.805231	1.02183
		21PHAS_NO311	LOC_Os04g47080	anthocyanin regulatory Lc protein, putative, expressed	-30.4	-31.7	1	0	(((((((((((((((((((((&)))))))))))))))))))))	UUUGGUUGAAAUUGGAACGAU&AUCGUUCCAAUUUCAACCAAA	0	0.00873432	0.00498523	0.00940276	1.18593	0.966278	1.02183
		21PHAS_NO311	LOC_Os08g13630	expressed protein	-30.4	-29.6	0.973684	1	(((((((((((((((((((((&)))))))))))))))))))))	UUUGGUUGAAAUUGGAAUGAU&AUCGUUCCAAUUUCAACCAAA	0	0.0131545	0.0132388	0.0134054	1.7789	1.97282	2.60742
		21PHAS_NO311	LOC_Os03g19120	MYB family transcription factor, putative, expressed	-30.4	-27.2	0.894737	2	(((((((((((((((.(((((&))))).)))))))))))))))	UUUGGUUGAAAUUGGUACGAU&AUCGUUCCAAUUUCAACCAAA	0		0.0157015	0.0157328		1.16759	0.84565
		21PHAS_NO311	LOC_Os04g59560	tubulin folding cofactor B, putative, expressed	-30.4	-31.7	1	0	(((((((((((((((((((((&)))))))))))))))))))))	UUUGGUUGAAAUUGGAACGAU&AUCGUUCCAAUUUCAACCAAA	0		0.00614487	0.00739536		1.28837	1.198
		21PHAS_NO347	LOC_Os11g04030	major facilitator superfamily antiporter, putative, expressed	-29.1	-21.6	0.742268	5	((((((((---((((((((((&))))))))))...))))))))	AAAGGUUC---AGAUGUGAAA&UUUCACAUCUUUAGAACCUUU	0	0.0154387	0.016521	0.0158988	1.05887	0.644185	0.810415
		21PHAS_NO354	LOC_Os09g29390	plastocyanin-like domain containing protein, putative, expressed	-40.5	-31.2	0.77037	15	(((((((((((((......(((((((.&.)))))))------)))))))))))))	GCCAGGGUAGAGACAGUGCGUGGAAGC&UCUUCCAU------UCUCUGCUCUGGC	0	0.0279075	0.0275991	0.0284357	0.720031	0.5234	0.634238
		21PHAS_NO382	LOC_Os12g19381	ribulose bisphosphate carboxylase small chain, chloroplast precursor, putative, expressed	-26.8	-19.5	0.727612	11	...((((((((((((((....&....))))))))))))))...	AUUGUAAGAGUACUACAAUUA&CUAAUGUAGUAUUCUUACUUU	0	0.0204777	0.0214239	0.0211971	80.3893	69.6122	62.7191
		21PHAS_NO418	LOC_Os11g40370	protein kinase family protein, putative, expressed	-37.1	-24.8	0.668464	7	.(((((((((((((-((((..&..)))).))))))))))))).	AACCUUGUAACUAC-GACUCA&CAGGUCAGUAGUUACAAGGUG	0	0.0394238		0.0408129	0.381193		0.704709
		21PHAS_NO465	LOC_Os04g25440	cytokinin-O-glucosyltransferase 2, putative, expressed	-39.8	-30.2	0.758794	7.5	.((((..((((((((((((..&..))))))))))))..)))).	CGGAGCUCAGGGAGAGCGCCG&CAGCGUUCUCCCUGUACUCUA	0	0.0123374	0.0119228		0.211774	0.241569
		21PHAS_NO502	LOC_Os02g11940	sterol glucosyltransferase, putative, expressed	-35.6	-23.2	0.651685	6.5	(((((.(.((((((((((((..&..))))))))))))-).)))))	UGCAGAGACUUGUGUUGUAGAU&ACCUACAAUACAAG-CGCUGUA	0		0.0393529	0.0403273		1.32863	0.739944
		21PHAS_NO531	LOC_Os12g26220	expressed protein	-30.8	-21.6	0.701299	8.5	(((((((..(((.((((((((&)))))))).)))..)))))))	GCGGAAGGGAGGGGGUUGUGG&UUACAACUGCUUAAUUUCUGC	0	0.0317615	0.0303491	0.0323615	1.94832	1.44942	2.00842
		21PHAS_NO661	LOC_Os08g41630	ubiquitin carboxyl-terminal hydrolase family protein, expressed	-34.8	-25.1	0.721264	5.5	(((((((((((.(((((((.(((&)))-)))))))-)))))))))))	GUUGUUAGCAAUUUCUGUACAGU&GCU-UACAGAG-UUGCUAACAAC	0	0.0167416	0.016521	0.0170603	1.94832	1.16759	1.44465
		21PHAS_NO723	LOC_Os03g03570	leucine-rich repeat transmembrane protein kinase, putative, expressed	-41.1	-27.6	0.671533	5.5	(.(((..((((((-(((((((((&))))))))).))))))--))).)	GGUGGUACAGUAC-CUGGAGUCU&AGACUCCAGAGUACUG--CCAGU	0		0.0318018	0.0307277		0.603923	0.599002
		21PHAS_NO753	LOC_Os05g33890	microtubule associated protein, putative, expressed	-35.9	-25.7	0.715877	4	((((((.-((((((((((((.&.))))))))))))..))))))	AGGAUGA-UUCUGUACUGGAA&CUUCAGUACAGAAGACAUCCU	0	0.00330497	0.00349228	0.00353645	0.592967	0.322093	0.281883
		21PHAS_NO768	LOC_Os12g27310	retrotransposon protein, putative, unclassified, expressed	-32.8	-23.4	0.713415	7.5	..(((((((((.((((((((((&))))))))))-)))))))))..	AUAAGCAGUGUCUAUGGUGCCA&UGGUACUGUA-ACACUGUUUUG	0		0.0225643	0.0216924		0.442877	0.176177
		21PHAS_NO841	LOC_Os08g38830	expressed protein	-36.7	-26.5	0.722071	6	..(((((((((.(((((((((&))))))))).)))))))))..	AGGCUGAAUUCUGAGGUGGAU&AUCUACUUCCGAAUUCAGCGC	0		0.0161933	0.0165627		0.281831	0.246648
		21PHAS_NO876	LOC_Os03g21040	stress responsive protein, putative, expressed	-28.7	-20.7	0.721254	9	((((......((((((((((((((&))))))))))))))---...))))	CAGCUUGUUCUUCAGAUGUUCGGA&UUUGAAUAUCUGAA---UUUGCUG	0	0.0279075	0.027923	0.0272877	7.45444	6.16002	6.44808
		21PHAS_NO932	LOC_Os04g23240	transposon protein, putative, CACTA, En/Spm sub-class, expressed	-35	-30.2	0.862857	4.5	....(((((((((((((((((&)))))))))))))))))....	AUAUGUGAUCUUUAGUCCCGG&CCGGGACUAAAGAUCAUCUUU	0	0.0325625	0.0330913	0.0338295	0.423548	0.442877	0.352354
		21PHAS_NO1025	LOC_Os02g48860	aspartic proteinase nepenthesin-2 precursor, putative, expressed	-36.9	-24.4	0.661247	7	(((((((((((--(((((((.&.)))))))..)))))))))))	CACGACAGUAU--UCUUCUUU&UGAGAAGAUCGUACUGUCGUG	0	0.0386284	0.0367889	0.0382203	0.88945	0.926016	1.33895
		21PHAS_NO1049	LOC_Os10g35050	aquaporin protein, putative, expressed	-35	-22.9	0.654286	11	((((((..(...((((((((..&..))))))))-..)..))))))	GCGGUGGCCGUCAACAUCUCCG&AUGAGAUGUU-UAGAACACCGC	0	0.0433905	0.045256	0.045172	0.254129	0.322093	0.281883
		21PHAS_NO1069	LOC_Os04g44060	aquaporin protein, putative, expressed	-35.6	-24.6	0.691011	6.5	((.((((.((((((((((((.&.)))))))))))).)))).))	ACCCGGCGGUGACGUUCGGGC&ACCUGAAUGUUACAGUCGAGU	0	0.0147866	0.0152094	0.0150684	1.10122	0.5234	0.880886
		21PHAS_NO1081	LOC_Os02g57260	3-ketoacyl-CoA thiolase, peroxisomal precursor, putative, expressed	-30.9	-22.7	0.734628	6.5	(((((((.((.(((((((((.&.))))))))).)).)))))))	GGGGUGACUCGGUCGACCAAU&UUUGGUCGAUAGAAUUAUUCC	0	0.00971829	0.0091206	0.010238	0.550612	0.5234	0.634238
		21PHAS_NO1182	LOC_Os01g51300	WD domain, G-beta repeat domain containing protein, expressed	-35.1	-26.9	0.766382	4.5	(((((((-((((((((((((.&.)))))))))))).)))))))	CAAGUGC-UUGUGCGACUCUU&UAGGGUCGUACAAUGUACUUG	0	0.00181909	0.00183081	0.00235902	5.97202	4.75086	5.63767
		21PHAS_NO1196	LOC_Os03g26860	ribosomal protein, putative, expressed	-35.2	-25.7	0.730114	8.5	.((((((((.((((((((.(((&))).))))))))-)))))))).	AGGUCUCAGCGAGCUGGAAUCG&CGACUUUAGUUC-CUGAGACUA	0	0.00988219	0.0102754	0.010071	1.44006	1.40915	1.16277
		21PHAS_NO1248	LOC_Os01g56890	expressed protein	-24.7	-17.6	0.712551	10	.........((((((((((((&)))))))))))).........	CAUGUAACGGUUGUGACUUGA&UCAAGUCACAAUAAAAUAAAU	0	0.048444		0.0491905	2.41422		2.95978
		21PHAS_NO1438	LOC_Os03g57730	uclacyanin-2 precursor, putative, expressed	-35.6	-25.1	0.705056	7	((.((((((-((((((((((.&.)))))))))).)))))).))	CCGUCGUGG-UCGUCGUCGCC&UGUGAUGACGAUCUAUGAAGG	0		0.0115936	0.0127394		0.201308	0.105706
		21PHAS_NO1479	LOC_Os11g01830	staphylococcal nuclease homologue, putative, expressed	-28.3	-18.8	0.664311	10.5	(((((((-----(((((((((&))))))))).....)))))))	GGUUGGA-----GUUUGGGAC&GUCCUAAAUAAAAAUCCAAUC	0	0.0375139	0.0369494	0.0374087	0.974159	1.20785	0.951357
		21PHAS_NO1531	LOC_Os11g14400	polygalacturonase, putative, expressed	-33.2	-22.6	0.680723	7	((((((((((((((((.-((.&.))..))))))))))))))))	GAGAUCAAAAUGUUGGU-UGA&ACACUCCGAUAUUUUGAUCUC	0	0.0456047	0.0468451	0.0443662	0.296483	0.241569	0.458061
		21PHAS_NO1667	LOC_Os03g62600	ras-related protein, putative, expressed	-33	-28.3	0.857576	4	.(((-((((((((((((((((&)))))))))))))))).))).	CCAG-CCAGAGGAAGAAGAAG&CUUCUUUUUUCUCUGGACUGA	0	0.00165385		0.00151716	0.169419		0.140942
		21PHAS_NO1719	LOC_Os03g49520	pinin/SDK/memA protein, putative, expressed	-29.4	-20.6	0.70068	8	.....(((((((((((-((((&)))).))))))))))).....	UUGCGGGAUGUAUUGC-CGUU&AACGAGCAAUAUAUCCAUAUU	0	0.0405361	0.0388727	0.0408129	0.974159	0.724708	0.458061
		21PHAS_NO1731	LOC_Os04g30740	mitochondrial import inner membrane translocase subunit Tim17, putative, expressed	-35.6	-24.8	0.696629	9.5	(((((((..(((((((((...&...)))))))))..)))))))	UGCUGGUAAUCUGGCACCUUU&CUUGGUGUUAGAGAACUAGCA	0		0.0204453	0.0211971		0.442877	0.669473
		21PHAS_NO1747	LOC_Os07g23790	expressed protein	-33.6	-23.2	0.690476	7	((((((...(((((((.(((((((.&.)))))))-)))))))---))))))	ACAGCCAAAGCUAUCCUUGUAAAUA&GAUUUACA-GGAUAGU---GGUUGU	0	0.0327226	0.0345399	0.0352953	17.3231	16.0241	15.0455
		21PHAS_NO1944	LOC_Os09g10980	ZOS9-02-C2H2 zinc finger protein, expressed	-29.2	-29.8	1	1	(((((((((((((((((((((&)))))))))))))))))))))	AGAAAGUCUUACGUUGUGAAA&UUUCACAAUGUAAGACUUUCU	0	0.0133178	0.0091206	0.00353645	0.381193	0.563662	0.317119
		21PHAS_NO1944	LOC_Os11g40030	cyclin-dependent kinase inhibitor, putative, expressed	-29.2	-24.3	0.832192	3	(((..((((((((((((((((&))))))))))))))))..)))	AGAUUGUCUUAUAUUGUGAAA&UUUCACAAUGUAAGACUUUCU	0	0.021288	0.0214239	0.0216924	0.720031	0.76497	0.739944
		21PHAS_NO1944	LOC_Os08g09050	expressed protein	-29.2	-30.2	1	0	(((((((((((((((((((((&)))))))))))))))))))))	AGAAAGUCUUACAUUGUGAAA&UUUCACAAUGUAAGACUUUCU	0	0.00955436	0.0138961		0.254129	0.201308
		21PHAS_NO2019	LOC_Os03g52760	kinase, pfkB family, putative, expressed	-36.9	-24.7	0.669377	6.5	.((((.(((....(((((((((((((&)))))))))))))----)))-)))).	UCGCUGCCAAGCUGAAUUUGACCUUG&CAAGGUCAAAUUC----UGG-AGUGC	0	0.0391057	0.0390328		0.847095	0.684447
		21PHAS_NO2020	LOC_Os05g47540	CPuORF26 - conserved peptide uORF-containing transcript, expressed	-30.1	-22	0.730897	6.5	(((.((((((((((((((..(((&)))-.))))))))))))))-)))	GCAGAGAGGGUUCAGAAUAAAAC&GUU-AAUUUUGAACUCUCU-UGC	0	0.020964	0.0210978	0.0207016	25.2434	27.0155	23.5725
		21PHAS_NO2020	LOC_Os05g47545	expressed protein	-30.1	-22	0.730897	6.5	(((.((((((((((((((..(((&)))-.))))))))))))))-)))	GCAGAGAGGGUUCAGAAUAAAAC&GUU-AAUUUUGAACUCUCU-UGC	0	0.0206398	0.0202821	0.0218574	27.3612	27.7805	24.7705

## Sheet: TP
Table S15. Complete lists of target genes of reproductive 21-nt phasiRNAs based on the PARE data from maize immature tassels and rice immature panicles.
Notes: Reproductive 21-nt phasiRNAs with raw read count >= 5 in sRNA libraries are extracted for identification of target genes in the PARE data of maize immature tassels and rice immature panicles.
Total: input; TP: total polysome; MBP: membrane-bound polysome. The identified target genes of reproductive 21-nt phasiRNAs in Total, TP and MBP samples are listed on separate sheets.
"PARE" is short for "parallel analysis of RNA ends". PARE 5' read end abundance is in RPM (reads per million mapped reads).
"Rep-1", "Rep2" and "Rep-3" represent different biological repeats.
Cleavage sites that are classified as DegradomeCategory 0 with DegradomePval <= 0.05 in at least two biological repeats are filtered as 21-nt phasiRNA target sites. DegradomeCategory 0 means that the reads with maximum count (>1) are mapped to only one indicated position on the transcript. DegradomePval represents P-value for this degradomic hit.
Species	Tissue	21-nt phasiRNA	Target transcript	Annotation	MFEperfect	MFEsite	MFEratio	AllenScore	Structure	Sequence	DegradomeCategory	DegradomePval			PARE 5' read end abundance at cleavage site
												Rep-1	Rep-2	Rep-3	Rep-1	Rep-2	Rep-3
Maize	Tassel	21PHAS_NO118	Zm00001d026739	lincRNA	-37	-26.9	0.727027	5	((((.((((((.((((((((((&))))))))))-)))))).))))	UGGGCAUGGGAGGUAUCAGGAA&UUCCUGAUGC-UCUCAUUCCUA	0	0.0320739	0.0304197	0.031071	25.6025	23.9558	23.0736
		21PHAS_NO118	Zm00001d031454	DNA-binding bromodomain-containing protein	-37	-29.1	0.786486	6	..((((((((.(((((((((((&)))))))))))-))))))))..	AUGGAGUGGGAAGCAUUAGGAA&UUCCUGAUGCU-CUCAUUCCUA	0	0.00507578	0.00526812	0.00535473	31.2078	32.6884	36.569
		21PHAS_NO124	Zm00001d046753	Vacuolar protein sorting-associated protein 52 A	-36	-23.8	0.661111	10	..((((((((((((((((...&...))))))))))))))))..	UCAGUGUUUGCUCUGGGUGAA&GAGACCUAGAGUAGACAUUAG	0	0.032997	0.0341372	0.0359457	0.24239	0.118009	0.114367
		21PHAS_NO248	Zm00001d021057	Developmental protein SEPALLATA 2	-31.2	-21.5	0.689103	6.5	((((--(((((((((((((..&..)))))))))))))..))))	ACCU--AGUUUUGUGUGUCUA&AUGACAUACAAAACUUUGGGU	0	0.0149936	0.0143023	0.014376	3.48436	2.83221	3.91708
		21PHAS_NO258	Zm00001d013531	p8MTCP1	-31.5	-21.7	0.688889	6	.((((((-(((((((((((..&..))))))))))).)))))).	UGUUGUU-GGAACAGACUUCU&AAAAGUCUGUUCCUAAUGACU	0	0.0389756	0.0393792	0.0397028	3.93884	3.74677	5.71837
		21PHAS_NO258	Zm00001d031123	proton-dependent oligopeptide transport (POT) family protein	-31.5	-21.7	0.688889	6	.((((((-(((((((((((..&..))))))))))).)))))).	UGUUGUU-GGAACAGACUUCU&AAAAGUCUGUUCCUAAUGACU	0	0.0377523	0.0378404	0.0389213	4.66601	4.01229	5.68978
		21PHAS_NO265	Zm00001d031122	Cox19-like CHCH family protein	-31.5	-21.7	0.688889	6	.((((((-(((((((((((..&..))))))))))).)))))).	UGUUGUU-GGAACAGACUUCU&AAAAGUCUGUUCCUAAUGACU	0	0.0375992	0.0381484	0.0390776	3.93884	3.92379	5.20371
		21PHAS_NO433	Zm00001d021620	ATP synthase chloroplast subunit2	-36.7	-31.5	0.858311	12.5	(((((((((.....(((((((((((.&.)))))))))))-----)))))))))	CGCCAUCGAGCUCCGCAAGAACCUCU&UGAGGUUCUUGU-----UUGAUGGCG	0	0.00143018	0.00143952	0.00146323	0.212092	0.67855	0.428878
		21PHAS_NO458	Zm00001d005972	protein_coding	-36.8	-25.1	0.682065	8	((((((((((((--(((((..&..)))))..))))))))))))	GACUUCGAUUGG--GUUGCAA&GAGCAAUCACCAAUCGAAGUC	0	0.0157764	0.0163512	0.0159783	1.21195	1.26859	1.25804
Rice	Panicle	21PHAS_NO35	LOC_Os05g35230	expressed protein	-38.3	-28.9	0.754569	5.5	.(((((((((-(((((-((((&)))).))))).))))))))).	GGUGGUGCAG-UUGGA-GGUC&GACCAUCCAAUCUGCAUCACA	0	0.0050742	0.00529106	0.00515804	0.422625	0.714974	0.257028
		21PHAS_NO54	LOC_Os02g33170	POEI29 - Pollen Ole e I allergen and extensin family protein precursor, putative, expressed	-36.7	-25.3	0.689373	5	(((((..-((((((((((((.&.))))))))))))...)))))	CUUCCCU-UUCCUGCCAAUCA&CGAUUGGUAGGAACUAGGAAG	0	0.0187824	0.0197369	0.020166	3.9445	3.85464	3.9518
		21PHAS_NO68	LOC_Os09g36100	expressed protein	-40.6	-29.4	0.724138	17	((((((((((-(((((......(((((&)))))------))))).))))))))))	GCUGCUGCAG-GUUUAGGAAAAGCGCG&CGUGU------UGAACUCUGCAGCAGC	0	0.0346857	0.0367644	0.0364587	1.33831	1.18126	1.1245
		21PHAS_NO74	LOC_Os05g25360	expressed protein	-30.9	-27.1	0.877023	6	..(((((((((((((((((..&..)))))))))))))))))..	ACUGAAGAGAGAAGGAAGAAG&CAUCUUCCUUUUCUCUUCAAU	0	0.0192361	0.0198945	0.0203196	0.140875	0.279773	0.160642
		21PHAS_NO82	LOC_Os01g06010	Core histone H2A/H2B/H3/H4 domain containing protein, putative, expressed	-33.9	-23.3	0.687316	7	....(((((((((((((((((&)))))))))))))))))....	UAGGUUGGAAUUUUGGAUGGU&ACCAUCCAGAGUUCUGAAAAU	0	0.0327492	0.0339731	0.0344938	4.93063	5.44002	5.55823
		21PHAS_NO109	LOC_Os05g16100	expressed protein	-36.4	-32.6	0.895604	1.5	(((((((((((((((((((((&)))))))))))))))))))))	UCUAGUAUUGCUCACAUUCAU&AUGAAUGUGGGCAAUGCUAGA	0	0.0409154	0.0427847	0.0415789	0.598719	0.683889	0.738955
		21PHAS_NO109	LOC_Os04g18010	cleavage and polyadenylation specificity factor subunit 1, putative, expressed	-36.4	-34.6	0.950549	1	(((((((((((((((((((((&)))))))))))))))))))))	UCUAGCAUUGCUCACAUUCAU&AUGAAUGUGGGCAAUGCUAGA	0	0.029164	0.0310179		1.05656	0.963661
		21PHAS_NO109	LOC_Os09g04450	expressed protein	-36.4	-34.6	0.950549	1	(((((((((((((((((((((&)))))))))))))))))))))	UCUAGCAUUGCUCACAUUCAU&AUGAAUGUGGGCAAUGCUAGA	0	0.0293137		0.030248	0.950906		0.835341
		21PHAS_NO179	LOC_Os06g18830	AGC_PVPK_like_kin82y.13 - ACG kinases include homologs to PKA, PKG and PKC, expressed	-38.6	-28.3	0.733161	6.5	.((((((.(((((((.(((((&))))).))))))).)))))).	AGCCUGCUGCUGCCCCUUCUG&CAGAACGGGUAGUUGUAGGUG	0	0.00920666	0.00959927	0.00997923	1.79616	1.98949	2.28112
		21PHAS_NO205	LOC_Os08g38470	OsFBX299 - F-box domain containing protein, expressed	-38.7	-28.1	0.726098	6	...(((((((-(((((((((.&.))))))))).)))))))...	GAUCAUGUCG-CUCGAUCUCA&CGAGAUCGAGACGACAUGGAA	0	0.00737213		0.00764932	0.105656		0.192771
		21PHAS_NO229	LOC_Os02g06910	auxin response factor 6, putative, expressed	-38.9	-31	0.796915	5	.((((((.(((((((((((..&..))))))))))).)))))).	GAGAUCAGGCUGGCAGCUUGU&UGAAGCUGCCAGCAUGAUCUA	0	0.000924503	0.000964099	0.000939811	8.13553	8.48643	8.35341
		21PHAS_NO229	LOC_Os04g57610	auxin response factor, putative, expressed	-38.9	-31.8	0.817481	4	(((((((.(((((((((((..&..))))))))))).)))))))	UAGAUCAGGCUGGCAGCUUGU&UGAAGCUGCCAGCAUGAUCUA	0	0.00061643	0.000642836	0.000626639	1.76094	2.02058	1.5743
		21PHAS_NO229	LOC_Os06g03830	retinol dehydrogenase, putative, expressed	-38.9	-29.1	0.748072	7	.(((....((((((.((((((((((&)))))))))).))))))----))).	GAGAGUGUUCAUGCCGGCAGCUUCA&UGAAGCUGCCAGCAUGA----UCUA	0	0.0056875	0.00625005	0.006093	0.28175	0.217601	0.192771
		21PHAS_NO229	LOC_Os06g46410	auxin response factor, putative, expressed	-38.9	-31	0.796915	5	.((((((.(((((((((((..&..))))))))))).)))))).	GAGAUCAGGCUGGCAGCUUGU&UGAAGCUGCCAGCAUGAUCUA	0	0.000770478	0.00080348	0.000783237	2.11313	2.23818	2.18474
		21PHAS_NO229	LOC_Os07g33790	glutamate receptor 3.4 precursor, putative, expressed	-38.9	-30.4	0.781491	3	((((-(.((((((((((((((&)))))))))))))).).))))	UGGG-CUUGCUGGCAGCUUCA&UGAAGCUGCCAGCAUGAUCUA	0	0.00169427	0.0017668	0.00172231	5.56456	4.81831	4.72289
		21PHAS_NO260	LOC_Os08g03310	zinc finger family protein, putative, expressed	-40.8	-31	0.759804	7.5	(((((((((((((((.((((((&))))))-)))))))))))))))	GAUUUCAGAGGUGGCGGCGGCG&UGCUGU-GCUGCCUCUGAGAUU	0	0.0248142		0.0249145	0.28175		0.353413
		21PHAS_NO349	LOC_Os01g49690	Ser/Thr protein phosphatase family protein, putative, expressed	-39.6	-29.2	0.737374	4.5	(.(((((((.((((((((((((&)))))))))))).)))))))-)	GUCCAGGUCAUAGUGCAAUCUA&UAGAUUGCGCUGAGACUUGG-C	0	0.00905391	0.0091215	0.0092032	1.83138	2.05167	1.83132
		21PHAS_NO354	LOC_Os03g27490	expressed protein	-40.5	-30.9	0.762963	8	(((((((.((((((..((((((&))))))-.)))))).)))))))	GCCGGGGGAGAGAGGAGGAGGA&UCUUCC-AUUCUCUGCUCUGGC	0		0.0325743	0.0335856		0.0621717	0.128514
		21PHAS_NO440	LOC_Os03g58930	expressed protein	-36.8	-24.1	0.654891	6.5	((((((..(((.(((((((((&))))))))).)))..))))))	CUCUGUUCUGUAUUGCGCUGG&CCAGUGCGACACAUUAUAGAG	0	0.0222553		0.0246088	0.246531		0.224899
		21PHAS_NO479	LOC_Os06g45090	expressed protein	-38.4	-26.9	0.700521	11.5	.((((((.(((((....(((((((((&)))))))))----)))))-)))))).	UGCAAUCUACAGGCUUCUCCUCCAUA&UGUGGAGGA----CCUGU-GAUUGUU	0	0.0303606	0.0300828	0.0305519	1.09178	1.05692	0.931726
		21PHAS_NO533	LOC_Os06g47890	OsFBO9 - F-box and other domain containing protein, expressed	-37	-30	0.810811	4	((((((.((((((.((((((((&)))))))).))))))-))))))	CACUGGAUGAGUAUACUGAAUC&GAUUCAGUUUGCUCA-CCAGUG	0	0.0010785	0.00112469	0.00109636	0.598719	1.088	0.803212
		21PHAS_NO723	LOC_Os03g03570	leucine-rich repeat transmembrane protein kinase, putative, expressed	-41.1	-27.6	0.671533	5.5	(.(((..((((((-(((((((((&))))))))).))))))--))).)	GGUGGUACAGUAC-CUGGAGUCU&AGACUCCAGAGUACUG--CCAGU	0	0.0288647	0.0310179	0.029944	1.02134	1.05692	1.47791
		21PHAS_NO724	LOC_Os01g39560	anthocyanin regulatory protein, putative, expressed	-28.3	-21.8	0.770318	2.5	((((((.(((((((((((((((&)))))))))))))))-))))))	CAUCAUCUUUAAUUUCAACUAA&UUGGUUGAAAUUGAA-AUGAUG	0	0.0357268	0.0372288	0.00780482	0.528281	0.497373	0.385542
		21PHAS_NO893	LOC_Os06g08460	exo70 exocyst complex subunit, putative, expressed	-42.9	-30.4	0.708625	7	(((..((((((((((.(((((.&.)))))-))))))))))..)))	GCCGCCGUGAGCGUGCUCCGGC&UUUGGA-CACGCUCACGCAGGC	0	0.0127134	0.0132545	0.0129226	0.457844	0.559545	0.449799
		21PHAS_NO999	LOC_Os10g28160	expressed protein	-35.4	-29.2	0.824859	7.5	.(((((.(((((((((((((((&)))))))))))))))-))))).	UGCGCGUCGCGGCGAGGUUCCA&UGGAACUUUGUUGUG-UGUGCU	0	0.00277095	0.00288951	0.00281678	0.457844	0.248687	0.0963855
		21PHAS_NO999	LOC_Os10g28170	expressed protein	-35.4	-29.6	0.836158	7	.(((((.(((((((((((((((&)))))))))))))))-))))).	UGCGCAUCGCGGCGAGGUUCCA&UGGAACUUUGUUGUG-UGUGCU	0	0.000924503	0.00128526	0.00109636	0.140875	0.124343	0.160642
		21PHAS_NO1002	LOC_Os03g13950	actin-depolymerizing factor, putative, expressed	-38.6	-27.2	0.704663	6	.(((((((((.(((((((((.&.))))))))).))))))))).	GCCUUUUUCAGGUCACCGACC&UGUUGGUGACAUGAGAAGGGA	0	0.0320034		0.0343425	1.97225		2.0241
		21PHAS_NO1014	LOC_Os03g07940	AP2 domain containing protein, expressed	-32.9	-24.9	0.756839	4	(((((((((((((((.-((((&))))..)))))))))))))))	UUUGGUUGAAAUUGGU-ACGA&UCGUCUCCAAUUUCAACCAAA	0	0.0302111	0.0314851	0.0305519	1.05656	0.777146	0.835341
		21PHAS_NO1014	LOC_Os03g19120	MYB family transcription factor, putative, expressed	-32.9	-24.9	0.756839	4	(((((((((((((((.-((((&))))..)))))))))))))))	UUUGGUUGAAAUUGGU-ACGA&UCGUCUCCAAUUUCAACCAAA	0	0.0300616	0.0307063	0.030096	1.26788	1.088	0.867469
		21PHAS_NO1014	LOC_Os04g47080	anthocyanin regulatory Lc protein, putative, expressed	-32.9	-26.6	0.808511	2	((((((((((((((((-((((&)))).))))))))))))))))	UUUGGUUGAAAUUGGA-ACGA&UCGUCUCCAAUUUCAACCAAA	0	0.0162077	0.0156311	0.0177062	0.950906	0.777146	0.706827
		21PHAS_NO1014	LOC_Os08g13630	expressed protein	-32.9	-24.8	0.753799	3	((((((((((((((((-((((&)))).))))))))))))))))	UUUGGUUGAAAUUGGA-AUGA&UCGUCUCCAAUUUCAACCAAA	0	0.0309583	0.0322632	0.031463	3.09925	1.98949	2.47389
		21PHAS_NO1014	LOC_Os04g59560	tubulin folding cofactor B, putative, expressed	-32.9	-26.6	0.808511	2	((((((((((((((((-((((&)))).))))))))))))))))	UUUGGUUGAAAUUGGA-ACGA&UCGUCUCCAAUUUCAACCAAA	0	0.0156008	0.0183176		1.47919	1.33669
		21PHAS_NO1025	LOC_Os02g48860	aspartic proteinase nepenthesin-2 precursor, putative, expressed	-36.9	-24.4	0.661247	7	(((((((((((--(((((((.&.)))))))..)))))))))))	CACGACAGUAU--UCUUCUUU&UGAGAAGAUCGUACUGUCGUG	0	0.034388	0.0362997	0.0363077	0.28175	0.528459	0.257028
		21PHAS_NO1027	LOC_Os10g39760	WD domain, G-beta repeat domain containing protein, expressed	-38.3	-27	0.704961	7.5	.(((((((-(((((((((...&...))))))))).))))))).	AGCAGCUG-GAGAUGAUGAUU&CCACAUCAUCUCACAGCUGUA	0	0.0178745	0.0194217	0.0187831	0.810031	0.652803	0.803212
		21PHAS_NO1058	LOC_Os12g24290	retrotransposon protein, putative, unclassified, expressed	-34	-35.1	1	0	(((((((((((((((((((((&)))))))))))))))))))))	AGUCCUUUUCCAUCACAUCAA&UUGAUGUGAUGGAAAAGGACU	0	0.00154036	0.000642836	0.00156586	0.246531	0.186515	0.160642
		21PHAS_NO1058	LOC_Os12g32690	retrotransposon protein, putative, unclassified, expressed	-34	-28.5	0.838235	1	((((.((((((((((((((((&)))))))))))))))).))))	AGUCAUUUUCCAUCACAUCAA&UUGAUGUGAUGGAAAAGGACU	0	0.00691297	0.00720813	0.00702709	0.176094	0.248687	0.224899
		21PHAS_NO1058	LOC_Os02g46730	expressed protein	-34	-35.1	1	0	(((((((((((((((((((((&)))))))))))))))))))))	AGUCCUUUUCCAUCACAUCAA&UUGAUGUGAUGGAAAAGGACU	0	0.000770478	0.000482166		0.176094	0.155429
		21PHAS_NO1058	LOC_Os06g19370	cadmium tolerance factor, putative, expressed	-34	-35.1	1	0	(((((((((((((((((((((&)))))))))))))))))))))	AGUCCUUUUCCAUCACAUCAA&UUGAUGUGAUGGAAAAGGACU	0	0.00169427	0.00784633		0.246531	0.217601
		21PHAS_NO1058	LOC_Os06g08060	leucoanthocyanidin dioxygenase, putative, expressed	-34	-32.2	0.947059	1	(((((((((((((((((((((&)))))))))))))))))))))	AGUCCUUUUUCAUCACAUCAA&UUGAUGUGAUGGAAAAGGACU	0	0.00476741		0.00453424	0.140875		0.160642
		21PHAS_NO1058	LOC_Os04g35370	MBTB5 - Bric-a-Brac, Tramtrack, Broad Complex BTB domain with Meprin and TRAF Homology MATH domain, expressed	-34	-35.1	1	0	(((((((((((((((((((((&)))))))))))))))))))))	AGUCCUUUUCCAUCACAUCAA&UUGAUGUGAUGGAAAAGGACU	0		0.00160632	0.00187874		0.155429	0.192771
		21PHAS_NO1058	LOC_Os12g41160	IQ calmodulin-binding motif family protein, putative, expressed	-34	-28.5	0.838235	1	((((.((((((((((((((((&)))))))))))))))).))))	AGUCAUUUUCCAUCACAUCAA&UUGAUGUGAUGGAAAAGGACU	0		0.00704851	0.00733825		0.186515	0.160642
		21PHAS_NO1085	LOC_Os06g49920	expressed protein	-37.9	-25.7	0.6781	6	(.((((((((((((((.(((.&.))).)))))))))))))).)	UGCAUCCCUUGACUUCUGUUU&CAAUUGAGGUCAAGGGAUGGA	0	0.0389915	0.0430924	0.0415789	0.316969	0.248687	0.385542
		21PHAS_NO1196	LOC_Os03g26860	ribosomal protein, putative, expressed	-35.2	-25.7	0.730114	8.5	.((((((((.((((((((.(((&))).))))))))-)))))))).	AGGUCUCAGCGAGCUGGAAUCG&CGACUUUAGUUC-CUGAGACUA	0	0.00920666	0.00991765	0.0096689	1.76094	2.02058	0.546184
		21PHAS_NO1321	LOC_Os02g03060	cyclin-dependent kinase A-2, putative, expressed	-36.1	-25.1	0.695291	5	((..((((((((((.(((((.&.))))).))))))))))..))	GCCACUAUUUCCUGGAGAUUC&UAAUCUGCAGGAAAUAGGAGC	0		0.0231978	0.0227729		0.404116	0.41767
		21PHAS_NO1416	LOC_Os04g32550	defender against cell death 1, putative, expressed	-36.3	-27.4	0.754821	10	(((((((((((((...((((.(((.&.)))-))))---)))))))))))))	UCAACUCUUUCCUUUCUGGCGUCCU&UGGA-GCUA---AGGAAAGAGUUGA	0		0.00192727	0.00187874		1.15018	1.18875
		21PHAS_NO1479	LOC_Os11g01830	staphylococcal nuclease homologue, putative, expressed	-28.3	-18.8	0.664311	10.5	(((((((-----(((((((((&))))))))).....)))))))	GGUUGGA-----GUUUGGGAC&GUCCUAAAUAAAAAUCCAAUC	0	0.0346857		0.0355523	0.669156		0.353413
		21PHAS_NO1532	LOC_Os11g38890	retrotransposon protein, putative, unclassified, expressed	-33.6	-25.8	0.767857	8	((((((....(((((((.(((((((&))))))).)))))))----))))))	CAUACACAGAAGGAGAUGUGGAGGA&UUUUCCAGAUCUCCU----UGUAUG	0	0.0165109		0.0173983	0.140875		0.160642
		21PHAS_NO1708	LOC_Os01g39250	OsFtsH4 FtsH protease, homologue of AtFtsH4, expressed	-36.2	-29.6	0.81768	2.5	.((((.(((((((((((((((&))))))))))))))).)))).	CCUGUCCACAAAGCCACCAUA&UAUGGUGGCUUUGUGCAUAGU	0	0.00200201		0.00203514	0.316969		0.289156
		21PHAS_NO1758	LOC_Os01g08570	2-oxoglutarate and iron-dependent oxygenase domain-containing protein2, putative, expressed	-41.5	-30.7	0.739759	7	(((((((((((((.((((..(&)..)))).)))))))))))))	CUGCCACAUCCAAGUACUAUG&CUGAGUGGUUGGAUGUGGCAG	0	0.0183286	0.0186332	0.0178601	2.53575	2.51795	2.15261
		21PHAS_NO1768	LOC_Os09g32930	retrotransposon protein, putative, SINE subclass, expressed	-34.3	-24	0.699708	10	.((((((.....((((((((((((..&..))))))))))))-----)))))).	CUCAAGUUUGUGCAGAUAGUCAGAGA&AAUCUGACUGUCUG-----ACUUGAU	0	0.0334945	0.0347492	0.0331311	1.65528	1.39886	1.09237
		21PHAS_NO1779	LOC_Os02g52900	glutaredoxin 2, putative, expressed	-38.1	-26.3	0.690289	9	...((((((((.((((((((..&..))))))))-))))))))...	GGAUGUUCAGGAUUGGAUGGGG&AGCCAUCCAG-CCUGAACAAAA	0	0.0361726	0.0362997		0.176094	0.279773
		21PHAS_NO1895	LOC_Os08g09810	WRKY106, expressed	-31.5	-23.3	0.739683	7.5	.((.((((((((((.((((((&)))))).)))))))))).)).	CUCUUUGGCCGGCUGGCAAAA&UUUUGUGAGUUGGCUAAUGAU	0	0.0211996	0.0227265	0.0200125	0.598719	1.05692	0.835341
		21PHAS_NO1961	LOC_Os02g20394	dnaJ domain containing protein, expressed	-36.3	-26.4	0.727273	7.5	((((((((((.(((((.(((.&.))).))))).))))))))))	AUUCUCAAGCAUGGGUGGCAU&UUGUGACCUAAGCUUGAGAGU	0	0.00461397	0.00481121	0.00469023	0.528281	0.590631	0.931726
		21PHAS_NO2020	LOC_Os12g29070	retrotransposon protein, putative, Ty3-gypsy subclass, expressed	-39.8	-28.7	0.721106	10	((((((((((..(((((((..&..)))))))..))))))))))	CGAUGGGCCGCGGGGGAGGAG&AGCCUUCCCAUUGGUCCAUUG	0	0.0437204	0.0446295	0.0426297	0.105656	0.186515	0.0963855
		21PHAS_NO2020	LOC_Os12g28500	retrotransposon protein, putative, unclassified	-39.8	-28.7	0.721106	10	((((((((((..(((((((..&..)))))))..))))))))))	CGAUGGGCCGCGGGGGAGGAG&AGCCUUCCCAUUGGUCCAUUG	0	0.0422451	0.0460108		0.246531	0.155429
		21PHAS_NO2020	LOC_Os12g28930	retrotransposon protein, putative, unclassified	-39.8	-28.7	0.721106	10	((((((((((..(((((((..&..)))))))..))))))))))	CGAUGGGCCGCGGGGGAGGAG&AGCCUUCCCAUUGGUCCAUUG	0	0.0420975		0.0450272	0.105656		0.064257

## Sheet: MBP
Table S15. Complete lists of target genes of reproductive 21-nt phasiRNAs based on the PARE data from maize immature tassels and rice immature panicles.
Notes: Reproductive 21-nt phasiRNAs with raw read count >= 5 in sRNA libraries are extracted for identification of target genes in the PARE data of maize immature tassels and rice immature panicles.
Total: input; TP: total polysome; MBP: membrane-bound polysome. The identified target genes of reproductive 21-nt phasiRNAs in Total, TP and MBP samples are listed on separate sheets.
"PARE" is short for "parallel analysis of RNA ends". PARE 5' read end abundance is in RPM (reads per million mapped reads).
"Rep-1", "Rep2" and "Rep-3" represent different biological repeats.
Cleavage sites that are classified as DegradomeCategory 0 with DegradomePval <= 0.05 in at least two biological repeats are filtered as 21-nt phasiRNA target sites. DegradomeCategory 0 means that the reads with maximum count (>1) are mapped to only one indicated position on the transcript. DegradomePval represents P-value for this degradomic hit.
Species	Tissue	21-nt phasiRNA	Target transcript	Annotation	MFEperfect	MFEsite	MFEratio	AllenScore	Structure	Sequence	DegradomeCategory	DegradomePval			PARE 5' read end abundance at cleavage site
												Rep-1	Rep-2	Rep-3	Rep-1	Rep-2	Rep-3
Maize	Tassel	21PHAS_NO24	Zm00001d033830	Cyclase-associated protein 1	-34.8	-22.8	0.655172	6	...(((((((.((((((((((&)))))))))).)))))))...	UGCUGUGUUCCAAGAGAUUAG&CUAGUCUCUUUGAACACACUG	0	0.0479856	0.0463088		0.54764	0.475223
		21PHAS_NO31	Zm00001d021201	Hydroxymethylglutaryl-CoA synthase	-39.9	-34.2	0.857143	3.5	..(((((((((((((((((((&)))))))))))))))))))..	ACGGUUGUCAAUUCUCUGCUG&CAGCAGAGGAUUGGCAACCAU	0	0.000144622	0.000148162	0.000145019	0.68455	0.950445	0.893514
		21PHAS_NO94	Zm00001d025433	Methylthiotransferase	-35.6	-27	0.758427	6.5	..(((((((((((.((((((((&))))))))-)))))))))))..	AGGCAAAGUAGAGAAGAUCUGG&CCAGAUUU-CUUUGCUUUGCGG	0		0.0141239	0.0136833		0.554426	0.62546
		21PHAS_NO105	Zm00001d035787	Meiotic recombination protein DMC1 homolog	-37	-27.2	0.735135	4.5	(((..-((((((((((((((.&.))))))))))))))...)))	GCAGU-GUGUCUGCAAGAUCU&CGAUCUUGCAGACACCAAUGU	0	0.00418557		0.00390814	0.13691		0.134027
		21PHAS_NO118	Zm00001d026739	lincRNA	-37	-26.9	0.727027	5	((((.((((((.((((((((((&))))))))))-)))))).))))	UGGGCAUGGGAGGUAUCAGGAA&UUCCUGAUGC-UCUCAUUCCUA	0	0.0272468	0.0294875	0.0271794	10.679	8.15799	8.53306
		21PHAS_NO118	Zm00001d031454	DNA-binding bromodomain-containing protein	-37	-29.1	0.786486	6	..((((((((.(((((((((((&)))))))))))-))))))))..	AUGGAGUGGGAAGCAUUAGGAA&UUCCUGAUGCU-CUCAUUCCUA	0	0.00461756	0.00473031	0.00463019	19.8519	18.0585	20.3721
		21PHAS_NO172	Zm00001d028427	40S ribosomal protein S20	-38.7	-28.3	0.731266	5	.(((..((((.((((((((((&)))))))))).))))..))).	CGGUUACCAUCCAUCCACAGA&UCUGUGGAUGAAUGGGAACCU	0	0.00447358	0.00487777	0.00477454	1.09528	1.26726	1.25092
		21PHAS_NO172	Zm00001d047915	UDP-glucuronate 4-epimerase 4	-38.7	-26.2	0.677003	7.5	.(((..(((..((((((((((&))))))))))..)))..))).	UGGUUACCGGCCAUCCACAGA&UCUGUGGAUGAAUGGGAACCU	0	0.0331379	0.0330759	0.0314029	0.821459	1.30686	0.93819
		21PHAS_NO181	Zm00001d030613	Phosphatidylinositol:ceramide inositolphosphotransferase 1	-32.5	-25.4	0.781538	3.5	(((((((.-((((((((((((&))))))))))))..)))))))	AGAGACCA-CGAACACAAAUG&CAUUUGUGUUUGGAGGUCUUU	0	0.0162107		0.0158267	0.730186		0.714811
		21PHAS_NO206	Zm00001d017176	CONSTANS-like protein CO5	-40	-28.3	0.7075	10.5	((((((((((((..((((((...&...))))))--))))))))))))	GACGGCUCCUUAACUUUGCCAGC&AUGGGCAGA--UAAGGAGUCGUC	0	0.0164952	0.0168955	0.0166827	3.65093	3.84138	3.306
		21PHAS_NO208	Zm00001d032597	Nucleic acid binding protein	-33.8	-24.48	0.72426	6	.(((((....((((((((((((.&.))))))))))))--..))))).	AAUCCUCCACCUUUUGCCCCUUU&UAAGGGGCAAAAG--AAAGGAUA	0	0.0127898	0.0133932	0.013111	3.78784	6.89073	3.97614
		21PHAS_NO208	Zm00001d039248	protein_coding	-33.8	-24.48	0.72426	6	.(((((....((((((((((((.&.))))))))))))--..))))).	AAUCCUCCACCUUUUGCCCCUUC&UAAGGGGCAAAAG--AAAGGAUA	0	0.012647	0.0131008		0.228183	0.158408
		21PHAS_NO258	Zm00001d031123	AT4G21680 (E=2e-029) | proton-dependent oligopeptide transport (POT) family protein	-31.5	-21.7	0.688889	6	.((((((-(((((((((((..&..))))))))))).)))))).	UGUUGUU-GGAACAGACUUCU&AAAAGUCUGUUCCUAAUGACU	0	0.0362095	0.0352226	0.0351883	0.958369	0.910843	0.804163
		21PHAS_NO265	Zm00001d031122	Cox19-like CHCH family protein	-31.5	-21.7	0.688889	6	.((((((-(((((((((((..&..))))))))))).)))))).	UGUUGUU-GGAACAGACUUCU&AAAAGUCUGUUCCUAAUGACU	0	0.0359307	0.0367938	0.0360275	1.04964	0.792038	1.07222
		21PHAS_NO397	Zm00001d037713	Protein MARD1	-39.4	-28.5	0.72335	7	(((((((((((((.(.(((((&))))).).)))))))))))))	GGGAUGUGAAGUCUGGUCCAG&CUGGAGUCGGCUUCACAUCUU	0	0.0167797	0.0184966	0.0165401	4.6093	4.1978	4.69095
		21PHAS_NO433	Zm00001d021620	ATP synthase chloroplast subunit2	-36.7	-31.5	0.858311	12.5	(((((((((.....(((((((((((.&.)))))))))))-----)))))))))	CGCCAUCGAGCUCCGCAAGAACCUCU&UGAGGUUCUUGU-----UUGAUGGCG	0	0.00130085		0.00130441	0.68455		0.357406
		21PHAS_NO551	Zm00001d010522	ATP-dependent zinc metalloprotease FTSH 10 mitochondrial	-40.6	-29.4	0.724138	4.5	.(((((((--(((((((((((&)))))))))))..))))))).	GUGUCAGU--CCGGUCGAUAG&CUAUCGACCGGUCACUGACGU	0	0.00777975	0.00782242	0.00780101	4.42675	3.44536	4.11017
		21PHAS_NO572	Zm00001d030982	ankyrin repeat family protein	-38.6	-27.8	0.720207	5	.((((((((.((((((((((.&.)))))))))).)))))))).	GACCUUGAUGCUACUGCGUUU&CAACGCAGUAGGAUUGAGGUG	0	0.00777975		0.00780101	1.14092		1.11689
Rice	Panicle	21PHAS_NO14	LOC_Os04g02500	G-patch domain containing protein, expressed	-35.5	-24.5	0.690141	7.5	((((((((((.((((((((..(((&)))--))))))))-))))))))))	UGCUGGAUAUGGAACUUUUGAUUC&GAA--AGAAGUUC-AUGUCCAGCA	0	0.00921379		0.00909525	1.02818	0.874448	1.61798
		21PHAS_NO54	LOC_Os02g33170	POEI29 - Pollen Ole e I allergen and extensin family protein precursor, putative, expressed	-36.7	-25.3	0.689373	5	(((((..-((((((((((((.&.))))))))))))...)))))	CUUCCCU-UUCCUGCCAAUCA&CGAUUGGUAGGAACUAGGAAG	0	0.0197465	0.0203904	0.0205499	9.22244	10.3925	10.5492
		21PHAS_NO82	LOC_Os01g06010	Core histone H2A/H2B/H3/H4 domain containing protein, putative, expressed	-33.9	-23.3	0.687316	7	....(((((((((((((((((&)))))))))))))))))....	UAGGUUGGAAUUUUGGAUGGU&ACCAUCCAGAGUUCUGAAAAU	0	0.0329012	0.0332459	0.035413	10.3129	8.17272	9.74023
		21PHAS_NO122	LOC_Os01g56460	mitochondrial glycoprotein, putative, expressed	-39.1	-26.02	0.665473	16	(((((((.....(((((((...(((((&)))))---)))))))---..)))))))	CCCUGGGGAGUAGAUCGUCACUGGAGG&CCUCC---GAUGAUC---AAUUCAGGG	0	0.0227376	0.0222373	0.0229118	1.12165	1.14351	1.32674
		21PHAS_NO152	LOC_Os09g02284	DNA-directed RNA polymerase subunit, putative, expressed	-32.5	-21.8	0.670769	10.5	.(((.((((....((((((((((((&))))))))))))----)))).))).	AGCCCUACAAAAGUGUUCAACAUUG&CAAUGUUGAACA----UGUAAGGUC	0	0.0325901	0.0332459	0.034481	1.77594	1.84979	2.13573
		21PHAS_NO179	LOC_Os06g18830	AGC_PVPK_like_kin82y.13 - ACG kinases include homologs to PKA, PKG and PKC, expressed	-38.6	-28.3	0.733161	6.5	.((((((.(((((((.(((((&))))).))))))).)))))).	AGCCUGCUGCUGCCCCUUCUG&CAGAACGGGUAGUUGUAGGUG	0	0.0102409	0.00939127	0.00961117	4.20618	4.50677	4.95102
		21PHAS_NO205	LOC_Os08g38470	OsFBX299 - F-box domain containing protein, expressed	-38.7	-28.1	0.726098	6	...(((((((-(((((((((.&.))))))))).)))))))...	GAUCAUGUCG-CUCGAUCUCA&CGAGAUCGAGACGACAUGGAA	0	0.00705196		0.00705726	0.0623138		0.129438
		21PHAS_NO229	LOC_Os02g06910	auxin response factor 6, putative, expressed	-38.9	-31	0.796915	5	.((((((.(((((((((((..&..))))))))))).)))))).	GAGAUCAGGCUGGCAGCUUGU&UGAAGCUGCCAGCAUGAUCUA	0	0.000803874	0.000943119	0.000804481	7.50881	8.71084	9.80495
		21PHAS_NO229	LOC_Os07g33790	glutamate receptor 3.4 precursor, putative, expressed	-38.9	-30.4	0.781491	3	((((-(.((((((((((((((&)))))))))))))).).))))	UGGG-CUUGCUGGCAGCUUCA&UGAAGCUGCCAGCAUGAUCUA	0	0.00176767	0.00172837	0.001769	11.2476	12.0068	10.3551
		21PHAS_NO229	LOC_Os04g49060	H-BTB3 - Bric-a-Brac, Tramtrack, Broad Complex BTB domain with H family conserved sequence, expressed	-38.9	-27.6	0.709512	6	.(((((.((((((((.(.((((&)))).)-)))))))).))))).	GAGAUCUUGCUGGCAUGGUUCA&UGAAGC-UGCCAGCAUGAUCUA	0	0.0221086		0.0230691	3.52073		3.94787
		21PHAS_NO229	LOC_Os06g03830	retinol dehydrogenase, putative, expressed	-38.9	-29.1	0.748072	7	.(((....((((((.((((((((((&)))))))))).))))))----))).	GAGAGUGUUCAUGCCGGCAGCUUCA&UGAAGCUGCCAGCAUGA----UCUA	0	0.00641293		0.00625781	0.155785		0.0970787
		21PHAS_NO260	LOC_Os08g03310	zinc finger family protein, putative, expressed	-40.8	-31	0.759804	7.5	(((((((((((((((.((((((&))))))-)))))))))))))))	GAUUUCAGAGGUGGCGGCGGCG&UGCUGU-GCUGCCUCUGAGAUU	0	0.0258762	0.0253078	0.0258954	0.560824	0.739917	0.970787
		21PHAS_NO298	LOC_Os04g43350	expressed protein	-33.5	-23.2	0.692537	9	((((((((.(((((((((...&...))))))))).))))))))	AAGACAGAGUGAUUUGGGCCA&CAACUUAGAUCAGUCUGUCUU	0		0.0228522	0.0233835		0.941713	1.1973
		21PHAS_NO311	LOC_Os06g06570	expressed protein	-32.1	-24.7	0.76947	3	(((((((((((((.(((((((&))))))).)))))))))))))	UUGGUUGAAAUUGAAAUGAUG&CAUCGUUCCAAUUUCAACCAA	0	0.034766		0.0351024	0.186941		0.355955
		21PHAS_NO349	LOC_Os01g49690	Ser/Thr protein phosphatase family protein, putative, expressed	-39.6	-29.2	0.737374	4.5	(.(((((((.((((((((((((&)))))))))))).)))))))-)	GUCCAGGUCAUAGUGCAAUCUA&UAGAUUGCGCUGAGACUUGG-C	0	0.00912596	0.00923547	0.00913281	1.27743	1.3453	1.48854
		21PHAS_NO444	LOC_Os01g10850	peroxidase precursor, putative, expressed	-34.4	-24.4	0.709302	13	(((((.((((((((((.....&.....)))))))))).)))))	CGGCAUGGCGCAGGCAGUGCA&CUAAAUGUCUGUGCUUUGCUG	0		0.0493772	0.0491327		4.13681	2.91236
		21PHAS_NO472	LOC_Os02g08420	cinnamoyl CoA reductase, putative, expressed	-40.3	-28.6	0.709677	3.5	(((..((((.(((((((((((((&)))))))))))))-))))-.)))	UGGAGCGAUCUCGACUACUGCAA&UUGCAGUAGUCGA-AUCG-GCCG	0	0.0406474	0.0423249	0.0437607	0.747766	0.739917	0.873709
		21PHAS_NO519	LOC_Os04g32920	potassium transporter, putative, expressed	-37.3	-26.3	0.705094	6.5	(((((((.(((.(((((((.((&)).))))))).)))-)))))))	CUGUGUGUUGGUGCUGUCGGUG&CAAUGACAGCUCCA-CACAUAG	0		0.00642695	0.00673756		0.369959	0.388315
		21PHAS_NO536	LOC_Os06g29360	expressed protein	-40.6	-26.7	0.657635	13	(((.((((((-((((((....(((((&)))))----)))))).))))))-)))	UCUCCCGGAC-CUGUGUGUUGGCGCU&AGUGC----AUACAGAGUCCGG-AGA	0		0.0350685	0.0360338		0.975345	1.06787
		21PHAS_NO624	LOC_Os04g02354	expressed protein	-37.3	-29.3	0.785523	6	.((((((((((((((.((((.&.)))).)))))))))))))).	GGUGGAAAUCCACCACGCCGC&UCGGUUUGGUGGAUUUUCGCG	0		0.0053326	0.00849464		1.51347	1.97393
		21PHAS_NO649	LOC_Os03g53140	protein transport protein Sec23B, putative, expressed	-36.4	-27	0.741758	6	(((((-((((((((.((((((&)))))).)))))))).)))))	AUCAG-CAUGGGAGCCAGGCC&GGUCUGACUUCUAUGUCUGAU	0	0.0123083	0.0120361	0.0123175	1.589	0.941713	1.16494
		21PHAS_NO719	LOC_Os09g06950	expressed protein	-33.7	-24.88	0.738279	5	((((...(((((((((((((.&.)))))))))))))...))))	UGUGUUGUUCAUGUUGCUACU&CGUAGCAACGUGAAAAUCACA	0	0.00224922	0.00219923	0.00225091	0.654295	0.739917	0.453034
		21PHAS_NO724	LOC_Os01g39560	anthocyanin regulatory protein, putative, expressed	-28.3	-21.8	0.770318	2.5	((((((.(((((((((((((((&)))))))))))))))-))))))	CAUCAUCUUUAAUUUCAACUAA&UUGGUUGAAAUUGAA-AUGAUG	0	0.0372468	0.0364333	0.0372743	0.280412	0.369959	0.291236
		21PHAS_NO797	LOC_Os02g22140	ADP-ribosylation factor, putative, expressed	-40.4	-30	0.742574	6	.((((.(((((..(((((((((&)))))))))..)))))-)))).	GGCUGCUCAGCAUCAUCCGGAA&UUCCGGAUGUAGCUGA-CAGCA	0	0.00657273	0.00642695	0.00625781	0.90355	0.90808	0.970787
		21PHAS_NO797	LOC_Os11g23770	cysteine protease, putative, expressed	-40.4	-28.86	0.714356	7.5	.((.....((((((((((((((.&.))))))))))))))--...)).	GGCGAGCGCGGCUACAUCCGGAU&UUCCGGAUGUAGCUG--ACAGCA	0	0.0143713	0.0142088	0.0145407	0.90355	1.21077	0.80899
		21PHAS_NO860	LOC_Os02g01880	U5 small nuclear ribonucleoprotein 200 kDa helicase, putative, expressed	-39.9	-29.7	0.744361	6	.((..(((((((((((.(((.&.))).)))))))))))..)).	AGCUUGAGUUCACCGCUGCUU&UAGCUGCGGUGAACUCUUGCA	0		0.0250011	0.0258954		0.269061	0.291236
		21PHAS_NO882	LOC_Os06g04090	no apical meristem protein, putative, expressed	-31.5	-22.6	0.71746	7	....((((((((((((.((((&)))).))))))))))))....	GAGCGAGUUGUUGUGUCGAUC&GAUCUACACAAUAACUCAACU	0	0.00385271	0.00376714	0.00401594	5.67056	4.60767	6.11596
		21PHAS_NO893	LOC_Os06g08460	exo70 exocyst complex subunit, putative, expressed	-42.9	-30.4	0.708625	7	(((..((((((((((.(((((.&.)))))-))))))))))..)))	GCCGCCGUGAGCGUGCUCCGGC&UUUGGA-CACGCUCACGCAGGC	0	0.013261	0.0125021	0.0124765	0.280412	0.336326	0.355955
		21PHAS_NO914	LOC_Os11g35050	expressed protein	-35.2	-28.1	0.798295	4	.((((((((.(((((((((((&))))))))))).)))))))).	GUCCUGACCUAUUAUUUCUAG&CUAGAAAUGAUUGGUCAGGAG	0	0.000803874	0.000785995	0.000804481	0.747766	0.538122	0.517753
		21PHAS_NO999	LOC_Os10g28160	expressed protein	-35.4	-29.2	0.824859	7.5	.(((((.(((((((((((((((&)))))))))))))))-))))).	UGCGCGUCGCGGCGAGGUUCCA&UGGAACUUUGUUGUG-UGUGCU	0	0.00273054	0.00282669	0.0028931	0.155785	0.235428	0.291236
		21PHAS_NO999	LOC_Os03g52410	expressed protein	-35.4	-29.2	0.824859	7.5	.(((((.(((((((((((((((&)))))))))))))))-))))).	UGCGCGUCGCGGCGAGGUUCCA&UGGAACUUUGUUGUG-UGUGCU	0	0.00289092	0.00266986		0.186941	0.201796
		21PHAS_NO999	LOC_Os10g28170	expressed protein	-35.4	-29.6	0.836158	7	.(((((.(((((((((((((((&)))))))))))))))-))))).	UGCGCAUCGCGGCGAGGUUCCA&UGGAACUUUGUUGUG-UGUGCU	0		0.000943119	0.000965299		0.201796	0.194157
		21PHAS_NO1019	LOC_Os05g25910	DUF623 domain containing protein, expressed	-38.3	-28	0.73107	7.5	(((((..((((((((.((((((&))))))-))))))))..)))))	GGAGGCGUUCAGGGGCGUCUGG&CUAGAC-CUCUUGAAGUCCUCU	0	0.0105593	0.0100142	0.00977057	0.124628	0.269061	0.388315
		21PHAS_NO1058	LOC_Os01g27240	12-oxophytodienoate reductase, putative, expressed	-34	-29.5	0.867647	1.5	(((((((((((((((((((((&)))))))))))))))))))))	AGUCUUUUUUCAUCACAUCAA&UUGAUGUGAUGGAAAAGGACU	0	0.00689224	0.0067394	0.00689742	0.186941	0.100898	0.129438
		21PHAS_NO1058	LOC_Os02g46730	expressed protein	-34	-35.1	1	0	(((((((((((((((((((((&)))))))))))))))))))))	AGUCCUUUUCCAUCACAUCAA&UUGAUGUGAUGGAAAAGGACU	0	0.00240969	0.00251301	0.00032187	0.0934707	0.168163	0.258877
		21PHAS_NO1058	LOC_Os06g08060	leucoanthocyanidin dioxygenase, putative, expressed	-34	-32.2	0.947059	1	(((((((((((((((((((((&)))))))))))))))))))))	AGUCCUUUUUCAUCACAUCAA&UUGAUGUGAUGGAAAAGGACU	0	0.00497362	0.00486322	0.00481719	0.280412	0.235428	0.161798
		21PHAS_NO1058	LOC_Os04g35370	MBTB5 - Bric-a-Brac, Tramtrack, Broad Complex BTB domain with Meprin and TRAF Homology MATH domain, expressed	-34	-35.1	1	0	(((((((((((((((((((((&)))))))))))))))))))))	AGUCCUUUUCCAUCACAUCAA&UUGAUGUGAUGGAAAAGGACU	0	0.00224922	0.000943119		0.0934707	0.201796
		21PHAS_NO1058	LOC_Os12g32690	retrotransposon protein, putative, unclassified, expressed	-34	-28.5	0.838235	1	((((.((((((((((((((((&)))))))))))))))).))))	AGUCAUUUUCCAUCACAUCAA&UUGAUGUGAUGGAAAAGGACU	0	0.00753096	0.00720789		0.155785	0.201796
		21PHAS_NO1058	LOC_Os02g53710	expressed protein	-34	-32.2	0.947059	1	(((((((((((((((((((((&)))))))))))))))))))))	AGUCCUUUUUCAUCACAUCAA&UUGAUGUGAUGGAAAAGGACU	0	0.00449338		0.00449676	0.218098		0.258877
		21PHAS_NO1058	LOC_Os02g56700	dehydrogenase, putative, expressed	-34	-26.7	0.785294	3.5	...((((((((((((((((((&))))))))))))))))))...	UAACUUUUUCCAUCACAUCAA&UUGAUGUGAUGGAAAAGGACU	0		0.0217759	0.0225972		0.168163	0.161798
		21PHAS_NO1058	LOC_Os05g05490	pentatricopeptide, putative, expressed	-34	-35.1	1	0	(((((((((((((((((((((&)))))))))))))))))))))	AGUCCUUUUCCAUCACAUCAA&UUGAUGUGAUGGAAAAGGACU	0		0.00110022	0.00225091		0.168163	0.129438
		21PHAS_NO1058	LOC_Os05g46000	ras-related protein, putative, expressed	-34	-35.1	1	0	(((((((((((((((((((((&)))))))))))))))))))))	AGUCCUUUUCCAUCACAUCAA&UUGAUGUGAUGGAAAAGGACU	0		0.00314027	0.0020903		0.100898	0.161798
		21PHAS_NO1058	LOC_Os11g06140	serine/threonine-protein kinase WNK4, putative, expressed	-34	-26.2	0.770588	2	((((.((((((((((((((((&)))))))))))))))).))))	AGUCAUUUUCUAUCACAUCAA&UUGAUGUGAUGGAAAAGGACU	0		0.0269924	0.0274621		0.168163	0.226517
		21PHAS_NO1140	LOC_Os03g51200	Core histone H2A/H2B/H3/H4 domain containing protein, putative, expressed	-34.9	-28.2	0.808023	4	.(((((((.((((((((((((&)))))))))))).))))))).	CGCGGCGAGGGACAACAAGAA&UUCUUGUUGUCUAUUGUCGCC	0	0.0489436	0.0468324	0.0476009	0.747766	1.00898	0.938428
		21PHAS_NO1140	LOC_Os08g15450	nodulin, putative, expressed	-34.9	-29.4	0.842407	7	(((((((((((-(((((((((&))))))))).)))))))))))	GGCGGCGAUGG-CGACGAGGA&UUCUUGUUGUCUAUUGUCGCC	0	0.0099225	0.00954704		0.685452	0.639019
		21PHAS_NO1174	LOC_Os07g15930	legume lectins beta domain containing protein, expressed	-33.7	-33.9	1	1	((((((((((((((((((((.&.))))))))))))))))))))	GUCAACGGCGUCAAACAUUUU&UAAAUGUUUGACGCCGUUGAC	0	0.00848827	0.00188535	0.000804481	0.436197	0.369959	0.550113
		21PHAS_NO1174	LOC_Os08g01520	cytochrome P450, putative, expressed	-33.7	-33.9	1	1	((((((((((((((((((((.&.))))))))))))))))))))	GUCAACGGCGUCAAACAUUUU&UAAAUGUUUGACGCCGUUGAC	0	0.00353222	0.0067394		0.467354	0.369959
		21PHAS_NO1196	LOC_Os03g26860	ribosomal protein, putative, expressed	-35.2	-25.7	0.730114	8.5	.((((((((.((((((((.(((&))).))))))))-)))))))).	AGGUCUCAGCGAGCUGGAAUCG&CGACUUUAGUUC-CUGAGACUA	0	0.00960396	0.00954704	0.00977057	1.18396	0.840815	1.58562
		21PHAS_NO1233	LOC_Os02g18110	hypothetical protein	-39.5	-28.3	0.716456	15	...(((((((((((....(((((((&)))))))----)))))))))))...	GCGGCGGUGGGUGGUGGCGGUGGCG&CGCUACU----CCAUCUACUGCAUC	0	0.0483316	0.0492277	0.0498976	0.623138	0.77355	0.647192
		21PHAS_NO1392	LOC_Os02g49670	zinc knuckle family protein, expressed	-40.3	-29.5	0.73201	5.5	..((((.((((((((-((((((&)))))).))))))))-))))..	CAGGCUCGAACCGAC-ACCACG&CGUGGUAGUCGGUUC-AGUCAG	0	0.0170626	0.0168407	0.0172335	0.249255	0.403591	0.453034
		21PHAS_NO1658	LOC_Os07g43230	skp1 family, tetramerisation domain containing protein, expressed	-38.8	-27.4	0.706186	6	.((((-(((--((((((((((&))))))))))..))).)))).	CGCGU-CAA--CCUCAUCCCG&CGGGAUGAGGAUUUGUACGCU	0	0.0471062	0.0454824	0.0463737	0.342726	0.235428	0.388315
		21PHAS_NO1667	LOC_Os09g20200	expressed protein	-33	-27	0.818182	4.5	.(((.((((((((((((((((&)))))))))))))))).))).	GCGGACCAGAGGAAGAAGAAG&CUUCUUUUUUCUCUGGACUGA	0	0.00880716		0.00833503	0.0623138		0.0647192
		21PHAS_NO1758	LOC_Os01g08570	2-oxoglutarate and iron-dependent oxygenase domain-containing protein2, putative, expressed	-41.5	-30.7	0.739759	7	(((((((((((((.((((..(&)..)))).)))))))))))))	CUGCCACAUCCAAGUACUAUG&CUGAGUGGUUGGAUGUGGCAG	0	0.0189579	0.01854	0.0188141	3.178	2.85877	1.87686
		21PHAS_NO1812	LOC_Os04g40740	kelch repeat protein, putative, expressed	-31.4	-24.9	0.792994	5.5	...(.((((((((((((((((.&.))))))))))))))))-)...	AGGGUGAACGUAAGAACUUGCG&UGCAAGUUCUUAUGUUC-CAUU	0	0.00465349	0.00486322	0.00465699	0.934707	0.470856	0.679551
		21PHAS_NO1822	LOC_Os07g10620	expressed protein	-37.3	-27.1	0.726542	9.5	..(((((((((..((((((((&))))))))..)))))))))..	CAGGGGCAGCGCGCCGUGGAG&CUCCAUGGAAUGUUGUCUCAG	0	0.0100817	0.00907965		0.342726	0.336326
		21PHAS_NO1824	LOC_Os01g60440	HEAT repeat family protein, putative, expressed	-39.2	-35.2	0.897959	3.5	((((((((((((((((((.((&)).))))))))))))))))))	CUCUAGCUUCAUCAGGUAGGG&CCGUAUCUGAUGAAGCUGGAG	0	0.000160827	0.000157248	0.000160948	1.05933	1.24441	1.55326
		21PHAS_NO1824	LOC_Os07g08060	transmembrane BAX inhibitor motif-containing protein, putative, expressed	-39.2	-29.2	0.744898	5.5	((((((((((((((..((((.&.))))..))))))))))))))	CUCCGGCUUCAUCAUCUACGA&CCGUAUCUGAUGAAGCUGGAG	0	0.00353222	0.00345376	0.00337447	0.810079	0.605387	0.517753
		21PHAS_NO1851	LOC_Os09g37910	HMG1/2, putative, expressed	-33.1	-22.5	0.679758	4.5	.(((.(((((((((((.((((&)))).))))))))))).))).	UGUUUUGUCUCACUGUCUGUA&UACAAACAGUGAGACACAAUG	0	0.0118316	0.0114144	0.0118404	7.6646	7.8364	8.41349
		21PHAS_NO1918	LOC_Os02g58020	ABC transporter, ATP-binding protein, putative, expressed	-30	-21.5	0.716667	9	((((((((...(((((((..((((&))))..)))))))---))))))))	UGUGUGUUGCAGGAUCUGGAUGCU&AGUAAACAGAUCC---AAUAUACA	0	0.00753096	0.00705175	0.00753662	3.3961	4.7422	6.47192
		21PHAS_NO1987	LOC_Os05g01560	vacuolar ATP synthase, putative, expressed	-33.8	-24.1	0.713018	4.5	(((((((.(((((((((((((&))))))))))))).)))))))	AUACUCAUUGUCUGUAUUCAA&UUGAGUACGGAUGUUGAGUAU	0		0.0326375	0.034481		1.07624	0.80899
		21PHAS_NO2020	LOC_Os12g28500	retrotransposon protein, putative, unclassified	-39.8	-28.7	0.721106	10	((((((((((..(((((((..&..)))))))..))))))))))	CGAUGGGCCGCGGGGGAGGAG&AGCCUUCCCAUUGGUCCAUUG	0	0.0435747	0.0450319		0.0623138	0.13453
		21PHAS_NO2020	LOC_Os12g29070	retrotransposon protein, putative, Ty3-gypsy subclass, expressed	-39.8	-28.7	0.721106	10	((((((((((..(((((((..&..)))))))..))))))))))	CGAUGGGCCGCGGGGGAGGAG&AGCCUUCCCAUUGGUCCAUUG	0	0.0458793	0.0453323		0.124628	0.201796
		21PHAS_NO2020	LOC_Os04g04600	retrotransposon protein, putative, Ty3-gypsy subclass	-39.8	-28.7	0.721106	10	((((((((((..(((((((..&..)))))))..))))))))))	CGAUGGGCCGCGGGGGAGGAG&AGCCUUCCCAUUGGUCCAUUG	0		0.0432281	0.045606		0.100898	0.129438
		21PHAS_NO2020	LOC_Os12g28930	retrotransposon protein, putative, unclassified	-39.8	-28.7	0.721106	10	((((((((((..(((((((..&..)))))))..))))))))))	CGAUGGGCCGCGGGGGAGGAG&AGCCUUCCCAUUGGUCCAUUG	0		0.043529	0.045145		0.100898	0.226517
