# Supplementary material for: Widespread occurrence of microRNA-mediated target cleavage on membrane-bound polysomes
Source: Genome Biol. 2021 Jan 5;22:15. doi: 10.1186/s13059-020-02242-6 (PMC7784310; doi:10.1186/s13059-020-02242-6)
Supplement: Supplementary file 17 — Additional file 17: Table S16. Complete lists of Gene Ontology terms for target genes of reproductive 21-nt phasiRNAs in maize immature tassels and rice immature panicles. [file 13059_2020_2242_MOESM17_ESM.xlsx]

## Sheet: Total-unique
Table S16. Complete lists of Gene Ontology terms for target genes of reproductive 21-nt phasiRNAs in maize immature tassels and rice immature panicles.
Notes: Gene Ontology (GO) terms for the identified target genes of reproductive 21-nt phasiRNAs are listed on separate sheets for each of the four groups: "Total-unique", "TP-unique", "MBP-unique" and "TP-MBP-common", according to the subcellular compartments wherein the cleavage events were detected.
"Total", "TP" and "MBP" represent "input", "total polysome" and "membrane-bound polysome", respectively.
Term types of "P", "F" and "C" represent "Biological Process", "Molecular Function" and "Cell Component", respectively.
Species	Tissue	GO accession	Term type	Term	Query item	Query total	Background item	Background total	P-value	FDR	Entries
Maize	Tassel	GO:0043170	P	macromolecule metabolic process	8	11	11281	30113	0.019	0.35	// Zm00001d034627 // Zm00001d005008 // Zm00001d003646 // Zm00001d046369 // Zm00001d020900 // Zm00001d006587 // Zm00001d006727 // Zm00001d042279
		GO:0044238	P	primary metabolic process	8	11	13559	30113	0.061	0.37	// Zm00001d034627 // Zm00001d005008 // Zm00001d003646 // Zm00001d046369 // Zm00001d020900 // Zm00001d006587 // Zm00001d006727 // Zm00001d042279
		GO:0044260	P	cellular macromolecule metabolic process	7	11	10299	30113	0.044	0.37	// Zm00001d034627 // Zm00001d003646 // Zm00001d046369 // Zm00001d020900 // Zm00001d006587 // Zm00001d006727 // Zm00001d042279
		GO:0071704	P	organic substance metabolic process	8	11	14289	30113	0.084	0.38	// Zm00001d034627 // Zm00001d005008 // Zm00001d003646 // Zm00001d046369 // Zm00001d020900 // Zm00001d006587 // Zm00001d006727 // Zm00001d042279
		GO:0009987	P	cellular process	8	11	16613	30113	0.19	0.53	// Zm00001d034627 // Zm00001d036462 // Zm00001d003646 // Zm00001d046369 // Zm00001d020900 // Zm00001d006587 // Zm00001d006727 // Zm00001d042279
		GO:0044237	P	cellular metabolic process	7	11	13654	30113	0.18	0.53	// Zm00001d034627 // Zm00001d003646 // Zm00001d046369 // Zm00001d020900 // Zm00001d006587 // Zm00001d006727 // Zm00001d042279
		GO:0008152	P	metabolic process	8	11	16802	30113	0.21	0.53	// Zm00001d034627 // Zm00001d005008 // Zm00001d003646 // Zm00001d046369 // Zm00001d020900 // Zm00001d006587 // Zm00001d006727 // Zm00001d042279
		GO:0003824	F	catalytic activity	7	11	14030	30113	0.2	0.61	// Zm00001d005008 // Zm00001d003646 // Zm00001d046369 // Zm00001d020900 // Zm00001d006727 // Zm00001d006238 // Zm00001d042279
		GO:0005488	F	binding	5	11	15954	30113	0.79	1	// Zm00001d006587 // Zm00001d006238 // Zm00001d053091 // Zm00001d034627 // Zm00001d003646
Rice	Panicle	GO:0006810	P	transport	5	23	1638	24075	0.018	0.089	// LOC_Os10g35050 // LOC_Os11g04030 // LOC_Os04g30740 // LOC_Os03g62600 // LOC_Os04g44060
		GO:0051234	P	establishment of localization	5	23	1638	24075	0.018	0.089	// LOC_Os10g35050 // LOC_Os11g04030 // LOC_Os04g30740 // LOC_Os03g62600 // LOC_Os04g44060
		GO:0051179	P	localization	5	23	1651	24075	0.018	0.089	// LOC_Os10g35050 // LOC_Os11g04030 // LOC_Os04g30740 // LOC_Os03g62600 // LOC_Os04g44060
		GO:0044238	P	primary metabolic process	7	23	11969	24075	0.98	1	// LOC_Os11g40370 // LOC_Os08g41630 // LOC_Os03g31300 // LOC_Os03g19420 // LOC_Os01g59840 // LOC_Os05g47545 // LOC_Os11g14400
		GO:0009987	P	cellular process	8	23	12839	24075	0.98	1	// LOC_Os11g40370 // LOC_Os11g04030 // LOC_Os04g44060 // LOC_Os08g41630 // LOC_Os11g40030 // LOC_Os03g19420 // LOC_Os10g35050 // LOC_Os03g62600
		GO:0008152	P	metabolic process	13	23	14398	24075	0.71	1	// LOC_Os11g40370 // LOC_Os05g47540 // LOC_Os08g41630 // LOC_Os02g11940 // LOC_Os03g57730 // LOC_Os03g31300 // LOC_Os03g19420 // LOC_Os01g59840 // LOC_Os04g25440 // LOC_Os05g47545 // LOC_Os12g19381 // LOC_Os02g57260 // LOC_Os11g14400
		GO:0016787	F	hydrolase activity	5	23	4901	24075	0.52	1	// LOC_Os08g41630 // LOC_Os03g31300 // LOC_Os11g14400 // LOC_Os03g62600 // LOC_Os01g59840
		GO:0043169	F	cation binding	5	23	5696	24075	0.66	1	// LOC_Os08g41630 // LOC_Os09g29390 // LOC_Os01g59840 // LOC_Os03g57730 // LOC_Os09g10980
		GO:0043167	F	ion binding	5	23	5700	24075	0.67	1	// LOC_Os08g41630 // LOC_Os09g29390 // LOC_Os01g59840 // LOC_Os03g57730 // LOC_Os09g10980
		GO:0003824	F	catalytic activity	14	23	12724	24075	0.29	1	// LOC_Os11g40370 // LOC_Os05g47540 // LOC_Os12g27310 // LOC_Os08g41630 // LOC_Os02g11940 // LOC_Os03g31300 // LOC_Os03g19420 // LOC_Os03g62600 // LOC_Os01g59840 // LOC_Os04g25440 // LOC_Os05g47545 // LOC_Os12g19381 // LOC_Os02g57260 // LOC_Os11g14400
		GO:0016740	F	transferase activity	8	23	6190	24075	0.22	1	// LOC_Os11g40370 // LOC_Os12g27310 // LOC_Os02g11940 // LOC_Os03g19420 // LOC_Os05g47540 // LOC_Os04g25440 // LOC_Os05g47545 // LOC_Os02g57260
		GO:0005488	F	binding	8	23	16823	24075	1	1	// LOC_Os11g40370 // LOC_Os09g29390 // LOC_Os08g41630 // LOC_Os03g31300 // LOC_Os09g10980 // LOC_Os03g62600 // LOC_Os01g59840 // LOC_Os03g57730
		GO:0044464	C	cell part	7	23	5945	24075	0.33	0.5	// LOC_Os11g04030 // LOC_Os04g44060 // LOC_Os11g40030 // LOC_Os09g10980 // LOC_Os10g35050 // LOC_Os03g62600 // LOC_Os04g30740
		GO:0005623	C	cell	7	23	5945	24075	0.33	0.5	// LOC_Os11g04030 // LOC_Os04g44060 // LOC_Os11g40030 // LOC_Os09g10980 // LOC_Os10g35050 // LOC_Os03g62600 // LOC_Os04g30740

## Sheet: TP-unique
Table S16. Complete lists of Gene Ontology terms for target genes of reproductive 21-nt phasiRNAs in maize immature tassels and rice immature panicles.
Notes: Gene Ontology (GO) terms for the identified target genes of reproductive 21-nt phasiRNAs are listed on separate sheets for each of the four groups: "Total-unique", "TP-unique", "MBP-unique" and "TP-MBP-common", according to the subcellular compartments wherein the cleavage events were detected.
"Total", "TP" and "MBP" represent "input", "total polysome" and "membrane-bound polysome", respectively.
Term types of "P", "F" and "C" represent "Biological Process", "Molecular Function" and "Cell Component", respectively.
Species	Tissue	GO accession	Term type	Term	Query item	Query total	Background item	Background total	P-value	FDR	Entries
Rice	Panicle	GO:0044238	P	primary metabolic process	6	10	11969	24075	0.37	1	// LOC_Os01g39250 // LOC_Os02g03060 // LOC_Os11g38890 // LOC_Os04g57610 // LOC_Os08g09810 // LOC_Os02g20394
		GO:0044260	P	cellular macromolecule metabolic process	5	10	9350	24075	0.34	1	// LOC_Os08g09810 // LOC_Os02g03060 // LOC_Os02g20394 // LOC_Os04g57610 // LOC_Os11g38890
		GO:0009987	P	cellular process	7	10	12839	24075	0.23	1	// LOC_Os02g03060 // LOC_Os06g47890 // LOC_Os11g38890 // LOC_Os09g32930 // LOC_Os04g57610 // LOC_Os08g09810 // LOC_Os02g20394
		GO:0044237	P	cellular metabolic process	5	10	10696	24075	0.48	1	// LOC_Os08g09810 // LOC_Os02g03060 // LOC_Os02g20394 // LOC_Os04g57610 // LOC_Os11g38890
		GO:0043170	P	macromolecule metabolic process	6	10	10433	24075	0.23	1	// LOC_Os01g39250 // LOC_Os02g03060 // LOC_Os11g38890 // LOC_Os04g57610 // LOC_Os08g09810 // LOC_Os02g20394
		GO:0008152	P	metabolic process	6	10	14398	24075	0.63	1	// LOC_Os01g39250 // LOC_Os02g03060 // LOC_Os11g38890 // LOC_Os04g57610 // LOC_Os08g09810 // LOC_Os02g20394
		GO:0005488	F	binding	8	10	16823	24075	0.38	0.38	// LOC_Os01g39250 // LOC_Os03g13950 // LOC_Os12g24290 // LOC_Os02g03060 // LOC_Os11g38890 // LOC_Os04g57610 // LOC_Os08g09810 // LOC_Os02g20394

## Sheet: MBP-unique
Table S16. Complete lists of Gene Ontology terms for target genes of reproductive 21-nt phasiRNAs in maize immature tassels and rice immature panicles.
Notes: Gene Ontology (GO) terms for the identified target genes of reproductive 21-nt phasiRNAs are listed on separate sheets for each of the four groups: "Total-unique", "TP-unique", "MBP-unique" and "TP-MBP-common", according to the subcellular compartments wherein the cleavage events were detected.
"Total", "TP" and "MBP" represent "input", "total polysome" and "membrane-bound polysome", respectively.
Term types of "P", "F" and "C" represent "Biological Process", "Molecular Function" and "Cell Component", respectively.
Species	Tissue	GO accession	Term type	Term	Query item	Query total	Background item	Background total	P-value	FDR	Entries
Maize	Tassel	GO:0044238	P	primary metabolic process	8	12	13559	30113	0.11	0.73	// Zm00001d021201 // Zm00001d035787 // Zm00001d010522 // Zm00001d047915 // Zm00001d033830 // Zm00001d025433 // Zm00001d030613 // Zm00001d028427
		GO:0071704	P	organic substance metabolic process	8	12	14289	30113	0.15	0.73	// Zm00001d021201 // Zm00001d035787 // Zm00001d010522 // Zm00001d047915 // Zm00001d033830 // Zm00001d025433 // Zm00001d030613 // Zm00001d028427
		GO:0044763	P	single-organism cellular process	5	12	6774	30113	0.11	0.73	// Zm00001d033830 // Zm00001d010522 // Zm00001d030613 // Zm00001d021201 // Zm00001d035787
		GO:0044699	P	single-organism process	6	12	9791	30113	0.16	0.73	// Zm00001d021201 // Zm00001d035787 // Zm00001d010522 // Zm00001d033830 // Zm00001d017176 // Zm00001d030613
		GO:0009987	P	cellular process	6	12	16613	30113	0.74	1	// Zm00001d021201 // Zm00001d035787 // Zm00001d010522 // Zm00001d033830 // Zm00001d025433 // Zm00001d030613
		GO:0044237	P	cellular metabolic process	6	12	13654	30113	0.48	1	// Zm00001d021201 // Zm00001d035787 // Zm00001d010522 // Zm00001d033830 // Zm00001d025433 // Zm00001d030613
		GO:0008152	P	metabolic process	8	12	16802	30113	0.32	1	// Zm00001d021201 // Zm00001d035787 // Zm00001d010522 // Zm00001d047915 // Zm00001d033830 // Zm00001d025433 // Zm00001d030613 // Zm00001d028427
		GO:0005488	F	binding	10	12	15954	30113	0.031	0.093	// Zm00001d035787 // Zm00001d032597 // Zm00001d047915 // Zm00001d033830 // Zm00001d017176 // Zm00001d025433 // Zm00001d030982 // Zm00001d039248 // Zm00001d010522 // Zm00001d028427
		GO:0003824	F	catalytic activity	7	12	14030	30113	0.3	0.45	// Zm00001d021201 // Zm00001d035787 // Zm00001d010522 // Zm00001d047915 // Zm00001d025433 // Zm00001d030613 // Zm00001d028427
		GO:0043229	C	intracellular organelle	7	12	11291	30113	0.12	1	// Zm00001d035787 // Zm00001d010522 // Zm00001d033830 // Zm00001d017176 // Zm00001d025433 // Zm00001d030613 // Zm00001d028427
		GO:0005623	C	cell	7	12	15669	30113	0.44	1	// Zm00001d035787 // Zm00001d010522 // Zm00001d033830 // Zm00001d017176 // Zm00001d025433 // Zm00001d030613 // Zm00001d028427
		GO:0043227	C	membrane-bounded organelle	5	12	10302	30113	0.39	1	// Zm00001d010522 // Zm00001d030613 // Zm00001d017176 // Zm00001d025433 // Zm00001d035787
		GO:0043226	C	organelle	7	12	11307	30113	0.12	1	// Zm00001d035787 // Zm00001d010522 // Zm00001d033830 // Zm00001d017176 // Zm00001d025433 // Zm00001d030613 // Zm00001d028427
		GO:0031224	C	intrinsic component of membrane	5	12	8522	30113	0.23	1	// Zm00001d032597 // Zm00001d030613 // Zm00001d047915 // Zm00001d025433 // Zm00001d010522
		GO:0005737	C	cytoplasm	5	12	8466	30113	0.23	1	// Zm00001d033830 // Zm00001d010522 // Zm00001d030613 // Zm00001d025433 // Zm00001d028427
		GO:0016021	C	integral component of membrane	5	12	8398	30113	0.22	1	// Zm00001d032597 // Zm00001d030613 // Zm00001d047915 // Zm00001d025433 // Zm00001d010522
		GO:0016020	C	membrane	5	12	10325	30113	0.4	1	// Zm00001d032597 // Zm00001d030613 // Zm00001d047915 // Zm00001d025433 // Zm00001d010522
		GO:0043231	C	intracellular membrane-bounded organelle	5	12	10295	30113	0.39	1	// Zm00001d010522 // Zm00001d030613 // Zm00001d017176 // Zm00001d025433 // Zm00001d035787
		GO:0044464	C	cell part	7	12	15517	30113	0.43	1	// Zm00001d035787 // Zm00001d010522 // Zm00001d033830 // Zm00001d017176 // Zm00001d025433 // Zm00001d030613 // Zm00001d028427
		GO:0005622	C	intracellular	7	12	13573	30113	0.26	1	// Zm00001d035787 // Zm00001d010522 // Zm00001d033830 // Zm00001d017176 // Zm00001d025433 // Zm00001d030613 // Zm00001d028427
		GO:0044444	C	cytoplasmic part	5	12	6931	30113	0.12	1	// Zm00001d033830 // Zm00001d010522 // Zm00001d030613 // Zm00001d025433 // Zm00001d028427
		GO:0044424	C	intracellular part	7	12	13331	30113	0.24	1	// Zm00001d035787 // Zm00001d010522 // Zm00001d033830 // Zm00001d017176 // Zm00001d025433 // Zm00001d030613 // Zm00001d028427
		GO:0044425	C	membrane part	5	12	9014	30113	0.27	1	// Zm00001d032597 // Zm00001d030613 // Zm00001d047915 // Zm00001d025433 // Zm00001d010522
Rice	Panicle	GO:0006810	P	transport	5	25	1638	24075	0.025	0.22	// LOC_Os04g32920 // LOC_Os02g22140 // LOC_Os05g01560 // LOC_Os03g53140 // LOC_Os05g46000
		GO:0051234	P	establishment of localization	5	25	1638	24075	0.025	0.22	// LOC_Os04g32920 // LOC_Os02g22140 // LOC_Os05g01560 // LOC_Os03g53140 // LOC_Os05g46000
		GO:0051179	P	localization	5	25	1651	24075	0.025	0.22	// LOC_Os04g32920 // LOC_Os02g22140 // LOC_Os05g01560 // LOC_Os03g53140 // LOC_Os05g46000
		GO:0044238	P	primary metabolic process	7	25	11969	24075	0.99	1	// LOC_Os11g06140 // LOC_Os07g15930 // LOC_Os01g60440 // LOC_Os07g43230 // LOC_Os06g04090 // LOC_Os09g02284 // LOC_Os05g01560
		GO:0044260	P	cellular macromolecule metabolic process	6	25	9350	24075	0.96	1	// LOC_Os11g06140 // LOC_Os07g15930 // LOC_Os01g60440 // LOC_Os07g43230 // LOC_Os06g04090 // LOC_Os09g02284
		GO:0009987	P	cellular process	13	25	12839	24075	0.63	1	// LOC_Os11g06140 // LOC_Os03g51200 // LOC_Os02g08420 // LOC_Os07g15930 // LOC_Os03g53140 // LOC_Os01g60440 // LOC_Os07g43230 // LOC_Os06g04090 // LOC_Os02g22140 // LOC_Os09g02284 // LOC_Os02g56700 // LOC_Os05g46000 // LOC_Os05g01560
		GO:0044237	P	cellular metabolic process	9	25	10696	24075	0.85	1	// LOC_Os11g06140 // LOC_Os02g08420 // LOC_Os07g15930 // LOC_Os01g60440 // LOC_Os07g43230 // LOC_Os06g04090 // LOC_Os09g02284 // LOC_Os02g56700 // LOC_Os05g01560
		GO:0043170	P	macromolecule metabolic process	6	25	10433	24075	0.99	1	// LOC_Os11g06140 // LOC_Os07g15930 // LOC_Os01g60440 // LOC_Os07g43230 // LOC_Os06g04090 // LOC_Os09g02284
		GO:0008152	P	metabolic process	12	25	14398	24075	0.92	1	// LOC_Os11g06140 // LOC_Os02g08420 // LOC_Os07g15930 // LOC_Os01g10850 // LOC_Os01g60440 // LOC_Os07g43230 // LOC_Os08g01520 // LOC_Os06g04090 // LOC_Os09g02284 // LOC_Os01g27240 // LOC_Os02g56700 // LOC_Os05g01560
		GO:0005515	F	protein binding	6	25	2460	24075	0.037	0.86	// LOC_Os04g40740 // LOC_Os03g53140 // LOC_Os05g46000 // LOC_Os07g43230 // LOC_Os04g49060 // LOC_Os09g02284
		GO:0000166	F	nucleotide binding	7	25	3874	24075	0.094	0.86	// LOC_Os07g15930 // LOC_Os02g22140 // LOC_Os11g06140 // LOC_Os05g46000 // LOC_Os02g58020 // LOC_Os01g27240 // LOC_Os01g60440
		GO:0005488	F	binding	21	25	16823	24075	0.089	0.86	// LOC_Os11g06140 // LOC_Os04g40740 // LOC_Os02g08420 // LOC_Os09g37910 // LOC_Os07g15930 // LOC_Os01g10850 // LOC_Os03g53140 // LOC_Os01g60440 // LOC_Os07g43230 // LOC_Os02g58020 // LOC_Os02g49670 // LOC_Os03g51200 // LOC_Os08g01520 // LOC_Os06g04090 // LOC_Os02g22140 // LOC_Os04g02500 // LOC_Os01g27240 // LOC_Os04g49060 // LOC_Os02g56700 // LOC_Os05g46000 // LOC_Os09g02284
		GO:0032555	F	purine ribonucleotide binding	6	25	3292	24075	0.12	0.86	// LOC_Os07g15930 // LOC_Os11g06140 // LOC_Os05g46000 // LOC_Os02g58020 // LOC_Os02g22140 // LOC_Os01g60440
		GO:0017076	F	purine nucleotide binding	6	25	3456	24075	0.14	0.86	// LOC_Os07g15930 // LOC_Os11g06140 // LOC_Os05g46000 // LOC_Os02g58020 // LOC_Os02g22140 // LOC_Os01g60440
		GO:0032553	F	ribonucleotide binding	6	25	3292	24075	0.12	0.86	// LOC_Os07g15930 // LOC_Os11g06140 // LOC_Os05g46000 // LOC_Os02g58020 // LOC_Os02g22140 // LOC_Os01g60440
		GO:0043167	F	ion binding	5	25	5700	24075	0.74	1	// LOC_Os02g49670 // LOC_Os01g10850 // LOC_Os08g01520 // LOC_Os03g53140 // LOC_Os04g02500
		GO:0043169	F	cation binding	5	25	5696	24075	0.74	1	// LOC_Os02g49670 // LOC_Os01g10850 // LOC_Os08g01520 // LOC_Os03g53140 // LOC_Os04g02500
		GO:0003824	F	catalytic activity	12	25	12724	24075	0.75	1	// LOC_Os11g06140 // LOC_Os05g46000 // LOC_Os02g08420 // LOC_Os07g15930 // LOC_Os01g10850 // LOC_Os01g60440 // LOC_Os02g58020 // LOC_Os08g01520 // LOC_Os01g27240 // LOC_Os02g56700 // LOC_Os11g23770 // LOC_Os09g02284
		GO:0046872	F	metal ion binding	5	25	5476	24075	0.7	1	// LOC_Os02g49670 // LOC_Os01g10850 // LOC_Os08g01520 // LOC_Os03g53140 // LOC_Os04g02500
		GO:0046914	F	transition metal ion binding	5	25	4875	24075	0.59	1	// LOC_Os02g49670 // LOC_Os01g10850 // LOC_Os08g01520 // LOC_Os03g53140 // LOC_Os04g02500
		GO:0003676	F	nucleic acid binding	6	25	8251	24075	0.91	1	// LOC_Os03g51200 // LOC_Os09g37910 // LOC_Os02g49670 // LOC_Os06g04090 // LOC_Os04g02500 // LOC_Os09g02284
		GO:0005623	C	cell	9	25	5945	24075	0.14	0.26	// LOC_Os04g32920 // LOC_Os03g51200 // LOC_Os09g37910 // LOC_Os03g53140 // LOC_Os05g46000 // LOC_Os04g02500 // LOC_Os01g56460 // LOC_Os02g22140 // LOC_Os05g01560
		GO:0044464	C	cell part	9	25	5945	24075	0.14	0.26	// LOC_Os04g32920 // LOC_Os03g51200 // LOC_Os09g37910 // LOC_Os03g53140 // LOC_Os05g46000 // LOC_Os04g02500 // LOC_Os01g56460 // LOC_Os02g22140 // LOC_Os05g01560
		GO:0005622	C	intracellular	7	25	4116	24075	0.12	0.26	// LOC_Os03g51200 // LOC_Os09g37910 // LOC_Os03g53140 // LOC_Os02g22140 // LOC_Os04g02500 // LOC_Os01g56460 // LOC_Os05g46000

## Sheet: TP-MBP-common
Table S16. Complete lists of Gene Ontology terms for target genes of reproductive 21-nt phasiRNAs in maize immature tassels and rice immature panicles.
Notes: Gene Ontology (GO) terms for the identified target genes of reproductive 21-nt phasiRNAs are listed on separate sheets for each of the four groups: "Total-unique", "TP-unique", "MBP-unique" and "TP-MBP-common", according to the subcellular compartments wherein the cleavage events were detected.
"Total", "TP" and "MBP" represent "input", "total polysome" and "membrane-bound polysome", respectively.
Term types of "P", "F" and "C" represent "Biological Process", "Molecular Function" and "Cell Component", respectively.
Species	Tissue	GO accession	Term type	Term	Query item	Query total	Background item	Background total	P-value	FDR	Entries
Rice	Panicle	GO:0003824	F	catalytic activity	5	11	12724	24075	0.79	1	// LOC_Os06g08060 // LOC_Os06g18830 // LOC_Os01g08570 // LOC_Os12g29070 // LOC_Os01g49690
		GO:0005488	F	binding	8	11	16823	24075	0.57	1	// LOC_Os08g03310 // LOC_Os06g18830 // LOC_Os12g28930 // LOC_Os01g08570 // LOC_Os01g06010 // LOC_Os04g35370 // LOC_Os02g46730 // LOC_Os12g29070
