# Supplementary material for: Widespread occurrence of microRNA-mediated target cleavage on membrane-bound polysomes
Source: Genome Biol. 2021 Jan 5;22:15. doi: 10.1186/s13059-020-02242-6 (PMC7784310; doi:10.1186/s13059-020-02242-6)
Supplement: Supplementary file 18 — Additional file 18: Table S17. DNA probes used for detection of miRNAs in maize and rice by Northern blotting. [file 13059_2020_2242_MOESM18_ESM.xlsx]

## Sheet: Table S17
Table S17. DNA probes used for detection of miRNAs in maize and rice by Northern blotting.
DNA probe	Sequence
ZmmiR390a/b-5p	GGCGCTATCCCTCCTGAGCTT
ZmmiR528a/b-5p	CTCCTCTGCATGCCCCTTCCA
ZmmiR529-5p	AGGCTGTACTCTCTCTCTTCT
ZmmiR529-3p	GAAGAAGAGAGAGGGTACAGC
Maize 5S rRNA	AAGGAATGCAACACGAGGACTT
Maize U6	AGGGGCCATGCTAATCTTCTC
OsmiR390-5p	GGCGCTATCCCTCCTGAGCTT
OsmiR528-5p	CTCCTCTGCATGCCCCTTCCA
Rice 5S rRNA	GAGGGATGCAACACGAGGACTT
Rice U6	TGTATCGTTCCAATTTTATCGGATGT
